# Supplementary material for: Selective Protonation of Catalytic Dyad for γ-Secretase-Mediated Hydrolysis Revealed by Multiscale Simulations
Source: J Phys Chem B. 2024 Nov 7;128(46):11345–58. doi: 10.1021/acs.jpcb.4c04085 (PMC11586911; doi:10.1021/acs.jpcb.4c04085)
Supplement: Supplementary file 2 — jp4c04085_si_002.zip [file jp4c04085_si_002.zip]

Archive with 37 entries (29 files):
- Figure S16 D385-protonated QM structures/
- Figure S16 D385-protonated QM structures/GD_opt_freq.log
- Figure S16 D385-protonated QM structures/IRC.log
- Figure S16 D385-protonated QM structures/RS_opt_freq.log
- Figure S16 D385-protonated QM structures/TS_opt_freq.log
- Starting structures and Topology_MM MD/
- Starting structures and Topology_MM MD/D257-protonated_mem_solv.pdb
- Starting structures and Topology_MM MD/D257-protonated_mem_solv.rst
- Starting structures and Topology_MM MD/D257-protonated_mem_solv.top
- Starting structures and Topology_MM MD/D385-protonated_mem_solv.pdb
- Starting structures and Topology_MM MD/D385-protonated_mem_solv.rst7
- Starting structures and Topology_MM MD/D385-protonated_mem_solv.top
- Figure 7 D257-protonated/
- Figure 7 D257-protonated/GD.pdb
- Figure 7 D257-protonated/RS.pdb
- Figure 7 D257-protonated/TS.pdb
- Figure 8 D385-protonated/
- Figure 8 D385-protonated/GD.pdb
- Figure 8 D385-protonated/RS.pdb
- Figure 8 D385-protonated/TS.pdb
- Figure S11 D257-protonated/
- Figure S11 D257-protonated/GD.pdb
- Figure S11 D257-protonated/RS.pdb
- Figure S11 D257-protonated/TS.pdb
- Figure S12 D385-protonated/
- Figure S12 D385-protonated/GD.pdb
- Figure S12 D385-protonated/RS.pdb
- Figure S12 D385-protonated/TS.pdb
- Figure S13 D385-protonated/
- Figure S13 D385-protonated/GD.pdb
- Figure S13 D385-protonated/RS.pdb
- Figure S13 D385-protonated/TS.pdb
- Figure S16 D257-protonated QM structures/
- Figure S16 D257-protonated QM structures/GD_opt_freq.log
- Figure S16 D257-protonated QM structures/IRC.log
- Figure S16 D257-protonated QM structures/RS_opt_freq.log
- Figure S16 D257-protonated QM structures/TS_opt_freq.log
