# Supplementary material for: Selective Protonation of Catalytic Dyad for γ-Secretase-Mediated Hydrolysis Revealed by Multiscale Simulations
Source: J Phys Chem B. 2024 Nov 7;128(46):11345–58. doi: 10.1021/acs.jpcb.4c04085 (PMC11586911; doi:10.1021/acs.jpcb.4c04085)
Supplement: Supplementary file 2 — jp4c04085_si_002.zip [file jp4c04085_si_002.zip › Figure S16 D385-protonated QM structures/GD_opt_freq.log]

 Entering Gaussian System, Link 0=g09
 Input=ts-frame25_qm-modify-struc_-1-irc-pc.gjf
 Output=ts-frame25_qm-modify-struc_-1-irc-pc.log
 Initial command:
 /share/home/wubh/software/g09/l1.exe "/share4/home/wubh/qmmm/ASH385/new_choosen_model/qm-cal/bridged-wat-step1/qm_region/ts-only_2bond/modify/gas/irc/Gau-16763.inp" -scrdir="/share4/home/wubh/qmmm/ASH385/new_choosen_model/qm-cal/bridged-wat-step1/qm_region/ts-only_2bond/modify/gas/irc/"
 Entering Link 1 = /share/home/wubh/software/g09/l1.exe PID=     16764.
  
 Copyright (c) 1988,1990,1992,1993,1995,1998,2003,2009,2015,
            Gaussian, Inc.  All Rights Reserved.
  
 This is part of the Gaussian(R) 09 program.  It is based on
 the Gaussian(R) 03 system (copyright 2003, Gaussian, Inc.),
 the Gaussian(R) 98 system (copyright 1998, Gaussian, Inc.),
 the Gaussian(R) 94 system (copyright 1995, Gaussian, Inc.),
 the Gaussian 92(TM) system (copyright 1992, Gaussian, Inc.),
 the Gaussian 90(TM) system (copyright 1990, Gaussian, Inc.),
 the Gaussian 88(TM) system (copyright 1988, Gaussian, Inc.),
 the Gaussian 86(TM) system (copyright 1986, Carnegie Mellon
 University), and the Gaussian 82(TM) system (copyright 1983,
 Carnegie Mellon University). Gaussian is a federally registered
 trademark of Gaussian, Inc.
  
 This software contains proprietary and confidential information,
 including trade secrets, belonging to Gaussian, Inc.
  
 This software is provided under written license and may be
 used, copied, transmitted, or stored only in accord with that
 written license.
  
 The following legend is applicable only to US Government
 contracts under FAR:
  
                    RESTRICTED RIGHTS LEGEND
  
 Use, reproduction and disclosure by the US Government is
 subject to restrictions as set forth in subparagraphs (a)
 and (c) of the Commercial Computer Software - Restricted
 Rights clause in FAR 52.227-19.
  
 Gaussian, Inc.
 340 Quinnipiac St., Bldg. 40, Wallingford CT 06492
  
  
 ---------------------------------------------------------------
 Warning -- This program may not be used in any manner that
 competes with the business of Gaussian, Inc. or will provide
 assistance to any competitor of Gaussian, Inc.  The licensee
 of this program is prohibited from giving any competitor of
 Gaussian, Inc. access to this program.  By using this program,
 the user acknowledges that Gaussian, Inc. is engaged in the
 business of creating and licensing software in the field of
 computational chemistry and represents and warrants to the
 licensee that it is not a competitor of Gaussian, Inc. and that
 it will not use this program in any manner prohibited above.
 ---------------------------------------------------------------
  

 Cite this work as:
 Gaussian 09, Revision E.01,
 M. J. Frisch, G. W. Trucks, H. B. Schlegel, G. E. Scuseria, 
 M. A. Robb, J. R. Cheeseman, G. Scalmani, V. Barone, B. Mennucci, 
 G. A. Petersson, H. Nakatsuji, M. Caricato, X. Li, H. P. Hratchian, 
 A. F. Izmaylov, J. Bloino, G. Zheng, J. L. Sonnenberg, M. Hada, 
 M. Ehara, K. Toyota, R. Fukuda, J. Hasegawa, M. Ishida, T. Nakajima, 
 Y. Honda, O. Kitao, H. Nakai, T. Vreven, J. A. Montgomery, Jr., 
 J. E. Peralta, F. Ogliaro, M. Bearpark, J. J. Heyd, E. Brothers, 
 K. N. Kudin, V. N. Staroverov, T. Keith, R. Kobayashi, J. Normand, 
 K. Raghavachari, A. Rendell, J. C. Burant, S. S. Iyengar, J. Tomasi, 
 M. Cossi, N. Rega, J. M. Millam, M. Klene, J. E. Knox, J. B. Cross, 
 V. Bakken, C. Adamo, J. Jaramillo, R. Gomperts, R. E. Stratmann, 
 O. Yazyev, A. J. Austin, R. Cammi, C. Pomelli, J. W. Ochterski, 
 R. L. Martin, K. Morokuma, V. G. Zakrzewski, G. A. Voth, 
 P. Salvador, J. J. Dannenberg, S. Dapprich, A. D. Daniels, 
 O. Farkas, J. B. Foresman, J. V. Ortiz, J. Cioslowski, 
 and D. J. Fox, Gaussian, Inc., Wallingford CT, 2013.
 
 ******************************************
 Gaussian 09:  ES64L-G09RevE.01 30-Nov-2015
                 6-Aug-2024 
 ******************************************
 %nprocshared=24
 Will use up to   24 processors via shared memory.
 %chk=ts-frame25_qm-modify-struc_-1-irc-rc.chk
 %mem=24GB
 -------------------------------------------------------------------
 # opt=(calcfc,gdiis) freq B3LYP/6-31G** em=gd3 int=ultrafine nosymm
 -------------------------------------------------------------------

 Warning!  Use of Opt=GDIIS is deprecated since it is seldom a good choice.

 1/10=4,14=-1,18=20,19=11,26=4,38=1/1,3;
 2/9=110,12=2,15=1,17=6,18=5,40=1/2;
 3/5=1,6=6,7=101,11=2,16=1,25=1,30=1,71=2,74=-5,75=-5,124=31,140=1/1,2,3;
 4//1;
 5/5=2,38=5/2;
 8/6=4,10=90,11=11/1;
 11/6=1,8=1,9=11,15=111,16=1,31=1/1,2,10;
 10/6=1,13=1,31=1/2;
 6/7=2,8=2,9=2,10=2,28=1/1;
 7/10=1,18=20,25=1,30=1/1,2,3,16;
 1/10=4,14=-1,18=20,19=11,26=4/3(2);
 2/9=110,15=1/2;
 99//99;
 2/9=110,15=1/2;
 3/5=1,6=6,7=101,11=2,16=1,25=1,30=1,71=1,74=-5,75=-5,124=31/1,2,3;
 4/5=5,16=3,69=1/1;
 5/5=2,38=5/2;
 7/30=1/1,2,3,16;
 1/14=-1,18=20,19=11,26=4/3(-5);
 2/9=110,15=1/2;
 6/7=2,8=2,9=2,10=2,19=2,28=1/1;
 99/9=1/99;
 -----
 Title
 -----
 Symbolic Z-matrix:
 Charge = -1 Multiplicity = 1
 C                     1.86278  -4.23388  -0.04094 
 H                     2.89551  -4.33567   0.29367 
 H                     1.21105  -4.90097   0.53104 
 C                     1.40438  -2.79392   0.12598 
 O                     0.13493  -2.64381  -0.1856 
 O                     2.16961  -1.91244   0.5025 
 C                    -4.2701    1.69472  -2.74747 
 H                    -5.02464   2.39068  -2.37345 
 H                    -3.72298   2.17879  -3.56517 
 C                    -3.27518   1.31521  -1.63887 
 O                    -2.57329   0.27983  -1.86304 
 O                    -3.21311   2.07505  -0.63919 
 H                    -2.06664   1.76155   0.57431 
 C                     0.22594   1.60251  -0.6082 
 H                    -0.61816   1.87221  -1.24769 
 C                     1.28784   0.8488   -1.42037 
 H                     1.02141  -0.21273  -1.47467 
 H                     2.25166   0.89413  -0.898 
 C                     1.44418   1.38317  -2.85831 
 H                     1.39547   2.48265  -2.81908 
 C                     2.80607   0.99357  -3.44954 
 H                     2.9198   -0.09773  -3.45942 
 H                     3.63259   1.4055   -2.85901 
 H                     2.9155    1.34856  -4.48198 
 C                     0.30383   0.8794   -3.75838 
 H                     0.31206   1.38267  -4.7335 
 H                    -0.68006   1.01133  -3.29918 
 H                     0.42111  -0.19698  -3.93861 
 C                    -0.37492   0.82568   0.5803 
 O                    -1.33797   1.58239   1.22972 
 N                     0.64932   0.47775   1.53294 
 H                     1.33395  -0.10767   1.05678 
 C                     0.16985  -0.2622    2.70154 
 H                    -0.35189  -1.19306   2.42101 
 C                     1.33599  -0.60587   3.64092 
 H                     2.06104  -1.18967   3.05545 
 C                     2.03717   0.65819   4.15273 
 H                     2.92543   0.41238   4.74801 
 H                     1.35831   1.24296   4.78672 
 H                     2.33134   1.29084   3.31274 
 C                     0.84797  -1.48029   4.80245 
 H                     0.10452  -0.94363   5.40599 
 H                     1.67403  -1.76173   5.46692 
 H                     0.37724  -2.40102   4.43905 
 O                    -0.98202  -0.3979    0.06814 
 H                    -0.23169  -1.67257  -0.06901 
 H                    -1.63189  -0.15661  -0.68056 
 H                     1.78235  -4.52434  -1.09308 
 H                    -4.7443    0.79853  -3.1575 
 H                     0.6396    2.53457  -0.20919 
 H                    -0.56271   0.36375   3.22236 
 
 Add virtual bond connecting atoms H46        and O45        Dist= 2.81D+00.
 Add virtual bond connecting atoms H13        and O12        Dist= 3.21D+00.
 Add virtual bond connecting atoms H47        and O11        Dist= 2.97D+00.

 GradGradGradGradGradGradGradGradGradGradGradGradGradGradGradGradGradGrad
 Berny optimization.
 Initialization pass.
                           ----------------------------
                           !    Initial Parameters    !
                           ! (Angstroms and Degrees)  !
 --------------------------                            --------------------------
 ! Name  Definition              Value          Derivative Info.                !
 --------------------------------------------------------------------------------
 ! R1    R(1,2)                  1.0903         calculate D2E/DX2 analytically  !
 ! R2    R(1,3)                  1.094          calculate D2E/DX2 analytically  !
 ! R3    R(1,4)                  1.5204         calculate D2E/DX2 analytically  !
 ! R4    R(1,48)                 1.0944         calculate D2E/DX2 analytically  !
 ! R5    R(4,5)                  1.3157         calculate D2E/DX2 analytically  !
 ! R6    R(4,6)                  1.2265         calculate D2E/DX2 analytically  !
 ! R7    R(5,46)                 1.0447         calculate D2E/DX2 analytically  !
 ! R8    R(7,8)                  1.0925         calculate D2E/DX2 analytically  !
 ! R9    R(7,9)                  1.0965         calculate D2E/DX2 analytically  !
 ! R10   R(7,10)                 1.5372         calculate D2E/DX2 analytically  !
 ! R11   R(7,49)                 1.0937         calculate D2E/DX2 analytically  !
 ! R12   R(10,11)                1.2708         calculate D2E/DX2 analytically  !
 ! R13   R(10,12)                1.2572         calculate D2E/DX2 analytically  !
 ! R14   R(11,47)                1.5732         calculate D2E/DX2 analytically  !
 ! R15   R(12,13)                1.6986         calculate D2E/DX2 analytically  !
 ! R16   R(13,30)                0.9963         calculate D2E/DX2 analytically  !
 ! R17   R(14,15)                1.0928         calculate D2E/DX2 analytically  !
 ! R18   R(14,16)                1.5347         calculate D2E/DX2 analytically  !
 ! R19   R(14,29)                1.5418         calculate D2E/DX2 analytically  !
 ! R20   R(14,50)                1.095          calculate D2E/DX2 analytically  !
 ! R21   R(16,17)                1.0958         calculate D2E/DX2 analytically  !
 ! R22   R(16,18)                1.0972         calculate D2E/DX2 analytically  !
 ! R23   R(16,19)                1.542          calculate D2E/DX2 analytically  !
 ! R24   R(19,20)                1.1013         calculate D2E/DX2 analytically  !
 ! R25   R(19,21)                1.535          calculate D2E/DX2 analytically  !
 ! R26   R(19,25)                1.5376         calculate D2E/DX2 analytically  !
 ! R27   R(21,22)                1.0973         calculate D2E/DX2 analytically  !
 ! R28   R(21,23)                1.0962         calculate D2E/DX2 analytically  !
 ! R29   R(21,24)                1.0972         calculate D2E/DX2 analytically  !
 ! R30   R(25,26)                1.0974         calculate D2E/DX2 analytically  !
 ! R31   R(25,27)                1.0938         calculate D2E/DX2 analytically  !
 ! R32   R(25,28)                1.0976         calculate D2E/DX2 analytically  !
 ! R33   R(29,30)                1.3863         calculate D2E/DX2 analytically  !
 ! R34   R(29,31)                1.4414         calculate D2E/DX2 analytically  !
 ! R35   R(29,45)                1.4588         calculate D2E/DX2 analytically  !
 ! R36   R(31,32)                1.0189         calculate D2E/DX2 analytically  !
 ! R37   R(31,33)                1.4639         calculate D2E/DX2 analytically  !
 ! R38   R(33,34)                1.1034         calculate D2E/DX2 analytically  !
 ! R39   R(33,35)                1.5364         calculate D2E/DX2 analytically  !
 ! R40   R(33,51)                1.0953         calculate D2E/DX2 analytically  !
 ! R41   R(35,36)                1.0997         calculate D2E/DX2 analytically  !
 ! R42   R(35,37)                1.5334         calculate D2E/DX2 analytically  !
 ! R43   R(35,41)                1.5336         calculate D2E/DX2 analytically  !
 ! R44   R(37,38)                1.0972         calculate D2E/DX2 analytically  !
 ! R45   R(37,39)                1.0976         calculate D2E/DX2 analytically  !
 ! R46   R(37,40)                1.092          calculate D2E/DX2 analytically  !
 ! R47   R(41,42)                1.0977         calculate D2E/DX2 analytically  !
 ! R48   R(41,43)                1.0969         calculate D2E/DX2 analytically  !
 ! R49   R(41,44)                1.0961         calculate D2E/DX2 analytically  !
 ! R50   R(45,46)                1.4855         calculate D2E/DX2 analytically  !
 ! R51   R(45,47)                1.0203         calculate D2E/DX2 analytically  !
 ! A1    A(2,1,3)              110.2959         calculate D2E/DX2 analytically  !
 ! A2    A(2,1,4)              109.8949         calculate D2E/DX2 analytically  !
 ! A3    A(2,1,48)             109.8679         calculate D2E/DX2 analytically  !
 ! A4    A(3,1,4)              109.9068         calculate D2E/DX2 analytically  !
 ! A5    A(3,1,48)             107.2779         calculate D2E/DX2 analytically  !
 ! A6    A(4,1,48)             109.5568         calculate D2E/DX2 analytically  !
 ! A7    A(1,4,5)              111.8985         calculate D2E/DX2 analytically  !
 ! A8    A(1,4,6)              121.754          calculate D2E/DX2 analytically  !
 ! A9    A(5,4,6)              126.3463         calculate D2E/DX2 analytically  !
 ! A10   A(4,5,46)             114.7241         calculate D2E/DX2 analytically  !
 ! A11   A(8,7,9)              108.5837         calculate D2E/DX2 analytically  !
 ! A12   A(8,7,10)             110.9403         calculate D2E/DX2 analytically  !
 ! A13   A(8,7,49)             110.5414         calculate D2E/DX2 analytically  !
 ! A14   A(9,7,10)             108.8971         calculate D2E/DX2 analytically  !
 ! A15   A(9,7,49)             107.3678         calculate D2E/DX2 analytically  !
 ! A16   A(10,7,49)            110.4085         calculate D2E/DX2 analytically  !
 ! A17   A(7,10,11)            115.558          calculate D2E/DX2 analytically  !
 ! A18   A(7,10,12)            117.1426         calculate D2E/DX2 analytically  !
 ! A19   A(11,10,12)           127.259          calculate D2E/DX2 analytically  !
 ! A20   A(10,11,47)           115.0843         calculate D2E/DX2 analytically  !
 ! A21   A(10,12,13)           119.3309         calculate D2E/DX2 analytically  !
 ! A22   A(15,14,16)           110.2413         calculate D2E/DX2 analytically  !
 ! A23   A(15,14,29)           105.9284         calculate D2E/DX2 analytically  !
 ! A24   A(15,14,50)           107.1553         calculate D2E/DX2 analytically  !
 ! A25   A(16,14,29)           115.4773         calculate D2E/DX2 analytically  !
 ! A26   A(16,14,50)           110.4552         calculate D2E/DX2 analytically  !
 ! A27   A(29,14,50)           107.1697         calculate D2E/DX2 analytically  !
 ! A28   A(14,16,17)           109.4961         calculate D2E/DX2 analytically  !
 ! A29   A(14,16,18)           109.6065         calculate D2E/DX2 analytically  !
 ! A30   A(14,16,19)           113.1698         calculate D2E/DX2 analytically  !
 ! A31   A(17,16,18)           106.0922         calculate D2E/DX2 analytically  !
 ! A32   A(17,16,19)           108.3106         calculate D2E/DX2 analytically  !
 ! A33   A(18,16,19)           109.9129         calculate D2E/DX2 analytically  !
 ! A34   A(16,19,20)           107.9564         calculate D2E/DX2 analytically  !
 ! A35   A(16,19,21)           111.1735         calculate D2E/DX2 analytically  !
 ! A36   A(16,19,25)           110.9241         calculate D2E/DX2 analytically  !
 ! A37   A(20,19,21)           107.8411         calculate D2E/DX2 analytically  !
 ! A38   A(20,19,25)           108.3696         calculate D2E/DX2 analytically  !
 ! A39   A(21,19,25)           110.4493         calculate D2E/DX2 analytically  !
 ! A40   A(19,21,22)           110.3572         calculate D2E/DX2 analytically  !
 ! A41   A(19,21,23)           111.4759         calculate D2E/DX2 analytically  !
 ! A42   A(19,21,24)           111.6419         calculate D2E/DX2 analytically  !
 ! A43   A(22,21,23)           107.4844         calculate D2E/DX2 analytically  !
 ! A44   A(22,21,24)           107.6356         calculate D2E/DX2 analytically  !
 ! A45   A(23,21,24)           108.0681         calculate D2E/DX2 analytically  !
 ! A46   A(19,25,26)           111.3663         calculate D2E/DX2 analytically  !
 ! A47   A(19,25,27)           112.4485         calculate D2E/DX2 analytically  !
 ! A48   A(19,25,28)           109.7644         calculate D2E/DX2 analytically  !
 ! A49   A(26,25,27)           108.9353         calculate D2E/DX2 analytically  !
 ! A50   A(26,25,28)           107.6394         calculate D2E/DX2 analytically  !
 ! A51   A(27,25,28)           106.4596         calculate D2E/DX2 analytically  !
 ! A52   A(14,29,30)           110.9052         calculate D2E/DX2 analytically  !
 ! A53   A(14,29,31)           110.7429         calculate D2E/DX2 analytically  !
 ! A54   A(14,29,45)           108.3107         calculate D2E/DX2 analytically  !
 ! A55   A(30,29,31)           108.4087         calculate D2E/DX2 analytically  !
 ! A56   A(30,29,45)           109.463          calculate D2E/DX2 analytically  !
 ! A57   A(31,29,45)           108.9835         calculate D2E/DX2 analytically  !
 ! A58   A(13,30,29)           107.3421         calculate D2E/DX2 analytically  !
 ! A59   A(29,31,32)           107.8958         calculate D2E/DX2 analytically  !
 ! A60   A(29,31,33)           114.6366         calculate D2E/DX2 analytically  !
 ! A61   A(32,31,33)           107.6205         calculate D2E/DX2 analytically  !
 ! A62   A(31,33,34)           112.2315         calculate D2E/DX2 analytically  !
 ! A63   A(31,33,35)           110.6435         calculate D2E/DX2 analytically  !
 ! A64   A(31,33,51)           108.0457         calculate D2E/DX2 analytically  !
 ! A65   A(34,33,35)           109.0053         calculate D2E/DX2 analytically  !
 ! A66   A(34,33,51)           106.6648         calculate D2E/DX2 analytically  !
 ! A67   A(35,33,51)           110.1657         calculate D2E/DX2 analytically  !
 ! A68   A(33,35,36)           107.0776         calculate D2E/DX2 analytically  !
 ! A69   A(33,35,37)           111.5155         calculate D2E/DX2 analytically  !
 ! A70   A(33,35,41)           110.4322         calculate D2E/DX2 analytically  !
 ! A71   A(36,35,37)           108.2903         calculate D2E/DX2 analytically  !
 ! A72   A(36,35,41)           108.0801         calculate D2E/DX2 analytically  !
 ! A73   A(37,35,41)           111.2682         calculate D2E/DX2 analytically  !
 ! A74   A(35,37,38)           111.5058         calculate D2E/DX2 analytically  !
 ! A75   A(35,37,39)           110.435          calculate D2E/DX2 analytically  !
 ! A76   A(35,37,40)           110.1223         calculate D2E/DX2 analytically  !
 ! A77   A(38,37,39)           107.8608         calculate D2E/DX2 analytically  !
 ! A78   A(38,37,40)           109.2123         calculate D2E/DX2 analytically  !
 ! A79   A(39,37,40)           107.5943         calculate D2E/DX2 analytically  !
 ! A80   A(35,41,42)           110.682          calculate D2E/DX2 analytically  !
 ! A81   A(35,41,43)           111.4364         calculate D2E/DX2 analytically  !
 ! A82   A(35,41,44)           111.3781         calculate D2E/DX2 analytically  !
 ! A83   A(42,41,43)           107.6036         calculate D2E/DX2 analytically  !
 ! A84   A(42,41,44)           107.5836         calculate D2E/DX2 analytically  !
 ! A85   A(43,41,44)           107.9839         calculate D2E/DX2 analytically  !
 ! A86   A(29,45,46)           122.8163         calculate D2E/DX2 analytically  !
 ! A87   A(29,45,47)           108.9251         calculate D2E/DX2 analytically  !
 ! A88   A(46,45,47)           117.1865         calculate D2E/DX2 analytically  !
 ! A89   L(12,13,30,5,-1)      178.1905         calculate D2E/DX2 analytically  !
 ! A90   L(5,46,45,17,-1)      186.7496         calculate D2E/DX2 analytically  !
 ! A91   L(11,47,45,13,-1)     179.0304         calculate D2E/DX2 analytically  !
 ! A92   L(12,13,30,5,-2)      175.4676         calculate D2E/DX2 analytically  !
 ! A93   L(5,46,45,17,-2)      172.6095         calculate D2E/DX2 analytically  !
 ! A94   L(11,47,45,13,-2)     183.2467         calculate D2E/DX2 analytically  !
 ! D1    D(2,1,4,5)           -175.9163         calculate D2E/DX2 analytically  !
 ! D2    D(2,1,4,6)              4.4632         calculate D2E/DX2 analytically  !
 ! D3    D(3,1,4,5)            -54.3572         calculate D2E/DX2 analytically  !
 ! D4    D(3,1,4,6)            126.0224         calculate D2E/DX2 analytically  !
 ! D5    D(48,1,4,5)            63.2794         calculate D2E/DX2 analytically  !
 ! D6    D(48,1,4,6)          -116.3411         calculate D2E/DX2 analytically  !
 ! D7    D(1,4,5,46)           178.886          calculate D2E/DX2 analytically  !
 ! D8    D(6,4,5,46)            -1.5147         calculate D2E/DX2 analytically  !
 ! D9    D(4,5,45,29)           -1.8225         calculate D2E/DX2 analytically  !
 ! D10   D(4,5,45,47)          140.3783         calculate D2E/DX2 analytically  !
 ! D11   D(8,7,10,11)          163.2186         calculate D2E/DX2 analytically  !
 ! D12   D(8,7,10,12)          -18.925          calculate D2E/DX2 analytically  !
 ! D13   D(9,7,10,11)          -77.3316         calculate D2E/DX2 analytically  !
 ! D14   D(9,7,10,12)          100.5248         calculate D2E/DX2 analytically  !
 ! D15   D(49,7,10,11)          40.3143         calculate D2E/DX2 analytically  !
 ! D16   D(49,7,10,12)        -141.8293         calculate D2E/DX2 analytically  !
 ! D17   D(7,10,11,47)        -175.9028         calculate D2E/DX2 analytically  !
 ! D18   D(12,10,11,47)          6.4941         calculate D2E/DX2 analytically  !
 ! D19   D(7,10,12,13)        -176.2963         calculate D2E/DX2 analytically  !
 ! D20   D(11,10,12,13)          1.2738         calculate D2E/DX2 analytically  !
 ! D21   D(10,11,45,29)        -42.2923         calculate D2E/DX2 analytically  !
 ! D22   D(10,11,45,46)        174.0478         calculate D2E/DX2 analytically  !
 ! D23   D(10,12,30,29)         21.4183         calculate D2E/DX2 analytically  !
 ! D24   D(15,14,16,17)        -83.9525         calculate D2E/DX2 analytically  !
 ! D25   D(15,14,16,18)        160.0548         calculate D2E/DX2 analytically  !
 ! D26   D(15,14,16,19)         36.9806         calculate D2E/DX2 analytically  !
 ! D27   D(29,14,16,17)         36.0284         calculate D2E/DX2 analytically  !
 ! D28   D(29,14,16,18)        -79.9643         calculate D2E/DX2 analytically  !
 ! D29   D(29,14,16,19)        156.9615         calculate D2E/DX2 analytically  !
 ! D30   D(50,14,16,17)        157.8134         calculate D2E/DX2 analytically  !
 ! D31   D(50,14,16,18)         41.8208         calculate D2E/DX2 analytically  !
 ! D32   D(50,14,16,19)        -81.2534         calculate D2E/DX2 analytically  !
 ! D33   D(15,14,29,30)        -56.5539         calculate D2E/DX2 analytically  !
 ! D34   D(15,14,29,31)       -176.9608         calculate D2E/DX2 analytically  !
 ! D35   D(15,14,29,45)         63.5853         calculate D2E/DX2 analytically  !
 ! D36   D(16,14,29,30)       -178.8661         calculate D2E/DX2 analytically  !
 ! D37   D(16,14,29,31)         60.7271         calculate D2E/DX2 analytically  !
 ! D38   D(16,14,29,45)        -58.7268         calculate D2E/DX2 analytically  !
 ! D39   D(50,14,29,30)         57.6023         calculate D2E/DX2 analytically  !
 ! D40   D(50,14,29,31)        -62.8046         calculate D2E/DX2 analytically  !
 ! D41   D(50,14,29,45)        177.7415         calculate D2E/DX2 analytically  !
 ! D42   D(14,16,19,20)         40.8963         calculate D2E/DX2 analytically  !
 ! D43   D(14,16,19,21)        158.9898         calculate D2E/DX2 analytically  !
 ! D44   D(14,16,19,25)        -77.6965         calculate D2E/DX2 analytically  !
 ! D45   D(17,16,19,20)        162.498          calculate D2E/DX2 analytically  !
 ! D46   D(17,16,19,21)        -79.4085         calculate D2E/DX2 analytically  !
 ! D47   D(17,16,19,25)         43.9053         calculate D2E/DX2 analytically  !
 ! D48   D(18,16,19,20)        -82.0083         calculate D2E/DX2 analytically  !
 ! D49   D(18,16,19,21)         36.0852         calculate D2E/DX2 analytically  !
 ! D50   D(18,16,19,25)        159.3989         calculate D2E/DX2 analytically  !
 ! D51   D(16,19,21,22)         58.9122         calculate D2E/DX2 analytically  !
 ! D52   D(16,19,21,23)        -60.4513         calculate D2E/DX2 analytically  !
 ! D53   D(16,19,21,24)        178.5737         calculate D2E/DX2 analytically  !
 ! D54   D(20,19,21,22)        177.0754         calculate D2E/DX2 analytically  !
 ! D55   D(20,19,21,23)         57.7118         calculate D2E/DX2 analytically  !
 ! D56   D(20,19,21,24)        -63.2631         calculate D2E/DX2 analytically  !
 ! D57   D(25,19,21,22)        -64.6729         calculate D2E/DX2 analytically  !
 ! D58   D(25,19,21,23)        175.9635         calculate D2E/DX2 analytically  !
 ! D59   D(25,19,21,24)         54.9886         calculate D2E/DX2 analytically  !
 ! D60   D(16,19,25,26)        170.6237         calculate D2E/DX2 analytically  !
 ! D61   D(16,19,25,27)         48.0318         calculate D2E/DX2 analytically  !
 ! D62   D(16,19,25,28)        -70.2766         calculate D2E/DX2 analytically  !
 ! D63   D(20,19,25,26)         52.281          calculate D2E/DX2 analytically  !
 ! D64   D(20,19,25,27)        -70.311          calculate D2E/DX2 analytically  !
 ! D65   D(20,19,25,28)        171.3806         calculate D2E/DX2 analytically  !
 ! D66   D(21,19,25,26)        -65.6469         calculate D2E/DX2 analytically  !
 ! D67   D(21,19,25,27)        171.7611         calculate D2E/DX2 analytically  !
 ! D68   D(21,19,25,28)         53.4527         calculate D2E/DX2 analytically  !
 ! D69   D(14,29,30,13)         61.9698         calculate D2E/DX2 analytically  !
 ! D70   D(31,29,30,13)       -176.2469         calculate D2E/DX2 analytically  !
 ! D71   D(45,29,30,13)        -57.4808         calculate D2E/DX2 analytically  !
 ! D72   D(14,29,31,32)        -60.2611         calculate D2E/DX2 analytically  !
 ! D73   D(14,29,31,33)        179.8679         calculate D2E/DX2 analytically  !
 ! D74   D(30,29,31,32)        177.8562         calculate D2E/DX2 analytically  !
 ! D75   D(30,29,31,33)         57.9853         calculate D2E/DX2 analytically  !
 ! D76   D(45,29,31,32)         58.7874         calculate D2E/DX2 analytically  !
 ! D77   D(45,29,31,33)        -61.0835         calculate D2E/DX2 analytically  !
 ! D78   D(14,29,45,46)         89.574          calculate D2E/DX2 analytically  !
 ! D79   D(14,29,45,47)        -53.1583         calculate D2E/DX2 analytically  !
 ! D80   D(30,29,45,46)       -149.3899         calculate D2E/DX2 analytically  !
 ! D81   D(30,29,45,47)         67.8779         calculate D2E/DX2 analytically  !
 ! D82   D(31,29,45,46)        -30.9807         calculate D2E/DX2 analytically  !
 ! D83   D(31,29,45,47)       -173.713          calculate D2E/DX2 analytically  !
 ! D84   D(29,31,33,34)         57.0114         calculate D2E/DX2 analytically  !
 ! D85   D(29,31,33,35)        179.0124         calculate D2E/DX2 analytically  !
 ! D86   D(29,31,33,51)        -60.311          calculate D2E/DX2 analytically  !
 ! D87   D(32,31,33,34)        -63.0126         calculate D2E/DX2 analytically  !
 ! D88   D(32,31,33,35)         58.9884         calculate D2E/DX2 analytically  !
 ! D89   D(32,31,33,51)        179.665          calculate D2E/DX2 analytically  !
 ! D90   D(31,33,35,36)        -57.8401         calculate D2E/DX2 analytically  !
 ! D91   D(31,33,35,37)         60.4547         calculate D2E/DX2 analytically  !
 ! D92   D(31,33,35,41)       -175.2857         calculate D2E/DX2 analytically  !
 ! D93   D(34,33,35,36)         66.0348         calculate D2E/DX2 analytically  !
 ! D94   D(34,33,35,37)       -175.6704         calculate D2E/DX2 analytically  !
 ! D95   D(34,33,35,41)        -51.4108         calculate D2E/DX2 analytically  !
 ! D96   D(51,33,35,36)       -177.2469         calculate D2E/DX2 analytically  !
 ! D97   D(51,33,35,37)        -58.9521         calculate D2E/DX2 analytically  !
 ! D98   D(51,33,35,41)         65.3075         calculate D2E/DX2 analytically  !
 ! D99   D(33,35,37,38)       -174.7358         calculate D2E/DX2 analytically  !
 ! D100  D(33,35,37,39)         65.3564         calculate D2E/DX2 analytically  !
 ! D101  D(33,35,37,40)        -53.3328         calculate D2E/DX2 analytically  !
 ! D102  D(36,35,37,38)        -57.1704         calculate D2E/DX2 analytically  !
 ! D103  D(36,35,37,39)       -177.0781         calculate D2E/DX2 analytically  !
 ! D104  D(36,35,37,40)         64.2326         calculate D2E/DX2 analytically  !
 ! D105  D(41,35,37,38)         61.4763         calculate D2E/DX2 analytically  !
 ! D106  D(41,35,37,39)        -58.4315         calculate D2E/DX2 analytically  !
 ! D107  D(41,35,37,40)       -177.1207         calculate D2E/DX2 analytically  !
 ! D108  D(33,35,41,42)        -62.077          calculate D2E/DX2 analytically  !
 ! D109  D(33,35,41,43)        178.2198         calculate D2E/DX2 analytically  !
 ! D110  D(33,35,41,44)         57.5626         calculate D2E/DX2 analytically  !
 ! D111  D(36,35,41,42)       -178.9029         calculate D2E/DX2 analytically  !
 ! D112  D(36,35,41,43)         61.3939         calculate D2E/DX2 analytically  !
 ! D113  D(36,35,41,44)        -59.2633         calculate D2E/DX2 analytically  !
 ! D114  D(37,35,41,42)         62.3244         calculate D2E/DX2 analytically  !
 ! D115  D(37,35,41,43)        -57.3788         calculate D2E/DX2 analytically  !
 ! D116  D(37,35,41,44)       -178.0359         calculate D2E/DX2 analytically  !
 --------------------------------------------------------------------------------
 Trust Radius=3.00D-01 FncErr=1.00D-07 GrdErr=1.00D-06
 Number of steps in this run=    271 maximum allowed number of steps=    306.
 GradGradGradGradGradGradGradGradGradGradGradGradGradGradGradGradGradGrad

 Symmetry turned off by external request.
 Stoichiometry    C14H30NO6(1-)
 Framework group  C1[X(C14H30NO6)]
 Deg. of freedom   147
 Full point group                 C1      NOp   1
                          Input orientation:                          
 ---------------------------------------------------------------------
 Center     Atomic      Atomic             Coordinates (Angstroms)
 Number     Number       Type             X           Y           Z
 ---------------------------------------------------------------------
      1          6           0        1.862780   -4.233884   -0.040944
      2          1           0        2.895513   -4.335667    0.293665
      3          1           0        1.211053   -4.900968    0.531038
      4          6           0        1.404380   -2.793922    0.125979
      5          8           0        0.134927   -2.643811   -0.185595
      6          8           0        2.169609   -1.912443    0.502501
      7          6           0       -4.270095    1.694721   -2.747466
      8          1           0       -5.024637    2.390681   -2.373452
      9          1           0       -3.722976    2.178786   -3.565173
     10          6           0       -3.275181    1.315209   -1.638869
     11          8           0       -2.573287    0.279828   -1.863036
     12          8           0       -3.213107    2.075045   -0.639191
     13          1           0       -2.066642    1.761554    0.574309
     14          6           0        0.225937    1.602511   -0.608198
     15          1           0       -0.618155    1.872213   -1.247692
     16          6           0        1.287838    0.848795   -1.420374
     17          1           0        1.021412   -0.212734   -1.474666
     18          1           0        2.251656    0.894125   -0.897995
     19          6           0        1.444182    1.383173   -2.858305
     20          1           0        1.395466    2.482647   -2.819076
     21          6           0        2.806072    0.993574   -3.449543
     22          1           0        2.919803   -0.097732   -3.459423
     23          1           0        3.632593    1.405496   -2.859005
     24          1           0        2.915499    1.348560   -4.481983
     25          6           0        0.303826    0.879396   -3.758382
     26          1           0        0.312064    1.382666   -4.733496
     27          1           0       -0.680058    1.011329   -3.299184
     28          1           0        0.421109   -0.196980   -3.938611
     29          6           0       -0.374918    0.825682    0.580303
     30          8           0       -1.337969    1.582391    1.229716
     31          7           0        0.649320    0.477747    1.532944
     32          1           0        1.333945   -0.107674    1.056783
     33          6           0        0.169849   -0.262200    2.701540
     34          1           0       -0.351891   -1.193057    2.421011
     35          6           0        1.335988   -0.605867    3.640924
     36          1           0        2.061038   -1.189667    3.055448
     37          6           0        2.037171    0.658190    4.152731
     38          1           0        2.925430    0.412377    4.748005
     39          1           0        1.358311    1.242955    4.786715
     40          1           0        2.331335    1.290839    3.312739
     41          6           0        0.847972   -1.480294    4.802451
     42          1           0        0.104523   -0.943627    5.405990
     43          1           0        1.674028   -1.761734    5.466919
     44          1           0        0.377236   -2.401018    4.439054
     45          8           0       -0.982023   -0.397903    0.068143
     46          1           0       -0.231694   -1.672565   -0.069007
     47          1           0       -1.631892   -0.156614   -0.680558
     48          1           0        1.782346   -4.524335   -1.093077
     49          1           0       -4.744304    0.798532   -3.157500
     50          1           0        0.639602    2.534572   -0.209185
     51          1           0       -0.562705    0.363745    3.222364
 ---------------------------------------------------------------------
 Rotational constants (GHZ):      0.3082975      0.1871161      0.1553411
 Standard basis: 6-31G(d,p) (6D, 7F)
   465 basis functions,   798 primitive gaussians,   465 cartesian basis functions
    85 alpha electrons       85 beta electrons
       nuclear repulsion energy      1943.8496148784 Hartrees.
 NAtoms=   51 NActive=   51 NUniq=   51 SFac= 1.00D+00 NAtFMM=   60 NAOKFM=F Big=F
 Integral buffers will be    131072 words long.
 Raffenetti 2 integral format.
 Two-electron integral symmetry is turned off.
 Nuclear repulsion after empirical dispersion term =     1943.7902802498 Hartrees.
 One-electron integrals computed using PRISM.
 NBasis=   465 RedAO= T EigKep=  1.76D-03  NBF=   465
 NBsUse=   465 1.00D-06 EigRej= -1.00D+00 NBFU=   465
 ExpMin= 1.61D-01 ExpMax= 5.48D+03 ExpMxC= 8.25D+02 IAcc=3 IRadAn=         5 AccDes= 0.00D+00
 Harris functional with IExCor=  402 and IRadAn=       5 diagonalized for initial guess.
 HarFok:  IExCor=  402 AccDes= 0.00D+00 IRadAn=         5 IDoV= 1 UseB2=F ITyADJ=14
 ICtDFT=  3500011 ScaDFX=  1.000000  1.000000  1.000000  1.000000
 FoFCou: FMM=F IPFlag=           0 FMFlag=      100000 FMFlg1=           0
         NFxFlg=           0 DoJE=T BraDBF=F KetDBF=T FulRan=T
         wScrn=  0.000000 ICntrl=     500 IOpCl=  0 I1Cent=   200000004 NGrid=           0
         NMat0=    1 NMatS0=      1 NMatT0=    0 NMatD0=    1 NMtDS0=    0 NMtDT0=    0
 Symmetry not used in FoFCou.
 Requested convergence on RMS density matrix=1.00D-08 within 128 cycles.
 Requested convergence on MAX density matrix=1.00D-06.
 Requested convergence on             energy=1.00D-06.
 No special actions if energy rises.
 Integral accuracy reduced to 1.0D-05 until final iterations.
 Initial convergence to 1.0D-05 achieved.  Increase integral accuracy.
 SCF Done:  E(RB3LYP) =  -1057.91184276     A.U. after   14 cycles
            NFock= 14  Conv=0.39D-08     -V/T= 2.0092
 DoSCS=F DFT=T ScalE2(SS,OS)=  1.000000  1.000000
 Range of M.O.s used for correlation:     1   465
 NBasis=   465 NAE=    85 NBE=    85 NFC=     0 NFV=     0
 NROrb=    465 NOA=    85 NOB=    85 NVA=   380 NVB=   380
 Symmetrizing basis deriv contribution to polar:
 IMax=3 JMax=2 DiffMx= 0.00D+00
 G2DrvN: will do    52 centers at a time, making    1 passes.
 Calling FoFCou, ICntrl=  3107 FMM=F I1Cent=   0 AccDes= 0.00D+00.
 End of G2Drv F.D. properties file   721 does not exist.
 End of G2Drv F.D. properties file   722 does not exist.
 End of G2Drv F.D. properties file   788 does not exist.
          IDoAtm=11111111111111111111111111111111111111111111111111
          IDoAtm=1
          Differentiating once with respect to nuclear coordinates.
          There are   156 degrees of freedom in the 1st order CPHF.  IDoFFX=6 NUNeed=     0.
    150 vectors produced by pass  0 Test12= 3.23D-14 1.00D-09 XBig12= 1.69D-01 7.32D-02.
 AX will form   150 AO Fock derivatives at one time.
    150 vectors produced by pass  1 Test12= 3.23D-14 1.00D-09 XBig12= 9.31D-03 3.25D-02.
    150 vectors produced by pass  2 Test12= 3.23D-14 1.00D-09 XBig12= 1.69D-04 2.05D-03.
    150 vectors produced by pass  3 Test12= 3.23D-14 1.00D-09 XBig12= 5.35D-07 8.25D-05.
    150 vectors produced by pass  4 Test12= 3.23D-14 1.00D-09 XBig12= 6.21D-10 2.28D-06.
     93 vectors produced by pass  5 Test12= 3.23D-14 1.00D-09 XBig12= 4.25D-13 6.67D-08.
      3 vectors produced by pass  6 Test12= 3.23D-14 1.00D-09 XBig12= 4.13D-16 2.88D-09.
 InvSVY:  IOpt=1 It=  1 EMax= 7.77D-16
 Solved reduced A of dimension   846 with   156 vectors.
 End of Minotr F.D. properties file   721 does not exist.
 End of Minotr F.D. properties file   722 does not exist.
 End of Minotr F.D. properties file   788 does not exist.

 **********************************************************************

            Population analysis using the SCF density.

 **********************************************************************

 Alpha  occ. eigenvalues --  -19.04739 -19.01711 -18.99570 -18.97754 -18.96020
 Alpha  occ. eigenvalues --  -18.95876 -14.17455 -10.20363 -10.16276 -10.14269
 Alpha  occ. eigenvalues --  -10.09585 -10.07779 -10.07500 -10.07490 -10.07307
 Alpha  occ. eigenvalues --  -10.07176 -10.06239 -10.05743 -10.05403 -10.05396
 Alpha  occ. eigenvalues --  -10.04167  -0.96780  -0.90944  -0.88805  -0.88258
 Alpha  occ. eigenvalues --   -0.82966  -0.80022  -0.75645  -0.69532  -0.67858
 Alpha  occ. eigenvalues --   -0.64350  -0.62010  -0.58997  -0.57624  -0.57307
 Alpha  occ. eigenvalues --   -0.55122  -0.51335  -0.48604  -0.45606  -0.44749
 Alpha  occ. eigenvalues --   -0.44257  -0.39026  -0.38053  -0.37375  -0.35627
 Alpha  occ. eigenvalues --   -0.35395  -0.35155  -0.34956  -0.34061  -0.33406
 Alpha  occ. eigenvalues --   -0.32303  -0.32155  -0.31644  -0.30942  -0.30430
 Alpha  occ. eigenvalues --   -0.30360  -0.29558  -0.28968  -0.28578  -0.27882
 Alpha  occ. eigenvalues --   -0.27812  -0.27632  -0.27018  -0.25870  -0.25284
 Alpha  occ. eigenvalues --   -0.24733  -0.24405  -0.23711  -0.23020  -0.22228
 Alpha  occ. eigenvalues --   -0.21973  -0.21670  -0.21304  -0.20620  -0.19947
 Alpha  occ. eigenvalues --   -0.19458  -0.19132  -0.18620  -0.15597  -0.14136
 Alpha  occ. eigenvalues --   -0.12183  -0.11612  -0.10949  -0.10135  -0.09340
 Alpha virt. eigenvalues --    0.12795   0.18396   0.19136   0.19459   0.20506
 Alpha virt. eigenvalues --    0.22779   0.23412   0.23893   0.24541   0.24630
 Alpha virt. eigenvalues --    0.24862   0.24873   0.25715   0.26082   0.26605
 Alpha virt. eigenvalues --    0.26717   0.27381   0.28016   0.28233   0.28472
 Alpha virt. eigenvalues --    0.28594   0.28711   0.29394   0.29838   0.30031
 Alpha virt. eigenvalues --    0.30689   0.31096   0.32357   0.32654   0.33432
 Alpha virt. eigenvalues --    0.34042   0.34325   0.35373   0.35804   0.36696
 Alpha virt. eigenvalues --    0.37017   0.37365   0.38081   0.39226   0.40205
 Alpha virt. eigenvalues --    0.41203   0.42427   0.43010   0.43883   0.45123
 Alpha virt. eigenvalues --    0.45326   0.47023   0.50272   0.51708   0.57838
 Alpha virt. eigenvalues --    0.60747   0.61248   0.61867   0.62133   0.62979
 Alpha virt. eigenvalues --    0.63452   0.64272   0.64744   0.65441   0.65889
 Alpha virt. eigenvalues --    0.66586   0.67796   0.68165   0.69223   0.69861
 Alpha virt. eigenvalues --    0.70736   0.72510   0.72701   0.73437   0.73595
 Alpha virt. eigenvalues --    0.75140   0.75661   0.76204   0.76357   0.77577
 Alpha virt. eigenvalues --    0.78096   0.79098   0.80111   0.80241   0.80433
 Alpha virt. eigenvalues --    0.81055   0.82460   0.83145   0.84404   0.84918
 Alpha virt. eigenvalues --    0.85561   0.87031   0.87326   0.90029   0.90123
 Alpha virt. eigenvalues --    0.90636   0.91506   0.92878   0.93751   0.94399
 Alpha virt. eigenvalues --    0.94627   0.95208   0.95660   0.96453   0.96674
 Alpha virt. eigenvalues --    0.96887   0.97410   0.97874   0.97938   0.98579
 Alpha virt. eigenvalues --    0.98915   0.99078   0.99969   1.00690   1.01123
 Alpha virt. eigenvalues --    1.01351   1.01675   1.02859   1.03446   1.04165
 Alpha virt. eigenvalues --    1.04332   1.05108   1.05596   1.06451   1.06847
 Alpha virt. eigenvalues --    1.08052   1.08597   1.09023   1.09880   1.10577
 Alpha virt. eigenvalues --    1.11320   1.14555   1.15446   1.16464   1.18013
 Alpha virt. eigenvalues --    1.19824   1.20695   1.21743   1.22897   1.23785
 Alpha virt. eigenvalues --    1.24714   1.26858   1.27041   1.29902   1.30711
 Alpha virt. eigenvalues --    1.31828   1.33375   1.34585   1.37942   1.38873
 Alpha virt. eigenvalues --    1.40697   1.42111   1.42967   1.44223   1.45278
 Alpha virt. eigenvalues --    1.47835   1.47933   1.49729   1.51595   1.52251
 Alpha virt. eigenvalues --    1.53178   1.54123   1.54719   1.56810   1.57192
 Alpha virt. eigenvalues --    1.58744   1.60127   1.61031   1.61604   1.64119
 Alpha virt. eigenvalues --    1.64443   1.65019   1.66117   1.67336   1.69033
 Alpha virt. eigenvalues --    1.70729   1.71459   1.74119   1.74525   1.76288
 Alpha virt. eigenvalues --    1.78139   1.79313   1.80795   1.82206   1.82702
 Alpha virt. eigenvalues --    1.83542   1.85199   1.85451   1.86284   1.87146
 Alpha virt. eigenvalues --    1.88348   1.89809   1.90900   1.91373   1.93039
 Alpha virt. eigenvalues --    1.93620   1.93879   1.94621   1.95404   1.96460
 Alpha virt. eigenvalues --    1.96875   1.97522   1.98085   1.98196   1.98791
 Alpha virt. eigenvalues --    1.99181   2.00301   2.01448   2.01890   2.02024
 Alpha virt. eigenvalues --    2.03024   2.05383   2.06300   2.07115   2.08839
 Alpha virt. eigenvalues --    2.09501   2.10833   2.11237   2.11523   2.13078
 Alpha virt. eigenvalues --    2.14249   2.14471   2.14710   2.14897   2.15658
 Alpha virt. eigenvalues --    2.15923   2.16260   2.16414   2.16644   2.17996
 Alpha virt. eigenvalues --    2.18888   2.19278   2.19745   2.20158   2.20406
 Alpha virt. eigenvalues --    2.20766   2.21398   2.22200   2.23808   2.24325
 Alpha virt. eigenvalues --    2.25109   2.26050   2.27368   2.29641   2.31322
 Alpha virt. eigenvalues --    2.32148   2.33815   2.34680   2.35450   2.36603
 Alpha virt. eigenvalues --    2.37588   2.38432   2.39453   2.40232   2.40906
 Alpha virt. eigenvalues --    2.42449   2.43006   2.43353   2.43884   2.44632
 Alpha virt. eigenvalues --    2.46740   2.47662   2.48289   2.48699   2.49440
 Alpha virt. eigenvalues --    2.49838   2.51579   2.54309   2.54958   2.57573
 Alpha virt. eigenvalues --    2.58787   2.61738   2.63018   2.64525   2.65008
 Alpha virt. eigenvalues --    2.66647   2.67111   2.67614   2.68581   2.71085
 Alpha virt. eigenvalues --    2.72180   2.73650   2.75818   2.77103   2.77522
 Alpha virt. eigenvalues --    2.78583   2.79576   2.79994   2.80686   2.80929
 Alpha virt. eigenvalues --    2.81169   2.81822   2.82366   2.82743   2.83550
 Alpha virt. eigenvalues --    2.84123   2.84764   2.85134   2.85896   2.86574
 Alpha virt. eigenvalues --    2.87454   2.89315   2.90634   2.91624   2.93288
 Alpha virt. eigenvalues --    2.93969   2.95026   2.96997   2.97926   2.98510
 Alpha virt. eigenvalues --    2.98759   2.99147   2.99769   3.00480   3.00911
 Alpha virt. eigenvalues --    3.01173   3.01796   3.02689   3.03297   3.05162
 Alpha virt. eigenvalues --    3.05984   3.06738   3.07897   3.08446   3.09513
 Alpha virt. eigenvalues --    3.11400   3.16146   3.17280   3.18974   3.21493
 Alpha virt. eigenvalues --    3.23115   3.26006   3.27320   3.28228   3.29558
 Alpha virt. eigenvalues --    3.32439   3.34133   3.34620   3.36736   3.37171
 Alpha virt. eigenvalues --    3.41873   3.42330   3.42773   3.45462   3.50980
 Alpha virt. eigenvalues --    3.52692   3.53254   3.53367   3.53973   3.54774
 Alpha virt. eigenvalues --    3.55062   3.55732   3.57068   3.58654   3.59261
 Alpha virt. eigenvalues --    3.61555   3.62602   3.64920   3.65754   3.66782
 Alpha virt. eigenvalues --    3.70657   3.73707   3.75239   3.83646   4.17004
 Alpha virt. eigenvalues --    4.23279   4.27317   4.32758   4.34039   4.35599
 Alpha virt. eigenvalues --    4.40751   4.44375   4.46374   4.47999   4.52644
 Alpha virt. eigenvalues --    4.62262   4.62631   4.65789   4.67353   4.68577
 Alpha virt. eigenvalues --    4.71962   4.79386   4.81579   4.87341   4.96613
          Condensed to atoms (all electrons):
 Mulliken charges:
               1
     1  C   -0.371364
     2  H    0.112327
     3  H    0.120443
     4  C    0.570562
     5  O   -0.539461
     6  O   -0.506272
     7  C   -0.367610
     8  H    0.089169
     9  H    0.097675
    10  C    0.580599
    11  O   -0.613435
    12  O   -0.594605
    13  H    0.342630
    14  C   -0.197792
    15  H    0.106098
    16  C   -0.167005
    17  H    0.092098
    18  H    0.079304
    19  C   -0.050990
    20  H    0.066595
    21  C   -0.305434
    22  H    0.092401
    23  H    0.083312
    24  H    0.070615
    25  C   -0.317658
    26  H    0.060379
    27  H    0.146093
    28  H    0.085145
    29  C    0.622599
    30  O   -0.607120
    31  N   -0.564024
    32  H    0.271114
    33  C    0.007476
    34  H    0.065534
    35  C   -0.078899
    36  H    0.096170
    37  C   -0.295915
    38  H    0.060527
    39  H    0.079837
    40  H    0.121969
    41  C   -0.306391
    42  H    0.086210
    43  H    0.071842
    44  H    0.088368
    45  O   -0.666465
    46  H    0.415590
    47  H    0.372390
    48  H    0.122042
    49  H    0.092133
    50  H    0.080126
    51  H    0.101067
 Sum of Mulliken charges =  -1.00000
 Mulliken charges with hydrogens summed into heavy atoms:
               1
     1  C   -0.016552
     4  C    0.570562
     5  O   -0.123871
     6  O   -0.506272
     7  C   -0.088632
    10  C    0.580599
    11  O   -0.613435
    12  O   -0.594605
    14  C   -0.011567
    16  C    0.004397
    19  C    0.015605
    21  C   -0.059106
    25  C   -0.026041
    29  C    0.622599
    30  O   -0.264490
    31  N   -0.292911
    33  C    0.174076
    35  C    0.017271
    37  C   -0.033582
    41  C   -0.059971
    45  O   -0.294075
 APT charges:
               1
     1  C   -1.236397
     2  H    0.559118
     3  H    0.489544
     4  C    0.384688
     5  O   -0.273871
     6  O   -0.558794
     7  C   -1.231616
     8  H    0.624069
     9  H    0.364267
    10  C    0.393887
    11  O   -0.843628
    12  O   -0.436648
    13  H    0.464626
    14  C   -0.720216
    15  H    0.329989
    16  C   -0.407494
    17  H    0.123757
    18  H    0.320848
    19  C   -0.489024
    20  H    0.396628
    21  C   -1.239066
    22  H    0.182867
    23  H    0.346391
    24  H    0.722423
    25  C   -0.978222
    26  H    0.697638
    27  H    0.050028
    28  H    0.243988
    29  C    0.140436
    30  O   -0.581207
    31  N   -0.440824
    32  H    0.291007
    33  C   -0.497376
    34  H    0.165623
    35  C   -0.166881
    36  H    0.190149
    37  C   -1.144679
    38  H    0.694413
    39  H    0.450863
    40  H   -0.009214
    41  C   -1.364053
    42  H    0.432559
    43  H    0.737774
    44  H    0.177175
    45  O   -0.635323
    46  H    0.129188
    47  H    0.461364
    48  H    0.437335
    49  H    0.438830
    50  H    0.405659
    51  H    0.407401
 Sum of APT charges =  -1.00000
 APT charges with hydrogens summed into heavy atoms:
               1
     1  C    0.249600
     4  C    0.384688
     5  O   -0.144683
     6  O   -0.558794
     7  C    0.195550
    10  C    0.393887
    11  O   -0.843628
    12  O   -0.436648
    14  C    0.015431
    16  C    0.037111
    19  C   -0.092395
    21  C    0.012615
    25  C    0.013432
    29  C    0.140436
    30  O   -0.116582
    31  N   -0.149817
    33  C    0.075648
    35  C    0.023268
    37  C   -0.008616
    41  C   -0.016545
    45  O   -0.173959
 Electronic spatial extent (au):  <R**2>=           8117.4789
 Charge=             -1.0000 electrons
 Dipole moment (field-independent basis, Debye):
    X=              4.6484    Y=             -3.2062    Z=             -0.4637  Tot=              5.6659
 Quadrupole moment (field-independent basis, Debye-Ang):
   XX=           -163.1033   YY=           -144.7481   ZZ=           -154.7636
   XY=              9.3354   XZ=             -7.7410   YZ=             -0.8773
 Traceless Quadrupole moment (field-independent basis, Debye-Ang):
   XX=             -8.8983   YY=              9.4569   ZZ=             -0.5586
   XY=              9.3354   XZ=             -7.7410   YZ=             -0.8773
 Octapole moment (field-independent basis, Debye-Ang**2):
  XXX=             -1.0619  YYY=            -38.7049  ZZZ=            -10.8679  XYY=             17.4327
  XXY=            -32.6618  XXZ=             17.2086  XZZ=            -20.7033  YZZ=             -8.8919
  YYZ=             -6.6439  XYZ=              3.5339
 Hexadecapole moment (field-independent basis, Debye-Ang**3):
 XXXX=          -3543.3561 YYYY=          -2530.3405 ZZZZ=          -5522.1905 XXXY=            716.4309
 XXXZ=           -555.7143 YYYX=            610.0482 YYYZ=            554.3265 ZZZX=           -564.7795
 ZZZY=            601.8503 XXYY=          -1057.9384 XXZZ=          -1519.4903 YYZZ=          -1309.7303
 XXYZ=            212.6682 YYXZ=           -184.1401 ZZXY=            179.3571
 N-N= 1.943790280250D+03 E-N=-6.378920144582D+03  KE= 1.048268626127D+03
  Exact polarizability:   0.000   0.000   0.000   0.000   0.000   0.000
 Approx polarizability: 251.793  -7.337 254.996  11.990  13.467 246.161
 Calling FoFJK, ICntrl=    100147 FMM=F ISym2X=0 I1Cent= 0 IOpClX= 0 NMat=1 NMatS=1 NMatT=0.
 -------------------------------------------------------------------
 Center     Atomic                   Forces (Hartrees/Bohr)
 Number     Number              X              Y              Z
 -------------------------------------------------------------------
      1        6          -0.000041909    0.000049372    0.000116038
      2        1           0.000013747   -0.000007497   -0.000082961
      3        1          -0.000022366    0.000037420   -0.000044125
      4        6          -0.000118643    0.000034389    0.000024939
      5        8           0.000076249    0.000194920    0.000146876
      6        8          -0.000062410   -0.000090802   -0.000173234
      7        6           0.000043950   -0.000058855    0.000053009
      8        1          -0.000070295    0.000058193   -0.000006021
      9        1           0.000093743   -0.000010175   -0.000097949
     10        6           0.000043410   -0.000019067    0.000058493
     11        8          -0.000032948    0.000092472    0.000057635
     12        8          -0.000007787   -0.000081206   -0.000098157
     13        1          -0.000096353    0.000015976   -0.000067913
     14        6           0.000012047    0.000009107    0.000013868
     15        1           0.000009648    0.000027846    0.000011303
     16        6          -0.000009796    0.000023985   -0.000009762
     17        1          -0.000001539    0.000011268   -0.000006447
     18        1           0.000028487    0.000011321    0.000002246
     19        6          -0.000014087    0.000007744    0.000003281
     20        1           0.000003408    0.000038958   -0.000004558
     21        6          -0.000063392    0.000035447   -0.000012566
     22        1           0.000009753   -0.000110136    0.000009609
     23        1           0.000081249    0.000062178    0.000028698
     24        1          -0.000021173    0.000011556   -0.000065591
     25        6          -0.000010467    0.000050827    0.000009754
     26        1          -0.000022482    0.000032948   -0.000008961
     27        1          -0.000047472   -0.000013224    0.000041202
     28        1           0.000006085   -0.000068750   -0.000013384
     29        6          -0.000025389   -0.000058579   -0.000035073
     30        8           0.000122317   -0.000007882    0.000093741
     31        7           0.000049636    0.000016208   -0.000019138
     32        1           0.000000164    0.000052529    0.000018751
     33        6          -0.000005851   -0.000029307    0.000008775
     34        1           0.000023516   -0.000026437   -0.000020079
     35        6           0.000005697   -0.000010134    0.000038975
     36        1           0.000031886   -0.000008559    0.000007013
     37        6          -0.000041918   -0.000172137    0.000054227
     38        1           0.000084540   -0.000042332    0.000094834
     39        1          -0.000209565    0.000138073    0.000119584
     40        1           0.000083708    0.000217210   -0.000211789
     41        6           0.000009405    0.000002079    0.000007237
     42        1          -0.000045851    0.000015010    0.000020494
     43        1           0.000011096    0.000007485    0.000022317
     44        1          -0.000006787   -0.000047024   -0.000007801
     45        8           0.000396840   -0.000289052   -0.000056337
     46        1          -0.000127377    0.000074778    0.000129579
     47        1           0.000001410    0.000027901    0.000011936
     48        1          -0.000151227   -0.000044507   -0.000165106
     49        1           0.000004810   -0.000122751   -0.000032470
     50        1           0.000020413   -0.000002790    0.000029034
     51        1          -0.000010129   -0.000035993    0.000005974
 -------------------------------------------------------------------
 Cartesian Forces:  Max     0.000396840 RMS     0.000077487
 FormGI is forming the generalized inverse of G from B-inverse, IUseBI=4.
 GSVD:  received Info=                   1 from GESDD.

 GradGradGradGradGradGradGradGradGradGradGradGradGradGradGradGradGradGrad
 Berny optimization.
 Internal  Forces:  Max     0.001795868 RMS     0.000231371
 Search for a local minimum.
 Step number   1 out of a maximum of  271
 All quantities printed in internal units (Hartrees-Bohrs-Radians)
 Swapping is turned off.
 Second derivative matrix not updated -- analytic derivatives used.
 ITU=  0
     Eigenvalues ---   -0.00020   0.00016   0.00035   0.00147   0.00228
     Eigenvalues ---    0.00260   0.00308   0.00311   0.00345   0.00348
     Eigenvalues ---    0.00360   0.00448   0.00548   0.00613   0.00776
     Eigenvalues ---    0.00973   0.01125   0.01308   0.01565   0.01842
     Eigenvalues ---    0.02389   0.02552   0.02742   0.03289   0.03561
     Eigenvalues ---    0.03596   0.03687   0.03735   0.03848   0.03983
     Eigenvalues ---    0.04046   0.04144   0.04343   0.04363   0.04422
     Eigenvalues ---    0.04607   0.04635   0.04651   0.04679   0.04729
     Eigenvalues ---    0.04743   0.04774   0.04809   0.04876   0.04899
     Eigenvalues ---    0.05000   0.05293   0.05416   0.05620   0.05678
     Eigenvalues ---    0.05742   0.05854   0.05917   0.06939   0.07381
     Eigenvalues ---    0.07649   0.07921   0.08104   0.08367   0.09282
     Eigenvalues ---    0.10008   0.10973   0.11718   0.11846   0.12048
     Eigenvalues ---    0.12100   0.12122   0.12279   0.12491   0.12535
     Eigenvalues ---    0.12592   0.12969   0.13144   0.13162   0.13249
     Eigenvalues ---    0.13280   0.13321   0.13705   0.14087   0.14206
     Eigenvalues ---    0.14449   0.14909   0.15288   0.15327   0.17949
     Eigenvalues ---    0.17984   0.18353   0.18701   0.18844   0.19948
     Eigenvalues ---    0.21389   0.22179   0.22536   0.22773   0.23328
     Eigenvalues ---    0.23858   0.23955   0.25605   0.26638   0.27577
     Eigenvalues ---    0.27922   0.28406   0.28819   0.28924   0.29162
     Eigenvalues ---    0.30332   0.30740   0.31306   0.31419   0.32330
     Eigenvalues ---    0.32644   0.32736   0.32935   0.32961   0.32967
     Eigenvalues ---    0.33112   0.33187   0.33219   0.33260   0.33323
     Eigenvalues ---    0.33451   0.33570   0.33642   0.33914   0.33940
     Eigenvalues ---    0.33947   0.34108   0.34201   0.34291   0.34481
     Eigenvalues ---    0.34513   0.34619   0.34727   0.34813   0.34874
     Eigenvalues ---    0.34974   0.35252   0.36689   0.40277   0.41647
     Eigenvalues ---    0.43571   0.45119   0.49166   0.56781   0.70864
     Eigenvalues ---    0.76456   0.82017
 Eigenvalue     1 is  -1.99D-04 should be greater than     0.000000 Eigenvector:
                          D9        D82       D80       D78       D22
   1                    0.60562  -0.33668  -0.33376  -0.33087   0.26360
                          D10       A88       D6        D4        D30
   1                    0.22910  -0.12929   0.09990   0.09937   0.08866
 Quadratic step=6.881D-01 exceeds max=3.000D-01 adjusted using Lamda=-3.098D-04.
 Angle between NR and scaled steps=  14.95 degrees.
 Angle between quadratic step and forces=  81.11 degrees.
 Linear search not attempted -- option 19 set.
 Iteration  1 RMS(Cart)=  0.06587938 RMS(Int)=  0.00248113
 Iteration  2 RMS(Cart)=  0.00354249 RMS(Int)=  0.00009827
 Iteration  3 RMS(Cart)=  0.00001568 RMS(Int)=  0.00009776
 Iteration  4 RMS(Cart)=  0.00000000 RMS(Int)=  0.00009776
 Variable       Old X    -DE/DX   Delta X   Delta X   Delta X     New X
                                 (Linear)    (Quad)   (Total)
    R1        2.06046  -0.00001   0.00000  -0.00008  -0.00008   2.06038
    R2        2.06743  -0.00003   0.00000   0.00053   0.00053   2.06795
    R3        2.87306  -0.00007   0.00000   0.00014   0.00014   2.87319
    R4        2.06821   0.00018   0.00000   0.00004   0.00004   2.06824
    R5        2.48635  -0.00044   0.00000  -0.00097  -0.00097   2.48538
    R6        2.31779  -0.00016   0.00000   0.00019   0.00019   2.31798
    R7        1.97413  -0.00025   0.00000   0.00155   0.00155   1.97567
    R8        2.06455   0.00008   0.00000   0.00012   0.00012   2.06467
    R9        2.07208   0.00012   0.00000   0.00021   0.00021   2.07228
   R10        2.90482  -0.00002   0.00000  -0.00042  -0.00042   2.90439
   R11        2.06677   0.00011   0.00000   0.00049   0.00049   2.06727
   R12        2.40145  -0.00036   0.00000   0.00067   0.00063   2.40208
   R13        2.37577  -0.00004   0.00000  -0.00091  -0.00098   2.37479
   R14        2.97292  -0.00024   0.00000  -0.02353  -0.02350   2.94941
   R15        3.20989   0.00020   0.00000   0.01887   0.01883   3.22872
   R16        1.88274   0.00031   0.00000  -0.00124  -0.00129   1.88146
   R17        2.06507  -0.00001   0.00000   0.00023   0.00023   2.06529
   R18        2.90019  -0.00006   0.00000   0.00041   0.00041   2.90060
   R19        2.91350   0.00003   0.00000  -0.00026  -0.00026   2.91324
   R20        2.06929   0.00002   0.00000   0.00000   0.00000   2.06929
   R21        2.07076  -0.00002   0.00000   0.00018   0.00018   2.07094
   R22        2.07344   0.00003   0.00000   0.00019   0.00019   2.07363
   R23        2.91389   0.00002   0.00000   0.00031   0.00031   2.91419
   R24        2.08106   0.00004   0.00000   0.00017   0.00017   2.08124
   R25        2.90065   0.00002   0.00000   0.00008   0.00008   2.90073
   R26        2.90572   0.00004   0.00000   0.00001   0.00001   2.90573
   R27        2.07352   0.00011   0.00000   0.00024   0.00024   2.07376
   R28        2.07143   0.00010   0.00000   0.00034   0.00034   2.07177
   R29        2.07347   0.00006   0.00000   0.00021   0.00021   2.07368
   R30        2.07371   0.00002   0.00000   0.00010   0.00010   2.07381
   R31        2.06689   0.00006   0.00000   0.00001   0.00001   2.06690
   R32        2.07425   0.00007   0.00000   0.00025   0.00025   2.07450
   R33        2.61972   0.00002   0.00000   0.00240   0.00242   2.62214
   R34        2.72386   0.00006   0.00000   0.00122   0.00122   2.72508
   R35        2.75670   0.00017   0.00000  -0.00585  -0.00574   2.75095
   R36        1.92544  -0.00004   0.00000   0.00018   0.00018   1.92562
   R37        2.76639   0.00013   0.00000  -0.00001  -0.00001   2.76638
   R38        2.08505   0.00002   0.00000  -0.00017  -0.00017   2.08488
   R39        2.90332   0.00000   0.00000  -0.00023  -0.00023   2.90308
   R40        2.06983  -0.00001   0.00000  -0.00033  -0.00033   2.06950
   R41        2.07810   0.00002   0.00000   0.00082   0.00082   2.07892
   R42        2.89779   0.00010   0.00000   0.00002   0.00002   2.89780
   R43        2.89808   0.00006   0.00000   0.00017   0.00017   2.89826
   R44        2.07335   0.00013   0.00000   0.00036   0.00036   2.07370
   R45        2.07417   0.00027   0.00000   0.00070   0.00070   2.07487
   R46        2.06349   0.00031   0.00000   0.00095   0.00095   2.06444
   R47        2.07439   0.00005   0.00000   0.00009   0.00009   2.07448
   R48        2.07276   0.00002   0.00000   0.00002   0.00002   2.07278
   R49        2.07128   0.00005   0.00000   0.00011   0.00011   2.07139
   R50        2.80710  -0.00044   0.00000  -0.02135  -0.02135   2.78575
   R51        1.92817  -0.00024   0.00000   0.00328   0.00332   1.93149
    A1        1.92503   0.00005   0.00000  -0.00226  -0.00226   1.92276
    A2        1.91803   0.00009   0.00000   0.00219   0.00218   1.92021
    A3        1.91756   0.00003   0.00000   0.00407   0.00406   1.92161
    A4        1.91824  -0.00005   0.00000  -0.00416  -0.00416   1.91407
    A5        1.87235  -0.00003   0.00000  -0.00156  -0.00156   1.87079
    A6        1.91213  -0.00010   0.00000   0.00166   0.00166   1.91378
    A7        1.95300  -0.00060   0.00000  -0.00214  -0.00215   1.95085
    A8        2.12501   0.00029   0.00000   0.00224   0.00224   2.12724
    A9        2.20516   0.00030   0.00000  -0.00007  -0.00007   2.20509
   A10        2.00231   0.00124   0.00000  -0.00246  -0.00246   1.99986
   A11        1.89514   0.00002   0.00000   0.00236   0.00235   1.89750
   A12        1.93627   0.00010   0.00000   0.00214   0.00214   1.93842
   A13        1.92931   0.00002   0.00000  -0.00026  -0.00026   1.92905
   A14        1.90061  -0.00005   0.00000  -0.00027  -0.00027   1.90034
   A15        1.87392   0.00000   0.00000  -0.00163  -0.00163   1.87229
   A16        1.92699  -0.00009   0.00000  -0.00238  -0.00238   1.92461
   A17        2.01687  -0.00033   0.00000  -0.00327  -0.00324   2.01363
   A18        2.04452   0.00040   0.00000   0.00357   0.00360   2.04812
   A19        2.22109  -0.00007   0.00000  -0.00026  -0.00032   2.22077
   A20        2.00860   0.00000   0.00000  -0.00186  -0.00182   2.00678
   A21        2.08272  -0.00003   0.00000   0.00304   0.00295   2.08567
   A22        1.92407  -0.00013   0.00000   0.00065   0.00065   1.92473
   A23        1.84880  -0.00017   0.00000  -0.00098  -0.00098   1.84782
   A24        1.87021   0.00006   0.00000  -0.00106  -0.00106   1.86915
   A25        2.01546   0.00041   0.00000   0.00052   0.00051   2.01597
   A26        1.92781  -0.00009   0.00000   0.00068   0.00068   1.92849
   A27        1.87046  -0.00010   0.00000  -0.00001  -0.00001   1.87046
   A28        1.91107   0.00010   0.00000  -0.00007  -0.00007   1.91099
   A29        1.91299   0.00013   0.00000   0.00007   0.00007   1.91307
   A30        1.97519  -0.00036   0.00000  -0.00046  -0.00046   1.97472
   A31        1.85166  -0.00006   0.00000  -0.00135  -0.00135   1.85031
   A32        1.89038   0.00007   0.00000   0.00232   0.00232   1.89270
   A33        1.91834   0.00015   0.00000  -0.00055  -0.00055   1.91779
   A34        1.88419   0.00001   0.00000  -0.00018  -0.00018   1.88401
   A35        1.94034   0.00012   0.00000   0.00056   0.00056   1.94091
   A36        1.93599  -0.00013   0.00000   0.00026   0.00026   1.93625
   A37        1.88218  -0.00003   0.00000  -0.00019  -0.00019   1.88199
   A38        1.89141   0.00002   0.00000  -0.00031  -0.00031   1.89110
   A39        1.92770   0.00002   0.00000  -0.00019  -0.00019   1.92752
   A40        1.92610  -0.00000   0.00000   0.00003   0.00003   1.92613
   A41        1.94562   0.00002   0.00000   0.00028   0.00028   1.94591
   A42        1.94852  -0.00004   0.00000  -0.00048  -0.00048   1.94804
   A43        1.87596   0.00000   0.00000   0.00013   0.00013   1.87608
   A44        1.87860   0.00001   0.00000   0.00017   0.00017   1.87876
   A45        1.88614   0.00000   0.00000  -0.00012  -0.00012   1.88602
   A46        1.94371   0.00001   0.00000  -0.00013  -0.00013   1.94358
   A47        1.96260  -0.00002   0.00000   0.00029   0.00029   1.96288
   A48        1.91575   0.00001   0.00000  -0.00000  -0.00000   1.91575
   A49        1.90128   0.00000   0.00000  -0.00009  -0.00009   1.90118
   A50        1.87866   0.00001   0.00000  -0.00004  -0.00004   1.87862
   A51        1.85807  -0.00000   0.00000  -0.00003  -0.00003   1.85804
   A52        1.93566  -0.00020   0.00000  -0.00213  -0.00219   1.93347
   A53        1.93283   0.00016   0.00000  -0.00023  -0.00019   1.93264
   A54        1.89038   0.00005   0.00000   0.00191   0.00194   1.89231
   A55        1.89209  -0.00012   0.00000   0.00021   0.00019   1.89228
   A56        1.91049  -0.00009   0.00000   0.00020   0.00032   1.91081
   A57        1.90212   0.00020   0.00000   0.00006  -0.00004   1.90208
   A58        1.87347  -0.00016   0.00000  -0.00307  -0.00301   1.87046
   A59        1.88314   0.00032   0.00000  -0.00186  -0.00186   1.88128
   A60        2.00079  -0.00038   0.00000   0.00013   0.00013   2.00092
   A61        1.87833   0.00002   0.00000  -0.00014  -0.00014   1.87820
   A62        1.95881  -0.00018   0.00000   0.00123   0.00123   1.96004
   A63        1.93109   0.00031   0.00000  -0.00053  -0.00053   1.93056
   A64        1.88575  -0.00000   0.00000  -0.00095  -0.00095   1.88481
   A65        1.90250   0.00009   0.00000   0.00021   0.00021   1.90271
   A66        1.86165   0.00004   0.00000   0.00028   0.00028   1.86193
   A67        1.92275  -0.00028   0.00000  -0.00023  -0.00023   1.92253
   A68        1.86886   0.00007   0.00000   0.00003   0.00003   1.86888
   A69        1.94631  -0.00012   0.00000  -0.00164  -0.00164   1.94468
   A70        1.92741   0.00002   0.00000   0.00028   0.00028   1.92768
   A71        1.89002   0.00006   0.00000   0.00157   0.00157   1.89160
   A72        1.88635  -0.00003   0.00000  -0.00057  -0.00057   1.88578
   A73        1.94200   0.00001   0.00000   0.00038   0.00038   1.94238
   A74        1.94614  -0.00001   0.00000   0.00078   0.00078   1.94692
   A75        1.92745  -0.00007   0.00000  -0.00119  -0.00119   1.92626
   A76        1.92200   0.00008   0.00000  -0.00056  -0.00056   1.92144
   A77        1.88253   0.00003   0.00000   0.00013   0.00013   1.88266
   A78        1.90611  -0.00000   0.00000   0.00078   0.00078   1.90690
   A79        1.87787  -0.00002   0.00000   0.00007   0.00007   1.87794
   A80        1.93176   0.00000   0.00000  -0.00041  -0.00041   1.93135
   A81        1.94493   0.00000   0.00000   0.00025   0.00025   1.94518
   A82        1.94391   0.00001   0.00000   0.00001   0.00001   1.94393
   A83        1.87804  -0.00000   0.00000  -0.00001  -0.00001   1.87803
   A84        1.87769  -0.00001   0.00000  -0.00001  -0.00001   1.87767
   A85        1.88468  -0.00000   0.00000   0.00017   0.00017   1.88485
   A86        2.14355   0.00142   0.00000   0.01241   0.01142   2.15497
   A87        1.90110  -0.00013   0.00000   0.00733   0.00689   1.90799
   A88        2.04529  -0.00107   0.00000   0.02077   0.01992   2.06521
   A89        3.11001   0.00002   0.00000  -0.00242  -0.00227   3.10775
   A90        3.25939   0.00038   0.00000   0.00918   0.00904   3.26843
   A91        3.12467   0.00051   0.00000   0.00442   0.00467   3.12934
   A92        3.06249  -0.00024   0.00000  -0.00837  -0.00860   3.05389
   A93        3.01260  -0.00180   0.00000   0.01046   0.01043   3.02303
   A94        3.19826   0.00030   0.00000  -0.00640  -0.00646   3.19179
    D1       -3.07032  -0.00018   0.00000  -0.05710  -0.05710  -3.12741
    D2        0.07790   0.00004   0.00000  -0.06153  -0.06153   0.01637
    D3       -0.94871  -0.00009   0.00000  -0.06119  -0.06119  -1.00990
    D4        2.19951   0.00012   0.00000  -0.06563  -0.06563   2.13388
    D5        1.10443  -0.00021   0.00000  -0.06456  -0.06456   1.03987
    D6       -2.03054   0.00000   0.00000  -0.06899  -0.06900  -2.09953
    D7        3.12215   0.00013   0.00000   0.01066   0.01066   3.13281
    D8       -0.02644  -0.00010   0.00000   0.01535   0.01535  -0.01109
    D9       -0.03181  -0.00055   0.00000  -0.14130  -0.14159  -0.17340
   D10        2.45006  -0.00040   0.00000  -0.06516  -0.06487   2.38519
   D11        2.84870  -0.00001   0.00000   0.02802   0.02801   2.87671
   D12       -0.33030   0.00002   0.00000   0.02905   0.02906  -0.30125
   D13       -1.34969   0.00004   0.00000   0.03205   0.03204  -1.31765
   D14        1.75449   0.00008   0.00000   0.03308   0.03309   1.78758
   D15        0.70362  -0.00005   0.00000   0.02853   0.02852   0.73214
   D16       -2.47539  -0.00001   0.00000   0.02956   0.02957  -2.44581
   D17       -3.07008  -0.00011   0.00000  -0.00962  -0.00965  -3.07974
   D18        0.11334  -0.00017   0.00000  -0.01086  -0.01091   0.10243
   D19       -3.07695   0.00002   0.00000  -0.00192  -0.00192  -3.07887
   D20        0.02223   0.00005   0.00000  -0.00081  -0.00078   0.02145
   D21       -0.73814   0.00015   0.00000   0.00804   0.00807  -0.73007
   D22        3.03771  -0.00058   0.00000  -0.05345  -0.05376   2.98395
   D23        0.37382   0.00018   0.00000   0.00392   0.00389   0.37771
   D24       -1.46525  -0.00001   0.00000  -0.01887  -0.01887  -1.48412
   D25        2.79348  -0.00006   0.00000  -0.01725  -0.01725   2.77624
   D26        0.64543  -0.00009   0.00000  -0.01627  -0.01627   0.62917
   D27        0.62881  -0.00004   0.00000  -0.01930  -0.01930   0.60951
   D28       -1.39564  -0.00010   0.00000  -0.01768  -0.01768  -1.41332
   D29        2.73950  -0.00013   0.00000  -0.01669  -0.01669   2.72280
   D30        2.75436   0.00006   0.00000  -0.01839  -0.01839   2.73597
   D31        0.72991   0.00000   0.00000  -0.01677  -0.01677   0.71314
   D32       -1.41814  -0.00003   0.00000  -0.01579  -0.01579  -1.43393
   D33       -0.98705   0.00005   0.00000  -0.00124  -0.00129  -0.98834
   D34       -3.08855   0.00022   0.00000   0.00006   0.00005  -3.08850
   D35        1.10977  -0.00015   0.00000  -0.00106  -0.00100   1.10877
   D36       -3.12180   0.00008   0.00000  -0.00167  -0.00172  -3.12352
   D37        1.05989   0.00026   0.00000  -0.00037  -0.00039   1.05950
   D38       -1.02498  -0.00012   0.00000  -0.00149  -0.00143  -1.02641
   D39        1.00535  -0.00001   0.00000  -0.00291  -0.00296   1.00239
   D40       -1.09615   0.00016   0.00000  -0.00161  -0.00162  -1.09777
   D41        3.10217  -0.00021   0.00000  -0.00273  -0.00267   3.09951
   D42        0.71378   0.00002   0.00000  -0.00141  -0.00141   0.71236
   D43        2.77489   0.00005   0.00000  -0.00143  -0.00143   2.77347
   D44       -1.35606   0.00007   0.00000  -0.00108  -0.00108  -1.35714
   D45        2.83613  -0.00005   0.00000  -0.00016  -0.00016   2.83596
   D46       -1.38594  -0.00002   0.00000  -0.00018  -0.00018  -1.38612
   D47        0.76629  -0.00000   0.00000   0.00017   0.00017   0.76646
   D48       -1.43132  -0.00000   0.00000  -0.00077  -0.00077  -1.43209
   D49        0.62980   0.00003   0.00000  -0.00079  -0.00079   0.62902
   D50        2.78204   0.00004   0.00000  -0.00044  -0.00044   2.78160
   D51        1.02821  -0.00005   0.00000  -0.00370  -0.00370   1.02452
   D52       -1.05507  -0.00006   0.00000  -0.00406  -0.00406  -1.05914
   D53        3.11670  -0.00006   0.00000  -0.00378  -0.00378   3.11292
   D54        3.09055   0.00001   0.00000  -0.00371  -0.00371   3.08684
   D55        1.00726  -0.00001   0.00000  -0.00407  -0.00407   1.00319
   D56       -1.10415  -0.00000   0.00000  -0.00379  -0.00379  -1.10794
   D57       -1.12876   0.00002   0.00000  -0.00430  -0.00430  -1.13305
   D58        3.07114   0.00001   0.00000  -0.00466  -0.00466   3.06648
   D59        0.95973   0.00001   0.00000  -0.00438  -0.00438   0.95535
   D60        2.97795  -0.00006   0.00000  -0.00321  -0.00321   2.97474
   D61        0.83831  -0.00006   0.00000  -0.00319  -0.00319   0.83512
   D62       -1.22656  -0.00005   0.00000  -0.00334  -0.00334  -1.22990
   D63        0.91248  -0.00001   0.00000  -0.00295  -0.00295   0.90953
   D64       -1.22716  -0.00000   0.00000  -0.00294  -0.00294  -1.23010
   D65        2.99116   0.00001   0.00000  -0.00308  -0.00308   2.98807
   D66       -1.14576   0.00001   0.00000  -0.00243  -0.00243  -1.14819
   D67        2.99780   0.00001   0.00000  -0.00242  -0.00242   2.99538
   D68        0.93293   0.00003   0.00000  -0.00256  -0.00257   0.93036
   D69        1.08158  -0.00014   0.00000   0.00802   0.00790   1.08948
   D70       -3.07609  -0.00014   0.00000   0.00654   0.00641  -3.06968
   D71       -1.00323  -0.00003   0.00000   0.00685   0.00666  -0.99657
   D72       -1.05176  -0.00009   0.00000   0.01150   0.01148  -1.04028
   D73        3.13929  -0.00010   0.00000   0.01291   0.01289  -3.13101
   D74        3.10418   0.00013   0.00000   0.01414   0.01419   3.11836
   D75        1.01203   0.00012   0.00000   0.01555   0.01560   1.02763
   D76        1.02603   0.00020   0.00000   0.01374   0.01372   1.03975
   D77       -1.06611   0.00019   0.00000   0.01516   0.01513  -1.05098
   D78        1.56336  -0.00005   0.00000   0.07129   0.07125   1.63461
   D79       -0.92779   0.00011   0.00000   0.00426   0.00423  -0.92356
   D80       -2.60734  -0.00031   0.00000   0.06998   0.06996  -2.53739
   D81        1.18469  -0.00015   0.00000   0.00296   0.00294   1.18763
   D82       -0.54072  -0.00040   0.00000   0.07039   0.07035  -0.47037
   D83       -3.03186  -0.00024   0.00000   0.00336   0.00333  -3.02853
   D84        0.99504   0.00020   0.00000   0.03707   0.03707   1.03210
   D85        3.12436   0.00041   0.00000   0.03781   0.03781  -3.12102
   D86       -1.05262   0.00025   0.00000   0.03661   0.03661  -1.01601
   D87       -1.09978   0.00002   0.00000   0.03943   0.03943  -1.06034
   D88        1.02954   0.00023   0.00000   0.04018   0.04018   1.06972
   D89        3.13575   0.00007   0.00000   0.03898   0.03898  -3.10846
   D90       -1.00950   0.00002   0.00000   0.01309   0.01309  -0.99641
   D91        1.05513   0.00007   0.00000   0.01410   0.01410   1.06923
   D92       -3.05931   0.00001   0.00000   0.01361   0.01361  -3.04570
   D93        1.15253   0.00007   0.00000   0.01442   0.01442   1.16695
   D94       -3.06603   0.00011   0.00000   0.01543   0.01543  -3.05060
   D95       -0.89729   0.00005   0.00000   0.01494   0.01494  -0.88234
   D96       -3.09354   0.00001   0.00000   0.01475   0.01475  -3.07879
   D97       -1.02891   0.00006   0.00000   0.01576   0.01576  -1.01315
   D98        1.13983  -0.00000   0.00000   0.01527   0.01527   1.15510
   D99       -3.04972  -0.00006   0.00000  -0.00007  -0.00007  -3.04979
   D100       1.14068  -0.00005   0.00000   0.00005   0.00005   1.14074
   D101      -0.93083  -0.00003   0.00000   0.00106   0.00106  -0.92978
   D102      -0.99781  -0.00001   0.00000  -0.00001  -0.00001  -0.99783
   D103      -3.09060   0.00000   0.00000   0.00011   0.00011  -3.09049
   D104       1.12107   0.00002   0.00000   0.00111   0.00111   1.12218
   D105       1.07296  -0.00001   0.00000   0.00049   0.00049   1.07345
   D106      -1.01982   0.00001   0.00000   0.00061   0.00061  -1.01921
   D107      -3.09134   0.00003   0.00000   0.00162   0.00162  -3.08972
   D108      -1.08345   0.00008   0.00000   0.00534   0.00534  -1.07811
   D109       3.11052   0.00008   0.00000   0.00545   0.00545   3.11598
   D110       1.00466   0.00008   0.00000   0.00505   0.00505   1.00971
   D111      -3.12244   0.00000   0.00000   0.00548   0.00548  -3.11696
   D112       1.07153   0.00001   0.00000   0.00560   0.00560   1.07713
   D113      -1.03434   0.00000   0.00000   0.00520   0.00520  -1.02914
   D114       1.08777  -0.00005   0.00000   0.00370   0.00370   1.09146
   D115      -1.00145  -0.00005   0.00000   0.00381   0.00381  -0.99764
   D116      -3.10731  -0.00005   0.00000   0.00341   0.00341  -3.10390
         Item               Value     Threshold  Converged?
 Maximum Force            0.001796     0.000450     NO 
 RMS     Force            0.000231     0.000300     YES
 Maximum Displacement     0.435716     0.001800     NO 
 RMS     Displacement     0.066877     0.001200     NO 
 Predicted change in Energy=-1.123506D-04
 GradGradGradGradGradGradGradGradGradGradGradGradGradGradGradGradGradGrad

 Symmetry turned off by external request.
 Stoichiometry    C14H30NO6(1-)
 Framework group  C1[X(C14H30NO6)]
 Deg. of freedom   147
 Full point group                 C1      NOp   1
                          Input orientation:                          
 ---------------------------------------------------------------------
 Center     Atomic      Atomic             Coordinates (Angstroms)
 Number     Number       Type             X           Y           Z
 ---------------------------------------------------------------------
      1          6           0        1.790031   -4.279314    0.057825
      2          1           0        2.853589   -4.375495    0.277733
      3          1           0        1.203630   -4.877934    0.761609
      4          6           0        1.368933   -2.821359    0.151356
      5          8           0        0.085488   -2.667672   -0.091372
      6          8           0        2.169227   -1.931918    0.421586
      7          6           0       -4.251349    1.686127   -2.757570
      8          1           0       -4.992640    2.402785   -2.396167
      9          1           0       -3.698627    2.140421   -3.588627
     10          6           0       -3.258405    1.310617   -1.646158
     11          8           0       -2.555273    0.275763   -1.870771
     12          8           0       -3.198180    2.068489   -0.645529
     13          1           0       -2.048985    1.755051    0.579338
     14          6           0        0.241826    1.620269   -0.609250
     15          1           0       -0.604992    1.895268   -1.243064
     16          6           0        1.304768    0.880387   -1.433109
     17          1           0        1.052099   -0.184777   -1.483792
     18          1           0        2.273499    0.937689   -0.920876
     19          6           0        1.439643    1.418817   -2.871877
     20          1           0        1.376294    2.517552   -2.830361
     21          6           0        2.800659    1.049051   -3.477796
     22          1           0        2.931019   -0.040525   -3.487251
     23          1           0        3.627680    1.474849   -2.897553
     24          1           0        2.892542    1.404031   -4.512064
     25          6           0        0.297334    0.901290   -3.761630
     26          1           0        0.287497    1.408496   -4.734747
     27          1           0       -0.683535    1.016395   -3.291572
     28          1           0        0.429009   -0.172579   -3.947585
     29          6           0       -0.354583    0.827043    0.570449
     30          8           0       -1.317607    1.576571    1.230872
     31          7           0        0.673081    0.469918    1.516954
     32          1           0        1.363078   -0.098321    1.027708
     33          6           0        0.201078   -0.300563    2.668728
     34          1           0       -0.276767   -1.249197    2.370455
     35          6           0        1.361602   -0.604663    3.628291
     36          1           0        2.128028   -1.140455    3.048826
     37          6           0        1.984783    0.683476    4.179480
     38          1           0        2.871189    0.472776    4.791103
     39          1           0        1.261402    1.219382    4.808028
     40          1           0        2.263551    1.347009    3.357610
     41          6           0        0.892584   -1.525568    4.761501
     42          1           0        0.106065   -1.040627    5.354215
     43          1           0        1.715466   -1.774457    5.442704
     44          1           0        0.481598   -2.463336    4.370111
     45          8           0       -0.960160   -0.389167    0.047674
     46          1           0       -0.253531   -1.680561   -0.030454
     47          1           0       -1.612618   -0.147248   -0.700967
     48          1           0        1.577563   -4.660126   -0.946018
     49          1           0       -4.742541    0.789122   -3.145951
     50          1           0        0.652274    2.549131   -0.199593
     51          1           0       -0.566034    0.290728    3.179836
 ---------------------------------------------------------------------
 Rotational constants (GHZ):      0.3095348      0.1855499      0.1560249
 Standard basis: 6-31G(d,p) (6D, 7F)
   465 basis functions,   798 primitive gaussians,   465 cartesian basis functions
    85 alpha electrons       85 beta electrons
       nuclear repulsion energy      1943.8511186003 Hartrees.
 NAtoms=   51 NActive=   51 NUniq=   51 SFac= 1.00D+00 NAtFMM=   60 NAOKFM=F Big=F
 Integral buffers will be    131072 words long.
 Raffenetti 2 integral format.
 Two-electron integral symmetry is turned off.
 Nuclear repulsion after empirical dispersion term =     1943.7917605393 Hartrees.
 One-electron integrals computed using PRISM.
 NBasis=   465 RedAO= T EigKep=  1.76D-03  NBF=   465
 NBsUse=   465 1.00D-06 EigRej= -1.00D+00 NBFU=   465
 Initial guess from the checkpoint file:  "ts-frame25_qm-modify-struc_-1-irc-rc.chk"
 B after Tr=     0.004320   -0.003191   -0.003790
         Rot=    0.999999    0.000248   -0.000413    0.001160 Ang=   0.14 deg.
 ExpMin= 1.61D-01 ExpMax= 5.48D+03 ExpMxC= 8.25D+02 IAcc=2 IRadAn=         4 AccDes= 0.00D+00
 Harris functional with IExCor=  402 and IRadAn=       4 diagonalized for initial guess.
 HarFok:  IExCor=  402 AccDes= 0.00D+00 IRadAn=         4 IDoV= 1 UseB2=F ITyADJ=14
 ICtDFT=  3500011 ScaDFX=  1.000000  1.000000  1.000000  1.000000
 FoFCou: FMM=F IPFlag=           0 FMFlag=      100000 FMFlg1=           0
         NFxFlg=           0 DoJE=T BraDBF=F KetDBF=T FulRan=T
         wScrn=  0.000000 ICntrl=     500 IOpCl=  0 I1Cent=   200000004 NGrid=           0
         NMat0=    1 NMatS0=      1 NMatT0=    0 NMatD0=    1 NMtDS0=    0 NMtDT0=    0
 Symmetry not used in FoFCou.
 Requested convergence on RMS density matrix=1.00D-08 within 128 cycles.
 Requested convergence on MAX density matrix=1.00D-06.
 Requested convergence on             energy=1.00D-06.
 No special actions if energy rises.
 Integral accuracy reduced to 1.0D-05 until final iterations.
 Initial convergence to 1.0D-05 achieved.  Increase integral accuracy.
 SCF Done:  E(RB3LYP) =  -1057.91194449     A.U. after   12 cycles
            NFock= 12  Conv=0.49D-08     -V/T= 2.0092
 Calling FoFJK, ICntrl=      2127 FMM=F ISym2X=0 I1Cent= 0 IOpClX= 0 NMat=1 NMatS=1 NMatT=0.
 -------------------------------------------------------------------
 Center     Atomic                   Forces (Hartrees/Bohr)
 Number     Number              X              Y              Z
 -------------------------------------------------------------------
      1        6          -0.000036349   -0.000018135   -0.000014530
      2        1           0.000011268   -0.000000439   -0.000018105
      3        1           0.000036701    0.000000858    0.000036785
      4        6           0.000140727    0.000062116   -0.000086351
      5        8          -0.000060320   -0.000044076   -0.000056295
      6        8          -0.000143251    0.000031127    0.000072769
      7        6           0.000008305    0.000003321   -0.000004703
      8        1           0.000002877    0.000006120   -0.000000663
      9        1           0.000000529   -0.000009895   -0.000000367
     10        6          -0.000022649   -0.000013326   -0.000030396
     11        8           0.000018757   -0.000011686   -0.000014548
     12        8          -0.000021872    0.000029634    0.000042753
     13        1          -0.000022709   -0.000000950   -0.000014883
     14        6          -0.000009020    0.000008677   -0.000004571
     15        1           0.000017149    0.000009987   -0.000006560
     16        6          -0.000029177   -0.000035426   -0.000011003
     17        1           0.000037432    0.000020013    0.000000005
     18        1           0.000020689    0.000038468   -0.000005711
     19        6          -0.000000493   -0.000005868   -0.000002612
     20        1           0.000004601    0.000002594   -0.000000310
     21        6          -0.000001422   -0.000004085   -0.000001400
     22        1          -0.000001570   -0.000000333    0.000001373
     23        1           0.000001443    0.000003370   -0.000001326
     24        1          -0.000000297   -0.000001642   -0.000000326
     25        6           0.000000452   -0.000005046    0.000000010
     26        1           0.000001256    0.000001198   -0.000000603
     27        1           0.000005106    0.000004227   -0.000005690
     28        1          -0.000001586    0.000001274    0.000004340
     29        6          -0.000067685   -0.000022687   -0.000011503
     30        8           0.000070010   -0.000036033    0.000068890
     31        7           0.000134477   -0.000091031   -0.000042843
     32        1          -0.000022933   -0.000009744   -0.000035731
     33        6          -0.000066318   -0.000071171    0.000058555
     34        1           0.000039750    0.000066227    0.000060463
     35        6          -0.000018095    0.000018766    0.000020796
     36        1          -0.000000019    0.000006846    0.000024764
     37        6           0.000000181   -0.000009201   -0.000000376
     38        1           0.000003010    0.000002428   -0.000003660
     39        1          -0.000003184    0.000002457    0.000003077
     40        1           0.000003286    0.000002903    0.000001444
     41        6           0.000001888   -0.000008465   -0.000004216
     42        1           0.000000270   -0.000001871   -0.000002330
     43        1          -0.000000586    0.000003086    0.000001109
     44        1           0.000001231    0.000000198   -0.000000642
     45        8           0.000077683    0.000141392   -0.000170766
     46        1          -0.000050886   -0.000035576    0.000133007
     47        1          -0.000042504   -0.000047849   -0.000016182
     48        1          -0.000005284   -0.000001571    0.000008551
     49        1          -0.000012937    0.000000785    0.000010696
     50        1          -0.000006726   -0.000003955    0.000019509
     51        1           0.000008794    0.000021989    0.000000308
 -------------------------------------------------------------------
 Cartesian Forces:  Max     0.000170766 RMS     0.000039465

 GradGradGradGradGradGradGradGradGradGradGradGradGradGradGradGradGradGrad
 Berny optimization.
 Using GDIIS optimizer.
 FormGI is forming the generalized inverse of G from B-inverse, IUseBI=4.
 Internal  Forces:  Max     0.000509905 RMS     0.000052064
 Search for a local minimum.
 Step number   2 out of a maximum of  271
 All quantities printed in internal units (Hartrees-Bohrs-Radians)
 Swapping is turned off.
 Update second derivatives using D2CorX and points    1    2
 DE= -1.02D-04 DEPred=-1.12D-04 R= 9.05D-01
 TightC=F SS=  1.41D+00  RLast= 3.00D-01 DXNew= 5.0454D-01 9.0000D-01
 Trust test= 9.05D-01 RLast= 3.00D-01 DXMaxT set to 5.05D-01
 ITU=  1  0
     Eigenvalues ---   -0.00032   0.00016   0.00034   0.00148   0.00226
     Eigenvalues ---    0.00261   0.00305   0.00311   0.00333   0.00346
     Eigenvalues ---    0.00361   0.00448   0.00548   0.00618   0.00791
     Eigenvalues ---    0.00923   0.01120   0.01289   0.01532   0.01840
     Eigenvalues ---    0.02388   0.02521   0.02722   0.03288   0.03562
     Eigenvalues ---    0.03596   0.03680   0.03729   0.03848   0.03984
     Eigenvalues ---    0.04046   0.04143   0.04341   0.04360   0.04422
     Eigenvalues ---    0.04607   0.04635   0.04651   0.04678   0.04727
     Eigenvalues ---    0.04743   0.04773   0.04809   0.04875   0.04906
     Eigenvalues ---    0.05004   0.05297   0.05405   0.05620   0.05638
     Eigenvalues ---    0.05747   0.05849   0.05889   0.06938   0.07376
     Eigenvalues ---    0.07649   0.07892   0.08012   0.08355   0.09162
     Eigenvalues ---    0.09922   0.10973   0.11689   0.11846   0.12004
     Eigenvalues ---    0.12091   0.12111   0.12277   0.12491   0.12526
     Eigenvalues ---    0.12583   0.12955   0.13131   0.13162   0.13249
     Eigenvalues ---    0.13279   0.13320   0.13705   0.14087   0.14206
     Eigenvalues ---    0.14449   0.14907   0.15288   0.15327   0.17949
     Eigenvalues ---    0.17972   0.18348   0.18701   0.18851   0.19959
     Eigenvalues ---    0.21469   0.22176   0.22548   0.22713   0.23310
     Eigenvalues ---    0.23856   0.23956   0.25487   0.26665   0.27588
     Eigenvalues ---    0.27922   0.28406   0.28819   0.28922   0.29141
     Eigenvalues ---    0.30294   0.30730   0.31268   0.31351   0.32326
     Eigenvalues ---    0.32644   0.32736   0.32935   0.32956   0.32965
     Eigenvalues ---    0.33112   0.33169   0.33219   0.33260   0.33322
     Eigenvalues ---    0.33450   0.33568   0.33637   0.33910   0.33934
     Eigenvalues ---    0.33948   0.34107   0.34197   0.34307   0.34466
     Eigenvalues ---    0.34513   0.34610   0.34725   0.34802   0.34858
     Eigenvalues ---    0.34968   0.35253   0.36706   0.40264   0.41602
     Eigenvalues ---    0.43582   0.45146   0.49132   0.56764   0.70865
     Eigenvalues ---    0.77555   0.81981
 DIIS coeff's:      1.02243     -0.02243
 Cosine:  0.999 >  0.970
 Length:  1.025
 GDIIS step was calculated using  2 of the last  2 vectors.
 Iteration  1 RMS(Cart)=  0.00883218 RMS(Int)=  0.00006582
 Iteration  2 RMS(Cart)=  0.00008503 RMS(Int)=  0.00000456
 Iteration  3 RMS(Cart)=  0.00000001 RMS(Int)=  0.00000456
 Variable       Old X    -DE/DX   Delta X   Delta X   Delta X     New X
                                 (Linear)    (Quad)   (Total)
    R1        2.06038   0.00001  -0.00000   0.00001   0.00000   2.06038
    R2        2.06795   0.00000   0.00001   0.00023   0.00024   2.06820
    R3        2.87319   0.00002   0.00000  -0.00004  -0.00004   2.87315
    R4        2.06824  -0.00001   0.00000  -0.00022  -0.00022   2.06802
    R5        2.48538  -0.00000  -0.00002   0.00016   0.00014   2.48552
    R6        2.31798  -0.00005   0.00000  -0.00011  -0.00010   2.31788
    R7        1.97567  -0.00004   0.00003  -0.00009  -0.00006   1.97562
    R8        2.06467   0.00000   0.00000  -0.00004  -0.00003   2.06464
    R9        2.07228  -0.00000   0.00000  -0.00006  -0.00005   2.07223
   R10        2.90439  -0.00000  -0.00001  -0.00002  -0.00003   2.90436
   R11        2.06727   0.00000   0.00001   0.00010   0.00011   2.06738
   R12        2.40208   0.00004   0.00001   0.00006   0.00007   2.40215
   R13        2.37479   0.00006  -0.00002   0.00001  -0.00002   2.37478
   R14        2.94941   0.00000  -0.00053  -0.00038  -0.00090   2.94851
   R15        3.22872   0.00002   0.00042  -0.00041   0.00001   3.22873
   R16        1.88146   0.00004  -0.00003   0.00011   0.00007   1.88153
   R17        2.06529  -0.00001   0.00001   0.00005   0.00006   2.06535
   R18        2.90060   0.00003   0.00001   0.00021   0.00022   2.90083
   R19        2.91324   0.00004  -0.00001  -0.00006  -0.00007   2.91317
   R20        2.06929   0.00000   0.00000  -0.00004  -0.00004   2.06924
   R21        2.07094  -0.00003   0.00000  -0.00003  -0.00002   2.07092
   R22        2.07363   0.00002   0.00000   0.00010   0.00010   2.07373
   R23        2.91419   0.00000   0.00001  -0.00008  -0.00007   2.91413
   R24        2.08124   0.00000   0.00000   0.00003   0.00003   2.08127
   R25        2.90073   0.00000   0.00000   0.00003   0.00003   2.90076
   R26        2.90573  -0.00000   0.00000  -0.00004  -0.00004   2.90570
   R27        2.07376   0.00000   0.00001   0.00001   0.00001   2.07378
   R28        2.07177   0.00000   0.00001   0.00002   0.00003   2.07180
   R29        2.07368  -0.00000   0.00000  -0.00000   0.00000   2.07368
   R30        2.07381   0.00000   0.00000   0.00002   0.00002   2.07382
   R31        2.06690  -0.00001   0.00000   0.00002   0.00002   2.06692
   R32        2.07450  -0.00000   0.00001   0.00001   0.00001   2.07451
   R33        2.62214  -0.00002   0.00005  -0.00005   0.00001   2.62215
   R34        2.72508   0.00013   0.00003   0.00030   0.00033   2.72540
   R35        2.75095  -0.00001  -0.00013  -0.00033  -0.00045   2.75050
   R36        1.92562   0.00001   0.00000  -0.00002  -0.00002   1.92560
   R37        2.76638   0.00012  -0.00000   0.00011   0.00011   2.76648
   R38        2.08488  -0.00009  -0.00000  -0.00014  -0.00015   2.08473
   R39        2.90308   0.00001  -0.00001   0.00002   0.00002   2.90310
   R40        2.06950   0.00001  -0.00001  -0.00008  -0.00009   2.06941
   R41        2.07892  -0.00002   0.00002   0.00002   0.00004   2.07896
   R42        2.89780   0.00000   0.00000  -0.00002  -0.00002   2.89778
   R43        2.89826  -0.00000   0.00000   0.00000   0.00001   2.89827
   R44        2.07370  -0.00000   0.00001   0.00001   0.00001   2.07372
   R45        2.07487   0.00001   0.00002   0.00003   0.00004   2.07492
   R46        2.06444   0.00000   0.00002   0.00002   0.00004   2.06448
   R47        2.07448  -0.00000   0.00000  -0.00000  -0.00000   2.07448
   R48        2.07278  -0.00000   0.00000   0.00000   0.00000   2.07278
   R49        2.07139  -0.00000   0.00000   0.00000   0.00000   2.07139
   R50        2.78575  -0.00005  -0.00048  -0.00000  -0.00048   2.78527
   R51        1.93149   0.00003   0.00007   0.00006   0.00014   1.93163
    A1        1.92276  -0.00002  -0.00005  -0.00126  -0.00132   1.92145
    A2        1.92021  -0.00001   0.00005   0.00001   0.00006   1.92027
    A3        1.92161  -0.00001   0.00009   0.00126   0.00135   1.92297
    A4        1.91407   0.00001  -0.00009  -0.00121  -0.00130   1.91277
    A5        1.87079   0.00001  -0.00004   0.00002  -0.00001   1.87078
    A6        1.91378   0.00001   0.00004   0.00118   0.00121   1.91500
    A7        1.95085   0.00012  -0.00005   0.00014   0.00009   1.95094
    A8        2.12724   0.00008   0.00005   0.00029   0.00034   2.12758
    A9        2.20509  -0.00020  -0.00000  -0.00042  -0.00043   2.20466
   A10        1.99986  -0.00051  -0.00006  -0.00191  -0.00197   1.99789
   A11        1.89750   0.00000   0.00005   0.00074   0.00079   1.89829
   A12        1.93842  -0.00000   0.00005   0.00027   0.00031   1.93873
   A13        1.92905  -0.00000  -0.00001  -0.00029  -0.00030   1.92875
   A14        1.90034  -0.00000  -0.00001   0.00023   0.00023   1.90056
   A15        1.87229   0.00000  -0.00004  -0.00041  -0.00045   1.87185
   A16        1.92461   0.00000  -0.00005  -0.00053  -0.00058   1.92402
   A17        2.01363  -0.00000  -0.00007  -0.00032  -0.00040   2.01323
   A18        2.04812  -0.00001   0.00008   0.00033   0.00041   2.04854
   A19        2.22077   0.00001  -0.00001   0.00002   0.00001   2.22078
   A20        2.00678  -0.00002  -0.00004   0.00046   0.00043   2.00720
   A21        2.08567   0.00001   0.00007  -0.00037  -0.00031   2.08536
   A22        1.92473  -0.00000   0.00001   0.00032   0.00034   1.92506
   A23        1.84782  -0.00002  -0.00002   0.00011   0.00009   1.84791
   A24        1.86915   0.00001  -0.00002  -0.00002  -0.00004   1.86911
   A25        2.01597   0.00006   0.00001  -0.00039  -0.00038   2.01559
   A26        1.92849  -0.00003   0.00002   0.00012   0.00013   1.92862
   A27        1.87046  -0.00003  -0.00000  -0.00013  -0.00013   1.87032
   A28        1.91099   0.00001  -0.00000   0.00035   0.00035   1.91134
   A29        1.91307  -0.00002   0.00000  -0.00047  -0.00047   1.91260
   A30        1.97472   0.00004  -0.00001   0.00050   0.00049   1.97521
   A31        1.85031   0.00001  -0.00003   0.00004   0.00001   1.85032
   A32        1.89270  -0.00002   0.00005  -0.00019  -0.00013   1.89257
   A33        1.91779  -0.00002  -0.00001  -0.00025  -0.00026   1.91753
   A34        1.88401   0.00000  -0.00000   0.00009   0.00008   1.88410
   A35        1.94091  -0.00001   0.00001  -0.00020  -0.00019   1.94072
   A36        1.93625   0.00001   0.00001   0.00012   0.00013   1.93638
   A37        1.88199   0.00000  -0.00000   0.00005   0.00004   1.88204
   A38        1.89110  -0.00000  -0.00001   0.00001   0.00000   1.89110
   A39        1.92752  -0.00000  -0.00000  -0.00006  -0.00006   1.92745
   A40        1.92613  -0.00000   0.00000  -0.00003  -0.00003   1.92610
   A41        1.94591   0.00000   0.00001   0.00004   0.00005   1.94595
   A42        1.94804   0.00000  -0.00001   0.00001  -0.00000   1.94804
   A43        1.87608   0.00000   0.00000   0.00003   0.00003   1.87611
   A44        1.87876   0.00000   0.00000  -0.00000  -0.00000   1.87876
   A45        1.88602  -0.00000  -0.00000  -0.00003  -0.00004   1.88599
   A46        1.94358  -0.00000  -0.00000  -0.00015  -0.00016   1.94342
   A47        1.96288   0.00000   0.00001   0.00023   0.00023   1.96312
   A48        1.91575  -0.00000  -0.00000  -0.00002  -0.00002   1.91573
   A49        1.90118  -0.00000  -0.00000  -0.00024  -0.00024   1.90094
   A50        1.87862   0.00000  -0.00000  -0.00000  -0.00000   1.87862
   A51        1.85804   0.00000  -0.00000   0.00020   0.00020   1.85824
   A52        1.93347   0.00003  -0.00005  -0.00001  -0.00006   1.93341
   A53        1.93264  -0.00002  -0.00000  -0.00005  -0.00006   1.93258
   A54        1.89231  -0.00002   0.00004  -0.00034  -0.00030   1.89202
   A55        1.89228  -0.00005   0.00000  -0.00008  -0.00008   1.89220
   A56        1.91081  -0.00001   0.00001   0.00039   0.00040   1.91121
   A57        1.90208   0.00006  -0.00000   0.00011   0.00011   1.90219
   A58        1.87046   0.00002  -0.00007   0.00021   0.00014   1.87060
   A59        1.88128  -0.00003  -0.00004  -0.00015  -0.00019   1.88109
   A60        2.00092   0.00004   0.00000   0.00012   0.00012   2.00104
   A61        1.87820   0.00006  -0.00000   0.00048   0.00048   1.87868
   A62        1.96004   0.00001   0.00003   0.00029   0.00031   1.96035
   A63        1.93056   0.00006  -0.00001   0.00004   0.00003   1.93059
   A64        1.88481  -0.00003  -0.00002  -0.00018  -0.00021   1.88460
   A65        1.90271  -0.00002   0.00000   0.00002   0.00003   1.90274
   A66        1.86193   0.00001   0.00001   0.00010   0.00010   1.86203
   A67        1.92253  -0.00004  -0.00001  -0.00028  -0.00028   1.92224
   A68        1.86888   0.00001   0.00000   0.00021   0.00021   1.86910
   A69        1.94468  -0.00000  -0.00004  -0.00014  -0.00018   1.94450
   A70        1.92768  -0.00001   0.00001   0.00002   0.00002   1.92770
   A71        1.89160  -0.00000   0.00004  -0.00005  -0.00002   1.89158
   A72        1.88578  -0.00001  -0.00001  -0.00010  -0.00011   1.88567
   A73        1.94238   0.00001   0.00001   0.00007   0.00008   1.94245
   A74        1.94692   0.00000   0.00002   0.00008   0.00009   1.94701
   A75        1.92626  -0.00000  -0.00003  -0.00001  -0.00004   1.92622
   A76        1.92144   0.00000  -0.00001  -0.00014  -0.00015   1.92129
   A77        1.88266   0.00000   0.00000   0.00001   0.00001   1.88267
   A78        1.90690  -0.00001   0.00002   0.00002   0.00004   1.90693
   A79        1.87794  -0.00000   0.00000   0.00005   0.00005   1.87799
   A80        1.93135   0.00000  -0.00001  -0.00004  -0.00005   1.93130
   A81        1.94518  -0.00000   0.00001   0.00002   0.00003   1.94521
   A82        1.94393  -0.00000   0.00000   0.00002   0.00002   1.94395
   A83        1.87803  -0.00000  -0.00000  -0.00001  -0.00001   1.87802
   A84        1.87767   0.00000  -0.00000  -0.00002  -0.00002   1.87766
   A85        1.88485   0.00000   0.00000   0.00003   0.00003   1.88488
   A86        2.15497  -0.00014   0.00026   0.00336   0.00357   2.15854
   A87        1.90799   0.00011   0.00015   0.00099   0.00112   1.90910
   A88        2.06521   0.00005   0.00045   0.00096   0.00136   2.06657
   A89        3.10775  -0.00002  -0.00005   0.00040   0.00035   3.10810
   A90        3.26843  -0.00036   0.00020  -0.00475  -0.00455   3.26388
   A91        3.12934  -0.00006   0.00010   0.00016   0.00028   3.12962
   A92        3.05389   0.00006  -0.00019   0.00094   0.00074   3.05463
   A93        3.02303   0.00021   0.00023  -0.00026  -0.00003   3.02300
   A94        3.19179  -0.00002  -0.00014  -0.00015  -0.00030   3.19150
    D1       -3.12741  -0.00001  -0.00128  -0.02120  -0.02248   3.13329
    D2        0.01637  -0.00004  -0.00138  -0.02353  -0.02491  -0.00855
    D3       -1.00990  -0.00002  -0.00137  -0.02354  -0.02492  -1.03482
    D4        2.13388  -0.00006  -0.00147  -0.02588  -0.02735   2.10653
    D5        1.03987   0.00000  -0.00145  -0.02353  -0.02498   1.01489
    D6       -2.09953  -0.00003  -0.00155  -0.02587  -0.02741  -2.12695
    D7        3.13281   0.00002   0.00024  -0.00053  -0.00029   3.13252
    D8       -0.01109   0.00006   0.00034   0.00193   0.00228  -0.00881
    D9       -0.17340   0.00005  -0.00318  -0.00454  -0.00772  -0.18112
   D10        2.38519  -0.00003  -0.00145   0.00296   0.00151   2.38670
   D11        2.87671   0.00001   0.00063   0.01003   0.01066   2.88737
   D12       -0.30125   0.00001   0.00065   0.01073   0.01138  -0.28986
   D13       -1.31765   0.00001   0.00072   0.01126   0.01198  -1.30567
   D14        1.78758   0.00001   0.00074   0.01195   0.01270   1.80028
   D15        0.73214   0.00001   0.00064   0.01059   0.01123   0.74337
   D16       -2.44581   0.00001   0.00066   0.01129   0.01195  -2.43386
   D17       -3.07974   0.00001  -0.00022   0.00036   0.00015  -3.07959
   D18        0.10243   0.00001  -0.00024  -0.00042  -0.00066   0.10176
   D19       -3.07887  -0.00001  -0.00004  -0.00216  -0.00220  -3.08107
   D20        0.02145  -0.00001  -0.00002  -0.00137  -0.00139   0.02006
   D21       -0.73007   0.00001   0.00018   0.00304   0.00323  -0.72684
   D22        2.98395   0.00001  -0.00121  -0.00650  -0.00771   2.97624
   D23        0.37771   0.00000   0.00009   0.00239   0.00248   0.38019
   D24       -1.48412  -0.00002  -0.00042  -0.00750  -0.00792  -1.49204
   D25        2.77624  -0.00003  -0.00039  -0.00748  -0.00786   2.76837
   D26        0.62917  -0.00002  -0.00036  -0.00716  -0.00752   0.62165
   D27        0.60951  -0.00000  -0.00043  -0.00738  -0.00781   0.60170
   D28       -1.41332  -0.00001  -0.00040  -0.00736  -0.00775  -1.42107
   D29        2.72280   0.00001  -0.00037  -0.00703  -0.00741   2.71539
   D30        2.73597  -0.00001  -0.00041  -0.00775  -0.00816   2.72781
   D31        0.71314  -0.00002  -0.00038  -0.00773  -0.00810   0.70504
   D32       -1.43393  -0.00001  -0.00035  -0.00741  -0.00776  -1.44169
   D33       -0.98834  -0.00002  -0.00003  -0.00426  -0.00429  -0.99263
   D34       -3.08850   0.00003   0.00000  -0.00412  -0.00412  -3.09262
   D35        1.10877  -0.00003  -0.00002  -0.00401  -0.00403   1.10475
   D36       -3.12352  -0.00005  -0.00004  -0.00451  -0.00455  -3.12807
   D37        1.05950   0.00000  -0.00001  -0.00436  -0.00437   1.05513
   D38       -1.02641  -0.00005  -0.00003  -0.00425  -0.00428  -1.03069
   D39        1.00239  -0.00003  -0.00007  -0.00428  -0.00435   0.99804
   D40       -1.09777   0.00002  -0.00004  -0.00414  -0.00418  -1.10195
   D41        3.09951  -0.00004  -0.00006  -0.00403  -0.00409   3.09542
   D42        0.71236  -0.00001  -0.00003   0.00252   0.00248   0.71485
   D43        2.77347  -0.00001  -0.00003   0.00251   0.00248   2.77595
   D44       -1.35714  -0.00001  -0.00002   0.00238   0.00236  -1.35478
   D45        2.83596   0.00002  -0.00000   0.00315   0.00315   2.83911
   D46       -1.38612   0.00001  -0.00000   0.00315   0.00314  -1.38298
   D47        0.76646   0.00001   0.00000   0.00301   0.00302   0.76948
   D48       -1.43209   0.00000  -0.00002   0.00296   0.00294  -1.42914
   D49        0.62902   0.00000  -0.00002   0.00296   0.00294   0.63196
   D50        2.78160  -0.00000  -0.00001   0.00282   0.00282   2.78441
   D51        1.02452  -0.00000  -0.00008  -0.00026  -0.00035   1.02417
   D52       -1.05914  -0.00000  -0.00009  -0.00030  -0.00039  -1.05953
   D53        3.11292  -0.00000  -0.00008  -0.00029  -0.00037   3.11255
   D54        3.08684  -0.00000  -0.00008  -0.00024  -0.00032   3.08652
   D55        1.00319  -0.00000  -0.00009  -0.00028  -0.00037   1.00282
   D56       -1.10794  -0.00000  -0.00008  -0.00027  -0.00035  -1.10829
   D57       -1.13305  -0.00000  -0.00010  -0.00023  -0.00033  -1.13338
   D58        3.06648  -0.00000  -0.00010  -0.00027  -0.00037   3.06611
   D59        0.95535  -0.00000  -0.00010  -0.00026  -0.00036   0.95500
   D60        2.97474   0.00001  -0.00007   0.00226   0.00219   2.97693
   D61        0.83512   0.00001  -0.00007   0.00252   0.00245   0.83757
   D62       -1.22990   0.00001  -0.00007   0.00214   0.00207  -1.22783
   D63        0.90953  -0.00000  -0.00007   0.00207   0.00201   0.91153
   D64       -1.23010   0.00000  -0.00007   0.00234   0.00227  -1.22783
   D65        2.98807  -0.00000  -0.00007   0.00196   0.00189   2.98996
   D66       -1.14819  -0.00000  -0.00005   0.00204   0.00199  -1.14620
   D67        2.99538   0.00000  -0.00005   0.00231   0.00225   2.99763
   D68        0.93036   0.00000  -0.00006   0.00193   0.00187   0.93223
   D69        1.08948   0.00004   0.00018  -0.00003   0.00014   1.08962
   D70       -3.06968   0.00001   0.00014  -0.00016  -0.00002  -3.06969
   D71       -0.99657   0.00005   0.00015   0.00015   0.00030  -0.99627
   D72       -1.04028  -0.00002   0.00026  -0.00596  -0.00570  -1.04598
   D73       -3.13101  -0.00010   0.00029  -0.00654  -0.00625  -3.13726
   D74        3.11836  -0.00002   0.00032  -0.00585  -0.00554   3.11283
   D75        1.02763  -0.00011   0.00035  -0.00644  -0.00609   1.02154
   D76        1.03975  -0.00002   0.00031  -0.00634  -0.00603   1.03372
   D77       -1.05098  -0.00010   0.00034  -0.00693  -0.00659  -1.05757
   D78        1.63461   0.00002   0.00160   0.00659   0.00819   1.64280
   D79       -0.92356  -0.00004   0.00009  -0.00257  -0.00248  -0.92603
   D80       -2.53739   0.00004   0.00157   0.00660   0.00817  -2.52922
   D81        1.18763  -0.00002   0.00007  -0.00256  -0.00250   1.18513
   D82       -0.47037   0.00001   0.00158   0.00679   0.00838  -0.46199
   D83       -3.02853  -0.00005   0.00007  -0.00236  -0.00229  -3.03082
   D84        1.03210   0.00003   0.00083   0.00405   0.00488   1.03698
   D85       -3.12102   0.00006   0.00085   0.00431   0.00516  -3.11586
   D86       -1.01601   0.00003   0.00082   0.00388   0.00470  -1.01131
   D87       -1.06034  -0.00000   0.00088   0.00381   0.00470  -1.05564
   D88        1.06972   0.00003   0.00090   0.00408   0.00498   1.07470
   D89       -3.10846  -0.00001   0.00087   0.00365   0.00452  -3.10394
   D90       -0.99641  -0.00002   0.00029   0.00093   0.00122  -0.99519
   D91        1.06923  -0.00002   0.00032   0.00092   0.00123   1.07047
   D92       -3.04570  -0.00002   0.00031   0.00092   0.00122  -3.04448
   D93        1.16695   0.00002   0.00032   0.00134   0.00166   1.16861
   D94       -3.05060   0.00002   0.00035   0.00133   0.00167  -3.04892
   D95       -0.88234   0.00003   0.00034   0.00133   0.00166  -0.88068
   D96       -3.07879   0.00001   0.00033   0.00131   0.00164  -3.07715
   D97       -1.01315   0.00001   0.00035   0.00130   0.00165  -1.01150
   D98        1.15510   0.00001   0.00034   0.00130   0.00164   1.15674
   D99       -3.04979  -0.00000  -0.00000   0.00058   0.00058  -3.04921
   D100       1.14074  -0.00000   0.00000   0.00053   0.00053   1.14127
   D101      -0.92978  -0.00000   0.00002   0.00056   0.00059  -0.92919
   D102      -0.99783   0.00001  -0.00000   0.00073   0.00073  -0.99710
   D103      -3.09049   0.00001   0.00000   0.00068   0.00068  -3.08981
   D104       1.12218   0.00001   0.00002   0.00071   0.00073   1.12292
   D105       1.07345   0.00000   0.00001   0.00061   0.00062   1.07408
   D106      -1.01921  -0.00000   0.00001   0.00056   0.00058  -1.01863
   D107      -3.08972  -0.00000   0.00004   0.00059   0.00063  -3.08909
   D108      -1.07811   0.00000   0.00012   0.00089   0.00101  -1.07710
   D109       3.11598   0.00001   0.00012   0.00091   0.00104   3.11701
   D110       1.00971   0.00000   0.00011   0.00085   0.00096   1.01068
   D111      -3.11696  -0.00000   0.00012   0.00068   0.00081  -3.11615
   D112       1.07713  -0.00000   0.00013   0.00071   0.00083   1.07796
   D113      -1.02914  -0.00000   0.00012   0.00065   0.00076  -1.02837
   D114       1.09146   0.00000   0.00008   0.00077   0.00085   1.09231
   D115      -0.99764   0.00000   0.00009   0.00079   0.00088  -0.99676
   D116      -3.10390   0.00000   0.00008   0.00073   0.00081  -3.10309
         Item               Value     Threshold  Converged?
 Maximum Force            0.000510     0.000450     NO 
 RMS     Force            0.000052     0.000300     YES
 Maximum Displacement     0.061534     0.001800     NO 
 RMS     Displacement     0.008828     0.001200     NO 
 Predicted change in Energy=-8.323454D-06
 GradGradGradGradGradGradGradGradGradGradGradGradGradGradGradGradGradGrad

 Symmetry turned off by external request.
 Stoichiometry    C14H30NO6(1-)
 Framework group  C1[X(C14H30NO6)]
 Deg. of freedom   147
 Full point group                 C1      NOp   1
                          Input orientation:                          
 ---------------------------------------------------------------------
 Center     Atomic      Atomic             Coordinates (Angstroms)
 Number     Number       Type             X           Y           Z
 ---------------------------------------------------------------------
      1          6           0        1.785548   -4.283732    0.048941
      2          1           0        2.853986   -4.377030    0.245171
      3          1           0        1.217355   -4.878211    0.771129
      4          6           0        1.364031   -2.826055    0.144535
      5          8           0        0.080203   -2.672445   -0.096603
      6          8           0        2.163463   -1.936681    0.417283
      7          6           0       -4.255069    1.687444   -2.753748
      8          1           0       -4.989596    2.411681   -2.393697
      9          1           0       -3.703157    2.131278   -3.590934
     10          6           0       -3.259552    1.311798   -1.644710
     11          8           0       -2.556590    0.277344   -1.871888
     12          8           0       -3.197759    2.068379   -0.643209
     13          1           0       -2.047598    1.751961    0.579990
     14          6           0        0.243760    1.621953   -0.608302
     15          1           0       -0.602432    1.894848   -1.243913
     16          6           0        1.311804    0.886917   -1.430120
     17          1           0        1.067793   -0.180457   -1.476259
     18          1           0        2.280351    0.954237   -0.918643
     19          6           0        1.442013    1.420150   -2.871212
     20          1           0        1.373025    2.518723   -2.834181
     21          6           0        2.804231    1.054843   -3.477171
     22          1           0        2.940281   -0.034076   -3.481919
     23          1           0        3.629749    1.487589   -2.899904
     24          1           0        2.892973    1.405662   -4.513131
     25          6           0        0.301443    0.893040   -3.757529
     26          1           0        0.289311    1.394804   -4.733448
     27          1           0       -0.679834    1.006995   -3.288018
     28          1           0        0.437435   -0.181305   -3.937570
     29          6           0       -0.352658    0.824693    0.568621
     30          8           0       -1.316209    1.571741    1.231093
     31          7           0        0.675005    0.465171    1.514480
     32          1           0        1.362588   -0.105659    1.024873
     33          6           0        0.201838   -0.302173    2.667941
     34          1           0       -0.275276   -1.251870    2.372182
     35          6           0        1.361170   -0.602691    3.630082
     36          1           0        2.129450   -1.138651    3.053196
     37          6           0        1.981466    0.687579    4.179506
     38          1           0        2.867519    0.479694    4.792617
     39          1           0        1.256349    1.223458    4.806115
     40          1           0        2.260021    1.349902    3.356558
     41          6           0        0.891544   -1.521892    4.764430
     42          1           0        0.102656   -1.037172    5.354169
     43          1           0        1.713380   -1.767395    5.448120
     44          1           0        0.483398   -2.461455    4.374369
     45          8           0       -0.957001   -0.389954    0.041470
     46          1           0       -0.257160   -1.684939   -0.033472
     47          1           0       -1.611232   -0.146855   -0.705337
     48          1           0        1.549279   -4.671944   -0.946586
     49          1           0       -4.754656    0.791231   -3.133317
     50          1           0        0.649605    2.551661   -0.196052
     51          1           0       -0.565967    0.290511    3.176287
 ---------------------------------------------------------------------
 Rotational constants (GHZ):      0.3088660      0.1855723      0.1560902
 Standard basis: 6-31G(d,p) (6D, 7F)
   465 basis functions,   798 primitive gaussians,   465 cartesian basis functions
    85 alpha electrons       85 beta electrons
       nuclear repulsion energy      1943.5817708592 Hartrees.
 NAtoms=   51 NActive=   51 NUniq=   51 SFac= 1.00D+00 NAtFMM=   60 NAOKFM=F Big=F
 Integral buffers will be    131072 words long.
 Raffenetti 2 integral format.
 Two-electron integral symmetry is turned off.
 Nuclear repulsion after empirical dispersion term =     1943.5224665531 Hartrees.
 One-electron integrals computed using PRISM.
 NBasis=   465 RedAO= T EigKep=  1.76D-03  NBF=   465
 NBsUse=   465 1.00D-06 EigRej= -1.00D+00 NBFU=   465
 Initial guess from the checkpoint file:  "ts-frame25_qm-modify-struc_-1-irc-rc.chk"
 B after Tr=    -0.000299   -0.001018   -0.001228
         Rot=    1.000000   -0.000153    0.000002    0.000148 Ang=  -0.02 deg.
 ExpMin= 1.61D-01 ExpMax= 5.48D+03 ExpMxC= 8.25D+02 IAcc=2 IRadAn=         4 AccDes= 0.00D+00
 Harris functional with IExCor=  402 and IRadAn=       4 diagonalized for initial guess.
 HarFok:  IExCor=  402 AccDes= 0.00D+00 IRadAn=         4 IDoV= 1 UseB2=F ITyADJ=14
 ICtDFT=  3500011 ScaDFX=  1.000000  1.000000  1.000000  1.000000
 FoFCou: FMM=F IPFlag=           0 FMFlag=      100000 FMFlg1=           0
         NFxFlg=           0 DoJE=T BraDBF=F KetDBF=T FulRan=T
         wScrn=  0.000000 ICntrl=     500 IOpCl=  0 I1Cent=   200000004 NGrid=           0
         NMat0=    1 NMatS0=      1 NMatT0=    0 NMatD0=    1 NMtDS0=    0 NMtDT0=    0
 Symmetry not used in FoFCou.
 Requested convergence on RMS density matrix=1.00D-08 within 128 cycles.
 Requested convergence on MAX density matrix=1.00D-06.
 Requested convergence on             energy=1.00D-06.
 No special actions if energy rises.
 Integral accuracy reduced to 1.0D-05 until final iterations.
 Initial convergence to 1.0D-05 achieved.  Increase integral accuracy.
 SCF Done:  E(RB3LYP) =  -1057.91195294     A.U. after    9 cycles
            NFock=  9  Conv=0.57D-08     -V/T= 2.0092
 Calling FoFJK, ICntrl=      2127 FMM=F ISym2X=0 I1Cent= 0 IOpClX= 0 NMat=1 NMatS=1 NMatT=0.
 -------------------------------------------------------------------
 Center     Atomic                   Forces (Hartrees/Bohr)
 Number     Number              X              Y              Z
 -------------------------------------------------------------------
      1        6          -0.000023525   -0.000009097   -0.000010261
      2        1           0.000008275   -0.000003178   -0.000009151
      3        1           0.000031269    0.000004490    0.000027188
      4        6          -0.000033116   -0.000000318   -0.000046898
      5        8           0.000001910   -0.000000940    0.000015184
      6        8           0.000017045   -0.000007366    0.000024245
      7        6           0.000003251    0.000003787   -0.000005148
      8        1           0.000005203    0.000003785   -0.000000554
      9        1          -0.000003386   -0.000007737    0.000003104
     10        6           0.000003852   -0.000000925   -0.000016296
     11        8           0.000012189   -0.000003519   -0.000010718
     12        8          -0.000015813    0.000006559    0.000022778
     13        1          -0.000001322   -0.000000081   -0.000003093
     14        6          -0.000004536    0.000003357    0.000000080
     15        1           0.000005186    0.000001771   -0.000002409
     16        6           0.000000317   -0.000000644   -0.000003691
     17        1           0.000013055    0.000000818    0.000001548
     18        1          -0.000000262    0.000005230   -0.000003850
     19        6          -0.000001451   -0.000005395    0.000000467
     20        1           0.000000563   -0.000001164    0.000000233
     21        6           0.000001721   -0.000001120   -0.000000477
     22        1          -0.000000771    0.000003999   -0.000000725
     23        1          -0.000003168   -0.000002494   -0.000000894
     24        1           0.000000759   -0.000000392    0.000002065
     25        6           0.000000270   -0.000003131    0.000000698
     26        1           0.000000496   -0.000001947   -0.000000224
     27        1           0.000000213    0.000005171   -0.000002853
     28        1          -0.000000364    0.000002539    0.000000981
     29        6          -0.000005344   -0.000003638    0.000027388
     30        8           0.000003234   -0.000004199    0.000009044
     31        7           0.000000423   -0.000009015   -0.000002877
     32        1           0.000001617    0.000000198   -0.000001969
     33        6           0.000006378    0.000004750    0.000000224
     34        1          -0.000002271   -0.000003692   -0.000008045
     35        6          -0.000000896   -0.000004813    0.000003067
     36        1          -0.000000434    0.000006575    0.000007658
     37        6          -0.000000397    0.000005203   -0.000002894
     38        1          -0.000002326    0.000001257   -0.000004763
     39        1           0.000008382   -0.000004367   -0.000004241
     40        1          -0.000001644   -0.000008278    0.000007638
     41        6          -0.000000265    0.000001143    0.000001667
     42        1           0.000002041   -0.000000936   -0.000000541
     43        1          -0.000000073   -0.000000747   -0.000000683
     44        1          -0.000000413    0.000001260    0.000000349
     45        8           0.000007799    0.000044856   -0.000067131
     46        1          -0.000023765   -0.000010661    0.000023524
     47        1          -0.000005420   -0.000014843    0.000003819
     48        1           0.000010276    0.000004544    0.000009364
     49        1          -0.000011736    0.000005686    0.000010925
     50        1          -0.000003358   -0.000002015    0.000005091
     51        1           0.000000332   -0.000000325    0.000002054
 -------------------------------------------------------------------
 Cartesian Forces:  Max     0.000067131 RMS     0.000011234

 GradGradGradGradGradGradGradGradGradGradGradGradGradGradGradGradGradGrad
 Berny optimization.
 Using GDIIS optimizer.
 FormGI is forming the generalized inverse of G from B-inverse, IUseBI=4.
 Internal  Forces:  Max     0.000065120 RMS     0.000010717
 Search for a local minimum.
 Step number   3 out of a maximum of  271
 All quantities printed in internal units (Hartrees-Bohrs-Radians)
 Swapping is turned off.
 Update second derivatives using D2CorX and points    1    2    3
 DE= -8.46D-06 DEPred=-8.32D-06 R= 1.02D+00
 TightC=F SS=  1.41D+00  RLast= 7.96D-02 DXNew= 8.4853D-01 2.3869D-01
 Trust test= 1.02D+00 RLast= 7.96D-02 DXMaxT set to 5.05D-01
 ITU=  1  1  0
     Eigenvalues ---   -0.00022   0.00016   0.00041   0.00149   0.00227
     Eigenvalues ---    0.00262   0.00305   0.00313   0.00332   0.00346
     Eigenvalues ---    0.00361   0.00448   0.00548   0.00618   0.00791
     Eigenvalues ---    0.01009   0.01126   0.01295   0.01542   0.01841
     Eigenvalues ---    0.02401   0.02579   0.02725   0.03288   0.03562
     Eigenvalues ---    0.03596   0.03685   0.03726   0.03848   0.03983
     Eigenvalues ---    0.04046   0.04143   0.04341   0.04359   0.04421
     Eigenvalues ---    0.04607   0.04635   0.04651   0.04678   0.04727
     Eigenvalues ---    0.04743   0.04774   0.04809   0.04874   0.04894
     Eigenvalues ---    0.04997   0.05295   0.05403   0.05609   0.05622
     Eigenvalues ---    0.05754   0.05853   0.05876   0.06935   0.07377
     Eigenvalues ---    0.07640   0.07880   0.08003   0.08356   0.09217
     Eigenvalues ---    0.09933   0.10975   0.11682   0.11846   0.12018
     Eigenvalues ---    0.12091   0.12113   0.12279   0.12491   0.12526
     Eigenvalues ---    0.12587   0.12958   0.13145   0.13162   0.13249
     Eigenvalues ---    0.13279   0.13320   0.13705   0.14087   0.14205
     Eigenvalues ---    0.14449   0.14908   0.15288   0.15327   0.17949
     Eigenvalues ---    0.17968   0.18343   0.18701   0.18840   0.19945
     Eigenvalues ---    0.21407   0.22224   0.22558   0.22787   0.23300
     Eigenvalues ---    0.23864   0.23949   0.25503   0.26639   0.27576
     Eigenvalues ---    0.27921   0.28406   0.28819   0.28923   0.29144
     Eigenvalues ---    0.30305   0.30741   0.31282   0.31347   0.32323
     Eigenvalues ---    0.32645   0.32738   0.32933   0.32956   0.32966
     Eigenvalues ---    0.33112   0.33171   0.33220   0.33260   0.33319
     Eigenvalues ---    0.33451   0.33569   0.33639   0.33910   0.33935
     Eigenvalues ---    0.33947   0.34108   0.34193   0.34283   0.34470
     Eigenvalues ---    0.34513   0.34620   0.34724   0.34805   0.34859
     Eigenvalues ---    0.34973   0.35249   0.36667   0.40297   0.41610
     Eigenvalues ---    0.43575   0.45107   0.49120   0.56770   0.70875
     Eigenvalues ---    0.77085   0.82000
 DIIS coeff's:      0.91743      0.06610      0.01647
 Cosine:  0.999 >  0.500
 Length:  0.879
 GDIIS step was calculated using  3 of the last  3 vectors.
 Iteration  1 RMS(Cart)=  0.01795802 RMS(Int)=  0.00015828
 Iteration  2 RMS(Cart)=  0.00023168 RMS(Int)=  0.00000601
 Iteration  3 RMS(Cart)=  0.00000005 RMS(Int)=  0.00000601
 Variable       Old X    -DE/DX   Delta X   Delta X   Delta X     New X
                                 (Linear)    (Quad)   (Total)
    R1        2.06038   0.00001   0.00000   0.00001   0.00001   2.06039
    R2        2.06820  -0.00000  -0.00003   0.00014   0.00012   2.06831
    R3        2.87315   0.00001   0.00000  -0.00004  -0.00004   2.87312
    R4        2.06802  -0.00001   0.00002  -0.00019  -0.00017   2.06785
    R5        2.48552   0.00001   0.00000   0.00013   0.00013   2.48565
    R6        2.31788   0.00001   0.00001   0.00000   0.00001   2.31789
    R7        1.97562   0.00001  -0.00002  -0.00060  -0.00062   1.97499
    R8        2.06464  -0.00000   0.00000  -0.00005  -0.00005   2.06459
    R9        2.07223  -0.00001   0.00000  -0.00008  -0.00007   2.07215
   R10        2.90436   0.00000   0.00001   0.00001   0.00002   2.90439
   R11        2.06738  -0.00000  -0.00002   0.00006   0.00005   2.06743
   R12        2.40215   0.00002  -0.00002   0.00005   0.00004   2.40219
   R13        2.37478   0.00002   0.00002  -0.00004  -0.00002   2.37475
   R14        2.94851   0.00001   0.00046   0.00039   0.00085   2.94936
   R15        3.22873  -0.00001  -0.00031  -0.00057  -0.00089   3.22784
   R16        1.88153  -0.00000   0.00002  -0.00000   0.00001   1.88154
   R17        2.06535  -0.00000  -0.00001   0.00003   0.00003   2.06538
   R18        2.90083   0.00001  -0.00003   0.00014   0.00012   2.90094
   R19        2.91317   0.00001   0.00001  -0.00013  -0.00012   2.91306
   R20        2.06924  -0.00000   0.00000  -0.00002  -0.00002   2.06922
   R21        2.07092  -0.00000  -0.00000   0.00006   0.00006   2.07097
   R22        2.07373  -0.00000  -0.00001   0.00005   0.00003   2.07377
   R23        2.91413  -0.00000   0.00000  -0.00009  -0.00009   2.91403
   R24        2.08127  -0.00000  -0.00001   0.00003   0.00002   2.08129
   R25        2.90076  -0.00000  -0.00000   0.00002   0.00001   2.90077
   R26        2.90570  -0.00000   0.00000  -0.00003  -0.00003   2.90567
   R27        2.07378  -0.00000  -0.00001  -0.00004  -0.00004   2.07374
   R28        2.07180  -0.00000  -0.00001  -0.00001  -0.00001   2.07179
   R29        2.07368  -0.00000  -0.00000  -0.00001  -0.00001   2.07367
   R30        2.07382  -0.00000  -0.00000   0.00002   0.00001   2.07384
   R31        2.06692  -0.00000  -0.00000   0.00003   0.00003   2.06695
   R32        2.07451  -0.00000  -0.00001   0.00000  -0.00001   2.07450
   R33        2.62215  -0.00000  -0.00004   0.00004  -0.00000   2.62214
   R34        2.72540   0.00001  -0.00005   0.00022   0.00018   2.72558
   R35        2.75050   0.00000   0.00013  -0.00043  -0.00029   2.75021
   R36        1.92560   0.00000  -0.00000  -0.00003  -0.00003   1.92557
   R37        2.76648   0.00000  -0.00001  -0.00003  -0.00004   2.76644
   R38        2.08473   0.00001   0.00001  -0.00003  -0.00001   2.08472
   R39        2.90310   0.00001   0.00000   0.00007   0.00007   2.90317
   R40        2.06941   0.00000   0.00001  -0.00003  -0.00001   2.06940
   R41        2.07896  -0.00001  -0.00002   0.00002   0.00001   2.07897
   R42        2.89778  -0.00000   0.00000  -0.00004  -0.00004   2.89773
   R43        2.89827  -0.00000  -0.00000  -0.00002  -0.00002   2.89825
   R44        2.07372  -0.00001  -0.00001  -0.00003  -0.00004   2.07368
   R45        2.07492  -0.00001  -0.00002  -0.00005  -0.00007   2.07485
   R46        2.06448  -0.00001  -0.00002  -0.00005  -0.00007   2.06441
   R47        2.07448  -0.00000  -0.00000  -0.00002  -0.00003   2.07445
   R48        2.07278  -0.00000  -0.00000  -0.00001  -0.00001   2.07277
   R49        2.07139  -0.00000  -0.00000   0.00001   0.00000   2.07140
   R50        2.78527   0.00001   0.00039   0.00121   0.00160   2.78687
   R51        1.93163   0.00001  -0.00007  -0.00016  -0.00022   1.93141
    A1        1.92145  -0.00001   0.00015  -0.00101  -0.00087   1.92058
    A2        1.92027  -0.00000  -0.00004  -0.00022  -0.00026   1.92000
    A3        1.92297  -0.00001  -0.00018   0.00076   0.00058   1.92355
    A4        1.91277   0.00001   0.00018  -0.00091  -0.00073   1.91204
    A5        1.87078   0.00002   0.00003   0.00024   0.00026   1.87105
    A6        1.91500   0.00001  -0.00013   0.00116   0.00103   1.91603
    A7        1.95094   0.00006   0.00003   0.00032   0.00034   1.95128
    A8        2.12758  -0.00005  -0.00006  -0.00005  -0.00011   2.12747
    A9        2.20466  -0.00001   0.00004  -0.00027  -0.00023   2.20443
   A10        1.99789  -0.00004   0.00020  -0.00133  -0.00113   1.99676
   A11        1.89829   0.00000  -0.00010   0.00058   0.00048   1.89877
   A12        1.93873  -0.00000  -0.00006   0.00010   0.00004   1.93877
   A13        1.92875  -0.00000   0.00003  -0.00028  -0.00025   1.92850
   A14        1.90056   0.00000  -0.00001   0.00026   0.00025   1.90081
   A15        1.87185   0.00000   0.00006  -0.00030  -0.00023   1.87161
   A16        1.92402   0.00000   0.00009  -0.00035  -0.00027   1.92376
   A17        2.01323   0.00002   0.00009  -0.00014  -0.00005   2.01318
   A18        2.04854  -0.00002  -0.00009   0.00011   0.00002   2.04856
   A19        2.22078   0.00001   0.00000   0.00005   0.00006   2.22084
   A20        2.00720  -0.00001  -0.00001   0.00004   0.00004   2.00724
   A21        2.08536  -0.00000  -0.00002   0.00035   0.00032   2.08568
   A22        1.92506   0.00000  -0.00004   0.00035   0.00031   1.92537
   A23        1.84791   0.00000   0.00001  -0.00001  -0.00001   1.84791
   A24        1.86911   0.00000   0.00002  -0.00004  -0.00002   1.86909
   A25        2.01559   0.00001   0.00002  -0.00055  -0.00052   2.01507
   A26        1.92862  -0.00000  -0.00002   0.00014   0.00012   1.92874
   A27        1.87032  -0.00001   0.00001   0.00013   0.00014   1.87047
   A28        1.91134   0.00000  -0.00003   0.00015   0.00012   1.91146
   A29        1.91260  -0.00001   0.00004  -0.00031  -0.00028   1.91232
   A30        1.97521   0.00001  -0.00003   0.00033   0.00030   1.97551
   A31        1.85032   0.00000   0.00002  -0.00046  -0.00044   1.84988
   A32        1.89257  -0.00001  -0.00003   0.00050   0.00048   1.89304
   A33        1.91753  -0.00001   0.00003  -0.00025  -0.00022   1.91731
   A34        1.88410   0.00000  -0.00000   0.00001   0.00000   1.88410
   A35        1.94072  -0.00001   0.00001  -0.00010  -0.00010   1.94062
   A36        1.93638   0.00001  -0.00001   0.00020   0.00018   1.93656
   A37        1.88204   0.00000  -0.00000  -0.00000  -0.00001   1.88203
   A38        1.89110  -0.00000   0.00000  -0.00011  -0.00011   1.89099
   A39        1.92745  -0.00000   0.00001   0.00001   0.00002   1.92747
   A40        1.92610   0.00000   0.00000   0.00001   0.00001   1.92611
   A41        1.94595  -0.00000  -0.00001  -0.00002  -0.00003   1.94592
   A42        1.94804   0.00000   0.00001   0.00001   0.00002   1.94806
   A43        1.87611  -0.00000  -0.00000  -0.00002  -0.00002   1.87609
   A44        1.87876  -0.00000  -0.00000   0.00005   0.00004   1.87880
   A45        1.88599  -0.00000   0.00000  -0.00002  -0.00002   1.88597
   A46        1.94342   0.00000   0.00002  -0.00011  -0.00010   1.94333
   A47        1.96312   0.00000  -0.00002   0.00014   0.00012   1.96324
   A48        1.91573  -0.00000   0.00000  -0.00001  -0.00001   1.91572
   A49        1.90094  -0.00000   0.00002  -0.00021  -0.00019   1.90075
   A50        1.87862  -0.00000   0.00000  -0.00007  -0.00007   1.87855
   A51        1.85824   0.00000  -0.00002   0.00027   0.00025   1.85849
   A52        1.93341   0.00001   0.00004   0.00017   0.00020   1.93361
   A53        1.93258  -0.00001   0.00001  -0.00016  -0.00015   1.93242
   A54        1.89202   0.00001  -0.00001  -0.00038  -0.00038   1.89163
   A55        1.89220   0.00000   0.00000  -0.00005  -0.00005   1.89215
   A56        1.91121  -0.00001  -0.00004   0.00043   0.00039   1.91160
   A57        1.90219  -0.00000  -0.00001   0.00001  -0.00001   1.90218
   A58        1.87060   0.00001   0.00004  -0.00014  -0.00010   1.87050
   A59        1.88109  -0.00000   0.00005  -0.00037  -0.00032   1.88077
   A60        2.00104  -0.00000  -0.00001   0.00032   0.00031   2.00135
   A61        1.87868   0.00000  -0.00004   0.00067   0.00063   1.87931
   A62        1.96035  -0.00001  -0.00005   0.00028   0.00023   1.96059
   A63        1.93059   0.00001   0.00001  -0.00002  -0.00001   1.93058
   A64        1.88460  -0.00000   0.00003  -0.00006  -0.00003   1.88457
   A65        1.90274   0.00000  -0.00001  -0.00012  -0.00013   1.90261
   A66        1.86203   0.00000  -0.00001  -0.00003  -0.00005   1.86198
   A67        1.92224  -0.00000   0.00003  -0.00005  -0.00002   1.92222
   A68        1.86910   0.00000  -0.00002   0.00010   0.00008   1.86917
   A69        1.94450   0.00000   0.00004   0.00002   0.00006   1.94456
   A70        1.92770  -0.00000  -0.00001   0.00004   0.00004   1.92774
   A71        1.89158  -0.00000  -0.00002  -0.00024  -0.00027   1.89131
   A72        1.88567   0.00000   0.00002  -0.00004  -0.00002   1.88565
   A73        1.94245   0.00000  -0.00001   0.00011   0.00010   1.94255
   A74        1.94701   0.00000  -0.00002   0.00001  -0.00001   1.94700
   A75        1.92622   0.00000   0.00002   0.00004   0.00006   1.92628
   A76        1.92129  -0.00000   0.00002  -0.00009  -0.00007   1.92122
   A77        1.88267  -0.00000  -0.00000   0.00001   0.00001   1.88268
   A78        1.90693  -0.00000  -0.00002  -0.00001  -0.00002   1.90691
   A79        1.87799   0.00000  -0.00001   0.00005   0.00004   1.87803
   A80        1.93130   0.00000   0.00001  -0.00002  -0.00001   1.93129
   A81        1.94521   0.00000  -0.00001   0.00002   0.00001   1.94522
   A82        1.94395  -0.00000  -0.00000   0.00000   0.00000   1.94395
   A83        1.87802  -0.00000   0.00000   0.00001   0.00001   1.87803
   A84        1.87766  -0.00000   0.00000  -0.00004  -0.00004   1.87762
   A85        1.88488  -0.00000  -0.00001   0.00003   0.00003   1.88490
   A86        2.15854  -0.00004  -0.00048   0.00232   0.00178   2.16032
   A87        1.90910   0.00003  -0.00021   0.00096   0.00073   1.90984
   A88        2.06657   0.00002  -0.00044   0.00788   0.00740   2.07397
   A89        3.10810  -0.00000   0.00001   0.00091   0.00092   3.10902
   A90        3.26388  -0.00002   0.00023   0.00440   0.00461   3.26849
   A91        3.12962  -0.00002  -0.00010  -0.00078  -0.00087   3.12876
   A92        3.05463   0.00002   0.00008  -0.00023  -0.00016   3.05447
   A93        3.02300   0.00007  -0.00017   0.00587   0.00570   3.02870
   A94        3.19150  -0.00000   0.00013  -0.00069  -0.00055   3.19094
    D1        3.13329  -0.00001   0.00280  -0.01364  -0.01085   3.12244
    D2       -0.00855  -0.00002   0.00307  -0.01557  -0.01250  -0.02105
    D3       -1.03482  -0.00003   0.00306  -0.01563  -0.01256  -1.04738
    D4        2.10653  -0.00003   0.00334  -0.01755  -0.01421   2.09231
    D5        1.01489   0.00000   0.00313  -0.01519  -0.01206   1.00283
    D6       -2.12695  -0.00001   0.00340  -0.01712  -0.01372  -2.14066
    D7        3.13252  -0.00002  -0.00015  -0.00376  -0.00391   3.12861
    D8       -0.00881  -0.00001  -0.00044  -0.00173  -0.00217  -0.01099
    D9       -0.18112  -0.00004   0.00297  -0.03709  -0.03414  -0.21526
   D10        2.38670  -0.00001   0.00094  -0.01205  -0.01109   2.37561
   D11        2.88737   0.00001  -0.00134   0.00821   0.00687   2.89423
   D12       -0.28986   0.00001  -0.00142   0.00894   0.00752  -0.28234
   D13       -1.30567   0.00000  -0.00152   0.00915   0.00764  -1.29804
   D14        1.80028   0.00001  -0.00159   0.00988   0.00829   1.80857
   D15        0.74337   0.00001  -0.00140   0.00875   0.00735   0.75072
   D16       -2.43386   0.00002  -0.00147   0.00948   0.00800  -2.42586
   D17       -3.07959   0.00001   0.00015   0.00045   0.00059  -3.07899
   D18        0.10176   0.00000   0.00023  -0.00036  -0.00014   0.10163
   D19       -3.08107  -0.00000   0.00021  -0.00156  -0.00134  -3.08242
   D20        0.02006   0.00000   0.00013  -0.00073  -0.00060   0.01946
   D21       -0.72684   0.00000  -0.00040   0.00139   0.00099  -0.72585
   D22        2.97624  -0.00000   0.00152  -0.01747  -0.01598   2.96026
   D23        0.38019   0.00001  -0.00027   0.00079   0.00053   0.38072
   D24       -1.49204  -0.00001   0.00096  -0.00600  -0.00503  -1.49708
   D25        2.76837  -0.00001   0.00093  -0.00535  -0.00441   2.76396
   D26        0.62165  -0.00000   0.00089  -0.00502  -0.00414   0.61751
   D27        0.60170   0.00000   0.00096  -0.00613  -0.00517   0.59653
   D28       -1.42107   0.00000   0.00093  -0.00548  -0.00455  -1.42562
   D29        2.71539   0.00000   0.00089  -0.00516  -0.00427   2.71112
   D30        2.72781  -0.00000   0.00098  -0.00625  -0.00527   2.72254
   D31        0.70504  -0.00000   0.00095  -0.00560  -0.00465   0.70038
   D32       -1.44169  -0.00000   0.00090  -0.00528  -0.00437  -1.44606
   D33       -0.99263  -0.00000   0.00038  -0.00410  -0.00373  -0.99636
   D34       -3.09262  -0.00000   0.00034  -0.00403  -0.00370  -3.09631
   D35        1.10475  -0.00000   0.00035  -0.00371  -0.00336   1.10139
   D36       -3.12807  -0.00001   0.00040  -0.00418  -0.00378  -3.13186
   D37        1.05513  -0.00001   0.00037  -0.00412  -0.00375   1.05138
   D38       -1.03069  -0.00001   0.00038  -0.00380  -0.00342  -1.03411
   D39        0.99804  -0.00001   0.00041  -0.00410  -0.00369   0.99435
   D40       -1.10195  -0.00000   0.00037  -0.00403  -0.00366  -1.10561
   D41        3.09542  -0.00000   0.00038  -0.00371  -0.00332   3.09210
   D42        0.71485  -0.00000  -0.00018   0.00141   0.00123   0.71608
   D43        2.77595  -0.00000  -0.00018   0.00135   0.00117   2.77712
   D44       -1.35478  -0.00000  -0.00018   0.00143   0.00126  -1.35352
   D45        2.83911   0.00001  -0.00026   0.00218   0.00192   2.84103
   D46       -1.38298   0.00000  -0.00026   0.00212   0.00186  -1.38111
   D47        0.76948   0.00000  -0.00025   0.00220   0.00195   0.77142
   D48       -1.42914   0.00000  -0.00023   0.00177   0.00154  -1.42760
   D49        0.63196  -0.00000  -0.00023   0.00171   0.00148   0.63344
   D50        2.78441  -0.00000  -0.00023   0.00179   0.00157   2.78598
   D51        1.02417   0.00000   0.00009   0.00022   0.00031   1.02448
   D52       -1.05953   0.00000   0.00010   0.00026   0.00036  -1.05917
   D53        3.11255   0.00000   0.00009   0.00030   0.00039   3.11294
   D54        3.08652  -0.00000   0.00009   0.00017   0.00026   3.08677
   D55        1.00282   0.00000   0.00010   0.00020   0.00030   1.00312
   D56       -1.10829   0.00000   0.00009   0.00024   0.00033  -1.10796
   D57       -1.13338  -0.00000   0.00010   0.00004   0.00013  -1.13325
   D58        3.06611  -0.00000   0.00011   0.00007   0.00018   3.06628
   D59        0.95500  -0.00000   0.00010   0.00011   0.00021   0.95521
   D60        2.97693   0.00000  -0.00013   0.00153   0.00140   2.97833
   D61        0.83757   0.00000  -0.00015   0.00178   0.00163   0.83919
   D62       -1.22783   0.00000  -0.00012   0.00136   0.00124  -1.22658
   D63        0.91153   0.00000  -0.00012   0.00147   0.00136   0.91289
   D64       -1.22783   0.00000  -0.00014   0.00172   0.00158  -1.22624
   D65        2.98996  -0.00000  -0.00011   0.00131   0.00120   2.99116
   D66       -1.14620   0.00000  -0.00012   0.00154   0.00142  -1.14478
   D67        2.99763   0.00000  -0.00015   0.00179   0.00165   2.99927
   D68        0.93223  -0.00000  -0.00011   0.00137   0.00126   0.93349
   D69        1.08962   0.00002  -0.00014   0.00046   0.00031   1.08993
   D70       -3.06969   0.00001  -0.00010   0.00033   0.00022  -3.06948
   D71       -0.99627   0.00000  -0.00013   0.00055   0.00041  -0.99587
   D72       -1.04598  -0.00000   0.00028  -0.00119  -0.00091  -1.04688
   D73       -3.13726  -0.00000   0.00030  -0.00198  -0.00167  -3.13893
   D74        3.11283  -0.00000   0.00022  -0.00126  -0.00103   3.11180
   D75        1.02154  -0.00000   0.00025  -0.00205  -0.00180   1.01975
   D76        1.03372   0.00001   0.00027  -0.00174  -0.00147   1.03225
   D77       -1.05757   0.00001   0.00029  -0.00253  -0.00224  -1.05981
   D78        1.64280   0.00002  -0.00185   0.02115   0.01929   1.66209
   D79       -0.92603  -0.00001   0.00013  -0.00075  -0.00061  -0.92664
   D80       -2.52922   0.00003  -0.00183   0.02138   0.01955  -2.50967
   D81        1.18513  -0.00000   0.00016  -0.00052  -0.00036   1.18478
   D82       -0.46199   0.00002  -0.00185   0.02157   0.01971  -0.44228
   D83       -3.03082  -0.00001   0.00013  -0.00033  -0.00019  -3.03102
   D84        1.03698  -0.00000  -0.00101   0.00031  -0.00070   1.03628
   D85       -3.11586   0.00000  -0.00105   0.00034  -0.00071  -3.11657
   D86       -1.01131  -0.00000  -0.00099   0.00023  -0.00076  -1.01207
   D87       -1.05564  -0.00000  -0.00104   0.00010  -0.00094  -1.05658
   D88        1.07470   0.00000  -0.00107   0.00013  -0.00095   1.07375
   D89       -3.10394   0.00000  -0.00102   0.00002  -0.00099  -3.10493
   D90       -0.99519   0.00000  -0.00032   0.00041   0.00009  -0.99509
   D91        1.07047  -0.00000  -0.00033   0.00019  -0.00015   1.07032
   D92       -3.04448  -0.00000  -0.00033   0.00038   0.00005  -3.04442
   D93        1.16861  -0.00000  -0.00037   0.00066   0.00029   1.16890
   D94       -3.04892  -0.00000  -0.00039   0.00044   0.00005  -3.04888
   D95       -0.88068  -0.00000  -0.00038   0.00064   0.00025  -0.88043
   D96       -3.07715  -0.00000  -0.00038   0.00053   0.00015  -3.07700
   D97       -1.01150  -0.00000  -0.00040   0.00030  -0.00009  -1.01159
   D98        1.15674  -0.00000  -0.00039   0.00050   0.00011   1.15685
   D99       -3.04921   0.00000  -0.00005   0.00044   0.00039  -3.04881
   D100       1.14127   0.00000  -0.00004   0.00040   0.00035   1.14162
   D101      -0.92919  -0.00000  -0.00007   0.00037   0.00031  -0.92888
   D102      -0.99710   0.00000  -0.00006   0.00042   0.00036  -0.99674
   D103      -3.08981   0.00000  -0.00006   0.00038   0.00032  -3.08949
   D104       1.12292  -0.00000  -0.00008   0.00035   0.00027   1.12319
   D105       1.07408   0.00000  -0.00006   0.00029   0.00023   1.07430
   D106      -1.01863   0.00000  -0.00006   0.00024   0.00018  -1.01845
   D107      -3.08909  -0.00000  -0.00008   0.00022   0.00014  -3.08895
   D108      -1.07710  -0.00000  -0.00017  -0.00008  -0.00025  -1.07735
   D109       3.11701  -0.00000  -0.00018  -0.00009  -0.00027   3.11675
   D110       1.01068  -0.00000  -0.00016  -0.00015  -0.00031   1.01037
   D111      -3.11615  -0.00000  -0.00016  -0.00020  -0.00035  -3.11651
   D112       1.07796  -0.00000  -0.00016  -0.00021  -0.00037   1.07759
   D113      -1.02837  -0.00000  -0.00015  -0.00026  -0.00041  -1.02878
   D114       1.09231   0.00000  -0.00013   0.00006  -0.00007   1.09224
   D115      -0.99676   0.00000  -0.00014   0.00005  -0.00009  -0.99684
   D116      -3.10309   0.00000  -0.00012  -0.00001  -0.00013  -3.10322
         Item               Value     Threshold  Converged?
 Maximum Force            0.000065     0.000450     YES
 RMS     Force            0.000011     0.000300     YES
 Maximum Displacement     0.140949     0.001800     NO 
 RMS     Displacement     0.017922     0.001200     NO 
 Predicted change in Energy=-5.666033D-06
 GradGradGradGradGradGradGradGradGradGradGradGradGradGradGradGradGradGrad

 Symmetry turned off by external request.
 Stoichiometry    C14H30NO6(1-)
 Framework group  C1[X(C14H30NO6)]
 Deg. of freedom   147
 Full point group                 C1      NOp   1
                          Input orientation:                          
 ---------------------------------------------------------------------
 Center     Atomic      Atomic             Coordinates (Angstroms)
 Number     Number       Type             X           Y           Z
 ---------------------------------------------------------------------
      1          6           0        1.774174   -4.293161    0.093072
      2          1           0        2.846417   -4.383900    0.268693
      3          1           0        1.221206   -4.863854    0.845716
      4          6           0        1.358588   -2.832018    0.155741
      5          8           0        0.072584   -2.679614   -0.074719
      6          8           0        2.163785   -1.939036    0.398067
      7          6           0       -4.260031    1.688939   -2.754337
      8          1           0       -4.991810    2.415140   -2.392727
      9          1           0       -3.709954    2.130018   -3.594133
     10          6           0       -3.261836    1.312174   -1.648072
     11          8           0       -2.556412    0.280417   -1.879938
     12          8           0       -3.201121    2.065025   -0.643714
     13          1           0       -2.050141    1.746883    0.577612
     14          6           0        0.241988    1.627506   -0.610818
     15          1           0       -0.604234    1.897646   -1.247586
     16          6           0        1.315650    0.899492   -1.431684
     17          1           0        1.079944   -0.169840   -1.476354
     18          1           0        2.283439    0.974602   -0.919818
     19          6           0        1.442887    1.432166   -2.873196
     20          1           0        1.367350    2.530351   -2.837175
     21          6           0        2.807422    1.074435   -3.478478
     22          1           0        2.949857   -0.013648   -3.482454
     23          1           0        3.630180    1.512371   -2.901197
     24          1           0        2.894490    1.425130   -4.514617
     25          6           0        0.305703    0.897639   -3.759395
     26          1           0        0.291852    1.397600   -4.736223
     27          1           0       -0.676593    1.007621   -3.291034
     28          1           0        0.447390   -0.176294   -3.937477
     29          6           0       -0.352824    0.824167    0.562697
     30          8           0       -1.318333    1.566071    1.228088
     31          7           0        0.675658    0.463383    1.507328
     32          1           0        1.364067   -0.104502    1.015494
     33          6           0        0.204284   -0.307809    2.658929
     34          1           0       -0.272235   -1.257135    2.361048
     35          6           0        1.364824   -0.610071    3.619125
     36          1           0        2.133170   -1.143510    3.039988
     37          6           0        1.984592    0.679094    4.171667
     38          1           0        2.871615    0.470180    4.782985
     39          1           0        1.259828    1.212420    4.800794
     40          1           0        2.261497    1.344073    3.350357
     41          6           0        0.897203   -1.533126    4.751155
     42          1           0        0.108577   -1.050861    5.343227
     43          1           0        1.719984   -1.780065    5.433182
     44          1           0        0.489345   -2.471802    4.358660
     45          8           0       -0.953525   -0.389734    0.030124
     46          1           0       -0.259944   -1.689842   -0.029358
     47          1           0       -1.608456   -0.145957   -0.715689
     48          1           0        1.514588   -4.710393   -0.884648
     49          1           0       -4.763013    0.793336   -3.130921
     50          1           0        0.642175    2.558260   -0.195436
     51          1           0       -0.563571    0.282678    3.169736
 ---------------------------------------------------------------------
 Rotational constants (GHZ):      0.3093929      0.1850572      0.1561702
 Standard basis: 6-31G(d,p) (6D, 7F)
   465 basis functions,   798 primitive gaussians,   465 cartesian basis functions
    85 alpha electrons       85 beta electrons
       nuclear repulsion energy      1943.4314513673 Hartrees.
 NAtoms=   51 NActive=   51 NUniq=   51 SFac= 1.00D+00 NAtFMM=   60 NAOKFM=F Big=F
 Integral buffers will be    131072 words long.
 Raffenetti 2 integral format.
 Two-electron integral symmetry is turned off.
 Nuclear repulsion after empirical dispersion term =     1943.3721458118 Hartrees.
 One-electron integrals computed using PRISM.
 NBasis=   465 RedAO= T EigKep=  1.76D-03  NBF=   465
 NBsUse=   465 1.00D-06 EigRej= -1.00D+00 NBFU=   465
 Initial guess from the checkpoint file:  "ts-frame25_qm-modify-struc_-1-irc-rc.chk"
 B after Tr=    -0.000611   -0.000882   -0.002336
         Rot=    1.000000   -0.000057    0.000006    0.000068 Ang=  -0.01 deg.
 ExpMin= 1.61D-01 ExpMax= 5.48D+03 ExpMxC= 8.25D+02 IAcc=2 IRadAn=         4 AccDes= 0.00D+00
 Harris functional with IExCor=  402 and IRadAn=       4 diagonalized for initial guess.
 HarFok:  IExCor=  402 AccDes= 0.00D+00 IRadAn=         4 IDoV= 1 UseB2=F ITyADJ=14
 ICtDFT=  3500011 ScaDFX=  1.000000  1.000000  1.000000  1.000000
 FoFCou: FMM=F IPFlag=           0 FMFlag=      100000 FMFlg1=           0
         NFxFlg=           0 DoJE=T BraDBF=F KetDBF=T FulRan=T
         wScrn=  0.000000 ICntrl=     500 IOpCl=  0 I1Cent=   200000004 NGrid=           0
         NMat0=    1 NMatS0=      1 NMatT0=    0 NMatD0=    1 NMtDS0=    0 NMtDT0=    0
 Symmetry not used in FoFCou.
 Requested convergence on RMS density matrix=1.00D-08 within 128 cycles.
 Requested convergence on MAX density matrix=1.00D-06.
 Requested convergence on             energy=1.00D-06.
 No special actions if energy rises.
 Integral accuracy reduced to 1.0D-05 until final iterations.
 Initial convergence to 1.0D-05 achieved.  Increase integral accuracy.
 SCF Done:  E(RB3LYP) =  -1057.91195712     A.U. after   10 cycles
            NFock= 10  Conv=0.38D-08     -V/T= 2.0092
 Calling FoFJK, ICntrl=      2127 FMM=F ISym2X=0 I1Cent= 0 IOpClX= 0 NMat=1 NMatS=1 NMatT=0.
 -------------------------------------------------------------------
 Center     Atomic                   Forces (Hartrees/Bohr)
 Number     Number              X              Y              Z
 -------------------------------------------------------------------
      1        6          -0.000017022    0.000000714    0.000002940
      2        1           0.000004386   -0.000004419   -0.000013239
      3        1           0.000014900    0.000006521    0.000012836
      4        6           0.000036170    0.000028663   -0.000017926
      5        8          -0.000014213    0.000007110   -0.000007008
      6        8          -0.000055000    0.000030569    0.000048511
      7        6           0.000005394   -0.000000674   -0.000000213
      8        1          -0.000000781    0.000007730   -0.000001159
      9        1           0.000004103   -0.000006777   -0.000005206
     10        6          -0.000001016   -0.000014959   -0.000017444
     11        8           0.000012814    0.000006783   -0.000001862
     12        8          -0.000006363    0.000007406    0.000026070
     13        1          -0.000015201    0.000005359   -0.000017368
     14        6           0.000001741    0.000007762    0.000000172
     15        1           0.000009100    0.000002168   -0.000002432
     16        6          -0.000005652   -0.000015914   -0.000002426
     17        1           0.000013052    0.000004055   -0.000006336
     18        1           0.000008790    0.000018565   -0.000001993
     19        6          -0.000002121   -0.000003142   -0.000001344
     20        1           0.000001831    0.000002720    0.000000800
     21        6          -0.000004039    0.000000271   -0.000002382
     22        1          -0.000000758   -0.000004839   -0.000000421
     23        1           0.000004026    0.000002676    0.000001636
     24        1          -0.000000849    0.000001207   -0.000002454
     25        6          -0.000001743   -0.000002567    0.000001987
     26        1           0.000000803    0.000000342   -0.000001299
     27        1          -0.000003505    0.000005685    0.000000168
     28        1          -0.000001627   -0.000002476    0.000003371
     29        6          -0.000038574   -0.000019848   -0.000015573
     30        8           0.000024416   -0.000017740    0.000030696
     31        7           0.000036040   -0.000032486   -0.000003102
     32        1           0.000002449   -0.000009570   -0.000006928
     33        6          -0.000010825   -0.000024011    0.000021019
     34        1           0.000004703    0.000016890    0.000008459
     35        6          -0.000007187    0.000008454   -0.000003272
     36        1           0.000006992   -0.000013636   -0.000009284
     37        6           0.000003435   -0.000006764    0.000004291
     38        1           0.000003987   -0.000001440    0.000003467
     39        1          -0.000008103    0.000002603    0.000003443
     40        1           0.000003748    0.000011195   -0.000008599
     41        6           0.000001836   -0.000003367   -0.000001199
     42        1          -0.000000590    0.000001237   -0.000000326
     43        1           0.000000481    0.000000055   -0.000000863
     44        1          -0.000000040   -0.000001682   -0.000000949
     45        8           0.000049151    0.000047193   -0.000076964
     46        1          -0.000043693   -0.000027979    0.000036575
     47        1          -0.000003551   -0.000018219    0.000012811
     48        1          -0.000008263   -0.000003095   -0.000005110
     49        1          -0.000008132   -0.000004064    0.000006895
     50        1          -0.000004760   -0.000000862    0.000009362
     51        1           0.000009258    0.000006595   -0.000000826
 -------------------------------------------------------------------
 Cartesian Forces:  Max     0.000076964 RMS     0.000015764

 GradGradGradGradGradGradGradGradGradGradGradGradGradGradGradGradGradGrad
 Berny optimization.
 Using GDIIS optimizer.
 FormGI is forming the generalized inverse of G from B-inverse, IUseBI=4.
 Internal  Forces:  Max     0.000266852 RMS     0.000028422
 Search for a local minimum.
 Step number   4 out of a maximum of  271
 All quantities printed in internal units (Hartrees-Bohrs-Radians)
 Swapping is turned off.
 Update second derivatives using D2CorX and points    1    2    3    4
 DE= -4.18D-06 DEPred=-5.67D-06 R= 7.37D-01
 TightC=F SS=  1.41D+00  RLast= 6.73D-02 DXNew= 8.4853D-01 2.0191D-01
 Trust test= 7.37D-01 RLast= 6.73D-02 DXMaxT set to 5.05D-01
 ITU=  1  1  1  0
     Eigenvalues ---    0.00017   0.00031   0.00062   0.00153   0.00229
     Eigenvalues ---    0.00262   0.00311   0.00313   0.00346   0.00361
     Eigenvalues ---    0.00386   0.00463   0.00554   0.00615   0.00782
     Eigenvalues ---    0.01066   0.01135   0.01344   0.01547   0.01841
     Eigenvalues ---    0.02434   0.02669   0.02794   0.03288   0.03562
     Eigenvalues ---    0.03597   0.03683   0.03745   0.03849   0.03984
     Eigenvalues ---    0.04048   0.04147   0.04344   0.04370   0.04432
     Eigenvalues ---    0.04607   0.04636   0.04651   0.04679   0.04730
     Eigenvalues ---    0.04744   0.04774   0.04810   0.04877   0.04938
     Eigenvalues ---    0.05023   0.05298   0.05416   0.05620   0.05722
     Eigenvalues ---    0.05823   0.05851   0.06300   0.06957   0.07394
     Eigenvalues ---    0.07670   0.07968   0.08336   0.08533   0.09162
     Eigenvalues ---    0.10334   0.10982   0.11845   0.11862   0.12027
     Eigenvalues ---    0.12112   0.12120   0.12295   0.12491   0.12539
     Eigenvalues ---    0.12625   0.12947   0.13161   0.13249   0.13275
     Eigenvalues ---    0.13303   0.13399   0.13713   0.14093   0.14210
     Eigenvalues ---    0.14449   0.14908   0.15288   0.15328   0.17950
     Eigenvalues ---    0.18007   0.18389   0.18707   0.18916   0.20157
     Eigenvalues ---    0.21615   0.22287   0.22560   0.22968   0.23440
     Eigenvalues ---    0.23874   0.24186   0.26058   0.27004   0.27723
     Eigenvalues ---    0.27950   0.28407   0.28819   0.28994   0.29149
     Eigenvalues ---    0.30315   0.30743   0.31205   0.31529   0.32352
     Eigenvalues ---    0.32647   0.32749   0.32944   0.32963   0.32987
     Eigenvalues ---    0.33113   0.33203   0.33221   0.33266   0.33350
     Eigenvalues ---    0.33455   0.33570   0.33640   0.33920   0.33951
     Eigenvalues ---    0.33987   0.34108   0.34210   0.34470   0.34512
     Eigenvalues ---    0.34523   0.34747   0.34791   0.34827   0.34892
     Eigenvalues ---    0.35020   0.35421   0.37381   0.40294   0.41688
     Eigenvalues ---    0.43593   0.45582   0.49051   0.56778   0.71128
     Eigenvalues ---    0.80193   0.82034
 DIIS coeff's:      1.78273     -0.18946     -0.59329      0.00002
 Cosine:  0.933 >  0.500
 Length:  2.146
 GDIIS step was calculated using  4 of the last  4 vectors.
 Iteration  1 RMS(Cart)=  0.02165109 RMS(Int)=  0.00031240
 Iteration  2 RMS(Cart)=  0.00040010 RMS(Int)=  0.00002853
 Iteration  3 RMS(Cart)=  0.00000017 RMS(Int)=  0.00002853
 Variable       Old X    -DE/DX   Delta X   Delta X   Delta X     New X
                                 (Linear)    (Quad)   (Total)
    R1        2.06039   0.00000   0.00001   0.00001   0.00002   2.06041
    R2        2.06831  -0.00000   0.00023   0.00005   0.00029   2.06860
    R3        2.87312  -0.00000  -0.00005  -0.00001  -0.00007   2.87305
    R4        2.06785   0.00001  -0.00027  -0.00003  -0.00029   2.06756
    R5        2.48565  -0.00002   0.00019  -0.00014   0.00004   2.48569
    R6        2.31789  -0.00000  -0.00005   0.00007   0.00002   2.31790
    R7        1.97499  -0.00008  -0.00052   0.00026  -0.00026   1.97473
    R8        2.06459   0.00000  -0.00006  -0.00001  -0.00006   2.06453
    R9        2.07215   0.00000  -0.00009  -0.00002  -0.00011   2.07205
   R10        2.90439  -0.00000   0.00000  -0.00003  -0.00003   2.90436
   R11        2.06743   0.00001   0.00010   0.00008   0.00018   2.06760
   R12        2.40219  -0.00000   0.00007   0.00002   0.00008   2.40227
   R13        2.37475   0.00003  -0.00003  -0.00003  -0.00008   2.37467
   R14        2.94936  -0.00002   0.00013  -0.00156  -0.00142   2.94794
   R15        3.22784   0.00001  -0.00069   0.00048  -0.00022   3.22762
   R16        1.88154   0.00003   0.00005  -0.00001   0.00003   1.88157
   R17        2.06538  -0.00001   0.00005   0.00000   0.00006   2.06544
   R18        2.90094   0.00001   0.00023   0.00009   0.00031   2.90126
   R19        2.91306   0.00002  -0.00013  -0.00003  -0.00016   2.91290
   R20        2.06922   0.00000  -0.00004  -0.00001  -0.00005   2.06917
   R21        2.07097  -0.00001   0.00003   0.00004   0.00007   2.07104
   R22        2.07377   0.00001   0.00009   0.00003   0.00012   2.07389
   R23        2.91403  -0.00000  -0.00011   0.00001  -0.00011   2.91393
   R24        2.08129   0.00000   0.00003   0.00002   0.00005   2.08134
   R25        2.90077   0.00000   0.00003   0.00000   0.00003   2.90080
   R26        2.90567   0.00000  -0.00004  -0.00000  -0.00005   2.90562
   R27        2.07374   0.00000  -0.00002   0.00002  -0.00001   2.07373
   R28        2.07179   0.00001   0.00001   0.00003   0.00003   2.07182
   R29        2.07367   0.00000  -0.00001   0.00001   0.00000   2.07367
   R30        2.07384   0.00000   0.00002   0.00001   0.00003   2.07386
   R31        2.06695   0.00000   0.00003   0.00000   0.00004   2.06699
   R32        2.07450   0.00000   0.00000   0.00001   0.00001   2.07451
   R33        2.62214  -0.00001   0.00000   0.00006   0.00006   2.62221
   R34        2.72558   0.00005   0.00033   0.00007   0.00040   2.72598
   R35        2.75021  -0.00005  -0.00050  -0.00026  -0.00074   2.74947
   R36        1.92557   0.00001  -0.00003   0.00001  -0.00002   1.92555
   R37        2.76644   0.00001   0.00003   0.00003   0.00007   2.76651
   R38        2.08472  -0.00002  -0.00010  -0.00001  -0.00010   2.08462
   R39        2.90317  -0.00001   0.00006  -0.00002   0.00005   2.90322
   R40        2.06940  -0.00000  -0.00006   0.00002  -0.00005   2.06935
   R41        2.07897   0.00002   0.00003   0.00001   0.00004   2.07901
   R42        2.89773   0.00001  -0.00005   0.00004  -0.00001   2.89773
   R43        2.89825  -0.00000  -0.00001   0.00001   0.00000   2.89825
   R44        2.07368   0.00001  -0.00002   0.00002  -0.00000   2.07368
   R45        2.07485   0.00001  -0.00003   0.00004   0.00001   2.07486
   R46        2.06441   0.00001  -0.00003   0.00006   0.00003   2.06444
   R47        2.07445   0.00000  -0.00002   0.00001  -0.00001   2.07444
   R48        2.07277  -0.00000  -0.00001   0.00000  -0.00001   2.07276
   R49        2.07140   0.00000   0.00000   0.00001   0.00002   2.07141
   R50        2.78687  -0.00007   0.00097  -0.00225  -0.00128   2.78559
   R51        1.93141  -0.00003  -0.00009   0.00010   0.00003   1.93143
    A1        1.92058  -0.00000  -0.00146  -0.00040  -0.00187   1.91871
    A2        1.92000   0.00001  -0.00017   0.00015  -0.00003   1.91998
    A3        1.92355  -0.00000   0.00126   0.00036   0.00161   1.92516
    A4        1.91204  -0.00000  -0.00135  -0.00050  -0.00184   1.91019
    A5        1.87105   0.00001   0.00020   0.00005   0.00025   1.87129
    A6        1.91603  -0.00000   0.00153   0.00034   0.00187   1.91790
    A7        1.95128   0.00003   0.00032  -0.00003   0.00029   1.95158
    A8        2.12747   0.00005   0.00011   0.00003   0.00014   2.12761
    A9        2.20443  -0.00008  -0.00044  -0.00000  -0.00044   2.20399
   A10        1.99676  -0.00027  -0.00205  -0.00024  -0.00229   1.99447
   A11        1.89877   0.00000   0.00084   0.00049   0.00134   1.90010
   A12        1.93877   0.00000   0.00021   0.00024   0.00046   1.93922
   A13        1.92850  -0.00000  -0.00037  -0.00017  -0.00055   1.92795
   A14        1.90081  -0.00000   0.00033   0.00013   0.00046   1.90127
   A15        1.87161   0.00000  -0.00045  -0.00028  -0.00073   1.87089
   A16        1.92376  -0.00000  -0.00055  -0.00042  -0.00097   1.92279
   A17        2.01318  -0.00001  -0.00028  -0.00031  -0.00058   2.01260
   A18        2.04856   0.00001   0.00026   0.00035   0.00061   2.04917
   A19        2.22084   0.00000   0.00005  -0.00002   0.00001   2.22085
   A20        2.00724  -0.00001   0.00028   0.00005   0.00036   2.00760
   A21        2.08568   0.00000   0.00007   0.00006   0.00009   2.08577
   A22        1.92537  -0.00002   0.00044   0.00003   0.00048   1.92585
   A23        1.84791  -0.00001   0.00005  -0.00006  -0.00001   1.84790
   A24        1.86909   0.00001  -0.00004  -0.00006  -0.00010   1.86898
   A25        2.01507   0.00005  -0.00064  -0.00004  -0.00067   2.01439
   A26        1.92874  -0.00001   0.00017   0.00010   0.00027   1.92901
   A27        1.87047  -0.00002   0.00003   0.00001   0.00005   1.87051
   A28        1.91146   0.00001   0.00030   0.00008   0.00038   1.91184
   A29        1.91232   0.00000  -0.00049  -0.00006  -0.00055   1.91177
   A30        1.97551  -0.00001   0.00052  -0.00002   0.00050   1.97601
   A31        1.84988   0.00000  -0.00034   0.00003  -0.00031   1.84957
   A32        1.89304  -0.00001   0.00029   0.00003   0.00032   1.89336
   A33        1.91731   0.00000  -0.00033  -0.00005  -0.00038   1.91693
   A34        1.88410   0.00000   0.00005   0.00001   0.00006   1.88416
   A35        1.94062   0.00000  -0.00019   0.00003  -0.00015   1.94047
   A36        1.93656  -0.00001   0.00022   0.00000   0.00022   1.93678
   A37        1.88203  -0.00000   0.00002  -0.00001   0.00001   1.88204
   A38        1.89099   0.00000  -0.00008  -0.00001  -0.00009   1.89090
   A39        1.92747   0.00000  -0.00002  -0.00002  -0.00004   1.92742
   A40        1.92611  -0.00000  -0.00001   0.00001   0.00000   1.92611
   A41        1.94592   0.00000   0.00000   0.00002   0.00002   1.94594
   A42        1.94806  -0.00000   0.00001  -0.00004  -0.00002   1.94804
   A43        1.87609   0.00000  -0.00000   0.00002   0.00001   1.87610
   A44        1.87880   0.00000   0.00003   0.00000   0.00004   1.87884
   A45        1.88597  -0.00000  -0.00004  -0.00001  -0.00005   1.88592
   A46        1.94333  -0.00000  -0.00017  -0.00004  -0.00021   1.94312
   A47        1.96324  -0.00000   0.00023   0.00005   0.00028   1.96352
   A48        1.91572  -0.00000  -0.00002   0.00000  -0.00002   1.91570
   A49        1.90075  -0.00000  -0.00029  -0.00003  -0.00033   1.90043
   A50        1.87855   0.00000  -0.00006   0.00002  -0.00004   1.87851
   A51        1.85849   0.00000   0.00031   0.00000   0.00032   1.85881
   A52        1.93361  -0.00001   0.00012   0.00005   0.00016   1.93377
   A53        1.93242  -0.00001  -0.00015  -0.00005  -0.00020   1.93222
   A54        1.89163   0.00003  -0.00048  -0.00005  -0.00052   1.89112
   A55        1.89215   0.00003  -0.00008   0.00004  -0.00005   1.89211
   A56        1.91160  -0.00001   0.00055  -0.00001   0.00056   1.91216
   A57        1.90218  -0.00003   0.00006   0.00002   0.00005   1.90224
   A58        1.87050  -0.00001   0.00000  -0.00013  -0.00013   1.87037
   A59        1.88077  -0.00002  -0.00037  -0.00024  -0.00060   1.88017
   A60        2.00135   0.00004   0.00032   0.00004   0.00036   2.00171
   A61        1.87931  -0.00000   0.00078  -0.00023   0.00055   1.87986
   A62        1.96059   0.00001   0.00037  -0.00005   0.00032   1.96090
   A63        1.93058  -0.00001   0.00001  -0.00006  -0.00005   1.93053
   A64        1.88457  -0.00000  -0.00014   0.00009  -0.00006   1.88452
   A65        1.90261  -0.00000  -0.00008   0.00003  -0.00006   1.90255
   A66        1.86198   0.00000   0.00002  -0.00000   0.00002   1.86200
   A67        1.92222   0.00001  -0.00018   0.00001  -0.00018   1.92205
   A68        1.86917  -0.00000   0.00019  -0.00002   0.00017   1.86934
   A69        1.94456   0.00000  -0.00006  -0.00001  -0.00007   1.94449
   A70        1.92774  -0.00000   0.00004  -0.00005  -0.00000   1.92774
   A71        1.89131   0.00000  -0.00022   0.00014  -0.00008   1.89123
   A72        1.88565  -0.00000  -0.00008  -0.00001  -0.00010   1.88555
   A73        1.94255  -0.00000   0.00013  -0.00004   0.00008   1.94264
   A74        1.94700   0.00000   0.00004  -0.00000   0.00004   1.94704
   A75        1.92628  -0.00001   0.00002  -0.00007  -0.00005   1.92623
   A76        1.92122   0.00001  -0.00014   0.00011  -0.00003   1.92119
   A77        1.88268   0.00000   0.00001   0.00000   0.00002   1.88270
   A78        1.90691  -0.00000   0.00000   0.00000   0.00000   1.90691
   A79        1.87803  -0.00000   0.00006  -0.00004   0.00002   1.87805
   A80        1.93129  -0.00000  -0.00004   0.00004  -0.00000   1.93128
   A81        1.94522  -0.00000   0.00003  -0.00001   0.00001   1.94524
   A82        1.94395   0.00000   0.00001  -0.00003  -0.00002   1.94393
   A83        1.87803   0.00000   0.00000   0.00001   0.00002   1.87805
   A84        1.87762   0.00000  -0.00004   0.00000  -0.00004   1.87758
   A85        1.88490   0.00000   0.00004  -0.00001   0.00003   1.88493
   A86        2.16032  -0.00011   0.00351   0.00117   0.00440   2.16471
   A87        1.90984   0.00005   0.00123   0.00053   0.00161   1.91144
   A88        2.07397   0.00006   0.00660   0.00157   0.00791   2.08189
   A89        3.10902  -0.00002   0.00093  -0.00022   0.00073   3.10974
   A90        3.26849  -0.00015   0.00091   0.00015   0.00102   3.26951
   A91        3.12876  -0.00001  -0.00051   0.00038  -0.00005   3.12870
   A92        3.05447   0.00003   0.00031   0.00001   0.00027   3.05475
   A93        3.02870   0.00018   0.00444   0.00165   0.00609   3.03479
   A94        3.19094   0.00000  -0.00061  -0.00013  -0.00075   3.19020
    D1        3.12244  -0.00001  -0.02183  -0.00702  -0.02885   3.09360
    D2       -0.02105  -0.00002  -0.02456  -0.00761  -0.03217  -0.05322
    D3       -1.04738  -0.00001  -0.02461  -0.00774  -0.03235  -1.07973
    D4        2.09231  -0.00002  -0.02735  -0.00833  -0.03568   2.05664
    D5        1.00283  -0.00000  -0.02426  -0.00778  -0.03204   0.97078
    D6       -2.14066  -0.00002  -0.02700  -0.00837  -0.03537  -2.17603
    D7        3.12861   0.00003  -0.00324  -0.00140  -0.00464   3.12397
    D8       -0.01099   0.00004  -0.00035  -0.00079  -0.00114  -0.01212
    D9       -0.21526   0.00006  -0.03130  -0.00798  -0.03936  -0.25462
   D10        2.37561   0.00003  -0.00778  -0.00089  -0.00859   2.36702
   D11        2.89423   0.00001   0.01170   0.00666   0.01835   2.91259
   D12       -0.28234   0.00001   0.01264   0.00710   0.01974  -0.26260
   D13       -1.29804   0.00001   0.01308   0.00750   0.02058  -1.27746
   D14        1.80857   0.00001   0.01402   0.00794   0.02197   1.83054
   D15        0.75072   0.00001   0.01241   0.00700   0.01941   0.77013
   D16       -2.42586   0.00001   0.01335   0.00744   0.02080  -2.40506
   D17       -3.07899   0.00001   0.00055   0.00019   0.00073  -3.07826
   D18        0.10163   0.00001  -0.00050  -0.00030  -0.00082   0.10081
   D19       -3.08242  -0.00000  -0.00236  -0.00133  -0.00369  -3.08611
   D20        0.01946  -0.00000  -0.00130  -0.00083  -0.00213   0.01733
   D21       -0.72585  -0.00001   0.00269   0.00129   0.00399  -0.72185
   D22        2.96026   0.00003  -0.01708  -0.00457  -0.02174   2.93852
   D23        0.38072   0.00001   0.00188   0.00155   0.00342   0.38414
   D24       -1.49708  -0.00000  -0.00864  -0.00182  -0.01046  -1.50754
   D25        2.76396  -0.00001  -0.00812  -0.00187  -0.00999   2.75397
   D26        0.61751  -0.00001  -0.00770  -0.00175  -0.00944   0.60807
   D27        0.59653   0.00000  -0.00868  -0.00190  -0.01058   0.58595
   D28       -1.42562  -0.00001  -0.00816  -0.00195  -0.01011  -1.43573
   D29        2.71112  -0.00001  -0.00774  -0.00182  -0.00956   2.70156
   D30        2.72254   0.00000  -0.00897  -0.00183  -0.01080   2.71174
   D31        0.70038  -0.00001  -0.00845  -0.00188  -0.01033   0.69006
   D32       -1.44606  -0.00000  -0.00803  -0.00175  -0.00978  -1.45584
   D33       -0.99636   0.00001  -0.00546  -0.00035  -0.00583  -1.00219
   D34       -3.09631  -0.00001  -0.00533  -0.00040  -0.00574  -3.10206
   D35        1.10139   0.00001  -0.00502  -0.00037  -0.00537   1.09602
   D36       -3.13186   0.00001  -0.00566  -0.00033  -0.00600  -3.13786
   D37        1.05138  -0.00001  -0.00553  -0.00038  -0.00592   1.04546
   D38       -1.03411   0.00001  -0.00521  -0.00034  -0.00554  -1.03965
   D39        0.99435  -0.00000  -0.00547  -0.00044  -0.00593   0.98842
   D40       -1.10561  -0.00002  -0.00534  -0.00050  -0.00584  -1.11145
   D41        3.09210   0.00000  -0.00503  -0.00046  -0.00547   3.08663
   D42        0.71608   0.00000   0.00244   0.00052   0.00296   0.71904
   D43        2.77712   0.00000   0.00239   0.00053   0.00292   2.78004
   D44       -1.35352   0.00000   0.00238   0.00053   0.00291  -1.35061
   D45        2.84103   0.00000   0.00337   0.00063   0.00400   2.84503
   D46       -1.38111   0.00000   0.00332   0.00064   0.00396  -1.37715
   D47        0.77142   0.00001   0.00331   0.00064   0.00395   0.77538
   D48       -1.42760   0.00000   0.00295   0.00065   0.00360  -1.42400
   D49        0.63344   0.00000   0.00290   0.00066   0.00356   0.63700
   D50        2.78598   0.00001   0.00290   0.00066   0.00355   2.78953
   D51        1.02448  -0.00000   0.00004   0.00023   0.00027   1.02476
   D52       -1.05917  -0.00000   0.00005   0.00019   0.00024  -1.05893
   D53        3.11294  -0.00000   0.00008   0.00022   0.00031   3.11325
   D54        3.08677   0.00000   0.00001   0.00025   0.00026   3.08704
   D55        1.00312   0.00000   0.00002   0.00021   0.00023   1.00335
   D56       -1.10796   0.00000   0.00005   0.00024   0.00029  -1.10766
   D57       -1.13325   0.00000  -0.00009   0.00022   0.00013  -1.13312
   D58        3.06628   0.00000  -0.00008   0.00018   0.00010   3.06638
   D59        0.95521   0.00000  -0.00005   0.00021   0.00016   0.95537
   D60        2.97833   0.00000   0.00239   0.00066   0.00305   2.98137
   D61        0.83919   0.00000   0.00273   0.00069   0.00342   0.84261
   D62       -1.22658   0.00000   0.00220   0.00066   0.00286  -1.22373
   D63        0.91289   0.00000   0.00225   0.00065   0.00291   0.91579
   D64       -1.22624   0.00000   0.00259   0.00069   0.00328  -1.22296
   D65        2.99116   0.00000   0.00206   0.00065   0.00272   2.99388
   D66       -1.14478   0.00000   0.00229   0.00068   0.00297  -1.14181
   D67        2.99927   0.00000   0.00262   0.00072   0.00335   3.00262
   D68        0.93349   0.00000   0.00210   0.00069   0.00278   0.93628
   D69        1.08993   0.00002   0.00033  -0.00031  -0.00000   1.08993
   D70       -3.06948   0.00002   0.00016  -0.00031  -0.00018  -3.06966
   D71       -0.99587   0.00000   0.00049  -0.00027   0.00018  -0.99569
   D72       -1.04688  -0.00001  -0.00409  -0.00011  -0.00421  -1.05109
   D73       -3.13893  -0.00001  -0.00502   0.00033  -0.00470   3.13955
   D74        3.11180  -0.00001  -0.00409  -0.00017  -0.00425   3.10755
   D75        1.01975  -0.00001  -0.00502   0.00027  -0.00474   1.01501
   D76        1.03225   0.00000  -0.00473  -0.00019  -0.00493   1.02732
   D77       -1.05981  -0.00000  -0.00566   0.00025  -0.00542  -1.06523
   D78        1.66209   0.00005   0.01996   0.00582   0.02577   1.68786
   D79       -0.92664   0.00001  -0.00195  -0.00055  -0.00250  -0.92914
   D80       -2.50967   0.00005   0.02015   0.00585   0.02598  -2.48369
   D81        1.18478   0.00001  -0.00176  -0.00052  -0.00228   1.18249
   D82       -0.44228   0.00006   0.02040   0.00590   0.02629  -0.41599
   D83       -3.03102   0.00002  -0.00151  -0.00047  -0.00198  -3.03299
   D84        1.03628  -0.00001   0.00235  -0.00306  -0.00071   1.03557
   D85       -3.11657  -0.00001   0.00251  -0.00311  -0.00060  -3.11717
   D86       -1.01207  -0.00001   0.00220  -0.00308  -0.00088  -1.01295
   D87       -1.05658  -0.00000   0.00205  -0.00262  -0.00057  -1.05715
   D88        1.07375  -0.00001   0.00221  -0.00267  -0.00045   1.07330
   D89       -3.10493  -0.00001   0.00190  -0.00264  -0.00074  -3.10567
   D90       -0.99509  -0.00000   0.00080  -0.00005   0.00074  -0.99435
   D91        1.07032   0.00000   0.00062   0.00009   0.00071   1.07103
   D92       -3.04442   0.00000   0.00077  -0.00001   0.00076  -3.04366
   D93        1.16890  -0.00000   0.00121  -0.00014   0.00107   1.16997
   D94       -3.04888   0.00000   0.00103   0.00001   0.00104  -3.04784
   D95       -0.88043   0.00000   0.00118  -0.00009   0.00109  -0.87934
   D96       -3.07700   0.00000   0.00109  -0.00013   0.00096  -3.07604
   D97       -1.01159   0.00001   0.00091   0.00002   0.00093  -1.01067
   D98        1.15685   0.00000   0.00106  -0.00008   0.00098   1.15783
   D99       -3.04881  -0.00000   0.00065  -0.00050   0.00015  -3.04866
   D100       1.14162  -0.00000   0.00059  -0.00045   0.00014   1.14176
   D101      -0.92888   0.00000   0.00059  -0.00042   0.00017  -0.92872
   D102      -0.99674  -0.00000   0.00071  -0.00045   0.00027  -0.99647
   D103      -3.08949   0.00000   0.00065  -0.00040   0.00025  -3.08924
   D104       1.12319   0.00000   0.00065  -0.00037   0.00028   1.12347
   D105       1.07430  -0.00000   0.00055  -0.00040   0.00015   1.07445
   D106      -1.01845  -0.00000   0.00049  -0.00035   0.00013  -1.01832
   D107      -3.08895   0.00000   0.00048  -0.00032   0.00016  -3.08879
   D108      -1.07735  -0.00000   0.00040  -0.00013   0.00028  -1.07708
   D109       3.11675  -0.00000   0.00041  -0.00016   0.00025   3.11699
   D110       1.01037  -0.00000   0.00033  -0.00012   0.00021   1.01058
   D111      -3.11651   0.00000   0.00020  -0.00007   0.00013  -3.11637
   D112       1.07759   0.00000   0.00021  -0.00010   0.00011   1.07770
   D113      -1.02878   0.00000   0.00013  -0.00006   0.00007  -1.02871
   D114       1.09224  -0.00000   0.00045  -0.00021   0.00024   1.09249
   D115      -0.99684  -0.00000   0.00045  -0.00024   0.00022  -0.99663
   D116      -3.10322  -0.00000   0.00038  -0.00020   0.00018  -3.10304
         Item               Value     Threshold  Converged?
 Maximum Force            0.000267     0.000450     YES
 RMS     Force            0.000028     0.000300     YES
 Maximum Displacement     0.162716     0.001800     NO 
 RMS     Displacement     0.021600     0.001200     NO 
 Predicted change in Energy=-4.221032D-06
 GradGradGradGradGradGradGradGradGradGradGradGradGradGradGradGradGradGrad

 Symmetry turned off by external request.
 Stoichiometry    C14H30NO6(1-)
 Framework group  C1[X(C14H30NO6)]
 Deg. of freedom   147
 Full point group                 C1      NOp   1
                          Input orientation:                          
 ---------------------------------------------------------------------
 Center     Atomic      Atomic             Coordinates (Angstroms)
 Number     Number       Type             X           Y           Z
 ---------------------------------------------------------------------
      1          6           0        1.758126   -4.303169    0.136328
      2          1           0        2.836231   -4.391718    0.272894
      3          1           0        1.235516   -4.843855    0.931821
      4          6           0        1.348585   -2.839311    0.165739
      5          8           0        0.060609   -2.687514   -0.053979
      6          8           0        2.158992   -1.943628    0.379037
      7          6           0       -4.266361    1.687864   -2.754826
      8          1           0       -4.988635    2.424641   -2.395610
      9          1           0       -3.718259    2.113333   -3.603843
     10          6           0       -3.264029    1.312026   -1.652012
     11          8           0       -2.556002    0.283094   -1.888693
     12          8           0       -3.203824    2.061493   -0.645147
     13          1           0       -2.052131    1.740694    0.574647
     14          6           0        0.241390    1.635628   -0.612530
     15          1           0       -0.604392    1.901695   -1.251647
     16          6           0        1.323908    0.917909   -1.431134
     17          1           0        1.102348   -0.154662   -1.471211
     18          1           0        2.290712    1.007658   -0.919622
     19          6           0        1.444770    1.446349   -2.874691
     20          1           0        1.358883    2.543927   -2.842758
     21          6           0        2.812167    1.099217   -3.479724
     22          1           0        2.964755    0.012508   -3.479946
     23          1           0        3.631237    1.546890   -2.904639
     24          1           0        2.895207    1.447061   -4.517156
     25          6           0        0.312061    0.897906   -3.758071
     26          1           0        0.294879    1.392142   -4.737772
     27          1           0       -0.671402    1.003275   -3.291057
     28          1           0        0.462195   -0.175895   -3.929957
     29          6           0       -0.351868    0.823601    0.555669
     30          8           0       -1.320315    1.558412    1.224724
     31          7           0        0.677265    0.460669    1.499090
     32          1           0        1.365485   -0.105402    1.004930
     33          6           0        0.207053   -0.313488    2.649220
     34          1           0       -0.269995   -1.261980    2.349734
     35          6           0        1.368663   -0.618290    3.607355
     36          1           0        2.136790   -1.149608    3.025942
     37          6           0        1.988393    0.669444    4.163256
     38          1           0        2.876197    0.459107    4.772948
     39          1           0        1.264006    1.200398    4.794829
     40          1           0        2.264042    1.337125    3.343698
     41          6           0        0.902519   -1.545118    4.736912
     42          1           0        0.114066   -1.065172    5.331084
     43          1           0        1.725991   -1.793665    5.417514
     44          1           0        0.494879   -2.482815    4.341832
     45          8           0       -0.947401   -0.388792    0.014982
     46          1           0       -0.266012   -1.695288   -0.025720
     47          1           0       -1.604321   -0.144186   -0.728828
     48          1           0        1.457443   -4.754756   -0.813789
     49          1           0       -4.780979    0.793110   -3.117733
     50          1           0        0.632818    2.567895   -0.192293
     51          1           0       -0.559978    0.275887    3.162489
 ---------------------------------------------------------------------
 Rotational constants (GHZ):      0.3098399      0.1845151      0.1563434
 Standard basis: 6-31G(d,p) (6D, 7F)
   465 basis functions,   798 primitive gaussians,   465 cartesian basis functions
    85 alpha electrons       85 beta electrons
       nuclear repulsion energy      1943.3459029766 Hartrees.
 NAtoms=   51 NActive=   51 NUniq=   51 SFac= 1.00D+00 NAtFMM=   60 NAOKFM=F Big=F
 Integral buffers will be    131072 words long.
 Raffenetti 2 integral format.
 Two-electron integral symmetry is turned off.
 Nuclear repulsion after empirical dispersion term =     1943.2866016601 Hartrees.
 One-electron integrals computed using PRISM.
 NBasis=   465 RedAO= T EigKep=  1.76D-03  NBF=   465
 NBsUse=   465 1.00D-06 EigRej= -1.00D+00 NBFU=   465
 Initial guess from the checkpoint file:  "ts-frame25_qm-modify-struc_-1-irc-rc.chk"
 B after Tr=    -0.000905   -0.001110   -0.002946
         Rot=    1.000000   -0.000124    0.000052    0.000146 Ang=  -0.02 deg.
 ExpMin= 1.61D-01 ExpMax= 5.48D+03 ExpMxC= 8.25D+02 IAcc=2 IRadAn=         4 AccDes= 0.00D+00
 Harris functional with IExCor=  402 and IRadAn=       4 diagonalized for initial guess.
 HarFok:  IExCor=  402 AccDes= 0.00D+00 IRadAn=         4 IDoV= 1 UseB2=F ITyADJ=14
 ICtDFT=  3500011 ScaDFX=  1.000000  1.000000  1.000000  1.000000
 FoFCou: FMM=F IPFlag=           0 FMFlag=      100000 FMFlg1=           0
         NFxFlg=           0 DoJE=T BraDBF=F KetDBF=T FulRan=T
         wScrn=  0.000000 ICntrl=     500 IOpCl=  0 I1Cent=   200000004 NGrid=           0
         NMat0=    1 NMatS0=      1 NMatT0=    0 NMatD0=    1 NMtDS0=    0 NMtDT0=    0
 Symmetry not used in FoFCou.
 Requested convergence on RMS density matrix=1.00D-08 within 128 cycles.
 Requested convergence on MAX density matrix=1.00D-06.
 Requested convergence on             energy=1.00D-06.
 No special actions if energy rises.
 Integral accuracy reduced to 1.0D-05 until final iterations.
 Initial convergence to 1.0D-05 achieved.  Increase integral accuracy.
 SCF Done:  E(RB3LYP) =  -1057.91196215     A.U. after   10 cycles
            NFock= 10  Conv=0.55D-08     -V/T= 2.0092
 Calling FoFJK, ICntrl=      2127 FMM=F ISym2X=0 I1Cent= 0 IOpClX= 0 NMat=1 NMatS=1 NMatT=0.
 -------------------------------------------------------------------
 Center     Atomic                   Forces (Hartrees/Bohr)
 Number     Number              X              Y              Z
 -------------------------------------------------------------------
      1        6          -0.000010091    0.000000267    0.000003726
      2        1           0.000002317   -0.000004504   -0.000004974
      3        1           0.000005710    0.000005786    0.000005697
      4        6           0.000011580    0.000014162    0.000001316
      5        8          -0.000005511   -0.000001028    0.000010060
      6        8          -0.000016775    0.000019278    0.000033286
      7        6           0.000005697   -0.000000037   -0.000002487
      8        1          -0.000001346    0.000004306   -0.000000153
      9        1           0.000001531   -0.000002795   -0.000000642
     10        6           0.000007397   -0.000007305   -0.000014147
     11        8           0.000006620    0.000003649   -0.000001653
     12        8          -0.000008161    0.000004121    0.000015287
     13        1          -0.000008068    0.000005103   -0.000009575
     14        6           0.000000098    0.000002820   -0.000001372
     15        1           0.000003384    0.000001351   -0.000002388
     16        6           0.000006111   -0.000004926    0.000002454
     17        1          -0.000000269   -0.000001253   -0.000004886
     18        1           0.000001439    0.000007280   -0.000002160
     19        6          -0.000003017   -0.000002393   -0.000001592
     20        1           0.000000743    0.000000703    0.000001139
     21        6          -0.000001951    0.000000528   -0.000001261
     22        1          -0.000000509   -0.000002211   -0.000000489
     23        1           0.000001584    0.000000545    0.000000817
     24        1          -0.000000531    0.000000636   -0.000001086
     25        6          -0.000001662   -0.000001354    0.000000162
     26        1           0.000000566   -0.000000179   -0.000000645
     27        1          -0.000000259    0.000003298    0.000000987
     28        1          -0.000001569   -0.000000994    0.000002006
     29        6          -0.000023064   -0.000012949    0.000001077
     30        8           0.000009395   -0.000009636    0.000013552
     31        7           0.000012586   -0.000008656    0.000007611
     32        1           0.000004550   -0.000006523   -0.000000150
     33        6          -0.000006339   -0.000007760    0.000003840
     34        1          -0.000001026    0.000007895    0.000007937
     35        6          -0.000006789    0.000008624   -0.000008765
     36        1           0.000007658   -0.000015684   -0.000020102
     37        6           0.000005872   -0.000001599    0.000002911
     38        1           0.000001562   -0.000001020    0.000002460
     39        1          -0.000002753   -0.000000935    0.000000580
     40        1           0.000000796    0.000004447   -0.000003994
     41        6           0.000002972   -0.000003395   -0.000002056
     42        1           0.000000478    0.000000889   -0.000001260
     43        1           0.000000343   -0.000000331   -0.000000994
     44        1          -0.000000263   -0.000001409   -0.000000723
     45        8           0.000026365    0.000021142   -0.000027407
     46        1          -0.000027504   -0.000017322   -0.000012492
     47        1           0.000001101   -0.000002549    0.000006764
     48        1           0.000001846    0.000000316   -0.000005745
     49        1          -0.000007668   -0.000001050    0.000006773
     50        1          -0.000001120   -0.000000945    0.000004535
     51        1           0.000005943    0.000003598   -0.000001778
 -------------------------------------------------------------------
 Cartesian Forces:  Max     0.000033286 RMS     0.000007983

 GradGradGradGradGradGradGradGradGradGradGradGradGradGradGradGradGradGrad
 Berny optimization.
 Using GDIIS optimizer.
 FormGI is forming the generalized inverse of G from B-inverse, IUseBI=4.
 Internal  Forces:  Max     0.000161921 RMS     0.000020933
 Search for a local minimum.
 Step number   5 out of a maximum of  271
 All quantities printed in internal units (Hartrees-Bohrs-Radians)
 Swapping is turned off.
 Update second derivatives using D2CorX and points    1    2    3    4    5
 DE= -5.03D-06 DEPred=-4.22D-06 R= 1.19D+00
 TightC=F SS=  1.41D+00  RLast= 1.22D-01 DXNew= 8.4853D-01 3.6538D-01
 Trust test= 1.19D+00 RLast= 1.22D-01 DXMaxT set to 5.05D-01
 ITU=  1  1  1  1  0
     Eigenvalues ---    0.00016   0.00029   0.00063   0.00150   0.00228
     Eigenvalues ---    0.00262   0.00311   0.00313   0.00346   0.00360
     Eigenvalues ---    0.00372   0.00457   0.00552   0.00616   0.00773
     Eigenvalues ---    0.01019   0.01141   0.01313   0.01602   0.01852
     Eigenvalues ---    0.02398   0.02626   0.02871   0.03290   0.03560
     Eigenvalues ---    0.03597   0.03691   0.03736   0.03848   0.03984
     Eigenvalues ---    0.04051   0.04146   0.04344   0.04367   0.04430
     Eigenvalues ---    0.04607   0.04636   0.04651   0.04679   0.04729
     Eigenvalues ---    0.04744   0.04775   0.04809   0.04877   0.04910
     Eigenvalues ---    0.05004   0.05299   0.05417   0.05621   0.05710
     Eigenvalues ---    0.05835   0.05876   0.06041   0.06940   0.07389
     Eigenvalues ---    0.07653   0.07961   0.08180   0.08367   0.09277
     Eigenvalues ---    0.10094   0.10981   0.11790   0.11846   0.12046
     Eigenvalues ---    0.12108   0.12121   0.12289   0.12491   0.12541
     Eigenvalues ---    0.12620   0.12960   0.13161   0.13244   0.13277
     Eigenvalues ---    0.13288   0.13376   0.13707   0.14090   0.14207
     Eigenvalues ---    0.14451   0.14912   0.15288   0.15328   0.17950
     Eigenvalues ---    0.17990   0.18367   0.18704   0.18873   0.19984
     Eigenvalues ---    0.21431   0.22290   0.22564   0.23165   0.23369
     Eigenvalues ---    0.23882   0.24163   0.25750   0.26763   0.27614
     Eigenvalues ---    0.27923   0.28407   0.28819   0.28991   0.29176
     Eigenvalues ---    0.30339   0.30748   0.31262   0.31448   0.32336
     Eigenvalues ---    0.32647   0.32746   0.32942   0.32962   0.32973
     Eigenvalues ---    0.33113   0.33192   0.33221   0.33263   0.33330
     Eigenvalues ---    0.33454   0.33570   0.33646   0.33917   0.33949
     Eigenvalues ---    0.34008   0.34111   0.34204   0.34409   0.34505
     Eigenvalues ---    0.34537   0.34639   0.34748   0.34826   0.34925
     Eigenvalues ---    0.35063   0.35344   0.36917   0.40316   0.41636
     Eigenvalues ---    0.43555   0.45146   0.49046   0.56816   0.71039
     Eigenvalues ---    0.75815   0.82019
 DIIS coeff's:      2.20126     -1.85582      0.19281      0.38981      0.07194
 Cosine:  0.978 >  0.500
 Length:  2.207
 GDIIS step was calculated using  5 of the last  5 vectors.
 Iteration  1 RMS(Cart)=  0.01094258 RMS(Int)=  0.00005572
 Iteration  2 RMS(Cart)=  0.00006641 RMS(Int)=  0.00002682
 Iteration  3 RMS(Cart)=  0.00000000 RMS(Int)=  0.00002682
 Variable       Old X    -DE/DX   Delta X   Delta X   Delta X     New X
                                 (Linear)    (Quad)   (Total)
    R1        2.06041   0.00000   0.00002   0.00002   0.00004   2.06045
    R2        2.06860  -0.00000   0.00012  -0.00001   0.00011   2.06871
    R3        2.87305  -0.00000  -0.00005   0.00002  -0.00003   2.87301
    R4        2.06756   0.00000  -0.00014   0.00001  -0.00014   2.06742
    R5        2.48569  -0.00000  -0.00003   0.00001  -0.00002   2.48567
    R6        2.31790   0.00001   0.00005  -0.00000   0.00004   2.31795
    R7        1.97473  -0.00004   0.00001  -0.00001  -0.00000   1.97473
    R8        2.06453   0.00000  -0.00004   0.00000  -0.00004   2.06449
    R9        2.07205   0.00000  -0.00007  -0.00002  -0.00009   2.07196
   R10        2.90436  -0.00000  -0.00001  -0.00000  -0.00001   2.90435
   R11        2.06760   0.00000   0.00010   0.00004   0.00013   2.06774
   R12        2.40227  -0.00000   0.00000   0.00002   0.00003   2.40231
   R13        2.37467   0.00002  -0.00000  -0.00001   0.00000   2.37468
   R14        2.94794  -0.00001  -0.00015  -0.00022  -0.00038   2.94756
   R15        3.22762   0.00000  -0.00105   0.00065  -0.00038   3.22724
   R16        1.88157   0.00002   0.00008  -0.00002   0.00007   1.88164
   R17        2.06544  -0.00000   0.00001   0.00002   0.00003   2.06546
   R18        2.90126   0.00000   0.00016   0.00001   0.00018   2.90143
   R19        2.91290   0.00001  -0.00006   0.00003  -0.00003   2.91286
   R20        2.06917   0.00000  -0.00003   0.00000  -0.00002   2.06915
   R21        2.07104   0.00000   0.00004   0.00001   0.00006   2.07110
   R22        2.07389   0.00000   0.00006  -0.00001   0.00005   2.07394
   R23        2.91393  -0.00000  -0.00006   0.00001  -0.00004   2.91388
   R24        2.08134   0.00000   0.00002  -0.00000   0.00002   2.08136
   R25        2.90080  -0.00000   0.00001   0.00000   0.00001   2.90081
   R26        2.90562   0.00000  -0.00002  -0.00000  -0.00002   2.90560
   R27        2.07373   0.00000  -0.00001   0.00001   0.00000   2.07373
   R28        2.07182   0.00000   0.00001   0.00001   0.00002   2.07184
   R29        2.07367   0.00000  -0.00000   0.00001   0.00000   2.07367
   R30        2.07386   0.00000   0.00001  -0.00000   0.00001   2.07388
   R31        2.06699   0.00000   0.00001  -0.00001   0.00000   2.06699
   R32        2.07451   0.00000  -0.00001   0.00001  -0.00000   2.07451
   R33        2.62221  -0.00000  -0.00010   0.00002  -0.00008   2.62213
   R34        2.72598   0.00001   0.00013   0.00001   0.00014   2.72612
   R35        2.74947  -0.00004  -0.00007  -0.00006  -0.00015   2.74932
   R36        1.92555   0.00001  -0.00001  -0.00000  -0.00002   1.92554
   R37        2.76651  -0.00002   0.00006   0.00001   0.00007   2.76658
   R38        2.08462  -0.00001  -0.00003  -0.00005  -0.00009   2.08453
   R39        2.90322  -0.00001   0.00002  -0.00001   0.00001   2.90323
   R40        2.06935  -0.00000   0.00002   0.00000   0.00002   2.06937
   R41        2.07901   0.00002  -0.00003   0.00003  -0.00000   2.07900
   R42        2.89773   0.00000   0.00003   0.00000   0.00003   2.89776
   R43        2.89825  -0.00000   0.00000  -0.00000  -0.00000   2.89825
   R44        2.07368   0.00000  -0.00001   0.00001  -0.00000   2.07367
   R45        2.07486   0.00000  -0.00001   0.00003   0.00001   2.07487
   R46        2.06444   0.00001  -0.00001   0.00003   0.00002   2.06446
   R47        2.07444  -0.00000  -0.00000   0.00000   0.00000   2.07444
   R48        2.07276  -0.00000  -0.00000   0.00000  -0.00000   2.07276
   R49        2.07141   0.00000   0.00001   0.00000   0.00001   2.07143
   R50        2.78559  -0.00003  -0.00082   0.00022  -0.00061   2.78498
   R51        1.93143  -0.00001  -0.00012   0.00010  -0.00004   1.93139
    A1        1.91871  -0.00000  -0.00091  -0.00003  -0.00093   1.91777
    A2        1.91998   0.00001  -0.00004  -0.00003  -0.00007   1.91991
    A3        1.92516  -0.00000   0.00064  -0.00010   0.00054   1.92570
    A4        1.91019  -0.00001  -0.00083   0.00002  -0.00081   1.90938
    A5        1.87129   0.00001   0.00024   0.00014   0.00038   1.87168
    A6        1.91790  -0.00000   0.00089  -0.00000   0.00089   1.91879
    A7        1.95158   0.00002   0.00024   0.00003   0.00027   1.95185
    A8        2.12761   0.00002  -0.00008  -0.00004  -0.00012   2.12749
    A9        2.20399  -0.00003  -0.00018   0.00001  -0.00016   2.20383
   A10        1.99447  -0.00015  -0.00093  -0.00006  -0.00099   1.99347
   A11        1.90010   0.00000   0.00076   0.00020   0.00096   1.90106
   A12        1.93922   0.00000   0.00023   0.00006   0.00029   1.93951
   A13        1.92795  -0.00000  -0.00034  -0.00013  -0.00047   1.92748
   A14        1.90127  -0.00000   0.00030   0.00008   0.00038   1.90166
   A15        1.87089   0.00000  -0.00040  -0.00005  -0.00045   1.87044
   A16        1.92279  -0.00000  -0.00055  -0.00015  -0.00070   1.92208
   A17        2.01260  -0.00000  -0.00024  -0.00010  -0.00035   2.01225
   A18        2.04917  -0.00000   0.00027   0.00009   0.00035   2.04952
   A19        2.22085   0.00000  -0.00000   0.00002   0.00003   2.22088
   A20        2.00760  -0.00001   0.00034   0.00001   0.00033   2.00793
   A21        2.08577   0.00000  -0.00017  -0.00003  -0.00017   2.08560
   A22        1.92585  -0.00001   0.00017   0.00001   0.00018   1.92603
   A23        1.84790  -0.00000   0.00002   0.00008   0.00010   1.84800
   A24        1.86898   0.00000  -0.00001   0.00003   0.00001   1.86900
   A25        2.01439   0.00001  -0.00033  -0.00006  -0.00038   2.01401
   A26        1.92901   0.00000   0.00014  -0.00002   0.00011   1.92912
   A27        1.87051  -0.00001   0.00002  -0.00003  -0.00000   1.87051
   A28        1.91184   0.00000   0.00022  -0.00010   0.00013   1.91196
   A29        1.91177   0.00000  -0.00027   0.00003  -0.00024   1.91153
   A30        1.97601  -0.00001   0.00022  -0.00001   0.00021   1.97623
   A31        1.84957   0.00000   0.00001   0.00004   0.00005   1.84961
   A32        1.89336  -0.00000  -0.00003   0.00002  -0.00001   1.89335
   A33        1.91693   0.00000  -0.00015   0.00001  -0.00014   1.91679
   A34        1.88416   0.00000   0.00004  -0.00001   0.00003   1.88419
   A35        1.94047   0.00000  -0.00008   0.00002  -0.00006   1.94041
   A36        1.93678  -0.00000   0.00007   0.00000   0.00007   1.93685
   A37        1.88204  -0.00000   0.00001  -0.00001   0.00000   1.88205
   A38        1.89090   0.00000  -0.00002  -0.00000  -0.00002   1.89088
   A39        1.92742   0.00000  -0.00002   0.00001  -0.00002   1.92741
   A40        1.92611  -0.00000   0.00001  -0.00001   0.00001   1.92612
   A41        1.94594   0.00000   0.00000   0.00001   0.00001   1.94595
   A42        1.94804  -0.00000  -0.00000  -0.00001  -0.00001   1.94803
   A43        1.87610   0.00000   0.00001   0.00000   0.00001   1.87612
   A44        1.87884   0.00000   0.00000  -0.00000   0.00000   1.87884
   A45        1.88592   0.00000  -0.00002   0.00000  -0.00002   1.88590
   A46        1.94312   0.00000  -0.00010   0.00002  -0.00008   1.94304
   A47        1.96352  -0.00000   0.00013  -0.00005   0.00007   1.96359
   A48        1.91570   0.00000  -0.00001   0.00001   0.00001   1.91571
   A49        1.90043   0.00000  -0.00015   0.00002  -0.00013   1.90030
   A50        1.87851   0.00000   0.00001   0.00001   0.00001   1.87852
   A51        1.85881   0.00000   0.00013  -0.00001   0.00012   1.85893
   A52        1.93377  -0.00001   0.00025   0.00002   0.00028   1.93405
   A53        1.93222  -0.00001  -0.00010  -0.00006  -0.00017   1.93205
   A54        1.89112   0.00002  -0.00037  -0.00004  -0.00042   1.89070
   A55        1.89211   0.00003  -0.00000  -0.00002  -0.00002   1.89209
   A56        1.91216   0.00000   0.00021   0.00005   0.00023   1.91240
   A57        1.90224  -0.00004   0.00002   0.00005   0.00010   1.90233
   A58        1.87037  -0.00001   0.00006  -0.00000   0.00005   1.87042
   A59        1.88017  -0.00003  -0.00029  -0.00010  -0.00039   1.87978
   A60        2.00171   0.00004   0.00016   0.00002   0.00018   2.00189
   A61        1.87986  -0.00001   0.00003   0.00003   0.00006   1.87992
   A62        1.96090   0.00002  -0.00001   0.00012   0.00011   1.96101
   A63        1.93053  -0.00004  -0.00003  -0.00016  -0.00019   1.93034
   A64        1.88452   0.00001   0.00011   0.00005   0.00016   1.88468
   A65        1.90255  -0.00000  -0.00001  -0.00005  -0.00006   1.90249
   A66        1.86200  -0.00001  -0.00001  -0.00001  -0.00003   1.86198
   A67        1.92205   0.00003  -0.00005   0.00006   0.00001   1.92206
   A68        1.86934  -0.00001   0.00005  -0.00007  -0.00002   1.86932
   A69        1.94449   0.00000   0.00008  -0.00003   0.00005   1.94454
   A70        1.92774   0.00000  -0.00006   0.00005  -0.00001   1.92773
   A71        1.89123   0.00000  -0.00003   0.00004   0.00001   1.89125
   A72        1.88555  -0.00000  -0.00001  -0.00002  -0.00003   1.88552
   A73        1.94264  -0.00000  -0.00003   0.00003  -0.00000   1.94263
   A74        1.94704   0.00000  -0.00004   0.00003  -0.00000   1.94704
   A75        1.92623  -0.00000   0.00000  -0.00002  -0.00002   1.92621
   A76        1.92119   0.00000   0.00012  -0.00002   0.00009   1.92128
   A77        1.88270   0.00000   0.00000  -0.00001  -0.00001   1.88269
   A78        1.90691   0.00000  -0.00005  -0.00000  -0.00006   1.90686
   A79        1.87805   0.00000  -0.00003   0.00002  -0.00001   1.87805
   A80        1.93128  -0.00000   0.00006   0.00000   0.00006   1.93135
   A81        1.94524  -0.00000  -0.00002   0.00000  -0.00002   1.94522
   A82        1.94393   0.00000  -0.00003  -0.00000  -0.00003   1.94390
   A83        1.87805   0.00000   0.00002  -0.00001   0.00001   1.87806
   A84        1.87758   0.00000  -0.00001  -0.00001  -0.00002   1.87756
   A85        1.88493   0.00000  -0.00001   0.00001   0.00000   1.88493
   A86        2.16471  -0.00010   0.00164   0.00041   0.00233   2.16705
   A87        1.91144   0.00002   0.00044   0.00004   0.00061   1.91206
   A88        2.08189   0.00007   0.00260   0.00004   0.00288   2.08476
   A89        3.10974  -0.00002   0.00027  -0.00008   0.00017   3.10991
   A90        3.26951  -0.00007  -0.00035   0.00011  -0.00020   3.26931
   A91        3.12870  -0.00001   0.00004   0.00010   0.00007   3.12877
   A92        3.05475   0.00001   0.00071  -0.00012   0.00064   3.05539
   A93        3.03479   0.00016   0.00285   0.00030   0.00315   3.03794
   A94        3.19020  -0.00000   0.00007  -0.00002   0.00006   3.19026
    D1        3.09360   0.00000  -0.01307   0.00042  -0.01265   3.08095
    D2       -0.05322  -0.00001  -0.01453   0.00039  -0.01414  -0.06736
    D3       -1.07973   0.00000  -0.01474   0.00038  -0.01436  -1.09409
    D4        2.05664  -0.00001  -0.01620   0.00035  -0.01586   2.04078
    D5        0.97078   0.00001  -0.01442   0.00056  -0.01385   0.95693
    D6       -2.17603  -0.00001  -0.01589   0.00053  -0.01535  -2.19138
    D7        3.12397   0.00002  -0.00364   0.00026  -0.00338   3.12059
    D8       -0.01212   0.00004  -0.00210   0.00029  -0.00181  -0.01393
    D9       -0.25462   0.00006  -0.01118  -0.00142  -0.01253  -0.26715
   D10        2.36702   0.00005   0.00091  -0.00023   0.00060   2.36762
   D11        2.91259   0.00000   0.01062   0.00269   0.01331   2.92589
   D12       -0.26260   0.00000   0.01144   0.00295   0.01439  -0.24821
   D13       -1.27746   0.00000   0.01189   0.00303   0.01492  -1.26254
   D14        1.83054   0.00000   0.01272   0.00329   0.01601   1.84655
   D15        0.77013   0.00001   0.01127   0.00292   0.01420   0.78433
   D16       -2.40506   0.00001   0.01210   0.00319   0.01529  -2.38977
   D17       -3.07826   0.00001   0.00112   0.00013   0.00126  -3.07700
   D18        0.10081   0.00001   0.00019  -0.00017   0.00004   0.10085
   D19       -3.08611  -0.00000  -0.00240  -0.00016  -0.00256  -3.08867
   D20        0.01733  -0.00000  -0.00146   0.00014  -0.00133   0.01600
   D21       -0.72185  -0.00001   0.00208   0.00006   0.00212  -0.71973
   D22        2.93852   0.00003  -0.00823  -0.00096  -0.00909   2.92942
   D23        0.38414  -0.00000   0.00234  -0.00012   0.00223   0.38638
   D24       -1.50754   0.00000  -0.00426   0.00013  -0.00412  -1.51166
   D25        2.75397  -0.00000  -0.00424   0.00012  -0.00412   2.74985
   D26        0.60807  -0.00000  -0.00400   0.00009  -0.00391   0.60416
   D27        0.58595   0.00000  -0.00433   0.00020  -0.00413   0.58182
   D28       -1.43573  -0.00000  -0.00431   0.00019  -0.00412  -1.43985
   D29        2.70156  -0.00000  -0.00407   0.00016  -0.00391   2.69765
   D30        2.71174   0.00000  -0.00443   0.00011  -0.00432   2.70741
   D31        0.69006  -0.00000  -0.00441   0.00010  -0.00432   0.68574
   D32       -1.45584  -0.00000  -0.00417   0.00006  -0.00411  -1.45995
   D33       -1.00219   0.00001  -0.00249   0.00035  -0.00212  -1.00431
   D34       -3.10206  -0.00002  -0.00258   0.00041  -0.00217  -3.10423
   D35        1.09602   0.00002  -0.00232   0.00041  -0.00193   1.09409
   D36       -3.13786   0.00001  -0.00251   0.00032  -0.00218  -3.14004
   D37        1.04546  -0.00002  -0.00261   0.00037  -0.00223   1.04323
   D38       -1.03965   0.00002  -0.00234   0.00037  -0.00199  -1.04164
   D39        0.98842   0.00001  -0.00248   0.00041  -0.00206   0.98636
   D40       -1.11145  -0.00002  -0.00258   0.00046  -0.00211  -1.11356
   D41        3.08663   0.00002  -0.00231   0.00046  -0.00187   3.08476
   D42        0.71904   0.00000   0.00170  -0.00023   0.00147   0.72052
   D43        2.78004   0.00000   0.00170  -0.00024   0.00146   2.78150
   D44       -1.35061   0.00000   0.00166  -0.00022   0.00145  -1.34916
   D45        2.84503  -0.00000   0.00211  -0.00034   0.00177   2.84680
   D46       -1.37715  -0.00000   0.00210  -0.00035   0.00175  -1.37540
   D47        0.77538   0.00000   0.00207  -0.00033   0.00174   0.77712
   D48       -1.42400   0.00000   0.00202  -0.00027   0.00174  -1.42226
   D49        0.63700   0.00000   0.00201  -0.00028   0.00173   0.63873
   D50        2.78953   0.00000   0.00198  -0.00026   0.00171   2.79125
   D51        1.02476  -0.00000   0.00055  -0.00029   0.00026   1.02502
   D52       -1.05893  -0.00000   0.00053  -0.00029   0.00023  -1.05870
   D53        3.11325  -0.00000   0.00056  -0.00030   0.00026   3.11350
   D54        3.08704   0.00000   0.00056  -0.00030   0.00026   3.08730
   D55        1.00335   0.00000   0.00054  -0.00031   0.00023   1.00358
   D56       -1.10766   0.00000   0.00057  -0.00031   0.00026  -1.10740
   D57       -1.13312   0.00000   0.00053  -0.00031   0.00022  -1.13290
   D58        3.06638   0.00000   0.00051  -0.00031   0.00020   3.06658
   D59        0.95537   0.00000   0.00054  -0.00032   0.00022   0.95559
   D60        2.98137  -0.00000   0.00197  -0.00051   0.00146   2.98283
   D61        0.84261   0.00000   0.00214  -0.00052   0.00163   0.84424
   D62       -1.22373   0.00000   0.00190  -0.00048   0.00142  -1.22230
   D63        0.91579   0.00000   0.00189  -0.00049   0.00140   0.91719
   D64       -1.22296   0.00000   0.00206  -0.00050   0.00157  -1.22140
   D65        2.99388   0.00000   0.00183  -0.00046   0.00136   2.99525
   D66       -1.14181   0.00000   0.00190  -0.00048   0.00142  -1.14039
   D67        3.00262   0.00000   0.00208  -0.00049   0.00159   3.00421
   D68        0.93628   0.00000   0.00184  -0.00045   0.00139   0.93767
   D69        1.08993   0.00001  -0.00084   0.00008  -0.00073   1.08920
   D70       -3.06966   0.00002  -0.00081   0.00001  -0.00078  -3.07043
   D71       -0.99569  -0.00001  -0.00067   0.00009  -0.00053  -0.99622
   D72       -1.05109  -0.00000  -0.00265  -0.00052  -0.00317  -1.05426
   D73        3.13955   0.00001  -0.00259  -0.00050  -0.00308   3.13647
   D74        3.10755  -0.00000  -0.00289  -0.00049  -0.00340   3.10415
   D75        1.01501   0.00001  -0.00283  -0.00047  -0.00331   1.01169
   D76        1.02732  -0.00001  -0.00316  -0.00057  -0.00372   1.02359
   D77       -1.06523   0.00000  -0.00309  -0.00056  -0.00364  -1.06887
   D78        1.68786   0.00004   0.00941   0.00093   0.01036   1.69822
   D79       -0.92914   0.00002  -0.00176  -0.00002  -0.00178  -0.93092
   D80       -2.48369   0.00004   0.00961   0.00096   0.01058  -2.47311
   D81        1.18249   0.00002  -0.00156   0.00001  -0.00155   1.18094
   D82       -0.41599   0.00006   0.00974   0.00100   0.01076  -0.40524
   D83       -3.03299   0.00004  -0.00143   0.00005  -0.00138  -3.03437
   D84        1.03557  -0.00001  -0.00532  -0.00061  -0.00593   1.02964
   D85       -3.11717  -0.00004  -0.00536  -0.00070  -0.00606  -3.12324
   D86       -1.01295  -0.00002  -0.00537  -0.00069  -0.00606  -1.01901
   D87       -1.05715   0.00000  -0.00508  -0.00052  -0.00559  -1.06274
   D88        1.07330  -0.00002  -0.00512  -0.00061  -0.00573   1.06757
   D89       -3.10567  -0.00001  -0.00513  -0.00060  -0.00573  -3.11140
   D90       -0.99435   0.00000  -0.00067   0.00096   0.00028  -0.99407
   D91        1.07103   0.00001  -0.00063   0.00095   0.00031   1.07134
   D92       -3.04366   0.00001  -0.00066   0.00100   0.00034  -3.04332
   D93        1.16997  -0.00001  -0.00071   0.00097   0.00026   1.17023
   D94       -3.04784  -0.00000  -0.00067   0.00095   0.00028  -3.04756
   D95       -0.87934  -0.00000  -0.00070   0.00100   0.00031  -0.87903
   D96       -3.07604   0.00000  -0.00076   0.00096   0.00020  -3.07585
   D97       -1.01067   0.00000  -0.00072   0.00095   0.00022  -1.01044
   D98        1.15783   0.00000  -0.00075   0.00100   0.00025   1.15808
   D99       -3.04866   0.00000  -0.00034   0.00015  -0.00019  -3.04885
   D100       1.14176   0.00000  -0.00031   0.00015  -0.00016   1.14160
   D101      -0.92872   0.00000  -0.00035   0.00015  -0.00020  -0.92891
   D102      -0.99647  -0.00000  -0.00025   0.00007  -0.00018  -0.99665
   D103      -3.08924  -0.00000  -0.00023   0.00007  -0.00016  -3.08940
   D104       1.12347  -0.00000  -0.00026   0.00007  -0.00019   1.12328
   D105       1.07445  -0.00000  -0.00029   0.00008  -0.00021   1.07424
   D106      -1.01832  -0.00000  -0.00027   0.00009  -0.00018  -1.01850
   D107      -3.08879   0.00000  -0.00031   0.00009  -0.00022  -3.08901
   D108      -1.07708  -0.00000  -0.00035   0.00048   0.00012  -1.07696
   D109       3.11699  -0.00000  -0.00040   0.00048   0.00008   3.11708
   D110       1.01058  -0.00000  -0.00035   0.00047   0.00012   1.01070
   D111      -3.11637   0.00000  -0.00038   0.00055   0.00017  -3.11620
   D112       1.07770   0.00000  -0.00042   0.00055   0.00013   1.07783
   D113      -1.02871   0.00000  -0.00037   0.00054   0.00017  -1.02855
   D114       1.09249   0.00000  -0.00032   0.00050   0.00017   1.09266
   D115      -0.99663   0.00000  -0.00037   0.00050   0.00013  -0.99649
   D116      -3.10304   0.00000  -0.00032   0.00049   0.00017  -3.10287
         Item               Value     Threshold  Converged?
 Maximum Force            0.000162     0.000450     YES
 RMS     Force            0.000021     0.000300     YES
 Maximum Displacement     0.073411     0.001800     NO 
 RMS     Displacement     0.010932     0.001200     NO 
 Predicted change in Energy=-1.041921D-06
 GradGradGradGradGradGradGradGradGradGradGradGradGradGradGradGradGradGrad

 Symmetry turned off by external request.
 Stoichiometry    C14H30NO6(1-)
 Framework group  C1[X(C14H30NO6)]
 Deg. of freedom   147
 Full point group                 C1      NOp   1
                          Input orientation:                          
 ---------------------------------------------------------------------
 Center     Atomic      Atomic             Coordinates (Angstroms)
 Number     Number       Type             X           Y           Z
 ---------------------------------------------------------------------
      1          6           0        1.753091   -4.304678    0.159316
      2          1           0        2.832904   -4.391909    0.282761
      3          1           0        1.241797   -4.832588    0.970669
      4          6           0        1.344656   -2.840302    0.173391
      5          8           0        0.056586   -2.689578   -0.046455
      6          8           0        2.155801   -1.943147    0.377634
      7          6           0       -4.270366    1.685166   -2.756788
      8          1           0       -4.985675    2.430284   -2.400914
      9          1           0       -3.723267    2.097836   -3.612682
     10          6           0       -3.265812    1.311303   -1.655331
     11          8           0       -2.556068    0.283877   -1.893494
     12          8           0       -3.206462    2.059798   -0.647689
     13          1           0       -2.054955    1.738409    0.571840
     14          6           0        0.239831    1.640100   -0.613361
     15          1           0       -0.605470    1.904086   -1.254000
     16          6           0        1.326715    0.926869   -1.430277
     17          1           0        1.111254   -0.147040   -1.468541
     18          1           0        2.292708    1.023075   -0.918352
     19          6           0        1.445644    1.453305   -2.874703
     20          1           0        1.355359    2.550594   -2.844694
     21          6           0        2.814535    1.110593   -3.478890
     22          1           0        2.971363    0.024488   -3.477441
     23          1           0        3.631727    1.562343   -2.904304
     24          1           0        2.896460    1.457198   -4.516826
     25          6           0        0.315326    0.898841   -3.757365
     26          1           0        0.297344    1.390378   -4.738414
     27          1           0       -0.668855    1.002484   -3.291475
     28          1           0        0.469006   -0.174938   -3.926222
     29          6           0       -0.353021    0.824379    0.552445
     30          8           0       -1.323608    1.555516    1.222332
     31          7           0        0.676092    0.461438    1.495998
     32          1           0        1.364081   -0.104688    1.001595
     33          6           0        0.206021   -0.312707    2.646239
     34          1           0       -0.276329   -1.258436    2.346678
     35          6           0        1.369518   -0.624623    3.599797
     36          1           0        2.133298   -1.158113    3.014662
     37          6           0        1.996842    0.659179    4.156316
     38          1           0        2.885649    0.443595    4.762702
     39          1           0        1.276884    1.192066    4.791330
     40          1           0        2.272899    1.327363    3.337291
     41          6           0        0.903118   -1.551786    4.728971
     42          1           0        0.118696   -1.069749    5.326777
     43          1           0        1.727776   -1.805303    5.406296
     44          1           0        0.490147   -2.486891    4.333268
     45          8           0       -0.945207   -0.387879    0.008009
     46          1           0       -0.268612   -1.696715   -0.025121
     47          1           0       -1.603046   -0.143352   -0.734984
     48          1           0        1.438878   -4.770631   -0.779335
     49          1           0       -4.793492    0.790837   -3.108621
     50          1           0        0.627091    2.573139   -0.191011
     51          1           0       -0.556575    0.279156    3.163260
 ---------------------------------------------------------------------
 Rotational constants (GHZ):      0.3103227      0.1842405      0.1564204
 Standard basis: 6-31G(d,p) (6D, 7F)
   465 basis functions,   798 primitive gaussians,   465 cartesian basis functions
    85 alpha electrons       85 beta electrons
       nuclear repulsion energy      1943.4308840033 Hartrees.
 NAtoms=   51 NActive=   51 NUniq=   51 SFac= 1.00D+00 NAtFMM=   60 NAOKFM=F Big=F
 Integral buffers will be    131072 words long.
 Raffenetti 2 integral format.
 Two-electron integral symmetry is turned off.
 Nuclear repulsion after empirical dispersion term =     1943.3715689071 Hartrees.
 One-electron integrals computed using PRISM.
 NBasis=   465 RedAO= T EigKep=  1.77D-03  NBF=   465
 NBsUse=   465 1.00D-06 EigRej= -1.00D+00 NBFU=   465
 Initial guess from the checkpoint file:  "ts-frame25_qm-modify-struc_-1-irc-rc.chk"
 B after Tr=    -0.000905   -0.000021   -0.001149
         Rot=    1.000000   -0.000045    0.000105   -0.000028 Ang=  -0.01 deg.
 ExpMin= 1.61D-01 ExpMax= 5.48D+03 ExpMxC= 8.25D+02 IAcc=2 IRadAn=         4 AccDes= 0.00D+00
 Harris functional with IExCor=  402 and IRadAn=       4 diagonalized for initial guess.
 HarFok:  IExCor=  402 AccDes= 0.00D+00 IRadAn=         4 IDoV= 1 UseB2=F ITyADJ=14
 ICtDFT=  3500011 ScaDFX=  1.000000  1.000000  1.000000  1.000000
 FoFCou: FMM=F IPFlag=           0 FMFlag=      100000 FMFlg1=           0
         NFxFlg=           0 DoJE=T BraDBF=F KetDBF=T FulRan=T
         wScrn=  0.000000 ICntrl=     500 IOpCl=  0 I1Cent=   200000004 NGrid=           0
         NMat0=    1 NMatS0=      1 NMatT0=    0 NMatD0=    1 NMtDS0=    0 NMtDT0=    0
 Symmetry not used in FoFCou.
 Requested convergence on RMS density matrix=1.00D-08 within 128 cycles.
 Requested convergence on MAX density matrix=1.00D-06.
 Requested convergence on             energy=1.00D-06.
 No special actions if energy rises.
 Integral accuracy reduced to 1.0D-05 until final iterations.
 Initial convergence to 1.0D-05 achieved.  Increase integral accuracy.
 SCF Done:  E(RB3LYP) =  -1057.91196354     A.U. after    9 cycles
            NFock=  9  Conv=0.40D-08     -V/T= 2.0092
 Calling FoFJK, ICntrl=      2127 FMM=F ISym2X=0 I1Cent= 0 IOpClX= 0 NMat=1 NMatS=1 NMatT=0.
 -------------------------------------------------------------------
 Center     Atomic                   Forces (Hartrees/Bohr)
 Number     Number              X              Y              Z
 -------------------------------------------------------------------
      1        6           0.000014769    0.000005911    0.000000552
      2        1          -0.000003628    0.000002938   -0.000000665
      3        1          -0.000010064   -0.000002987   -0.000008760
      4        6          -0.000007958   -0.000008094    0.000008427
      5        8           0.000001378    0.000002765    0.000025474
      6        8           0.000016700   -0.000003913   -0.000006360
      7        6           0.000000974    0.000000590    0.000000102
      8        1           0.000000593    0.000002254   -0.000000210
      9        1           0.000000180   -0.000001474   -0.000000406
     10        6           0.000005651    0.000005292    0.000006154
     11        8           0.000001024    0.000006047    0.000001638
     12        8          -0.000002906   -0.000010504   -0.000009128
     13        1           0.000004430   -0.000001993    0.000005202
     14        6          -0.000002938   -0.000001886    0.000000578
     15        1          -0.000001884   -0.000000374   -0.000000213
     16        6           0.000002862    0.000006485    0.000001000
     17        1          -0.000002154   -0.000000468    0.000006627
     18        1          -0.000003328   -0.000004235   -0.000000447
     19        6          -0.000001887    0.000000356   -0.000000998
     20        1          -0.000000333   -0.000000269    0.000000710
     21        6          -0.000000336    0.000000514   -0.000000421
     22        1           0.000000199   -0.000000678   -0.000000131
     23        1           0.000000001   -0.000000661   -0.000000218
     24        1          -0.000000385   -0.000000017   -0.000000448
     25        6          -0.000000696    0.000003206    0.000000544
     26        1           0.000000075   -0.000000554   -0.000000280
     27        1          -0.000000749   -0.000001446    0.000000268
     28        1          -0.000000376   -0.000000916   -0.000000388
     29        6           0.000003689    0.000001199    0.000014743
     30        8          -0.000007097    0.000007685   -0.000007729
     31        7          -0.000015646    0.000014344    0.000001994
     32        1           0.000003282    0.000000253    0.000002559
     33        6           0.000008995    0.000012700   -0.000012821
     34        1          -0.000007162   -0.000012300   -0.000009137
     35        6           0.000003282   -0.000002854   -0.000002908
     36        1          -0.000000226   -0.000000658   -0.000005690
     37        6          -0.000000285    0.000000314    0.000000233
     38        1           0.000000443   -0.000000937    0.000000472
     39        1           0.000000053   -0.000000183    0.000000450
     40        1           0.000000043   -0.000000023   -0.000001038
     41        6           0.000000182   -0.000000321    0.000000124
     42        1           0.000000216    0.000000338    0.000000240
     43        1           0.000000371   -0.000000361    0.000000090
     44        1           0.000000335    0.000000617    0.000000651
     45        8          -0.000002145   -0.000027042    0.000005510
     46        1           0.000009158    0.000002180   -0.000017143
     47        1           0.000008870    0.000015961   -0.000001640
     48        1          -0.000011707   -0.000004129    0.000002259
     49        1          -0.000002923    0.000000461    0.000002850
     50        1           0.000001063    0.000000204   -0.000001218
     51        1          -0.000002006   -0.000003335   -0.000001049
 -------------------------------------------------------------------
 Cartesian Forces:  Max     0.000027042 RMS     0.000006014

 GradGradGradGradGradGradGradGradGradGradGradGradGradGradGradGradGradGrad
 Berny optimization.
 Using GDIIS optimizer.
 FormGI is forming the generalized inverse of G from B-inverse, IUseBI=4.
 Internal  Forces:  Max     0.000092115 RMS     0.000010129
 Search for a local minimum.
 Step number   6 out of a maximum of  271
 All quantities printed in internal units (Hartrees-Bohrs-Radians)
 Swapping is turned off.
 Update second derivatives using D2CorX and points    1    2    3    4    5
                                                      6
 DE= -1.38D-06 DEPred=-1.04D-06 R= 1.33D+00
 TightC=F SS=  1.41D+00  RLast= 6.09D-02 DXNew= 8.4853D-01 1.8264D-01
 Trust test= 1.33D+00 RLast= 6.09D-02 DXMaxT set to 5.05D-01
 ITU=  1  1  1  1  1  0
     Eigenvalues ---    0.00017   0.00023   0.00064   0.00153   0.00228
     Eigenvalues ---    0.00262   0.00307   0.00314   0.00346   0.00350
     Eigenvalues ---    0.00362   0.00450   0.00551   0.00616   0.00764
     Eigenvalues ---    0.01048   0.01149   0.01327   0.01623   0.01855
     Eigenvalues ---    0.02416   0.02664   0.02904   0.03290   0.03558
     Eigenvalues ---    0.03597   0.03692   0.03741   0.03847   0.03983
     Eigenvalues ---    0.04041   0.04131   0.04341   0.04364   0.04428
     Eigenvalues ---    0.04607   0.04636   0.04651   0.04679   0.04730
     Eigenvalues ---    0.04744   0.04775   0.04810   0.04877   0.04927
     Eigenvalues ---    0.05007   0.05300   0.05426   0.05620   0.05710
     Eigenvalues ---    0.05826   0.05859   0.06076   0.06934   0.07356
     Eigenvalues ---    0.07655   0.07942   0.08190   0.08378   0.09250
     Eigenvalues ---    0.10006   0.10976   0.11709   0.11846   0.12027
     Eigenvalues ---    0.12092   0.12118   0.12288   0.12491   0.12528
     Eigenvalues ---    0.12622   0.12946   0.13159   0.13241   0.13277
     Eigenvalues ---    0.13288   0.13371   0.13707   0.14087   0.14208
     Eigenvalues ---    0.14451   0.14912   0.15288   0.15327   0.17946
     Eigenvalues ---    0.17998   0.18363   0.18703   0.18875   0.20051
     Eigenvalues ---    0.21444   0.22199   0.22567   0.23164   0.23373
     Eigenvalues ---    0.23878   0.24108   0.25628   0.26768   0.27604
     Eigenvalues ---    0.27927   0.28404   0.28818   0.28974   0.29191
     Eigenvalues ---    0.30360   0.30649   0.31111   0.31381   0.32339
     Eigenvalues ---    0.32643   0.32739   0.32939   0.32960   0.32967
     Eigenvalues ---    0.33113   0.33185   0.33220   0.33260   0.33332
     Eigenvalues ---    0.33453   0.33571   0.33648   0.33920   0.33949
     Eigenvalues ---    0.34010   0.34112   0.34209   0.34408   0.34504
     Eigenvalues ---    0.34538   0.34632   0.34719   0.34830   0.34930
     Eigenvalues ---    0.35069   0.35316   0.36870   0.40298   0.41668
     Eigenvalues ---    0.43530   0.45233   0.48754   0.56820   0.70890
     Eigenvalues ---    0.71736   0.82020
 DIIS coeff's:      0.78023      0.88157     -0.75017     -0.21625      0.28396
 DIIS coeff's:      0.02066
 Cosine:  0.792 >  0.500
 Length:  1.694
 GDIIS step was calculated using  6 of the last  6 vectors.
 Iteration  1 RMS(Cart)=  0.00931798 RMS(Int)=  0.00003711
 Iteration  2 RMS(Cart)=  0.00005898 RMS(Int)=  0.00000357
 Iteration  3 RMS(Cart)=  0.00000000 RMS(Int)=  0.00000357
 Variable       Old X    -DE/DX   Delta X   Delta X   Delta X     New X
                                 (Linear)    (Quad)   (Total)
    R1        2.06045  -0.00000   0.00000  -0.00000   0.00000   2.06045
    R2        2.06871  -0.00000   0.00007  -0.00002   0.00005   2.06877
    R3        2.87301  -0.00000  -0.00003  -0.00001  -0.00003   2.87298
    R4        2.06742   0.00000  -0.00008   0.00002  -0.00006   2.06736
    R5        2.48567   0.00000  -0.00000   0.00003   0.00003   2.48570
    R6        2.31795   0.00001   0.00003  -0.00002   0.00001   2.31796
    R7        1.97473   0.00001  -0.00013  -0.00007  -0.00020   1.97453
    R8        2.06449   0.00000  -0.00002   0.00000  -0.00002   2.06447
    R9        2.07196  -0.00000  -0.00003  -0.00001  -0.00004   2.07192
   R10        2.90435  -0.00000  -0.00000  -0.00000  -0.00000   2.90435
   R11        2.06774   0.00000   0.00004   0.00002   0.00006   2.06780
   R12        2.40231  -0.00001   0.00001   0.00002   0.00003   2.40234
   R13        2.37468  -0.00002  -0.00003  -0.00003  -0.00005   2.37462
   R14        2.94756  -0.00000  -0.00017  -0.00017  -0.00034   2.94722
   R15        3.22724  -0.00000  -0.00038   0.00043   0.00005   3.22728
   R16        1.88164  -0.00001   0.00000  -0.00003  -0.00003   1.88161
   R17        2.06546   0.00000   0.00001   0.00001   0.00002   2.06548
   R18        2.90143  -0.00001   0.00008   0.00001   0.00009   2.90152
   R19        2.91286  -0.00001  -0.00006   0.00000  -0.00006   2.91280
   R20        2.06915   0.00000  -0.00001  -0.00000  -0.00001   2.06914
   R21        2.07110   0.00000   0.00003   0.00001   0.00004   2.07114
   R22        2.07394  -0.00000   0.00003   0.00000   0.00003   2.07397
   R23        2.91388   0.00000  -0.00004   0.00000  -0.00003   2.91385
   R24        2.08136  -0.00000   0.00001   0.00000   0.00001   2.08137
   R25        2.90081   0.00000   0.00001   0.00000   0.00001   2.90082
   R26        2.90560   0.00000  -0.00001  -0.00000  -0.00002   2.90558
   R27        2.07373   0.00000  -0.00001   0.00000  -0.00001   2.07372
   R28        2.07184  -0.00000   0.00000   0.00000   0.00001   2.07185
   R29        2.07367   0.00000  -0.00000   0.00000   0.00000   2.07368
   R30        2.07388  -0.00000   0.00001   0.00000   0.00001   2.07388
   R31        2.06699   0.00000   0.00001  -0.00000   0.00001   2.06700
   R32        2.07451   0.00000  -0.00000   0.00001   0.00001   2.07452
   R33        2.62213   0.00000   0.00001   0.00002   0.00003   2.62215
   R34        2.72612  -0.00003   0.00009   0.00002   0.00011   2.72623
   R35        2.74932   0.00001  -0.00017  -0.00006  -0.00023   2.74909
   R36        1.92554   0.00000  -0.00001  -0.00000  -0.00001   1.92553
   R37        2.76658  -0.00002  -0.00000   0.00001   0.00001   2.76659
   R38        2.08453   0.00002   0.00000  -0.00003  -0.00003   2.08450
   R39        2.90323  -0.00000   0.00002  -0.00000   0.00002   2.90325
   R40        2.06937  -0.00000  -0.00000  -0.00000  -0.00000   2.06937
   R41        2.07900   0.00000  -0.00000   0.00001   0.00001   2.07902
   R42        2.89776  -0.00000  -0.00000  -0.00000  -0.00000   2.89775
   R43        2.89825   0.00000  -0.00000  -0.00000  -0.00000   2.89824
   R44        2.07367   0.00000  -0.00001   0.00000  -0.00001   2.07367
   R45        2.07487   0.00000  -0.00002   0.00001  -0.00000   2.07487
   R46        2.06446   0.00000  -0.00001   0.00001   0.00000   2.06446
   R47        2.07444   0.00000  -0.00001   0.00000  -0.00000   2.07444
   R48        2.07276   0.00000  -0.00000   0.00000  -0.00000   2.07276
   R49        2.07143  -0.00000   0.00000  -0.00000   0.00000   2.07143
   R50        2.78498   0.00001  -0.00027   0.00021  -0.00006   2.78492
   R51        1.93139  -0.00000  -0.00006   0.00006  -0.00000   1.93139
    A1        1.91777   0.00001  -0.00051   0.00013  -0.00038   1.91739
    A2        1.91991  -0.00000  -0.00004   0.00002  -0.00002   1.91989
    A3        1.92570   0.00001   0.00040  -0.00008   0.00032   1.92602
    A4        1.90938  -0.00000  -0.00049   0.00008  -0.00041   1.90897
    A5        1.87168  -0.00001   0.00009  -0.00004   0.00006   1.87173
    A6        1.91879  -0.00000   0.00055  -0.00012   0.00043   1.91922
    A7        1.95185  -0.00003   0.00012  -0.00004   0.00008   1.95193
    A8        2.12749   0.00000  -0.00002   0.00007   0.00005   2.12753
    A9        2.20383   0.00003  -0.00011  -0.00003  -0.00013   2.20369
   A10        1.99347   0.00009  -0.00055  -0.00014  -0.00068   1.99279
   A11        1.90106   0.00000   0.00034   0.00012   0.00046   1.90152
   A12        1.93951   0.00000   0.00010   0.00004   0.00013   1.93964
   A13        1.92748  -0.00000  -0.00014  -0.00008  -0.00022   1.92726
   A14        1.90166   0.00000   0.00013   0.00005   0.00018   1.90184
   A15        1.87044   0.00000  -0.00019  -0.00004  -0.00023   1.87021
   A16        1.92208  -0.00000  -0.00024  -0.00009  -0.00033   1.92175
   A17        2.01225   0.00000  -0.00011  -0.00006  -0.00017   2.01208
   A18        2.04952   0.00000   0.00013   0.00006   0.00019   2.04971
   A19        2.22088  -0.00000   0.00000   0.00000   0.00000   2.22089
   A20        2.00793   0.00000   0.00007  -0.00001   0.00006   2.00798
   A21        2.08560  -0.00000   0.00010   0.00003   0.00013   2.08573
   A22        1.92603   0.00000   0.00013   0.00004   0.00017   1.92620
   A23        1.84800   0.00000  -0.00003   0.00005   0.00001   1.84801
   A24        1.86900  -0.00000  -0.00004   0.00002  -0.00002   1.86898
   A25        2.01401  -0.00001  -0.00021  -0.00009  -0.00030   2.01371
   A26        1.92912   0.00000   0.00009  -0.00001   0.00008   1.92920
   A27        1.87051   0.00000   0.00006   0.00000   0.00006   1.87057
   A28        1.91196  -0.00000   0.00011  -0.00005   0.00005   1.91202
   A29        1.91153   0.00000  -0.00015  -0.00002  -0.00016   1.91137
   A30        1.97623  -0.00001   0.00012   0.00003   0.00015   1.97638
   A31        1.84961  -0.00000  -0.00015  -0.00000  -0.00015   1.84946
   A32        1.89335   0.00001   0.00016   0.00004   0.00021   1.89356
   A33        1.91679   0.00000  -0.00011  -0.00001  -0.00012   1.91668
   A34        1.88419  -0.00000   0.00001  -0.00001  -0.00000   1.88418
   A35        1.94041   0.00000  -0.00003   0.00000  -0.00003   1.94038
   A36        1.93685  -0.00000   0.00007   0.00001   0.00008   1.93694
   A37        1.88205  -0.00000  -0.00000  -0.00000  -0.00000   1.88204
   A38        1.89088   0.00000  -0.00004  -0.00000  -0.00004   1.89083
   A39        1.92741  -0.00000  -0.00000   0.00000  -0.00000   1.92741
   A40        1.92612   0.00000   0.00001  -0.00000   0.00001   1.92612
   A41        1.94595   0.00000  -0.00001   0.00001   0.00000   1.94595
   A42        1.94803  -0.00000  -0.00000  -0.00001  -0.00001   1.94802
   A43        1.87612  -0.00000  -0.00000   0.00000  -0.00000   1.87611
   A44        1.87884   0.00000   0.00002  -0.00000   0.00002   1.87886
   A45        1.88590   0.00000  -0.00001  -0.00000  -0.00002   1.88588
   A46        1.94304   0.00000  -0.00006  -0.00000  -0.00006   1.94298
   A47        1.96359   0.00000   0.00008  -0.00001   0.00008   1.96367
   A48        1.91571  -0.00000  -0.00001   0.00000  -0.00001   1.91570
   A49        1.90030   0.00000  -0.00010   0.00000  -0.00009   1.90021
   A50        1.87852  -0.00000  -0.00002  -0.00001  -0.00003   1.87849
   A51        1.85893  -0.00000   0.00010   0.00001   0.00011   1.85904
   A52        1.93405  -0.00001   0.00009  -0.00000   0.00009   1.93414
   A53        1.93205   0.00000  -0.00006  -0.00004  -0.00010   1.93195
   A54        1.89070   0.00001  -0.00017  -0.00004  -0.00020   1.89050
   A55        1.89209   0.00001  -0.00000  -0.00000  -0.00001   1.89208
   A56        1.91240   0.00000   0.00016   0.00006   0.00022   1.91262
   A57        1.90233  -0.00001  -0.00002   0.00002   0.00000   1.90233
   A58        1.87042  -0.00000  -0.00007  -0.00002  -0.00010   1.87032
   A59        1.87978   0.00001  -0.00019  -0.00008  -0.00026   1.87951
   A60        2.00189  -0.00002   0.00013   0.00000   0.00013   2.00202
   A61        1.87992  -0.00001   0.00015   0.00001   0.00016   1.88008
   A62        1.96101  -0.00000   0.00004   0.00008   0.00012   1.96114
   A63        1.93034  -0.00001   0.00001  -0.00010  -0.00009   1.93025
   A64        1.88468   0.00001   0.00001   0.00001   0.00002   1.88470
   A65        1.90249   0.00000  -0.00003  -0.00003  -0.00005   1.90244
   A66        1.86198  -0.00000  -0.00001  -0.00000  -0.00002   1.86196
   A67        1.92206   0.00001  -0.00003   0.00004   0.00002   1.92208
   A68        1.86932  -0.00000   0.00004  -0.00005  -0.00001   1.86931
   A69        1.94454  -0.00000   0.00003  -0.00002   0.00001   1.94455
   A70        1.92773   0.00000  -0.00002   0.00003   0.00002   1.92774
   A71        1.89125   0.00000  -0.00006   0.00003  -0.00003   1.89122
   A72        1.88552   0.00000  -0.00001  -0.00001  -0.00002   1.88550
   A73        1.94263  -0.00000   0.00001   0.00001   0.00003   1.94266
   A74        1.94704  -0.00000  -0.00001   0.00002   0.00001   1.94704
   A75        1.92621  -0.00000   0.00000  -0.00001  -0.00001   1.92619
   A76        1.92128  -0.00000   0.00002  -0.00002   0.00000   1.92129
   A77        1.88269   0.00000   0.00001  -0.00001   0.00000   1.88269
   A78        1.90686   0.00000  -0.00001  -0.00000  -0.00001   1.90685
   A79        1.87805   0.00000  -0.00001   0.00002   0.00001   1.87806
   A80        1.93135  -0.00000   0.00001   0.00000   0.00001   1.93136
   A81        1.94522   0.00000  -0.00000   0.00000  -0.00000   1.94521
   A82        1.94390   0.00000  -0.00001   0.00000  -0.00001   1.94389
   A83        1.87806  -0.00000   0.00001  -0.00001   0.00001   1.87807
   A84        1.87756  -0.00000  -0.00001  -0.00000  -0.00001   1.87755
   A85        1.88493  -0.00000   0.00000   0.00001   0.00001   1.88495
   A86        2.16705   0.00003   0.00092   0.00035   0.00123   2.16828
   A87        1.91206  -0.00002   0.00038   0.00001   0.00038   1.91243
   A88        2.08476  -0.00001   0.00313   0.00032   0.00342   2.08818
   A89        3.10991   0.00000   0.00030   0.00000   0.00031   3.11021
   A90        3.26931   0.00008   0.00151   0.00029   0.00179   3.27110
   A91        3.12877   0.00001  -0.00016   0.00006  -0.00009   3.12868
   A92        3.05539  -0.00001   0.00000  -0.00013  -0.00014   3.05526
   A93        3.03794  -0.00004   0.00263   0.00033   0.00295   3.04089
   A94        3.19026   0.00000  -0.00023  -0.00017  -0.00040   3.18986
    D1        3.08095  -0.00000  -0.00733   0.00169  -0.00564   3.07532
    D2       -0.06736   0.00000  -0.00822   0.00182  -0.00640  -0.07376
    D3       -1.09409   0.00000  -0.00829   0.00191  -0.00638  -1.10047
    D4        2.04078   0.00001  -0.00918   0.00205  -0.00714   2.03364
    D5        0.95693  -0.00001  -0.00815   0.00185  -0.00631   0.95062
    D6       -2.19138  -0.00000  -0.00904   0.00198  -0.00706  -2.19845
    D7        3.12059   0.00000  -0.00211   0.00067  -0.00144   3.11914
    D8       -0.01393  -0.00001  -0.00117   0.00053  -0.00064  -0.01457
    D9       -0.26715  -0.00003  -0.01500  -0.00229  -0.01731  -0.28446
   D10        2.36762   0.00001  -0.00396  -0.00060  -0.00455   2.36308
   D11        2.92589   0.00000   0.00479   0.00162   0.00641   2.93230
   D12       -0.24821   0.00000   0.00517   0.00178   0.00695  -0.24126
   D13       -1.26254   0.00000   0.00536   0.00182   0.00718  -1.25536
   D14        1.84655   0.00000   0.00574   0.00199   0.00772   1.85427
   D15        0.78433   0.00000   0.00507   0.00176   0.00682   0.79116
   D16       -2.38977   0.00000   0.00545   0.00192   0.00737  -2.38240
   D17       -3.07700  -0.00000   0.00031   0.00010   0.00041  -3.07659
   D18        0.10085  -0.00000  -0.00011  -0.00008  -0.00020   0.10065
   D19       -3.08867  -0.00000  -0.00105  -0.00017  -0.00123  -3.08989
   D20        0.01600   0.00000  -0.00062   0.00001  -0.00061   0.01539
   D21       -0.71973  -0.00000   0.00094  -0.00003   0.00092  -0.71881
   D22        2.92942  -0.00001  -0.00752  -0.00145  -0.00899   2.92043
   D23        0.38638   0.00000   0.00089  -0.00012   0.00078   0.38716
   D24       -1.51166  -0.00000  -0.00277  -0.00043  -0.00320  -1.51486
   D25        2.74985   0.00000  -0.00257  -0.00039  -0.00295   2.74689
   D26        0.60416   0.00000  -0.00240  -0.00039  -0.00279   0.60137
   D27        0.58182  -0.00000  -0.00286  -0.00040  -0.00326   0.57856
   D28       -1.43985  -0.00000  -0.00266  -0.00036  -0.00302  -1.44287
   D29        2.69765  -0.00000  -0.00249  -0.00036  -0.00285   2.69480
   D30        2.70741  -0.00000  -0.00287  -0.00047  -0.00333   2.70408
   D31        0.68574   0.00000  -0.00266  -0.00043  -0.00309   0.68265
   D32       -1.45995  -0.00000  -0.00249  -0.00043  -0.00292  -1.46287
   D33       -1.00431   0.00000  -0.00173  -0.00025  -0.00198  -1.00629
   D34       -3.10423  -0.00001  -0.00174  -0.00022  -0.00196  -3.10619
   D35        1.09409   0.00000  -0.00158  -0.00020  -0.00178   1.09232
   D36       -3.14004   0.00000  -0.00174  -0.00028  -0.00202   3.14113
   D37        1.04323  -0.00000  -0.00175  -0.00024  -0.00200   1.04123
   D38       -1.04164   0.00001  -0.00160  -0.00022  -0.00182  -1.04345
   D39        0.98636   0.00000  -0.00176  -0.00021  -0.00197   0.98439
   D40       -1.11356  -0.00001  -0.00177  -0.00018  -0.00195  -1.11551
   D41        3.08476   0.00000  -0.00161  -0.00016  -0.00177   3.08299
   D42        0.72052   0.00000   0.00080  -0.00002   0.00078   0.72129
   D43        2.78150   0.00000   0.00078  -0.00003   0.00075   2.78226
   D44       -1.34916   0.00000   0.00080  -0.00002   0.00078  -1.34838
   D45        2.84680  -0.00000   0.00113  -0.00004   0.00109   2.84789
   D46       -1.37540  -0.00000   0.00112  -0.00005   0.00107  -1.37433
   D47        0.77712  -0.00000   0.00114  -0.00003   0.00110   0.77822
   D48       -1.42226  -0.00000   0.00098  -0.00002   0.00097  -1.42129
   D49        0.63873   0.00000   0.00097  -0.00003   0.00094   0.63967
   D50        2.79125  -0.00000   0.00099  -0.00001   0.00097   2.79222
   D51        1.02502  -0.00000   0.00028  -0.00017   0.00011   1.02513
   D52       -1.05870   0.00000   0.00028  -0.00017   0.00010  -1.05859
   D53        3.11350   0.00000   0.00030  -0.00017   0.00013   3.11363
   D54        3.08730  -0.00000   0.00027  -0.00018   0.00009   3.08738
   D55        1.00358  -0.00000   0.00027  -0.00019   0.00008   1.00366
   D56       -1.10740  -0.00000   0.00029  -0.00019   0.00010  -1.10730
   D57       -1.13290   0.00000   0.00021  -0.00019   0.00003  -1.13287
   D58        3.06658   0.00000   0.00022  -0.00019   0.00002   3.06660
   D59        0.95559   0.00000   0.00024  -0.00019   0.00005   0.95564
   D60        2.98283  -0.00000   0.00097  -0.00016   0.00081   2.98364
   D61        0.84424  -0.00000   0.00108  -0.00016   0.00092   0.84516
   D62       -1.22230  -0.00000   0.00091  -0.00017   0.00074  -1.22157
   D63        0.91719   0.00000   0.00094  -0.00015   0.00079   0.91799
   D64       -1.22140  -0.00000   0.00105  -0.00015   0.00090  -1.22049
   D65        2.99525   0.00000   0.00088  -0.00016   0.00072   2.99597
   D66       -1.14039   0.00000   0.00098  -0.00015   0.00083  -1.13956
   D67        3.00421  -0.00000   0.00108  -0.00015   0.00094   3.00515
   D68        0.93767   0.00000   0.00091  -0.00016   0.00075   0.93842
   D69        1.08920  -0.00001  -0.00008   0.00015   0.00007   1.08927
   D70       -3.07043  -0.00000  -0.00010   0.00010  -0.00000  -3.07044
   D71       -0.99622  -0.00001  -0.00003   0.00015   0.00012  -0.99610
   D72       -1.05426   0.00000  -0.00051  -0.00049  -0.00100  -1.05525
   D73        3.13647   0.00002  -0.00064  -0.00045  -0.00109   3.13538
   D74        3.10415   0.00000  -0.00058  -0.00046  -0.00104   3.10312
   D75        1.01169   0.00002  -0.00072  -0.00042  -0.00113   1.01056
   D76        1.02359   0.00000  -0.00076  -0.00054  -0.00130   1.02229
   D77       -1.06887   0.00002  -0.00089  -0.00050  -0.00140  -1.07027
   D78        1.69822   0.00001   0.00910   0.00149   0.01058   1.70880
   D79       -0.93092   0.00001  -0.00054   0.00008  -0.00046  -0.93138
   D80       -2.47311   0.00000   0.00921   0.00150   0.01070  -2.46241
   D81        1.18094   0.00000  -0.00044   0.00009  -0.00034   1.18060
   D82       -0.40524   0.00001   0.00928   0.00155   0.01082  -0.39441
   D83       -3.03437   0.00001  -0.00036   0.00013  -0.00022  -3.03459
   D84        1.02964  -0.00000  -0.00136  -0.00016  -0.00152   1.02812
   D85       -3.12324  -0.00001  -0.00136  -0.00021  -0.00157  -3.12480
   D86       -1.01901  -0.00000  -0.00138  -0.00021  -0.00159  -1.02060
   D87       -1.06274   0.00000  -0.00131  -0.00008  -0.00138  -1.06413
   D88        1.06757  -0.00000  -0.00131  -0.00012  -0.00143   1.06614
   D89       -3.11140   0.00000  -0.00132  -0.00012  -0.00145  -3.11284
   D90       -0.99407   0.00000  -0.00022   0.00055   0.00033  -0.99374
   D91        1.07134   0.00000  -0.00025   0.00055   0.00030   1.07164
   D92       -3.04332   0.00000  -0.00023   0.00058   0.00035  -3.04297
   D93        1.17023  -0.00000  -0.00018   0.00057   0.00039   1.17061
   D94       -3.04756  -0.00000  -0.00021   0.00057   0.00036  -3.04720
   D95       -0.87903  -0.00000  -0.00018   0.00059   0.00041  -0.87862
   D96       -3.07585   0.00000  -0.00023   0.00057   0.00035  -3.07550
   D97       -1.01044   0.00000  -0.00026   0.00057   0.00032  -1.01013
   D98        1.15808  -0.00000  -0.00023   0.00060   0.00037   1.15845
   D99       -3.04885   0.00000  -0.00007   0.00013   0.00006  -3.04878
   D100       1.14160   0.00000  -0.00007   0.00013   0.00006   1.14166
   D101      -0.92891   0.00000  -0.00007   0.00013   0.00006  -0.92886
   D102      -0.99665  -0.00000  -0.00004   0.00008   0.00004  -0.99661
   D103      -3.08940  -0.00000  -0.00004   0.00008   0.00005  -3.08935
   D104       1.12328  -0.00000  -0.00004   0.00008   0.00004   1.12332
   D105       1.07424  -0.00000  -0.00008   0.00009   0.00001   1.07426
   D106      -1.01850  -0.00000  -0.00008   0.00009   0.00002  -1.01848
   D107      -3.08901  -0.00000  -0.00008   0.00009   0.00001  -3.08900
   D108      -1.07696  -0.00000  -0.00024   0.00028   0.00004  -1.07692
   D109       3.11708  -0.00000  -0.00026   0.00029   0.00003   3.11710
   D110       1.01070  -0.00000  -0.00026   0.00028   0.00002   1.01072
   D111      -3.11620   0.00000  -0.00028   0.00033   0.00005  -3.11615
   D112       1.07783   0.00000  -0.00030   0.00034   0.00004   1.07787
   D113      -1.02855   0.00000  -0.00029   0.00033   0.00003  -1.02851
   D114       1.09266  -0.00000  -0.00021   0.00029   0.00008   1.09274
   D115      -0.99649  -0.00000  -0.00023   0.00030   0.00007  -0.99642
   D116      -3.10287  -0.00000  -0.00022   0.00029   0.00006  -3.10281
         Item               Value     Threshold  Converged?
 Maximum Force            0.000092     0.000450     YES
 RMS     Force            0.000010     0.000300     YES
 Maximum Displacement     0.066440     0.001800     NO 
 RMS     Displacement     0.009306     0.001200     NO 
 Predicted change in Energy=-5.348792D-07
 GradGradGradGradGradGradGradGradGradGradGradGradGradGradGradGradGradGrad

 Symmetry turned off by external request.
 Stoichiometry    C14H30NO6(1-)
 Framework group  C1[X(C14H30NO6)]
 Deg. of freedom   147
 Full point group                 C1      NOp   1
                          Input orientation:                          
 ---------------------------------------------------------------------
 Center     Atomic      Atomic             Coordinates (Angstroms)
 Number     Number       Type             X           Y           Z
 ---------------------------------------------------------------------
      1          6           0        1.745792   -4.308681    0.181336
      2          1           0        2.826680   -4.396633    0.294436
      3          1           0        1.242470   -4.823799    1.005828
      4          6           0        1.340622   -2.843348    0.179777
      5          8           0        0.051740   -2.692314   -0.035130
      6          8           0        2.154600   -1.945593    0.369640
      7          6           0       -4.272648    1.684160   -2.757894
      8          1           0       -4.985057    2.432425   -2.402839
      9          1           0       -3.726440    2.091885   -3.616693
     10          6           0       -3.266664    1.310814   -1.657570
     11          8           0       -2.555426    0.284828   -1.897565
     12          8           0       -3.208129    2.057816   -0.648809
     13          1           0       -2.056392    1.735926    0.570406
     14          6           0        0.238897    1.643612   -0.614364
     15          1           0       -0.606320    1.905953   -1.255806
     16          6           0        1.329011    0.934306   -1.430481
     17          1           0        1.118469   -0.140644   -1.467462
     18          1           0        2.294467    1.035398   -0.918447
     19          6           0        1.446060    1.459752   -2.875401
     20          1           0        1.351883    2.556750   -2.846452
     21          6           0        2.816184    1.121320   -3.479219
     22          1           0        2.976836    0.035778   -3.476803
     23          1           0        3.631757    1.576454   -2.904996
     24          1           0        2.896941    1.467312   -4.517451
     25          6           0        0.317757    0.900503   -3.757605
     26          1           0        0.298668    1.390534   -4.739393
     27          1           0       -0.666953    1.001911   -3.292325
     28          1           0        0.474821   -0.173043   -3.924838
     29          6           0       -0.353091    0.824619    0.549542
     30          8           0       -1.324971    1.552858    1.220742
     31          7           0        0.676410    0.461294    1.492615
     32          1           0        1.364732   -0.103538    0.997206
     33          6           0        0.207207   -0.314708    2.641967
     34          1           0       -0.275753   -1.259777    2.341361
     35          6           0        1.371632   -0.628648    3.593741
     36          1           0        2.134768   -1.161055    3.006771
     37          6           0        1.999690    0.653970    4.152159
     38          1           0        2.889113    0.437083    4.757169
     39          1           0        1.280459    1.185655    4.788999
     40          1           0        2.274961    1.323759    3.334179
     41          6           0        0.906295   -1.558032    4.721524
     42          1           0        0.122491   -1.077155    5.321068
     43          1           0        1.731610   -1.812952    5.397519
     44          1           0        0.492865   -2.492315    4.324355
     45          8           0       -0.942975   -0.387316    0.002219
     46          1           0       -0.270639   -1.698493   -0.022646
     47          1           0       -1.601250   -0.142598   -0.740323
     48          1           0        1.420170   -4.787227   -0.746998
     49          1           0       -4.799274    0.790093   -3.105244
     50          1           0        0.622855    2.577242   -0.190328
     51          1           0       -0.554653    0.276505    3.160811
 ---------------------------------------------------------------------
 Rotational constants (GHZ):      0.3106508      0.1839740      0.1564850
 Standard basis: 6-31G(d,p) (6D, 7F)
   465 basis functions,   798 primitive gaussians,   465 cartesian basis functions
    85 alpha electrons       85 beta electrons
       nuclear repulsion energy      1943.4173344902 Hartrees.
 NAtoms=   51 NActive=   51 NUniq=   51 SFac= 1.00D+00 NAtFMM=   60 NAOKFM=F Big=F
 Integral buffers will be    131072 words long.
 Raffenetti 2 integral format.
 Two-electron integral symmetry is turned off.
 Nuclear repulsion after empirical dispersion term =     1943.3580112236 Hartrees.
 One-electron integrals computed using PRISM.
 NBasis=   465 RedAO= T EigKep=  1.77D-03  NBF=   465
 NBsUse=   465 1.00D-06 EigRej= -1.00D+00 NBFU=   465
 Initial guess from the checkpoint file:  "ts-frame25_qm-modify-struc_-1-irc-rc.chk"
 B after Tr=    -0.000428   -0.000430   -0.001079
         Rot=    1.000000   -0.000017    0.000020    0.000047 Ang=  -0.01 deg.
 ExpMin= 1.61D-01 ExpMax= 5.48D+03 ExpMxC= 8.25D+02 IAcc=2 IRadAn=         4 AccDes= 0.00D+00
 Harris functional with IExCor=  402 and IRadAn=       4 diagonalized for initial guess.
 HarFok:  IExCor=  402 AccDes= 0.00D+00 IRadAn=         4 IDoV= 1 UseB2=F ITyADJ=14
 ICtDFT=  3500011 ScaDFX=  1.000000  1.000000  1.000000  1.000000
 FoFCou: FMM=F IPFlag=           0 FMFlag=      100000 FMFlg1=           0
         NFxFlg=           0 DoJE=T BraDBF=F KetDBF=T FulRan=T
         wScrn=  0.000000 ICntrl=     500 IOpCl=  0 I1Cent=   200000004 NGrid=           0
         NMat0=    1 NMatS0=      1 NMatT0=    0 NMatD0=    1 NMtDS0=    0 NMtDT0=    0
 Symmetry not used in FoFCou.
 Requested convergence on RMS density matrix=1.00D-08 within 128 cycles.
 Requested convergence on MAX density matrix=1.00D-06.
 Requested convergence on             energy=1.00D-06.
 No special actions if energy rises.
 Integral accuracy reduced to 1.0D-05 until final iterations.
 Initial convergence to 1.0D-05 achieved.  Increase integral accuracy.
 SCF Done:  E(RB3LYP) =  -1057.91196388     A.U. after    9 cycles
            NFock=  9  Conv=0.58D-08     -V/T= 2.0092
 Calling FoFJK, ICntrl=      2127 FMM=F ISym2X=0 I1Cent= 0 IOpClX= 0 NMat=1 NMatS=1 NMatT=0.
 -------------------------------------------------------------------
 Center     Atomic                   Forces (Hartrees/Bohr)
 Number     Number              X              Y              Z
 -------------------------------------------------------------------
      1        6           0.000010659    0.000003953    0.000001075
      2        1          -0.000003228    0.000002283    0.000000203
      3        1          -0.000010149   -0.000003468   -0.000007668
      4        6           0.000018599    0.000003860    0.000008194
      5        8          -0.000002337   -0.000002704    0.000001659
      6        8          -0.000009546    0.000010036    0.000002677
      7        6           0.000001655    0.000000320   -0.000000570
      8        1          -0.000000200    0.000001517    0.000000120
      9        1           0.000000118   -0.000000136    0.000000326
     10        6           0.000002186   -0.000000661   -0.000002639
     11        8           0.000001787    0.000002159    0.000001443
     12        8          -0.000001852   -0.000000932    0.000001471
     13        1          -0.000001276    0.000000876   -0.000000593
     14        6          -0.000000495    0.000000150   -0.000000249
     15        1           0.000000268   -0.000000116   -0.000000275
     16        6           0.000002279   -0.000000618    0.000001747
     17        1          -0.000001978   -0.000000986   -0.000000832
     18        1           0.000000001    0.000001410   -0.000000343
     19        6          -0.000000878   -0.000000514   -0.000001316
     20        1           0.000000117   -0.000000089    0.000000676
     21        6          -0.000000280   -0.000000183   -0.000000301
     22        1          -0.000000300   -0.000000559   -0.000000221
     23        1           0.000000285   -0.000000181   -0.000000117
     24        1          -0.000000311   -0.000000068   -0.000000199
     25        6          -0.000000569    0.000000131    0.000000247
     26        1           0.000000171   -0.000000010   -0.000000069
     27        1          -0.000000065    0.000000222    0.000000031
     28        1          -0.000000542   -0.000000258    0.000000425
     29        6          -0.000005551   -0.000002401   -0.000000619
     30        8           0.000002392   -0.000001420    0.000002401
     31        7           0.000002930   -0.000001512   -0.000000357
     32        1           0.000001009   -0.000002619   -0.000001299
     33        6          -0.000002083   -0.000001602    0.000000011
     34        1          -0.000000938    0.000001886    0.000000646
     35        6          -0.000000894    0.000001397   -0.000001513
     36        1           0.000001474   -0.000002894   -0.000003925
     37        6           0.000001150   -0.000000330    0.000000412
     38        1           0.000000550   -0.000000415    0.000000140
     39        1          -0.000000033   -0.000000390   -0.000000004
     40        1           0.000000464    0.000000629   -0.000000631
     41        6           0.000000657   -0.000001240   -0.000000395
     42        1           0.000000344    0.000000231   -0.000000212
     43        1           0.000000182   -0.000000135   -0.000000249
     44        1          -0.000000007    0.000000533    0.000000677
     45        8           0.000005856   -0.000000236   -0.000003785
     46        1          -0.000004172   -0.000005850   -0.000000394
     47        1           0.000002058    0.000003042    0.000000725
     48        1          -0.000008695   -0.000003312    0.000001066
     49        1          -0.000002329    0.000000512    0.000002512
     50        1           0.000000235   -0.000000123    0.000000347
     51        1           0.000001280    0.000000815   -0.000000453
 -------------------------------------------------------------------
 Cartesian Forces:  Max     0.000018599 RMS     0.000002980

 GradGradGradGradGradGradGradGradGradGradGradGradGradGradGradGradGradGrad
 Berny optimization.
 Using GDIIS optimizer.
 FormGI is forming the generalized inverse of G from B-inverse, IUseBI=4.
 Internal  Forces:  Max     0.000032462 RMS     0.000004895
 Search for a local minimum.
 Step number   7 out of a maximum of  271
 All quantities printed in internal units (Hartrees-Bohrs-Radians)
 Swapping is turned off.
 Update second derivatives using D2CorX and points    2    3    4    5    6
                                                      7
 DE= -3.45D-07 DEPred=-5.35D-07 R= 6.46D-01
 Trust test= 6.46D-01 RLast= 3.86D-02 DXMaxT set to 5.05D-01
 ITU=  0  1  1  1  1  1  0
     Eigenvalues ---    0.00017   0.00030   0.00067   0.00155   0.00228
     Eigenvalues ---    0.00258   0.00303   0.00314   0.00342   0.00347
     Eigenvalues ---    0.00365   0.00448   0.00550   0.00615   0.00778
     Eigenvalues ---    0.01043   0.01151   0.01329   0.01612   0.01853
     Eigenvalues ---    0.02407   0.02700   0.02914   0.03289   0.03560
     Eigenvalues ---    0.03597   0.03688   0.03739   0.03847   0.03979
     Eigenvalues ---    0.04030   0.04124   0.04339   0.04359   0.04428
     Eigenvalues ---    0.04607   0.04635   0.04651   0.04678   0.04730
     Eigenvalues ---    0.04743   0.04775   0.04809   0.04876   0.04918
     Eigenvalues ---    0.05006   0.05294   0.05423   0.05612   0.05650
     Eigenvalues ---    0.05831   0.05848   0.05980   0.06935   0.07338
     Eigenvalues ---    0.07656   0.07872   0.08094   0.08368   0.09219
     Eigenvalues ---    0.09858   0.10975   0.11659   0.11846   0.12010
     Eigenvalues ---    0.12087   0.12116   0.12288   0.12491   0.12520
     Eigenvalues ---    0.12617   0.12945   0.13160   0.13241   0.13273
     Eigenvalues ---    0.13286   0.13350   0.13706   0.14084   0.14207
     Eigenvalues ---    0.14451   0.14912   0.15288   0.15326   0.17944
     Eigenvalues ---    0.17988   0.18348   0.18700   0.18860   0.19992
     Eigenvalues ---    0.21452   0.22156   0.22580   0.23161   0.23367
     Eigenvalues ---    0.23860   0.24019   0.25428   0.26708   0.27593
     Eigenvalues ---    0.27927   0.28403   0.28818   0.28950   0.29183
     Eigenvalues ---    0.30352   0.30636   0.31109   0.31347   0.32336
     Eigenvalues ---    0.32642   0.32738   0.32930   0.32956   0.32964
     Eigenvalues ---    0.33113   0.33171   0.33220   0.33258   0.33327
     Eigenvalues ---    0.33453   0.33570   0.33647   0.33919   0.33949
     Eigenvalues ---    0.33997   0.34111   0.34205   0.34355   0.34500
     Eigenvalues ---    0.34526   0.34602   0.34714   0.34829   0.34918
     Eigenvalues ---    0.35032   0.35283   0.36772   0.40278   0.41656
     Eigenvalues ---    0.43547   0.45180   0.48815   0.56811   0.70960
     Eigenvalues ---    0.73181   0.82006
 DIIS coeff's:      1.15474     -0.19544      0.01736     -0.21286      0.22762
 DIIS coeff's:     -0.00320      0.01178
 Cosine:  0.654 >  0.500
 Length:  2.800
 GDIIS step was calculated using  7 of the last  7 vectors.
 Iteration  1 RMS(Cart)=  0.00450317 RMS(Int)=  0.00002044
 Iteration  2 RMS(Cart)=  0.00001687 RMS(Int)=  0.00001597
 Iteration  3 RMS(Cart)=  0.00000000 RMS(Int)=  0.00001597
 Variable       Old X    -DE/DX   Delta X   Delta X   Delta X     New X
                                 (Linear)    (Quad)   (Total)
    R1        2.06045  -0.00000  -0.00000  -0.00001  -0.00001   2.06044
    R2        2.06877   0.00000  -0.00004  -0.00001  -0.00004   2.06872
    R3        2.87298  -0.00000   0.00001  -0.00000   0.00000   2.87299
    R4        2.06736   0.00000   0.00005   0.00001   0.00005   2.06742
    R5        2.48570  -0.00000  -0.00002   0.00001  -0.00001   2.48569
    R6        2.31796   0.00000  -0.00000  -0.00000  -0.00001   2.31795
    R7        1.97453  -0.00001   0.00010  -0.00002   0.00008   1.97461
    R8        2.06447   0.00000   0.00001  -0.00000   0.00000   2.06447
    R9        2.07192  -0.00000   0.00001  -0.00001   0.00000   2.07192
   R10        2.90435  -0.00000   0.00000   0.00000   0.00000   2.90435
   R11        2.06780   0.00000  -0.00002   0.00001  -0.00000   2.06779
   R12        2.40234  -0.00000  -0.00001   0.00000  -0.00001   2.40233
   R13        2.37462   0.00000   0.00001  -0.00000   0.00002   2.37465
   R14        2.94722  -0.00000   0.00008   0.00006   0.00013   2.94735
   R15        3.22728   0.00000   0.00002  -0.00003  -0.00001   3.22727
   R16        1.88161   0.00000   0.00000   0.00000   0.00002   1.88163
   R17        2.06548   0.00000  -0.00001   0.00000  -0.00001   2.06547
   R18        2.90152  -0.00000  -0.00004   0.00000  -0.00004   2.90148
   R19        2.91280  -0.00000   0.00003   0.00000   0.00003   2.91283
   R20        2.06914   0.00000   0.00001   0.00000   0.00001   2.06914
   R21        2.07114   0.00000  -0.00001   0.00000  -0.00001   2.07113
   R22        2.07397   0.00000  -0.00001  -0.00001  -0.00002   2.07395
   R23        2.91385  -0.00000   0.00002   0.00000   0.00002   2.91387
   R24        2.08137  -0.00000  -0.00001  -0.00000  -0.00001   2.08136
   R25        2.90082   0.00000  -0.00000  -0.00000  -0.00000   2.90081
   R26        2.90558  -0.00000   0.00001  -0.00000   0.00001   2.90559
   R27        2.07372   0.00000   0.00001  -0.00000   0.00001   2.07373
   R28        2.07185   0.00000  -0.00000  -0.00000  -0.00000   2.07185
   R29        2.07368   0.00000  -0.00000  -0.00000  -0.00000   2.07367
   R30        2.07388   0.00000  -0.00000  -0.00000  -0.00000   2.07388
   R31        2.06700  -0.00000  -0.00001  -0.00000  -0.00001   2.06700
   R32        2.07452   0.00000  -0.00000  -0.00000  -0.00000   2.07452
   R33        2.62215  -0.00000  -0.00002  -0.00001  -0.00003   2.62213
   R34        2.72623  -0.00000  -0.00006  -0.00001  -0.00006   2.72617
   R35        2.74909  -0.00001   0.00013   0.00000   0.00012   2.74920
   R36        1.92553   0.00000   0.00000   0.00000   0.00001   1.92554
   R37        2.76659  -0.00000   0.00001  -0.00000   0.00000   2.76659
   R38        2.08450  -0.00000   0.00001   0.00000   0.00001   2.08452
   R39        2.90325  -0.00000  -0.00001   0.00000  -0.00001   2.90324
   R40        2.06937  -0.00000   0.00001  -0.00000   0.00001   2.06938
   R41        2.07902   0.00000  -0.00001   0.00000  -0.00001   2.07901
   R42        2.89775   0.00000   0.00001   0.00000   0.00001   2.89776
   R43        2.89824  -0.00000   0.00000   0.00000   0.00000   2.89825
   R44        2.07367   0.00000   0.00000  -0.00000   0.00000   2.07367
   R45        2.07487   0.00000   0.00001  -0.00000   0.00000   2.07487
   R46        2.06446   0.00000   0.00000  -0.00000   0.00000   2.06446
   R47        2.07444  -0.00000   0.00000  -0.00000   0.00000   2.07444
   R48        2.07276  -0.00000   0.00000  -0.00000   0.00000   2.07276
   R49        2.07143  -0.00000  -0.00000  -0.00000  -0.00000   2.07143
   R50        2.78492  -0.00001  -0.00008   0.00009   0.00001   2.78493
   R51        1.93139  -0.00000   0.00001  -0.00001  -0.00000   1.93139
    A1        1.91739   0.00001   0.00027   0.00008   0.00035   1.91774
    A2        1.91989   0.00000   0.00004   0.00002   0.00005   1.91994
    A3        1.92602   0.00000  -0.00021  -0.00001  -0.00021   1.92581
    A4        1.90897  -0.00000   0.00025   0.00005   0.00029   1.90926
    A5        1.87173  -0.00001  -0.00006  -0.00007  -0.00013   1.87160
    A6        1.91922  -0.00000  -0.00029  -0.00006  -0.00035   1.91886
    A7        1.95193  -0.00001  -0.00006  -0.00004  -0.00010   1.95183
    A8        2.12753   0.00002   0.00001   0.00003   0.00004   2.12757
    A9        2.20369  -0.00001   0.00006   0.00001   0.00007   2.20376
   A10        1.99279  -0.00003   0.00030   0.00004   0.00034   1.99313
   A11        1.90152  -0.00000  -0.00015   0.00010  -0.00004   1.90148
   A12        1.93964   0.00000  -0.00004   0.00002  -0.00001   1.93963
   A13        1.92726  -0.00000   0.00006  -0.00006   0.00001   1.92727
   A14        1.90184   0.00000  -0.00006   0.00005  -0.00001   1.90183
   A15        1.87021   0.00000   0.00008  -0.00005   0.00003   1.87025
   A16        1.92175  -0.00000   0.00010  -0.00007   0.00002   1.92178
   A17        2.01208   0.00000   0.00006  -0.00003   0.00003   2.01210
   A18        2.04971  -0.00000  -0.00005   0.00003  -0.00003   2.04968
   A19        2.22089   0.00000  -0.00001   0.00000   0.00000   2.22089
   A20        2.00798   0.00000  -0.00000   0.00001  -0.00001   2.00798
   A21        2.08573   0.00000  -0.00008  -0.00001  -0.00008   2.08565
   A22        1.92620  -0.00000  -0.00008  -0.00001  -0.00008   1.92612
   A23        1.84801   0.00000   0.00001   0.00000   0.00001   1.84802
   A24        1.86898  -0.00000   0.00002   0.00001   0.00003   1.86901
   A25        2.01371  -0.00000   0.00011  -0.00002   0.00009   2.01380
   A26        1.92920   0.00000  -0.00004   0.00000  -0.00003   1.92917
   A27        1.87057   0.00000  -0.00002   0.00001  -0.00002   1.87055
   A28        1.91202  -0.00000  -0.00004  -0.00003  -0.00006   1.91196
   A29        1.91137   0.00000   0.00007   0.00001   0.00007   1.91144
   A30        1.97638  -0.00000  -0.00007   0.00000  -0.00006   1.97632
   A31        1.84946   0.00000   0.00010   0.00002   0.00012   1.84958
   A32        1.89356  -0.00000  -0.00011  -0.00001  -0.00012   1.89344
   A33        1.91668   0.00000   0.00006   0.00000   0.00006   1.91674
   A34        1.88418  -0.00000  -0.00000  -0.00000  -0.00001   1.88418
   A35        1.94038   0.00000   0.00002  -0.00000   0.00002   1.94040
   A36        1.93694  -0.00000  -0.00004   0.00000  -0.00004   1.93689
   A37        1.88204  -0.00000   0.00000  -0.00000   0.00000   1.88204
   A38        1.89083   0.00000   0.00003   0.00000   0.00003   1.89086
   A39        1.92741   0.00000  -0.00000   0.00000   0.00000   1.92741
   A40        1.92612  -0.00000  -0.00000  -0.00000  -0.00000   1.92612
   A41        1.94595   0.00000   0.00000  -0.00000   0.00000   1.94596
   A42        1.94802  -0.00000   0.00000   0.00000   0.00000   1.94802
   A43        1.87611   0.00000   0.00000  -0.00000   0.00000   1.87612
   A44        1.87886   0.00000  -0.00001  -0.00000  -0.00001   1.87885
   A45        1.88588   0.00000   0.00001   0.00000   0.00001   1.88589
   A46        1.94298  -0.00000   0.00002   0.00000   0.00003   1.94301
   A47        1.96367  -0.00000  -0.00003  -0.00001  -0.00004   1.96363
   A48        1.91570   0.00000   0.00000   0.00000   0.00000   1.91570
   A49        1.90021   0.00000   0.00005   0.00001   0.00005   1.90026
   A50        1.87849   0.00000   0.00001   0.00000   0.00001   1.87851
   A51        1.85904  -0.00000  -0.00006  -0.00000  -0.00006   1.85898
   A52        1.93414  -0.00000  -0.00002   0.00001  -0.00000   1.93414
   A53        1.93195  -0.00000   0.00004   0.00000   0.00003   1.93198
   A54        1.89050   0.00000   0.00007  -0.00002   0.00004   1.89054
   A55        1.89208   0.00001   0.00001  -0.00001   0.00000   1.89209
   A56        1.91262   0.00000  -0.00009   0.00002  -0.00009   1.91253
   A57        1.90233  -0.00001  -0.00000  -0.00000   0.00001   1.90234
   A58        1.87032  -0.00000   0.00004   0.00001   0.00006   1.87038
   A59        1.87951  -0.00000   0.00009   0.00001   0.00010   1.87962
   A60        2.00202   0.00000  -0.00007  -0.00001  -0.00008   2.00194
   A61        1.88008  -0.00000  -0.00014   0.00002  -0.00013   1.87995
   A62        1.96114   0.00000  -0.00007  -0.00000  -0.00007   1.96107
   A63        1.93025  -0.00001   0.00000   0.00000   0.00001   1.93026
   A64        1.88470   0.00000   0.00002   0.00000   0.00002   1.88472
   A65        1.90244   0.00000   0.00002   0.00001   0.00003   1.90247
   A66        1.86196  -0.00000   0.00001  -0.00000   0.00000   1.86196
   A67        1.92208   0.00001   0.00002  -0.00001   0.00001   1.92209
   A68        1.86931  -0.00000  -0.00002   0.00001  -0.00002   1.86929
   A69        1.94455   0.00000   0.00001   0.00000   0.00001   1.94456
   A70        1.92774   0.00000  -0.00001   0.00001  -0.00000   1.92774
   A71        1.89122   0.00000   0.00004  -0.00002   0.00003   1.89124
   A72        1.88550   0.00000   0.00001   0.00001   0.00003   1.88552
   A73        1.94266  -0.00000  -0.00003  -0.00001  -0.00004   1.94263
   A74        1.94704   0.00000  -0.00001  -0.00000  -0.00001   1.94703
   A75        1.92619  -0.00000   0.00000   0.00000   0.00000   1.92620
   A76        1.92129   0.00000   0.00002   0.00000   0.00003   1.92131
   A77        1.88269   0.00000  -0.00000   0.00000  -0.00000   1.88269
   A78        1.90685  -0.00000  -0.00000  -0.00000  -0.00000   1.90684
   A79        1.87806   0.00000  -0.00001  -0.00000  -0.00001   1.87805
   A80        1.93136  -0.00000   0.00001  -0.00001   0.00000   1.93136
   A81        1.94521  -0.00000  -0.00001   0.00000  -0.00001   1.94521
   A82        1.94389   0.00000  -0.00000   0.00001   0.00001   1.94390
   A83        1.87807   0.00000  -0.00000  -0.00000  -0.00000   1.87806
   A84        1.87755  -0.00000   0.00001  -0.00000   0.00000   1.87755
   A85        1.88495  -0.00000  -0.00001   0.00000  -0.00001   1.88494
   A86        2.16828  -0.00002  -0.00059  -0.00005  -0.00048   2.16779
   A87        1.91243   0.00000  -0.00027  -0.00001  -0.00020   1.91223
   A88        2.08818   0.00002  -0.00177   0.00012  -0.00152   2.08667
   A89        3.11021  -0.00000  -0.00017   0.00002  -0.00016   3.11005
   A90        3.27110  -0.00002  -0.00090  -0.00025  -0.00112   3.26997
   A91        3.12868  -0.00000   0.00013  -0.00007   0.00003   3.12871
   A92        3.05526   0.00000   0.00008   0.00003   0.00015   3.05540
   A93        3.04089   0.00003  -0.00128  -0.00013  -0.00141   3.03949
   A94        3.18986  -0.00000   0.00016   0.00000   0.00016   3.19002
    D1        3.07532   0.00000   0.00374   0.00070   0.00444   3.07976
    D2       -0.07376   0.00000   0.00423   0.00078   0.00501  -0.06875
    D3       -1.10047   0.00001   0.00425   0.00084   0.00509  -1.09538
    D4        2.03364   0.00001   0.00474   0.00091   0.00565   2.03929
    D5        0.95062  -0.00000   0.00416   0.00074   0.00490   0.95552
    D6       -2.19845  -0.00000   0.00465   0.00082   0.00546  -2.19299
    D7        3.11914   0.00001   0.00082   0.00039   0.00121   3.12035
    D8       -0.01457   0.00001   0.00031   0.00031   0.00062  -0.01395
    D9       -0.28446   0.00002   0.00855  -0.00038   0.00821  -0.27624
   D10        2.36308   0.00001   0.00284  -0.00039   0.00241   2.36549
   D11        2.93230   0.00000  -0.00202   0.00149  -0.00053   2.93178
   D12       -0.24126   0.00000  -0.00219   0.00161  -0.00057  -0.24183
   D13       -1.25536   0.00000  -0.00226   0.00167  -0.00059  -1.25595
   D14        1.85427   0.00000  -0.00243   0.00179  -0.00064   1.85363
   D15        0.79116   0.00000  -0.00214   0.00160  -0.00054   0.79061
   D16       -2.38240   0.00000  -0.00231   0.00172  -0.00059  -2.38300
   D17       -3.07659   0.00000  -0.00003   0.00030   0.00028  -3.07631
   D18        0.10065   0.00000   0.00015   0.00017   0.00033   0.10098
   D19       -3.08989  -0.00000   0.00036  -0.00017   0.00019  -3.08970
   D20        0.01539  -0.00000   0.00017  -0.00004   0.00013   0.01552
   D21       -0.71881  -0.00000  -0.00040  -0.00018  -0.00059  -0.71940
   D22        2.92043   0.00001   0.00396  -0.00027   0.00375   2.92419
   D23        0.38716  -0.00000  -0.00024  -0.00012  -0.00036   0.38679
   D24       -1.51486   0.00000   0.00140   0.00019   0.00158  -1.51328
   D25        2.74689  -0.00000   0.00126   0.00018   0.00143   2.74833
   D26        0.60137  -0.00000   0.00118   0.00016   0.00134   0.60271
   D27        0.57856   0.00000   0.00143   0.00018   0.00160   0.58016
   D28       -1.44287  -0.00000   0.00129   0.00017   0.00145  -1.44141
   D29        2.69480  -0.00000   0.00121   0.00015   0.00136   2.69616
   D30        2.70408   0.00000   0.00144   0.00017   0.00162   2.70570
   D31        0.68265  -0.00000   0.00131   0.00016   0.00147   0.68412
   D32       -1.46287  -0.00000   0.00123   0.00015   0.00138  -1.46150
   D33       -1.00629   0.00000   0.00085   0.00009   0.00095  -1.00534
   D34       -3.10619  -0.00001   0.00083   0.00009   0.00092  -3.10527
   D35        1.09232   0.00000   0.00077   0.00011   0.00086   1.09318
   D36        3.14113   0.00000   0.00087   0.00011   0.00098  -3.14107
   D37        1.04123  -0.00000   0.00085   0.00011   0.00096   1.04218
   D38       -1.04345   0.00001   0.00079   0.00012   0.00090  -1.04255
   D39        0.98439   0.00000   0.00086   0.00011   0.00098   0.98537
   D40       -1.11551  -0.00000   0.00084   0.00011   0.00095  -1.11456
   D41        3.08299   0.00000   0.00078   0.00013   0.00090   3.08389
   D42        0.72129   0.00000  -0.00031  -0.00003  -0.00034   0.72095
   D43        2.78226   0.00000  -0.00029  -0.00004  -0.00033   2.78193
   D44       -1.34838   0.00000  -0.00031  -0.00004  -0.00035  -1.34873
   D45        2.84789  -0.00000  -0.00047  -0.00007  -0.00055   2.84735
   D46       -1.37433  -0.00000  -0.00046  -0.00007  -0.00054  -1.37487
   D47        0.77822  -0.00000  -0.00048  -0.00007  -0.00055   0.77767
   D48       -1.42129   0.00000  -0.00039  -0.00005  -0.00044  -1.42173
   D49        0.63967   0.00000  -0.00037  -0.00005  -0.00043   0.63924
   D50        2.79222   0.00000  -0.00039  -0.00005  -0.00044   2.79178
   D51        1.02513  -0.00000  -0.00003   0.00000  -0.00003   1.02510
   D52       -1.05859  -0.00000  -0.00003   0.00000  -0.00003  -1.05862
   D53        3.11363  -0.00000  -0.00004   0.00000  -0.00004   3.11359
   D54        3.08738   0.00000  -0.00002  -0.00000  -0.00002   3.08736
   D55        1.00366  -0.00000  -0.00002  -0.00000  -0.00002   1.00364
   D56       -1.10730  -0.00000  -0.00003  -0.00000  -0.00004  -1.10733
   D57       -1.13287   0.00000   0.00001  -0.00000   0.00001  -1.13286
   D58        3.06660   0.00000   0.00001   0.00000   0.00001   3.06661
   D59        0.95564   0.00000  -0.00000  -0.00000  -0.00000   0.95563
   D60        2.98364  -0.00000  -0.00032  -0.00003  -0.00034   2.98330
   D61        0.84516  -0.00000  -0.00037  -0.00003  -0.00040   0.84476
   D62       -1.22157   0.00000  -0.00028  -0.00003  -0.00031  -1.22187
   D63        0.91799   0.00000  -0.00030  -0.00003  -0.00033   0.91765
   D64       -1.22049   0.00000  -0.00036  -0.00003  -0.00039  -1.22088
   D65        2.99597   0.00000  -0.00027  -0.00002  -0.00029   2.99567
   D66       -1.13956   0.00000  -0.00032  -0.00003  -0.00035  -1.13991
   D67        3.00515   0.00000  -0.00038  -0.00003  -0.00041   3.00474
   D68        0.93842   0.00000  -0.00029  -0.00003  -0.00031   0.93811
   D69        1.08927   0.00000  -0.00013   0.00003  -0.00008   1.08920
   D70       -3.07044   0.00000  -0.00009   0.00004  -0.00003  -3.07047
   D71       -0.99610  -0.00000  -0.00014   0.00004  -0.00007  -0.99617
   D72       -1.05525   0.00000   0.00020  -0.00001   0.00020  -1.05505
   D73        3.13538   0.00000   0.00036  -0.00003   0.00034   3.13571
   D74        3.10312  -0.00000   0.00020  -0.00002   0.00018   3.10329
   D75        1.01056  -0.00000   0.00036  -0.00004   0.00031   1.01087
   D76        1.02229  -0.00000   0.00030  -0.00003   0.00027   1.02257
   D77       -1.07027  -0.00000   0.00047  -0.00006   0.00041  -1.06985
   D78        1.70880   0.00001  -0.00485   0.00017  -0.00467   1.70413
   D79       -0.93138   0.00000   0.00017   0.00003   0.00020  -0.93118
   D80       -2.46241   0.00001  -0.00489   0.00018  -0.00470  -2.46711
   D81        1.18060   0.00000   0.00013   0.00004   0.00017   1.18077
   D82       -0.39441   0.00001  -0.00493   0.00018  -0.00474  -0.39916
   D83       -3.03459   0.00001   0.00009   0.00004   0.00013  -3.03446
   D84        1.02812  -0.00000  -0.00029  -0.00000  -0.00029   1.02783
   D85       -3.12480  -0.00001  -0.00030   0.00001  -0.00030  -3.12510
   D86       -1.02060  -0.00000  -0.00027   0.00000  -0.00027  -1.02087
   D87       -1.06413   0.00000  -0.00026  -0.00002  -0.00028  -1.06441
   D88        1.06614  -0.00000  -0.00027  -0.00002  -0.00029   1.06585
   D89       -3.11284  -0.00000  -0.00024  -0.00002  -0.00026  -3.11310
   D90       -0.99374  -0.00000  -0.00016  -0.00007  -0.00024  -0.99397
   D91        1.07164   0.00000  -0.00012  -0.00009  -0.00021   1.07142
   D92       -3.04297  -0.00000  -0.00016  -0.00009  -0.00025  -3.04323
   D93        1.17061  -0.00000  -0.00023  -0.00007  -0.00030   1.17032
   D94       -3.04720  -0.00000  -0.00019  -0.00008  -0.00027  -3.04747
   D95       -0.87862  -0.00000  -0.00022  -0.00009  -0.00031  -0.87893
   D96       -3.07550   0.00000  -0.00020  -0.00007  -0.00027  -3.07577
   D97       -1.01013   0.00000  -0.00016  -0.00009  -0.00025  -1.01038
   D98        1.15845   0.00000  -0.00020  -0.00009  -0.00029   1.15816
   D99       -3.04878   0.00000  -0.00008  -0.00001  -0.00009  -3.04888
   D100       1.14166   0.00000  -0.00007  -0.00001  -0.00008   1.14158
   D101      -0.92886   0.00000  -0.00008  -0.00001  -0.00009  -0.92895
   D102      -0.99661  -0.00000  -0.00008  -0.00001  -0.00009  -0.99670
   D103      -3.08935  -0.00000  -0.00007  -0.00001  -0.00008  -3.08944
   D104       1.12332  -0.00000  -0.00008  -0.00001  -0.00009   1.12323
   D105       1.07426  -0.00000  -0.00006  -0.00001  -0.00007   1.07419
   D106      -1.01848  -0.00000  -0.00005  -0.00001  -0.00006  -1.01854
   D107      -3.08900  -0.00000  -0.00005  -0.00001  -0.00006  -3.08907
   D108      -1.07692  -0.00000  -0.00002  -0.00004  -0.00006  -1.07698
   D109       3.11710  -0.00000  -0.00002  -0.00004  -0.00005   3.11705
   D110       1.01072  -0.00000  -0.00000  -0.00005  -0.00005   1.01067
   D111      -3.11615   0.00000   0.00001  -0.00006  -0.00005  -3.11620
   D112       1.07787   0.00000   0.00001  -0.00006  -0.00004   1.07783
   D113      -1.02851   0.00000   0.00003  -0.00007  -0.00004  -1.02855
   D114       1.09274  -0.00000  -0.00003  -0.00005  -0.00008   1.09266
   D115      -0.99642   0.00000  -0.00003  -0.00004  -0.00007  -0.99649
   D116      -3.10281  -0.00000  -0.00002  -0.00005  -0.00007  -3.10287
         Item               Value     Threshold  Converged?
 Maximum Force            0.000032     0.000450     YES
 RMS     Force            0.000005     0.000300     YES
 Maximum Displacement     0.034272     0.001800     NO 
 RMS     Displacement     0.004507     0.001200     NO 
 Predicted change in Energy=-2.790030D-08
 GradGradGradGradGradGradGradGradGradGradGradGradGradGradGradGradGradGrad

 Symmetry turned off by external request.
 Stoichiometry    C14H30NO6(1-)
 Framework group  C1[X(C14H30NO6)]
 Deg. of freedom   147
 Full point group                 C1      NOp   1
                          Input orientation:                          
 ---------------------------------------------------------------------
 Center     Atomic      Atomic             Coordinates (Angstroms)
 Number     Number       Type             X           Y           Z
 ---------------------------------------------------------------------
      1          6           0        1.749443   -4.306385    0.171224
      2          1           0        2.829585   -4.393981    0.291448
      3          1           0        1.240470   -4.828632    0.987692
      4          6           0        1.342514   -2.841552    0.177674
      5          8           0        0.054073   -2.690832   -0.040057
      6          8           0        2.154922   -1.943981    0.374964
      7          6           0       -4.272041    1.683920   -2.757535
      8          1           0       -4.984486    2.432373   -2.402945
      9          1           0       -3.725558    2.091345   -3.616304
     10          6           0       -3.266396    1.310904   -1.656789
     11          8           0       -2.555574    0.284431   -1.895909
     12          8           0       -3.207662    2.058659   -0.648584
     13          1           0       -2.056043    1.737211    0.570850
     14          6           0        0.239162    1.642246   -0.613900
     15          1           0       -0.606038    1.905260   -1.255081
     16          6           0        1.327886    0.931076   -1.430214
     17          1           0        1.115013   -0.143391   -1.467772
     18          1           0        2.293527    1.029928   -0.918112
     19          6           0        1.445986    1.456888   -2.874926
     20          1           0        1.353624    2.554025   -2.845559
     21          6           0        2.815606    1.116417   -3.478732
     22          1           0        2.974463    0.030608   -3.476700
     23          1           0        3.631873    1.569992   -2.904265
     24          1           0        2.897034    1.462644   -4.516834
     25          6           0        0.316845    0.899812   -3.757439
     26          1           0        0.298411    1.390457   -4.738930
     27          1           0       -0.667675    1.002323   -3.292007
     28          1           0        0.472328   -0.173864   -3.925309
     29          6           0       -0.353284    0.824799    0.550883
     30          8           0       -1.324709    1.554296    1.221342
     31          7           0        0.675978    0.461806    1.494294
     32          1           0        1.364099   -0.103812    0.999494
     33          6           0        0.206268   -0.313105    2.644177
     34          1           0       -0.277322   -1.258040    2.344143
     35          6           0        1.370487   -0.627195    3.596147
     36          1           0        2.133132   -1.160729    3.009572
     37          6           0        1.999624    0.655374    4.153472
     38          1           0        2.888849    0.438243    4.758689
     39          1           0        1.280835    1.188220    4.789844
     40          1           0        2.275489    1.324243    3.334938
     41          6           0        0.904436   -1.555215    4.724761
     42          1           0        0.121115   -1.073138    5.323976
     43          1           0        1.729594   -1.810284    5.400894
     44          1           0        0.490152   -2.489474    4.328432
     45          8           0       -0.944029   -0.387373    0.004850
     46          1           0       -0.269779   -1.697504   -0.023499
     47          1           0       -1.602026   -0.142810   -0.737987
     48          1           0        1.431344   -4.777926   -0.763316
     49          1           0       -4.798640    0.789779   -3.104730
     50          1           0        0.624582    2.575643   -0.190670
     51          1           0       -0.555210    0.278946    3.162632
 ---------------------------------------------------------------------
 Rotational constants (GHZ):      0.3105367      0.1840924      0.1564584
 Standard basis: 6-31G(d,p) (6D, 7F)
   465 basis functions,   798 primitive gaussians,   465 cartesian basis functions
    85 alpha electrons       85 beta electrons
       nuclear repulsion energy      1943.4470689823 Hartrees.
 NAtoms=   51 NActive=   51 NUniq=   51 SFac= 1.00D+00 NAtFMM=   60 NAOKFM=F Big=F
 Integral buffers will be    131072 words long.
 Raffenetti 2 integral format.
 Two-electron integral symmetry is turned off.
 Nuclear repulsion after empirical dispersion term =     1943.3877465932 Hartrees.
 One-electron integrals computed using PRISM.
 NBasis=   465 RedAO= T EigKep=  1.77D-03  NBF=   465
 NBsUse=   465 1.00D-06 EigRej= -1.00D+00 NBFU=   465
 Initial guess from the checkpoint file:  "ts-frame25_qm-modify-struc_-1-irc-rc.chk"
 B after Tr=     0.000129    0.000322    0.000615
         Rot=    1.000000    0.000016    0.000006   -0.000036 Ang=   0.00 deg.
 ExpMin= 1.61D-01 ExpMax= 5.48D+03 ExpMxC= 8.25D+02 IAcc=2 IRadAn=         4 AccDes= 0.00D+00
 Harris functional with IExCor=  402 and IRadAn=       4 diagonalized for initial guess.
 HarFok:  IExCor=  402 AccDes= 0.00D+00 IRadAn=         4 IDoV= 1 UseB2=F ITyADJ=14
 ICtDFT=  3500011 ScaDFX=  1.000000  1.000000  1.000000  1.000000
 FoFCou: FMM=F IPFlag=           0 FMFlag=      100000 FMFlg1=           0
         NFxFlg=           0 DoJE=T BraDBF=F KetDBF=T FulRan=T
         wScrn=  0.000000 ICntrl=     500 IOpCl=  0 I1Cent=   200000004 NGrid=           0
         NMat0=    1 NMatS0=      1 NMatT0=    0 NMatD0=    1 NMtDS0=    0 NMtDT0=    0
 Symmetry not used in FoFCou.
 Requested convergence on RMS density matrix=1.00D-08 within 128 cycles.
 Requested convergence on MAX density matrix=1.00D-06.
 Requested convergence on             energy=1.00D-06.
 No special actions if energy rises.
 Integral accuracy reduced to 1.0D-05 until final iterations.
 Initial convergence to 1.0D-05 achieved.  Increase integral accuracy.
 SCF Done:  E(RB3LYP) =  -1057.91196385     A.U. after    9 cycles
            NFock=  9  Conv=0.34D-08     -V/T= 2.0092
 Calling FoFJK, ICntrl=      2127 FMM=F ISym2X=0 I1Cent= 0 IOpClX= 0 NMat=1 NMatS=1 NMatT=0.
 -------------------------------------------------------------------
 Center     Atomic                   Forces (Hartrees/Bohr)
 Number     Number              X              Y              Z
 -------------------------------------------------------------------
      1        6           0.000005503    0.000001082   -0.000000916
      2        1          -0.000002006    0.000001299    0.000000400
      3        1          -0.000004456   -0.000001110   -0.000002523
      4        6          -0.000008252   -0.000005755    0.000001260
      5        8           0.000001244    0.000000581    0.000011120
      6        8           0.000011190   -0.000006213   -0.000008692
      7        6          -0.000000032    0.000000774    0.000000337
      8        1           0.000000721    0.000001390    0.000000028
      9        1           0.000000009   -0.000000984   -0.000000238
     10        6           0.000002400    0.000003740    0.000004536
     11        8           0.000000146    0.000003401    0.000000503
     12        8          -0.000001198   -0.000006088   -0.000005367
     13        1           0.000003447   -0.000001461    0.000003653
     14        6          -0.000001046   -0.000001091    0.000000352
     15        1          -0.000000914   -0.000000006    0.000000014
     16        6          -0.000000643    0.000003114   -0.000000814
     17        1           0.000000606    0.000000403    0.000004174
     18        1          -0.000001476   -0.000002723   -0.000000010
     19        6          -0.000000472    0.000000428    0.000000175
     20        1          -0.000000152   -0.000000084   -0.000000020
     21        6          -0.000000208    0.000000008   -0.000000298
     22        1           0.000000045   -0.000000237   -0.000000141
     23        1          -0.000000158   -0.000000500   -0.000000247
     24        1          -0.000000168   -0.000000135   -0.000000300
     25        6          -0.000000202    0.000001609    0.000000228
     26        1          -0.000000165   -0.000000280   -0.000000150
     27        1          -0.000000492   -0.000000634    0.000000053
     28        1          -0.000000177   -0.000000319   -0.000000369
     29        6           0.000006045    0.000002435    0.000007191
     30        8          -0.000005553    0.000004754   -0.000005331
     31        7          -0.000009057    0.000008201   -0.000000085
     32        1           0.000000430    0.000001340    0.000002050
     33        6           0.000005513    0.000007065   -0.000005588
     34        1          -0.000002459   -0.000006405   -0.000004006
     35        6           0.000002452   -0.000002569   -0.000000386
     36        1          -0.000001086    0.000001436    0.000000230
     37        6          -0.000000563    0.000000074   -0.000000205
     38        1           0.000000344   -0.000000542    0.000000012
     39        1           0.000000400    0.000000156    0.000000273
     40        1           0.000000107   -0.000000480   -0.000000403
     41        6          -0.000000379    0.000000461    0.000000170
     42        1           0.000000087    0.000000079    0.000000356
     43        1           0.000000283   -0.000000272    0.000000092
     44        1           0.000000370   -0.000000104   -0.000000288
     45        8          -0.000004628   -0.000015795    0.000004812
     46        1           0.000007717    0.000004997   -0.000006296
     47        1           0.000003474    0.000007302   -0.000001167
     48        1          -0.000004305   -0.000001203    0.000001065
     49        1          -0.000001321    0.000000575    0.000001317
     50        1           0.000000437    0.000000178   -0.000000728
     51        1          -0.000001402   -0.000001891    0.000000164
 -------------------------------------------------------------------
 Cartesian Forces:  Max     0.000015795 RMS     0.000003403

 GradGradGradGradGradGradGradGradGradGradGradGradGradGradGradGradGradGrad
 Berny optimization.
 Using GDIIS optimizer.
 FormGI is forming the generalized inverse of G from B-inverse, IUseBI=4.
 Internal  Forces:  Max     0.000069830 RMS     0.000007574
 Search for a local minimum.
 Step number   8 out of a maximum of  271
 All quantities printed in internal units (Hartrees-Bohrs-Radians)
 Swapping is turned off.
 Update second derivatives using D2CorX and points    2    3    4    5    6
                                                      7    8
 DE=  3.11D-08 DEPred=-2.79D-08 R=-1.12D+00
 Trust test=-1.12D+00 RLast= 1.88D-02 DXMaxT set to 2.52D-01
 ITU= -1  0  1  1  1  1  1  0
     Eigenvalues ---    0.00019   0.00033   0.00064   0.00156   0.00226
     Eigenvalues ---    0.00258   0.00296   0.00314   0.00332   0.00346
     Eigenvalues ---    0.00364   0.00446   0.00550   0.00619   0.00786
     Eigenvalues ---    0.01069   0.01149   0.01333   0.01599   0.01854
     Eigenvalues ---    0.02415   0.02742   0.02889   0.03290   0.03564
     Eigenvalues ---    0.03597   0.03678   0.03735   0.03847   0.03979
     Eigenvalues ---    0.04026   0.04117   0.04338   0.04357   0.04427
     Eigenvalues ---    0.04607   0.04636   0.04651   0.04678   0.04729
     Eigenvalues ---    0.04743   0.04774   0.04810   0.04876   0.04921
     Eigenvalues ---    0.05010   0.05300   0.05417   0.05567   0.05645
     Eigenvalues ---    0.05688   0.05839   0.05900   0.06935   0.07328
     Eigenvalues ---    0.07658   0.07822   0.08034   0.08361   0.09256
     Eigenvalues ---    0.09839   0.10973   0.11621   0.11846   0.12011
     Eigenvalues ---    0.12085   0.12116   0.12285   0.12491   0.12516
     Eigenvalues ---    0.12615   0.12947   0.13158   0.13228   0.13248
     Eigenvalues ---    0.13282   0.13334   0.13707   0.14082   0.14207
     Eigenvalues ---    0.14450   0.14912   0.15288   0.15325   0.17943
     Eigenvalues ---    0.17977   0.18339   0.18701   0.18861   0.19991
     Eigenvalues ---    0.21558   0.22164   0.22464   0.22940   0.23326
     Eigenvalues ---    0.23817   0.23892   0.25373   0.26728   0.27609
     Eigenvalues ---    0.27928   0.28402   0.28818   0.28931   0.29182
     Eigenvalues ---    0.30339   0.30692   0.31132   0.31393   0.32331
     Eigenvalues ---    0.32639   0.32736   0.32927   0.32955   0.32965
     Eigenvalues ---    0.33113   0.33166   0.33220   0.33258   0.33326
     Eigenvalues ---    0.33453   0.33569   0.33646   0.33918   0.33949
     Eigenvalues ---    0.33983   0.34110   0.34199   0.34303   0.34502
     Eigenvalues ---    0.34522   0.34612   0.34703   0.34828   0.34903
     Eigenvalues ---    0.35007   0.35236   0.36756   0.40282   0.41633
     Eigenvalues ---    0.43585   0.45186   0.49156   0.56813   0.70914
     Eigenvalues ---    0.76390   0.82009
 DIIS coeff's:      1.21594      0.48003     -0.76143     -0.01818      0.09737
 DIIS coeff's:      0.04140     -0.05387     -0.00126
 Cosine:  0.906 >  0.500
 Length:  1.624
 GDIIS step was calculated using  8 of the last  8 vectors.
 Iteration  1 RMS(Cart)=  0.00355879 RMS(Int)=  0.00000449
 Iteration  2 RMS(Cart)=  0.00000883 RMS(Int)=  0.00000020
 Iteration  3 RMS(Cart)=  0.00000000 RMS(Int)=  0.00000020
 Variable       Old X    -DE/DX   Delta X   Delta X   Delta X     New X
                                 (Linear)    (Quad)   (Total)
    R1        2.06044  -0.00000  -0.00000  -0.00000  -0.00001   2.06043
    R2        2.06872   0.00000   0.00001  -0.00000   0.00001   2.06873
    R3        2.87299  -0.00000  -0.00002   0.00000  -0.00001   2.87297
    R4        2.06742   0.00000  -0.00001   0.00000  -0.00000   2.06741
    R5        2.48569  -0.00000   0.00002  -0.00001   0.00002   2.48571
    R6        2.31795   0.00000  -0.00000   0.00000   0.00000   2.31795
    R7        1.97461   0.00001  -0.00011   0.00002  -0.00009   1.97452
    R8        2.06447   0.00000  -0.00001  -0.00000  -0.00001   2.06446
    R9        2.07192  -0.00000  -0.00002  -0.00000  -0.00002   2.07190
   R10        2.90435   0.00000  -0.00000  -0.00000  -0.00000   2.90435
   R11        2.06779   0.00000   0.00003   0.00001   0.00003   2.06783
   R12        2.40233  -0.00000   0.00001   0.00000   0.00002   2.40234
   R13        2.37465  -0.00001  -0.00003  -0.00000  -0.00003   2.37462
   R14        2.94735   0.00000  -0.00013  -0.00002  -0.00015   2.94720
   R15        3.22727  -0.00000   0.00009  -0.00005   0.00004   3.22731
   R16        1.88163  -0.00001  -0.00002   0.00000  -0.00002   1.88161
   R17        2.06547   0.00000   0.00001  -0.00000   0.00001   2.06548
   R18        2.90148  -0.00000   0.00003   0.00000   0.00003   2.90152
   R19        2.91283  -0.00000  -0.00003  -0.00000  -0.00003   2.91281
   R20        2.06914  -0.00000  -0.00001  -0.00000  -0.00001   2.06914
   R21        2.07113  -0.00000   0.00002  -0.00000   0.00001   2.07114
   R22        2.07395  -0.00000   0.00001   0.00000   0.00001   2.07397
   R23        2.91387   0.00000  -0.00001  -0.00000  -0.00002   2.91385
   R24        2.08136   0.00000   0.00001   0.00000   0.00001   2.08137
   R25        2.90081   0.00000   0.00000  -0.00000   0.00000   2.90082
   R26        2.90559   0.00000  -0.00001  -0.00000  -0.00001   2.90558
   R27        2.07373   0.00000  -0.00000  -0.00000  -0.00000   2.07373
   R28        2.07185  -0.00000   0.00000   0.00000   0.00000   2.07185
   R29        2.07367   0.00000   0.00000   0.00000   0.00000   2.07368
   R30        2.07388   0.00000   0.00000   0.00000   0.00000   2.07388
   R31        2.06700   0.00000   0.00000   0.00000   0.00001   2.06700
   R32        2.07452   0.00000   0.00000  -0.00000   0.00000   2.07452
   R33        2.62213   0.00000   0.00002  -0.00000   0.00002   2.62214
   R34        2.72617  -0.00001   0.00004   0.00000   0.00005   2.72621
   R35        2.74920   0.00001  -0.00010   0.00001  -0.00009   2.74911
   R36        1.92554  -0.00000  -0.00000   0.00000  -0.00000   1.92554
   R37        2.76659  -0.00001   0.00000   0.00000   0.00001   2.76660
   R38        2.08452   0.00001  -0.00001   0.00000  -0.00001   2.08450
   R39        2.90324   0.00000   0.00001  -0.00000   0.00001   2.90325
   R40        2.06938   0.00000  -0.00000   0.00000  -0.00000   2.06937
   R41        2.07901  -0.00000   0.00001  -0.00000   0.00001   2.07901
   R42        2.89776  -0.00000  -0.00000   0.00000  -0.00000   2.89776
   R43        2.89825   0.00000  -0.00000   0.00000  -0.00000   2.89824
   R44        2.07367   0.00000  -0.00000  -0.00000  -0.00000   2.07367
   R45        2.07487   0.00000  -0.00000  -0.00000  -0.00000   2.07487
   R46        2.06446  -0.00000   0.00000   0.00000   0.00000   2.06446
   R47        2.07444   0.00000  -0.00000   0.00000  -0.00000   2.07444
   R48        2.07276   0.00000  -0.00000  -0.00000  -0.00000   2.07276
   R49        2.07143   0.00000  -0.00000   0.00000   0.00000   2.07143
   R50        2.78493   0.00001   0.00008  -0.00012  -0.00004   2.78489
   R51        1.93139   0.00000   0.00001  -0.00000   0.00000   1.93139
    A1        1.91774   0.00000  -0.00006   0.00003  -0.00003   1.91771
    A2        1.91994  -0.00000   0.00001   0.00000   0.00001   1.91995
    A3        1.92581   0.00000   0.00010  -0.00002   0.00007   1.92588
    A4        1.90926  -0.00000  -0.00010   0.00001  -0.00009   1.90917
    A5        1.87160  -0.00000  -0.00003   0.00000  -0.00003   1.87157
    A6        1.91886  -0.00000   0.00009  -0.00002   0.00007   1.91893
    A7        1.95183  -0.00002  -0.00000  -0.00000  -0.00000   1.95183
    A8        2.12757  -0.00000   0.00006   0.00001   0.00006   2.12763
    A9        2.20376   0.00002  -0.00006  -0.00000  -0.00006   2.20370
   A10        1.99313   0.00007  -0.00027  -0.00002  -0.00029   1.99283
   A11        1.90148   0.00000   0.00019   0.00006   0.00025   1.90173
   A12        1.93963   0.00000   0.00005   0.00002   0.00007   1.93970
   A13        1.92727  -0.00000  -0.00009  -0.00002  -0.00012   1.92715
   A14        1.90183   0.00000   0.00008   0.00002   0.00010   1.90193
   A15        1.87025  -0.00000  -0.00009  -0.00004  -0.00013   1.87012
   A16        1.92178  -0.00000  -0.00014  -0.00004  -0.00018   1.92160
   A17        2.01210   0.00000  -0.00007  -0.00002  -0.00009   2.01201
   A18        2.04968   0.00000   0.00008   0.00003   0.00011   2.04978
   A19        2.22089  -0.00000   0.00000  -0.00000  -0.00000   2.22088
   A20        2.00798   0.00000   0.00001   0.00001   0.00001   2.00799
   A21        2.08565  -0.00000   0.00007  -0.00001   0.00005   2.08570
   A22        1.92612   0.00000   0.00007   0.00000   0.00007   1.92619
   A23        1.84802  -0.00000   0.00001  -0.00000   0.00000   1.84803
   A24        1.86901  -0.00000  -0.00000  -0.00000  -0.00001   1.86900
   A25        2.01380  -0.00000  -0.00013   0.00001  -0.00012   2.01368
   A26        1.92917  -0.00000   0.00003   0.00000   0.00003   1.92920
   A27        1.87055   0.00000   0.00003  -0.00001   0.00002   1.87058
   A28        1.91196  -0.00000   0.00000   0.00002   0.00003   1.91198
   A29        1.91144   0.00000  -0.00007  -0.00001  -0.00007   1.91137
   A30        1.97632  -0.00000   0.00007  -0.00000   0.00007   1.97638
   A31        1.84958  -0.00000  -0.00007  -0.00001  -0.00007   1.84951
   A32        1.89344   0.00000   0.00010  -0.00000   0.00009   1.89353
   A33        1.91674   0.00000  -0.00004  -0.00000  -0.00005   1.91669
   A34        1.88418  -0.00000  -0.00001   0.00000  -0.00000   1.88418
   A35        1.94040   0.00000  -0.00001  -0.00000  -0.00001   1.94039
   A36        1.93689   0.00000   0.00004   0.00000   0.00004   1.93693
   A37        1.88204   0.00000  -0.00000   0.00000  -0.00000   1.88204
   A38        1.89086   0.00000  -0.00002  -0.00000  -0.00002   1.89084
   A39        1.92741  -0.00000  -0.00000  -0.00000  -0.00000   1.92740
   A40        1.92612   0.00000   0.00000   0.00000   0.00000   1.92612
   A41        1.94596  -0.00000   0.00000  -0.00000   0.00000   1.94596
   A42        1.94802  -0.00000  -0.00000  -0.00000  -0.00000   1.94802
   A43        1.87612  -0.00000  -0.00000  -0.00000  -0.00000   1.87612
   A44        1.87885  -0.00000   0.00001   0.00000   0.00001   1.87885
   A45        1.88589   0.00000  -0.00001  -0.00000  -0.00001   1.88589
   A46        1.94301   0.00000  -0.00002  -0.00000  -0.00003   1.94298
   A47        1.96363   0.00000   0.00003   0.00000   0.00003   1.96366
   A48        1.91570  -0.00000  -0.00000  -0.00000  -0.00000   1.91570
   A49        1.90026  -0.00000  -0.00003  -0.00000  -0.00004   1.90022
   A50        1.87851  -0.00000  -0.00001   0.00000  -0.00001   1.87849
   A51        1.85898  -0.00000   0.00005   0.00000   0.00005   1.85903
   A52        1.93414  -0.00000   0.00002   0.00000   0.00003   1.93416
   A53        1.93198   0.00000  -0.00004   0.00000  -0.00004   1.93195
   A54        1.89054   0.00000  -0.00008   0.00000  -0.00008   1.89047
   A55        1.89209  -0.00000  -0.00000   0.00000  -0.00000   1.89209
   A56        1.91253  -0.00000   0.00010  -0.00001   0.00009   1.91262
   A57        1.90234   0.00000  -0.00000   0.00000   0.00000   1.90234
   A58        1.87038   0.00000  -0.00005   0.00000  -0.00004   1.87034
   A59        1.87962   0.00001  -0.00010  -0.00000  -0.00011   1.87951
   A60        2.00194  -0.00001   0.00004   0.00001   0.00005   2.00200
   A61        1.87995  -0.00000   0.00007   0.00000   0.00007   1.88003
   A62        1.96107  -0.00000   0.00006  -0.00001   0.00005   1.96112
   A63        1.93026   0.00000  -0.00004   0.00001  -0.00003   1.93023
   A64        1.88472   0.00000   0.00000   0.00000   0.00000   1.88472
   A65        1.90247   0.00000  -0.00002   0.00000  -0.00002   1.90245
   A66        1.86196  -0.00000  -0.00001   0.00000  -0.00000   1.86196
   A67        1.92209  -0.00000   0.00001  -0.00001  -0.00000   1.92209
   A68        1.86929  -0.00000  -0.00001   0.00001   0.00001   1.86930
   A69        1.94456  -0.00000  -0.00000  -0.00000  -0.00000   1.94455
   A70        1.92774   0.00000   0.00001  -0.00001   0.00001   1.92775
   A71        1.89124   0.00000  -0.00001  -0.00000  -0.00001   1.89123
   A72        1.88552   0.00000  -0.00001  -0.00000  -0.00001   1.88551
   A73        1.94263  -0.00000   0.00001   0.00000   0.00001   1.94264
   A74        1.94703  -0.00000   0.00000  -0.00000   0.00000   1.94704
   A75        1.92620   0.00000  -0.00000  -0.00000  -0.00001   1.92619
   A76        1.92131  -0.00000  -0.00000   0.00000  -0.00000   1.92131
   A77        1.88269  -0.00000  -0.00000   0.00000   0.00000   1.88269
   A78        1.90684   0.00000  -0.00000   0.00000  -0.00000   1.90684
   A79        1.87805   0.00000   0.00001  -0.00000   0.00001   1.87805
   A80        1.93136   0.00000  -0.00000   0.00000   0.00000   1.93136
   A81        1.94521   0.00000   0.00000  -0.00000  -0.00000   1.94521
   A82        1.94390  -0.00000   0.00000  -0.00000  -0.00000   1.94389
   A83        1.87806  -0.00000   0.00000   0.00000   0.00000   1.87806
   A84        1.87755   0.00000  -0.00001   0.00000  -0.00000   1.87755
   A85        1.88494   0.00000   0.00001  -0.00000   0.00001   1.88494
   A86        2.16779   0.00004   0.00047   0.00006   0.00053   2.16832
   A87        1.91223  -0.00002   0.00012   0.00000   0.00013   1.91236
   A88        2.08667  -0.00002   0.00141  -0.00005   0.00136   2.08802
   A89        3.11005   0.00001   0.00013   0.00000   0.00014   3.11019
   A90        3.26997   0.00005   0.00076   0.00002   0.00078   3.27075
   A91        3.12871   0.00001  -0.00005   0.00001  -0.00003   3.12867
   A92        3.05540  -0.00001  -0.00010   0.00005  -0.00005   3.05535
   A93        3.03949  -0.00004   0.00112   0.00005   0.00117   3.04066
   A94        3.19002   0.00000  -0.00021   0.00001  -0.00020   3.18982
    D1        3.07976  -0.00000  -0.00118   0.00051  -0.00067   3.07908
    D2       -0.06875   0.00000  -0.00138   0.00055  -0.00083  -0.06958
    D3       -1.09538   0.00000  -0.00132   0.00056  -0.00076  -1.09614
    D4        2.03929   0.00000  -0.00151   0.00059  -0.00092   2.03838
    D5        0.95552  -0.00000  -0.00137   0.00055  -0.00081   0.95471
    D6       -2.19299   0.00000  -0.00156   0.00059  -0.00097  -2.19396
    D7        3.12035  -0.00001  -0.00019  -0.00010  -0.00029   3.12006
    D8       -0.01395  -0.00001   0.00001  -0.00014  -0.00013  -0.01408
    D9       -0.27624  -0.00003  -0.00723   0.00001  -0.00722  -0.28347
   D10        2.36549  -0.00001  -0.00211   0.00005  -0.00207   2.36342
   D11        2.93178   0.00000   0.00266   0.00084   0.00350   2.93528
   D12       -0.24183   0.00000   0.00289   0.00090   0.00378  -0.23805
   D13       -1.25595   0.00000   0.00298   0.00094   0.00392  -1.25203
   D14        1.85363   0.00000   0.00321   0.00100   0.00420   1.85783
   D15        0.79061   0.00000   0.00284   0.00089   0.00372   0.79433
   D16       -2.38300   0.00000   0.00307   0.00094   0.00400  -2.37899
   D17       -3.07631  -0.00000   0.00020   0.00011   0.00031  -3.07600
   D18        0.10098  -0.00000  -0.00006   0.00005  -0.00000   0.10097
   D19       -3.08970  -0.00000  -0.00048  -0.00012  -0.00059  -3.09030
   D20        0.01552   0.00000  -0.00022  -0.00006  -0.00027   0.01525
   D21       -0.71940   0.00000   0.00024   0.00001   0.00025  -0.71916
   D22        2.92419  -0.00001  -0.00375  -0.00003  -0.00378   2.92041
   D23        0.38679   0.00000   0.00018   0.00007   0.00025   0.38704
   D24       -1.51328  -0.00000  -0.00127  -0.00011  -0.00138  -1.51466
   D25        2.74833   0.00000  -0.00116  -0.00011  -0.00126   2.74706
   D26        0.60271   0.00000  -0.00110  -0.00009  -0.00119   0.60152
   D27        0.58016  -0.00000  -0.00130  -0.00011  -0.00140   0.57876
   D28       -1.44141   0.00000  -0.00118  -0.00010  -0.00129  -1.44270
   D29        2.69616  -0.00000  -0.00112  -0.00009  -0.00122   2.69494
   D30        2.70570  -0.00000  -0.00133  -0.00011  -0.00144   2.70426
   D31        0.68412   0.00000  -0.00122  -0.00010  -0.00132   0.68280
   D32       -1.46150  -0.00000  -0.00116  -0.00009  -0.00125  -1.46275
   D33       -1.00534  -0.00000  -0.00084  -0.00007  -0.00090  -1.00625
   D34       -3.10527   0.00000  -0.00082  -0.00008  -0.00090  -3.10617
   D35        1.09318  -0.00000  -0.00075  -0.00008  -0.00083   1.09235
   D36       -3.14107  -0.00000  -0.00085  -0.00007  -0.00092   3.14119
   D37        1.04218   0.00000  -0.00084  -0.00008  -0.00092   1.04127
   D38       -1.04255  -0.00000  -0.00076  -0.00009  -0.00085  -1.04340
   D39        0.98537  -0.00000  -0.00082  -0.00008  -0.00090   0.98447
   D40       -1.11456   0.00000  -0.00081  -0.00009  -0.00089  -1.11545
   D41        3.08389  -0.00000  -0.00073  -0.00009  -0.00082   3.08307
   D42        0.72095   0.00000   0.00027   0.00006   0.00033   0.72128
   D43        2.78193   0.00000   0.00026   0.00006   0.00032   2.78225
   D44       -1.34873   0.00000   0.00028   0.00006   0.00034  -1.34839
   D45        2.84735  -0.00000   0.00039   0.00009   0.00048   2.84782
   D46       -1.37487  -0.00000   0.00038   0.00009   0.00047  -1.37440
   D47        0.77767  -0.00000   0.00040   0.00008   0.00048   0.77815
   D48       -1.42173  -0.00000   0.00034   0.00007   0.00042  -1.42132
   D49        0.63924  -0.00000   0.00033   0.00007   0.00041   0.63965
   D50        2.79178  -0.00000   0.00035   0.00007   0.00042   2.79220
   D51        1.02510   0.00000   0.00001   0.00004   0.00005   1.02514
   D52       -1.05862   0.00000   0.00001   0.00004   0.00004  -1.05858
   D53        3.11359   0.00000   0.00002   0.00004   0.00006   3.11364
   D54        3.08736  -0.00000  -0.00000   0.00004   0.00004   3.08740
   D55        1.00364   0.00000  -0.00000   0.00004   0.00003   1.00367
   D56       -1.10733   0.00000   0.00000   0.00004   0.00004  -1.10729
   D57       -1.13286  -0.00000  -0.00003   0.00004   0.00001  -1.13285
   D58        3.06661  -0.00000  -0.00003   0.00004   0.00001   3.06662
   D59        0.95563  -0.00000  -0.00002   0.00004   0.00002   0.95565
   D60        2.98330  -0.00000   0.00028   0.00009   0.00037   2.98366
   D61        0.84476  -0.00000   0.00032   0.00010   0.00041   0.84517
   D62       -1.22187  -0.00000   0.00024   0.00009   0.00033  -1.22154
   D63        0.91765   0.00000   0.00027   0.00009   0.00036   0.91801
   D64       -1.22088  -0.00000   0.00031   0.00009   0.00041  -1.22048
   D65        2.99567  -0.00000   0.00024   0.00009   0.00033   2.99600
   D66       -1.13991   0.00000   0.00028   0.00009   0.00037  -1.13954
   D67        3.00474  -0.00000   0.00032   0.00010   0.00042   3.00516
   D68        0.93811  -0.00000   0.00025   0.00009   0.00034   0.93844
   D69        1.08920  -0.00000   0.00010  -0.00004   0.00007   1.08926
   D70       -3.07047  -0.00000   0.00007  -0.00003   0.00003  -3.07044
   D71       -0.99617  -0.00000   0.00012  -0.00003   0.00009  -0.99609
   D72       -1.05505  -0.00000  -0.00040  -0.00004  -0.00045  -1.05550
   D73        3.13571   0.00000  -0.00045  -0.00005  -0.00050   3.13521
   D74        3.10329   0.00000  -0.00041  -0.00005  -0.00046   3.10284
   D75        1.01087   0.00001  -0.00045  -0.00006  -0.00051   1.01037
   D76        1.02257   0.00000  -0.00053  -0.00004  -0.00056   1.02200
   D77       -1.06985   0.00001  -0.00057  -0.00004  -0.00061  -1.07047
   D78        1.70413  -0.00000   0.00433  -0.00002   0.00431   1.70844
   D79       -0.93118   0.00000  -0.00009  -0.00004  -0.00013  -0.93131
   D80       -2.46711  -0.00000   0.00437  -0.00003   0.00435  -2.46276
   D81        1.18077  -0.00000  -0.00005  -0.00004  -0.00009   1.18068
   D82       -0.39916  -0.00001   0.00443  -0.00003   0.00440  -0.39476
   D83       -3.03446  -0.00000   0.00000  -0.00004  -0.00004  -3.03450
   D84        1.02783   0.00000  -0.00037  -0.00004  -0.00041   1.02742
   D85       -3.12510   0.00000  -0.00039  -0.00003  -0.00042  -3.12552
   D86       -1.02087   0.00000  -0.00040  -0.00004  -0.00043  -1.02130
   D87       -1.06441   0.00000  -0.00031  -0.00004  -0.00036  -1.06476
   D88        1.06585   0.00000  -0.00033  -0.00003  -0.00036   1.06549
   D89       -3.11310   0.00000  -0.00034  -0.00004  -0.00038  -3.11348
   D90       -0.99397   0.00000   0.00018  -0.00003   0.00015  -0.99382
   D91        1.07142   0.00000   0.00017  -0.00003   0.00013   1.07156
   D92       -3.04323   0.00000   0.00019  -0.00003   0.00016  -3.04307
   D93        1.17032  -0.00000   0.00021  -0.00003   0.00018   1.17050
   D94       -3.04747  -0.00000   0.00020  -0.00003   0.00017  -3.04730
   D95       -0.87893  -0.00000   0.00022  -0.00003   0.00019  -0.87875
   D96       -3.07577  -0.00000   0.00020  -0.00004   0.00016  -3.07561
   D97       -1.01038  -0.00000   0.00018  -0.00003   0.00015  -1.01023
   D98        1.15816  -0.00000   0.00021  -0.00004   0.00017   1.15833
   D99       -3.04888   0.00000   0.00006  -0.00002   0.00004  -3.04884
   D100       1.14158   0.00000   0.00006  -0.00002   0.00004   1.14161
   D101      -0.92895   0.00000   0.00006  -0.00002   0.00004  -0.92891
   D102      -0.99670  -0.00000   0.00004  -0.00001   0.00003  -0.99667
   D103      -3.08944  -0.00000   0.00004  -0.00001   0.00003  -3.08940
   D104       1.12323  -0.00000   0.00004  -0.00001   0.00003   1.12326
   D105       1.07419   0.00000   0.00003  -0.00001   0.00002   1.07421
   D106      -1.01854   0.00000   0.00004  -0.00002   0.00002  -1.01852
   D107      -3.08907   0.00000   0.00003  -0.00001   0.00002  -3.08905
   D108      -1.07698   0.00000   0.00004  -0.00001   0.00003  -1.07695
   D109       3.11705   0.00000   0.00004  -0.00001   0.00003   3.11708
   D110       1.01067   0.00000   0.00003  -0.00001   0.00002   1.01069
   D111      -3.11620   0.00000   0.00005  -0.00002   0.00003  -3.11617
   D112       1.07783  -0.00000   0.00005  -0.00002   0.00003   1.07785
   D113      -1.02855   0.00000   0.00004  -0.00002   0.00002  -1.02853
   D114       1.09266  -0.00000   0.00006  -0.00002   0.00004   1.09271
   D115      -0.99649  -0.00000   0.00006  -0.00002   0.00004  -0.99645
   D116      -3.10287  -0.00000   0.00005  -0.00002   0.00004  -3.10284
         Item               Value     Threshold  Converged?
 Maximum Force            0.000070     0.000450     YES
 RMS     Force            0.000008     0.000300     YES
 Maximum Displacement     0.023196     0.001800     NO 
 RMS     Displacement     0.003557     0.001200     NO 
 Predicted change in Energy=-9.868849D-08
 GradGradGradGradGradGradGradGradGradGradGradGradGradGradGradGradGradGrad

 Symmetry turned off by external request.
 Stoichiometry    C14H30NO6(1-)
 Framework group  C1[X(C14H30NO6)]
 Deg. of freedom   147
 Full point group                 C1      NOp   1
                          Input orientation:                          
 ---------------------------------------------------------------------
 Center     Atomic      Atomic             Coordinates (Angstroms)
 Number     Number       Type             X           Y           Z
 ---------------------------------------------------------------------
      1          6           0        1.746227   -4.308212    0.179397
      2          1           0        2.826630   -4.396304    0.296852
      3          1           0        1.239186   -4.825901    0.999967
      4          6           0        1.340749   -2.842970    0.179960
      5          8           0        0.051948   -2.691995   -0.035504
      6          8           0        2.154402   -1.945248    0.371344
      7          6           0       -4.273093    1.683398   -2.757789
      8          1           0       -4.983846    2.433732   -2.403798
      9          1           0       -3.727034    2.087887   -3.618200
     10          6           0       -3.266735    1.310709   -1.657585
     11          8           0       -2.555247    0.284877   -1.897518
     12          8           0       -3.208330    2.057822   -0.648905
     13          1           0       -2.056555    1.736179    0.570358
     14          6           0        0.238832    1.643656   -0.614272
     15          1           0       -0.606331    1.905930   -1.255811
     16          6           0        1.328939    0.934128   -1.430203
     17          1           0        1.118185   -0.140785   -1.467152
     18          1           0        2.294344    1.035102   -0.918053
     19          6           0        1.446241    1.459440   -2.875152
     20          1           0        1.352211    2.556453   -2.846296
     21          6           0        2.816392    1.120771   -3.478776
     22          1           0        2.976887    0.035206   -3.476272
     23          1           0        3.631961    1.575825   -2.904485
     24          1           0        2.897325    1.466682   -4.517023
     25          6           0        0.317970    0.900270   -3.757447
     26          1           0        0.299083    1.390205   -4.739287
     27          1           0       -0.666780    1.001863   -3.292296
     28          1           0        0.474898   -0.173317   -3.924550
     29          6           0       -0.353243    0.824873    0.549741
     30          8           0       -1.325168    1.553207    1.220759
     31          7           0        0.676193    0.461699    1.492931
     32          1           0        1.364410   -0.103430    0.997709
     33          6           0        0.206840   -0.313914    2.642489
     34          1           0       -0.276862   -1.258667    2.342085
     35          6           0        1.371392   -0.628589    3.593864
     36          1           0        2.133905   -1.161631    3.006663
     37          6           0        2.000602    0.653635    4.151899
     38          1           0        2.890060    0.436154    4.756646
     39          1           0        1.281982    1.185944    4.788910
     40          1           0        2.276115    1.323123    3.333752
     41          6           0        0.905795   -1.557475    4.721951
     42          1           0        0.122598   -1.075924    5.321749
     43          1           0        1.731188   -1.812933    5.397649
     44          1           0        0.491499   -2.491495    4.325072
     45          8           0       -0.943088   -0.387151    0.002542
     46          1           0       -0.270644   -1.698254   -0.022500
     47          1           0       -1.601235   -0.142470   -0.740125
     48          1           0        1.424808   -4.784050   -0.751820
     49          1           0       -4.801720    0.789427   -3.102385
     50          1           0        0.622838    2.577327   -0.190370
     51          1           0       -0.554447    0.277834    3.161569
 ---------------------------------------------------------------------
 Rotational constants (GHZ):      0.3106320      0.1839895      0.1564867
 Standard basis: 6-31G(d,p) (6D, 7F)
   465 basis functions,   798 primitive gaussians,   465 cartesian basis functions
    85 alpha electrons       85 beta electrons
       nuclear repulsion energy      1943.4270966663 Hartrees.
 NAtoms=   51 NActive=   51 NUniq=   51 SFac= 1.00D+00 NAtFMM=   60 NAOKFM=F Big=F
 Integral buffers will be    131072 words long.
 Raffenetti 2 integral format.
 Two-electron integral symmetry is turned off.
 Nuclear repulsion after empirical dispersion term =     1943.3677731755 Hartrees.
 One-electron integrals computed using PRISM.
 NBasis=   465 RedAO= T EigKep=  1.77D-03  NBF=   465
 NBsUse=   465 1.00D-06 EigRej= -1.00D+00 NBFU=   465
 Initial guess from the checkpoint file:  "ts-frame25_qm-modify-struc_-1-irc-rc.chk"
 B after Tr=    -0.000160   -0.000195   -0.000437
         Rot=    1.000000   -0.000008    0.000003    0.000025 Ang=  -0.00 deg.
 ExpMin= 1.61D-01 ExpMax= 5.48D+03 ExpMxC= 8.25D+02 IAcc=2 IRadAn=         4 AccDes= 0.00D+00
 Harris functional with IExCor=  402 and IRadAn=       4 diagonalized for initial guess.
 HarFok:  IExCor=  402 AccDes= 0.00D+00 IRadAn=         4 IDoV= 1 UseB2=F ITyADJ=14
 ICtDFT=  3500011 ScaDFX=  1.000000  1.000000  1.000000  1.000000
 FoFCou: FMM=F IPFlag=           0 FMFlag=      100000 FMFlg1=           0
         NFxFlg=           0 DoJE=T BraDBF=F KetDBF=T FulRan=T
         wScrn=  0.000000 ICntrl=     500 IOpCl=  0 I1Cent=   200000004 NGrid=           0
         NMat0=    1 NMatS0=      1 NMatT0=    0 NMatD0=    1 NMtDS0=    0 NMtDT0=    0
 Symmetry not used in FoFCou.
 Requested convergence on RMS density matrix=1.00D-08 within 128 cycles.
 Requested convergence on MAX density matrix=1.00D-06.
 Requested convergence on             energy=1.00D-06.
 No special actions if energy rises.
 Integral accuracy reduced to 1.0D-05 until final iterations.
 Initial convergence to 1.0D-05 achieved.  Increase integral accuracy.
 SCF Done:  E(RB3LYP) =  -1057.91196395     A.U. after    9 cycles
            NFock=  9  Conv=0.31D-08     -V/T= 2.0092
 Calling FoFJK, ICntrl=      2127 FMM=F ISym2X=0 I1Cent= 0 IOpClX= 0 NMat=1 NMatS=1 NMatT=0.
 -------------------------------------------------------------------
 Center     Atomic                   Forces (Hartrees/Bohr)
 Number     Number              X              Y              Z
 -------------------------------------------------------------------
      1        6           0.000000277   -0.000000052   -0.000000174
      2        1          -0.000000570   -0.000000223    0.000000092
      3        1          -0.000001117   -0.000000152   -0.000000314
      4        6          -0.000000688   -0.000000361   -0.000000361
      5        8           0.000000426   -0.000000685    0.000000404
      6        8           0.000000404    0.000000011   -0.000000700
      7        6           0.000000950    0.000000484   -0.000000458
      8        1          -0.000000018    0.000000844    0.000000347
      9        1          -0.000000130   -0.000000027    0.000000609
     10        6           0.000002128    0.000000966   -0.000001352
     11        8           0.000000405    0.000000331    0.000000219
     12        8          -0.000001565   -0.000000268    0.000001011
     13        1           0.000000018    0.000000277    0.000000045
     14        6           0.000000122    0.000000284    0.000000118
     15        1           0.000000125    0.000000176   -0.000000069
     16        6          -0.000000014   -0.000000101   -0.000000193
     17        1           0.000000146   -0.000000293   -0.000000239
     18        1           0.000000115   -0.000000114   -0.000000186
     19        6          -0.000000067   -0.000000132    0.000000062
     20        1           0.000000070   -0.000000104   -0.000000105
     21        6          -0.000000115   -0.000000207   -0.000000181
     22        1          -0.000000226   -0.000000225   -0.000000188
     23        1          -0.000000057   -0.000000287   -0.000000184
     24        1          -0.000000137   -0.000000203   -0.000000159
     25        6          -0.000000175   -0.000000152   -0.000000036
     26        1          -0.000000231    0.000000020    0.000000045
     27        1          -0.000000123    0.000000350    0.000000128
     28        1          -0.000000237    0.000000025   -0.000000024
     29        6          -0.000000113    0.000000023   -0.000000163
     30        8           0.000000358    0.000000203    0.000000110
     31        7          -0.000000254   -0.000000194    0.000000342
     32        1           0.000000012    0.000000118    0.000000384
     33        6           0.000000736    0.000000064    0.000000015
     34        1          -0.000000108   -0.000000435   -0.000000427
     35        6           0.000000232   -0.000000126   -0.000000196
     36        1           0.000000038   -0.000000223    0.000000007
     37        6           0.000000335   -0.000000154   -0.000000098
     38        1           0.000000334   -0.000000290   -0.000000159
     39        1           0.000000493   -0.000000173   -0.000000081
     40        1           0.000000339   -0.000000243   -0.000000090
     41        6           0.000000062   -0.000000040   -0.000000076
     42        1           0.000000256   -0.000000013    0.000000009
     43        1           0.000000187   -0.000000198   -0.000000122
     44        1           0.000000112   -0.000000112   -0.000000132
     45        8          -0.000000287    0.000001336   -0.000000469
     46        1          -0.000000294    0.000000371    0.000001296
     47        1          -0.000000398   -0.000000686    0.000000340
     48        1          -0.000000628    0.000000029   -0.000000173
     49        1          -0.000001523    0.000000653    0.000001489
     50        1           0.000000170   -0.000000057    0.000000115
     51        1           0.000000224   -0.000000034   -0.000000078
 -------------------------------------------------------------------
 Cartesian Forces:  Max     0.000002128 RMS     0.000000458

 GradGradGradGradGradGradGradGradGradGradGradGradGradGradGradGradGradGrad
 Berny optimization.
 Using GDIIS optimizer.
 FormGI is forming the generalized inverse of G from B-inverse, IUseBI=4.
 Internal  Forces:  Max     0.000002103 RMS     0.000000348
 Search for a local minimum.
 Step number   9 out of a maximum of  271
 All quantities printed in internal units (Hartrees-Bohrs-Radians)
 Swapping is turned off.
 Update second derivatives using D2CorX and points    2    3    4    5    6
                                                      7    8    9
 DE= -1.02D-07 DEPred=-9.87D-08 R= 1.03D+00
 Trust test= 1.03D+00 RLast= 1.60D-02 DXMaxT set to 2.52D-01
 ITU=  0 -1  0  1  1  1  1  1  0
     Eigenvalues ---    0.00021   0.00033   0.00058   0.00156   0.00227
     Eigenvalues ---    0.00259   0.00297   0.00314   0.00333   0.00346
     Eigenvalues ---    0.00364   0.00446   0.00550   0.00620   0.00786
     Eigenvalues ---    0.01073   0.01150   0.01331   0.01596   0.01856
     Eigenvalues ---    0.02415   0.02746   0.02848   0.03291   0.03564
     Eigenvalues ---    0.03597   0.03659   0.03735   0.03847   0.03979
     Eigenvalues ---    0.04027   0.04115   0.04338   0.04357   0.04427
     Eigenvalues ---    0.04607   0.04636   0.04651   0.04678   0.04729
     Eigenvalues ---    0.04743   0.04774   0.04809   0.04876   0.04904
     Eigenvalues ---    0.05003   0.05301   0.05340   0.05421   0.05627
     Eigenvalues ---    0.05665   0.05838   0.05909   0.06935   0.07331
     Eigenvalues ---    0.07659   0.07834   0.08044   0.08363   0.09260
     Eigenvalues ---    0.09849   0.10975   0.11626   0.11846   0.12012
     Eigenvalues ---    0.12086   0.12116   0.12275   0.12491   0.12515
     Eigenvalues ---    0.12615   0.12947   0.13148   0.13184   0.13247
     Eigenvalues ---    0.13283   0.13331   0.13707   0.14083   0.14207
     Eigenvalues ---    0.14451   0.14912   0.15288   0.15325   0.17943
     Eigenvalues ---    0.17981   0.18341   0.18700   0.18860   0.19967
     Eigenvalues ---    0.21315   0.22142   0.22219   0.22823   0.23329
     Eigenvalues ---    0.23808   0.23886   0.25377   0.26722   0.27609
     Eigenvalues ---    0.27928   0.28402   0.28818   0.28925   0.29181
     Eigenvalues ---    0.30340   0.30689   0.31139   0.31396   0.32332
     Eigenvalues ---    0.32638   0.32735   0.32928   0.32955   0.32965
     Eigenvalues ---    0.33113   0.33168   0.33220   0.33258   0.33326
     Eigenvalues ---    0.33453   0.33569   0.33646   0.33918   0.33948
     Eigenvalues ---    0.33977   0.34110   0.34196   0.34263   0.34502
     Eigenvalues ---    0.34520   0.34615   0.34703   0.34826   0.34898
     Eigenvalues ---    0.35004   0.35213   0.36757   0.40287   0.41632
     Eigenvalues ---    0.43576   0.45203   0.49041   0.56814   0.70910
     Eigenvalues ---    0.76210   0.82005
 DIIS coeff's:      1.68117     -0.38180     -0.51129      0.27526     -0.04637
 DIIS coeff's:      0.07379     -0.09971      0.01476     -0.00580
 Cosine:  0.792 >  0.500
 Length:  5.368
 GDIIS step was calculated using  9 of the last  9 vectors.
 Iteration  1 RMS(Cart)=  0.00199562 RMS(Int)=  0.00000709
 Iteration  2 RMS(Cart)=  0.00000271 RMS(Int)=  0.00000694
 Iteration  3 RMS(Cart)=  0.00000000 RMS(Int)=  0.00000694
 Variable       Old X    -DE/DX   Delta X   Delta X   Delta X     New X
                                 (Linear)    (Quad)   (Total)
    R1        2.06043  -0.00000  -0.00000   0.00000  -0.00000   2.06043
    R2        2.06873   0.00000   0.00001  -0.00000   0.00000   2.06874
    R3        2.87297  -0.00000  -0.00001  -0.00000  -0.00001   2.87297
    R4        2.06741   0.00000  -0.00000  -0.00000  -0.00000   2.06741
    R5        2.48571  -0.00000   0.00001   0.00000   0.00001   2.48572
    R6        2.31795   0.00000   0.00000  -0.00000   0.00000   2.31795
    R7        1.97452   0.00000  -0.00004  -0.00000  -0.00005   1.97447
    R8        2.06446   0.00000  -0.00001  -0.00000  -0.00001   2.06445
    R9        2.07190  -0.00000  -0.00002  -0.00000  -0.00002   2.07188
   R10        2.90435  -0.00000  -0.00000   0.00000  -0.00000   2.90435
   R11        2.06783   0.00000   0.00003   0.00000   0.00003   2.06786
   R12        2.40234   0.00000   0.00001   0.00000   0.00001   2.40235
   R13        2.37462   0.00000  -0.00001  -0.00000  -0.00002   2.37460
   R14        2.94720  -0.00000  -0.00009  -0.00000  -0.00009   2.94711
   R15        3.22731  -0.00000   0.00001   0.00000   0.00001   3.22732
   R16        1.88161   0.00000  -0.00000  -0.00000  -0.00001   1.88160
   R17        2.06548   0.00000   0.00000   0.00000   0.00001   2.06549
   R18        2.90152   0.00000   0.00002   0.00000   0.00002   2.90154
   R19        2.91281   0.00000  -0.00001   0.00000  -0.00001   2.91279
   R20        2.06914  -0.00000  -0.00000  -0.00000  -0.00000   2.06913
   R21        2.07114   0.00000   0.00001  -0.00000   0.00001   2.07115
   R22        2.07397   0.00000   0.00001   0.00000   0.00001   2.07398
   R23        2.91385  -0.00000  -0.00001  -0.00000  -0.00001   2.91384
   R24        2.08137  -0.00000   0.00000  -0.00000   0.00000   2.08137
   R25        2.90082   0.00000   0.00000   0.00000   0.00000   2.90082
   R26        2.90558  -0.00000  -0.00000   0.00000  -0.00000   2.90558
   R27        2.07373  -0.00000  -0.00000  -0.00000  -0.00000   2.07372
   R28        2.07185  -0.00000   0.00000   0.00000   0.00000   2.07185
   R29        2.07368   0.00000   0.00000  -0.00000   0.00000   2.07368
   R30        2.07388  -0.00000   0.00000  -0.00000   0.00000   2.07389
   R31        2.06700   0.00000   0.00000   0.00000   0.00000   2.06700
   R32        2.07452  -0.00000   0.00000  -0.00000   0.00000   2.07452
   R33        2.62214   0.00000   0.00001   0.00000   0.00001   2.62215
   R34        2.72621   0.00000   0.00002   0.00001   0.00003   2.72624
   R35        2.74911  -0.00000  -0.00006  -0.00001  -0.00006   2.74905
   R36        1.92554  -0.00000  -0.00000  -0.00000  -0.00000   1.92553
   R37        2.76660  -0.00000   0.00000   0.00000   0.00000   2.76660
   R38        2.08450   0.00000  -0.00001  -0.00000  -0.00001   2.08450
   R39        2.90325  -0.00000   0.00001  -0.00000   0.00000   2.90325
   R40        2.06937  -0.00000  -0.00000  -0.00000  -0.00000   2.06937
   R41        2.07901  -0.00000   0.00000  -0.00000   0.00000   2.07901
   R42        2.89776   0.00000   0.00000  -0.00000  -0.00000   2.89776
   R43        2.89824  -0.00000  -0.00000  -0.00000  -0.00000   2.89824
   R44        2.07367  -0.00000  -0.00000  -0.00000  -0.00000   2.07367
   R45        2.07487  -0.00000  -0.00000  -0.00000  -0.00000   2.07487
   R46        2.06446  -0.00000   0.00000  -0.00000   0.00000   2.06447
   R47        2.07444   0.00000  -0.00000  -0.00000  -0.00000   2.07444
   R48        2.07276   0.00000  -0.00000   0.00000  -0.00000   2.07276
   R49        2.07143   0.00000   0.00000   0.00000   0.00000   2.07143
   R50        2.78489   0.00000  -0.00004   0.00003  -0.00001   2.78488
   R51        1.93139  -0.00000  -0.00000   0.00000   0.00000   1.93139
    A1        1.91771   0.00000  -0.00001  -0.00000  -0.00001   1.91770
    A2        1.91995   0.00000   0.00001  -0.00000   0.00001   1.91996
    A3        1.92588   0.00000   0.00004  -0.00002   0.00003   1.92591
    A4        1.90917  -0.00000  -0.00005   0.00000  -0.00004   1.90913
    A5        1.87157  -0.00000  -0.00003   0.00002  -0.00001   1.87156
    A6        1.91893  -0.00000   0.00003  -0.00000   0.00003   1.91896
    A7        1.95183  -0.00000  -0.00001   0.00001   0.00000   1.95183
    A8        2.12763   0.00000   0.00004  -0.00001   0.00003   2.12766
    A9        2.20370   0.00000  -0.00003  -0.00000  -0.00003   2.20367
   A10        1.99283   0.00000  -0.00015  -0.00001  -0.00016   1.99268
   A11        1.90173   0.00000   0.00019   0.00002   0.00021   1.90194
   A12        1.93970  -0.00000   0.00006   0.00000   0.00006   1.93976
   A13        1.92715  -0.00000  -0.00009  -0.00001  -0.00010   1.92705
   A14        1.90193   0.00000   0.00008   0.00001   0.00009   1.90202
   A15        1.87012   0.00000  -0.00010  -0.00000  -0.00010   1.87002
   A16        1.92160   0.00000  -0.00014  -0.00001  -0.00015   1.92145
   A17        2.01201   0.00000  -0.00007  -0.00000  -0.00007   2.01193
   A18        2.04978  -0.00000   0.00008   0.00000   0.00008   2.04986
   A19        2.22088   0.00000   0.00000   0.00000   0.00000   2.22089
   A20        2.00799  -0.00000   0.00001  -0.00000   0.00001   2.00801
   A21        2.08570  -0.00000   0.00002   0.00000   0.00002   2.08572
   A22        1.92619  -0.00000   0.00004   0.00000   0.00004   1.92623
   A23        1.84803  -0.00000   0.00000  -0.00000  -0.00000   1.84803
   A24        1.86900   0.00000  -0.00000  -0.00000  -0.00000   1.86900
   A25        2.01368   0.00000  -0.00007   0.00000  -0.00007   2.01361
   A26        1.92920  -0.00000   0.00002   0.00000   0.00002   1.92922
   A27        1.87058  -0.00000   0.00001  -0.00000   0.00001   1.87059
   A28        1.91198   0.00000   0.00001   0.00001   0.00002   1.91201
   A29        1.91137   0.00000  -0.00004  -0.00000  -0.00004   1.91133
   A30        1.97638  -0.00000   0.00004   0.00000   0.00004   1.97642
   A31        1.84951  -0.00000  -0.00003  -0.00000  -0.00004   1.84947
   A32        1.89353  -0.00000   0.00005  -0.00000   0.00004   1.89358
   A33        1.91669   0.00000  -0.00003  -0.00001  -0.00003   1.91666
   A34        1.88418   0.00000  -0.00000   0.00000   0.00000   1.88418
   A35        1.94039   0.00000  -0.00001  -0.00000  -0.00001   1.94038
   A36        1.93693  -0.00000   0.00002  -0.00000   0.00002   1.93695
   A37        1.88204  -0.00000  -0.00000   0.00000  -0.00000   1.88204
   A38        1.89084  -0.00000  -0.00001  -0.00000  -0.00001   1.89083
   A39        1.92740   0.00000  -0.00000   0.00000  -0.00000   1.92740
   A40        1.92612   0.00000   0.00000  -0.00000   0.00000   1.92613
   A41        1.94596  -0.00000   0.00000   0.00000   0.00000   1.94596
   A42        1.94802   0.00000  -0.00000   0.00000  -0.00000   1.94801
   A43        1.87612   0.00000  -0.00000   0.00000  -0.00000   1.87612
   A44        1.87885  -0.00000   0.00000  -0.00000   0.00000   1.87886
   A45        1.88589   0.00000  -0.00000  -0.00000  -0.00000   1.88588
   A46        1.94298   0.00000  -0.00001  -0.00000  -0.00001   1.94296
   A47        1.96366  -0.00000   0.00002   0.00000   0.00002   1.96368
   A48        1.91570   0.00000  -0.00000   0.00000  -0.00000   1.91570
   A49        1.90022  -0.00000  -0.00002  -0.00000  -0.00002   1.90020
   A50        1.87849  -0.00000  -0.00001   0.00000  -0.00001   1.87849
   A51        1.85903   0.00000   0.00003   0.00000   0.00003   1.85906
   A52        1.93416  -0.00000   0.00003  -0.00001   0.00002   1.93418
   A53        1.93195   0.00000  -0.00002   0.00000  -0.00002   1.93193
   A54        1.89047   0.00000  -0.00005   0.00001  -0.00004   1.89042
   A55        1.89209   0.00000  -0.00000  -0.00000  -0.00001   1.89208
   A56        1.91262  -0.00000   0.00005   0.00000   0.00005   1.91268
   A57        1.90234  -0.00000   0.00001  -0.00000  -0.00000   1.90234
   A58        1.87034  -0.00000  -0.00002  -0.00000  -0.00002   1.87031
   A59        1.87951   0.00000  -0.00006   0.00001  -0.00005   1.87945
   A60        2.00200  -0.00000   0.00003   0.00000   0.00003   2.00203
   A61        1.88003  -0.00000   0.00004  -0.00001   0.00004   1.88006
   A62        1.96112  -0.00000   0.00003   0.00000   0.00003   1.96115
   A63        1.93023   0.00000  -0.00002   0.00000  -0.00002   1.93021
   A64        1.88472  -0.00000   0.00001  -0.00001   0.00000   1.88472
   A65        1.90245   0.00000  -0.00001  -0.00000  -0.00001   1.90244
   A66        1.86196   0.00000  -0.00000   0.00000  -0.00000   1.86195
   A67        1.92209   0.00000  -0.00000   0.00001   0.00000   1.92209
   A68        1.86930   0.00000   0.00001  -0.00000   0.00000   1.86930
   A69        1.94455   0.00000  -0.00000   0.00000   0.00000   1.94456
   A70        1.92775  -0.00000   0.00000  -0.00000   0.00000   1.92775
   A71        1.89123  -0.00000  -0.00001   0.00000  -0.00001   1.89122
   A72        1.88551  -0.00000  -0.00000  -0.00001  -0.00001   1.88550
   A73        1.94264   0.00000   0.00001   0.00000   0.00001   1.94265
   A74        1.94704  -0.00000   0.00000   0.00000   0.00000   1.94704
   A75        1.92619   0.00000  -0.00000   0.00000  -0.00000   1.92619
   A76        1.92131   0.00000   0.00000  -0.00000  -0.00000   1.92131
   A77        1.88269  -0.00000   0.00000  -0.00000   0.00000   1.88269
   A78        1.90684   0.00000  -0.00000   0.00000  -0.00000   1.90684
   A79        1.87805  -0.00000   0.00000   0.00000   0.00000   1.87806
   A80        1.93136   0.00000  -0.00000   0.00000   0.00000   1.93136
   A81        1.94521   0.00000  -0.00000   0.00000  -0.00000   1.94521
   A82        1.94389  -0.00000  -0.00000  -0.00000  -0.00000   1.94389
   A83        1.87806   0.00000   0.00000   0.00000   0.00000   1.87807
   A84        1.87755   0.00000  -0.00000   0.00000  -0.00000   1.87755
   A85        1.88494   0.00000   0.00000  -0.00000   0.00000   1.88495
   A86        2.16832   0.00000   0.00037  -0.00004   0.00027   2.16859
   A87        1.91236   0.00000   0.00011   0.00002   0.00009   1.91245
   A88        2.08802  -0.00000   0.00084  -0.00000   0.00078   2.08880
   A89        3.11019  -0.00000   0.00007   0.00000   0.00008   3.11027
   A90        3.27075   0.00000   0.00033   0.00003   0.00035   3.27110
   A91        3.12867  -0.00000  -0.00005  -0.00001  -0.00004   3.12864
   A92        3.05535   0.00000   0.00001  -0.00000  -0.00001   3.05535
   A93        3.04066  -0.00000   0.00063  -0.00002   0.00061   3.04127
   A94        3.18982   0.00000  -0.00010   0.00000  -0.00009   3.18973
    D1        3.07908   0.00000  -0.00034   0.00012  -0.00022   3.07887
    D2       -0.06958   0.00000  -0.00042   0.00012  -0.00030  -0.06988
    D3       -1.09614   0.00000  -0.00037   0.00011  -0.00026  -1.09640
    D4        2.03838   0.00000  -0.00045   0.00011  -0.00034   2.03804
    D5        0.95471   0.00000  -0.00042   0.00014  -0.00027   0.95443
    D6       -2.19396   0.00000  -0.00050   0.00014  -0.00036  -2.19431
    D7        3.12006  -0.00000  -0.00011  -0.00003  -0.00014   3.11992
    D8       -0.01408  -0.00000  -0.00003  -0.00003  -0.00006  -0.01414
    D9       -0.28347  -0.00000  -0.00410   0.00012  -0.00401  -0.28748
   D10        2.36342  -0.00000  -0.00123   0.00009  -0.00112   2.36230
   D11        2.93528   0.00000   0.00271   0.00020   0.00291   2.93819
   D12       -0.23805   0.00000   0.00293   0.00023   0.00316  -0.23489
   D13       -1.25203   0.00000   0.00304   0.00023   0.00326  -1.24877
   D14        1.85783   0.00000   0.00325   0.00025   0.00350   1.86134
   D15        0.79433   0.00000   0.00289   0.00022   0.00311   0.79744
   D16       -2.37899   0.00000   0.00310   0.00025   0.00335  -2.37564
   D17       -3.07600   0.00000   0.00030   0.00003   0.00032  -3.07567
   D18        0.10097  -0.00000   0.00006  -0.00000   0.00005   0.10103
   D19       -3.09030  -0.00000  -0.00043  -0.00005  -0.00047  -3.09077
   D20        0.01525   0.00000  -0.00018  -0.00001  -0.00020   0.01505
   D21       -0.71916   0.00000   0.00011   0.00002   0.00013  -0.71902
   D22        2.92041  -0.00000  -0.00218   0.00006  -0.00214   2.91827
   D23        0.38704   0.00000   0.00014   0.00002   0.00016   0.38720
   D24       -1.51466  -0.00000  -0.00072  -0.00008  -0.00080  -1.51546
   D25        2.74706  -0.00000  -0.00067  -0.00008  -0.00074   2.74632
   D26        0.60152  -0.00000  -0.00063  -0.00007  -0.00070   0.60082
   D27        0.57876   0.00000  -0.00074  -0.00008  -0.00082   0.57794
   D28       -1.44270  -0.00000  -0.00068  -0.00008  -0.00076  -1.44346
   D29        2.69494  -0.00000  -0.00064  -0.00007  -0.00072   2.69422
   D30        2.70426   0.00000  -0.00076  -0.00008  -0.00083   2.70343
   D31        0.68280  -0.00000  -0.00070  -0.00008  -0.00078   0.68202
   D32       -1.46275  -0.00000  -0.00066  -0.00007  -0.00074  -1.46348
   D33       -1.00625   0.00000  -0.00045  -0.00004  -0.00050  -1.00674
   D34       -3.10617  -0.00000  -0.00045  -0.00004  -0.00049  -3.10666
   D35        1.09235   0.00000  -0.00042  -0.00004  -0.00045   1.09190
   D36        3.14119   0.00000  -0.00046  -0.00004  -0.00051   3.14068
   D37        1.04127  -0.00000  -0.00046  -0.00004  -0.00050   1.04077
   D38       -1.04340   0.00000  -0.00042  -0.00004  -0.00046  -1.04386
   D39        0.98447   0.00000  -0.00045  -0.00005  -0.00050   0.98397
   D40       -1.11545  -0.00000  -0.00045  -0.00004  -0.00049  -1.11594
   D41        3.08307   0.00000  -0.00041  -0.00004  -0.00045   3.08262
   D42        0.72128  -0.00000   0.00018   0.00002   0.00020   0.72149
   D43        2.78225  -0.00000   0.00018   0.00002   0.00020   2.78244
   D44       -1.34839   0.00000   0.00019   0.00002   0.00020  -1.34819
   D45        2.84782   0.00000   0.00026   0.00003   0.00029   2.84811
   D46       -1.37440   0.00000   0.00025   0.00003   0.00028  -1.37412
   D47        0.77815   0.00000   0.00026   0.00003   0.00029   0.77844
   D48       -1.42132  -0.00000   0.00023   0.00002   0.00025  -1.42107
   D49        0.63965  -0.00000   0.00022   0.00002   0.00024   0.63989
   D50        2.79220   0.00000   0.00023   0.00002   0.00025   2.79245
   D51        1.02514  -0.00000   0.00003  -0.00000   0.00003   1.02517
   D52       -1.05858  -0.00000   0.00003  -0.00000   0.00003  -1.05855
   D53        3.11364  -0.00000   0.00004  -0.00000   0.00003   3.11368
   D54        3.08740   0.00000   0.00002  -0.00000   0.00002   3.08742
   D55        1.00367   0.00000   0.00002  -0.00000   0.00002   1.00370
   D56       -1.10729   0.00000   0.00003  -0.00000   0.00003  -1.10726
   D57       -1.13285   0.00000   0.00001  -0.00000   0.00001  -1.13283
   D58        3.06662   0.00000   0.00001  -0.00000   0.00001   3.06663
   D59        0.95565   0.00000   0.00002  -0.00000   0.00002   0.95567
   D60        2.98366  -0.00000   0.00021   0.00001   0.00022   2.98388
   D61        0.84517   0.00000   0.00023   0.00002   0.00025   0.84542
   D62       -1.22154   0.00000   0.00019   0.00001   0.00020  -1.22134
   D63        0.91801  -0.00000   0.00020   0.00001   0.00021   0.91823
   D64       -1.22048   0.00000   0.00023   0.00001   0.00024  -1.22023
   D65        2.99600   0.00000   0.00019   0.00001   0.00020   2.99619
   D66       -1.13954  -0.00000   0.00021   0.00001   0.00022  -1.13932
   D67        3.00516   0.00000   0.00024   0.00001   0.00025   3.00541
   D68        0.93844   0.00000   0.00019   0.00001   0.00020   0.93865
   D69        1.08926   0.00000   0.00003   0.00002   0.00004   1.08930
   D70       -3.07044   0.00000   0.00002   0.00002   0.00003  -3.07041
   D71       -0.99609  -0.00000   0.00005   0.00001   0.00005  -0.99603
   D72       -1.05550  -0.00000  -0.00027   0.00005  -0.00022  -1.05572
   D73        3.13521   0.00000  -0.00030   0.00006  -0.00025   3.13497
   D74        3.10284   0.00000  -0.00029   0.00006  -0.00022   3.10262
   D75        1.01037   0.00000  -0.00032   0.00006  -0.00025   1.01012
   D76        1.02200   0.00000  -0.00034   0.00006  -0.00028   1.02172
   D77       -1.07047   0.00000  -0.00038   0.00007  -0.00031  -1.07078
   D78        1.70844   0.00000   0.00248  -0.00004   0.00243   1.71086
   D79       -0.93131   0.00000  -0.00009  -0.00001  -0.00010  -0.93141
   D80       -2.46276   0.00000   0.00250  -0.00004   0.00245  -2.46031
   D81        1.18068   0.00000  -0.00007  -0.00001  -0.00008   1.18060
   D82       -0.39476   0.00000   0.00253  -0.00005   0.00248  -0.39228
   D83       -3.03450  -0.00000  -0.00004  -0.00002  -0.00005  -3.03456
   D84        1.02742  -0.00000  -0.00032   0.00009  -0.00023   1.02719
   D85       -3.12552  -0.00000  -0.00033   0.00009  -0.00024  -3.12575
   D86       -1.02130   0.00000  -0.00034   0.00009  -0.00024  -1.02154
   D87       -1.06476  -0.00000  -0.00030   0.00009  -0.00021  -1.06497
   D88        1.06549  -0.00000  -0.00030   0.00009  -0.00021   1.06527
   D89       -3.11348   0.00000  -0.00031   0.00009  -0.00022  -3.11370
   D90       -0.99382   0.00000   0.00006   0.00002   0.00008  -0.99374
   D91        1.07156   0.00000   0.00005   0.00002   0.00008   1.07164
   D92       -3.04307   0.00000   0.00006   0.00003   0.00009  -3.04298
   D93        1.17050  -0.00000   0.00008   0.00002   0.00010   1.17060
   D94       -3.04730  -0.00000   0.00007   0.00003   0.00010  -3.04721
   D95       -0.87875  -0.00000   0.00008   0.00003   0.00011  -0.87864
   D96       -3.07561  -0.00000   0.00007   0.00002   0.00009  -3.07551
   D97       -1.01023  -0.00000   0.00006   0.00003   0.00009  -1.01014
   D98        1.15833   0.00000   0.00007   0.00003   0.00010   1.15843
   D99       -3.04884  -0.00000   0.00001   0.00002   0.00002  -3.04882
   D100       1.14161  -0.00000   0.00001   0.00002   0.00002   1.14164
   D101      -0.92891  -0.00000   0.00001   0.00002   0.00002  -0.92889
   D102      -0.99667   0.00000   0.00000   0.00002   0.00002  -0.99665
   D103      -3.08940   0.00000   0.00001   0.00002   0.00002  -3.08938
   D104       1.12326   0.00000   0.00000   0.00002   0.00002   1.12328
   D105       1.07421   0.00000  -0.00000   0.00002   0.00001   1.07422
   D106      -1.01852   0.00000  -0.00000   0.00002   0.00001  -1.01851
   D107      -3.08905   0.00000  -0.00000   0.00001   0.00001  -3.08904
   D108      -1.07695  -0.00000   0.00001   0.00002   0.00002  -1.07693
   D109       3.11708  -0.00000   0.00000   0.00001   0.00002   3.11710
   D110       1.01069   0.00000   0.00000   0.00002   0.00002   1.01071
   D111      -3.11617   0.00000  -0.00000   0.00002   0.00002  -3.11615
   D112       1.07785  -0.00000  -0.00000   0.00002   0.00002   1.07787
   D113      -1.02853   0.00000  -0.00001   0.00003   0.00002  -1.02851
   D114       1.09271   0.00000   0.00001   0.00002   0.00003   1.09274
   D115      -0.99645   0.00000   0.00001   0.00002   0.00003  -0.99643
   D116      -3.10284   0.00000   0.00001   0.00002   0.00003  -3.10281
         Item               Value     Threshold  Converged?
 Maximum Force            0.000002     0.000450     YES
 RMS     Force            0.000000     0.000300     YES
 Maximum Displacement     0.012406     0.001800     NO 
 RMS     Displacement     0.001995     0.001200     NO 
 Predicted change in Energy=-5.901644D-09
 Optimization completed on the basis of negligible forces.
    -- Stationary point found.
                           ----------------------------
                           !   Optimized Parameters   !
                           ! (Angstroms and Degrees)  !
 --------------------------                            --------------------------
 ! Name  Definition              Value          Derivative Info.                !
 --------------------------------------------------------------------------------
 ! R1    R(1,2)                  1.0903         -DE/DX =    0.0                 !
 ! R2    R(1,3)                  1.0947         -DE/DX =    0.0                 !
 ! R3    R(1,4)                  1.5203         -DE/DX =    0.0                 !
 ! R4    R(1,48)                 1.094          -DE/DX =    0.0                 !
 ! R5    R(4,5)                  1.3154         -DE/DX =    0.0                 !
 ! R6    R(4,6)                  1.2266         -DE/DX =    0.0                 !
 ! R7    R(5,46)                 1.0449         -DE/DX =    0.0                 !
 ! R8    R(7,8)                  1.0925         -DE/DX =    0.0                 !
 ! R9    R(7,9)                  1.0964         -DE/DX =    0.0                 !
 ! R10   R(7,10)                 1.5369         -DE/DX =    0.0                 !
 ! R11   R(7,49)                 1.0942         -DE/DX =    0.0                 !
 ! R12   R(10,11)                1.2713         -DE/DX =    0.0                 !
 ! R13   R(10,12)                1.2566         -DE/DX =    0.0                 !
 ! R14   R(11,47)                1.5596         -DE/DX =    0.0                 !
 ! R15   R(12,13)                1.7078         -DE/DX =    0.0                 !
 ! R16   R(13,30)                0.9957         -DE/DX =    0.0                 !
 ! R17   R(14,15)                1.093          -DE/DX =    0.0                 !
 ! R18   R(14,16)                1.5354         -DE/DX =    0.0                 !
 ! R19   R(14,29)                1.5414         -DE/DX =    0.0                 !
 ! R20   R(14,50)                1.0949         -DE/DX =    0.0                 !
 ! R21   R(16,17)                1.096          -DE/DX =    0.0                 !
 ! R22   R(16,18)                1.0975         -DE/DX =    0.0                 !
 ! R23   R(16,19)                1.5419         -DE/DX =    0.0                 !
 ! R24   R(19,20)                1.1014         -DE/DX =    0.0                 !
 ! R25   R(19,21)                1.535          -DE/DX =    0.0                 !
 ! R26   R(19,25)                1.5376         -DE/DX =    0.0                 !
 ! R27   R(21,22)                1.0974         -DE/DX =    0.0                 !
 ! R28   R(21,23)                1.0964         -DE/DX =    0.0                 !
 ! R29   R(21,24)                1.0973         -DE/DX =    0.0                 !
 ! R30   R(25,26)                1.0975         -DE/DX =    0.0                 !
 ! R31   R(25,27)                1.0938         -DE/DX =    0.0                 !
 ! R32   R(25,28)                1.0978         -DE/DX =    0.0                 !
 ! R33   R(29,30)                1.3876         -DE/DX =    0.0                 !
 ! R34   R(29,31)                1.4427         -DE/DX =    0.0                 !
 ! R35   R(29,45)                1.4548         -DE/DX =    0.0                 !
 ! R36   R(31,32)                1.0189         -DE/DX =    0.0                 !
 ! R37   R(31,33)                1.464          -DE/DX =    0.0                 !
 ! R38   R(33,34)                1.1031         -DE/DX =    0.0                 !
 ! R39   R(33,35)                1.5363         -DE/DX =    0.0                 !
 ! R40   R(33,51)                1.0951         -DE/DX =    0.0                 !
 ! R41   R(35,36)                1.1002         -DE/DX =    0.0                 !
 ! R42   R(35,37)                1.5334         -DE/DX =    0.0                 !
 ! R43   R(35,41)                1.5337         -DE/DX =    0.0                 !
 ! R44   R(37,38)                1.0973         -DE/DX =    0.0                 !
 ! R45   R(37,39)                1.098          -DE/DX =    0.0                 !
 ! R46   R(37,40)                1.0925         -DE/DX =    0.0                 !
 ! R47   R(41,42)                1.0977         -DE/DX =    0.0                 !
 ! R48   R(41,43)                1.0969         -DE/DX =    0.0                 !
 ! R49   R(41,44)                1.0962         -DE/DX =    0.0                 !
 ! R50   R(45,46)                1.4737         -DE/DX =    0.0                 !
 ! R51   R(45,47)                1.022          -DE/DX =    0.0                 !
 ! A1    A(2,1,3)              109.8766         -DE/DX =    0.0                 !
 ! A2    A(2,1,4)              110.0052         -DE/DX =    0.0                 !
 ! A3    A(2,1,48)             110.3449         -DE/DX =    0.0                 !
 ! A4    A(3,1,4)              109.3876         -DE/DX =    0.0                 !
 ! A5    A(3,1,48)             107.2331         -DE/DX =    0.0                 !
 ! A6    A(4,1,48)             109.9466         -DE/DX =    0.0                 !
 ! A7    A(1,4,5)              111.8314         -DE/DX =    0.0                 !
 ! A8    A(1,4,6)              121.9045         -DE/DX =    0.0                 !
 ! A9    A(5,4,6)              126.2627         -DE/DX =    0.0                 !
 ! A10   A(4,5,46)             114.181          -DE/DX =    0.0                 !
 ! A11   A(8,7,9)              108.961          -DE/DX =    0.0                 !
 ! A12   A(8,7,10)             111.1368         -DE/DX =    0.0                 !
 ! A13   A(8,7,49)             110.4176         -DE/DX =    0.0                 !
 ! A14   A(9,7,10)             108.9726         -DE/DX =    0.0                 !
 ! A15   A(9,7,49)             107.1499         -DE/DX =    0.0                 !
 ! A16   A(10,7,49)            110.0995         -DE/DX =    0.0                 !
 ! A17   A(7,10,11)            115.2796         -DE/DX =    0.0                 !
 ! A18   A(7,10,12)            117.444          -DE/DX =    0.0                 !
 ! A19   A(11,10,12)           127.2473         -DE/DX =    0.0                 !
 ! A20   A(10,11,47)           115.0495         -DE/DX =    0.0                 !
 ! A21   A(10,12,13)           119.5017         -DE/DX =    0.0                 !
 ! A22   A(15,14,16)           110.3628         -DE/DX =    0.0                 !
 ! A23   A(15,14,29)           105.8842         -DE/DX =    0.0                 !
 ! A24   A(15,14,50)           107.0859         -DE/DX =    0.0                 !
 ! A25   A(16,14,29)           115.3754         -DE/DX =    0.0                 !
 ! A26   A(16,14,50)           110.5352         -DE/DX =    0.0                 !
 ! A27   A(29,14,50)           107.1762         -DE/DX =    0.0                 !
 ! A28   A(14,16,17)           109.5486         -DE/DX =    0.0                 !
 ! A29   A(14,16,18)           109.5133         -DE/DX =    0.0                 !
 ! A30   A(14,16,19)           113.2385         -DE/DX =    0.0                 !
 ! A31   A(17,16,18)           105.9688         -DE/DX =    0.0                 !
 ! A32   A(17,16,19)           108.4914         -DE/DX =    0.0                 !
 ! A33   A(18,16,19)           109.8182         -DE/DX =    0.0                 !
 ! A34   A(16,19,20)           107.9553         -DE/DX =    0.0                 !
 ! A35   A(16,19,21)           111.1759         -DE/DX =    0.0                 !
 ! A36   A(16,19,25)           110.978          -DE/DX =    0.0                 !
 ! A37   A(20,19,21)           107.8332         -DE/DX =    0.0                 !
 ! A38   A(20,19,25)           108.3371         -DE/DX =    0.0                 !
 ! A39   A(21,19,25)           110.4321         -DE/DX =    0.0                 !
 ! A40   A(19,21,22)           110.3588         -DE/DX =    0.0                 !
 ! A41   A(19,21,23)           111.4951         -DE/DX =    0.0                 !
 ! A42   A(19,21,24)           111.6131         -DE/DX =    0.0                 !
 ! A43   A(22,21,23)           107.4935         -DE/DX =    0.0                 !
 ! A44   A(22,21,24)           107.6504         -DE/DX =    0.0                 !
 ! A45   A(23,21,24)           108.0533         -DE/DX =    0.0                 !
 ! A46   A(19,25,26)           111.3245         -DE/DX =    0.0                 !
 ! A47   A(19,25,27)           112.5095         -DE/DX =    0.0                 !
 ! A48   A(19,25,28)           109.7615         -DE/DX =    0.0                 !
 ! A49   A(26,25,27)           108.8747         -DE/DX =    0.0                 !
 ! A50   A(26,25,28)           107.6298         -DE/DX =    0.0                 !
 ! A51   A(27,25,28)           106.5146         -DE/DX =    0.0                 !
 ! A52   A(14,29,30)           110.8194         -DE/DX =    0.0                 !
 ! A53   A(14,29,31)           110.6924         -DE/DX =    0.0                 !
 ! A54   A(14,29,45)           108.3157         -DE/DX =    0.0                 !
 ! A55   A(30,29,31)           108.4086         -DE/DX =    0.0                 !
 ! A56   A(30,29,45)           109.5852         -DE/DX =    0.0                 !
 ! A57   A(31,29,45)           108.9962         -DE/DX =    0.0                 !
 ! A58   A(13,30,29)           107.1623         -DE/DX =    0.0                 !
 ! A59   A(29,31,32)           107.6878         -DE/DX =    0.0                 !
 ! A60   A(29,31,33)           114.706          -DE/DX =    0.0                 !
 ! A61   A(32,31,33)           107.7176         -DE/DX =    0.0                 !
 ! A62   A(31,33,34)           112.3639         -DE/DX =    0.0                 !
 ! A63   A(31,33,35)           110.5938         -DE/DX =    0.0                 !
 ! A64   A(31,33,51)           107.9866         -DE/DX =    0.0                 !
 ! A65   A(34,33,35)           109.0024         -DE/DX =    0.0                 !
 ! A66   A(34,33,51)           106.6822         -DE/DX =    0.0                 !
 ! A67   A(35,33,51)           110.1275         -DE/DX =    0.0                 !
 ! A68   A(33,35,36)           107.1028         -DE/DX =    0.0                 !
 ! A69   A(33,35,37)           111.4148         -DE/DX =    0.0                 !
 ! A70   A(33,35,41)           110.4518         -DE/DX =    0.0                 !
 ! A71   A(36,35,37)           108.3596         -DE/DX =    0.0                 !
 ! A72   A(36,35,41)           108.032          -DE/DX =    0.0                 !
 ! A73   A(37,35,41)           111.305          -DE/DX =    0.0                 !
 ! A74   A(35,37,38)           111.557          -DE/DX =    0.0                 !
 ! A75   A(35,37,39)           110.3627         -DE/DX =    0.0                 !
 ! A76   A(35,37,40)           110.0828         -DE/DX =    0.0                 !
 ! A77   A(38,37,39)           107.8701         -DE/DX =    0.0                 !
 ! A78   A(38,37,40)           109.254          -DE/DX =    0.0                 !
 ! A79   A(39,37,40)           107.6045         -DE/DX =    0.0                 !
 ! A80   A(35,41,42)           110.6587         -DE/DX =    0.0                 !
 ! A81   A(35,41,43)           111.4522         -DE/DX =    0.0                 !
 ! A82   A(35,41,44)           111.3768         -DE/DX =    0.0                 !
 ! A83   A(42,41,43)           107.6052         -DE/DX =    0.0                 !
 ! A84   A(42,41,44)           107.5755         -DE/DX =    0.0                 !
 ! A85   A(43,41,44)           107.9993         -DE/DX =    0.0                 !
 ! A86   A(29,45,46)           124.2357         -DE/DX =    0.0                 !
 ! A87   A(29,45,47)           109.5701         -DE/DX =    0.0                 !
 ! A88   A(46,45,47)           119.635          -DE/DX =    0.0                 !
 ! A89   L(12,13,30,5,-1)      178.2007         -DE/DX =    0.0                 !
 ! A90   L(5,46,45,17,-1)      187.4003         -DE/DX =    0.0                 !
 ! A91   L(11,47,45,13,-1)     179.2597         -DE/DX =    0.0                 !
 ! A92   L(12,13,30,5,-2)      175.0588         -DE/DX =    0.0                 !
 ! A93   L(5,46,45,17,-2)      174.217          -DE/DX =    0.0                 !
 ! A94   L(11,47,45,13,-2)     182.7635         -DE/DX =    0.0                 !
 ! D1    D(2,1,4,5)            176.4185         -DE/DX =    0.0                 !
 ! D2    D(2,1,4,6)             -3.9867         -DE/DX =    0.0                 !
 ! D3    D(3,1,4,5)            -62.8043         -DE/DX =    0.0                 !
 ! D4    D(3,1,4,6)            116.7905         -DE/DX =    0.0                 !
 ! D5    D(48,1,4,5)            54.7008         -DE/DX =    0.0                 !
 ! D6    D(48,1,4,6)          -125.7044         -DE/DX =    0.0                 !
 ! D7    D(1,4,5,46)           178.7665         -DE/DX =    0.0                 !
 ! D8    D(6,4,5,46)            -0.8069         -DE/DX =    0.0                 !
 ! D9    D(4,5,45,29)          -16.2416         -DE/DX =    0.0                 !
 ! D10   D(4,5,45,47)          135.4138         -DE/DX =    0.0                 !
 ! D11   D(8,7,10,11)          168.179          -DE/DX =    0.0                 !
 ! D12   D(8,7,10,12)          -13.6393         -DE/DX =    0.0                 !
 ! D13   D(9,7,10,11)          -71.7359         -DE/DX =    0.0                 !
 ! D14   D(9,7,10,12)          106.4459         -DE/DX =    0.0                 !
 ! D15   D(49,7,10,11)          45.512          -DE/DX =    0.0                 !
 ! D16   D(49,7,10,12)        -136.3062         -DE/DX =    0.0                 !
 ! D17   D(7,10,11,47)        -176.2417         -DE/DX =    0.0                 !
 ! D18   D(12,10,11,47)          5.7854         -DE/DX =    0.0                 !
 ! D19   D(7,10,12,13)        -177.0609         -DE/DX =    0.0                 !
 ! D20   D(11,10,12,13)          0.8736         -DE/DX =    0.0                 !
 ! D21   D(10,11,45,29)        -41.2046         -DE/DX =    0.0                 !
 ! D22   D(10,11,45,46)        167.3272         -DE/DX =    0.0                 !
 ! D23   D(10,12,30,29)         22.1759         -DE/DX =    0.0                 !
 ! D24   D(15,14,16,17)        -86.7836         -DE/DX =    0.0                 !
 ! D25   D(15,14,16,18)        157.3952         -DE/DX =    0.0                 !
 ! D26   D(15,14,16,19)         34.4645         -DE/DX =    0.0                 !
 ! D27   D(29,14,16,17)         33.1605         -DE/DX =    0.0                 !
 ! D28   D(29,14,16,18)        -82.6607         -DE/DX =    0.0                 !
 ! D29   D(29,14,16,19)        154.4086         -DE/DX =    0.0                 !
 ! D30   D(50,14,16,17)        154.9427         -DE/DX =    0.0                 !
 ! D31   D(50,14,16,18)         39.1215         -DE/DX =    0.0                 !
 ! D32   D(50,14,16,19)        -83.8092         -DE/DX =    0.0                 !
 ! D33   D(15,14,29,30)        -57.6536         -DE/DX =    0.0                 !
 ! D34   D(15,14,29,31)       -177.9702         -DE/DX =    0.0                 !
 ! D35   D(15,14,29,45)         62.5871         -DE/DX =    0.0                 !
 ! D36   D(16,14,29,30)        179.9769         -DE/DX =    0.0                 !
 ! D37   D(16,14,29,31)         59.6603         -DE/DX =    0.0                 !
 ! D38   D(16,14,29,45)        -59.7823         -DE/DX =    0.0                 !
 ! D39   D(50,14,29,30)         56.4059         -DE/DX =    0.0                 !
 ! D40   D(50,14,29,31)        -63.9107         -DE/DX =    0.0                 !
 ! D41   D(50,14,29,45)        176.6466         -DE/DX =    0.0                 !
 ! D42   D(14,16,19,20)         41.3265         -DE/DX =    0.0                 !
 ! D43   D(14,16,19,21)        159.411          -DE/DX =    0.0                 !
 ! D44   D(14,16,19,25)        -77.2571         -DE/DX =    0.0                 !
 ! D45   D(17,16,19,20)        163.1683         -DE/DX =    0.0                 !
 ! D46   D(17,16,19,21)        -78.7472         -DE/DX =    0.0                 !
 ! D47   D(17,16,19,25)         44.5847         -DE/DX =    0.0                 !
 ! D48   D(18,16,19,20)        -81.4354         -DE/DX =    0.0                 !
 ! D49   D(18,16,19,21)         36.6491         -DE/DX =    0.0                 !
 ! D50   D(18,16,19,25)        159.981          -DE/DX =    0.0                 !
 ! D51   D(16,19,21,22)         58.7365         -DE/DX =    0.0                 !
 ! D52   D(16,19,21,23)        -60.652          -DE/DX =    0.0                 !
 ! D53   D(16,19,21,24)        178.3987         -DE/DX =    0.0                 !
 ! D54   D(20,19,21,22)        176.8948         -DE/DX =    0.0                 !
 ! D55   D(20,19,21,23)         57.5063         -DE/DX =    0.0                 !
 ! D56   D(20,19,21,24)        -63.443          -DE/DX =    0.0                 !
 ! D57   D(25,19,21,22)        -64.9073         -DE/DX =    0.0                 !
 ! D58   D(25,19,21,23)        175.7043         -DE/DX =    0.0                 !
 ! D59   D(25,19,21,24)         54.755          -DE/DX =    0.0                 !
 ! D60   D(16,19,25,26)        170.9512         -DE/DX =    0.0                 !
 ! D61   D(16,19,25,27)         48.4247         -DE/DX =    0.0                 !
 ! D62   D(16,19,25,28)        -69.9892         -DE/DX =    0.0                 !
 ! D63   D(20,19,25,26)         52.5984         -DE/DX =    0.0                 !
 ! D64   D(20,19,25,27)        -69.9281         -DE/DX =    0.0                 !
 ! D65   D(20,19,25,28)        171.6579         -DE/DX =    0.0                 !
 ! D66   D(21,19,25,26)        -65.2907         -DE/DX =    0.0                 !
 ! D67   D(21,19,25,27)        172.1828         -DE/DX =    0.0                 !
 ! D68   D(21,19,25,28)         53.7689         -DE/DX =    0.0                 !
 ! D69   D(14,29,30,13)         62.41           -DE/DX =    0.0                 !
 ! D70   D(31,29,30,13)       -175.9231         -DE/DX =    0.0                 !
 ! D71   D(45,29,30,13)        -57.0715         -DE/DX =    0.0                 !
 ! D72   D(14,29,31,32)        -60.4757         -DE/DX =    0.0                 !
 ! D73   D(14,29,31,33)        179.6345         -DE/DX =    0.0                 !
 ! D74   D(30,29,31,32)        177.7795         -DE/DX =    0.0                 !
 ! D75   D(30,29,31,33)         57.8897         -DE/DX =    0.0                 !
 ! D76   D(45,29,31,32)         58.5565         -DE/DX =    0.0                 !
 ! D77   D(45,29,31,33)        -61.3333         -DE/DX =    0.0                 !
 ! D78   D(14,29,45,46)         97.8862         -DE/DX =    0.0                 !
 ! D79   D(14,29,45,47)        -53.36           -DE/DX =    0.0                 !
 ! D80   D(30,29,45,46)       -141.1058         -DE/DX =    0.0                 !
 ! D81   D(30,29,45,47)         67.6479         -DE/DX =    0.0                 !
 ! D82   D(31,29,45,46)        -22.618          -DE/DX =    0.0                 !
 ! D83   D(31,29,45,47)       -173.8642         -DE/DX =    0.0                 !
 ! D84   D(29,31,33,34)         58.8669         -DE/DX =    0.0                 !
 ! D85   D(29,31,33,35)       -179.0789         -DE/DX =    0.0                 !
 ! D86   D(29,31,33,51)        -58.5161         -DE/DX =    0.0                 !
 ! D87   D(32,31,33,34)        -61.0064         -DE/DX =    0.0                 !
 ! D88   D(32,31,33,35)         61.0479         -DE/DX =    0.0                 !
 ! D89   D(32,31,33,51)       -178.3894         -DE/DX =    0.0                 !
 ! D90   D(31,33,35,36)        -56.9419         -DE/DX =    0.0                 !
 ! D91   D(31,33,35,37)         61.3958         -DE/DX =    0.0                 !
 ! D92   D(31,33,35,41)       -174.3551         -DE/DX =    0.0                 !
 ! D93   D(34,33,35,36)         67.0647         -DE/DX =    0.0                 !
 ! D94   D(34,33,35,37)       -174.5976         -DE/DX =    0.0                 !
 ! D95   D(34,33,35,41)        -50.3485         -DE/DX =    0.0                 !
 ! D96   D(51,33,35,36)       -176.2194         -DE/DX =    0.0                 !
 ! D97   D(51,33,35,37)        -57.8817         -DE/DX =    0.0                 !
 ! D98   D(51,33,35,41)         66.3674         -DE/DX =    0.0                 !
 ! D99   D(33,35,37,38)       -174.6856         -DE/DX =    0.0                 !
 ! D100  D(33,35,37,39)         65.4097         -DE/DX =    0.0                 !
 ! D101  D(33,35,37,40)        -53.2227         -DE/DX =    0.0                 !
 ! D102  D(36,35,37,38)        -57.105          -DE/DX =    0.0                 !
 ! D103  D(36,35,37,39)       -177.0097         -DE/DX =    0.0                 !
 ! D104  D(36,35,37,40)         64.358          -DE/DX =    0.0                 !
 ! D105  D(41,35,37,38)         61.5476         -DE/DX =    0.0                 !
 ! D106  D(41,35,37,39)        -58.357          -DE/DX =    0.0                 !
 ! D107  D(41,35,37,40)       -176.9894         -DE/DX =    0.0                 !
 ! D108  D(33,35,41,42)        -61.7046         -DE/DX =    0.0                 !
 ! D109  D(33,35,41,43)        178.5953         -DE/DX =    0.0                 !
 ! D110  D(33,35,41,44)         57.9085         -DE/DX =    0.0                 !
 ! D111  D(36,35,41,42)       -178.5436         -DE/DX =    0.0                 !
 ! D112  D(36,35,41,43)         61.7563         -DE/DX =    0.0                 !
 ! D113  D(36,35,41,44)        -58.9305         -DE/DX =    0.0                 !
 ! D114  D(37,35,41,42)         62.6074         -DE/DX =    0.0                 !
 ! D115  D(37,35,41,43)        -57.0926         -DE/DX =    0.0                 !
 ! D116  D(37,35,41,44)       -177.7795         -DE/DX =    0.0                 !
 --------------------------------------------------------------------------------
 GradGradGradGradGradGradGradGradGradGradGradGradGradGradGradGradGradGrad

 Symmetry turned off by external request.
 Stoichiometry    C14H30NO6(1-)
 Framework group  C1[X(C14H30NO6)]
 Deg. of freedom   147
 Full point group                 C1      NOp   1
                          Input orientation:                          
 ---------------------------------------------------------------------
 Center     Atomic      Atomic             Coordinates (Angstroms)
 Number     Number       Type             X           Y           Z
 ---------------------------------------------------------------------
      1          6           0        1.746227   -4.308212    0.179397
      2          1           0        2.826630   -4.396304    0.296852
      3          1           0        1.239186   -4.825901    0.999967
      4          6           0        1.340749   -2.842970    0.179960
      5          8           0        0.051948   -2.691995   -0.035504
      6          8           0        2.154402   -1.945248    0.371344
      7          6           0       -4.273093    1.683398   -2.757789
      8          1           0       -4.983846    2.433732   -2.403798
      9          1           0       -3.727034    2.087887   -3.618200
     10          6           0       -3.266735    1.310709   -1.657585
     11          8           0       -2.555247    0.284877   -1.897518
     12          8           0       -3.208330    2.057822   -0.648905
     13          1           0       -2.056555    1.736179    0.570358
     14          6           0        0.238832    1.643656   -0.614272
     15          1           0       -0.606331    1.905930   -1.255811
     16          6           0        1.328939    0.934128   -1.430203
     17          1           0        1.118185   -0.140785   -1.467152
     18          1           0        2.294344    1.035102   -0.918053
     19          6           0        1.446241    1.459440   -2.875152
     20          1           0        1.352211    2.556453   -2.846296
     21          6           0        2.816392    1.120771   -3.478776
     22          1           0        2.976887    0.035206   -3.476272
     23          1           0        3.631961    1.575825   -2.904485
     24          1           0        2.897325    1.466682   -4.517023
     25          6           0        0.317970    0.900270   -3.757447
     26          1           0        0.299083    1.390205   -4.739287
     27          1           0       -0.666780    1.001863   -3.292296
     28          1           0        0.474898   -0.173317   -3.924550
     29          6           0       -0.353243    0.824873    0.549741
     30          8           0       -1.325168    1.553207    1.220759
     31          7           0        0.676193    0.461699    1.492931
     32          1           0        1.364410   -0.103430    0.997709
     33          6           0        0.206840   -0.313914    2.642489
     34          1           0       -0.276862   -1.258667    2.342085
     35          6           0        1.371392   -0.628589    3.593864
     36          1           0        2.133905   -1.161631    3.006663
     37          6           0        2.000602    0.653635    4.151899
     38          1           0        2.890060    0.436154    4.756646
     39          1           0        1.281982    1.185944    4.788910
     40          1           0        2.276115    1.323123    3.333752
     41          6           0        0.905795   -1.557475    4.721951
     42          1           0        0.122598   -1.075924    5.321749
     43          1           0        1.731188   -1.812933    5.397649
     44          1           0        0.491499   -2.491495    4.325072
     45          8           0       -0.943088   -0.387151    0.002542
     46          1           0       -0.270644   -1.698254   -0.022500
     47          1           0       -1.601235   -0.142470   -0.740125
     48          1           0        1.424808   -4.784050   -0.751820
     49          1           0       -4.801720    0.789427   -3.102385
     50          1           0        0.622838    2.577327   -0.190370
     51          1           0       -0.554447    0.277834    3.161569
 ---------------------------------------------------------------------
 Rotational constants (GHZ):      0.3106320      0.1839895      0.1564867

 **********************************************************************

            Population analysis using the SCF density.

 **********************************************************************

 Alpha  occ. eigenvalues --  -19.04582 -19.01577 -18.99502 -18.97820 -18.96058
 Alpha  occ. eigenvalues --  -18.95961 -14.17596 -10.20226 -10.16319 -10.14325
 Alpha  occ. eigenvalues --  -10.09509 -10.07698 -10.07597 -10.07452 -10.07412
 Alpha  occ. eigenvalues --  -10.07261 -10.06330 -10.05627 -10.05435 -10.05307
 Alpha  occ. eigenvalues --  -10.04147  -0.96675  -0.90991  -0.88870  -0.88120
 Alpha  occ. eigenvalues --   -0.82989  -0.80087  -0.75721  -0.69444  -0.67952
 Alpha  occ. eigenvalues --   -0.64266  -0.61968  -0.59039  -0.57707  -0.57211
 Alpha  occ. eigenvalues --   -0.55159  -0.51341  -0.48458  -0.45650  -0.44832
 Alpha  occ. eigenvalues --   -0.44184  -0.39152  -0.38042  -0.37321  -0.35630
 Alpha  occ. eigenvalues --   -0.35340  -0.35140  -0.34855  -0.34088  -0.33390
 Alpha  occ. eigenvalues --   -0.32273  -0.32144  -0.31697  -0.30847  -0.30493
 Alpha  occ. eigenvalues --   -0.30404  -0.29621  -0.29031  -0.28608  -0.27929
 Alpha  occ. eigenvalues --   -0.27754  -0.27532  -0.26932  -0.25865  -0.25237
 Alpha  occ. eigenvalues --   -0.24781  -0.24409  -0.23673  -0.23081  -0.22319
 Alpha  occ. eigenvalues --   -0.21974  -0.21605  -0.21346  -0.20640  -0.19946
 Alpha  occ. eigenvalues --   -0.19410  -0.19080  -0.18546  -0.15451  -0.14105
 Alpha  occ. eigenvalues --   -0.12211  -0.11662  -0.11058  -0.10197  -0.09409
 Alpha virt. eigenvalues --    0.12903   0.18364   0.18826   0.19489   0.20661
 Alpha virt. eigenvalues --    0.22819   0.23487   0.23790   0.24412   0.24529
 Alpha virt. eigenvalues --    0.24857   0.25089   0.25695   0.26074   0.26691
 Alpha virt. eigenvalues --    0.26888   0.27417   0.28012   0.28142   0.28454
 Alpha virt. eigenvalues --    0.28562   0.28684   0.29488   0.29686   0.29992
 Alpha virt. eigenvalues --    0.30634   0.31130   0.32345   0.32779   0.33481
 Alpha virt. eigenvalues --    0.34052   0.34349   0.35364   0.35880   0.36668
 Alpha virt. eigenvalues --    0.36880   0.37259   0.37953   0.39271   0.40141
 Alpha virt. eigenvalues --    0.41294   0.42585   0.43017   0.43861   0.45266
 Alpha virt. eigenvalues --    0.45375   0.47086   0.50259   0.51731   0.57796
 Alpha virt. eigenvalues --    0.60534   0.61103   0.61838   0.62319   0.63176
 Alpha virt. eigenvalues --    0.63457   0.64287   0.64820   0.65430   0.65913
 Alpha virt. eigenvalues --    0.66599   0.67839   0.68297   0.69298   0.69878
 Alpha virt. eigenvalues --    0.70693   0.72501   0.72522   0.73260   0.73553
 Alpha virt. eigenvalues --    0.75238   0.75786   0.76354   0.76424   0.77131
 Alpha virt. eigenvalues --    0.78219   0.78694   0.80116   0.80237   0.80451
 Alpha virt. eigenvalues --    0.81040   0.82727   0.82908   0.84432   0.84845
 Alpha virt. eigenvalues --    0.85948   0.87054   0.87365   0.89940   0.90399
 Alpha virt. eigenvalues --    0.90550   0.91517   0.92468   0.93947   0.94261
 Alpha virt. eigenvalues --    0.94657   0.95159   0.95594   0.96531   0.96680
 Alpha virt. eigenvalues --    0.96962   0.97511   0.97895   0.97966   0.98667
 Alpha virt. eigenvalues --    0.98971   0.99120   0.99972   1.00565   1.01195
 Alpha virt. eigenvalues --    1.01493   1.01804   1.02836   1.03633   1.04176
 Alpha virt. eigenvalues --    1.04210   1.05268   1.05399   1.06238   1.07000
 Alpha virt. eigenvalues --    1.07608   1.08261   1.08744   1.09681   1.10636
 Alpha virt. eigenvalues --    1.12012   1.15100   1.15945   1.16318   1.17360
 Alpha virt. eigenvalues --    1.18042   1.20330   1.21663   1.22931   1.23512
 Alpha virt. eigenvalues --    1.25112   1.26792   1.27622   1.29050   1.30725
 Alpha virt. eigenvalues --    1.31935   1.33286   1.34884   1.37709   1.38445
 Alpha virt. eigenvalues --    1.41023   1.42052   1.42901   1.44075   1.45283
 Alpha virt. eigenvalues --    1.47423   1.48001   1.49398   1.51510   1.52254
 Alpha virt. eigenvalues --    1.53062   1.54062   1.55153   1.56815   1.57524
 Alpha virt. eigenvalues --    1.59577   1.60444   1.60782   1.61603   1.63987
 Alpha virt. eigenvalues --    1.64489   1.64895   1.66482   1.67417   1.69268
 Alpha virt. eigenvalues --    1.70666   1.71477   1.73865   1.74760   1.76501
 Alpha virt. eigenvalues --    1.78100   1.79208   1.80871   1.81997   1.82605
 Alpha virt. eigenvalues --    1.83994   1.84978   1.85167   1.86922   1.87563
 Alpha virt. eigenvalues --    1.88183   1.90239   1.90723   1.91157   1.93054
 Alpha virt. eigenvalues --    1.93411   1.93984   1.94632   1.95881   1.96410
 Alpha virt. eigenvalues --    1.96726   1.97691   1.97714   1.98247   1.98737
 Alpha virt. eigenvalues --    1.99425   2.00513   2.01424   2.01931   2.02321
 Alpha virt. eigenvalues --    2.03197   2.05040   2.06276   2.06923   2.08567
 Alpha virt. eigenvalues --    2.09383   2.10820   2.11217   2.11558   2.12977
 Alpha virt. eigenvalues --    2.14269   2.14424   2.14713   2.14786   2.15627
 Alpha virt. eigenvalues --    2.15709   2.16401   2.16503   2.16764   2.17943
 Alpha virt. eigenvalues --    2.18697   2.19149   2.19658   2.20252   2.20564
 Alpha virt. eigenvalues --    2.20845   2.21353   2.22084   2.23755   2.24320
 Alpha virt. eigenvalues --    2.25104   2.26138   2.27500   2.29566   2.31281
 Alpha virt. eigenvalues --    2.32144   2.33821   2.34675   2.35580   2.36605
 Alpha virt. eigenvalues --    2.37845   2.38038   2.39098   2.40244   2.40907
 Alpha virt. eigenvalues --    2.42412   2.43188   2.43534   2.44152   2.44885
 Alpha virt. eigenvalues --    2.46819   2.47690   2.48203   2.48714   2.49359
 Alpha virt. eigenvalues --    2.49787   2.51533   2.54268   2.54921   2.58113
 Alpha virt. eigenvalues --    2.58778   2.61788   2.63017   2.64252   2.64758
 Alpha virt. eigenvalues --    2.66440   2.67415   2.67835   2.69560   2.71226
 Alpha virt. eigenvalues --    2.72317   2.73698   2.75983   2.77140   2.77445
 Alpha virt. eigenvalues --    2.78633   2.79628   2.79936   2.80632   2.80684
 Alpha virt. eigenvalues --    2.81054   2.81792   2.82378   2.83253   2.83565
 Alpha virt. eigenvalues --    2.84118   2.84702   2.84962   2.85773   2.86498
 Alpha virt. eigenvalues --    2.87221   2.89317   2.91186   2.91516   2.93123
 Alpha virt. eigenvalues --    2.94094   2.95211   2.96773   2.97872   2.98644
 Alpha virt. eigenvalues --    2.98974   2.98998   2.99706   3.00436   3.00772
 Alpha virt. eigenvalues --    3.01077   3.01706   3.02613   3.03330   3.05153
 Alpha virt. eigenvalues --    3.05972   3.06640   3.07931   3.08460   3.09499
 Alpha virt. eigenvalues --    3.11425   3.16139   3.16994   3.19268   3.21284
 Alpha virt. eigenvalues --    3.23375   3.25588   3.27297   3.28223   3.29500
 Alpha virt. eigenvalues --    3.32352   3.34204   3.34711   3.36603   3.36981
 Alpha virt. eigenvalues --    3.41812   3.42310   3.42843   3.45546   3.51015
 Alpha virt. eigenvalues --    3.52621   3.53186   3.53598   3.54050   3.54731
 Alpha virt. eigenvalues --    3.54952   3.55989   3.57053   3.58546   3.59353
 Alpha virt. eigenvalues --    3.61567   3.62971   3.64919   3.65924   3.66830
 Alpha virt. eigenvalues --    3.70367   3.73490   3.74907   3.84266   4.16962
 Alpha virt. eigenvalues --    4.22959   4.27321   4.32040   4.33552   4.35336
 Alpha virt. eigenvalues --    4.40905   4.44373   4.46413   4.47563   4.52786
 Alpha virt. eigenvalues --    4.62257   4.62894   4.65892   4.67402   4.69091
 Alpha virt. eigenvalues --    4.72027   4.79424   4.81649   4.87208   4.97230
          Condensed to atoms (all electrons):
 Mulliken charges:
               1
     1  C   -0.371304
     2  H    0.111739
     3  H    0.121845
     4  C    0.570598
     5  O   -0.538625
     6  O   -0.509071
     7  C   -0.367467
     8  H    0.088643
     9  H    0.097855
    10  C    0.580461
    11  O   -0.613199
    12  O   -0.593749
    13  H    0.341305
    14  C   -0.197507
    15  H    0.105313
    16  C   -0.167330
    17  H    0.099439
    18  H    0.076122
    19  C   -0.051577
    20  H    0.065958
    21  C   -0.305523
    22  H    0.093735
    23  H    0.082154
    24  H    0.070330
    25  C   -0.318622
    26  H    0.059960
    27  H    0.147654
    28  H    0.084387
    29  C    0.624128
    30  O   -0.606470
    31  N   -0.562803
    32  H    0.269951
    33  C    0.003234
    34  H    0.065071
    35  C   -0.075706
    36  H    0.092001
    37  C   -0.296415
    38  H    0.060715
    39  H    0.080512
    40  H    0.122652
    41  C   -0.306883
    42  H    0.086990
    43  H    0.072147
    44  H    0.088688
    45  O   -0.669831
    46  H    0.417342
    47  H    0.375231
    48  H    0.120107
    49  H    0.093158
    50  H    0.079919
    51  H    0.102737
 Sum of Mulliken charges =  -1.00000
 Mulliken charges with hydrogens summed into heavy atoms:
               1
     1  C   -0.017613
     4  C    0.570598
     5  O   -0.121282
     6  O   -0.509071
     7  C   -0.087810
    10  C    0.580461
    11  O   -0.613199
    12  O   -0.593749
    14  C   -0.012276
    16  C    0.008231
    19  C    0.014381
    21  C   -0.059303
    25  C   -0.026621
    29  C    0.624128
    30  O   -0.265165
    31  N   -0.292852
    33  C    0.171042
    35  C    0.016295
    37  C   -0.032536
    41  C   -0.059059
    45  O   -0.294600
 Electronic spatial extent (au):  <R**2>=           8128.1840
 Charge=             -1.0000 electrons
 Dipole moment (field-independent basis, Debye):
    X=              4.4742    Y=             -3.1142    Z=             -0.1183  Tot=              5.4526
 Quadrupole moment (field-independent basis, Debye-Ang):
   XX=           -163.0680   YY=           -144.8323   ZZ=           -154.3066
   XY=              9.3160   XZ=             -6.9480   YZ=             -0.8854
 Traceless Quadrupole moment (field-independent basis, Debye-Ang):
   XX=             -8.9990   YY=              9.2366   ZZ=             -0.2376
   XY=              9.3160   XZ=             -6.9480   YZ=             -0.8854
 Octapole moment (field-independent basis, Debye-Ang**2):
  XXX=             -3.4005  YYY=            -36.5634  ZZZ=             -4.7136  XYY=             16.3735
  XXY=            -31.1801  XXZ=             19.9694  XZZ=            -20.8934  YZZ=            -10.1217
  YYZ=             -4.7349  XYZ=              2.1923
 Hexadecapole moment (field-independent basis, Debye-Ang**3):
 XXXX=          -3514.6237 YYYY=          -2618.5936 ZZZZ=          -5465.7260 XXXY=            692.3294
 XXXZ=           -558.9079 YYYX=            581.4818 YYYZ=            616.1796 ZZZX=           -571.6908
 ZZZY=            660.0839 XXYY=          -1072.1305 XXZZ=          -1506.3264 YYZZ=          -1316.4340
 XXYZ=            232.1776 YYXZ=           -181.8976 ZZXY=            169.9382
 N-N= 1.943367773176D+03 E-N=-6.378078493764D+03  KE= 1.048267509104D+03
 1\1\ WCSS.PL-BEM-NODE20\FOpt\RB3LYP\6-31G(d,p)\C14H30N1O6(1-)\WUBH\06-
 Aug-2024\0\\# opt=(calcfc,gdiis) freq B3LYP/6-31G** em=gd3 int=ultrafi
 ne nosymm\\Title\\-1,1\C,1.7462273224,-4.3082122431,0.1793973289\H,2.8
 266300987,-4.3963039985,0.2968516726\H,1.2391862115,-4.8259010709,0.99
 99667697\C,1.3407487602,-2.8429700648,0.1799595368\O,0.0519475208,-2.6
 919951181,-0.0355037421\O,2.154402422,-1.9452479961,0.3713437557\C,-4.
 2730931591,1.6833981327,-2.7577894899\H,-4.983845995,2.4337321392,-2.4
 037980389\H,-3.7270339957,2.0878873804,-3.6181996621\C,-3.2667346029,1
 .3107090826,-1.6575850644\O,-2.5552467674,0.284876747,-1.8975181235\O,
 -3.2083302361,2.0578220441,-0.6489050344\H,-2.0565550035,1.7361791544,
 0.5703583187\C,0.2388319908,1.6436555119,-0.6142717268\H,-0.6063307687
 ,1.905930162,-1.2558106287\C,1.3289391805,0.9341284129,-1.4302028122\H
 ,1.1181848398,-0.1407849374,-1.4671519027\H,2.2943439574,1.0351016057,
 -0.9180532705\C,1.4462413661,1.4594400403,-2.8751523309\H,1.3522113898
 ,2.5564526855,-2.8462963345\C,2.816391626,1.1207714865,-3.4787763844\H
 ,2.976887212,0.0352057235,-3.4762716685\H,3.6319609107,1.5758253181,-2
 .9044847148\H,2.8973251162,1.4666816347,-4.5170225515\C,0.3179704808,0
 .9002699424,-3.7574473061\H,0.299083495,1.3902049181,-4.7392865418\H,-
 0.6667800574,1.0018626869,-3.2922961268\H,0.4748977116,-0.1733174529,-
 3.9245502836\C,-0.3532429043,0.8248734101,0.549741422\O,-1.3251678349,
 1.5532067111,1.2207594799\N,0.6761929233,0.4616991231,1.4929307471\H,1
 .3644100067,-0.1034295249,0.9977089852\C,0.2068397806,-0.3139139499,2.
 6424890894\H,-0.2768619125,-1.2586672041,2.3420851443\C,1.3713923302,-
 0.628588929,3.5938644514\H,2.1339046303,-1.1616312885,3.0066631456\C,2
 .0006015015,0.6536352383,4.1518992025\H,2.8900600913,0.4361541496,4.75
 6645856\H,1.2819815584,1.1859443199,4.7889098996\H,2.2761149739,1.3231
 225431,3.3337523101\C,0.9057952771,-1.5574748972,4.7219512863\H,0.1225
 982493,-1.0759236782,5.3217494942\H,1.7311883478,-1.8129327777,5.39764
 88133\H,0.4914985142,-2.4914950231,4.3250719624\O,-0.9430884129,-0.387
 1511519,0.0025422522\H,-0.2706438104,-1.6982540192,-0.0224999396\H,-1.
 6012348922,-0.142469922,-0.7401250431\H,1.4248082692,-4.7840500548,-0.
 7518197934\H,-4.8017201386,0.7894274208,-3.1023852385\H,0.6228380865,2
 .5773265095,-0.1903698335\H,-0.5544466605,0.2778340683,3.161568663\\Ve
 rsion=ES64L-G09RevE.01\HF=-1057.911964\RMSD=3.053e-09\RMSF=4.578e-07\D
 ipole=1.8384971,-1.2338247,-0.0647667\Quadrupole=-6.6905421,6.8671973,
 -0.1766552,6.9262538,-5.1656395,-0.6582582\PG=C01 [X(C14H30N1O6)]\\@


 ERWIN WITH HIS PSI CAN DO
 CALCULATIONS QUITE A FEW.
 BUT ONE THING HAS NOT BEEN SEEN
 JUST WHAT DOES PSI REALLY MEAN.
 -- WALTER HUCKEL, TRANS. BY FELIX BLOCH
 Job cpu time:       0 days  6 hours 16 minutes 41.0 seconds.
 File lengths (MBytes):  RWF=   1291 Int=      0 D2E=      0 Chk=     19 Scr=      2
 Normal termination of Gaussian 09 at Tue Aug  6 12:25:53 2024.
 Link1:  Proceeding to internal job step number  2.
 ----------------------------------------------------------------------
 #N Geom=AllCheck Guess=TCheck SCRF=Check GenChk RB3LYP/6-31G(d,p) Freq
 ----------------------------------------------------------------------
 1/10=4,18=20,19=11,29=7,30=1,38=1,40=1/1,3;
 2/9=110,12=2,15=1,40=1/2;
 3/5=1,6=6,7=101,11=2,14=-4,16=1,25=1,30=1,70=2,71=2,74=-5,75=-5,116=1,124=31,140=1/1,2,3;
 4/5=101/1;
 5/5=2,38=6,98=1/2;
 8/6=4,10=90,11=11/1;
 11/6=1,8=1,9=11,15=111,16=1,31=1/1,2,10;
 10/6=1,31=1/2;
 6/7=2,8=2,9=2,10=2,18=1,28=1/1;
 7/8=1,10=1,25=1,30=1/1,2,3,16;
 1/10=4,18=20,19=11,30=1/3;
 99//99;
 Structure from the checkpoint file:  "ts-frame25_qm-modify-struc_-1-irc-rc.chk"
 -----
 Title
 -----
 Charge = -1 Multiplicity = 1
 Redundant internal coordinates found in file.
 C,0,1.7462273224,-4.3082122431,0.1793973289
 H,0,2.8266300987,-4.3963039985,0.2968516726
 H,0,1.2391862115,-4.8259010709,0.9999667697
 C,0,1.3407487602,-2.8429700648,0.1799595368
 O,0,0.0519475208,-2.6919951181,-0.0355037421
 O,0,2.154402422,-1.9452479961,0.3713437557
 C,0,-4.2730931591,1.6833981327,-2.7577894899
 H,0,-4.983845995,2.4337321392,-2.4037980389
 H,0,-3.7270339957,2.0878873804,-3.6181996621
 C,0,-3.2667346029,1.3107090826,-1.6575850644
 O,0,-2.5552467674,0.284876747,-1.8975181235
 O,0,-3.2083302361,2.0578220441,-0.6489050344
 H,0,-2.0565550035,1.7361791544,0.5703583187
 C,0,0.2388319908,1.6436555119,-0.6142717268
 H,0,-0.6063307687,1.905930162,-1.2558106287
 C,0,1.3289391805,0.9341284129,-1.4302028122
 H,0,1.1181848398,-0.1407849374,-1.4671519027
 H,0,2.2943439574,1.0351016057,-0.9180532705
 C,0,1.4462413661,1.4594400403,-2.8751523309
 H,0,1.3522113898,2.5564526855,-2.8462963345
 C,0,2.816391626,1.1207714865,-3.4787763844
 H,0,2.976887212,0.0352057235,-3.4762716685
 H,0,3.6319609107,1.5758253181,-2.9044847148
 H,0,2.8973251162,1.4666816347,-4.5170225515
 C,0,0.3179704808,0.9002699424,-3.7574473061
 H,0,0.299083495,1.3902049181,-4.7392865418
 H,0,-0.6667800574,1.0018626869,-3.2922961268
 H,0,0.4748977116,-0.1733174529,-3.9245502836
 C,0,-0.3532429043,0.8248734101,0.549741422
 O,0,-1.3251678349,1.5532067111,1.2207594799
 N,0,0.6761929233,0.4616991231,1.4929307471
 H,0,1.3644100067,-0.1034295249,0.9977089852
 C,0,0.2068397806,-0.3139139499,2.6424890894
 H,0,-0.2768619125,-1.2586672041,2.3420851443
 C,0,1.3713923302,-0.628588929,3.5938644514
 H,0,2.1339046303,-1.1616312885,3.0066631456
 C,0,2.0006015015,0.6536352383,4.1518992025
 H,0,2.8900600913,0.4361541496,4.756645856
 H,0,1.2819815584,1.1859443199,4.7889098996
 H,0,2.2761149739,1.3231225431,3.3337523101
 C,0,0.9057952771,-1.5574748972,4.7219512863
 H,0,0.1225982493,-1.0759236782,5.3217494942
 H,0,1.7311883478,-1.8129327777,5.3976488133
 H,0,0.4914985142,-2.4914950231,4.3250719624
 O,0,-0.9430884129,-0.3871511519,0.0025422522
 H,0,-0.2706438104,-1.6982540192,-0.0224999396
 H,0,-1.6012348922,-0.142469922,-0.7401250431
 H,0,1.4248082692,-4.7840500548,-0.7518197934
 H,0,-4.8017201386,0.7894274208,-3.1023852385
 H,0,0.6228380865,2.5773265095,-0.1903698335
 H,0,-0.5544466605,0.2778340683,3.161568663
 Recover connectivity data from disk.

 GradGradGradGradGradGradGradGradGradGradGradGradGradGradGradGradGradGrad
 Berny optimization.
 Initialization pass.
                           ----------------------------
                           !    Initial Parameters    !
                           ! (Angstroms and Degrees)  !
 --------------------------                            --------------------------
 ! Name  Definition              Value          Derivative Info.                !
 --------------------------------------------------------------------------------
 ! R1    R(1,2)                  1.0903         calculate D2E/DX2 analytically  !
 ! R2    R(1,3)                  1.0947         calculate D2E/DX2 analytically  !
 ! R3    R(1,4)                  1.5203         calculate D2E/DX2 analytically  !
 ! R4    R(1,48)                 1.094          calculate D2E/DX2 analytically  !
 ! R5    R(4,5)                  1.3154         calculate D2E/DX2 analytically  !
 ! R6    R(4,6)                  1.2266         calculate D2E/DX2 analytically  !
 ! R7    R(5,46)                 1.0449         calculate D2E/DX2 analytically  !
 ! R8    R(7,8)                  1.0925         calculate D2E/DX2 analytically  !
 ! R9    R(7,9)                  1.0964         calculate D2E/DX2 analytically  !
 ! R10   R(7,10)                 1.5369         calculate D2E/DX2 analytically  !
 ! R11   R(7,49)                 1.0942         calculate D2E/DX2 analytically  !
 ! R12   R(10,11)                1.2713         calculate D2E/DX2 analytically  !
 ! R13   R(10,12)                1.2566         calculate D2E/DX2 analytically  !
 ! R14   R(11,47)                1.5596         calculate D2E/DX2 analytically  !
 ! R15   R(12,13)                1.7078         calculate D2E/DX2 analytically  !
 ! R16   R(13,30)                0.9957         calculate D2E/DX2 analytically  !
 ! R17   R(14,15)                1.093          calculate D2E/DX2 analytically  !
 ! R18   R(14,16)                1.5354         calculate D2E/DX2 analytically  !
 ! R19   R(14,29)                1.5414         calculate D2E/DX2 analytically  !
 ! R20   R(14,50)                1.0949         calculate D2E/DX2 analytically  !
 ! R21   R(16,17)                1.096          calculate D2E/DX2 analytically  !
 ! R22   R(16,18)                1.0975         calculate D2E/DX2 analytically  !
 ! R23   R(16,19)                1.5419         calculate D2E/DX2 analytically  !
 ! R24   R(19,20)                1.1014         calculate D2E/DX2 analytically  !
 ! R25   R(19,21)                1.535          calculate D2E/DX2 analytically  !
 ! R26   R(19,25)                1.5376         calculate D2E/DX2 analytically  !
 ! R27   R(21,22)                1.0974         calculate D2E/DX2 analytically  !
 ! R28   R(21,23)                1.0964         calculate D2E/DX2 analytically  !
 ! R29   R(21,24)                1.0973         calculate D2E/DX2 analytically  !
 ! R30   R(25,26)                1.0975         calculate D2E/DX2 analytically  !
 ! R31   R(25,27)                1.0938         calculate D2E/DX2 analytically  !
 ! R32   R(25,28)                1.0978         calculate D2E/DX2 analytically  !
 ! R33   R(29,30)                1.3876         calculate D2E/DX2 analytically  !
 ! R34   R(29,31)                1.4427         calculate D2E/DX2 analytically  !
 ! R35   R(29,45)                1.4548         calculate D2E/DX2 analytically  !
 ! R36   R(31,32)                1.0189         calculate D2E/DX2 analytically  !
 ! R37   R(31,33)                1.464          calculate D2E/DX2 analytically  !
 ! R38   R(33,34)                1.1031         calculate D2E/DX2 analytically  !
 ! R39   R(33,35)                1.5363         calculate D2E/DX2 analytically  !
 ! R40   R(33,51)                1.0951         calculate D2E/DX2 analytically  !
 ! R41   R(35,36)                1.1002         calculate D2E/DX2 analytically  !
 ! R42   R(35,37)                1.5334         calculate D2E/DX2 analytically  !
 ! R43   R(35,41)                1.5337         calculate D2E/DX2 analytically  !
 ! R44   R(37,38)                1.0973         calculate D2E/DX2 analytically  !
 ! R45   R(37,39)                1.098          calculate D2E/DX2 analytically  !
 ! R46   R(37,40)                1.0925         calculate D2E/DX2 analytically  !
 ! R47   R(41,42)                1.0977         calculate D2E/DX2 analytically  !
 ! R48   R(41,43)                1.0969         calculate D2E/DX2 analytically  !
 ! R49   R(41,44)                1.0962         calculate D2E/DX2 analytically  !
 ! R50   R(45,46)                1.4737         calculate D2E/DX2 analytically  !
 ! R51   R(45,47)                1.022          calculate D2E/DX2 analytically  !
 ! A1    A(2,1,3)              109.8766         calculate D2E/DX2 analytically  !
 ! A2    A(2,1,4)              110.0052         calculate D2E/DX2 analytically  !
 ! A3    A(2,1,48)             110.3449         calculate D2E/DX2 analytically  !
 ! A4    A(3,1,4)              109.3876         calculate D2E/DX2 analytically  !
 ! A5    A(3,1,48)             107.2331         calculate D2E/DX2 analytically  !
 ! A6    A(4,1,48)             109.9466         calculate D2E/DX2 analytically  !
 ! A7    A(1,4,5)              111.8314         calculate D2E/DX2 analytically  !
 ! A8    A(1,4,6)              121.9045         calculate D2E/DX2 analytically  !
 ! A9    A(5,4,6)              126.2627         calculate D2E/DX2 analytically  !
 ! A10   A(4,5,46)             114.181          calculate D2E/DX2 analytically  !
 ! A11   A(8,7,9)              108.961          calculate D2E/DX2 analytically  !
 ! A12   A(8,7,10)             111.1368         calculate D2E/DX2 analytically  !
 ! A13   A(8,7,49)             110.4176         calculate D2E/DX2 analytically  !
 ! A14   A(9,7,10)             108.9726         calculate D2E/DX2 analytically  !
 ! A15   A(9,7,49)             107.1499         calculate D2E/DX2 analytically  !
 ! A16   A(10,7,49)            110.0995         calculate D2E/DX2 analytically  !
 ! A17   A(7,10,11)            115.2796         calculate D2E/DX2 analytically  !
 ! A18   A(7,10,12)            117.444          calculate D2E/DX2 analytically  !
 ! A19   A(11,10,12)           127.2473         calculate D2E/DX2 analytically  !
 ! A20   A(10,11,47)           115.0495         calculate D2E/DX2 analytically  !
 ! A21   A(10,12,13)           119.5017         calculate D2E/DX2 analytically  !
 ! A22   A(15,14,16)           110.3628         calculate D2E/DX2 analytically  !
 ! A23   A(15,14,29)           105.8842         calculate D2E/DX2 analytically  !
 ! A24   A(15,14,50)           107.0859         calculate D2E/DX2 analytically  !
 ! A25   A(16,14,29)           115.3754         calculate D2E/DX2 analytically  !
 ! A26   A(16,14,50)           110.5352         calculate D2E/DX2 analytically  !
 ! A27   A(29,14,50)           107.1762         calculate D2E/DX2 analytically  !
 ! A28   A(14,16,17)           109.5486         calculate D2E/DX2 analytically  !
 ! A29   A(14,16,18)           109.5133         calculate D2E/DX2 analytically  !
 ! A30   A(14,16,19)           113.2385         calculate D2E/DX2 analytically  !
 ! A31   A(17,16,18)           105.9688         calculate D2E/DX2 analytically  !
 ! A32   A(17,16,19)           108.4914         calculate D2E/DX2 analytically  !
 ! A33   A(18,16,19)           109.8182         calculate D2E/DX2 analytically  !
 ! A34   A(16,19,20)           107.9553         calculate D2E/DX2 analytically  !
 ! A35   A(16,19,21)           111.1759         calculate D2E/DX2 analytically  !
 ! A36   A(16,19,25)           110.978          calculate D2E/DX2 analytically  !
 ! A37   A(20,19,21)           107.8332         calculate D2E/DX2 analytically  !
 ! A38   A(20,19,25)           108.3371         calculate D2E/DX2 analytically  !
 ! A39   A(21,19,25)           110.4321         calculate D2E/DX2 analytically  !
 ! A40   A(19,21,22)           110.3588         calculate D2E/DX2 analytically  !
 ! A41   A(19,21,23)           111.4951         calculate D2E/DX2 analytically  !
 ! A42   A(19,21,24)           111.6131         calculate D2E/DX2 analytically  !
 ! A43   A(22,21,23)           107.4935         calculate D2E/DX2 analytically  !
 ! A44   A(22,21,24)           107.6504         calculate D2E/DX2 analytically  !
 ! A45   A(23,21,24)           108.0533         calculate D2E/DX2 analytically  !
 ! A46   A(19,25,26)           111.3245         calculate D2E/DX2 analytically  !
 ! A47   A(19,25,27)           112.5095         calculate D2E/DX2 analytically  !
 ! A48   A(19,25,28)           109.7615         calculate D2E/DX2 analytically  !
 ! A49   A(26,25,27)           108.8747         calculate D2E/DX2 analytically  !
 ! A50   A(26,25,28)           107.6298         calculate D2E/DX2 analytically  !
 ! A51   A(27,25,28)           106.5146         calculate D2E/DX2 analytically  !
 ! A52   A(14,29,30)           110.8194         calculate D2E/DX2 analytically  !
 ! A53   A(14,29,31)           110.6924         calculate D2E/DX2 analytically  !
 ! A54   A(14,29,45)           108.3157         calculate D2E/DX2 analytically  !
 ! A55   A(30,29,31)           108.4086         calculate D2E/DX2 analytically  !
 ! A56   A(30,29,45)           109.5852         calculate D2E/DX2 analytically  !
 ! A57   A(31,29,45)           108.9962         calculate D2E/DX2 analytically  !
 ! A58   A(13,30,29)           107.1623         calculate D2E/DX2 analytically  !
 ! A59   A(29,31,32)           107.6878         calculate D2E/DX2 analytically  !
 ! A60   A(29,31,33)           114.706          calculate D2E/DX2 analytically  !
 ! A61   A(32,31,33)           107.7176         calculate D2E/DX2 analytically  !
 ! A62   A(31,33,34)           112.3639         calculate D2E/DX2 analytically  !
 ! A63   A(31,33,35)           110.5938         calculate D2E/DX2 analytically  !
 ! A64   A(31,33,51)           107.9866         calculate D2E/DX2 analytically  !
 ! A65   A(34,33,35)           109.0024         calculate D2E/DX2 analytically  !
 ! A66   A(34,33,51)           106.6822         calculate D2E/DX2 analytically  !
 ! A67   A(35,33,51)           110.1275         calculate D2E/DX2 analytically  !
 ! A68   A(33,35,36)           107.1028         calculate D2E/DX2 analytically  !
 ! A69   A(33,35,37)           111.4148         calculate D2E/DX2 analytically  !
 ! A70   A(33,35,41)           110.4518         calculate D2E/DX2 analytically  !
 ! A71   A(36,35,37)           108.3596         calculate D2E/DX2 analytically  !
 ! A72   A(36,35,41)           108.032          calculate D2E/DX2 analytically  !
 ! A73   A(37,35,41)           111.305          calculate D2E/DX2 analytically  !
 ! A74   A(35,37,38)           111.557          calculate D2E/DX2 analytically  !
 ! A75   A(35,37,39)           110.3627         calculate D2E/DX2 analytically  !
 ! A76   A(35,37,40)           110.0828         calculate D2E/DX2 analytically  !
 ! A77   A(38,37,39)           107.8701         calculate D2E/DX2 analytically  !
 ! A78   A(38,37,40)           109.254          calculate D2E/DX2 analytically  !
 ! A79   A(39,37,40)           107.6045         calculate D2E/DX2 analytically  !
 ! A80   A(35,41,42)           110.6587         calculate D2E/DX2 analytically  !
 ! A81   A(35,41,43)           111.4522         calculate D2E/DX2 analytically  !
 ! A82   A(35,41,44)           111.3768         calculate D2E/DX2 analytically  !
 ! A83   A(42,41,43)           107.6052         calculate D2E/DX2 analytically  !
 ! A84   A(42,41,44)           107.5755         calculate D2E/DX2 analytically  !
 ! A85   A(43,41,44)           107.9993         calculate D2E/DX2 analytically  !
 ! A86   A(29,45,46)           124.2357         calculate D2E/DX2 analytically  !
 ! A87   A(29,45,47)           109.5701         calculate D2E/DX2 analytically  !
 ! A88   A(46,45,47)           119.635          calculate D2E/DX2 analytically  !
 ! A89   L(12,13,30,5,-1)      178.2007         calculate D2E/DX2 analytically  !
 ! A90   L(5,46,45,17,-1)      187.4003         calculate D2E/DX2 analytically  !
 ! A91   L(11,47,45,13,-1)     179.2597         calculate D2E/DX2 analytically  !
 ! A92   L(12,13,30,5,-2)      175.0588         calculate D2E/DX2 analytically  !
 ! A93   L(5,46,45,17,-2)      174.217          calculate D2E/DX2 analytically  !
 ! A94   L(11,47,45,13,-2)     182.7635         calculate D2E/DX2 analytically  !
 ! D1    D(2,1,4,5)            176.4185         calculate D2E/DX2 analytically  !
 ! D2    D(2,1,4,6)             -3.9867         calculate D2E/DX2 analytically  !
 ! D3    D(3,1,4,5)            -62.8043         calculate D2E/DX2 analytically  !
 ! D4    D(3,1,4,6)            116.7905         calculate D2E/DX2 analytically  !
 ! D5    D(48,1,4,5)            54.7008         calculate D2E/DX2 analytically  !
 ! D6    D(48,1,4,6)          -125.7044         calculate D2E/DX2 analytically  !
 ! D7    D(1,4,5,46)           178.7665         calculate D2E/DX2 analytically  !
 ! D8    D(6,4,5,46)            -0.8069         calculate D2E/DX2 analytically  !
 ! D9    D(4,5,45,29)          -16.2416         calculate D2E/DX2 analytically  !
 ! D10   D(4,5,45,47)          135.4138         calculate D2E/DX2 analytically  !
 ! D11   D(8,7,10,11)          168.179          calculate D2E/DX2 analytically  !
 ! D12   D(8,7,10,12)          -13.6393         calculate D2E/DX2 analytically  !
 ! D13   D(9,7,10,11)          -71.7359         calculate D2E/DX2 analytically  !
 ! D14   D(9,7,10,12)          106.4459         calculate D2E/DX2 analytically  !
 ! D15   D(49,7,10,11)          45.512          calculate D2E/DX2 analytically  !
 ! D16   D(49,7,10,12)        -136.3062         calculate D2E/DX2 analytically  !
 ! D17   D(7,10,11,47)        -176.2417         calculate D2E/DX2 analytically  !
 ! D18   D(12,10,11,47)          5.7854         calculate D2E/DX2 analytically  !
 ! D19   D(7,10,12,13)        -177.0609         calculate D2E/DX2 analytically  !
 ! D20   D(11,10,12,13)          0.8736         calculate D2E/DX2 analytically  !
 ! D21   D(10,11,45,29)        -41.2046         calculate D2E/DX2 analytically  !
 ! D22   D(10,11,45,46)        167.3272         calculate D2E/DX2 analytically  !
 ! D23   D(10,12,30,29)         22.1759         calculate D2E/DX2 analytically  !
 ! D24   D(15,14,16,17)        -86.7836         calculate D2E/DX2 analytically  !
 ! D25   D(15,14,16,18)        157.3952         calculate D2E/DX2 analytically  !
 ! D26   D(15,14,16,19)         34.4645         calculate D2E/DX2 analytically  !
 ! D27   D(29,14,16,17)         33.1605         calculate D2E/DX2 analytically  !
 ! D28   D(29,14,16,18)        -82.6607         calculate D2E/DX2 analytically  !
 ! D29   D(29,14,16,19)        154.4086         calculate D2E/DX2 analytically  !
 ! D30   D(50,14,16,17)        154.9427         calculate D2E/DX2 analytically  !
 ! D31   D(50,14,16,18)         39.1215         calculate D2E/DX2 analytically  !
 ! D32   D(50,14,16,19)        -83.8092         calculate D2E/DX2 analytically  !
 ! D33   D(15,14,29,30)        -57.6536         calculate D2E/DX2 analytically  !
 ! D34   D(15,14,29,31)       -177.9702         calculate D2E/DX2 analytically  !
 ! D35   D(15,14,29,45)         62.5871         calculate D2E/DX2 analytically  !
 ! D36   D(16,14,29,30)        179.9769         calculate D2E/DX2 analytically  !
 ! D37   D(16,14,29,31)         59.6603         calculate D2E/DX2 analytically  !
 ! D38   D(16,14,29,45)        -59.7823         calculate D2E/DX2 analytically  !
 ! D39   D(50,14,29,30)         56.4059         calculate D2E/DX2 analytically  !
 ! D40   D(50,14,29,31)        -63.9107         calculate D2E/DX2 analytically  !
 ! D41   D(50,14,29,45)        176.6466         calculate D2E/DX2 analytically  !
 ! D42   D(14,16,19,20)         41.3265         calculate D2E/DX2 analytically  !
 ! D43   D(14,16,19,21)        159.411          calculate D2E/DX2 analytically  !
 ! D44   D(14,16,19,25)        -77.2571         calculate D2E/DX2 analytically  !
 ! D45   D(17,16,19,20)        163.1683         calculate D2E/DX2 analytically  !
[truncated: 464,990 more chars]
