# Supplementary material for: Selective Protonation of Catalytic Dyad for γ-Secretase-Mediated Hydrolysis Revealed by Multiscale Simulations
Source: J Phys Chem B. 2024 Nov 7;128(46):11345–58. doi: 10.1021/acs.jpcb.4c04085 (PMC11586911; doi:10.1021/acs.jpcb.4c04085)
Supplement: Supplementary file 2 — jp4c04085_si_002.zip [file jp4c04085_si_002.zip › Figure S16 D385-protonated QM structures/IRC.log]

 Entering Gaussian System, Link 0=g09
 Input=ts-frame25_qm-modify-struc_-1-irc.gjf
 Output=ts-frame25_qm-modify-struc_-1-irc.log
 Initial command:
 /share/home/wubh/software/g09/l1.exe "/share4/home/wubh/qmmm/ASH385/new_choosen_model/qm-cal/bridged-wat-step1/qm_region/ts-only_2bond/modify/gas/irc/Gau-95950.inp" -scrdir="/share4/home/wubh/qmmm/ASH385/new_choosen_model/qm-cal/bridged-wat-step1/qm_region/ts-only_2bond/modify/gas/irc/"
 Entering Link 1 = /share/home/wubh/software/g09/l1.exe PID=     95951.
  
 Copyright (c) 1988,1990,1992,1993,1995,1998,2003,2009,2015,
            Gaussian, Inc.  All Rights Reserved.
  
 This is part of the Gaussian(R) 09 program.  It is based on
 the Gaussian(R) 03 system (copyright 2003, Gaussian, Inc.),
 the Gaussian(R) 98 system (copyright 1998, Gaussian, Inc.),
 the Gaussian(R) 94 system (copyright 1995, Gaussian, Inc.),
 the Gaussian 92(TM) system (copyright 1992, Gaussian, Inc.),
 the Gaussian 90(TM) system (copyright 1990, Gaussian, Inc.),
 the Gaussian 88(TM) system (copyright 1988, Gaussian, Inc.),
 the Gaussian 86(TM) system (copyright 1986, Carnegie Mellon
 University), and the Gaussian 82(TM) system (copyright 1983,
 Carnegie Mellon University). Gaussian is a federally registered
 trademark of Gaussian, Inc.
  
 This software contains proprietary and confidential information,
 including trade secrets, belonging to Gaussian, Inc.
  
 This software is provided under written license and may be
 used, copied, transmitted, or stored only in accord with that
 written license.
  
 The following legend is applicable only to US Government
 contracts under FAR:
  
                    RESTRICTED RIGHTS LEGEND
  
 Use, reproduction and disclosure by the US Government is
 subject to restrictions as set forth in subparagraphs (a)
 and (c) of the Commercial Computer Software - Restricted
 Rights clause in FAR 52.227-19.
  
 Gaussian, Inc.
 340 Quinnipiac St., Bldg. 40, Wallingford CT 06492
  
  
 ---------------------------------------------------------------
 Warning -- This program may not be used in any manner that
 competes with the business of Gaussian, Inc. or will provide
 assistance to any competitor of Gaussian, Inc.  The licensee
 of this program is prohibited from giving any competitor of
 Gaussian, Inc. access to this program.  By using this program,
 the user acknowledges that Gaussian, Inc. is engaged in the
 business of creating and licensing software in the field of
 computational chemistry and represents and warrants to the
 licensee that it is not a competitor of Gaussian, Inc. and that
 it will not use this program in any manner prohibited above.
 ---------------------------------------------------------------
  

 Cite this work as:
 Gaussian 09, Revision E.01,
 M. J. Frisch, G. W. Trucks, H. B. Schlegel, G. E. Scuseria, 
 M. A. Robb, J. R. Cheeseman, G. Scalmani, V. Barone, B. Mennucci, 
 G. A. Petersson, H. Nakatsuji, M. Caricato, X. Li, H. P. Hratchian, 
 A. F. Izmaylov, J. Bloino, G. Zheng, J. L. Sonnenberg, M. Hada, 
 M. Ehara, K. Toyota, R. Fukuda, J. Hasegawa, M. Ishida, T. Nakajima, 
 Y. Honda, O. Kitao, H. Nakai, T. Vreven, J. A. Montgomery, Jr., 
 J. E. Peralta, F. Ogliaro, M. Bearpark, J. J. Heyd, E. Brothers, 
 K. N. Kudin, V. N. Staroverov, T. Keith, R. Kobayashi, J. Normand, 
 K. Raghavachari, A. Rendell, J. C. Burant, S. S. Iyengar, J. Tomasi, 
 M. Cossi, N. Rega, J. M. Millam, M. Klene, J. E. Knox, J. B. Cross, 
 V. Bakken, C. Adamo, J. Jaramillo, R. Gomperts, R. E. Stratmann, 
 O. Yazyev, A. J. Austin, R. Cammi, C. Pomelli, J. W. Ochterski, 
 R. L. Martin, K. Morokuma, V. G. Zakrzewski, G. A. Voth, 
 P. Salvador, J. J. Dannenberg, S. Dapprich, A. D. Daniels, 
 O. Farkas, J. B. Foresman, J. V. Ortiz, J. Cioslowski, 
 and D. J. Fox, Gaussian, Inc., Wallingford CT, 2013.
 
 ******************************************
 Gaussian 09:  ES64L-G09RevE.01 30-Nov-2015
                 5-Aug-2024 
 ******************************************
 %NprocShared=24
 Will use up to   24 processors via shared memory.
 %chk=ts-frame25_qm-modify-struc_-1.chk
 %mem=24GB
 ----------------------------------------------------------------------
 # irc(calcfc,maxpoints=200,LQA,Stepsize=10) b3lyp/6-31G** em=gd3 int=u
 ltrafine nosymm guess=read
 ----------------------------------------------------------------------
 1/10=4,14=-1,18=10,26=4,38=1,39=10,42=200,44=3,45=2/1,23;
 2/12=2,15=1,17=6,18=5,29=1,40=1/2;
 3/5=1,6=6,7=101,11=2,16=1,25=1,30=1,71=2,74=-5,75=-5,116=-2,124=31,140=1/1,2,3;
 4/5=1/1;
 5/5=2,38=6/2;
 8/6=4,10=90,11=11/1;
 11/6=1,8=1,9=11,15=111,16=1,31=1/1,2,10;
 10/6=1,13=1,31=1/2;
 6/7=2,8=2,9=2,10=2,28=1/1;
 7/10=1,18=20,25=1,30=1/1,2,3,16;
 1/10=4,14=-1,18=10,26=4,39=10,42=200,44=3,45=2/23(2);
 2/15=1,29=1/2;
 99/5=20/99;
 2/15=1,29=1/2;
 3/5=1,6=6,7=101,11=2,16=1,25=1,30=1,71=2,74=-5,75=-5,124=31,140=1/1,2,3;
 4/5=5,16=3,69=1/1;
 5/5=2,38=5/2;
 8/6=4,10=90,11=11/1;
 11/6=1,8=1,9=11,15=111,16=1,31=1/1,2,10;
 10/6=1,13=1,31=1/2;
 7/10=1,18=20,25=1,30=1/1,2,3,16;
 1/14=-1,18=10,26=4,39=10,42=200,44=3,45=2/23(-8);
 2/15=1,29=1/2;
 6/7=2,8=2,9=2,10=2,19=2,28=1/1;
 99/5=20,9=1/99;
 -----
 Title
 -----
 Symbolic Z-matrix:
 Charge = -1 Multiplicity = 1
 C                     59.24213   32.49143   52.7431 
 H                     60.21427   32.43024   53.23725 
 H                     58.60288   31.66359   53.06706 
 C                     58.55033   33.83023   53.04462 
 O                     57.37722   33.94238   52.56295 
 O                     59.18988   34.68417   53.7062 
 C                     52.75236   38.32528   50.38082 
 H                     52.12371   39.13154   50.76487 
 H                     53.29886   38.68882   49.50285 
 C                     53.76284   37.86146   51.43631 
 O                     54.35326   36.7677   51.19361 
 O                     53.94667   38.62438   52.42635 
 H                     54.98636   38.25387   53.53296 
 C                     57.23013   37.9157   52.40746 
 H                     56.37527   38.14614   51.77144 
 C                     58.26539   37.09145   51.63595 
 H                     57.94808   36.04673   51.58356 
 H                     59.21618   37.08916   52.18034 
 C                     58.47252   37.61056   50.19896 
 H                     58.49245   38.71191   50.22671 
 C                     59.81618   37.12883   49.63488 
 H                     59.86115   36.0329   49.64406 
 H                     60.65723   37.49805   50.23291 
 H                     59.96186   37.46125   48.59943 
 C                     57.3182   37.169    49.28334 
 H                     57.38155   37.65198   48.30011 
 H                     56.33589   37.38063   49.71549 
 H                     57.36256   36.08394   49.128 
 C                     56.66517   37.30774   53.69006 
 O                     55.66976   38.00476   54.24826 
 N                     57.60112   36.84842   54.59225 
 H                     58.26807   36.19401   54.15314 
 C                     57.09891   36.2696   55.84003 
 H                     56.44424   35.41002   55.63092 
 C                     58.26436   35.82532   56.7354 
 H                     58.86839   35.12042   56.14917 
 C                     59.15235   37.01233   57.12899 
 H                     60.01938   36.684    57.71508 
 H                     58.58819   37.73258   57.73675 
 H                     59.50935   37.53573   56.2386 
 C                     57.7292   35.09834   57.97494 
 H                     57.0976   35.76474   58.57738 
 H                     58.54804   34.74961   58.61539 
 H                     57.12421   34.2279   57.69712 
 O                     55.83778   35.88442   53.11551 
 H                     56.49586   35.11738   52.8716 
 H                     55.25141   36.16702   52.32962 
 H                     59.37386   32.38861   51.66022 
 H                     52.13787   37.48168   50.05406 
 H                     57.66494   38.87645   52.71086 
 H                     56.4898   37.01984   56.3559 
 
 IRC-IRC-IRC-IRC-IRC-IRC-IRC-IRC-IRC-IRC-IRC-IRC-IRC-IRC-IRC-IRC-IRC-IRC
 ------------------------------------------------------------------------
 INPUT DATA FOR L123
 ------------------------------------------------------------------------
 GENERAL PARAMETERS:
 Follow reaction path in both directions.
 Maximum points per path      = 200
 Step size                    =   0.100 bohr
 Integration scheme           = LQA                                 
 Initial Hessian              = CalcFC
 Hessian evaluation           = All updating
 Hessian updating method      = Bofill                              
 ------------------------------------------------------------------------
 IRC-IRC-IRC-IRC-IRC-IRC-IRC-IRC-IRC-IRC-IRC-IRC-IRC-IRC-IRC-IRC-IRC-IRC
 Symmetry turned off by external request.
 Stoichiometry    C14H30NO6(1-)
 Framework group  C1[X(C14H30NO6)]
 Deg. of freedom   147
 Full point group                 C1      NOp   1
                          Input orientation:                          
 ---------------------------------------------------------------------
 Center     Atomic      Atomic             Coordinates (Angstroms)
 Number     Number       Type             X           Y           Z
 ---------------------------------------------------------------------
      1          6           0       59.242131   32.491427   52.743102
      2          1           0       60.214270   32.430239   53.237255
      3          1           0       58.602882   31.663586   53.067065
      4          6           0       58.550328   33.830227   53.044623
      5          8           0       57.377217   33.942377   52.562949
      6          8           0       59.189879   34.684166   53.706204
      7          6           0       52.752358   38.325277   50.380822
      8          1           0       52.123706   39.131542   50.764872
      9          1           0       53.298862   38.688819   49.502848
     10          6           0       53.762840   37.861457   51.436307
     11          8           0       54.353263   36.767701   51.193608
     12          8           0       53.946670   38.624381   52.426352
     13          1           0       54.986360   38.253869   53.532965
     14          6           0       57.230129   37.915704   52.407461
     15          1           0       56.375267   38.146136   51.771443
     16          6           0       58.265391   37.091453   51.635949
     17          1           0       57.948078   36.046727   51.583564
     18          1           0       59.216181   37.089159   52.180343
     19          6           0       58.472519   37.610563   50.198956
     20          1           0       58.492452   38.711913   50.226714
     21          6           0       59.816177   37.128829   49.634877
     22          1           0       59.861146   36.032897   49.644056
     23          1           0       60.657231   37.498054   50.232913
     24          1           0       59.961859   37.461246   48.599425
     25          6           0       57.318204   37.169004   49.283335
     26          1           0       57.381549   37.651982   48.300115
     27          1           0       56.335887   37.380635   49.715494
     28          1           0       57.362558   36.083936   49.128004
     29          6           0       56.665168   37.307743   53.690060
     30          8           0       55.669761   38.004761   54.248263
     31          7           0       57.601119   36.848417   54.592251
     32          1           0       58.268068   36.194009   54.153140
     33          6           0       57.098912   36.269595   55.840032
     34          1           0       56.444239   35.410025   55.630916
     35          6           0       58.264356   35.825317   56.735396
     36          1           0       58.868385   35.120422   56.149171
     37          6           0       59.152353   37.012330   57.128992
     38          1           0       60.019383   36.684000   57.715078
     39          1           0       58.588186   37.732582   57.736748
     40          1           0       59.509355   37.535728   56.238597
     41          6           0       57.729204   35.098337   57.974936
     42          1           0       57.097596   35.764743   58.577377
     43          1           0       58.548036   34.749614   58.615393
     44          1           0       57.124215   34.227903   57.697116
     45          8           0       55.837780   35.884418   53.115509
     46          1           0       56.495858   35.117377   52.871598
     47          1           0       55.251408   36.167022   52.329619
     48          1           0       59.373860   32.388612   51.660224
     49          1           0       52.137867   37.481678   50.054063
     50          1           0       57.664941   38.876452   52.710861
     51          1           0       56.489801   37.019842   56.355897
 ---------------------------------------------------------------------
 Rotational constants (GHZ):      0.3100893      0.1961347      0.1529468
 Standard basis: 6-31G(d,p) (6D, 7F)
   465 basis functions,   798 primitive gaussians,   465 cartesian basis functions
    85 alpha electrons       85 beta electrons
       nuclear repulsion energy      1950.8705196356 Hartrees.
 NAtoms=   51 NActive=   51 NUniq=   51 SFac= 1.00D+00 NAtFMM=   60 NAOKFM=F Big=F
 Integral buffers will be    131072 words long.
 Raffenetti 2 integral format.
 Two-electron integral symmetry is turned off.
 Nuclear repulsion after empirical dispersion term =     1950.8097338292 Hartrees.
 One-electron integrals computed using PRISM.
 NBasis=   465 RedAO= T EigKep=  1.87D-03  NBF=   465
 NBsUse=   465 1.00D-06 EigRej= -1.00D+00 NBFU=   465
 Initial guess from the checkpoint file:  "ts-frame25_qm-modify-struc_-1.chk"
 B after Tr=    -0.000000   -0.000000    0.000000
         Rot=    1.000000   -0.000000   -0.000000   -0.000000 Ang=   0.00 deg.
 Requested convergence on RMS density matrix=1.00D-08 within 128 cycles.
 Requested convergence on MAX density matrix=1.00D-06.
 Requested convergence on             energy=1.00D-06.
 No special actions if energy rises.
 SCF Done:  E(RB3LYP) =  -1057.90662361     A.U. after    1 cycles
            NFock=  1  Conv=0.80D-08     -V/T= 2.0092
 DoSCS=F DFT=T ScalE2(SS,OS)=  1.000000  1.000000
 Range of M.O.s used for correlation:     1   465
 NBasis=   465 NAE=    85 NBE=    85 NFC=     0 NFV=     0
 NROrb=    465 NOA=    85 NOB=    85 NVA=   380 NVB=   380
 Symmetrizing basis deriv contribution to polar:
 IMax=3 JMax=2 DiffMx= 0.00D+00
 G2DrvN: will do    52 centers at a time, making    1 passes.
 Calling FoFCou, ICntrl=  3107 FMM=F I1Cent=   0 AccDes= 0.00D+00.
 End of G2Drv F.D. properties file   721 does not exist.
 End of G2Drv F.D. properties file   722 does not exist.
 End of G2Drv F.D. properties file   788 does not exist.
          IDoAtm=11111111111111111111111111111111111111111111111111
          IDoAtm=1
          Differentiating once with respect to nuclear coordinates.
          There are   156 degrees of freedom in the 1st order CPHF.  IDoFFX=6 NUNeed=     0.
    150 vectors produced by pass  0 Test12= 3.23D-14 1.00D-09 XBig12= 1.72D-01 8.20D-02.
 AX will form   150 AO Fock derivatives at one time.
    150 vectors produced by pass  1 Test12= 3.23D-14 1.00D-09 XBig12= 8.30D-03 3.57D-02.
    150 vectors produced by pass  2 Test12= 3.23D-14 1.00D-09 XBig12= 1.25D-04 1.82D-03.
    150 vectors produced by pass  3 Test12= 3.23D-14 1.00D-09 XBig12= 3.82D-07 7.49D-05.
    150 vectors produced by pass  4 Test12= 3.23D-14 1.00D-09 XBig12= 5.85D-10 2.82D-06.
     94 vectors produced by pass  5 Test12= 3.23D-14 1.00D-09 XBig12= 5.19D-13 7.49D-08.
      4 vectors produced by pass  6 Test12= 3.23D-14 1.00D-09 XBig12= 4.94D-16 1.96D-09.
 InvSVY:  IOpt=1 It=  1 EMax= 5.55D-16
 Solved reduced A of dimension   848 with   156 vectors.
 End of Minotr F.D. properties file   721 does not exist.
 End of Minotr F.D. properties file   722 does not exist.
 End of Minotr F.D. properties file   788 does not exist.

 **********************************************************************

            Population analysis using the SCF density.

 **********************************************************************

 Alpha  occ. eigenvalues --  -19.01890 -19.01528 -18.97895 -18.97717 -18.96732
 Alpha  occ. eigenvalues --  -18.96498 -14.19611 -10.19193 -10.16038 -10.14963
 Alpha  occ. eigenvalues --  -10.08422 -10.08131 -10.07714 -10.07535 -10.07516
 Alpha  occ. eigenvalues --  -10.06752 -10.06591 -10.06306 -10.06139 -10.05861
 Alpha  occ. eigenvalues --  -10.05607  -0.93261  -0.90725  -0.89779  -0.86244
 Alpha  occ. eigenvalues --   -0.82017  -0.80966  -0.78315  -0.70085  -0.68651
 Alpha  occ. eigenvalues --   -0.63467  -0.60377  -0.59500  -0.57991  -0.57582
 Alpha  occ. eigenvalues --   -0.56516  -0.52506  -0.47620  -0.45359  -0.44889
 Alpha  occ. eigenvalues --   -0.42222  -0.39483  -0.39013  -0.37779  -0.36493
 Alpha  occ. eigenvalues --   -0.35409  -0.34562  -0.34033  -0.33056  -0.32744
 Alpha  occ. eigenvalues --   -0.32184  -0.31871  -0.31638  -0.30932  -0.30740
 Alpha  occ. eigenvalues --   -0.30445  -0.30173  -0.29622  -0.28462  -0.28081
 Alpha  occ. eigenvalues --   -0.27721  -0.27455  -0.26710  -0.26293  -0.25480
 Alpha  occ. eigenvalues --   -0.25335  -0.24311  -0.23742  -0.23149  -0.23080
 Alpha  occ. eigenvalues --   -0.22641  -0.22028  -0.21208  -0.20799  -0.20434
 Alpha  occ. eigenvalues --   -0.20238  -0.19793  -0.15767  -0.13746  -0.12953
 Alpha  occ. eigenvalues --   -0.12400  -0.12301  -0.11874  -0.11446  -0.10259
 Alpha virt. eigenvalues --    0.16780   0.17710   0.18224   0.19245   0.19793
 Alpha virt. eigenvalues --    0.21879   0.22578   0.23669   0.24026   0.24587
 Alpha virt. eigenvalues --    0.24674   0.24801   0.25548   0.25829   0.26466
 Alpha virt. eigenvalues --    0.27181   0.27325   0.27457   0.28008   0.28136
 Alpha virt. eigenvalues --    0.28841   0.29197   0.29483   0.29651   0.30011
 Alpha virt. eigenvalues --    0.30368   0.30771   0.31382   0.32663   0.33165
 Alpha virt. eigenvalues --    0.33612   0.34078   0.34844   0.35705   0.35912
 Alpha virt. eigenvalues --    0.36343   0.37086   0.37750   0.38383   0.39142
 Alpha virt. eigenvalues --    0.39811   0.43075   0.43793   0.44926   0.46245
 Alpha virt. eigenvalues --    0.47201   0.48710   0.49423   0.56374   0.57129
 Alpha virt. eigenvalues --    0.60483   0.61033   0.61372   0.61878   0.62492
 Alpha virt. eigenvalues --    0.63284   0.63790   0.64409   0.65806   0.66658
 Alpha virt. eigenvalues --    0.67234   0.67936   0.69242   0.69622   0.70211
 Alpha virt. eigenvalues --    0.70977   0.72321   0.72797   0.73181   0.73968
 Alpha virt. eigenvalues --    0.74587   0.74994   0.76004   0.76911   0.77578
 Alpha virt. eigenvalues --    0.78601   0.78867   0.79793   0.80093   0.80564
 Alpha virt. eigenvalues --    0.81275   0.82582   0.83170   0.84217   0.84988
 Alpha virt. eigenvalues --    0.85438   0.86039   0.87262   0.87940   0.90054
 Alpha virt. eigenvalues --    0.90756   0.91439   0.92728   0.93200   0.94138
 Alpha virt. eigenvalues --    0.95162   0.95303   0.95955   0.96415   0.96935
 Alpha virt. eigenvalues --    0.97150   0.97795   0.98171   0.98294   0.98779
 Alpha virt. eigenvalues --    0.99196   0.99355   0.99637   1.01077   1.01480
 Alpha virt. eigenvalues --    1.02492   1.02682   1.02997   1.03479   1.04041
 Alpha virt. eigenvalues --    1.04390   1.04983   1.05570   1.05886   1.06671
 Alpha virt. eigenvalues --    1.07036   1.07308   1.08564   1.09585   1.10556
 Alpha virt. eigenvalues --    1.13275   1.13645   1.13972   1.16481   1.18722
 Alpha virt. eigenvalues --    1.20471   1.22400   1.23033   1.24316   1.25899
 Alpha virt. eigenvalues --    1.26731   1.27764   1.28796   1.29978   1.30700
 Alpha virt. eigenvalues --    1.32275   1.34496   1.34854   1.37441   1.39328
 Alpha virt. eigenvalues --    1.39983   1.42158   1.44248   1.45101   1.46582
 Alpha virt. eigenvalues --    1.47737   1.48356   1.49835   1.50893   1.52393
 Alpha virt. eigenvalues --    1.53839   1.54779   1.55507   1.56756   1.58468
 Alpha virt. eigenvalues --    1.58849   1.59759   1.60639   1.61718   1.63081
 Alpha virt. eigenvalues --    1.63737   1.64975   1.65188   1.67680   1.69080
 Alpha virt. eigenvalues --    1.69735   1.70532   1.72520   1.73652   1.75102
 Alpha virt. eigenvalues --    1.76157   1.78407   1.79835   1.80718   1.83283
 Alpha virt. eigenvalues --    1.83663   1.84640   1.85256   1.85503   1.87714
 Alpha virt. eigenvalues --    1.89657   1.90292   1.90726   1.90943   1.92018
 Alpha virt. eigenvalues --    1.93673   1.94164   1.94518   1.95077   1.96071
 Alpha virt. eigenvalues --    1.96159   1.96938   1.97381   1.97899   1.98634
 Alpha virt. eigenvalues --    1.99489   2.00583   2.00895   2.01860   2.03432
 Alpha virt. eigenvalues --    2.03995   2.05097   2.06127   2.07558   2.08064
 Alpha virt. eigenvalues --    2.08906   2.09308   2.10811   2.11913   2.13365
 Alpha virt. eigenvalues --    2.14260   2.14545   2.14646   2.15010   2.15327
 Alpha virt. eigenvalues --    2.15678   2.16210   2.17519   2.17623   2.17971
 Alpha virt. eigenvalues --    2.19186   2.19461   2.19763   2.20062   2.20348
 Alpha virt. eigenvalues --    2.20838   2.21793   2.22472   2.23477   2.23978
 Alpha virt. eigenvalues --    2.24636   2.25129   2.25539   2.28242   2.29986
 Alpha virt. eigenvalues --    2.31138   2.32778   2.34614   2.35080   2.36055
 Alpha virt. eigenvalues --    2.38558   2.38780   2.39621   2.40123   2.41525
 Alpha virt. eigenvalues --    2.42093   2.43221   2.43583   2.44167   2.45603
 Alpha virt. eigenvalues --    2.46541   2.47027   2.47257   2.48402   2.49029
 Alpha virt. eigenvalues --    2.50000   2.50843   2.52354   2.53352   2.54376
 Alpha virt. eigenvalues --    2.57854   2.60660   2.62441   2.63990   2.65470
 Alpha virt. eigenvalues --    2.65533   2.66463   2.69740   2.71603   2.73128
 Alpha virt. eigenvalues --    2.73650   2.75047   2.76153   2.77128   2.77350
 Alpha virt. eigenvalues --    2.78485   2.78961   2.79369   2.79986   2.80581
 Alpha virt. eigenvalues --    2.81178   2.81747   2.81900   2.82000   2.83133
 Alpha virt. eigenvalues --    2.83573   2.84445   2.85171   2.86229   2.86509
 Alpha virt. eigenvalues --    2.88438   2.88953   2.90708   2.92170   2.94423
 Alpha virt. eigenvalues --    2.94871   2.97394   2.98092   2.98537   2.98634
 Alpha virt. eigenvalues --    2.98753   2.98938   2.99417   2.99973   3.00823
 Alpha virt. eigenvalues --    3.01191   3.01518   3.02299   3.03269   3.03836
 Alpha virt. eigenvalues --    3.04971   3.05897   3.07345   3.08641   3.09807
 Alpha virt. eigenvalues --    3.11722   3.12417   3.13955   3.19745   3.20776
 Alpha virt. eigenvalues --    3.23169   3.23941   3.27360   3.28083   3.29740
 Alpha virt. eigenvalues --    3.30584   3.33407   3.34017   3.35750   3.36729
 Alpha virt. eigenvalues --    3.41472   3.42513   3.42762   3.45398   3.51793
 Alpha virt. eigenvalues --    3.52830   3.53391   3.53954   3.54209   3.54429
 Alpha virt. eigenvalues --    3.55307   3.55637   3.56373   3.58651   3.59065
 Alpha virt. eigenvalues --    3.60754   3.62352   3.63603   3.65244   3.65608
 Alpha virt. eigenvalues --    3.70469   3.72162   3.74995   3.80386   4.19713
 Alpha virt. eigenvalues --    4.27487   4.32134   4.32246   4.34967   4.36214
 Alpha virt. eigenvalues --    4.40556   4.44752   4.45723   4.49041   4.52471
 Alpha virt. eigenvalues --    4.61812   4.62115   4.64314   4.66511   4.70711
 Alpha virt. eigenvalues --    4.71247   4.78182   4.79660   4.87872   4.93537
          Condensed to atoms (all electrons):
 Mulliken charges:
               1
     1  C   -0.364539
     2  H    0.088148
     3  H    0.096349
     4  C    0.569254
     5  O   -0.615993
     6  O   -0.581034
     7  C   -0.367429
     8  H    0.094029
     9  H    0.103801
    10  C    0.585156
    11  O   -0.602944
    12  O   -0.604511
    13  H    0.374574
    14  C   -0.205744
    15  H    0.116055
    16  C   -0.181696
    17  H    0.121404
    18  H    0.092728
    19  C   -0.051879
    20  H    0.061359
    21  C   -0.307112
    22  H    0.102576
    23  H    0.085394
    24  H    0.070117
    25  C   -0.319084
    26  H    0.061915
    27  H    0.135158
    28  H    0.098720
    29  C    0.605293
    30  O   -0.576830
    31  N   -0.558033
    32  H    0.311454
    33  C    0.002370
    34  H    0.092390
    35  C   -0.088398
    36  H    0.123268
    37  C   -0.298076
    38  H    0.068304
    39  H    0.076620
    40  H    0.118771
    41  C   -0.308550
    42  H    0.082339
    43  H    0.076191
    44  H    0.093972
    45  O   -0.638561
    46  H    0.399016
    47  H    0.376736
    48  H    0.098153
    49  H    0.100128
    50  H    0.090730
    51  H    0.097945
 Sum of Mulliken charges =  -1.00000
 Mulliken charges with hydrogens summed into heavy atoms:
               1
     1  C   -0.081890
     4  C    0.569254
     5  O   -0.615993
     6  O   -0.581034
     7  C   -0.069471
    10  C    0.585156
    11  O   -0.602944
    12  O   -0.604511
    14  C    0.001041
    16  C    0.032436
    19  C    0.009480
    21  C   -0.049025
    25  C   -0.023292
    29  C    0.605293
    30  O   -0.202256
    31  N   -0.246579
    33  C    0.192704
    35  C    0.034870
    37  C   -0.034381
    41  C   -0.056048
    45  O    0.137191
 APT charges:
               1
     1  C    1.564532
     2  H   10.036247
     3  H   -5.420319
     4  C   -6.270396
     5  O  -13.412987
     6  O   17.815811
     7  C    3.939676
     8  H    2.744736
     9  H    0.218164
    10  C   -7.518562
    11  O   -5.175861
    12  O   12.998133
    13  H   -8.583345
    14  C   -2.052999
    15  H   -8.003859
    16  C   -4.178536
    17  H   -5.706161
    18  H    9.665154
    19  C   -5.714787
    20  H    4.686376
    21  C   -3.621171
    22  H   -4.018885
    23  H   11.173888
    24  H   -3.136928
    25  C   11.372321
    26  H   -2.646235
    27  H   -2.604883
    28  H   -5.127062
    29  C   -5.216558
    30  O    7.804222
    31  N    4.439752
    32  H   -0.926690
    33  C    6.847762
    34  H   -8.612201
    35  C    3.956236
    36  H   -2.072598
    37  C  -11.202373
    38  H    8.232873
    39  H    3.467916
    40  H   -0.933182
    41  C   -2.079974
    42  H    2.658942
    43  H    8.408954
    44  H   -9.391413
    45  O   11.208642
    46  H    0.349094
    47  H   -6.983051
    48  H   -6.084861
    49  H   -9.371592
    50  H    8.983966
    51  H    2.494071
 Sum of APT charges =  -1.00000
 APT charges with hydrogens summed into heavy atoms:
               1
     1  C    0.095599
     4  C   -6.270396
     5  O  -13.412987
     6  O   17.815811
     7  C   -2.469016
    10  C   -7.518562
    11  O   -5.175861
    12  O   12.998133
    14  C   -1.072892
    16  C   -0.219543
    19  C   -1.028411
    21  C    0.396904
    25  C    0.994141
    29  C   -5.216558
    30  O   -0.779123
    31  N    3.513062
    33  C    0.729632
    35  C    1.883638
    37  C   -0.434766
    41  C   -0.403491
    45  O    4.574686
 Electronic spatial extent (au):  <R**2>=        4499021.6325
 Charge=             -1.0000 electrons
 Dipole moment (field-independent basis, Debye):
    X=           -271.3675    Y=           -174.2765    Z=           -254.8391  Tot=            411.0420
 Quadrupole moment (field-independent basis, Debye-Ang):
   XX=         -15491.2756   YY=          -6475.6908   ZZ=         -13671.9458
   XY=          -9833.2513   XZ=         -14404.6387   YZ=          -9248.1176
 Traceless Quadrupole moment (field-independent basis, Debye-Ang):
   XX=          -3611.6382   YY=           5403.9466   ZZ=          -1792.3084
   XY=          -9833.2513   XZ=         -14404.6387   YZ=          -9248.1176
 Octapole moment (field-independent basis, Debye-Ang**2):
  XXX=        -893545.0504  YYY=        -246088.4970  ZZZ=        -741425.2518  XYY=        -365000.9449
  XXY=        -560650.6046  XXZ=        -822687.0508  XZZ=        -773264.8022  YZZ=        -496272.3707
  YYZ=        -343695.9110  XYZ=        -522059.0597
 Hexadecapole moment (field-independent basis, Debye-Ang**3):
 XXXX=      -52063714.6362 YYYY=       -9541029.9057 ZZZZ=      -40619803.9863 XXXY=      -32301857.8321
 XXXZ=      -47474294.6357 YYYX=      -13860126.0745 YYYZ=      -13062532.4599 ZZZX=      -41963696.2608
 ZZZY=      -26919696.4460 XXYY=      -20786698.5342 XXZZ=      -44185539.9335 YYZZ=      -18443937.5702
 XXYZ=      -29779201.5307 YYXZ=      -19381497.0170 ZZXY=      -28031711.5614
 N-N= 1.950809733829D+03 E-N=-6.392900180621D+03  KE= 1.048248989141D+03
  Exact polarizability:   0.000   0.000   0.000   0.000   0.000   0.000
 Approx polarizability: 255.431  -9.442 258.669  19.329  17.015 253.159
 Calling FoFJK, ICntrl=    100147 FMM=F ISym2X=0 I1Cent= 0 IOpClX= 0 NMat=1 NMatS=1 NMatT=0.
 -------------------------------------------------------------------
 Center     Atomic                   Forces (Hartrees/Bohr)
 Number     Number              X              Y              Z
 -------------------------------------------------------------------
      1        6          -0.000001423   -0.000001146   -0.000000196
      2        1           0.000000787   -0.000001039   -0.000000189
      3        1           0.000000179    0.000000924    0.000000919
      4        6          -0.000000052    0.000000069    0.000001678
      5        8           0.000000673   -0.000001028    0.000000247
      6        8          -0.000000804    0.000000862   -0.000000717
      7        6          -0.000001733   -0.000002703    0.000001580
      8        1          -0.000000263    0.000000384   -0.000000042
      9        1           0.000000033   -0.000000628    0.000000412
     10        6           0.000000130   -0.000000204   -0.000000072
     11        8          -0.000000772    0.000000214   -0.000000628
     12        8           0.000000016    0.000000260    0.000000291
     13        1           0.000000118    0.000000241   -0.000000051
     14        6          -0.000000117   -0.000000391    0.000000058
     15        1          -0.000000339   -0.000000077   -0.000000227
     16        6          -0.000000165   -0.000000778   -0.000000562
     17        1          -0.000000178   -0.000000079   -0.000000029
     18        1          -0.000000238   -0.000000180   -0.000000437
     19        6          -0.000000460    0.000000061   -0.000000559
     20        1          -0.000000496   -0.000001020   -0.000000651
     21        6          -0.000000227   -0.000001242    0.000000030
     22        1          -0.000000609   -0.000000278   -0.000000388
     23        1          -0.000000720   -0.000000637   -0.000000948
     24        1          -0.000000760   -0.000000778   -0.000000981
     25        6          -0.000000177   -0.000001177   -0.000000146
     26        1          -0.000000746   -0.000000947   -0.000000374
     27        1          -0.000000848   -0.000000730    0.000000112
     28        1          -0.000000730   -0.000000331    0.000000042
     29        6          -0.000000783   -0.000000367    0.000000754
     30        8           0.000000499    0.000000632    0.000000219
     31        7          -0.000000384    0.000001609   -0.000001026
     32        1           0.000001585    0.000000057    0.000000835
     33        6          -0.000000018    0.000000025    0.000000196
     34        1           0.000000653    0.000000800    0.000000413
     35        6           0.000001069    0.000000495    0.000000101
     36        1           0.000000364    0.000000587    0.000000081
     37        6           0.000001652    0.000000614   -0.000000053
     38        1           0.000000201    0.000001141   -0.000000906
     39        1           0.000000628    0.000001211   -0.000000320
     40        1           0.000000401    0.000000683   -0.000000608
     41        6           0.000000623    0.000000680   -0.000000083
     42        1           0.000000839    0.000001275    0.000000268
     43        1           0.000000947    0.000001115    0.000000115
     44        1           0.000000994    0.000001184    0.000000597
     45        8           0.000001330   -0.000001014   -0.000000754
     46        1          -0.000000663    0.000000994    0.000000410
     47        1          -0.000000546   -0.000000734    0.000000731
     48        1          -0.000000208    0.000000749    0.000000913
     49        1          -0.000000003   -0.000000286    0.000000436
     50        1           0.000000193    0.000000161   -0.000000540
     51        1           0.000000549    0.000000764    0.000000049
 -------------------------------------------------------------------
 Cartesian Forces:  Max     0.000002703 RMS     0.000000727
 IRC-IRC-IRC-IRC-IRC-IRC-IRC-IRC-IRC-IRC-IRC-IRC-IRC-IRC-IRC-IRC-IRC-IRC
          ******** Start new reaction path calculation ********
 Supplied step size of   0.1000 bohr.
    Integration on MW PES will use step size of   0.2544 sqrt(amu)*bohr.
 Point Number:   0          Path Number:   1
 Calculating another point on the path.
 IRC-IRC-IRC-IRC-IRC-IRC-IRC-IRC-IRC-IRC-IRC-IRC-IRC-IRC-IRC-IRC-IRC-IRC
 Symmetry turned off by external request.
 Stoichiometry    C14H30NO6(1-)
 Framework group  C1[X(C14H30NO6)]
 Deg. of freedom   147
 Full point group                 C1      NOp   1
                          Input orientation:                          
 ---------------------------------------------------------------------
 Center     Atomic      Atomic             Coordinates (Angstroms)
 Number     Number       Type             X           Y           Z
 ---------------------------------------------------------------------
      1          6           0        2.221609   -3.958050   -0.291435
      2          1           0        3.193210   -4.015777    0.204375
      3          1           0        1.584188   -4.787065    0.033227
      4          6           0        1.523540   -2.621026    0.005122
      5          8           0        0.353631   -2.514736   -0.481782
      6          8           0        2.157748   -1.763198    0.668938
      7          6           0       -4.280305    1.883533   -2.654049
      8          1           0       -4.906502    2.690182   -2.266685
      9          1           0       -3.735790    2.247593   -3.533047
     10          6           0       -3.266979    1.414058   -1.603636
     11          8           0       -2.679292    0.321856   -1.853428
     12          8           0       -3.079092    2.173326   -0.610063
     13          1           0       -2.042779    1.805016    0.489021
     14          6           0        0.199423    1.466505   -0.632716
     15          1           0       -0.658754    1.688662   -1.266886
     16          6           0        1.234795    0.640590   -1.401727
     17          1           0        0.916385   -0.403875   -1.452261
     18          1           0        2.185464    0.638754   -0.857078
     19          6           0        1.442387    1.159763   -2.838837
     20          1           0        1.462367    2.261151   -2.810890
     21          6           0        2.786334    0.678486   -3.402644
     22          1           0        2.831540   -0.417413   -3.393882
     23          1           0        3.627193    1.047723   -2.804326
     24          1           0        2.932074    1.011400   -4.437919
     25          6           0        0.288487    0.718610   -3.755161
     26          1           0        0.352890    1.201600   -4.738313
     27          1           0       -0.694156    0.930543   -3.323911
     28          1           0        0.332572   -0.366454   -3.910386
     29          6           0       -0.357594    0.872156    0.657911
     30          8           0       -1.358610    1.558848    1.209074
     31          7           0        0.570926    0.399591    1.553100
     32          1           0        1.237206   -0.255577    1.111729
     33          6           0        0.069343   -0.176658    2.802438
     34          1           0       -0.587526   -1.033596    2.591321
     35          6           0        1.234798   -0.623424    3.696284
     36          1           0        1.837461   -1.328349    3.108759
     37          6           0        2.123982    0.562521    4.090436
     38          1           0        2.990599    0.233042    4.676397
     39          1           0        1.560610    1.283181    4.698452
     40          1           0        2.482254    1.085927    3.200479
     41          6           0        0.699358   -1.350814    4.935458
     42          1           0        0.068523   -0.684402    5.538706
     43          1           0        1.518217   -1.700612    5.575235
     44          1           0        0.093684   -2.220575    4.657148
     45          8           0       -1.204736   -0.579377    0.075717
     46          1           0       -0.548001   -1.337258   -0.171492
     47          1           0       -1.782381   -0.296105   -0.710555
     48          1           0        2.355194   -4.062932   -1.373896
     49          1           0       -4.897244    1.041645   -2.980612
     50          1           0        0.632202    2.431947   -0.339812
     51          1           0       -0.537500    0.575290    3.318401
 ---------------------------------------------------------------------
 Rotational constants (GHZ):      0.3097619      0.1959949      0.1528331
 Standard basis: 6-31G(d,p) (6D, 7F)
   465 basis functions,   798 primitive gaussians,   465 cartesian basis functions
    85 alpha electrons       85 beta electrons
       nuclear repulsion energy      1949.8202094602 Hartrees.
 NAtoms=   51 NActive=   51 NUniq=   51 SFac= 1.00D+00 NAtFMM=   60 NAOKFM=F Big=F
 Integral buffers will be    131072 words long.
 Raffenetti 2 integral format.
 Two-electron integral symmetry is turned off.
 Nuclear repulsion after empirical dispersion term =     1949.7594154470 Hartrees.
 One-electron integrals computed using PRISM.
 NBasis=   465 RedAO= T EigKep=  1.89D-03  NBF=   465
 NBsUse=   465 1.00D-06 EigRej= -1.00D+00 NBFU=   465
 Initial guess from the checkpoint file:  "ts-frame25_qm-modify-struc_-1.chk"
 B after Tr=  -107.772016  -68.881817 -100.224948
         Rot=    1.000000    0.000010   -0.000011   -0.000003 Ang=   0.00 deg.
 ExpMin= 1.61D-01 ExpMax= 5.48D+03 ExpMxC= 8.25D+02 IAcc=2 IRadAn=         4 AccDes= 0.00D+00
 Harris functional with IExCor=  402 and IRadAn=       4 diagonalized for initial guess.
 HarFok:  IExCor=  402 AccDes= 0.00D+00 IRadAn=         4 IDoV= 1 UseB2=F ITyADJ=14
 ICtDFT=  3500011 ScaDFX=  1.000000  1.000000  1.000000  1.000000
 FoFCou: FMM=F IPFlag=           0 FMFlag=      100000 FMFlg1=           0
         NFxFlg=           0 DoJE=T BraDBF=F KetDBF=T FulRan=T
         wScrn=  0.000000 ICntrl=     500 IOpCl=  0 I1Cent=   200000004 NGrid=           0
         NMat0=    1 NMatS0=      1 NMatT0=    0 NMatD0=    1 NMtDS0=    0 NMtDT0=    0
 Symmetry not used in FoFCou.
 Requested convergence on RMS density matrix=1.00D-08 within 128 cycles.
 Requested convergence on MAX density matrix=1.00D-06.
 Requested convergence on             energy=1.00D-06.
 No special actions if energy rises.
 Integral accuracy reduced to 1.0D-05 until final iterations.
 Initial convergence to 1.0D-05 achieved.  Increase integral accuracy.
 SCF Done:  E(RB3LYP) =  -1057.90666451     A.U. after   10 cycles
            NFock= 10  Conv=0.81D-08     -V/T= 2.0092
 DoSCS=F DFT=T ScalE2(SS,OS)=  1.000000  1.000000
 Range of M.O.s used for correlation:     1   465
 NBasis=   465 NAE=    85 NBE=    85 NFC=     0 NFV=     0
 NROrb=    465 NOA=    85 NOB=    85 NVA=   380 NVB=   380
 Symmetrizing basis deriv contribution to polar:
 IMax=3 JMax=2 DiffMx= 0.00D+00
 Calling FoFJK, ICntrl=      2147 FMM=F ISym2X=0 I1Cent= 0 IOpClX= 0 NMat=1 NMatS=1 NMatT=0.
 -------------------------------------------------------------------
 Center     Atomic                   Forces (Hartrees/Bohr)
 Number     Number              X              Y              Z
 -------------------------------------------------------------------
      1        6           0.000230731    0.000002944    0.000114733
      2        1           0.000014821    0.000007505    0.000011044
      3        1           0.000025043   -0.000000347    0.000012250
      4        6           0.000082848   -0.000041971   -0.000010819
      5        8           0.000218559   -0.000247829   -0.000197203
      6        8          -0.000113286    0.000052159    0.000034662
      7        6          -0.000080549    0.000194523    0.000113112
      8        1           0.000001725    0.000013854    0.000014661
      9        1          -0.000011599    0.000017232    0.000009151
     10        6          -0.000003972    0.000054133   -0.000023706
     11        8          -0.000098274    0.000139508   -0.000273140
     12        8           0.000131828   -0.000074589    0.000065712
     13        1          -0.000027430    0.000008829   -0.000036303
     14        6          -0.000026325    0.000046539   -0.000001349
     15        1           0.000003304   -0.000024444    0.000019066
     16        6          -0.000026703   -0.000036780    0.000029032
     17        1          -0.000005329   -0.000003670    0.000005341
     18        1          -0.000002260   -0.000002706    0.000001875
     19        6          -0.000015851   -0.000041113    0.000024346
     20        1          -0.000001856   -0.000004971    0.000002352
     21        6          -0.000009345   -0.000028438    0.000032379
     22        1          -0.000000806   -0.000002573    0.000001357
     23        1          -0.000002091   -0.000002870    0.000002518
     24        1          -0.000001149   -0.000002063    0.000002003
     25        6          -0.000005528   -0.000029478    0.000006949
     26        1           0.000001058   -0.000003521    0.000000625
     27        1          -0.000001187   -0.000002030   -0.000001409
     28        1          -0.000001713   -0.000002897    0.000000764
     29        6           0.000284794    0.000528016    0.000145443
     30        8           0.000044754    0.000119325    0.000021504
     31        7          -0.000039447    0.000007573   -0.000005686
     32        1           0.000009353   -0.000011719   -0.000007202
     33        6           0.000004238    0.000077270    0.000038534
     34        1          -0.000004815    0.000012552   -0.000002214
     35        6          -0.000001739    0.000014370   -0.000008828
     36        1          -0.000003021    0.000002124   -0.000003214
     37        6           0.000031689   -0.000012727    0.000005211
     38        1           0.000001424   -0.000002559   -0.000000789
     39        1           0.000005062    0.000000665    0.000000404
     40        1           0.000005236   -0.000000623    0.000000842
     41        6          -0.000008208    0.000005011   -0.000018596
     42        1           0.000002066    0.000001383    0.000000156
     43        1          -0.000000006   -0.000000749   -0.000003115
     44        1          -0.000001093    0.000003483   -0.000002096
     45        8          -0.000577088   -0.000568638   -0.000005483
     46        1           0.000050604   -0.000149508   -0.000037083
     47        1          -0.000074006   -0.000019465   -0.000059527
     48        1           0.000023931   -0.000002612    0.000013937
     49        1          -0.000011011    0.000022203    0.000011308
     50        1          -0.000023412   -0.000020021   -0.000043954
     51        1           0.000006031    0.000009712    0.000000445
 -------------------------------------------------------------------
 Cartesian Forces:  Max     0.000577088 RMS     0.000100788
 IRC-IRC-IRC-IRC-IRC-IRC-IRC-IRC-IRC-IRC-IRC-IRC-IRC-IRC-IRC-IRC-IRC-IRC
 Pt  1 Step number   1 out of a maximum of  20
 Point Number:   1          Path Number:   1
   CHANGE IN THE REACTION COORDINATE =    0.25438
   NET REACTION COORDINATE UP TO THIS POINT =    0.25438
  # OF POINTS ALONG THE PATH =   1
  # OF STEPS =   1

 Calculating another point on the path.
 IRC-IRC-IRC-IRC-IRC-IRC-IRC-IRC-IRC-IRC-IRC-IRC-IRC-IRC-IRC-IRC-IRC-IRC
 Symmetry turned off by external request.
 Stoichiometry    C14H30NO6(1-)
 Framework group  C1[X(C14H30NO6)]
 Deg. of freedom   147
 Full point group                 C1      NOp   1
                          Input orientation:                          
 ---------------------------------------------------------------------
 Center     Atomic      Atomic             Coordinates (Angstroms)
 Number     Number       Type             X           Y           Z
 ---------------------------------------------------------------------
      1          6           0        2.229723   -3.958169   -0.287528
      2          1           0        3.200894   -4.012920    0.209648
      3          1           0        1.593893   -4.788147    0.037866
      4          6           0        1.526042   -2.622779    0.004478
      5          8           0        0.359213   -2.522087   -0.487265
      6          8           0        2.155291   -1.761277    0.670304
      7          6           0       -4.283190    1.890400   -2.650336
      8          1           0       -4.907174    2.697439   -2.260090
      9          1           0       -3.740524    2.254802   -3.530333
     10          6           0       -3.267186    1.415761   -1.604680
     11          8           0       -2.682118    0.325192   -1.861216
     12          8           0       -3.075467    2.171676   -0.607760
     13          1           0       -2.042540    1.805357    0.483525
     14          6           0        0.198522    1.467047   -0.634021
     15          1           0       -0.663136    1.680629   -1.266119
     16          6           0        1.233832    0.639311   -1.400634
     17          1           0        0.914060   -0.404813   -1.449166
     18          1           0        2.184470    0.637829   -0.855882
     19          6           0        1.441796    1.158402   -2.837946
     20          1           0        1.461846    2.259828   -2.809930
     21          6           0        2.785978    0.677500   -3.401550
     22          1           0        2.831384   -0.418369   -3.393102
     23          1           0        3.626711    1.046781   -2.803072
     24          1           0        2.931677    1.010787   -4.436703
     25          6           0        0.288242    0.717589   -3.754854
     26          1           0        0.353597    1.200525   -4.737975
     27          1           0       -0.694689    0.929812   -3.324418
     28          1           0        0.332050   -0.367482   -3.909910
     29          6           0       -0.350242    0.886774    0.664698
     30          8           0       -1.357442    1.562286    1.208573
     31          7           0        0.570343    0.400156    1.552725
     32          1           0        1.236089   -0.255609    1.108980
     33          6           0        0.069340   -0.173811    2.803479
     34          1           0       -0.589495   -1.028172    2.589971
     35          6           0        1.234777   -0.622885    3.695933
     36          1           0        1.836188   -1.327827    3.107213
     37          6           0        2.125024    0.562112    4.090578
     38          1           0        2.991251    0.231624    4.676453
     39          1           0        1.562375    1.283188    4.698773
     40          1           0        2.484547    1.085497    3.201030
     41          6           0        0.699077   -1.350596    4.934803
     42          1           0        0.069009   -0.684127    5.538795
     43          1           0        1.517995   -1.701350    5.573922
     44          1           0        0.092753   -2.219731    4.656099
     45          8           0       -1.217919   -0.594807    0.074444
     46          1           0       -0.562182   -1.344098   -0.175956
     47          1           0       -1.787068   -0.310845   -0.712040
     48          1           0        2.364841   -4.064933   -1.369615
     49          1           0       -4.902342    1.050008   -2.976555
     50          1           0        0.629225    2.437252   -0.352144
     51          1           0       -0.535495    0.579640    3.319500
 ---------------------------------------------------------------------
 Rotational constants (GHZ):      0.3094301      0.1958555      0.1527314
 Standard basis: 6-31G(d,p) (6D, 7F)
   465 basis functions,   798 primitive gaussians,   465 cartesian basis functions
    85 alpha electrons       85 beta electrons
       nuclear repulsion energy      1948.7633322615 Hartrees.
 NAtoms=   51 NActive=   51 NUniq=   51 SFac= 1.00D+00 NAtFMM=   60 NAOKFM=F Big=F
 Integral buffers will be    131072 words long.
 Raffenetti 2 integral format.
 Two-electron integral symmetry is turned off.
 Nuclear repulsion after empirical dispersion term =     1948.7025066897 Hartrees.
 One-electron integrals computed using PRISM.
 NBasis=   465 RedAO= T EigKep=  1.91D-03  NBF=   465
 NBsUse=   465 1.00D-06 EigRej= -1.00D+00 NBFU=   465
 Initial guess from the checkpoint file:  "ts-frame25_qm-modify-struc_-1.chk"
 B after Tr=    -0.000072   -0.000007    0.000043
         Rot=    1.000000    0.000017   -0.000016   -0.000002 Ang=   0.00 deg.
 ExpMin= 1.61D-01 ExpMax= 5.48D+03 ExpMxC= 8.25D+02 IAcc=2 IRadAn=         4 AccDes= 0.00D+00
 Harris functional with IExCor=  402 and IRadAn=       4 diagonalized for initial guess.
 HarFok:  IExCor=  402 AccDes= 0.00D+00 IRadAn=         4 IDoV= 1 UseB2=F ITyADJ=14
 ICtDFT=  3500011 ScaDFX=  1.000000  1.000000  1.000000  1.000000
 FoFCou: FMM=F IPFlag=           0 FMFlag=      100000 FMFlg1=           0
         NFxFlg=           0 DoJE=T BraDBF=F KetDBF=T FulRan=T
         wScrn=  0.000000 ICntrl=     500 IOpCl=  0 I1Cent=   200000004 NGrid=           0
         NMat0=    1 NMatS0=      1 NMatT0=    0 NMatD0=    1 NMtDS0=    0 NMtDT0=    0
 Symmetry not used in FoFCou.
 Requested convergence on RMS density matrix=1.00D-08 within 128 cycles.
 Requested convergence on MAX density matrix=1.00D-06.
 Requested convergence on             energy=1.00D-06.
 No special actions if energy rises.
 Integral accuracy reduced to 1.0D-05 until final iterations.
 Initial convergence to 1.0D-05 achieved.  Increase integral accuracy.
 SCF Done:  E(RB3LYP) =  -1057.90679815     A.U. after   10 cycles
            NFock= 10  Conv=0.86D-08     -V/T= 2.0092
 DoSCS=F DFT=T ScalE2(SS,OS)=  1.000000  1.000000
 Range of M.O.s used for correlation:     1   465
 NBasis=   465 NAE=    85 NBE=    85 NFC=     0 NFV=     0
 NROrb=    465 NOA=    85 NOB=    85 NVA=   380 NVB=   380
 Symmetrizing basis deriv contribution to polar:
 IMax=3 JMax=2 DiffMx= 0.00D+00
 Calling FoFJK, ICntrl=      2147 FMM=F ISym2X=0 I1Cent= 0 IOpClX= 0 NMat=1 NMatS=1 NMatT=0.
 -------------------------------------------------------------------
 Center     Atomic                   Forces (Hartrees/Bohr)
 Number     Number              X              Y              Z
 -------------------------------------------------------------------
      1        6           0.000482432    0.000003469    0.000241388
      2        1           0.000030133    0.000015908    0.000022661
      3        1           0.000048760   -0.000003040    0.000022482
      4        6           0.000174467   -0.000092272   -0.000025145
      5        8           0.000452150   -0.000527731   -0.000417016
      6        8          -0.000232972    0.000121872    0.000076573
      7        6          -0.000167585    0.000407422    0.000237233
      8        1           0.000003224    0.000028485    0.000030134
      9        1          -0.000022910    0.000035103    0.000017046
     10        6          -0.000008579    0.000114192   -0.000048946
     11        8          -0.000195452    0.000285708   -0.000582092
     12        8           0.000292477   -0.000161454    0.000152044
     13        1          -0.000059590    0.000019643   -0.000078488
     14        6          -0.000043750    0.000125021   -0.000001614
     15        1           0.000008037   -0.000052284    0.000043649
     16        6          -0.000052719   -0.000069004    0.000065472
     17        1          -0.000010262   -0.000005985    0.000012007
     18        1          -0.000003752   -0.000004319    0.000005255
     19        6          -0.000034109   -0.000085777    0.000052093
     20        1          -0.000002363   -0.000007478    0.000006234
     21        6          -0.000022574   -0.000059355    0.000063956
     22        1          -0.000000048   -0.000004275    0.000003852
     23        1          -0.000002214   -0.000003884    0.000006819
     24        1          -0.000000802   -0.000002244    0.000005980
     25        6          -0.000015405   -0.000061408    0.000018441
     26        1           0.000003580   -0.000004704    0.000002177
     27        1          -0.000000889   -0.000001897   -0.000002589
     28        1          -0.000002087   -0.000004550    0.000002003
     29        6           0.000604341    0.001135670    0.000302134
     30        8           0.000106925    0.000272770    0.000038489
     31        7          -0.000068035    0.000025150   -0.000011867
     32        1           0.000015031   -0.000023067   -0.000015040
     33        6           0.000010587    0.000161896    0.000073708
     34        1          -0.000012280    0.000021289   -0.000006535
     35        6          -0.000002710    0.000030742   -0.000021049
     36        1          -0.000006849    0.000002514   -0.000006978
     37        6           0.000063444   -0.000023389    0.000007645
     38        1           0.000001945   -0.000007705    0.000001007
     39        1           0.000007949   -0.000001030    0.000001450
     40        1           0.000009353   -0.000002937    0.000002711
     41        6          -0.000016276    0.000013096   -0.000039067
     42        1           0.000001835   -0.000000182   -0.000000312
     43        1          -0.000002250   -0.000004555   -0.000006309
     44        1          -0.000004985    0.000003858   -0.000005733
     45        8          -0.001226537   -0.001292052    0.000009720
     46        1           0.000081692   -0.000287896   -0.000069646
     47        1          -0.000163270   -0.000040923   -0.000138672
     48        1           0.000047208   -0.000007248    0.000024768
     49        1          -0.000022061    0.000044045    0.000022065
     50        1          -0.000051351   -0.000043151   -0.000095271
     51        1           0.000009096    0.000017941    0.000001176
 -------------------------------------------------------------------
 Cartesian Forces:  Max     0.001292052 RMS     0.000217157
 IRC-IRC-IRC-IRC-IRC-IRC-IRC-IRC-IRC-IRC-IRC-IRC-IRC-IRC-IRC-IRC-IRC-IRC
 Pt  2 Step number   1 out of a maximum of  20
 Point Number:   2          Path Number:   1
   CHANGE IN THE REACTION COORDINATE =    0.25408
   NET REACTION COORDINATE UP TO THIS POINT =    0.50846
  # OF POINTS ALONG THE PATH =   2
  # OF STEPS =   1

 Calculating another point on the path.
 IRC-IRC-IRC-IRC-IRC-IRC-IRC-IRC-IRC-IRC-IRC-IRC-IRC-IRC-IRC-IRC-IRC-IRC
 Symmetry turned off by external request.
 Stoichiometry    C14H30NO6(1-)
 Framework group  C1[X(C14H30NO6)]
 Deg. of freedom   147
 Full point group                 C1      NOp   1
                          Input orientation:                          
 ---------------------------------------------------------------------
 Center     Atomic      Atomic             Coordinates (Angstroms)
 Number     Number       Type             X           Y           Z
 ---------------------------------------------------------------------
      1          6           0        2.237175   -3.958201   -0.283886
      2          1           0        3.207929   -4.010248    0.214557
      3          1           0        1.602788   -4.789055    0.042140
      4          6           0        1.528357   -2.624360    0.003901
      5          8           0        0.364457   -2.528920   -0.492323
      6          8           0        2.152957   -1.759430    0.671556
      7          6           0       -4.285776    1.896763   -2.646753
      8          1           0       -4.907727    2.704137   -2.253850
      9          1           0       -3.744823    2.261528   -3.527652
     10          6           0       -3.267271    1.417282   -1.605600
     11          8           0       -2.684674    0.328392   -1.868488
     12          8           0       -3.071944    2.170080   -0.605503
     13          1           0       -2.042560    1.805585    0.477761
     14          6           0        0.197887    1.467980   -0.635201
     15          1           0       -0.667362    1.672702   -1.264994
     16          6           0        1.232983    0.638268   -1.399520
     17          1           0        0.911611   -0.405439   -1.445934
     18          1           0        2.183660    0.637049   -0.854775
     19          6           0        1.441266    1.157155   -2.837090
     20          1           0        1.461418    2.258620   -2.809057
     21          6           0        2.785664    0.676605   -3.400519
     22          1           0        2.831285   -0.419232   -3.392384
     23          1           0        3.626274    1.045932   -2.801875
     24          1           0        2.931338    1.010284   -4.435539
     25          6           0        0.288017    0.716680   -3.754529
     26          1           0        0.354291    1.199582   -4.737613
     27          1           0       -0.695160    0.929219   -3.324835
     28          1           0        0.331534   -0.368394   -3.909423
     29          6           0       -0.342431    0.902086    0.671440
     30          8           0       -1.356263    1.565755    1.207996
     31          7           0        0.569808    0.400722    1.552307
     32          1           0        1.235101   -0.255581    1.106147
     33          6           0        0.069334   -0.171213    2.804360
     34          1           0       -0.591251   -1.023096    2.588175
     35          6           0        1.234729   -0.622414    3.695569
     36          1           0        1.834995   -1.327367    3.105755
     37          6           0        2.125932    0.561714    4.090713
     38          1           0        2.991754    0.230274    4.676560
     39          1           0        1.563913    1.283156    4.699058
     40          1           0        2.486682    1.085081    3.201573
     41          6           0        0.698755   -1.350440    4.934141
     42          1           0        0.069375   -0.683952    5.538829
     43          1           0        1.517702   -1.702127    5.572649
     44          1           0        0.091823   -2.218975    4.655017
     45          8           0       -1.231245   -0.611050    0.072957
     46          1           0       -0.576101   -1.352731   -0.180453
     47          1           0       -1.792465   -0.326392   -0.713698
     48          1           0        2.373747   -4.066658   -1.365620
     49          1           0       -4.906948    1.057756   -2.972661
     50          1           0        0.626405    2.442924   -0.364833
     51          1           0       -0.533775    0.583542    3.320378
 ---------------------------------------------------------------------
 Rotational constants (GHZ):      0.3090976      0.1957192      0.1526415
 Standard basis: 6-31G(d,p) (6D, 7F)
   465 basis functions,   798 primitive gaussians,   465 cartesian basis functions
    85 alpha electrons       85 beta electrons
       nuclear repulsion energy      1947.7089903228 Hartrees.
 NAtoms=   51 NActive=   51 NUniq=   51 SFac= 1.00D+00 NAtFMM=   60 NAOKFM=F Big=F
 Integral buffers will be    131072 words long.
 Raffenetti 2 integral format.
 Two-electron integral symmetry is turned off.
 Nuclear repulsion after empirical dispersion term =     1947.6481050047 Hartrees.
 One-electron integrals computed using PRISM.
 NBasis=   465 RedAO= T EigKep=  1.94D-03  NBF=   465
 NBsUse=   465 1.00D-06 EigRej= -1.00D+00 NBFU=   465
 Initial guess from the checkpoint file:  "ts-frame25_qm-modify-struc_-1.chk"
 B after Tr=    -0.000082   -0.000025    0.000027
         Rot=    1.000000    0.000013   -0.000012   -0.000003 Ang=   0.00 deg.
 ExpMin= 1.61D-01 ExpMax= 5.48D+03 ExpMxC= 8.25D+02 IAcc=2 IRadAn=         4 AccDes= 0.00D+00
 Harris functional with IExCor=  402 and IRadAn=       4 diagonalized for initial guess.
 HarFok:  IExCor=  402 AccDes= 0.00D+00 IRadAn=         4 IDoV= 1 UseB2=F ITyADJ=14
 ICtDFT=  3500011 ScaDFX=  1.000000  1.000000  1.000000  1.000000
 FoFCou: FMM=F IPFlag=           0 FMFlag=      100000 FMFlg1=           0
         NFxFlg=           0 DoJE=T BraDBF=F KetDBF=T FulRan=T
         wScrn=  0.000000 ICntrl=     500 IOpCl=  0 I1Cent=   200000004 NGrid=           0
         NMat0=    1 NMatS0=      1 NMatT0=    0 NMatD0=    1 NMtDS0=    0 NMtDT0=    0
 Symmetry not used in FoFCou.
 Requested convergence on RMS density matrix=1.00D-08 within 128 cycles.
 Requested convergence on MAX density matrix=1.00D-06.
 Requested convergence on             energy=1.00D-06.
 No special actions if energy rises.
 Integral accuracy reduced to 1.0D-05 until final iterations.
 Initial convergence to 1.0D-05 achieved.  Increase integral accuracy.
 SCF Done:  E(RB3LYP) =  -1057.90703233     A.U. after   10 cycles
            NFock= 10  Conv=0.92D-08     -V/T= 2.0092
 DoSCS=F DFT=T ScalE2(SS,OS)=  1.000000  1.000000
 Range of M.O.s used for correlation:     1   465
 NBasis=   465 NAE=    85 NBE=    85 NFC=     0 NFV=     0
 NROrb=    465 NOA=    85 NOB=    85 NVA=   380 NVB=   380
 Symmetrizing basis deriv contribution to polar:
 IMax=3 JMax=2 DiffMx= 0.00D+00
 Calling FoFJK, ICntrl=      2147 FMM=F ISym2X=0 I1Cent= 0 IOpClX= 0 NMat=1 NMatS=1 NMatT=0.
 -------------------------------------------------------------------
 Center     Atomic                   Forces (Hartrees/Bohr)
 Number     Number              X              Y              Z
 -------------------------------------------------------------------
      1        6           0.000733949    0.000002257    0.000364632
      2        1           0.000048653    0.000021039    0.000035466
      3        1           0.000068962   -0.000005346    0.000033032
      4        6           0.000255756   -0.000144798   -0.000042044
      5        8           0.000690960   -0.000850483   -0.000654858
      6        8          -0.000337422    0.000223932    0.000139258
      7        6          -0.000250790    0.000624351    0.000366906
      8        1           0.000000408    0.000045507    0.000046633
      9        1          -0.000033030    0.000050844    0.000024179
     10        6          -0.000010066    0.000170961   -0.000076494
     11        8          -0.000298623    0.000428404   -0.000924327
     12        8           0.000474845   -0.000238826    0.000277249
     13        1          -0.000063449    0.000023429   -0.000102466
     14        6          -0.000047212    0.000200567   -0.000034785
     15        1          -0.000001193   -0.000076675    0.000053058
     16        6          -0.000079800   -0.000094035    0.000113602
     17        1          -0.000017202   -0.000006155    0.000021894
     18        1          -0.000006257   -0.000006077    0.000007993
     19        6          -0.000050320   -0.000124991    0.000083959
     20        1          -0.000003519   -0.000010798    0.000007902
     21        6          -0.000031879   -0.000087768    0.000101018
     22        1          -0.000000726   -0.000006718    0.000005398
     23        1          -0.000003699   -0.000006331    0.000009132
     24        1          -0.000002337   -0.000004009    0.000008444
     25        6          -0.000022151   -0.000088730    0.000033740
     26        1           0.000004660   -0.000007643    0.000003253
     27        1          -0.000002432   -0.000003354   -0.000003308
     28        1          -0.000003917   -0.000007210    0.000003726
     29        6           0.000826977    0.001594634    0.000500304
     30        8           0.000184263    0.000451488    0.000000449
     31        7          -0.000077964    0.000062945   -0.000037984
     32        1           0.000009230   -0.000019094   -0.000021039
     33        6           0.000005973    0.000251144    0.000080479
     34        1          -0.000017103    0.000031953   -0.000011367
     35        6          -0.000007539    0.000043557   -0.000037789
     36        1          -0.000009322    0.000003959   -0.000010951
     37        6           0.000088310   -0.000038866    0.000012270
     38        1           0.000003140   -0.000010522    0.000001506
     39        1           0.000011430   -0.000000442    0.000001558
     40        1           0.000014588   -0.000003767    0.000003944
     41        6          -0.000032845    0.000014681   -0.000067090
     42        1           0.000003013    0.000001037   -0.000000434
     43        1          -0.000002519   -0.000005936   -0.000009702
     44        1          -0.000007124    0.000006298   -0.000008598
     45        8          -0.001793464   -0.002093406   -0.000016203
     46        1          -0.000007084   -0.000262785   -0.000062997
     47        1          -0.000185864   -0.000091954   -0.000149335
     48        1           0.000068003   -0.000011416    0.000033816
     49        1          -0.000033447    0.000061397    0.000032221
     50        1          -0.000064833   -0.000034255   -0.000139128
     51        1           0.000012012    0.000028006    0.000003875
 -------------------------------------------------------------------
 Cartesian Forces:  Max     0.002093406 RMS     0.000327837
 IRC-IRC-IRC-IRC-IRC-IRC-IRC-IRC-IRC-IRC-IRC-IRC-IRC-IRC-IRC-IRC-IRC-IRC
 Pt  3 Step number   1 out of a maximum of  20
 Point Number:   3          Path Number:   1
   CHANGE IN THE REACTION COORDINATE =    0.25405
   NET REACTION COORDINATE UP TO THIS POINT =    0.76250
  # OF POINTS ALONG THE PATH =   3
  # OF STEPS =   1

 Calculating another point on the path.
 IRC-IRC-IRC-IRC-IRC-IRC-IRC-IRC-IRC-IRC-IRC-IRC-IRC-IRC-IRC-IRC-IRC-IRC
 Symmetry turned off by external request.
 Stoichiometry    C14H30NO6(1-)
 Framework group  C1[X(C14H30NO6)]
 Deg. of freedom   147
 Full point group                 C1      NOp   1
                          Input orientation:                          
 ---------------------------------------------------------------------
 Center     Atomic      Atomic             Coordinates (Angstroms)
 Number     Number       Type             X           Y           Z
 ---------------------------------------------------------------------
      1          6           0        2.244499   -3.958194   -0.280275
      2          1           0        3.214836   -4.007671    0.219389
      3          1           0        1.611443   -4.789852    0.046346
      4          6           0        1.530674   -2.625877    0.003354
      5          8           0        0.369658   -2.535634   -0.497332
      6          8           0        2.150605   -1.757552    0.672793
      7          6           0       -4.288255    1.903020   -2.643095
      8          1           0       -4.908252    2.710680   -2.247608
      9          1           0       -3.748989    2.268113   -3.524889
     10          6           0       -3.267260    1.418789   -1.606435
     11          8           0       -2.687059    0.331589   -1.875641
     12          8           0       -3.068332    2.168441   -0.603178
     13          1           0       -2.042736    1.805858    0.471825
     14          6           0        0.197328    1.469073   -0.636316
     15          1           0       -0.671488    1.664841   -1.263733
     16          6           0        1.232175    0.637351   -1.398362
     17          1           0        0.909137   -0.405920   -1.442612
     18          1           0        2.182913    0.636376   -0.853663
     19          6           0        1.440758    1.155940   -2.836225
     20          1           0        1.461026    2.257445   -2.808233
     21          6           0        2.785353    0.675716   -3.399497
     22          1           0        2.831181   -0.420091   -3.391654
     23          1           0        3.625858    1.045102   -2.800724
     24          1           0        2.930976    1.009754   -4.434402
     25          6           0        0.287793    0.715794   -3.754161
     26          1           0        0.354960    1.198634   -4.737224
     27          1           0       -0.695607    0.928683   -3.325182
     28          1           0        0.330990   -0.369290   -3.908868
     29          6           0       -0.334662    0.917354    0.677918
     30          8           0       -1.355042    1.569300    1.207298
     31          7           0        0.569255    0.401292    1.551774
     32          1           0        1.234134   -0.255572    1.103284
     33          6           0        0.069300   -0.168695    2.805083
     34          1           0       -0.592921   -1.018211    2.586236
     35          6           0        1.234642   -0.621950    3.695150
     36          1           0        1.833827   -1.326906    3.104300
     37          6           0        2.126768    0.561327    4.090820
     38          1           0        2.992184    0.228971    4.676662
     39          1           0        1.565342    1.283127    4.699289
     40          1           0        2.488721    1.084680    3.202082
     41          6           0        0.698397   -1.350288    4.933433
     42          1           0        0.069683   -0.683782    5.538793
     43          1           0        1.517382   -1.702855    5.571353
     44          1           0        0.090889   -2.218251    4.653911
     45          8           0       -1.244706   -0.627547    0.071658
     46          1           0       -0.590126   -1.362153   -0.184636
     47          1           0       -1.798469   -0.342315   -0.715307
     48          1           0        2.382431   -4.068287   -1.361670
     49          1           0       -4.911339    1.065316   -2.968683
     50          1           0        0.623490    2.448636   -0.377513
     51          1           0       -0.532221    0.587267    3.321073
 ---------------------------------------------------------------------
 Rotational constants (GHZ):      0.3087652      0.1955874      0.1525579
 Standard basis: 6-31G(d,p) (6D, 7F)
   465 basis functions,   798 primitive gaussians,   465 cartesian basis functions
    85 alpha electrons       85 beta electrons
       nuclear repulsion energy      1946.6679950805 Hartrees.
 NAtoms=   51 NActive=   51 NUniq=   51 SFac= 1.00D+00 NAtFMM=   60 NAOKFM=F Big=F
 Integral buffers will be    131072 words long.
 Raffenetti 2 integral format.
 Two-electron integral symmetry is turned off.
 Nuclear repulsion after empirical dispersion term =     1946.6070342218 Hartrees.
 One-electron integrals computed using PRISM.
 NBasis=   465 RedAO= T EigKep=  1.96D-03  NBF=   465
 NBsUse=   465 1.00D-06 EigRej= -1.00D+00 NBFU=   465
 Initial guess from the checkpoint file:  "ts-frame25_qm-modify-struc_-1.chk"
 B after Tr=    -0.000090   -0.000033    0.000027
         Rot=    1.000000    0.000012   -0.000011   -0.000004 Ang=   0.00 deg.
 ExpMin= 1.61D-01 ExpMax= 5.48D+03 ExpMxC= 8.25D+02 IAcc=2 IRadAn=         4 AccDes= 0.00D+00
 Harris functional with IExCor=  402 and IRadAn=       4 diagonalized for initial guess.
 HarFok:  IExCor=  402 AccDes= 0.00D+00 IRadAn=         4 IDoV= 1 UseB2=F ITyADJ=14
 ICtDFT=  3500011 ScaDFX=  1.000000  1.000000  1.000000  1.000000
 FoFCou: FMM=F IPFlag=           0 FMFlag=      100000 FMFlg1=           0
         NFxFlg=           0 DoJE=T BraDBF=F KetDBF=T FulRan=T
         wScrn=  0.000000 ICntrl=     500 IOpCl=  0 I1Cent=   200000004 NGrid=           0
         NMat0=    1 NMatS0=      1 NMatT0=    0 NMatD0=    1 NMtDS0=    0 NMtDT0=    0
 Symmetry not used in FoFCou.
 Requested convergence on RMS density matrix=1.00D-08 within 128 cycles.
 Requested convergence on MAX density matrix=1.00D-06.
 Requested convergence on             energy=1.00D-06.
 No special actions if energy rises.
 Integral accuracy reduced to 1.0D-05 until final iterations.
 Initial convergence to 1.0D-05 achieved.  Increase integral accuracy.
 SCF Done:  E(RB3LYP) =  -1057.90735273     A.U. after   10 cycles
            NFock= 10  Conv=0.94D-08     -V/T= 2.0092
 DoSCS=F DFT=T ScalE2(SS,OS)=  1.000000  1.000000
 Range of M.O.s used for correlation:     1   465
 NBasis=   465 NAE=    85 NBE=    85 NFC=     0 NFV=     0
 NROrb=    465 NOA=    85 NOB=    85 NVA=   380 NVB=   380
 Symmetrizing basis deriv contribution to polar:
 IMax=3 JMax=2 DiffMx= 0.00D+00
 Calling FoFJK, ICntrl=      2147 FMM=F ISym2X=0 I1Cent= 0 IOpClX= 0 NMat=1 NMatS=1 NMatT=0.
 -------------------------------------------------------------------
 Center     Atomic                   Forces (Hartrees/Bohr)
 Number     Number              X              Y              Z
 -------------------------------------------------------------------
      1        6           0.000958573    0.000010144    0.000480157
      2        1           0.000068865    0.000029361    0.000050206
      3        1           0.000093913   -0.000007303    0.000045685
      4        6           0.000331091   -0.000181861   -0.000054641
      5        8           0.000910100   -0.001124064   -0.000866957
      6        8          -0.000442313    0.000302815    0.000188166
      7        6          -0.000318517    0.000818453    0.000496792
      8        1          -0.000000506    0.000064549    0.000066557
      9        1          -0.000044949    0.000070387    0.000033537
     10        6           0.000003666    0.000216346   -0.000093508
     11        8          -0.000380203    0.000569493   -0.001217103
     12        8           0.000639127   -0.000313224    0.000383931
     13        1          -0.000058588    0.000021564   -0.000122187
     14        6          -0.000053449    0.000257246   -0.000065156
     15        1          -0.000011875   -0.000099278    0.000058234
     16        6          -0.000107236   -0.000111034    0.000162136
     17        1          -0.000023878   -0.000006385    0.000031910
     18        1          -0.000008332   -0.000007458    0.000011436
     19        6          -0.000064103   -0.000161909    0.000112444
     20        1          -0.000004366   -0.000014231    0.000010111
     21        6          -0.000041201   -0.000117433    0.000133744
     22        1          -0.000001025   -0.000009452    0.000007797
     23        1          -0.000004830   -0.000008856    0.000012391
     24        1          -0.000003481   -0.000005954    0.000011769
     25        6          -0.000029169   -0.000116259    0.000049975
     26        1           0.000006548   -0.000010788    0.000004630
     27        1          -0.000003628   -0.000004533   -0.000004153
     28        1          -0.000005713   -0.000009948    0.000005910
     29        6           0.000929816    0.001819708    0.000604048
     30        8           0.000245252    0.000615876   -0.000045338
     31        7          -0.000088489    0.000088099   -0.000070244
     32        1          -0.000003009   -0.000012048   -0.000029025
     33        6          -0.000005435    0.000335256    0.000058364
     34        1          -0.000022361    0.000044088   -0.000015799
     35        6          -0.000015599    0.000058878   -0.000058161
     36        1          -0.000012599    0.000005277   -0.000015294
     37        6           0.000107826   -0.000049763    0.000010740
     38        1           0.000003975   -0.000014402    0.000001806
     39        1           0.000014960   -0.000000551    0.000001988
     40        1           0.000019642   -0.000004976    0.000005327
     41        6          -0.000048604    0.000019894   -0.000095854
     42        1           0.000003326    0.000001556   -0.000001166
     43        1          -0.000003672   -0.000007858   -0.000013693
     44        1          -0.000010168    0.000008160   -0.000012286
     45        8          -0.002274169   -0.002618171    0.000027963
     46        1          -0.000040009   -0.000288828   -0.000070250
     47        1          -0.000193474   -0.000138628   -0.000135188
     48        1           0.000093426   -0.000015748    0.000045495
     49        1          -0.000045677    0.000083156    0.000045015
     50        1          -0.000075037   -0.000017711   -0.000176955
     51        1           0.000015556    0.000038343    0.000004692
 -------------------------------------------------------------------
 Cartesian Forces:  Max     0.002618171 RMS     0.000410945
 IRC-IRC-IRC-IRC-IRC-IRC-IRC-IRC-IRC-IRC-IRC-IRC-IRC-IRC-IRC-IRC-IRC-IRC
 Pt  4 Step number   1 out of a maximum of  20
 Point Number:   4          Path Number:   1
   CHANGE IN THE REACTION COORDINATE =    0.25419
   NET REACTION COORDINATE UP TO THIS POINT =    1.01670
  # OF POINTS ALONG THE PATH =   4
  # OF STEPS =   1

 Calculating another point on the path.
 IRC-IRC-IRC-IRC-IRC-IRC-IRC-IRC-IRC-IRC-IRC-IRC-IRC-IRC-IRC-IRC-IRC-IRC
 Symmetry turned off by external request.
 Stoichiometry    C14H30NO6(1-)
 Framework group  C1[X(C14H30NO6)]
 Deg. of freedom   147
 Full point group                 C1      NOp   1
                          Input orientation:                          
 ---------------------------------------------------------------------
 Center     Atomic      Atomic             Coordinates (Angstroms)
 Number     Number       Type             X           Y           Z
 ---------------------------------------------------------------------
      1          6           0        2.252252   -3.958086   -0.276393
      2          1           0        3.222097   -4.004620    0.224661
      3          1           0        1.620711   -4.790652    0.050907
      4          6           0        1.533151   -2.627394    0.002810
      5          8           0        0.374998   -2.542443   -0.502569
      6          8           0        2.148077   -1.755606    0.674067
      7          6           0       -4.290813    1.909684   -2.639051
      8          1           0       -4.908618    2.717627   -2.240618
      9          1           0       -3.753437    2.275225   -3.521809
     10          6           0       -3.267152    1.420425   -1.607226
     11          8           0       -2.689342    0.334931   -1.882980
     12          8           0       -3.064484    2.166681   -0.600722
     13          1           0       -2.043039    1.806206    0.465739
     14          6           0        0.196626    1.470107   -0.637454
     15          1           0       -0.675647    1.656718   -1.262580
     16          6           0        1.231340    0.636486   -1.397118
     17          1           0        0.906700   -0.406377   -1.439195
     18          1           0        2.182116    0.635817   -0.852426
     19          6           0        1.440248    1.154652   -2.835302
     20          1           0        1.460639    2.256197   -2.807393
     21          6           0        2.785031    0.674738   -3.398401
     22          1           0        2.831063   -0.421040   -3.390846
     23          1           0        3.625423    1.044182   -2.799488
     24          1           0        2.930623    1.009127   -4.433193
     25          6           0        0.287567    0.714838   -3.753738
     26          1           0        0.355687    1.197549   -4.736807
     27          1           0       -0.696051    0.928177   -3.325524
     28          1           0        0.330383   -0.370270   -3.908196
     29          6           0       -0.327434    0.931781    0.683789
     30          8           0       -1.353779    1.572946    1.206411
     31          7           0        0.568620    0.401837    1.551025
     32          1           0        1.233011   -0.255713    1.100390
     33          6           0        0.069195   -0.166057    2.805606
     34          1           0       -0.594772   -1.013240    2.584422
     35          6           0        1.234470   -0.621429    3.694613
     36          1           0        1.832571   -1.326405    3.102745
     37          6           0        2.127604    0.560916    4.090876
     38          1           0        2.992583    0.227559    4.676720
     39          1           0        1.566812    1.283089    4.699491
     40          1           0        2.490774    1.084262    3.202552
     41          6           0        0.697966   -1.350109    4.932605
     42          1           0        0.069958   -0.683587    5.538679
     43          1           0        1.516996   -1.703609    5.569905
     44          1           0        0.089839   -2.217469    4.652675
     45          8           0       -1.258142   -0.643940    0.070884
     46          1           0       -0.603944   -1.372424   -0.188307
     47          1           0       -1.805082   -0.358395   -0.716546
     48          1           0        2.391757   -4.069984   -1.357401
     49          1           0       -4.916032    1.073446   -2.964304
     50          1           0        0.620023    2.454204   -0.390093
     51          1           0       -0.530656    0.591198    3.321551
 ---------------------------------------------------------------------
 Rotational constants (GHZ):      0.3084403      0.1954646      0.1524768
 Standard basis: 6-31G(d,p) (6D, 7F)
   465 basis functions,   798 primitive gaussians,   465 cartesian basis functions
    85 alpha electrons       85 beta electrons
       nuclear repulsion energy      1945.6611553838 Hartrees.
 NAtoms=   51 NActive=   51 NUniq=   51 SFac= 1.00D+00 NAtFMM=   60 NAOKFM=F Big=F
 Integral buffers will be    131072 words long.
 Raffenetti 2 integral format.
 Two-electron integral symmetry is turned off.
 Nuclear repulsion after empirical dispersion term =     1945.6001286763 Hartrees.
 One-electron integrals computed using PRISM.
 NBasis=   465 RedAO= T EigKep=  1.99D-03  NBF=   465
 NBsUse=   465 1.00D-06 EigRej= -1.00D+00 NBFU=   465
 Initial guess from the checkpoint file:  "ts-frame25_qm-modify-struc_-1.chk"
 B after Tr=    -0.000093   -0.000032    0.000044
         Rot=    1.000000    0.000012   -0.000011   -0.000004 Ang=   0.00 deg.
 ExpMin= 1.61D-01 ExpMax= 5.48D+03 ExpMxC= 8.25D+02 IAcc=2 IRadAn=         4 AccDes= 0.00D+00
 Harris functional with IExCor=  402 and IRadAn=       4 diagonalized for initial guess.
 HarFok:  IExCor=  402 AccDes= 0.00D+00 IRadAn=         4 IDoV= 1 UseB2=F ITyADJ=14
 ICtDFT=  3500011 ScaDFX=  1.000000  1.000000  1.000000  1.000000
 FoFCou: FMM=F IPFlag=           0 FMFlag=      100000 FMFlg1=           0
         NFxFlg=           0 DoJE=T BraDBF=F KetDBF=T FulRan=T
         wScrn=  0.000000 ICntrl=     500 IOpCl=  0 I1Cent=   200000004 NGrid=           0
         NMat0=    1 NMatS0=      1 NMatT0=    0 NMatD0=    1 NMtDS0=    0 NMtDT0=    0
 Symmetry not used in FoFCou.
 Requested convergence on RMS density matrix=1.00D-08 within 128 cycles.
 Requested convergence on MAX density matrix=1.00D-06.
 Requested convergence on             energy=1.00D-06.
 No special actions if energy rises.
 Integral accuracy reduced to 1.0D-05 until final iterations.
 Initial convergence to 1.0D-05 achieved.  Increase integral accuracy.
 SCF Done:  E(RB3LYP) =  -1057.90773161     A.U. after   10 cycles
            NFock= 10  Conv=0.93D-08     -V/T= 2.0092
 DoSCS=F DFT=T ScalE2(SS,OS)=  1.000000  1.000000
 Range of M.O.s used for correlation:     1   465
 NBasis=   465 NAE=    85 NBE=    85 NFC=     0 NFV=     0
 NROrb=    465 NOA=    85 NOB=    85 NVA=   380 NVB=   380
 Symmetrizing basis deriv contribution to polar:
 IMax=3 JMax=2 DiffMx= 0.00D+00
 Calling FoFJK, ICntrl=      2147 FMM=F ISym2X=0 I1Cent= 0 IOpClX= 0 NMat=1 NMatS=1 NMatT=0.
 -------------------------------------------------------------------
 Center     Atomic                   Forces (Hartrees/Bohr)
 Number     Number              X              Y              Z
 -------------------------------------------------------------------
      1        6           0.001155915    0.000033134    0.000588963
      2        1           0.000080284    0.000040880    0.000061668
      3        1           0.000116247   -0.000007055    0.000056998
      4        6           0.000381683   -0.000201505   -0.000067349
      5        8           0.001079546   -0.001309431   -0.001026619
      6        8          -0.000534727    0.000350124    0.000220661
      7        6          -0.000373520    0.000995090    0.000627694
      8        1           0.000003969    0.000076575    0.000084935
      9        1          -0.000055743    0.000087735    0.000043408
     10        6           0.000022801    0.000256919   -0.000100669
     11        8          -0.000424129    0.000684444   -0.001417175
     12        8           0.000761112   -0.000373903    0.000456078
     13        1          -0.000054331    0.000021175   -0.000128316
     14        6          -0.000089420    0.000255465   -0.000112553
     15        1          -0.000015475   -0.000111820    0.000055389
     16        6          -0.000127302   -0.000122234    0.000192964
     17        1          -0.000025057   -0.000007389    0.000037338
     18        1          -0.000010197   -0.000006463    0.000014423
     19        6          -0.000072846   -0.000194590    0.000134979
     20        1          -0.000004735   -0.000016792    0.000011147
     21        6          -0.000047495   -0.000149174    0.000164021
     22        1          -0.000001421   -0.000012061    0.000010095
     23        1          -0.000005709   -0.000011594    0.000015365
     24        1          -0.000003744   -0.000008249    0.000014635
     25        6          -0.000032568   -0.000144934    0.000063959
     26        1           0.000008376   -0.000014484    0.000005583
     27        1          -0.000004091   -0.000005113   -0.000005300
     28        1          -0.000007286   -0.000012517    0.000008328
     29        6           0.000934003    0.001869268    0.000629458
     30        8           0.000272288    0.000710598   -0.000101251
     31        7          -0.000103789    0.000090754   -0.000117525
     32        1          -0.000015697   -0.000006480   -0.000033299
     33        6          -0.000022912    0.000402139    0.000031372
     34        1          -0.000026202    0.000053356   -0.000014290
     35        6          -0.000031479    0.000078044   -0.000085007
     36        1          -0.000015780    0.000006758   -0.000018591
     37        6           0.000123187   -0.000060055    0.000002202
     38        1           0.000004197   -0.000017901    0.000000812
     39        1           0.000018021   -0.000000877    0.000002159
     40        1           0.000022788   -0.000006011    0.000005940
     41        6          -0.000067464    0.000028132   -0.000128602
     42        1           0.000003371    0.000002148   -0.000002300
     43        1          -0.000005346   -0.000009147   -0.000017943
     44        1          -0.000013147    0.000010215   -0.000015625
     45        8          -0.002491628   -0.002990401    0.000061096
     46        1          -0.000122155   -0.000214780   -0.000036868
     47        1          -0.000179015   -0.000162142   -0.000101795
     48        1           0.000115506   -0.000018392    0.000057801
     49        1          -0.000055174    0.000104207    0.000057788
     50        1          -0.000083419   -0.000008204   -0.000188666
     51        1           0.000019710    0.000046539    0.000002489
 -------------------------------------------------------------------
 Cartesian Forces:  Max     0.002990401 RMS     0.000463112
 IRC-IRC-IRC-IRC-IRC-IRC-IRC-IRC-IRC-IRC-IRC-IRC-IRC-IRC-IRC-IRC-IRC-IRC
 Pt  5 Step number   1 out of a maximum of  20
 Point Number:   5          Path Number:   1
   CHANGE IN THE REACTION COORDINATE =    0.25422
   NET REACTION COORDINATE UP TO THIS POINT =    1.27092
  # OF POINTS ALONG THE PATH =   5
  # OF STEPS =   1

 Calculating another point on the path.
 IRC-IRC-IRC-IRC-IRC-IRC-IRC-IRC-IRC-IRC-IRC-IRC-IRC-IRC-IRC-IRC-IRC-IRC
 Symmetry turned off by external request.
 Stoichiometry    C14H30NO6(1-)
 Framework group  C1[X(C14H30NO6)]
 Deg. of freedom   147
 Full point group                 C1      NOp   1
                          Input orientation:                          
 ---------------------------------------------------------------------
 Center     Atomic      Atomic             Coordinates (Angstroms)
 Number     Number       Type             X           Y           Z
 ---------------------------------------------------------------------
      1          6           0        2.260636   -3.957818   -0.272116
      2          1           0        3.229878   -4.000865    0.230562
      3          1           0        1.630887   -4.791456    0.055977
      4          6           0        1.535810   -2.628929    0.002248
      5          8           0        0.380578   -2.549402   -0.508112
      6          8           0        2.145332   -1.753582    0.675405
      7          6           0       -4.293489    1.916924   -2.634478
      8          1           0       -4.908750    2.725137   -2.232579
      9          1           0       -3.758285    2.283089   -3.518290
     10          6           0       -3.266947    1.422246   -1.607964
     11          8           0       -2.691514    0.338476   -1.890509
     12          8           0       -3.060396    2.164813   -0.598122
     13          1           0       -2.043504    1.806649    0.459568
     14          6           0        0.195688    1.470933   -0.638681
     15          1           0       -0.679811    1.648393   -1.261686
     16          6           0        1.230476    0.635617   -1.395818
     17          1           0        0.904461   -0.406916   -1.435748
     18          1           0        2.181240    0.635427   -0.851050
     19          6           0        1.439737    1.153253   -2.834328
     20          1           0        1.460258    2.254839   -2.806551
     21          6           0        2.784703    0.673618   -3.397203
     22          1           0        2.830924   -0.422134   -3.389921
     23          1           0        3.624962    1.043110   -2.798116
     24          1           0        2.930320    1.008342   -4.431880
     25          6           0        0.287352    0.713760   -3.753271
     26          1           0        0.356512    1.196233   -4.736395
     27          1           0       -0.696487    0.927695   -3.325912
     28          1           0        0.329704   -0.371391   -3.907371
     29          6           0       -0.320910    0.945127    0.688981
     30          8           0       -1.352546    1.576587    1.205332
     31          7           0        0.567863    0.402292    1.550012
     32          1           0        1.231654   -0.256124    1.097445
     33          6           0        0.068993   -0.163241    2.805932
     34          1           0       -0.596889   -1.008122    2.582899
     35          6           0        1.234189   -0.620819    3.693925
     36          1           0        1.831170   -1.325844    3.101039
     37          6           0        2.128462    0.560475    4.090849
     38          1           0        2.992980    0.225983    4.676662
     39          1           0        1.568389    1.283032    4.699673
     40          1           0        2.492852    1.083826    3.202953
     41          6           0        0.697434   -1.349878    4.931614
     42          1           0        0.070190   -0.683341    5.538464
     43          1           0        1.516513   -1.704391    5.568249
     44          1           0        0.088626   -2.216588    4.651261
     45          8           0       -1.271475   -0.660019    0.070654
     46          1           0       -0.617726   -1.382876   -0.191280
     47          1           0       -1.812118   -0.374301   -0.717412
     48          1           0        2.402016   -4.071765   -1.352665
     49          1           0       -4.921159    1.082396   -2.959394
     50          1           0        0.615947    2.459388   -0.402340
     51          1           0       -0.529021    0.595470    3.321790
 ---------------------------------------------------------------------
 Rotational constants (GHZ):      0.3081267      0.1953551      0.1523970
 Standard basis: 6-31G(d,p) (6D, 7F)
   465 basis functions,   798 primitive gaussians,   465 cartesian basis functions
    85 alpha electrons       85 beta electrons
       nuclear repulsion energy      1944.7062436199 Hartrees.
 NAtoms=   51 NActive=   51 NUniq=   51 SFac= 1.00D+00 NAtFMM=   60 NAOKFM=F Big=F
 Integral buffers will be    131072 words long.
 Raffenetti 2 integral format.
 Two-electron integral symmetry is turned off.
 Nuclear repulsion after empirical dispersion term =     1944.6451735825 Hartrees.
 One-electron integrals computed using PRISM.
 NBasis=   465 RedAO= T EigKep=  2.01D-03  NBF=   465
 NBsUse=   465 1.00D-06 EigRej= -1.00D+00 NBFU=   465
 Initial guess from the checkpoint file:  "ts-frame25_qm-modify-struc_-1.chk"
 B after Tr=    -0.000093   -0.000023    0.000069
         Rot=    1.000000    0.000012   -0.000012   -0.000004 Ang=   0.00 deg.
 ExpMin= 1.61D-01 ExpMax= 5.48D+03 ExpMxC= 8.25D+02 IAcc=2 IRadAn=         4 AccDes= 0.00D+00
 Harris functional with IExCor=  402 and IRadAn=       4 diagonalized for initial guess.
 HarFok:  IExCor=  402 AccDes= 0.00D+00 IRadAn=         4 IDoV= 1 UseB2=F ITyADJ=14
 ICtDFT=  3500011 ScaDFX=  1.000000  1.000000  1.000000  1.000000
 FoFCou: FMM=F IPFlag=           0 FMFlag=      100000 FMFlg1=           0
         NFxFlg=           0 DoJE=T BraDBF=F KetDBF=T FulRan=T
         wScrn=  0.000000 ICntrl=     500 IOpCl=  0 I1Cent=   200000004 NGrid=           0
         NMat0=    1 NMatS0=      1 NMatT0=    0 NMatD0=    1 NMtDS0=    0 NMtDT0=    0
 Symmetry not used in FoFCou.
 Requested convergence on RMS density matrix=1.00D-08 within 128 cycles.
 Requested convergence on MAX density matrix=1.00D-06.
 Requested convergence on             energy=1.00D-06.
 No special actions if energy rises.
 Integral accuracy reduced to 1.0D-05 until final iterations.
 Initial convergence to 1.0D-05 achieved.  Increase integral accuracy.
 SCF Done:  E(RB3LYP) =  -1057.90814721     A.U. after   10 cycles
            NFock= 10  Conv=0.90D-08     -V/T= 2.0092
 DoSCS=F DFT=T ScalE2(SS,OS)=  1.000000  1.000000
 Range of M.O.s used for correlation:     1   465
 NBasis=   465 NAE=    85 NBE=    85 NFC=     0 NFV=     0
 NROrb=    465 NOA=    85 NOB=    85 NVA=   380 NVB=   380
 Symmetrizing basis deriv contribution to polar:
 IMax=3 JMax=2 DiffMx= 0.00D+00
 Calling FoFJK, ICntrl=      2147 FMM=F ISym2X=0 I1Cent= 0 IOpClX= 0 NMat=1 NMatS=1 NMatT=0.
 -------------------------------------------------------------------
 Center     Atomic                   Forces (Hartrees/Bohr)
 Number     Number              X              Y              Z
 -------------------------------------------------------------------
      1        6           0.001317782    0.000065264    0.000685183
      2        1           0.000087348    0.000054140    0.000071794
      3        1           0.000135564   -0.000006303    0.000067097
      4        6           0.000430617   -0.000208536   -0.000070994
      5        8           0.001185362   -0.001406257   -0.001141465
      6        8          -0.000611494    0.000375505    0.000240966
      7        6          -0.000411872    0.001141675    0.000748488
      8        1           0.000010416    0.000084794    0.000102201
      9        1          -0.000064738    0.000102788    0.000052738
     10        6           0.000042997    0.000294484   -0.000096160
     11        8          -0.000433464    0.000771001   -0.001526502
     12        8           0.000840296   -0.000410486    0.000504059
     13        1          -0.000059858    0.000024178   -0.000130994
     14        6          -0.000135129    0.000212661   -0.000154962
     15        1          -0.000021140   -0.000117734    0.000045001
     16        6          -0.000135222   -0.000130866    0.000203719
     17        1          -0.000022846   -0.000009461    0.000038608
     18        1          -0.000011686   -0.000004337    0.000016915
     19        6          -0.000075834   -0.000223373    0.000148592
     20        1          -0.000004804   -0.000019061    0.000011536
     21        6          -0.000049477   -0.000181861    0.000188793
     22        1          -0.000001771   -0.000014844    0.000012214
     23        1          -0.000006264   -0.000014489    0.000018046
     24        1          -0.000003026   -0.000011024    0.000016822
     25        6          -0.000031743   -0.000173779    0.000072694
     26        1           0.000010364   -0.000018782    0.000005745
     27        1          -0.000003881   -0.000005283   -0.000006605
     28        1          -0.000008642   -0.000015148    0.000010797
     29        6           0.000922814    0.001893813    0.000616089
     30        8           0.000272295    0.000741567   -0.000147100
     31        7          -0.000128814    0.000074292   -0.000169993
     32        1          -0.000021392   -0.000008100   -0.000035069
     33        6          -0.000038582    0.000444315    0.000017631
     34        1          -0.000030531    0.000059007   -0.000009628
     35        6          -0.000052007    0.000097463   -0.000114120
     36        1          -0.000018658    0.000008021   -0.000021322
     37        6           0.000133696   -0.000068701   -0.000013069
     38        1           0.000004389   -0.000021024   -0.000001213
     39        1           0.000020716   -0.000001361    0.000001968
     40        1           0.000024251   -0.000006612    0.000005348
     41        6          -0.000088120    0.000038977   -0.000161914
     42        1           0.000003045    0.000002966   -0.000003859
     43        1          -0.000007263   -0.000009969   -0.000021792
     44        1          -0.000016147    0.000012290   -0.000018767
     45        8          -0.002703002   -0.003169679    0.000093581
     46        1          -0.000096590   -0.000235826   -0.000038554
     47        1          -0.000156886   -0.000164799   -0.000062846
     48        1           0.000134582   -0.000019919    0.000069026
     49        1          -0.000062974    0.000122261    0.000069090
     50        1          -0.000085886    0.000002855   -0.000186940
     51        1           0.000023208    0.000053298   -0.000000874
 -------------------------------------------------------------------
 Cartesian Forces:  Max     0.003169679 RMS     0.000497877
 IRC-IRC-IRC-IRC-IRC-IRC-IRC-IRC-IRC-IRC-IRC-IRC-IRC-IRC-IRC-IRC-IRC-IRC
 Pt  6 Step number   1 out of a maximum of  20
 Point Number:   6          Path Number:   1
   CHANGE IN THE REACTION COORDINATE =    0.25427
   NET REACTION COORDINATE UP TO THIS POINT =    1.52519
  # OF POINTS ALONG THE PATH =   6
  # OF STEPS =   1

 Calculating another point on the path.
 IRC-IRC-IRC-IRC-IRC-IRC-IRC-IRC-IRC-IRC-IRC-IRC-IRC-IRC-IRC-IRC-IRC-IRC
 Symmetry turned off by external request.
 Stoichiometry    C14H30NO6(1-)
 Framework group  C1[X(C14H30NO6)]
 Deg. of freedom   147
 Full point group                 C1      NOp   1
                          Input orientation:                          
 ---------------------------------------------------------------------
 Center     Atomic      Atomic             Coordinates (Angstroms)
 Number     Number       Type             X           Y           Z
 ---------------------------------------------------------------------
      1          6           0        2.269521   -3.957340   -0.267477
      2          1           0        3.238032   -3.996313    0.237074
      3          1           0        1.641866   -4.792222    0.061529
      4          6           0        1.538608   -2.630424    0.001686
      5          8           0        0.386299   -2.556323   -0.513862
      6          8           0        2.142415   -1.751515    0.676786
      7          6           0       -4.296243    1.924665   -2.629403
      8          1           0       -4.908618    2.733120   -2.223527
      9          1           0       -3.763480    2.291660   -3.514334
     10          6           0       -3.266649    1.424231   -1.608617
     11          8           0       -2.693549    0.342222   -1.898066
     12          8           0       -3.056177    2.162928   -0.595405
     13          1           0       -2.044235    1.807142    0.453357
     14          6           0        0.194544    1.471542   -0.640023
     15          1           0       -0.683960    1.639885   -1.261088
     16          6           0        1.229622    0.634738   -1.394522
     17          1           0        0.902491   -0.407547   -1.432366
     18          1           0        2.180325    0.635221   -0.849592
     19          6           0        1.439251    1.151752   -2.833350
     20          1           0        1.459909    2.253377   -2.805754
     21          6           0        2.784398    0.672341   -3.395927
     22          1           0        2.830770   -0.423388   -3.388889
     23          1           0        3.624497    1.041864   -2.796620
     24          1           0        2.930119    1.007367   -4.430489
     25          6           0        0.287168    0.712551   -3.752790
     26          1           0        0.357456    1.194646   -4.736031
     27          1           0       -0.696890    0.927236   -3.326375
     28          1           0        0.328968   -0.372670   -3.906393
     29          6           0       -0.314991    0.957567    0.693580
     30          8           0       -1.351416    1.580124    1.204104
     31          7           0        0.566986    0.402645    1.548783
     32          1           0        1.230087   -0.256772    1.094480
     33          6           0        0.068690   -0.160303    2.806108
     34          1           0       -0.599280   -1.002898    2.581689
     35          6           0        1.233798   -0.620135    3.693098
     36          1           0        1.829628   -1.325243    3.099208
     37          6           0        2.129336    0.560002    4.090714
     38          1           0        2.993393    0.224255    4.676433
     39          1           0        1.570080    1.282952    4.699826
     40          1           0        2.494905    1.083375    3.203244
     41          6           0        0.696794   -1.349590    4.930472
     42          1           0        0.070371   -0.683027    5.538144
     43          1           0        1.515913   -1.705201    5.566409
     44          1           0        0.087235   -2.215597    4.649677
     45          8           0       -1.284614   -0.675957    0.070773
     46          1           0       -0.630887   -1.393775   -0.193899
     47          1           0       -1.819309   -0.389946   -0.717932
     48          1           0        2.413113   -4.073571   -1.347487
     49          1           0       -4.926671    1.092093   -2.953989
     50          1           0        0.611390    2.464210   -0.414337
     51          1           0       -0.527312    0.600034    3.321831
 ---------------------------------------------------------------------
 Rotational constants (GHZ):      0.3078247      0.1952597      0.1523191
 Standard basis: 6-31G(d,p) (6D, 7F)
   465 basis functions,   798 primitive gaussians,   465 cartesian basis functions
    85 alpha electrons       85 beta electrons
       nuclear repulsion energy      1943.8013560866 Hartrees.
 NAtoms=   51 NActive=   51 NUniq=   51 SFac= 1.00D+00 NAtFMM=   60 NAOKFM=F Big=F
 Integral buffers will be    131072 words long.
 Raffenetti 2 integral format.
 Two-electron integral symmetry is turned off.
 Nuclear repulsion after empirical dispersion term =     1943.7402647046 Hartrees.
 One-electron integrals computed using PRISM.
 NBasis=   465 RedAO= T EigKep=  2.03D-03  NBF=   465
 NBsUse=   465 1.00D-06 EigRej= -1.00D+00 NBFU=   465
 Initial guess from the checkpoint file:  "ts-frame25_qm-modify-struc_-1.chk"
 B after Tr=    -0.000088   -0.000015    0.000089
         Rot=    1.000000    0.000012   -0.000013   -0.000004 Ang=   0.00 deg.
 ExpMin= 1.61D-01 ExpMax= 5.48D+03 ExpMxC= 8.25D+02 IAcc=2 IRadAn=         4 AccDes= 0.00D+00
 Harris functional with IExCor=  402 and IRadAn=       4 diagonalized for initial guess.
 HarFok:  IExCor=  402 AccDes= 0.00D+00 IRadAn=         4 IDoV= 1 UseB2=F ITyADJ=14
 ICtDFT=  3500011 ScaDFX=  1.000000  1.000000  1.000000  1.000000
 FoFCou: FMM=F IPFlag=           0 FMFlag=      100000 FMFlg1=           0
         NFxFlg=           0 DoJE=T BraDBF=F KetDBF=T FulRan=T
         wScrn=  0.000000 ICntrl=     500 IOpCl=  0 I1Cent=   200000004 NGrid=           0
         NMat0=    1 NMatS0=      1 NMatT0=    0 NMatD0=    1 NMtDS0=    0 NMtDT0=    0
 Symmetry not used in FoFCou.
 Requested convergence on RMS density matrix=1.00D-08 within 128 cycles.
 Requested convergence on MAX density matrix=1.00D-06.
 Requested convergence on             energy=1.00D-06.
 No special actions if energy rises.
 Integral accuracy reduced to 1.0D-05 until final iterations.
 Initial convergence to 1.0D-05 achieved.  Increase integral accuracy.
 SCF Done:  E(RB3LYP) =  -1057.90858841     A.U. after   10 cycles
            NFock= 10  Conv=0.91D-08     -V/T= 2.0092
 DoSCS=F DFT=T ScalE2(SS,OS)=  1.000000  1.000000
 Range of M.O.s used for correlation:     1   465
 NBasis=   465 NAE=    85 NBE=    85 NFC=     0 NFV=     0
 NROrb=    465 NOA=    85 NOB=    85 NVA=   380 NVB=   380
 Symmetrizing basis deriv contribution to polar:
 IMax=3 JMax=2 DiffMx= 0.00D+00
 Calling FoFJK, ICntrl=      2147 FMM=F ISym2X=0 I1Cent= 0 IOpClX= 0 NMat=1 NMatS=1 NMatT=0.
 -------------------------------------------------------------------
 Center     Atomic                   Forces (Hartrees/Bohr)
 Number     Number              X              Y              Z
 -------------------------------------------------------------------
      1        6           0.001445545    0.000103264    0.000768513
      2        1           0.000089555    0.000066100    0.000078968
      3        1           0.000148831   -0.000004317    0.000074714
      4        6           0.000457914   -0.000207031   -0.000076353
      5        8           0.001265680   -0.001455570   -0.001221975
      6        8          -0.000665591    0.000399808    0.000261247
      7        6          -0.000439965    0.001263044    0.000857543
      8        1           0.000016870    0.000089161    0.000116285
      9        1          -0.000070845    0.000113891    0.000060789
     10        6           0.000055294    0.000335747   -0.000084406
     11        8          -0.000419331    0.000837935   -0.001578186
     12        8           0.000893015   -0.000423789    0.000549044
     13        1          -0.000071350    0.000030303   -0.000136575
     14        6          -0.000174202    0.000177098   -0.000191252
     15        1          -0.000023210   -0.000122274    0.000038991
     16        6          -0.000134605   -0.000136278    0.000205474
     17        1          -0.000019595   -0.000011531    0.000038941
     18        1          -0.000012830   -0.000001846    0.000018318
     19        6          -0.000073701   -0.000248366    0.000153178
     20        1          -0.000004313   -0.000020717    0.000010726
     21        6          -0.000046642   -0.000215420    0.000207027
     22        1          -0.000001950   -0.000017375    0.000013911
     23        1          -0.000006389   -0.000017260    0.000019907
     24        1          -0.000001556   -0.000013952    0.000018013
     25        6          -0.000026932   -0.000202937    0.000075627
     26        1           0.000012216   -0.000023184    0.000005169
     27        1          -0.000003114   -0.000004957   -0.000008074
     28        1          -0.000009624   -0.000017454    0.000013221
     29        6           0.000899296    0.001897746    0.000587569
     30        8           0.000264369    0.000737317   -0.000186403
     31        7          -0.000156710    0.000059914   -0.000220106
     32        1          -0.000024328   -0.000010465   -0.000034620
     33        6          -0.000055577    0.000473792    0.000006619
     34        1          -0.000034211    0.000061685   -0.000005135
     35        6          -0.000071767    0.000112496   -0.000140853
     36        1          -0.000021160    0.000008859   -0.000023403
     37        6           0.000140962   -0.000076497   -0.000032272
     38        1           0.000004546   -0.000023344   -0.000003979
     39        1           0.000022658   -0.000001828    0.000001446
     40        1           0.000024294   -0.000006913    0.000003690
     41        6          -0.000109205    0.000050075   -0.000191350
     42        1           0.000002420    0.000004007   -0.000005321
     43        1          -0.000009226   -0.000010455   -0.000024758
     44        1          -0.000018872    0.000014194   -0.000021233
     45        8          -0.002732878   -0.003432126    0.000101792
     46        1          -0.000161888   -0.000150985   -0.000002687
     47        1          -0.000156036   -0.000155535   -0.000066537
     48        1           0.000147886   -0.000019947    0.000077859
     49        1          -0.000068062    0.000135416    0.000078055
     50        1          -0.000090862    0.000003003   -0.000183419
     51        1           0.000025176    0.000057498   -0.000003741
 -------------------------------------------------------------------
 Cartesian Forces:  Max     0.003432126 RMS     0.000523761
 IRC-IRC-IRC-IRC-IRC-IRC-IRC-IRC-IRC-IRC-IRC-IRC-IRC-IRC-IRC-IRC-IRC-IRC
 Pt  7 Step number   1 out of a maximum of  20
 Point Number:   7          Path Number:   1
   CHANGE IN THE REACTION COORDINATE =    0.25428
   NET REACTION COORDINATE UP TO THIS POINT =    1.77947
  # OF POINTS ALONG THE PATH =   7
  # OF STEPS =   1

 Calculating another point on the path.
 IRC-IRC-IRC-IRC-IRC-IRC-IRC-IRC-IRC-IRC-IRC-IRC-IRC-IRC-IRC-IRC-IRC-IRC
 Symmetry turned off by external request.
 Stoichiometry    C14H30NO6(1-)
 Framework group  C1[X(C14H30NO6)]
 Deg. of freedom   147
 Full point group                 C1      NOp   1
                          Input orientation:                          
 ---------------------------------------------------------------------
 Center     Atomic      Atomic             Coordinates (Angstroms)
 Number     Number       Type             X           Y           Z
 ---------------------------------------------------------------------
      1          6           0        2.278710   -3.956659   -0.262572
      2          1           0        3.246389   -3.991224    0.243991
      3          1           0        1.653293   -4.792867    0.067398
      4          6           0        1.541479   -2.631851    0.001130
      5          8           0        0.392161   -2.563156   -0.519730
      6          8           0        2.139403   -1.749396    0.678214
      7          6           0       -4.298996    1.932697   -2.623925
      8          1           0       -4.908296    2.741327   -2.213767
      9          1           0       -3.768824    2.300655   -3.509999
     10          6           0       -3.266274    1.426360   -1.609134
     11          8           0       -2.695405    0.346138   -1.905466
     12          8           0       -3.051917    2.161099   -0.592574
     13          1           0       -2.045258    1.807704    0.447097
     14          6           0        0.193288    1.472003   -0.641449
     15          1           0       -0.688013    1.631393   -1.260684
     16          6           0        1.228811    0.633860   -1.393264
     17          1           0        0.900804   -0.408258   -1.429058
     18          1           0        2.179417    0.635187   -0.848117
     19          6           0        1.438808    1.150168   -2.832410
     20          1           0        1.459616    2.251835   -2.805060
     21          6           0        2.784131    0.670916   -3.394617
     22          1           0        2.830617   -0.424793   -3.387774
     23          1           0        3.624052    1.040464   -2.795060
     24          1           0        2.930028    1.006197   -4.429071
     25          6           0        0.287029    0.711219   -3.752326
     26          1           0        0.358508    1.192794   -4.735746
     27          1           0       -0.697239    0.926818   -3.326926
     28          1           0        0.328191   -0.374096   -3.905281
     29          6           0       -0.309489    0.969395    0.697742
     30          8           0       -1.350414    1.583497    1.202754
     31          7           0        0.565993    0.402899    1.547379
     32          1           0        1.228383   -0.257620    1.091512
     33          6           0        0.068295   -0.157326    2.806167
     34          1           0       -0.601827   -0.997699    2.580707
     35          6           0        1.233316   -0.619402    3.692157
     36          1           0        1.827975   -1.324623    3.097282
     37          6           0        2.130201    0.559514    4.090455
     38          1           0        2.993825    0.222445    4.676001
     39          1           0        1.571838    1.282850    4.699934
     40          1           0        2.496869    1.082925    3.203394
     41          6           0        0.696058   -1.349243    4.929215
     42          1           0        0.070483   -0.682641    5.537722
     43          1           0        1.515204   -1.705990    5.564452
     44          1           0        0.085712   -2.214522    4.647981
     45          8           0       -1.297680   -0.691877    0.071011
     46          1           0       -0.643899   -1.404533   -0.196147
     47          1           0       -1.826568   -0.405210   -0.718509
     48          1           0        2.424691   -4.075306   -1.341995
     49          1           0       -4.932310    1.102201   -2.948204
     50          1           0        0.606585    2.468675   -0.426030
     51          1           0       -0.525618    0.604719    3.321712
 ---------------------------------------------------------------------
 Rotational constants (GHZ):      0.3075297      0.1951775      0.1522440
 Standard basis: 6-31G(d,p) (6D, 7F)
   465 basis functions,   798 primitive gaussians,   465 cartesian basis functions
    85 alpha electrons       85 beta electrons
       nuclear repulsion energy      1942.9390615663 Hartrees.
 NAtoms=   51 NActive=   51 NUniq=   51 SFac= 1.00D+00 NAtFMM=   60 NAOKFM=F Big=F
 Integral buffers will be    131072 words long.
 Raffenetti 2 integral format.
 Two-electron integral symmetry is turned off.
 Nuclear repulsion after empirical dispersion term =     1942.8779652834 Hartrees.
 One-electron integrals computed using PRISM.
 NBasis=   465 RedAO= T EigKep=  2.05D-03  NBF=   465
 NBsUse=   465 1.00D-06 EigRej= -1.00D+00 NBFU=   465
 Initial guess from the checkpoint file:  "ts-frame25_qm-modify-struc_-1.chk"
 B after Tr=    -0.000085   -0.000009    0.000101
         Rot=    1.000000    0.000013   -0.000013   -0.000004 Ang=   0.00 deg.
 ExpMin= 1.61D-01 ExpMax= 5.48D+03 ExpMxC= 8.25D+02 IAcc=2 IRadAn=         4 AccDes= 0.00D+00
 Harris functional with IExCor=  402 and IRadAn=       4 diagonalized for initial guess.
 HarFok:  IExCor=  402 AccDes= 0.00D+00 IRadAn=         4 IDoV= 1 UseB2=F ITyADJ=14
 ICtDFT=  3500011 ScaDFX=  1.000000  1.000000  1.000000  1.000000
 FoFCou: FMM=F IPFlag=           0 FMFlag=      100000 FMFlg1=           0
         NFxFlg=           0 DoJE=T BraDBF=F KetDBF=T FulRan=T
         wScrn=  0.000000 ICntrl=     500 IOpCl=  0 I1Cent=   200000004 NGrid=           0
         NMat0=    1 NMatS0=      1 NMatT0=    0 NMatD0=    1 NMtDS0=    0 NMtDT0=    0
 Symmetry not used in FoFCou.
 Requested convergence on RMS density matrix=1.00D-08 within 128 cycles.
 Requested convergence on MAX density matrix=1.00D-06.
 Requested convergence on             energy=1.00D-06.
 No special actions if energy rises.
 Integral accuracy reduced to 1.0D-05 until final iterations.
 Initial convergence to 1.0D-05 achieved.  Increase integral accuracy.
 SCF Done:  E(RB3LYP) =  -1057.90904891     A.U. after   10 cycles
            NFock= 10  Conv=0.91D-08     -V/T= 2.0092
 DoSCS=F DFT=T ScalE2(SS,OS)=  1.000000  1.000000
 Range of M.O.s used for correlation:     1   465
 NBasis=   465 NAE=    85 NBE=    85 NFC=     0 NFV=     0
 NROrb=    465 NOA=    85 NOB=    85 NVA=   380 NVB=   380
 Symmetrizing basis deriv contribution to polar:
 IMax=3 JMax=2 DiffMx= 0.00D+00
 Calling FoFJK, ICntrl=      2147 FMM=F ISym2X=0 I1Cent= 0 IOpClX= 0 NMat=1 NMatS=1 NMatT=0.
 -------------------------------------------------------------------
 Center     Atomic                   Forces (Hartrees/Bohr)
 Number     Number              X              Y              Z
 -------------------------------------------------------------------
      1        6           0.001537476    0.000138626    0.000834686
      2        1           0.000096482    0.000076719    0.000088489
      3        1           0.000161877   -0.000003405    0.000082728
      4        6           0.000502199   -0.000199846   -0.000069188
      5        8           0.001317143   -0.001468881   -0.001289438
      6        8          -0.000709186    0.000423703    0.000278260
      7        6          -0.000452427    0.001348693    0.000947683
      8        1           0.000019680    0.000096794    0.000131157
      9        1          -0.000076160    0.000125211    0.000068499
     10        6           0.000070200    0.000368861   -0.000064970
     11        8          -0.000396400    0.000903758   -0.001593269
     12        8           0.000927547   -0.000417177    0.000596708
     13        1          -0.000084494    0.000035072   -0.000147922
     14        6          -0.000190525    0.000159788   -0.000207810
     15        1          -0.000029086   -0.000129777    0.000035635
     16        6          -0.000130063   -0.000138646    0.000205967
     17        1          -0.000017079   -0.000012832    0.000039074
     18        1          -0.000013309   -0.000000058    0.000019497
     19        6          -0.000067543   -0.000270688    0.000151251
     20        1          -0.000003724   -0.000023056    0.000010022
     21        6          -0.000040354   -0.000247557    0.000217946
     22        1          -0.000001889   -0.000020489    0.000015595
     23        1          -0.000006282   -0.000020237    0.000021616
     24        1          -0.000000073   -0.000017445    0.000019124
     25        6          -0.000019506   -0.000229723    0.000074327
     26        1           0.000014554   -0.000028090    0.000004326
     27        1          -0.000002224   -0.000004833   -0.000009651
     28        1          -0.000010664   -0.000020227    0.000015578
     29        6           0.000861519    0.001870685    0.000538562
     30        8           0.000255605    0.000729431   -0.000212808
     31        7          -0.000182942    0.000045198   -0.000259347
     32        1          -0.000025687   -0.000013609   -0.000035499
     33        6          -0.000071467    0.000491509   -0.000011039
     34        1          -0.000038767    0.000064089   -0.000002687
     35        6          -0.000089696    0.000122817   -0.000163649
     36        1          -0.000023462    0.000009284   -0.000025679
     37        6           0.000143130   -0.000081820   -0.000054140
     38        1           0.000005152   -0.000025610   -0.000006831
     39        1           0.000024651   -0.000002293    0.000000708
     40        1           0.000024261   -0.000007126    0.000001577
     41        6          -0.000128412    0.000060952   -0.000215082
     42        1           0.000001525    0.000005242   -0.000006964
     43        1          -0.000011051   -0.000010751   -0.000027214
     44        1          -0.000021661    0.000015853   -0.000023680
     45        8          -0.002940897   -0.003467128    0.000120764
     46        1          -0.000064851   -0.000262013   -0.000043161
     47        1          -0.000133764   -0.000166417   -0.000026876
     48        1           0.000161691   -0.000020146    0.000085656
     49        1          -0.000073375    0.000146510    0.000086441
     50        1          -0.000093329    0.000009111   -0.000189132
     51        1           0.000025655    0.000061973   -0.000005836
 -------------------------------------------------------------------
 Cartesian Forces:  Max     0.003467128 RMS     0.000541646
 IRC-IRC-IRC-IRC-IRC-IRC-IRC-IRC-IRC-IRC-IRC-IRC-IRC-IRC-IRC-IRC-IRC-IRC
 Pt  8 Step number   1 out of a maximum of  20
 Point Number:   8          Path Number:   1
   CHANGE IN THE REACTION COORDINATE =    0.25430
   NET REACTION COORDINATE UP TO THIS POINT =    2.03377
  # OF POINTS ALONG THE PATH =   8
  # OF STEPS =   1

 Calculating another point on the path.
 IRC-IRC-IRC-IRC-IRC-IRC-IRC-IRC-IRC-IRC-IRC-IRC-IRC-IRC-IRC-IRC-IRC-IRC
 Symmetry turned off by external request.
 Stoichiometry    C14H30NO6(1-)
 Framework group  C1[X(C14H30NO6)]
 Deg. of freedom   147
 Full point group                 C1      NOp   1
                          Input orientation:                          
 ---------------------------------------------------------------------
 Center     Atomic      Atomic             Coordinates (Angstroms)
 Number     Number       Type             X           Y           Z
 ---------------------------------------------------------------------
      1          6           0        2.288128   -3.955756   -0.257416
      2          1           0        3.254866   -3.985472    0.251362
      3          1           0        1.665181   -4.793410    0.073624
      4          6           0        1.544444   -2.633161    0.000610
      5          8           0        0.398059   -2.569760   -0.525672
      6          8           0        2.136313   -1.747243    0.679666
      7          6           0       -4.301751    1.941017   -2.618061
      8          1           0       -4.907764    2.749779   -2.203268
      9          1           0       -3.774358    2.310147   -3.505291
     10          6           0       -3.265828    1.428631   -1.609509
     11          8           0       -2.697105    0.350247   -1.912685
     12          8           0       -3.047657    2.159377   -0.589624
     13          1           0       -2.046614    1.808320    0.440729
     14          6           0        0.191933    1.472350   -0.642966
     15          1           0       -0.692058    1.622632   -1.260480
     16          6           0        1.228063    0.633015   -1.392041
     17          1           0        0.899356   -0.408987   -1.425831
     18          1           0        2.178542    0.635321   -0.846625
     19          6           0        1.438429    1.148502   -2.831521
     20          1           0        1.459401    2.250207   -2.804484
     21          6           0        2.783923    0.669331   -3.393285
     22          1           0        2.830476   -0.426361   -3.386585
     23          1           0        3.623646    1.038888   -2.793443
     24          1           0        2.930071    1.004808   -4.427638
     25          6           0        0.286952    0.709760   -3.751888
     26          1           0        0.359706    1.190648   -4.735562
     27          1           0       -0.697518    0.926439   -3.327581
     28          1           0        0.327379   -0.375678   -3.904028
     29          6           0       -0.304452    0.980543    0.701414
     30          8           0       -1.349537    1.586728    1.201268
     31          7           0        0.564890    0.403093    1.545832
     32          1           0        1.226555   -0.258558    1.088570
     33          6           0        0.067802   -0.154327    2.806100
     34          1           0       -0.604585   -0.992496    2.579914
     35          6           0        1.232736   -0.618640    3.691109
     36          1           0        1.826212   -1.324012    3.095287
     37          6           0        2.131054    0.558998    4.090067
     38          1           0        2.994270    0.220533    4.675368
     39          1           0        1.573669    1.282723    4.699984
     40          1           0        2.498749    1.082452    3.203393
     41          6           0        0.695222   -1.348847    4.927859
     42          1           0        0.070539   -0.682176    5.537210
     43          1           0        1.514379   -1.706792    5.562384
     44          1           0        0.084024   -2.213353    4.646183
     45          8           0       -1.310539   -0.707955    0.071384
     46          1           0       -0.655919   -1.416120   -0.198423
     47          1           0       -1.833836   -0.420389   -0.718775
     48          1           0        2.436801   -4.076985   -1.336178
     49          1           0       -4.938142    1.112764   -2.942041
     50          1           0        0.601403    2.472980   -0.437714
     51          1           0       -0.523919    0.609526    3.321441
 ---------------------------------------------------------------------
 Rotational constants (GHZ):      0.3072422      0.1951084      0.1521717
 Standard basis: 6-31G(d,p) (6D, 7F)
   465 basis functions,   798 primitive gaussians,   465 cartesian basis functions
    85 alpha electrons       85 beta electrons
       nuclear repulsion energy      1942.1134213364 Hartrees.
 NAtoms=   51 NActive=   51 NUniq=   51 SFac= 1.00D+00 NAtFMM=   60 NAOKFM=F Big=F
 Integral buffers will be    131072 words long.
 Raffenetti 2 integral format.
 Two-electron integral symmetry is turned off.
 Nuclear repulsion after empirical dispersion term =     1942.0523334665 Hartrees.
 One-electron integrals computed using PRISM.
 NBasis=   465 RedAO= T EigKep=  2.06D-03  NBF=   465
 NBsUse=   465 1.00D-06 EigRej= -1.00D+00 NBFU=   465
 Initial guess from the checkpoint file:  "ts-frame25_qm-modify-struc_-1.chk"
 B after Tr=    -0.000078   -0.000009    0.000111
         Rot=    1.000000    0.000013   -0.000013   -0.000004 Ang=   0.00 deg.
 ExpMin= 1.61D-01 ExpMax= 5.48D+03 ExpMxC= 8.25D+02 IAcc=2 IRadAn=         4 AccDes= 0.00D+00
 Harris functional with IExCor=  402 and IRadAn=       4 diagonalized for initial guess.
 HarFok:  IExCor=  402 AccDes= 0.00D+00 IRadAn=         4 IDoV= 1 UseB2=F ITyADJ=14
 ICtDFT=  3500011 ScaDFX=  1.000000  1.000000  1.000000  1.000000
 FoFCou: FMM=F IPFlag=           0 FMFlag=      100000 FMFlg1=           0
         NFxFlg=           0 DoJE=T BraDBF=F KetDBF=T FulRan=T
         wScrn=  0.000000 ICntrl=     500 IOpCl=  0 I1Cent=   200000004 NGrid=           0
         NMat0=    1 NMatS0=      1 NMatT0=    0 NMatD0=    1 NMtDS0=    0 NMtDT0=    0
 Symmetry not used in FoFCou.
 Requested convergence on RMS density matrix=1.00D-08 within 128 cycles.
 Requested convergence on MAX density matrix=1.00D-06.
 Requested convergence on             energy=1.00D-06.
 No special actions if energy rises.
 Integral accuracy reduced to 1.0D-05 until final iterations.
 Initial convergence to 1.0D-05 achieved.  Increase integral accuracy.
 SCF Done:  E(RB3LYP) =  -1057.90952368     A.U. after   10 cycles
            NFock= 10  Conv=0.93D-08     -V/T= 2.0092
 DoSCS=F DFT=T ScalE2(SS,OS)=  1.000000  1.000000
 Range of M.O.s used for correlation:     1   465
 NBasis=   465 NAE=    85 NBE=    85 NFC=     0 NFV=     0
 NROrb=    465 NOA=    85 NOB=    85 NVA=   380 NVB=   380
 Symmetrizing basis deriv contribution to polar:
 IMax=3 JMax=2 DiffMx= 0.00D+00
 Calling FoFJK, ICntrl=      2147 FMM=F ISym2X=0 I1Cent= 0 IOpClX= 0 NMat=1 NMatS=1 NMatT=0.
 -------------------------------------------------------------------
 Center     Atomic                   Forces (Hartrees/Bohr)
 Number     Number              X              Y              Z
 -------------------------------------------------------------------
      1        6           0.001614257    0.000179490    0.000896665
      2        1           0.000092862    0.000084611    0.000091074
      3        1           0.000166844    0.000000374    0.000086786
      4        6           0.000497352   -0.000187045   -0.000079763
      5        8           0.001389608   -0.001475873   -0.001328164
      6        8          -0.000731588    0.000449222    0.000297139
      7        6          -0.000465375    0.001428162    0.001036779
      8        1           0.000025001    0.000095657    0.000139094
      9        1          -0.000078358    0.000130564    0.000075043
     10        6           0.000075953    0.000406699   -0.000044001
     11        8          -0.000364296    0.000962175   -0.001579614
     12        8           0.000946051   -0.000398801    0.000642483
     13        1          -0.000097873    0.000041330   -0.000156701
     14        6          -0.000217868    0.000149374   -0.000249001
     15        1          -0.000019008   -0.000134492    0.000039032
     16        6          -0.000120739   -0.000135269    0.000202866
     17        1          -0.000012472   -0.000013652    0.000038858
     18        1          -0.000013440    0.000003153    0.000019481
     19        6          -0.000057935   -0.000289679    0.000145443
     20        1          -0.000002301   -0.000023735    0.000007455
     21        6          -0.000031080   -0.000281561    0.000225580
     22        1          -0.000001778   -0.000022633    0.000016670
     23        1          -0.000005668   -0.000022736    0.000022020
     24        1           0.000001884   -0.000020574    0.000019003
     25        6          -0.000008944   -0.000257979    0.000070659
     26        1           0.000016439   -0.000032558    0.000003070
     27        1          -0.000000709   -0.000003957   -0.000011557
     28        1          -0.000011189   -0.000021925    0.000017929
     29        6           0.000804267    0.001810904    0.000498730
     30        8           0.000242878    0.000704944   -0.000250049
     31        7          -0.000204307    0.000035480   -0.000298035
     32        1          -0.000030027   -0.000011669   -0.000033560
     33        6          -0.000092961    0.000506153   -0.000029978
     34        1          -0.000039770    0.000065154   -0.000000360
     35        6          -0.000107552    0.000130324   -0.000186309
     36        1          -0.000025366    0.000009396   -0.000026761
     37        6           0.000143888   -0.000088719   -0.000077825
     38        1           0.000004937   -0.000026662   -0.000010260
     39        1           0.000025439   -0.000002671   -0.000000336
     40        1           0.000022937   -0.000007403   -0.000000863
     41        6          -0.000148493    0.000071230   -0.000236238
     42        1           0.000000755    0.000006435   -0.000008045
     43        1          -0.000012897   -0.000010588   -0.000029011
     44        1          -0.000023722    0.000017354   -0.000024715
     45        8          -0.002750691   -0.003811927    0.000116042
     46        1          -0.000252970   -0.000044317    0.000040622
     47        1          -0.000157646   -0.000153658   -0.000078442
     48        1           0.000167021   -0.000018294    0.000091789
     49        1          -0.000073936    0.000152809    0.000092398
     50        1          -0.000103364   -0.000005019   -0.000185025
     51        1           0.000025950    0.000062400   -0.000008096
 -------------------------------------------------------------------
 Cartesian Forces:  Max     0.003811927 RMS     0.000556569
 IRC-IRC-IRC-IRC-IRC-IRC-IRC-IRC-IRC-IRC-IRC-IRC-IRC-IRC-IRC-IRC-IRC-IRC
 Pt  9 Step number   1 out of a maximum of  20
 Point Number:   9          Path Number:   1
   CHANGE IN THE REACTION COORDINATE =    0.25428
   NET REACTION COORDINATE UP TO THIS POINT =    2.28805
  # OF POINTS ALONG THE PATH =   9
  # OF STEPS =   1

 Calculating another point on the path.
 IRC-IRC-IRC-IRC-IRC-IRC-IRC-IRC-IRC-IRC-IRC-IRC-IRC-IRC-IRC-IRC-IRC-IRC
 Symmetry turned off by external request.
 Stoichiometry    C14H30NO6(1-)
 Framework group  C1[X(C14H30NO6)]
 Deg. of freedom   147
 Full point group                 C1      NOp   1
                          Input orientation:                          
 ---------------------------------------------------------------------
 Center     Atomic      Atomic             Coordinates (Angstroms)
 Number     Number       Type             X           Y           Z
 ---------------------------------------------------------------------
      1          6           0        2.297691   -3.954681   -0.252081
      2          1           0        3.263414   -3.979515    0.258927
      3          1           0        1.677169   -4.793749    0.080004
      4          6           0        1.547448   -2.634384    0.000093
      5          8           0        0.404160   -2.576292   -0.531682
      6          8           0        2.133206   -1.745009    0.681171
      7          6           0       -4.304439    1.949429   -2.611886
      8          1           0       -4.907154    2.758204   -2.192385
      9          1           0       -3.779847    2.319783   -3.500248
     10          6           0       -3.265330    1.431043   -1.609689
     11          8           0       -2.698588    0.354519   -1.919592
     12          8           0       -3.043441    2.157787   -0.586535
     13          1           0       -2.048280    1.809047    0.434262
     14          6           0        0.190544    1.472609   -0.644549
     15          1           0       -0.695922    1.614023   -1.260386
     16          6           0        1.227396    0.632199   -1.390873
     17          1           0        0.898237   -0.409777   -1.422651
     18          1           0        2.177726    0.635653   -0.845159
     19          6           0        1.438120    1.146773   -2.830702
     20          1           0        1.459276    2.248521   -2.804075
     21          6           0        2.783773    0.667598   -3.391966
     22          1           0        2.830354   -0.428077   -3.385338
     23          1           0        3.623292    1.037177   -2.791841
     24          1           0        2.930221    1.003207   -4.426236
     25          6           0        0.286939    0.708185   -3.751489
     26          1           0        0.361020    1.188234   -4.735487
     27          1           0       -0.697716    0.926127   -3.328343
     28          1           0        0.326540   -0.377400   -3.902646
     29          6           0       -0.299727    0.991245    0.704774
     30          8           0       -1.348788    1.589785    1.199657
     31          7           0        0.563678    0.403201    1.544141
     32          1           0        1.224655   -0.259651    1.085628
     33          6           0        0.067217   -0.151360    2.805917
     34          1           0       -0.607380   -0.987440    2.579236
     35          6           0        1.232075   -0.617859    3.689963
     36          1           0        1.824357   -1.323408    3.093219
     37          6           0        2.131868    0.558477    4.089539
     38          1           0        2.994721    0.218604    4.674516
     39          1           0        1.575509    1.282581    4.699952
     40          1           0        2.500489    1.081983    3.203220
     41          6           0        0.694303   -1.348391    4.926426
     42          1           0        0.070516   -0.681635    5.536608
     43          1           0        1.513464   -1.707519    5.560256
     44          1           0        0.082252   -2.212135    4.644346
     45          8           0       -1.323478   -0.724065    0.071753
     46          1           0       -0.668492   -1.426848   -0.200164
     47          1           0       -1.841151   -0.435139   -0.719489
     48          1           0        2.449054   -4.078522   -1.330168
     49          1           0       -4.943827    1.123391   -2.935608
     50          1           0        0.596109    2.476919   -0.449007
     51          1           0       -0.522333    0.614288    3.321024
 ---------------------------------------------------------------------
 Rotational constants (GHZ):      0.3069559      0.1950519      0.1521025
 Standard basis: 6-31G(d,p) (6D, 7F)
   465 basis functions,   798 primitive gaussians,   465 cartesian basis functions
    85 alpha electrons       85 beta electrons
       nuclear repulsion energy      1941.3233379214 Hartrees.
 NAtoms=   51 NActive=   51 NUniq=   51 SFac= 1.00D+00 NAtFMM=   60 NAOKFM=F Big=F
 Integral buffers will be    131072 words long.
 Raffenetti 2 integral format.
 Two-electron integral symmetry is turned off.
 Nuclear repulsion after empirical dispersion term =     1941.2622668865 Hartrees.
 One-electron integrals computed using PRISM.
 NBasis=   465 RedAO= T EigKep=  2.08D-03  NBF=   465
 NBsUse=   465 1.00D-06 EigRej= -1.00D+00 NBFU=   465
 Initial guess from the checkpoint file:  "ts-frame25_qm-modify-struc_-1.chk"
 B after Tr=    -0.000079   -0.000003    0.000115
         Rot=    1.000000    0.000013   -0.000013   -0.000003 Ang=   0.00 deg.
 ExpMin= 1.61D-01 ExpMax= 5.48D+03 ExpMxC= 8.25D+02 IAcc=2 IRadAn=         4 AccDes= 0.00D+00
 Harris functional with IExCor=  402 and IRadAn=       4 diagonalized for initial guess.
 HarFok:  IExCor=  402 AccDes= 0.00D+00 IRadAn=         4 IDoV= 1 UseB2=F ITyADJ=14
 ICtDFT=  3500011 ScaDFX=  1.000000  1.000000  1.000000  1.000000
 FoFCou: FMM=F IPFlag=           0 FMFlag=      100000 FMFlg1=           0
         NFxFlg=           0 DoJE=T BraDBF=F KetDBF=T FulRan=T
         wScrn=  0.000000 ICntrl=     500 IOpCl=  0 I1Cent=   200000004 NGrid=           0
         NMat0=    1 NMatS0=      1 NMatT0=    0 NMatD0=    1 NMtDS0=    0 NMtDT0=    0
 Symmetry not used in FoFCou.
 Requested convergence on RMS density matrix=1.00D-08 within 128 cycles.
 Requested convergence on MAX density matrix=1.00D-06.
 Requested convergence on             energy=1.00D-06.
 No special actions if energy rises.
 Integral accuracy reduced to 1.0D-05 until final iterations.
 Initial convergence to 1.0D-05 achieved.  Increase integral accuracy.
 SCF Done:  E(RB3LYP) =  -1057.91000752     A.U. after   10 cycles
            NFock= 10  Conv=0.93D-08     -V/T= 2.0092
 DoSCS=F DFT=T ScalE2(SS,OS)=  1.000000  1.000000
 Range of M.O.s used for correlation:     1   465
 NBasis=   465 NAE=    85 NBE=    85 NFC=     0 NFV=     0
 NROrb=    465 NOA=    85 NOB=    85 NVA=   380 NVB=   380
 Symmetrizing basis deriv contribution to polar:
 IMax=3 JMax=2 DiffMx= 0.00D+00
 Calling FoFJK, ICntrl=      2147 FMM=F ISym2X=0 I1Cent= 0 IOpClX= 0 NMat=1 NMatS=1 NMatT=0.
 -------------------------------------------------------------------
 Center     Atomic                   Forces (Hartrees/Bohr)
 Number     Number              X              Y              Z
 -------------------------------------------------------------------
      1        6           0.001654430    0.000210107    0.000938045
      2        1           0.000104199    0.000093438    0.000102817
      3        1           0.000177906   -0.000000317    0.000094633
      4        6           0.000569373   -0.000168733   -0.000052338
      5        8           0.001399691   -0.001439332   -0.001376378
      6        8          -0.000760975    0.000462567    0.000301500
      7        6          -0.000456785    0.001462934    0.001098977
      8        1           0.000023465    0.000105821    0.000153588
      9        1          -0.000082117    0.000140952    0.000081673
     10        6           0.000095872    0.000425766   -0.000013329
     11        8          -0.000334846    0.001028184   -0.001541061
     12        8           0.000946643   -0.000365368    0.000685666
     13        1          -0.000110655    0.000043186   -0.000171595
     14        6          -0.000213791    0.000130815   -0.000243953
     15        1          -0.000033842   -0.000142105    0.000030582
     16        6          -0.000108683   -0.000130266    0.000199980
     17        1          -0.000009112   -0.000013913    0.000036951
     18        1          -0.000012782    0.000005210    0.000020371
     19        6          -0.000044895   -0.000307078    0.000135284
     20        1          -0.000001465   -0.000026680    0.000006815
     21        6          -0.000020008   -0.000311487    0.000226011
     22        1          -0.000001422   -0.000026385    0.000018217
     23        1          -0.000005051   -0.000025830    0.000023159
     24        1           0.000003410   -0.000024819    0.000019700
     25        6           0.000002738   -0.000280927    0.000064863
     26        1           0.000019448   -0.000038116    0.000001926
     27        1           0.000000663   -0.000003984   -0.000013349
     28        1          -0.000012154   -0.000025083    0.000020238
     29        6           0.000737255    0.001720018    0.000415674
     30        8           0.000229040    0.000694191   -0.000262138
     31        7          -0.000226206    0.000018561   -0.000320888
     32        1          -0.000030079   -0.000015274   -0.000035390
     33        6          -0.000106472    0.000506187   -0.000056331
     34        1          -0.000045171    0.000066201    0.000000562
     35        6          -0.000125210    0.000134672   -0.000204851
     36        1          -0.000027242    0.000009217   -0.000028831
     37        6           0.000138033   -0.000091260   -0.000103572
     38        1           0.000005715   -0.000028677   -0.000012984
     39        1           0.000027079   -0.000003153   -0.000001634
     40        1           0.000022431   -0.000007709   -0.000003400
     41        6          -0.000164826    0.000081891   -0.000252220
     42        1          -0.000000356    0.000007833   -0.000009918
     43        1          -0.000014419   -0.000010496   -0.000030641
     44        1          -0.000026504    0.000018522   -0.000026770
     45        8          -0.003220112   -0.003483612    0.000153252
     46        1           0.000098512   -0.000433186   -0.000108912
     47        1          -0.000089202   -0.000188069    0.000048446
     48        1           0.000179940   -0.000018623    0.000097571
     49        1          -0.000078808    0.000159602    0.000099147
     50        1          -0.000097504    0.000018118   -0.000195271
     51        1           0.000024854    0.000066491   -0.000009894
 -------------------------------------------------------------------
 Cartesian Forces:  Max     0.003483612 RMS     0.000561390
 IRC-IRC-IRC-IRC-IRC-IRC-IRC-IRC-IRC-IRC-IRC-IRC-IRC-IRC-IRC-IRC-IRC-IRC
 Pt 10 Step number   1 out of a maximum of  20
 Point Number:  10          Path Number:   1
   CHANGE IN THE REACTION COORDINATE =    0.25428
   NET REACTION COORDINATE UP TO THIS POINT =    2.54233
  # OF POINTS ALONG THE PATH =  10
  # OF STEPS =   1

 Calculating another point on the path.
 IRC-IRC-IRC-IRC-IRC-IRC-IRC-IRC-IRC-IRC-IRC-IRC-IRC-IRC-IRC-IRC-IRC-IRC
 Symmetry turned off by external request.
 Stoichiometry    C14H30NO6(1-)
 Framework group  C1[X(C14H30NO6)]
 Deg. of freedom   147
 Full point group                 C1      NOp   1
                          Input orientation:                          
 ---------------------------------------------------------------------
 Center     Atomic      Atomic             Coordinates (Angstroms)
 Number     Number       Type             X           Y           Z
 ---------------------------------------------------------------------
      1          6           0        2.307436   -3.953353   -0.246474
      2          1           0        3.272012   -3.972632    0.267094
      3          1           0        1.689743   -4.794036    0.086859
      4          6           0        1.550603   -2.635438   -0.000348
      5          8           0        0.410169   -2.582402   -0.537746
      6          8           0        2.130033   -1.742776    0.682659
      7          6           0       -4.307158    1.958196   -2.605311
      8          1           0       -4.906293    2.766972   -2.180610
      9          1           0       -3.785644    2.330122   -3.494810
     10          6           0       -3.264770    1.433618   -1.609729
     11          8           0       -2.699963    0.359045   -1.926309
     12          8           0       -3.039280    2.156372   -0.583318
     13          1           0       -2.050355    1.809828    0.427609
     14          6           0        0.189012    1.472729   -0.646268
     15          1           0       -0.699919    1.604675   -1.260601
     16          6           0        1.226830    0.631466   -1.389737
     17          1           0        0.897406   -0.410529   -1.419605
     18          1           0        2.176975    0.636225   -0.843657
     19          6           0        1.437913    1.144955   -2.829951
     20          1           0        1.459267    2.246736   -2.803805
     21          6           0        2.783711    0.665675   -3.390636
     22          1           0        2.830252   -0.429995   -3.384004
     23          1           0        3.623008    1.035237   -2.790177
     24          1           0        2.930550    1.001326   -4.424832
     25          6           0        0.287021    0.706465   -3.751124
     26          1           0        0.362553    1.185446   -4.735542
     27          1           0       -0.697816    0.925859   -3.329242
     28          1           0        0.325675   -0.379309   -3.901081
     29          6           0       -0.295655    1.000986    0.707491
     30          8           0       -1.348163    1.592749    1.197879
     31          7           0        0.562364    0.403299    1.542341
     32          1           0        1.222619   -0.260698    1.082764
     33          6           0        0.066522   -0.148374    2.805585
     34          1           0       -0.610507   -0.982308    2.578738
     35          6           0        1.231288   -0.617070    3.688707
     36          1           0        1.822374   -1.322845    3.091099
     37          6           0        2.132664    0.557901    4.088866
     38          1           0        2.995165    0.216517    4.673462
     39          1           0        1.577438    1.282407    4.699834
     40          1           0        2.502163    1.081443    3.202878
     41          6           0        0.693268   -1.347896    4.924899
     42          1           0        0.070454   -0.680997    5.535925
     43          1           0        1.512410   -1.708316    5.558004
     44          1           0        0.080240   -2.210791    4.642399
     45          8           0       -1.335936   -0.740478    0.072400
     46          1           0       -0.678609   -1.439715   -0.202484
     47          1           0       -1.848353   -0.450166   -0.719139
     48          1           0        2.462025   -4.080048   -1.323765
     49          1           0       -4.949871    1.134639   -2.928760
     50          1           0        0.590155    2.480911   -0.460656
     51          1           0       -0.520691    0.619225    3.320452
 ---------------------------------------------------------------------
 Rotational constants (GHZ):      0.3066796      0.1950092      0.1520357
 Standard basis: 6-31G(d,p) (6D, 7F)
   465 basis functions,   798 primitive gaussians,   465 cartesian basis functions
    85 alpha electrons       85 beta electrons
       nuclear repulsion energy      1940.5679702246 Hartrees.
 NAtoms=   51 NActive=   51 NUniq=   51 SFac= 1.00D+00 NAtFMM=   60 NAOKFM=F Big=F
 Integral buffers will be    131072 words long.
 Raffenetti 2 integral format.
 Two-electron integral symmetry is turned off.
 Nuclear repulsion after empirical dispersion term =     1940.5069258223 Hartrees.
 One-electron integrals computed using PRISM.
 NBasis=   465 RedAO= T EigKep=  2.09D-03  NBF=   465
 NBsUse=   465 1.00D-06 EigRej= -1.00D+00 NBFU=   465
 Initial guess from the checkpoint file:  "ts-frame25_qm-modify-struc_-1.chk"
 B after Tr=    -0.000066   -0.000010    0.000126
         Rot=    1.000000    0.000014   -0.000013   -0.000004 Ang=   0.00 deg.
 ExpMin= 1.61D-01 ExpMax= 5.48D+03 ExpMxC= 8.25D+02 IAcc=2 IRadAn=         4 AccDes= 0.00D+00
 Harris functional with IExCor=  402 and IRadAn=       4 diagonalized for initial guess.
 HarFok:  IExCor=  402 AccDes= 0.00D+00 IRadAn=         4 IDoV= 1 UseB2=F ITyADJ=14
 ICtDFT=  3500011 ScaDFX=  1.000000  1.000000  1.000000  1.000000
 FoFCou: FMM=F IPFlag=           0 FMFlag=      100000 FMFlg1=           0
         NFxFlg=           0 DoJE=T BraDBF=F KetDBF=T FulRan=T
         wScrn=  0.000000 ICntrl=     500 IOpCl=  0 I1Cent=   200000004 NGrid=           0
         NMat0=    1 NMatS0=      1 NMatT0=    0 NMatD0=    1 NMtDS0=    0 NMtDT0=    0
 Symmetry not used in FoFCou.
 Requested convergence on RMS density matrix=1.00D-08 within 128 cycles.
 Requested convergence on MAX density matrix=1.00D-06.
 Requested convergence on             energy=1.00D-06.
 No special actions if energy rises.
 Integral accuracy reduced to 1.0D-05 until final iterations.
 Initial convergence to 1.0D-05 achieved.  Increase integral accuracy.
 SCF Done:  E(RB3LYP) =  -1057.91049520     A.U. after   10 cycles
            NFock= 10  Conv=0.80D-08     -V/T= 2.0092
 DoSCS=F DFT=T ScalE2(SS,OS)=  1.000000  1.000000
 Range of M.O.s used for correlation:     1   465
 NBasis=   465 NAE=    85 NBE=    85 NFC=     0 NFV=     0
 NROrb=    465 NOA=    85 NOB=    85 NVA=   380 NVB=   380
 Symmetrizing basis deriv contribution to polar:
 IMax=3 JMax=2 DiffMx= 0.00D+00
 Calling FoFJK, ICntrl=      2147 FMM=F ISym2X=0 I1Cent= 0 IOpClX= 0 NMat=1 NMatS=1 NMatT=0.
 -------------------------------------------------------------------
 Center     Atomic                   Forces (Hartrees/Bohr)
 Number     Number              X              Y              Z
 -------------------------------------------------------------------
      1        6           0.001712892    0.000256235    0.000994007
      2        1           0.000079264    0.000095454    0.000090933
      3        1           0.000169535    0.000009091    0.000091484
      4        6           0.000475470   -0.000152121   -0.000100010
      5        8           0.001510597   -0.001438444   -0.001364909
      6        8          -0.000742501    0.000489582    0.000324911
      7        6          -0.000474323    0.001534364    0.001184925
      8        1           0.000034632    0.000086880    0.000147382
      9        1          -0.000079404    0.000135652    0.000086397
     10        6           0.000081357    0.000475180    0.000008351
     11        8          -0.000286546    0.001065628   -0.001478228
     12        8           0.000933022   -0.000327170    0.000723980
     13        1          -0.000124627    0.000052138   -0.000175132
     14        6          -0.000274668    0.000109752   -0.000334273
     15        1           0.000004983   -0.000137643    0.000042139
     16        6          -0.000087980   -0.000116717    0.000187935
     17        1          -0.000001532   -0.000015097    0.000037427
     18        1          -0.000012389    0.000011289    0.000018352
     19        6          -0.000028743   -0.000318701    0.000123248
     20        1           0.000001387   -0.000024073    0.000000996
     21        6          -0.000005572   -0.000348475    0.000228393
     22        1          -0.000001341   -0.000026533    0.000018300
     23        1          -0.000003568   -0.000027279    0.000021243
     24        1           0.000006059   -0.000027103    0.000017447
     25        6           0.000019129   -0.000311670    0.000057871
     26        1           0.000020441   -0.000041677    0.000000212
     27        1           0.000003253   -0.000001722   -0.000015876
     28        1          -0.000011800   -0.000024498    0.000022763
     29        6           0.000656375    0.001626335    0.000405209
     30        8           0.000209921    0.000633758   -0.000318579
     31        7          -0.000246092    0.000012426   -0.000363814
     32        1          -0.000037737   -0.000006682   -0.000029790
     33        6          -0.000137378    0.000516126   -0.000070382
     34        1          -0.000039226    0.000065854    0.000001752
     35        6          -0.000143419    0.000137975   -0.000227809
     36        1          -0.000028501    0.000008855   -0.000027941
     37        6           0.000135993   -0.000101022   -0.000130042
     38        1           0.000003897   -0.000027453   -0.000017308
     39        1           0.000025749   -0.000003310   -0.000003144
     40        1           0.000019350   -0.000007967   -0.000006268
     41        6          -0.000187173    0.000091257   -0.000269830
     42        1          -0.000000800    0.000008821   -0.000009877
     43        1          -0.000016296   -0.000009535   -0.000031357
     44        1          -0.000027000    0.000019867   -0.000025242
     45        8          -0.002286774   -0.004390287    0.000119512
     46        1          -0.000622960    0.000389909    0.000209636
     47        1          -0.000201018   -0.000119703   -0.000186962
     48        1           0.000170680   -0.000013540    0.000102034
     49        1          -0.000070525    0.000158592    0.000100889
     50        1          -0.000119610   -0.000032437   -0.000168390
     51        1           0.000025517    0.000059843   -0.000012565
 -------------------------------------------------------------------
 Cartesian Forces:  Max     0.004390287 RMS     0.000578414
 IRC-IRC-IRC-IRC-IRC-IRC-IRC-IRC-IRC-IRC-IRC-IRC-IRC-IRC-IRC-IRC-IRC-IRC
 Pt 11 Step number   1 out of a maximum of  20
 Point Number:  11          Path Number:   1
   CHANGE IN THE REACTION COORDINATE =    0.25421
   NET REACTION COORDINATE UP TO THIS POINT =    2.79654
  # OF POINTS ALONG THE PATH =  11
  # OF STEPS =   1

 Calculating another point on the path.
 IRC-IRC-IRC-IRC-IRC-IRC-IRC-IRC-IRC-IRC-IRC-IRC-IRC-IRC-IRC-IRC-IRC-IRC
 Symmetry turned off by external request.
 Stoichiometry    C14H30NO6(1-)
 Framework group  C1[X(C14H30NO6)]
 Deg. of freedom   147
 Full point group                 C1      NOp   1
                          Input orientation:                          
 ---------------------------------------------------------------------
 Center     Atomic      Atomic             Coordinates (Angstroms)
 Number     Number       Type             X           Y           Z
 ---------------------------------------------------------------------
      1          6           0        2.317252   -3.951941   -0.240797
      2          1           0        3.280653   -3.966258    0.275058
      3          1           0        1.701918   -4.793972    0.093574
      4          6           0        1.553696   -2.636473   -0.000865
      5          8           0        0.416682   -2.588741   -0.543857
      6          8           0        2.126962   -1.740391    0.684250
      7          6           0       -4.309711    1.966740   -2.598539
      8          1           0       -4.905547    2.775276   -2.168970
      9          1           0       -3.791047    2.340078   -3.489085
     10          6           0       -3.264200    1.436328   -1.609489
     11          8           0       -2.701012    0.363661   -1.932481
     12          8           0       -3.035257    2.155134   -0.579944
     13          1           0       -2.052687    1.810782    0.420861
     14          6           0        0.187515    1.472752   -0.648034
     15          1           0       -0.703446    1.596197   -1.260828
     16          6           0        1.226380    0.630739   -1.388694
     17          1           0        0.897092   -0.411441   -1.416518
     18          1           0        2.176314    0.637079   -0.842238
     19          6           0        1.437784    1.143112   -2.829304
     20          1           0        1.459371    2.244945   -2.803782
     21          6           0        2.783713    0.663620   -3.389367
     22          1           0        2.830179   -0.432031   -3.382631
     23          1           0        3.622805    1.033223   -2.788641
     24          1           0        2.930949    0.999237   -4.423525
     25          6           0        0.287180    0.704643   -3.750822
     26          1           0        0.364182    1.182398   -4.735736
     27          1           0       -0.697811    0.925730   -3.330276
     28          1           0        0.324783   -0.381336   -3.899369
     29          6           0       -0.291608    1.010714    0.710229
     30          8           0       -1.347687    1.595449    1.196004
     31          7           0        0.560935    0.403230    1.540374
     32          1           0        1.220572   -0.262076    1.079815
     33          6           0        0.065741   -0.145486    2.805167
     34          1           0       -0.613416   -0.977518    2.578234
     35          6           0        1.230446   -0.616277    3.687356
     36          1           0        1.820305   -1.322290    3.088875
     37          6           0        2.133378    0.557351    4.088025
     38          1           0        2.995599    0.214539    4.672151
     39          1           0        1.579279    1.282232    4.699592
     40          1           0        2.503618    1.080945    3.202322
     41          6           0        0.692165   -1.347326    4.923319
     42          1           0        0.070280   -0.680286    5.535149
     43          1           0        1.511299   -1.708915    5.555752
     44          1           0        0.078256   -2.209462    4.640502
     45          8           0       -1.348963   -0.756599    0.072798
     46          1           0       -0.692270   -1.448657   -0.203095
     47          1           0       -1.855622   -0.464072   -0.720721
     48          1           0        2.474602   -4.081334   -1.317358
     49          1           0       -4.955257    1.145354   -2.921816
     50          1           0        0.584503    2.484134   -0.471251
     51          1           0       -0.519323    0.623897    3.319745
 ---------------------------------------------------------------------
 Rotational constants (GHZ):      0.3063936      0.1949787      0.1519718
 Standard basis: 6-31G(d,p) (6D, 7F)
   465 basis functions,   798 primitive gaussians,   465 cartesian basis functions
    85 alpha electrons       85 beta electrons
       nuclear repulsion energy      1939.8493658710 Hartrees.
 NAtoms=   51 NActive=   51 NUniq=   51 SFac= 1.00D+00 NAtFMM=   60 NAOKFM=F Big=F
 Integral buffers will be    131072 words long.
 Raffenetti 2 integral format.
 Two-electron integral symmetry is turned off.
 Nuclear repulsion after empirical dispersion term =     1939.7883497330 Hartrees.
 One-electron integrals computed using PRISM.
 NBasis=   465 RedAO= T EigKep=  2.09D-03  NBF=   465
 NBsUse=   465 1.00D-06 EigRej= -1.00D+00 NBFU=   465
 Initial guess from the checkpoint file:  "ts-frame25_qm-modify-struc_-1.chk"
 B after Tr=    -0.000079    0.000006    0.000120
         Rot=    1.000000    0.000015   -0.000012   -0.000001 Ang=   0.00 deg.
 ExpMin= 1.61D-01 ExpMax= 5.48D+03 ExpMxC= 8.25D+02 IAcc=2 IRadAn=         4 AccDes= 0.00D+00
 Harris functional with IExCor=  402 and IRadAn=       4 diagonalized for initial guess.
 HarFok:  IExCor=  402 AccDes= 0.00D+00 IRadAn=         4 IDoV= 1 UseB2=F ITyADJ=14
 ICtDFT=  3500011 ScaDFX=  1.000000  1.000000  1.000000  1.000000
 FoFCou: FMM=F IPFlag=           0 FMFlag=      100000 FMFlg1=           0
         NFxFlg=           0 DoJE=T BraDBF=F KetDBF=T FulRan=T
         wScrn=  0.000000 ICntrl=     500 IOpCl=  0 I1Cent=   200000004 NGrid=           0
         NMat0=    1 NMatS0=      1 NMatT0=    0 NMatD0=    1 NMtDS0=    0 NMtDT0=    0
 Symmetry not used in FoFCou.
 Requested convergence on RMS density matrix=1.00D-08 within 128 cycles.
 Requested convergence on MAX density matrix=1.00D-06.
 Requested convergence on             energy=1.00D-06.
 No special actions if energy rises.
 Integral accuracy reduced to 1.0D-05 until final iterations.
 Initial convergence to 1.0D-05 achieved.  Increase integral accuracy.
 SCF Done:  E(RB3LYP) =  -1057.91097989     A.U. after   10 cycles
            NFock= 10  Conv=0.92D-08     -V/T= 2.0092
 DoSCS=F DFT=T ScalE2(SS,OS)=  1.000000  1.000000
 Range of M.O.s used for correlation:     1   465
 NBasis=   465 NAE=    85 NBE=    85 NFC=     0 NFV=     0
 NROrb=    465 NOA=    85 NOB=    85 NVA=   380 NVB=   380
 Symmetrizing basis deriv contribution to polar:
 IMax=3 JMax=2 DiffMx= 0.00D+00
 Calling FoFJK, ICntrl=      2147 FMM=F ISym2X=0 I1Cent= 0 IOpClX= 0 NMat=1 NMatS=1 NMatT=0.
 -------------------------------------------------------------------
 Center     Atomic                   Forces (Hartrees/Bohr)
 Number     Number              X              Y              Z
 -------------------------------------------------------------------
      1        6           0.001694771    0.000270423    0.001004666
      2        1           0.000117804    0.000106501    0.000119758
      3        1           0.000187082   -0.000001996    0.000104218
      4        6           0.000718038   -0.000122445    0.000013258
      5        8           0.001381902   -0.001317970   -0.001440363
      6        8          -0.000793636    0.000473235    0.000293920
      7        6          -0.000432409    0.001499282    0.001202257
      8        1           0.000019471    0.000116687    0.000172004
      9        1          -0.000083933    0.000152001    0.000089592
     10        6           0.000127345    0.000455930    0.000052767
     11        8          -0.000272126    0.001144847   -0.001401023
     12        8           0.000901044   -0.000267979    0.000760993
     13        1          -0.000137508    0.000046748   -0.000196035
     14        6          -0.000209527    0.000072158   -0.000232525
     15        1          -0.000064133   -0.000149337    0.000007182
     16        6          -0.000072382   -0.000111805    0.000187243
     17        1           0.000001349   -0.000012030    0.000029165
     18        1          -0.000010304    0.000011283    0.000020333
     19        6          -0.000009616   -0.000335873    0.000106406
     20        1           0.000000905   -0.000031005    0.000004514
     21        6           0.000008465   -0.000371921    0.000217985
     22        1          -0.000000499   -0.000032674    0.000020134
     23        1          -0.000002849   -0.000030740    0.000023265
     24        1           0.000006884   -0.000032695    0.000019072
     25        6           0.000032789   -0.000326004    0.000048830
     26        1           0.000025268   -0.000048785   -0.000000778
     27        1           0.000004745   -0.000003106   -0.000017325
     28        1          -0.000013396   -0.000029634    0.000024605
     29        6           0.000564492    0.001467882    0.000223212
     30        8           0.000195800    0.000652271   -0.000280070
     31        7          -0.000262616   -0.000014575   -0.000353784
     32        1          -0.000028125   -0.000020842   -0.000034859
     33        6          -0.000133590    0.000495322   -0.000110923
     34        1          -0.000053682    0.000062724    0.000004652
     35        6          -0.000163104    0.000137418   -0.000239465
     36        1          -0.000029456    0.000007919   -0.000030658
     37        6           0.000121202   -0.000097458   -0.000159864
     38        1           0.000006576   -0.000030877   -0.000017799
     39        1           0.000028320   -0.000004039   -0.000004980
     40        1           0.000019195   -0.000008443   -0.000008828
     41        6          -0.000197345    0.000102608   -0.000278226
     42        1          -0.000002242    0.000010408   -0.000012959
     43        1          -0.000016785   -0.000009893   -0.000031706
     44        1          -0.000031019    0.000019956   -0.000028658
     45        8          -0.004181320   -0.002647900    0.000237504
     46        1           0.000909659   -0.001273059   -0.000444454
     47        1           0.000077458   -0.000250307    0.000347792
     48        1           0.000193229   -0.000017973    0.000103075
     49        1          -0.000083198    0.000161019    0.000105236
     50        1          -0.000080306    0.000065043   -0.000204981
     51        1           0.000021313    0.000069699   -0.000013373
 -------------------------------------------------------------------
 Cartesian Forces:  Max     0.004181320 RMS     0.000584522
 IRC-IRC-IRC-IRC-IRC-IRC-IRC-IRC-IRC-IRC-IRC-IRC-IRC-IRC-IRC-IRC-IRC-IRC
 Pt 12 Step number   1 out of a maximum of  20
 Point Number:  12          Path Number:   1
   CHANGE IN THE REACTION COORDINATE =    0.25397
   NET REACTION COORDINATE UP TO THIS POINT =    3.05051
  # OF POINTS ALONG THE PATH =  12
  # OF STEPS =   1

 Calculating another point on the path.
 IRC-IRC-IRC-IRC-IRC-IRC-IRC-IRC-IRC-IRC-IRC-IRC-IRC-IRC-IRC-IRC-IRC-IRC
 Symmetry turned off by external request.
 Stoichiometry    C14H30NO6(1-)
 Framework group  C1[X(C14H30NO6)]
 Deg. of freedom   147
 Full point group                 C1      NOp   1
                          Input orientation:                          
 ---------------------------------------------------------------------
 Center     Atomic      Atomic             Coordinates (Angstroms)
 Number     Number       Type             X           Y           Z
 ---------------------------------------------------------------------
      1          6           0        2.327300   -3.950085   -0.234645
      2          1           0        3.289244   -3.957074    0.284652
      3          1           0        1.715948   -4.794281    0.101581
      4          6           0        1.557119   -2.637159   -0.001157
      5          8           0        0.422342   -2.593792   -0.549877
      6          8           0        2.123768   -1.738249    0.685603
      7          6           0       -4.312497    1.976207   -2.591189
      8          1           0       -4.903971    2.784727   -2.154997
      9          1           0       -3.797621    2.352198   -3.482784
     10          6           0       -3.263559    1.439180   -1.609266
     11          8           0       -2.702189    0.368607   -1.938592
     12          8           0       -3.031386    2.154174   -0.576564
     13          1           0       -2.055676    1.811702    0.413787
     14          6           0        0.185619    1.472486   -0.650101
     15          1           0       -0.707839    1.584798   -1.261850
     16          6           0        1.226110    0.630238   -1.387641
     17          1           0        0.897125   -0.412104   -1.413731
     18          1           0        2.175761    0.638396   -0.840632
     19          6           0        1.437851    1.141147   -2.828724
     20          1           0        1.459666    2.242984   -2.803855
     21          6           0        2.783884    0.661293   -3.388031
     22          1           0        2.830114   -0.434393   -3.381061
     23          1           0        3.622720    1.030743   -2.786839
     24          1           0        2.931754    0.996677   -4.422150
     25          6           0        0.287520    0.702628   -3.750547
     26          1           0        0.366381    1.178585   -4.736188
     27          1           0       -0.697656    0.925735   -3.331613
     28          1           0        0.323812   -0.383674   -3.897203
     29          6           0       -0.289062    1.018155    0.711504
     30          8           0       -1.347348    1.598163    1.193892
     31          7           0        0.559456    0.403308    1.538392
     32          1           0        1.218223   -0.263043    1.077144
     33          6           0        0.064810   -0.142475    2.804534
     34          1           0       -0.617396   -0.972126    2.578166
     35          6           0        1.229372   -0.615527    3.685879
     36          1           0        1.817986   -1.321865    3.086604
     37          6           0        2.134127    0.556603    4.087032
     38          1           0        2.996032    0.212015    4.670611
     39          1           0        1.581434    1.281955    4.699283
     40          1           0        2.505151    1.080164    3.201590
     41          6           0        0.690860   -1.346789    4.921601
     42          1           0        0.070179   -0.679434    5.534310
     43          1           0        1.509907   -1.710009    5.553193
     44          1           0        0.075598   -2.207802    4.638287
     45          8           0       -1.360077   -0.773244    0.074066
     46          1           0       -0.696737   -1.465935   -0.206748
     47          1           0       -1.862582   -0.479631   -0.717818
     48          1           0        2.489407   -4.082943   -1.310069
     49          1           0       -4.962307    1.158071   -2.914130
     50          1           0        0.576801    2.488366   -0.483957
     51          1           0       -0.517451    0.629304    3.318838
 ---------------------------------------------------------------------
 Rotational constants (GHZ):      0.3061426      0.1949666      0.1519092
 Standard basis: 6-31G(d,p) (6D, 7F)
   465 basis functions,   798 primitive gaussians,   465 cartesian basis functions
    85 alpha electrons       85 beta electrons
       nuclear repulsion energy      1939.1780119395 Hartrees.
 NAtoms=   51 NActive=   51 NUniq=   51 SFac= 1.00D+00 NAtFMM=   60 NAOKFM=F Big=F
 Integral buffers will be    131072 words long.
 Raffenetti 2 integral format.
 Two-electron integral symmetry is turned off.
 Nuclear repulsion after empirical dispersion term =     1939.1170389704 Hartrees.
 One-electron integrals computed using PRISM.
 NBasis=   465 RedAO= T EigKep=  2.09D-03  NBF=   465
 NBsUse=   465 1.00D-06 EigRej= -1.00D+00 NBFU=   465
 Initial guess from the checkpoint file:  "ts-frame25_qm-modify-struc_-1.chk"
 B after Tr=    -0.000034   -0.000025    0.000149
         Rot=    1.000000    0.000016   -0.000013   -0.000006 Ang=   0.00 deg.
 ExpMin= 1.61D-01 ExpMax= 5.48D+03 ExpMxC= 8.25D+02 IAcc=2 IRadAn=         4 AccDes= 0.00D+00
 Harris functional with IExCor=  402 and IRadAn=       4 diagonalized for initial guess.
 HarFok:  IExCor=  402 AccDes= 0.00D+00 IRadAn=         4 IDoV= 1 UseB2=F ITyADJ=14
 ICtDFT=  3500011 ScaDFX=  1.000000  1.000000  1.000000  1.000000
 FoFCou: FMM=F IPFlag=           0 FMFlag=      100000 FMFlg1=           0
         NFxFlg=           0 DoJE=T BraDBF=F KetDBF=T FulRan=T
         wScrn=  0.000000 ICntrl=     500 IOpCl=  0 I1Cent=   200000004 NGrid=           0
         NMat0=    1 NMatS0=      1 NMatT0=    0 NMatD0=    1 NMtDS0=    0 NMtDT0=    0
 Symmetry not used in FoFCou.
 Requested convergence on RMS density matrix=1.00D-08 within 128 cycles.
 Requested convergence on MAX density matrix=1.00D-06.
 Requested convergence on             energy=1.00D-06.
 No special actions if energy rises.
 Integral accuracy reduced to 1.0D-05 until final iterations.
 Initial convergence to 1.0D-05 achieved.  Increase integral accuracy.
 SCF Done:  E(RB3LYP) =  -1057.91144315     A.U. after   10 cycles
            NFock= 10  Conv=0.56D-08     -V/T= 2.0092
 DoSCS=F DFT=T ScalE2(SS,OS)=  1.000000  1.000000
 Range of M.O.s used for correlation:     1   465
 NBasis=   465 NAE=    85 NBE=    85 NFC=     0 NFV=     0
 NROrb=    465 NOA=    85 NOB=    85 NVA=   380 NVB=   380
 Symmetrizing basis deriv contribution to polar:
 IMax=3 JMax=2 DiffMx= 0.00D+00
 Calling FoFJK, ICntrl=      2147 FMM=F ISym2X=0 I1Cent= 0 IOpClX= 0 NMat=1 NMatS=1 NMatT=0.
 -------------------------------------------------------------------
 Center     Atomic                   Forces (Hartrees/Bohr)
 Number     Number              X              Y              Z
 -------------------------------------------------------------------
      1        6           0.001883652    0.000357440    0.001142037
      2        1          -0.000026278    0.000081740    0.000027477
      3        1           0.000119244    0.000034527    0.000063392
      4        6           0.000225744   -0.000141612   -0.000232710
      5        8           0.001748912   -0.001440115   -0.001298203
      6        8          -0.000661345    0.000564284    0.000383832
      7        6          -0.000542607    0.001720886    0.001395627
      8        1           0.000070400    0.000000210    0.000088647
      9        1          -0.000061027    0.000094425    0.000082215
     10        6           0.000024331    0.000574028    0.000041760
     11        8          -0.000196604    0.001114158   -0.001314769
     12        8           0.000880109   -0.000222034    0.000812018
     13        1          -0.000146304    0.000067919   -0.000161082
     14        6          -0.000471198    0.000039991   -0.000594597
     15        1           0.000131526   -0.000108704    0.000083989
     16        6          -0.000025867   -0.000074291    0.000161721
     17        1           0.000014802   -0.000014246    0.000034897
     18        1          -0.000008763    0.000025679    0.000008919
     19        6           0.000012602   -0.000340995    0.000093292
     20        1           0.000008057   -0.000010347   -0.000013431
     21        6           0.000030534   -0.000440687    0.000235878
     22        1          -0.000001781   -0.000019234    0.000014753
     23        1           0.000000562   -0.000024272    0.000012023
     24        1           0.000011375   -0.000025778    0.000007826
     25        6           0.000061719   -0.000388661    0.000039901
     26        1           0.000020019   -0.000044184   -0.000002801
     27        1           0.000010155    0.000006687   -0.000021362
     28        1          -0.000010208   -0.000014499    0.000027481
     29        6           0.000506006    0.001481156    0.000460439
     30        8           0.000172094    0.000470310   -0.000468296
     31        7          -0.000306096   -0.000006931   -0.000476235
     32        1          -0.000046549    0.000016628   -0.000012294
     33        6          -0.000213083    0.000555940   -0.000081906
     34        1          -0.000013390    0.000059400    0.000002674
     35        6          -0.000185852    0.000141257   -0.000279735
     36        1          -0.000025591    0.000005986   -0.000018713
     37        6           0.000137698   -0.000132946   -0.000192517
     38        1          -0.000001817   -0.000018990   -0.000023805
     39        1           0.000018346   -0.000003387   -0.000005133
     40        1           0.000009800   -0.000007632   -0.000010655
     41        6          -0.000243627    0.000109887   -0.000309251
     42        1           0.000001179    0.000008652   -0.000005657
     43        1          -0.000017947   -0.000007971   -0.000027165
     44        1          -0.000022596    0.000021325   -0.000014928
     45        8           0.000082635   -0.006538068    0.000045916
     46        1          -0.002416966    0.002418589    0.001003531
     47        1          -0.000468973    0.000081289   -0.000801460
     48        1           0.000113127    0.000001471    0.000102040
     49        1          -0.000034895    0.000132266    0.000084702
     50        1          -0.000173804   -0.000190409   -0.000073792
     51        1           0.000028539    0.000029862   -0.000016490
 -------------------------------------------------------------------
 Cartesian Forces:  Max     0.006538068 RMS     0.000744464
 IRC-IRC-IRC-IRC-IRC-IRC-IRC-IRC-IRC-IRC-IRC-IRC-IRC-IRC-IRC-IRC-IRC-IRC
 Pt 13 Step number   1 out of a maximum of  20
 Point Number:  13          Path Number:   1
   CHANGE IN THE REACTION COORDINATE =    0.25292
   NET REACTION COORDINATE UP TO THIS POINT =    3.30343
  # OF POINTS ALONG THE PATH =  13
  # OF STEPS =   1

 Calculating another point on the path.
 IRC-IRC-IRC-IRC-IRC-IRC-IRC-IRC-IRC-IRC-IRC-IRC-IRC-IRC-IRC-IRC-IRC-IRC
 Symmetry turned off by external request.
 Stoichiometry    C14H30NO6(1-)
 Framework group  C1[X(C14H30NO6)]
 Deg. of freedom   147
 Full point group                 C1      NOp   1
                          Input orientation:                          
 ---------------------------------------------------------------------
 Center     Atomic      Atomic             Coordinates (Angstroms)
 Number     Number       Type             X           Y           Z
 ---------------------------------------------------------------------
      1          6           0        2.337311   -3.948331   -0.228699
      2          1           0        3.297729   -3.949607    0.293249
      3          1           0        1.728741   -4.793997    0.108847
      4          6           0        1.559755   -2.638116   -0.001905
      5          8           0        0.429266   -2.600193   -0.555572
      6          8           0        2.121072   -1.735763    0.687148
      7          6           0       -4.314860    1.984683   -2.583911
      8          1           0       -4.902398    2.792648   -2.141752
      9          1           0       -3.803154    2.363032   -3.476241
     10          6           0       -3.263051    1.441968   -1.608628
     11          8           0       -2.702713    0.373032   -1.943305
     12          8           0       -3.027918    2.153388   -0.573186
     13          1           0       -2.058633    1.812868    0.406582
     14          6           0        0.183747    1.471969   -0.652312
     15          1           0       -0.711219    1.575305   -1.262660
     16          6           0        1.226065    0.629729   -1.386774
     17          1           0        0.898364   -0.413250   -1.410358
     18          1           0        2.175372    0.640552   -0.839212
     19          6           0        1.437981    1.139383   -2.828334
     20          1           0        1.460141    2.241284   -2.804440
     21          6           0        2.784109    0.658967   -3.386847
     22          1           0        2.830002   -0.436709   -3.379437
     23          1           0        3.622747    1.028304   -2.785316
     24          1           0        2.932668    0.993982   -4.420992
     25          6           0        0.287971    0.700636   -3.750417
     26          1           0        0.368907    1.174213   -4.737055
     27          1           0       -0.697364    0.926531   -3.333462
     28          1           0        0.322619   -0.386052   -3.894418
     29          6           0       -0.285219    1.027352    0.714060
     30          8           0       -1.347287    1.600037    1.191719
     31          7           0        0.557904    0.402927    1.536147
     32          1           0        1.216085   -0.265126    1.074039
     33          6           0        0.063816   -0.139617    2.804010
     34          1           0       -0.620695   -0.967268    2.577910
     35          6           0        1.228321   -0.614873    3.684321
     36          1           0        1.815460   -1.321492    3.083999
     37          6           0        2.134726    0.555867    4.085845
     38          1           0        2.996471    0.209692    4.668640
     39          1           0        1.583389    1.281618    4.698860
     40          1           0        2.506328    1.079406    3.200574
     41          6           0        0.689475   -1.346219    4.919859
     42          1           0        0.070096   -0.678498    5.533525
     43          1           0        1.508436   -1.711071    5.550571
     44          1           0        0.072867   -2.206137    4.636213
     45          8           0       -1.372722   -0.788149    0.073976
     46          1           0       -0.717211   -1.467924   -0.203262
     47          1           0       -1.870081   -0.492128   -0.722753
     48          1           0        2.502944   -4.084159   -1.303162
     49          1           0       -4.967957    1.169279   -2.906797
     50          1           0        0.569540    2.490766   -0.494244
     51          1           0       -0.516009    0.634194    3.317910
 ---------------------------------------------------------------------
 Rotational constants (GHZ):      0.3058598      0.1949647      0.1518509
 Standard basis: 6-31G(d,p) (6D, 7F)
   465 basis functions,   798 primitive gaussians,   465 cartesian basis functions
    85 alpha electrons       85 beta electrons
       nuclear repulsion energy      1938.5807118765 Hartrees.
 NAtoms=   51 NActive=   51 NUniq=   51 SFac= 1.00D+00 NAtFMM=   60 NAOKFM=F Big=F
 Integral buffers will be    131072 words long.
 Raffenetti 2 integral format.
 Two-electron integral symmetry is turned off.
 Nuclear repulsion after empirical dispersion term =     1938.5197681773 Hartrees.
 One-electron integrals computed using PRISM.
 NBasis=   465 RedAO= T EigKep=  2.09D-03  NBF=   465
 NBsUse=   465 1.00D-06 EigRej= -1.00D+00 NBFU=   465
 Initial guess from the checkpoint file:  "ts-frame25_qm-modify-struc_-1.chk"
 B after Tr=    -0.000110    0.000045    0.000129
         Rot=    1.000000    0.000017   -0.000012    0.000003 Ang=   0.00 deg.
 ExpMin= 1.61D-01 ExpMax= 5.48D+03 ExpMxC= 8.25D+02 IAcc=2 IRadAn=         4 AccDes= 0.00D+00
 Harris functional with IExCor=  402 and IRadAn=       4 diagonalized for initial guess.
 HarFok:  IExCor=  402 AccDes= 0.00D+00 IRadAn=         4 IDoV= 1 UseB2=F ITyADJ=14
 ICtDFT=  3500011 ScaDFX=  1.000000  1.000000  1.000000  1.000000
 FoFCou: FMM=F IPFlag=           0 FMFlag=      100000 FMFlg1=           0
         NFxFlg=           0 DoJE=T BraDBF=F KetDBF=T FulRan=T
         wScrn=  0.000000 ICntrl=     500 IOpCl=  0 I1Cent=   200000004 NGrid=           0
         NMat0=    1 NMatS0=      1 NMatT0=    0 NMatD0=    1 NMtDS0=    0 NMtDT0=    0
 Symmetry not used in FoFCou.
 Requested convergence on RMS density matrix=1.00D-08 within 128 cycles.
 Requested convergence on MAX density matrix=1.00D-06.
 Requested convergence on             energy=1.00D-06.
 No special actions if energy rises.
 Integral accuracy reduced to 1.0D-05 until final iterations.
 Initial convergence to 1.0D-05 achieved.  Increase integral accuracy.
 SCF Done:  E(RB3LYP) =  -1057.91187171     A.U. after   10 cycles
            NFock= 10  Conv=0.91D-08     -V/T= 2.0092
 DoSCS=F DFT=T ScalE2(SS,OS)=  1.000000  1.000000
 Range of M.O.s used for correlation:     1   465
 NBasis=   465 NAE=    85 NBE=    85 NFC=     0 NFV=     0
 NROrb=    465 NOA=    85 NOB=    85 NVA=   380 NVB=   380
 Symmetrizing basis deriv contribution to polar:
 IMax=3 JMax=2 DiffMx= 0.00D+00
 Calling FoFJK, ICntrl=      2147 FMM=F ISym2X=0 I1Cent= 0 IOpClX= 0 NMat=1 NMatS=1 NMatT=0.
 -------------------------------------------------------------------
 Center     Atomic                   Forces (Hartrees/Bohr)
 Number     Number              X              Y              Z
 -------------------------------------------------------------------
      1        6           0.001926987    0.000371730    0.001221091
      2        1           0.000072044    0.000061711    0.000074122
      3        1           0.000114049   -0.000009090    0.000061103
      4        6           0.001208833   -0.000122254    0.000234033
      5        8           0.001111373   -0.001188631   -0.001609165
      6        8          -0.000885794    0.000510634    0.000246377
      7        6          -0.000476899    0.001693748    0.001450374
      8        1           0.000016101    0.000045397    0.000090100
      9        1          -0.000043360    0.000080952    0.000054258
     10        6           0.000170979    0.000411903    0.000106989
     11        8          -0.000319223    0.001275135   -0.001261104
     12        8           0.000864895   -0.000142527    0.000888846
     13        1          -0.000123313    0.000026989   -0.000155451
     14        6          -0.000283293   -0.000049335   -0.000213802
     15        1          -0.000084207   -0.000121381    0.000016726
     16        6           0.000005595   -0.000056353    0.000202575
     17        1           0.000019444    0.000004867   -0.000002697
     18        1          -0.000001347    0.000016139    0.000007486
     19        6           0.000047265   -0.000390817    0.000068789
     20        1          -0.000001396   -0.000024776    0.000007905
     21        6           0.000049969   -0.000485871    0.000231501
     22        1          -0.000001224   -0.000023900    0.000011779
     23        1          -0.000000686   -0.000018000    0.000011960
     24        1           0.000004514   -0.000023484    0.000009495
     25        6           0.000083047   -0.000412557    0.000025148
     26        1           0.000024047   -0.000048230    0.000001257
     27        1           0.000012938    0.000005656   -0.000021248
     28        1          -0.000016074   -0.000014678    0.000025177
     29        6           0.000340838    0.001269446   -0.000062568
     30        8           0.000164636    0.000633212   -0.000322461
     31        7          -0.000290663   -0.000072574   -0.000380352
     32        1           0.000011673   -0.000038687   -0.000020450
     33        6          -0.000155558    0.000571756   -0.000163322
     34        1          -0.000039805    0.000030607    0.000018004
     35        6          -0.000234192    0.000137504   -0.000290067
     36        1          -0.000014873    0.000002623   -0.000017630
     37        6           0.000137646   -0.000145899   -0.000244802
     38        1           0.000008791   -0.000017754   -0.000009801
     39        1           0.000018914   -0.000005302   -0.000005319
     40        1           0.000006737   -0.000005198   -0.000007897
     41        6          -0.000263573    0.000124230   -0.000327124
     42        1           0.000005982    0.000006369   -0.000007695
     43        1          -0.000011325   -0.000009302   -0.000017595
     44        1          -0.000021658    0.000016478   -0.000013610
     45        8          -0.008028234    0.000800949    0.000553715
     46        1           0.004085652   -0.004451428   -0.001802592
     47        1           0.000711516   -0.000452354    0.001412083
     48        1           0.000113914   -0.000009022    0.000065141
     49        1          -0.000041426    0.000079651    0.000058329
     50        1          -0.000011021    0.000120046   -0.000188581
     51        1           0.000010763    0.000041676   -0.000009029
 -------------------------------------------------------------------
 Cartesian Forces:  Max     0.008028234 RMS     0.000941791
 IRC-IRC-IRC-IRC-IRC-IRC-IRC-IRC-IRC-IRC-IRC-IRC-IRC-IRC-IRC-IRC-IRC-IRC
 Pt 14 Step number   1 out of a maximum of  20
 Point Number:  14          Path Number:   1
   CHANGE IN THE REACTION COORDINATE =    0.24919
   NET REACTION COORDINATE UP TO THIS POINT =    3.55261
  # OF POINTS ALONG THE PATH =  14
  # OF STEPS =   1

 Calculating another point on the path.
 IRC-IRC-IRC-IRC-IRC-IRC-IRC-IRC-IRC-IRC-IRC-IRC-IRC-IRC-IRC-IRC-IRC-IRC
 Symmetry turned off by external request.
 Stoichiometry    C14H30NO6(1-)
 Framework group  C1[X(C14H30NO6)]
 Deg. of freedom   147
 Full point group                 C1      NOp   1
                          Input orientation:                          
 ---------------------------------------------------------------------
 Center     Atomic      Atomic             Coordinates (Angstroms)
 Number     Number       Type             X           Y           Z
 ---------------------------------------------------------------------
      1          6           0        2.347629   -3.945945   -0.222199
      2          1           0        3.306203   -3.936167    0.305058
      3          1           0        1.746230   -4.795109    0.118931
      4          6           0        1.563472   -2.638462   -0.001895
      5          8           0        0.433341   -2.603555   -0.560695
      6          8           0        2.118316   -1.734130    0.687895
      7          6           0       -4.317597    1.994407   -2.575962
      8          1           0       -4.898926    2.802156   -2.123208
      9          1           0       -3.811075    2.378943   -3.468404
     10          6           0       -3.262373    1.444347   -1.608381
     11          8           0       -2.703933    0.377478   -1.948390
     12          8           0       -3.024735    2.152800   -0.570187
     13          1           0       -2.062421    1.813820    0.399004
     14          6           0        0.181364    1.471074   -0.654704
     15          1           0       -0.716625    1.559016   -1.264390
     16          6           0        1.226515    0.629846   -1.385710
     17          1           0        0.900937   -0.413841   -1.406881
     18          1           0        2.175489    0.644605   -0.837427
     19          6           0        1.438470    1.137494   -2.828005
     20          1           0        1.460939    2.239303   -2.805073
     21          6           0        2.784670    0.656343   -3.385493
     22          1           0        2.829898   -0.439512   -3.377166
     23          1           0        3.623022    1.025019   -2.783137
     24          1           0        2.934485    0.990255   -4.419701
     25          6           0        0.288795    0.698424   -3.750302
     26          1           0        0.373693    1.166967   -4.739024
     27          1           0       -0.696814    0.928982   -3.336699
     28          1           0        0.320417   -0.389181   -3.889253
     29          6           0       -0.284756    1.031609    0.713521
     30          8           0       -1.347217    1.602441    1.189581
     31          7           0        0.556587    0.402733    1.534112
     32          1           0        1.212764   -0.266698    1.071181
     33          6           0        0.062770   -0.136642    2.803161
     34          1           0       -0.626388   -0.960877    2.578567
     35          6           0        1.226971   -0.614469    3.682670
     36          1           0        1.812413   -1.321448    3.081127
     37          6           0        2.135563    0.554591    4.084500
     38          1           0        2.997293    0.205973    4.665955
     39          1           0        1.586304    1.280858    4.698605
     40          1           0        2.507611    1.077941    3.199238
     41          6           0        0.687893   -1.345983    4.917915
     42          1           0        0.070649   -0.677355    5.532746
     43          1           0        1.506520   -1.713908    5.547118
     44          1           0        0.068428   -2.203604    4.633285
     45          8           0       -1.382258   -0.801699    0.075693
     46          1           0       -0.713127   -1.494315   -0.210189
     47          1           0       -1.877445   -0.508313   -0.716294
     48          1           0        2.522109   -4.086241   -1.294576
     49          1           0       -4.977159    1.184290   -2.898233
     50          1           0        0.558250    2.496038   -0.510091
     51          1           0       -0.513087    0.640850    3.316484
 ---------------------------------------------------------------------
 Rotational constants (GHZ):      0.3056571      0.1949860      0.1517926
 Standard basis: 6-31G(d,p) (6D, 7F)
   465 basis functions,   798 primitive gaussians,   465 cartesian basis functions
    85 alpha electrons       85 beta electrons
       nuclear repulsion energy      1938.0146444878 Hartrees.
 NAtoms=   51 NActive=   51 NUniq=   51 SFac= 1.00D+00 NAtFMM=   60 NAOKFM=F Big=F
 Integral buffers will be    131072 words long.
 Raffenetti 2 integral format.
 Two-electron integral symmetry is turned off.
 Nuclear repulsion after empirical dispersion term =     1937.9537658454 Hartrees.
 One-electron integrals computed using PRISM.
 NBasis=   465 RedAO= T EigKep=  2.09D-03  NBF=   465
 NBsUse=   465 1.00D-06 EigRej= -1.00D+00 NBFU=   465
 Initial guess from the checkpoint file:  "ts-frame25_qm-modify-struc_-1.chk"
 B after Tr=     0.000035   -0.000067    0.000180
         Rot=    1.000000    0.000018   -0.000013   -0.000011 Ang=   0.00 deg.
 ExpMin= 1.61D-01 ExpMax= 5.48D+03 ExpMxC= 8.25D+02 IAcc=2 IRadAn=         4 AccDes= 0.00D+00
 Harris functional with IExCor=  402 and IRadAn=       4 diagonalized for initial guess.
 HarFok:  IExCor=  402 AccDes= 0.00D+00 IRadAn=         4 IDoV= 1 UseB2=F ITyADJ=14
 ICtDFT=  3500011 ScaDFX=  1.000000  1.000000  1.000000  1.000000
 FoFCou: FMM=F IPFlag=           0 FMFlag=      100000 FMFlg1=           0
         NFxFlg=           0 DoJE=T BraDBF=F KetDBF=T FulRan=T
         wScrn=  0.000000 ICntrl=     500 IOpCl=  0 I1Cent=   200000004 NGrid=           0
         NMat0=    1 NMatS0=      1 NMatT0=    0 NMatD0=    1 NMtDS0=    0 NMtDT0=    0
 Symmetry not used in FoFCou.
 Requested convergence on RMS density matrix=1.00D-08 within 128 cycles.
 Requested convergence on MAX density matrix=1.00D-06.
 Requested convergence on             energy=1.00D-06.
 No special actions if energy rises.
 Integral accuracy reduced to 1.0D-05 until final iterations.
 Initial convergence to 1.0D-05 achieved.  Increase integral accuracy.
 SCF Done:  E(RB3LYP) =  -1057.91221729     A.U. after   11 cycles
            NFock= 11  Conv=0.38D-08     -V/T= 2.0092
 DoSCS=F DFT=T ScalE2(SS,OS)=  1.000000  1.000000
 Range of M.O.s used for correlation:     1   465
 NBasis=   465 NAE=    85 NBE=    85 NFC=     0 NFV=     0
 NROrb=    465 NOA=    85 NOB=    85 NVA=   380 NVB=   380
 Symmetrizing basis deriv contribution to polar:
 IMax=3 JMax=2 DiffMx= 0.00D+00
 Calling FoFJK, ICntrl=      2147 FMM=F ISym2X=0 I1Cent= 0 IOpClX= 0 NMat=1 NMatS=1 NMatT=0.
 -------------------------------------------------------------------
 Center     Atomic                   Forces (Hartrees/Bohr)
 Number     Number              X              Y              Z
 -------------------------------------------------------------------
      1        6           0.002739324    0.000643306    0.001758406
      2        1          -0.000439723   -0.000011910   -0.000244319
      3        1          -0.000168517    0.000040309   -0.000110014
      4        6          -0.000302898   -0.000218669   -0.000531133
      5        8           0.002169915   -0.001610349   -0.001094297
      6        8          -0.000603620    0.000718874    0.000452628
      7        6          -0.000872491    0.002553168    0.002185279
      8        1           0.000147994   -0.000338996   -0.000256580
      9        1           0.000037029   -0.000138311   -0.000067451
     10        6          -0.000079768    0.000662077    0.000010650
     11        8          -0.000242326    0.001151436   -0.001301097
     12        8           0.000964037   -0.000156964    0.001020916
     13        1          -0.000130259    0.000063901    0.000024446
     14        6          -0.001070703   -0.000132140   -0.001205424
     15        1           0.000409276    0.000015963    0.000184475
     16        6           0.000184197    0.000104698    0.000254805
     17        1           0.000004843    0.000039353   -0.000041526
     18        1           0.000003827    0.000018461   -0.000037418
     19        6           0.000074509   -0.000429870    0.000060002
     20        1           0.000003507    0.000052208   -0.000014978
     21        6           0.000087098   -0.000739462    0.000340867
     22        1          -0.000007300    0.000049044   -0.000019117
     23        1           0.000001410    0.000030449   -0.000025918
     24        1           0.000002878    0.000031716   -0.000031132
     25        6           0.000142305   -0.000640009    0.000009309
     26        1          -0.000007190   -0.000010645    0.000024223
     27        1           0.000031059    0.000033624   -0.000021498
     28        1          -0.000016514    0.000077684    0.000023050
     29        6           0.000518383    0.001396680    0.000748533
     30        8           0.000134756    0.000367989   -0.000840818
     31        7          -0.000503569    0.000016758   -0.000815114
     32        1          -0.000026636    0.000128156    0.000099055
     33        6          -0.000368259    0.000862955   -0.000075649
     34        1           0.000065283   -0.000021573    0.000035720
     35        6          -0.000310641    0.000146878   -0.000414713
     36        1           0.000036163   -0.000005229    0.000067334
     37        6           0.000250032   -0.000289477   -0.000357025
     38        1          -0.000012239    0.000029720    0.000008831
     39        1          -0.000016708    0.000002166    0.000014381
     40        1          -0.000023737    0.000005971    0.000009334
     41        6          -0.000416344    0.000134714   -0.000448733
     42        1           0.000031839   -0.000010392    0.000030050
     43        1           0.000008154   -0.000015706    0.000028567
     44        1           0.000027128    0.000013974    0.000044316
     45        8           0.004268334   -0.010800295   -0.000319171
     46        1          -0.005526844    0.006247032    0.002518309
     47        1          -0.000890473    0.000599895   -0.001744917
     48        1          -0.000205381    0.000026830   -0.000016709
     49        1           0.000065858   -0.000096178   -0.000111428
     50        1          -0.000209143   -0.000497679    0.000194742
     51        1           0.000042146   -0.000102134   -0.000002049
 -------------------------------------------------------------------
 Cartesian Forces:  Max     0.010800295 RMS     0.001316858
 IRC-IRC-IRC-IRC-IRC-IRC-IRC-IRC-IRC-IRC-IRC-IRC-IRC-IRC-IRC-IRC-IRC-IRC
 Pt 15 Step number   1 out of a maximum of  20
 Point Number:  15          Path Number:   1
   CHANGE IN THE REACTION COORDINATE =    0.24396
   NET REACTION COORDINATE UP TO THIS POINT =    3.79658
  # OF POINTS ALONG THE PATH =  15
  # OF STEPS =   1

 Calculating another point on the path.
 IRC-IRC-IRC-IRC-IRC-IRC-IRC-IRC-IRC-IRC-IRC-IRC-IRC-IRC-IRC-IRC-IRC-IRC
 Symmetry turned off by external request.
 Stoichiometry    C14H30NO6(1-)
 Framework group  C1[X(C14H30NO6)]
 Deg. of freedom   147
 Full point group                 C1      NOp   1
                          Input orientation:                          
 ---------------------------------------------------------------------
 Center     Atomic      Atomic             Coordinates (Angstroms)
 Number     Number       Type             X           Y           Z
 ---------------------------------------------------------------------
      1          6           0        2.357101   -3.943624   -0.215972
      2          1           0        3.313338   -3.928105    0.313519
      3          1           0        1.757552   -4.794126    0.125348
      4          6           0        1.565486   -2.639218   -0.002621
      5          8           0        0.439985   -2.609489   -0.565758
      6          8           0        2.115698   -1.731408    0.689288
      7          6           0       -4.320232    2.003451   -2.568309
      8          1           0       -4.898499    2.809510   -2.110861
      9          1           0       -3.816437    2.389935   -3.461543
     10          6           0       -3.262279    1.447489   -1.607458
     11          8           0       -2.704779    0.382015   -1.952332
     12          8           0       -3.021552    2.152559   -0.566591
     13          1           0       -2.066422    1.814695    0.392271
     14          6           0        0.178197    1.469438   -0.657781
     15          1           0       -0.720513    1.547330   -1.266408
     16          6           0        1.227117    0.630129   -1.384980
     17          1           0        0.904549   -0.414607   -1.404365
     18          1           0        2.175651    0.649133   -0.836069
     19          6           0        1.438938    1.135890   -2.827910
     20          1           0        1.461884    2.237864   -2.806555
     21          6           0        2.785132    0.653595   -3.384355
     22          1           0        2.829842   -0.442149   -3.375547
     23          1           0        3.623326    1.022393   -2.781844
     24          1           0        2.935798    0.987178   -4.418639
     25          6           0        0.289556    0.696182   -3.750258
     26          1           0        0.378274    1.159882   -4.740992
     27          1           0       -0.696099    0.932580   -3.340106
     28          1           0        0.317636   -0.392086   -3.883801
     29          6           0       -0.281621    1.039275    0.715659
     30          8           0       -1.347425    1.603520    1.186996
     31          7           0        0.554722    0.402783    1.531856
     32          1           0        1.211533   -0.267472    1.069101
     33          6           0        0.061508   -0.133412    2.802623
     34          1           0       -0.629963   -0.955831    2.578991
     35          6           0        1.225568   -0.613941    3.680928
     36          1           0        1.809626   -1.321593    3.078929
     37          6           0        2.136231    0.553400    4.083003
     38          1           0        2.997940    0.203142    4.663432
     39          1           0        1.588557    1.279918    4.698327
     40          1           0        2.508353    1.076963    3.197898
     41          6           0        0.686023   -1.345422    4.916051
     42          1           0        0.071483   -0.676112    5.532889
     43          1           0        1.504542   -1.716445    5.543742
     44          1           0        0.064108   -2.201206    4.631362
     45          8           0       -1.390977   -0.817104    0.075716
     46          1           0       -0.731303   -1.491794   -0.205595
     47          1           0       -1.883232   -0.520684   -0.720022
     48          1           0        2.533842   -4.086487   -1.287622
     49          1           0       -4.981810    1.195509   -2.892153
     50          1           0        0.547779    2.497111   -0.519602
     51          1           0       -0.511504    0.645841    3.316034
 ---------------------------------------------------------------------
 Rotational constants (GHZ):      0.3054106      0.1950079      0.1517407
 Standard basis: 6-31G(d,p) (6D, 7F)
   465 basis functions,   798 primitive gaussians,   465 cartesian basis functions
    85 alpha electrons       85 beta electrons
       nuclear repulsion energy      1937.5847081702 Hartrees.
 NAtoms=   51 NActive=   51 NUniq=   51 SFac= 1.00D+00 NAtFMM=   60 NAOKFM=F Big=F
 Integral buffers will be    131072 words long.
 Raffenetti 2 integral format.
 Two-electron integral symmetry is turned off.
 Nuclear repulsion after empirical dispersion term =     1937.5238541026 Hartrees.
 One-electron integrals computed using PRISM.
 NBasis=   465 RedAO= T EigKep=  2.08D-03  NBF=   465
 NBsUse=   465 1.00D-06 EigRej= -1.00D+00 NBFU=   465
 Initial guess from the checkpoint file:  "ts-frame25_qm-modify-struc_-1.chk"
 B after Tr=    -0.000115    0.000066    0.000126
         Rot=    1.000000    0.000018   -0.000009    0.000005 Ang=   0.00 deg.
 ExpMin= 1.61D-01 ExpMax= 5.48D+03 ExpMxC= 8.25D+02 IAcc=2 IRadAn=         4 AccDes= 0.00D+00
 Harris functional with IExCor=  402 and IRadAn=       4 diagonalized for initial guess.
 HarFok:  IExCor=  402 AccDes= 0.00D+00 IRadAn=         4 IDoV= 1 UseB2=F ITyADJ=14
 ICtDFT=  3500011 ScaDFX=  1.000000  1.000000  1.000000  1.000000
 FoFCou: FMM=F IPFlag=           0 FMFlag=      100000 FMFlg1=           0
         NFxFlg=           0 DoJE=T BraDBF=F KetDBF=T FulRan=T
         wScrn=  0.000000 ICntrl=     500 IOpCl=  0 I1Cent=   200000004 NGrid=           0
         NMat0=    1 NMatS0=      1 NMatT0=    0 NMatD0=    1 NMtDS0=    0 NMtDT0=    0
 Symmetry not used in FoFCou.
 Requested convergence on RMS density matrix=1.00D-08 within 128 cycles.
 Requested convergence on MAX density matrix=1.00D-06.
 Requested convergence on             energy=1.00D-06.
 No special actions if energy rises.
 Integral accuracy reduced to 1.0D-05 until final iterations.
 Initial convergence to 1.0D-05 achieved.  Increase integral accuracy.
 SCF Done:  E(RB3LYP) =  -1057.91273375     A.U. after   11 cycles
            NFock= 11  Conv=0.33D-08     -V/T= 2.0092
 DoSCS=F DFT=T ScalE2(SS,OS)=  1.000000  1.000000
 Range of M.O.s used for correlation:     1   465
 NBasis=   465 NAE=    85 NBE=    85 NFC=     0 NFV=     0
 NROrb=    465 NOA=    85 NOB=    85 NVA=   380 NVB=   380
 Symmetrizing basis deriv contribution to polar:
 IMax=3 JMax=2 DiffMx= 0.00D+00
 Calling FoFJK, ICntrl=      2147 FMM=F ISym2X=0 I1Cent= 0 IOpClX= 0 NMat=1 NMatS=1 NMatT=0.
 -------------------------------------------------------------------
 Center     Atomic                   Forces (Hartrees/Bohr)
 Number     Number              X              Y              Z
 -------------------------------------------------------------------
      1        6           0.002137428    0.000542224    0.001457508
      2        1           0.000076288   -0.000087156    0.000006670
      3        1          -0.000069979    0.000010811   -0.000020630
      4        6           0.001244334   -0.000002347    0.000314752
      5        8           0.001279629   -0.001360902   -0.001639484
      6        8          -0.000932035    0.000572827    0.000214157
      7        6          -0.000497545    0.001891070    0.001699327
      8        1          -0.000091944    0.000056776    0.000003858
      9        1           0.000048691   -0.000068718    0.000014548
     10        6           0.000131531    0.000521525    0.000247811
     11        8          -0.000443079    0.001410761   -0.001118623
     12        8           0.000792421   -0.000143175    0.000920925
     13        1          -0.000080497    0.000038400   -0.000156723
     14        6          -0.000563253   -0.000328236   -0.000379084
     15        1           0.000000696   -0.000015932    0.000090723
     16        6           0.000170922    0.000123204    0.000186872
     17        1           0.000024562   -0.000019331    0.000010673
     18        1          -0.000024278    0.000002525   -0.000008822
     19        6           0.000147093   -0.000399544    0.000013568
     20        1          -0.000004860   -0.000015551   -0.000003714
     21        6           0.000126127   -0.000628189    0.000246993
     22        1          -0.000002335   -0.000014262   -0.000004404
     23        1          -0.000004813    0.000002030   -0.000009495
     24        1          -0.000014255   -0.000001911    0.000003312
     25        6           0.000156900   -0.000545739   -0.000000130
     26        1          -0.000017542   -0.000034145    0.000047594
     27        1           0.000049483   -0.000004610   -0.000030121
     28        1          -0.000018523    0.000032864    0.000008911
     29        6           0.000052735    0.001360160   -0.000490452
     30        8           0.000019786    0.000543990   -0.000314873
     31        7          -0.000160532   -0.000193002   -0.000261302
     32        1           0.000050752   -0.000060292   -0.000019649
     33        6          -0.000197679    0.000712827   -0.000128373
     34        1           0.000030471   -0.000015379   -0.000009095
     35        6          -0.000305710    0.000121776   -0.000339663
     36        1          -0.000003659    0.000007008   -0.000017223
     37        6           0.000197507   -0.000263775   -0.000323528
     38        1           0.000002705    0.000016442    0.000000354
     39        1          -0.000001106   -0.000000276   -0.000006952
     40        1           0.000001443    0.000013481   -0.000003005
     41        6          -0.000355790    0.000124352   -0.000366176
     42        1           0.000017072   -0.000002509   -0.000000034
     43        1          -0.000015801    0.000026152   -0.000014344
     44        1           0.000008725    0.000015691    0.000017306
     45        8          -0.006658030   -0.000706540    0.000946165
     46        1           0.003189774   -0.003155204   -0.001386689
     47        1           0.000482818   -0.000065833    0.000699479
     48        1          -0.000065296    0.000022201   -0.000036678
     49        1           0.000056510   -0.000087187   -0.000014327
     50        1           0.000059425    0.000051662   -0.000060913
     51        1          -0.000027290   -0.000001015    0.000013001
 -------------------------------------------------------------------
 Cartesian Forces:  Max     0.006658030 RMS     0.000817311
 IRC-IRC-IRC-IRC-IRC-IRC-IRC-IRC-IRC-IRC-IRC-IRC-IRC-IRC-IRC-IRC-IRC-IRC
 Pt 16 Step number   1 out of a maximum of  20
 Point Number:  16          Path Number:   1
   CHANGE IN THE REACTION COORDINATE =    0.23864
   NET REACTION COORDINATE UP TO THIS POINT =    4.03522
  # OF POINTS ALONG THE PATH =  16
  # OF STEPS =   1

 Calculating another point on the path.
 IRC-IRC-IRC-IRC-IRC-IRC-IRC-IRC-IRC-IRC-IRC-IRC-IRC-IRC-IRC-IRC-IRC-IRC
 Symmetry turned off by external request.
 Stoichiometry    C14H30NO6(1-)
 Framework group  C1[X(C14H30NO6)]
 Deg. of freedom   147
 Full point group                 C1      NOp   1
                          Input orientation:                          
 ---------------------------------------------------------------------
 Center     Atomic      Atomic             Coordinates (Angstroms)
 Number     Number       Type             X           Y           Z
 ---------------------------------------------------------------------
      1          6           0        2.367056   -3.941418   -0.209597
      2          1           0        3.322358   -3.924246    0.320844
      3          1           0        1.767465   -4.791822    0.131533
      4          6           0        1.570184   -2.639412   -0.002215
      5          8           0        0.446728   -2.614566   -0.572153
      6          8           0        2.112976   -1.728347    0.690895
      7          6           0       -4.322749    2.012209   -2.560394
      8          1           0       -4.900546    2.816975   -2.100713
      9          1           0       -3.820009    2.399382   -3.453779
     10          6           0       -3.262116    1.451067   -1.605955
     11          8           0       -2.706121    0.387857   -1.957526
     12          8           0       -3.018156    2.152353   -0.562151
     13          1           0       -2.070359    1.816058    0.385224
     14          6           0        0.175799    1.468055   -0.660048
     15          1           0       -0.723557    1.539208   -1.267482
     16          6           0        1.227750    0.630185   -1.384223
     17          1           0        0.908234   -0.415615   -1.401690
     18          1           0        2.175729    0.653196   -0.834497
     19          6           0        1.439793    1.133654   -2.827830
     20          1           0        1.463025    2.235669   -2.808086
     21          6           0        2.785954    0.650410   -3.383285
     22          1           0        2.830328   -0.445347   -3.374066
     23          1           0        3.624052    1.019528   -2.780875
     24          1           0        2.936793    0.983617   -4.417660
     25          6           0        0.290567    0.693393   -3.750090
     26          1           0        0.381524    1.153802   -4.742048
     27          1           0       -0.694936    0.933801   -3.342209
     28          1           0        0.315932   -0.395291   -3.880089
     29          6           0       -0.281036    1.044919    0.715816
     30          8           0       -1.347608    1.605866    1.184781
     31          7           0        0.553009    0.402600    1.529552
     32          1           0        1.209284   -0.268552    1.066541
     33          6           0        0.060392   -0.130561    2.801631
     34          1           0       -0.632495   -0.951759    2.578453
     35          6           0        1.224172   -0.613334    3.679067
     36          1           0        1.806752   -1.321560    3.076344
     37          6           0        2.137064    0.552219    4.081299
     38          1           0        2.998698    0.200668    4.661014
     39          1           0        1.590735    1.279112    4.697410
     40          1           0        2.509351    1.076034    3.196355
     41          6           0        0.684367   -1.344729    4.914128
     42          1           0        0.071580   -0.674902    5.532129
     43          1           0        1.502951   -1.717153    5.540788
     44          1           0        0.060965   -2.199439    4.629724
     45          8           0       -1.403509   -0.832282    0.077393
     46          1           0       -0.732537   -1.505994   -0.211204
     47          1           0       -1.887441   -0.532531   -0.719602
     48          1           0        2.544086   -4.085681   -1.280869
     49          1           0       -4.983781    1.204421   -2.885214
     50          1           0        0.541156    2.497630   -0.527826
     51          1           0       -0.511022    0.649950    3.314883
 ---------------------------------------------------------------------
 Rotational constants (GHZ):      0.3051211      0.1950367      0.1516764
 Standard basis: 6-31G(d,p) (6D, 7F)
   465 basis functions,   798 primitive gaussians,   465 cartesian basis functions
    85 alpha electrons       85 beta electrons
       nuclear repulsion energy      1936.9776853853 Hartrees.
 NAtoms=   51 NActive=   51 NUniq=   51 SFac= 1.00D+00 NAtFMM=   60 NAOKFM=F Big=F
 Integral buffers will be    131072 words long.
 Raffenetti 2 integral format.
 Two-electron integral symmetry is turned off.
 Nuclear repulsion after empirical dispersion term =     1936.9168826638 Hartrees.
 One-electron integrals computed using PRISM.
 NBasis=   465 RedAO= T EigKep=  2.07D-03  NBF=   465
 NBsUse=   465 1.00D-06 EigRej= -1.00D+00 NBFU=   465
 Initial guess from the checkpoint file:  "ts-frame25_qm-modify-struc_-1.chk"
 B after Tr=     0.000025   -0.000062    0.000074
         Rot=    1.000000    0.000017   -0.000007   -0.000002 Ang=   0.00 deg.
 ExpMin= 1.61D-01 ExpMax= 5.48D+03 ExpMxC= 8.25D+02 IAcc=2 IRadAn=         4 AccDes= 0.00D+00
 Harris functional with IExCor=  402 and IRadAn=       4 diagonalized for initial guess.
 HarFok:  IExCor=  402 AccDes= 0.00D+00 IRadAn=         4 IDoV= 1 UseB2=F ITyADJ=14
 ICtDFT=  3500011 ScaDFX=  1.000000  1.000000  1.000000  1.000000
 FoFCou: FMM=F IPFlag=           0 FMFlag=      100000 FMFlg1=           0
         NFxFlg=           0 DoJE=T BraDBF=F KetDBF=T FulRan=T
         wScrn=  0.000000 ICntrl=     500 IOpCl=  0 I1Cent=   200000004 NGrid=           0
         NMat0=    1 NMatS0=      1 NMatT0=    0 NMatD0=    1 NMtDS0=    0 NMtDT0=    0
 Symmetry not used in FoFCou.
 Requested convergence on RMS density matrix=1.00D-08 within 128 cycles.
 Requested convergence on MAX density matrix=1.00D-06.
 Requested convergence on             energy=1.00D-06.
 No special actions if energy rises.
 Integral accuracy reduced to 1.0D-05 until final iterations.
 Initial convergence to 1.0D-05 achieved.  Increase integral accuracy.
 SCF Done:  E(RB3LYP) =  -1057.91319901     A.U. after   10 cycles
            NFock= 10  Conv=0.65D-08     -V/T= 2.0092
 DoSCS=F DFT=T ScalE2(SS,OS)=  1.000000  1.000000
 Range of M.O.s used for correlation:     1   465
 NBasis=   465 NAE=    85 NBE=    85 NFC=     0 NFV=     0
 NROrb=    465 NOA=    85 NOB=    85 NVA=   380 NVB=   380
 Symmetrizing basis deriv contribution to polar:
 IMax=3 JMax=2 DiffMx= 0.00D+00
 Calling FoFJK, ICntrl=      2147 FMM=F ISym2X=0 I1Cent= 0 IOpClX= 0 NMat=1 NMatS=1 NMatT=0.
 -------------------------------------------------------------------
 Center     Atomic                   Forces (Hartrees/Bohr)
 Number     Number              X              Y              Z
 -------------------------------------------------------------------
      1        6           0.001509742    0.000527893    0.001105874
      2        1           0.000173159    0.000093612    0.000153170
      3        1           0.000005184   -0.000117825    0.000073127
      4        6           0.000275744    0.000229484   -0.000111133
      5        8           0.002153988   -0.001192475   -0.001071762
      6        8          -0.000781771    0.000431119    0.000199006
      7        6          -0.000296982    0.001511856    0.001460015
      8        1          -0.000060036    0.000143436    0.000173035
      9        1          -0.000002960    0.000095414   -0.000048126
     10        6           0.000095148    0.000620009    0.000317682
     11        8          -0.000311563    0.001504511   -0.000901044
     12        8           0.000606367   -0.000058160    0.000802532
     13        1          -0.000297723    0.000090823   -0.000248903
     14        6          -0.000276223   -0.000304811   -0.000301063
     15        1          -0.000245105   -0.000069925   -0.000195946
     16        6           0.000117372    0.000003082    0.000187479
     17        1           0.000014989    0.000014793   -0.000002755
     18        1          -0.000014243    0.000011088    0.000000324
     19        6           0.000124275   -0.000391151    0.000008984
     20        1           0.000003003   -0.000011654    0.000008350
     21        6           0.000123537   -0.000611385    0.000180972
     22        1           0.000001468   -0.000004113    0.000012604
     23        1           0.000007062   -0.000018396    0.000008646
     24        1           0.000015148   -0.000024965   -0.000009340
     25        6           0.000161046   -0.000523115    0.000038745
     26        1           0.000010956   -0.000019126   -0.000018060
     27        1           0.000001624   -0.000012814    0.000002156
     28        1           0.000007511   -0.000007204    0.000010895
     29        6           0.000436502    0.000558991   -0.000111060
     30        8           0.000066426    0.000534083   -0.000175790
     31        7          -0.000419809    0.000167346   -0.000496817
     32        1          -0.000075612    0.000022646    0.000025081
     33        6          -0.000198012    0.000521996   -0.000224245
     34        1          -0.000075988   -0.000048957    0.000027975
     35        6          -0.000269500    0.000119852   -0.000331987
     36        1          -0.000005445    0.000007146    0.000004592
     37        6           0.000131548   -0.000181805   -0.000334978
     38        1           0.000005199   -0.000019479   -0.000004852
     39        1           0.000012487    0.000007761   -0.000001749
     40        1          -0.000001950   -0.000014837   -0.000005883
     41        6          -0.000322917    0.000183363   -0.000334544
     42        1          -0.000006419    0.000011211   -0.000015699
     43        1           0.000015561   -0.000009046    0.000018134
     44        1          -0.000012156   -0.000000002   -0.000016524
     45        8          -0.000648559   -0.006083268   -0.000634125
     46        1          -0.001645977    0.001789137    0.001047135
     47        1          -0.000176922    0.000286612   -0.000034271
     48        1           0.000102603   -0.000055512   -0.000093844
     49        1          -0.000141190   -0.000067941   -0.000039713
     50        1           0.000106243    0.000328414   -0.000089056
     51        1           0.000003169    0.000032287   -0.000013245
 -------------------------------------------------------------------
 Cartesian Forces:  Max     0.006083268 RMS     0.000677238
 IRC-IRC-IRC-IRC-IRC-IRC-IRC-IRC-IRC-IRC-IRC-IRC-IRC-IRC-IRC-IRC-IRC-IRC
 Pt 17 Step number   1 out of a maximum of  20
 Point Number:  17          Path Number:   1
   CHANGE IN THE REACTION COORDINATE =    0.24730
   NET REACTION COORDINATE UP TO THIS POINT =    4.28252
  # OF POINTS ALONG THE PATH =  17
  # OF STEPS =   1

 Calculating another point on the path.
 IRC-IRC-IRC-IRC-IRC-IRC-IRC-IRC-IRC-IRC-IRC-IRC-IRC-IRC-IRC-IRC-IRC-IRC
 Symmetry turned off by external request.
 Stoichiometry    C14H30NO6(1-)
 Framework group  C1[X(C14H30NO6)]
 Deg. of freedom   147
 Full point group                 C1      NOp   1
                          Input orientation:                          
 ---------------------------------------------------------------------
 Center     Atomic      Atomic             Coordinates (Angstroms)
 Number     Number       Type             X           Y           Z
 ---------------------------------------------------------------------
      1          6           0        2.376645   -3.939173   -0.203281
      2          1           0        3.330721   -3.916379    0.330357
      3          1           0        1.779328   -4.791159    0.139142
      4          6           0        1.573784   -2.639519   -0.002592
      5          8           0        0.454344   -2.619504   -0.577696
      6          8           0        2.110124   -1.725672    0.692358
      7          6           0       -4.325300    2.021133   -2.552515
      8          1           0       -4.900721    2.824986   -2.087182
      9          1           0       -3.825398    2.410998   -3.446619
     10          6           0       -3.262054    1.455131   -1.604423
     11          8           0       -2.706932    0.394250   -1.960862
     12          8           0       -3.015776    2.152929   -0.558012
     13          1           0       -2.075699    1.817454    0.377578
     14          6           0        0.173652    1.467231   -0.662717
     15          1           0       -0.727864    1.527022   -1.270021
     16          6           0        1.228334    0.630114   -1.383421
     17          1           0        0.910638   -0.416334   -1.399112
     18          1           0        2.175740    0.656096   -0.832910
     19          6           0        1.440635    1.131426   -2.827722
     20          1           0        1.464216    2.233479   -2.809221
     21          6           0        2.786749    0.647097   -3.382282
     22          1           0        2.830664   -0.448629   -3.372186
     23          1           0        3.624770    1.016350   -2.779825
     24          1           0        2.938171    0.979489   -4.416868
     25          6           0        0.291560    0.690562   -3.749932
     26          1           0        0.383509    1.149403   -4.742462
     27          1           0       -0.693923    0.932524   -3.343288
     28          1           0        0.316114   -0.398215   -3.878282
     29          6           0       -0.279199    1.050627    0.716173
     30          8           0       -1.347926    1.607534    1.182388
     31          7           0        0.551031    0.402759    1.527237
     32          1           0        1.207048   -0.269580    1.064375
     33          6           0        0.058893   -0.127913    2.800452
     34          1           0       -0.636132   -0.947819    2.578341
     35          6           0        1.222545   -0.612649    3.677128
     36          1           0        1.803888   -1.321415    3.073935
     37          6           0        2.137562    0.551225    4.079422
     38          1           0        2.998857    0.197925    4.658627
     39          1           0        1.592849    1.278878    4.696118
     40          1           0        2.510493    1.074719    3.194547
     41          6           0        0.682466   -1.343773    4.912218
     42          1           0        0.070176   -0.673719    5.530378
     43          1           0        1.500985   -1.716691    5.538734
     44          1           0        0.058654   -2.198150    4.627818
     45          8           0       -1.413862   -0.849835    0.077557
     46          1           0       -0.742380   -1.514013   -0.208940
     47          1           0       -1.893289   -0.543694   -0.718660
     48          1           0        2.557360   -4.087023   -1.273909
     49          1           0       -4.988566    1.214946   -2.878246
     50          1           0        0.532909    2.501667   -0.540426
     51          1           0       -0.510505    0.654285    3.313380
 ---------------------------------------------------------------------
 Rotational constants (GHZ):      0.3048269      0.1950740      0.1516155
 Standard basis: 6-31G(d,p) (6D, 7F)
   465 basis functions,   798 primitive gaussians,   465 cartesian basis functions
    85 alpha electrons       85 beta electrons
       nuclear repulsion energy      1936.4485130178 Hartrees.
 NAtoms=   51 NActive=   51 NUniq=   51 SFac= 1.00D+00 NAtFMM=   60 NAOKFM=F Big=F
 Integral buffers will be    131072 words long.
 Raffenetti 2 integral format.
 Two-electron integral symmetry is turned off.
 Nuclear repulsion after empirical dispersion term =     1936.3877618996 Hartrees.
 One-electron integrals computed using PRISM.
 NBasis=   465 RedAO= T EigKep=  2.07D-03  NBF=   465
 NBsUse=   465 1.00D-06 EigRej= -1.00D+00 NBFU=   465
 Initial guess from the checkpoint file:  "ts-frame25_qm-modify-struc_-1.chk"
 B after Tr=    -0.000065   -0.000010    0.000122
         Rot=    1.000000    0.000023   -0.000010   -0.000000 Ang=   0.00 deg.
 ExpMin= 1.61D-01 ExpMax= 5.48D+03 ExpMxC= 8.25D+02 IAcc=2 IRadAn=         4 AccDes= 0.00D+00
 Harris functional with IExCor=  402 and IRadAn=       4 diagonalized for initial guess.
 HarFok:  IExCor=  402 AccDes= 0.00D+00 IRadAn=         4 IDoV= 1 UseB2=F ITyADJ=14
 ICtDFT=  3500011 ScaDFX=  1.000000  1.000000  1.000000  1.000000
 FoFCou: FMM=F IPFlag=           0 FMFlag=      100000 FMFlg1=           0
         NFxFlg=           0 DoJE=T BraDBF=F KetDBF=T FulRan=T
         wScrn=  0.000000 ICntrl=     500 IOpCl=  0 I1Cent=   200000004 NGrid=           0
         NMat0=    1 NMatS0=      1 NMatT0=    0 NMatD0=    1 NMtDS0=    0 NMtDT0=    0
 Symmetry not used in FoFCou.
 Requested convergence on RMS density matrix=1.00D-08 within 128 cycles.
 Requested convergence on MAX density matrix=1.00D-06.
 Requested convergence on             energy=1.00D-06.
 No special actions if energy rises.
 Integral accuracy reduced to 1.0D-05 until final iterations.
 Initial convergence to 1.0D-05 achieved.  Increase integral accuracy.
 SCF Done:  E(RB3LYP) =  -1057.91364268     A.U. after   11 cycles
            NFock= 11  Conv=0.39D-08     -V/T= 2.0092
 DoSCS=F DFT=T ScalE2(SS,OS)=  1.000000  1.000000
 Range of M.O.s used for correlation:     1   465
 NBasis=   465 NAE=    85 NBE=    85 NFC=     0 NFV=     0
 NROrb=    465 NOA=    85 NOB=    85 NVA=   380 NVB=   380
 Symmetrizing basis deriv contribution to polar:
 IMax=3 JMax=2 DiffMx= 0.00D+00
 Calling FoFJK, ICntrl=      2147 FMM=F ISym2X=0 I1Cent= 0 IOpClX= 0 NMat=1 NMatS=1 NMatT=0.
 -------------------------------------------------------------------
 Center     Atomic                   Forces (Hartrees/Bohr)
 Number     Number              X              Y              Z
 -------------------------------------------------------------------
      1        6           0.001829236    0.000319940    0.001136043
      2        1          -0.000124573    0.000036837   -0.000050028
      3        1           0.000128096    0.000077732    0.000036349
      4        6           0.000948498   -0.000075856    0.000138530
      5        8           0.001259907   -0.000997496   -0.001480360
      6        8          -0.000551858    0.000635277    0.000372406
      7        6          -0.000575688    0.001582398    0.001340960
      8        1           0.000093711   -0.000095433   -0.000008684
      9        1          -0.000072767    0.000069017    0.000111570
     10        6          -0.000111571    0.000771409    0.000262223
     11        8          -0.000055695    0.001100220   -0.000811700
     12        8           0.000491101    0.000206441    0.001019283
     13        1          -0.000214521    0.000108020   -0.000235014
     14        6          -0.000527935    0.000244986   -0.000752710
     15        1           0.000342145   -0.000032551    0.000232290
     16        6           0.000136139    0.000018006    0.000118143
     17        1           0.000023097   -0.000011642    0.000026228
     18        1           0.000016488    0.000023297    0.000008083
     19        6           0.000158157   -0.000404255    0.000001452
     20        1           0.000009675   -0.000011830   -0.000015656
     21        6           0.000147656   -0.000584346    0.000165639
     22        1          -0.000002819   -0.000023172    0.000016113
     23        1           0.000001946   -0.000022098    0.000003592
     24        1           0.000011847   -0.000033058    0.000004050
     25        6           0.000233267   -0.000497616    0.000041599
     26        1           0.000023447   -0.000006318   -0.000055080
     27        1          -0.000052362    0.000014828    0.000012227
     28        1           0.000011829   -0.000078018    0.000015349
     29        6          -0.000253005    0.001206893   -0.000065033
     30        8           0.000322636    0.000254690   -0.000412757
     31        7          -0.000157717   -0.000233798   -0.000382956
     32        1          -0.000001723   -0.000005638   -0.000013025
     33        6          -0.000275608    0.000438607   -0.000187934
     34        1          -0.000003061    0.000057345   -0.000002080
     35        6          -0.000251166    0.000118303   -0.000322047
     36        1          -0.000017097   -0.000005624   -0.000018304
     37        6           0.000103675   -0.000158664   -0.000328357
     38        1          -0.000007126   -0.000013092   -0.000023564
     39        1           0.000014779    0.000001242   -0.000010757
     40        1           0.000004973   -0.000011072   -0.000014819
     41        6          -0.000300019    0.000172282   -0.000334661
     42        1          -0.000027688    0.000030957    0.000005584
     43        1           0.000000243   -0.000002379    0.000001288
     44        1          -0.000028627   -0.000004196   -0.000018814
     45        8          -0.003721596   -0.002727876    0.001115051
     46        1           0.001096321   -0.001136768   -0.000677975
     47        1           0.000059035   -0.000002367   -0.000189939
     48        1           0.000077870    0.000023127    0.000186315
     49        1           0.000023689    0.000147952    0.000080824
     50        1          -0.000245772   -0.000511087   -0.000032325
     51        1           0.000010533    0.000026445   -0.000006612
 -------------------------------------------------------------------
 Cartesian Forces:  Max     0.003721596 RMS     0.000576661
 IRC-IRC-IRC-IRC-IRC-IRC-IRC-IRC-IRC-IRC-IRC-IRC-IRC-IRC-IRC-IRC-IRC-IRC
 Pt 18 Step number   1 out of a maximum of  20
 Point Number:  18          Path Number:   1
   CHANGE IN THE REACTION COORDINATE =    0.25133
   NET REACTION COORDINATE UP TO THIS POINT =    4.53385
  # OF POINTS ALONG THE PATH =  18
  # OF STEPS =   1

 Calculating another point on the path.
 IRC-IRC-IRC-IRC-IRC-IRC-IRC-IRC-IRC-IRC-IRC-IRC-IRC-IRC-IRC-IRC-IRC-IRC
 Symmetry turned off by external request.
 Stoichiometry    C14H30NO6(1-)
 Framework group  C1[X(C14H30NO6)]
 Deg. of freedom   147
 Full point group                 C1      NOp   1
                          Input orientation:                          
 ---------------------------------------------------------------------
 Center     Atomic      Atomic             Coordinates (Angstroms)
 Number     Number       Type             X           Y           Z
 ---------------------------------------------------------------------
      1          6           0        2.386522   -3.936935   -0.196682
      2          1           0        3.338992   -3.910096    0.338787
      3          1           0        1.790814   -4.789587    0.146546
      4          6           0        1.578238   -2.639527   -0.002513
      5          8           0        0.461733   -2.623877   -0.584469
      6          8           0        2.107801   -1.722777    0.694142
      7          6           0       -4.327989    2.029825   -2.544630
      8          1           0       -4.901657    2.832191   -2.075630
      9          1           0       -3.830418    2.421801   -3.439000
     10          6           0       -3.262058    1.459277   -1.602553
     11          8           0       -2.707265    0.400550   -1.964595
     12          8           0       -3.013606    2.153831   -0.553345
     13          1           0       -2.080892    1.819589    0.370113
     14          6           0        0.171823    1.466265   -0.665143
     15          1           0       -0.728390    1.523245   -1.271429
     16          6           0        1.228873    0.629832   -1.382962
     17          1           0        0.913214   -0.417343   -1.397018
     18          1           0        2.175738    0.658699   -0.831614
     19          6           0        1.441659    1.129011   -2.827816
     20          1           0        1.465584    2.231128   -2.810733
     21          6           0        2.787735    0.643613   -3.381376
     22          1           0        2.831148   -0.452091   -3.370386
     23          1           0        3.625609    1.013167   -2.778916
     24          1           0        2.939652    0.975229   -4.416153
     25          6           0        0.292759    0.687546   -3.749931
     26          1           0        0.385861    1.144825   -4.743212
     27          1           0       -0.692879    0.931511   -3.344549
     28          1           0        0.316369   -0.401543   -3.876414
     29          6           0       -0.279206    1.055588    0.716044
     30          8           0       -1.348047    1.609515    1.179778
     31          7           0        0.549130    0.402290    1.524566
     32          1           0        1.204461   -0.271128    1.061575
     33          6           0        0.057519   -0.125443    2.799117
     34          1           0       -0.639489   -0.943858    2.578023
     35          6           0        1.221032   -0.611986    3.675145
     36          1           0        1.801196   -1.321429    3.071659
     37          6           0        2.138017    0.550374    4.077362
     38          1           0        2.999012    0.195685    4.656131
     39          1           0        1.594701    1.278725    4.694519
     40          1           0        2.511418    1.073538    3.192472
     41          6           0        0.680606   -1.342730    4.910323
     42          1           0        0.068779   -0.672352    5.528704
     43          1           0        1.499017   -1.716149    5.536786
     44          1           0        0.056282   -2.196786    4.625995
     45          8           0       -1.426214   -0.866822    0.079527
     46          1           0       -0.746547   -1.524348   -0.212947
     47          1           0       -1.896283   -0.554058   -0.720115
     48          1           0        2.569607   -4.087264   -1.266338
     49          1           0       -4.992283    1.224992   -2.871112
     50          1           0        0.528316    2.499410   -0.544559
     51          1           0       -0.509738    0.658479    3.311847
 ---------------------------------------------------------------------
 Rotational constants (GHZ):      0.3045087      0.1951171      0.1515475
 Standard basis: 6-31G(d,p) (6D, 7F)
   465 basis functions,   798 primitive gaussians,   465 cartesian basis functions
    85 alpha electrons       85 beta electrons
       nuclear repulsion energy      1935.8475601398 Hartrees.
 NAtoms=   51 NActive=   51 NUniq=   51 SFac= 1.00D+00 NAtFMM=   60 NAOKFM=F Big=F
 Integral buffers will be    131072 words long.
 Raffenetti 2 integral format.
 Two-electron integral symmetry is turned off.
 Nuclear repulsion after empirical dispersion term =     1935.7868659966 Hartrees.
 One-electron integrals computed using PRISM.
 NBasis=   465 RedAO= T EigKep=  2.06D-03  NBF=   465
 NBsUse=   465 1.00D-06 EigRej= -1.00D+00 NBFU=   465
 Initial guess from the checkpoint file:  "ts-frame25_qm-modify-struc_-1.chk"
 B after Tr=     0.000025   -0.000018    0.000100
         Rot=    1.000000    0.000018   -0.000005    0.000001 Ang=   0.00 deg.
 ExpMin= 1.61D-01 ExpMax= 5.48D+03 ExpMxC= 8.25D+02 IAcc=2 IRadAn=         4 AccDes= 0.00D+00
 Harris functional with IExCor=  402 and IRadAn=       4 diagonalized for initial guess.
 HarFok:  IExCor=  402 AccDes= 0.00D+00 IRadAn=         4 IDoV= 1 UseB2=F ITyADJ=14
 ICtDFT=  3500011 ScaDFX=  1.000000  1.000000  1.000000  1.000000
 FoFCou: FMM=F IPFlag=           0 FMFlag=      100000 FMFlg1=           0
         NFxFlg=           0 DoJE=T BraDBF=F KetDBF=T FulRan=T
         wScrn=  0.000000 ICntrl=     500 IOpCl=  0 I1Cent=   200000004 NGrid=           0
         NMat0=    1 NMatS0=      1 NMatT0=    0 NMatD0=    1 NMtDS0=    0 NMtDT0=    0
 Symmetry not used in FoFCou.
 Requested convergence on RMS density matrix=1.00D-08 within 128 cycles.
 Requested convergence on MAX density matrix=1.00D-06.
 Requested convergence on             energy=1.00D-06.
 No special actions if energy rises.
 Integral accuracy reduced to 1.0D-05 until final iterations.
 Initial convergence to 1.0D-05 achieved.  Increase integral accuracy.
 SCF Done:  E(RB3LYP) =  -1057.91407427     A.U. after   10 cycles
            NFock= 10  Conv=0.77D-08     -V/T= 2.0092
 DoSCS=F DFT=T ScalE2(SS,OS)=  1.000000  1.000000
 Range of M.O.s used for correlation:     1   465
 NBasis=   465 NAE=    85 NBE=    85 NFC=     0 NFV=     0
 NROrb=    465 NOA=    85 NOB=    85 NVA=   380 NVB=   380
 Symmetrizing basis deriv contribution to polar:
 IMax=3 JMax=2 DiffMx= 0.00D+00
 Calling FoFJK, ICntrl=      2147 FMM=F ISym2X=0 I1Cent= 0 IOpClX= 0 NMat=1 NMatS=1 NMatT=0.
 -------------------------------------------------------------------
 Center     Atomic                   Forces (Hartrees/Bohr)
 Number     Number              X              Y              Z
 -------------------------------------------------------------------
      1        6           0.001436653    0.000394977    0.001011558
      2        1           0.000073657    0.000111503    0.000110340
      3        1           0.000111716    0.000004661    0.000089238
      4        6           0.000455716    0.000065161   -0.000123644
      5        8           0.001812369   -0.000795126   -0.001115816
      6        8          -0.000538748    0.000407289    0.000242827
      7        6          -0.000360446    0.001315679    0.001220014
      8        1          -0.000002210    0.000087116    0.000168085
      9        1          -0.000050243    0.000114973    0.000081014
     10        6           0.000059368    0.000467799    0.000130674
     11        8          -0.000153654    0.001530796   -0.000487119
     12        8           0.000325655    0.000262781    0.000884379
     13        1          -0.000355174    0.000113088   -0.000346220
     14        6           0.000108738   -0.000728118    0.000090644
     15        1          -0.000612201   -0.000130077   -0.000447305
     16        6           0.000052493   -0.000106453    0.000085353
     17        1           0.000040082   -0.000003112    0.000009689
     18        1          -0.000013725    0.000031578    0.000014917
     19        6           0.000150088   -0.000357779   -0.000014585
     20        1           0.000013405   -0.000025076   -0.000015506
     21        6           0.000153626   -0.000556446    0.000143470
     22        1           0.000005932   -0.000036028    0.000020012
     23        1           0.000011789   -0.000035513    0.000008910
     24        1           0.000017012   -0.000048185    0.000006260
     25        6           0.000174921   -0.000473089   -0.000014607
     26        1           0.000024404   -0.000060807   -0.000000105
     27        1           0.000030718   -0.000016504   -0.000019445
     28        1          -0.000001116   -0.000023111    0.000023417
     29        6           0.000467464    0.000283446   -0.000129516
     30        8          -0.000076445    0.000413280   -0.000124479
     31        7          -0.000470987    0.000031875   -0.000483888
     32        1          -0.000057544    0.000012149   -0.000009616
     33        6          -0.000214204    0.000375800   -0.000230599
     34        1          -0.000040883    0.000025876    0.000017774
     35        6          -0.000262981    0.000100018   -0.000302320
     36        1          -0.000028919    0.000001444   -0.000021924
     37        6           0.000055598   -0.000126677   -0.000336660
     38        1           0.000004055   -0.000023611   -0.000025778
     39        1           0.000019245   -0.000002321   -0.000018880
     40        1           0.000004646   -0.000013612   -0.000023208
     41        6          -0.000304890    0.000173633   -0.000289086
     42        1          -0.000011210    0.000014931   -0.000020416
     43        1          -0.000020242    0.000004633   -0.000018012
     44        1          -0.000025726    0.000018415   -0.000017283
     45        8          -0.001925860   -0.004155610   -0.000894797
     46        1          -0.000679050    0.000525490    0.000490870
     47        1           0.000235909   -0.000172178    0.000724599
     48        1           0.000142047   -0.000013830    0.000061224
     49        1          -0.000053058    0.000088047    0.000071260
     50        1           0.000250977    0.000898257   -0.000146040
     51        1           0.000021233    0.000028569   -0.000029672
 -------------------------------------------------------------------
 Cartesian Forces:  Max     0.004155610 RMS     0.000540110
 IRC-IRC-IRC-IRC-IRC-IRC-IRC-IRC-IRC-IRC-IRC-IRC-IRC-IRC-IRC-IRC-IRC-IRC
 Pt 19 Step number   1 out of a maximum of  20
 Point Number:  19          Path Number:   1
   CHANGE IN THE REACTION COORDINATE =    0.25253
   NET REACTION COORDINATE UP TO THIS POINT =    4.78638
  # OF POINTS ALONG THE PATH =  19
  # OF STEPS =   1

 Calculating another point on the path.
 IRC-IRC-IRC-IRC-IRC-IRC-IRC-IRC-IRC-IRC-IRC-IRC-IRC-IRC-IRC-IRC-IRC-IRC
 Symmetry turned off by external request.
 Stoichiometry    C14H30NO6(1-)
 Framework group  C1[X(C14H30NO6)]
 Deg. of freedom   147
 Full point group                 C1      NOp   1
                          Input orientation:                          
 ---------------------------------------------------------------------
 Center     Atomic      Atomic             Coordinates (Angstroms)
 Number     Number       Type             X           Y           Z
 ---------------------------------------------------------------------
      1          6           0        2.395867   -3.934479   -0.190251
      2          1           0        3.346552   -3.901781    0.348347
      3          1           0        1.802531   -4.788165    0.154625
      4          6           0        1.582167   -2.639485   -0.002933
      5          8           0        0.469250   -2.627567   -0.590163
      6          8           0        2.105597   -1.720508    0.695540
      7          6           0       -4.330524    2.038566   -2.536733
      8          1           0       -4.901923    2.839376   -2.062087
      9          1           0       -3.835725    2.433921   -3.431107
     10          6           0       -3.262206    1.463467   -1.600947
     11          8           0       -2.707802    0.407398   -1.966697
     12          8           0       -3.012302    2.155388   -0.549025
     13          1           0       -2.087785    1.821539    0.360649
     14          6           0        0.170040    1.465403   -0.667871
     15          1           0       -0.733807    1.507413   -1.275159
     16          6           0        1.229824    0.629712   -1.382220
     17          1           0        0.916354   -0.418205   -1.394248
     18          1           0        2.176241    0.662008   -0.830235
     19          6           0        1.442761    1.126626   -2.827894
     20          1           0        1.467093    2.228766   -2.812382
     21          6           0        2.788792    0.639993   -3.380437
     22          1           0        2.831647   -0.455732   -3.368278
     23          1           0        3.626628    1.009671   -2.777998
     24          1           0        2.941357    0.970426   -4.415498
     25          6           0        0.294096    0.684456   -3.750008
     26          1           0        0.388868    1.139236   -4.744292
     27          1           0       -0.691590    0.930884   -3.346413
     28          1           0        0.316354   -0.404979   -3.873849
     29          6           0       -0.277566    1.060909    0.716214
     30          8           0       -1.348901    1.610929    1.177045
     31          7           0        0.547042    0.401902    1.522232
     32          1           0        1.202367   -0.272085    1.059265
     33          6           0        0.055963   -0.123253    2.797781
     34          1           0       -0.643130   -0.940228    2.577889
     35          6           0        1.219302   -0.611480    3.673157
     36          1           0        1.798169   -1.321587    3.069258
     37          6           0        2.138262    0.549430    4.075108
     38          1           0        2.999102    0.193254    4.653198
     39          1           0        1.596508    1.278519    4.692753
     40          1           0        2.512026    1.072141    3.190080
     41          6           0        0.678515   -1.341696    4.908441
     42          1           0        0.067415   -0.670775    5.526966
     43          1           0        1.496739   -1.715871    5.534699
     44          1           0        0.053325   -2.195144    4.624182
     45          8           0       -1.436228   -0.884565    0.080093
     46          1           0       -0.754061   -1.535001   -0.211957
     47          1           0       -1.901289   -0.566412   -0.715932
     48          1           0        2.583016   -4.088183   -1.258781
     49          1           0       -4.996471    1.235416   -2.863907
     50          1           0        0.518587    2.506754   -0.560587
     51          1           0       -0.509187    0.662447    3.310023
 ---------------------------------------------------------------------
 Rotational constants (GHZ):      0.3041979      0.1951666      0.1514814
 Standard basis: 6-31G(d,p) (6D, 7F)
   465 basis functions,   798 primitive gaussians,   465 cartesian basis functions
    85 alpha electrons       85 beta electrons
       nuclear repulsion energy      1935.3037902194 Hartrees.
 NAtoms=   51 NActive=   51 NUniq=   51 SFac= 1.00D+00 NAtFMM=   60 NAOKFM=F Big=F
 Integral buffers will be    131072 words long.
 Raffenetti 2 integral format.
 Two-electron integral symmetry is turned off.
 Nuclear repulsion after empirical dispersion term =     1935.2431660915 Hartrees.
 One-electron integrals computed using PRISM.
 NBasis=   465 RedAO= T EigKep=  2.05D-03  NBF=   465
 NBsUse=   465 1.00D-06 EigRej= -1.00D+00 NBFU=   465
 Initial guess from the checkpoint file:  "ts-frame25_qm-modify-struc_-1.chk"
 B after Tr=    -0.000063   -0.000037    0.000091
         Rot=    1.000000    0.000030   -0.000009   -0.000003 Ang=   0.00 deg.
 ExpMin= 1.61D-01 ExpMax= 5.48D+03 ExpMxC= 8.25D+02 IAcc=2 IRadAn=         4 AccDes= 0.00D+00
 Harris functional with IExCor=  402 and IRadAn=       4 diagonalized for initial guess.
 HarFok:  IExCor=  402 AccDes= 0.00D+00 IRadAn=         4 IDoV= 1 UseB2=F ITyADJ=14
 ICtDFT=  3500011 ScaDFX=  1.000000  1.000000  1.000000  1.000000
 FoFCou: FMM=F IPFlag=           0 FMFlag=      100000 FMFlg1=           0
         NFxFlg=           0 DoJE=T BraDBF=F KetDBF=T FulRan=T
         wScrn=  0.000000 ICntrl=     500 IOpCl=  0 I1Cent=   200000004 NGrid=           0
         NMat0=    1 NMatS0=      1 NMatT0=    0 NMatD0=    1 NMtDS0=    0 NMtDT0=    0
 Symmetry not used in FoFCou.
 Requested convergence on RMS density matrix=1.00D-08 within 128 cycles.
 Requested convergence on MAX density matrix=1.00D-06.
 Requested convergence on             energy=1.00D-06.
 No special actions if energy rises.
 Integral accuracy reduced to 1.0D-05 until final iterations.
 Initial convergence to 1.0D-05 achieved.  Increase integral accuracy.
 SCF Done:  E(RB3LYP) =  -1057.91448572     A.U. after   11 cycles
            NFock= 11  Conv=0.41D-08     -V/T= 2.0092
 DoSCS=F DFT=T ScalE2(SS,OS)=  1.000000  1.000000
 Range of M.O.s used for correlation:     1   465
 NBasis=   465 NAE=    85 NBE=    85 NFC=     0 NFV=     0
 NROrb=    465 NOA=    85 NOB=    85 NVA=   380 NVB=   380
 Symmetrizing basis deriv contribution to polar:
 IMax=3 JMax=2 DiffMx= 0.00D+00
 Calling FoFJK, ICntrl=      2147 FMM=F ISym2X=0 I1Cent= 0 IOpClX= 0 NMat=1 NMatS=1 NMatT=0.
 -------------------------------------------------------------------
 Center     Atomic                   Forces (Hartrees/Bohr)
 Number     Number              X              Y              Z
 -------------------------------------------------------------------
      1        6           0.001570287    0.000340993    0.001037798
      2        1           0.000009260    0.000072545    0.000050300
      3        1           0.000109158    0.000006688    0.000068076
      4        6           0.000804278   -0.000053281    0.000049045
      5        8           0.001255360   -0.000741478   -0.001389779
      6        8          -0.000330183    0.000619956    0.000404915
      7        6          -0.000464096    0.001396539    0.001237120
      8        1           0.000026694    0.000013419    0.000091977
      9        1          -0.000055912    0.000106605    0.000069352
     10        6          -0.000220011    0.000932637    0.000360632
     11        8           0.000161522    0.000978306   -0.000531937
     12        8           0.000250632    0.000398509    0.000973802
     13        1          -0.000353522    0.000148187   -0.000340160
     14        6          -0.000882437    0.000904960   -0.001148193
     15        1           0.000945915   -0.000023399    0.000693436
     16        6           0.000224444    0.000115376    0.000096149
     17        1           0.000022897   -0.000002534    0.000040211
     18        1           0.000010242    0.000029629   -0.000003427
     19        6           0.000204562   -0.000405423   -0.000028148
     20        1           0.000014982   -0.000025831   -0.000012406
     21        6           0.000172075   -0.000593577    0.000136038
     22        1           0.000003063   -0.000027965    0.000019719
     23        1           0.000005680   -0.000028613    0.000007404
     24        1           0.000016203   -0.000043098    0.000002967
     25        6           0.000219824   -0.000522824   -0.000025166
     26        1           0.000025721   -0.000062234    0.000006110
     27        1           0.000022971    0.000001841   -0.000033257
     28        1          -0.000003451   -0.000011298    0.000027212
     29        6          -0.000496066    0.001222753    0.000000612
     30        8           0.000637685   -0.000000480   -0.000463621
     31        7          -0.000204060   -0.000196189   -0.000458683
     32        1          -0.000003473   -0.000015136   -0.000002206
     33        6          -0.000267174    0.000338883   -0.000211958
     34        1          -0.000033411    0.000039230   -0.000005635
     35        6          -0.000252145    0.000083085   -0.000313532
     36        1          -0.000024143   -0.000002415   -0.000017301
     37        6           0.000043843   -0.000133233   -0.000364037
     38        1           0.000001216   -0.000019385   -0.000024518
     39        1           0.000015085    0.000002391   -0.000014727
     40        1           0.000004864   -0.000010659   -0.000023712
     41        6          -0.000323490    0.000179651   -0.000280025
     42        1          -0.000009478    0.000013736   -0.000013116
     43        1          -0.000022606    0.000001822   -0.000016562
     44        1          -0.000022896    0.000020226   -0.000011539
     45        8          -0.002124370   -0.003473430    0.002050080
     46        1           0.000478809   -0.000606476   -0.000407649
     47        1          -0.000674208    0.000329824   -0.001384455
     48        1           0.000117699   -0.000014086    0.000097645
     49        1          -0.000054924    0.000094786    0.000045127
     50        1          -0.000550341   -0.001422258   -0.000029426
     51        1          -0.000002574    0.000042724   -0.000010551
 -------------------------------------------------------------------
 Cartesian Forces:  Max     0.003473430 RMS     0.000581025
 IRC-IRC-IRC-IRC-IRC-IRC-IRC-IRC-IRC-IRC-IRC-IRC-IRC-IRC-IRC-IRC-IRC-IRC
 Pt 20 Step number   1 out of a maximum of  20
 Point Number:  20          Path Number:   1
   CHANGE IN THE REACTION COORDINATE =    0.25279
   NET REACTION COORDINATE UP TO THIS POINT =    5.03917
  # OF POINTS ALONG THE PATH =  20
  # OF STEPS =   1

 Calculating another point on the path.
 IRC-IRC-IRC-IRC-IRC-IRC-IRC-IRC-IRC-IRC-IRC-IRC-IRC-IRC-IRC-IRC-IRC-IRC
 Symmetry turned off by external request.
 Stoichiometry    C14H30NO6(1-)
 Framework group  C1[X(C14H30NO6)]
 Deg. of freedom   147
 Full point group                 C1      NOp   1
                          Input orientation:                          
 ---------------------------------------------------------------------
 Center     Atomic      Atomic             Coordinates (Angstroms)
 Number     Number       Type             X           Y           Z
 ---------------------------------------------------------------------
      1          6           0        2.406020   -3.932098   -0.183343
      2          1           0        3.354728   -3.892547    0.358795
      3          1           0        1.815816   -4.787320    0.163393
      4          6           0        1.586480   -2.639326   -0.003167
      5          8           0        0.476500   -2.631058   -0.596618
      6          8           0        2.103887   -1.717970    0.697093
      7          6           0       -4.333339    2.047387   -2.528504
      8          1           0       -4.901858    2.846601   -2.047292
      9          1           0       -3.841768    2.446898   -3.422860
     10          6           0       -3.262359    1.467795   -1.598814
     11          8           0       -2.707350    0.413574   -1.968781
     12          8           0       -3.011208    2.157148   -0.544527
     13          1           0       -2.094709    1.823837    0.352395
     14          6           0        0.167990    1.464134   -0.670448
     15          1           0       -0.732831    1.505473   -1.275865
     16          6           0        1.230590    0.629769   -1.381942
     17          1           0        0.919904   -0.419120   -1.391890
     18          1           0        2.176314    0.665753   -0.828944
     19          6           0        1.444075    1.124175   -2.828209
     20          1           0        1.468857    2.226337   -2.814322
     21          6           0        2.790035    0.636184   -3.379545
     22          1           0        2.832240   -0.459552   -3.366006
     23          1           0        3.627704    1.006043   -2.776994
     24          1           0        2.943400    0.965319   -4.414899
     25          6           0        0.295637    0.681223   -3.750183
     26          1           0        0.392449    1.132761   -4.745780
     27          1           0       -0.690062    0.931047   -3.348706
     28          1           0        0.315990   -0.408654   -3.870575
     29          6           0       -0.278752    1.064070    0.715072
     30          8           0       -1.348969    1.612459    1.174007
     31          7           0        0.545057    0.401380    1.519300
     32          1           0        1.199444   -0.274002    1.056552
     33          6           0        0.054379   -0.120906    2.796174
     34          1           0       -0.647318   -0.936147    2.577832
     35          6           0        1.217541   -0.610952    3.671037
     36          1           0        1.795097   -1.321805    3.066815
     37          6           0        2.138556    0.548487    4.072690
     38          1           0        2.999224    0.190741    4.650121
     39          1           0        1.598452    1.278391    4.690847
     40          1           0        2.512656    1.070651    3.187455
     41          6           0        0.676402   -1.340567    4.906531
     42          1           0        0.066297   -0.668983    5.525353
     43          1           0        1.494388   -1.715867    5.532450
     44          1           0        0.050010   -2.193166    4.622329
     45          8           0       -1.447870   -0.901042    0.082125
     46          1           0       -0.759277   -1.545221   -0.213634
     47          1           0       -1.905026   -0.574693   -0.720589
     48          1           0        2.598006   -4.089718   -1.250541
     49          1           0       -5.001798    1.246705   -2.856791
     50          1           0        0.514060    2.501114   -0.562072
     51          1           0       -0.508276    0.666973    3.308076
 ---------------------------------------------------------------------
 Rotational constants (GHZ):      0.3038833      0.1952329      0.1514129
 Standard basis: 6-31G(d,p) (6D, 7F)
   465 basis functions,   798 primitive gaussians,   465 cartesian basis functions
    85 alpha electrons       85 beta electrons
       nuclear repulsion energy      1934.7720561367 Hartrees.
 NAtoms=   51 NActive=   51 NUniq=   51 SFac= 1.00D+00 NAtFMM=   60 NAOKFM=F Big=F
 Integral buffers will be    131072 words long.
 Raffenetti 2 integral format.
 Two-electron integral symmetry is turned off.
 Nuclear repulsion after empirical dispersion term =     1934.7114997628 Hartrees.
 One-electron integrals computed using PRISM.
 NBasis=   465 RedAO= T EigKep=  2.05D-03  NBF=   465
 NBsUse=   465 1.00D-06 EigRej= -1.00D+00 NBFU=   465
 Initial guess from the checkpoint file:  "ts-frame25_qm-modify-struc_-1.chk"
 B after Tr=     0.000034    0.000002    0.000141
         Rot=    1.000000    0.000020   -0.000003    0.000003 Ang=   0.00 deg.
 ExpMin= 1.61D-01 ExpMax= 5.48D+03 ExpMxC= 8.25D+02 IAcc=2 IRadAn=         4 AccDes= 0.00D+00
 Harris functional with IExCor=  402 and IRadAn=       4 diagonalized for initial guess.
 HarFok:  IExCor=  402 AccDes= 0.00D+00 IRadAn=         4 IDoV= 1 UseB2=F ITyADJ=14
 ICtDFT=  3500011 ScaDFX=  1.000000  1.000000  1.000000  1.000000
 FoFCou: FMM=F IPFlag=           0 FMFlag=      100000 FMFlg1=           0
         NFxFlg=           0 DoJE=T BraDBF=F KetDBF=T FulRan=T
         wScrn=  0.000000 ICntrl=     500 IOpCl=  0 I1Cent=   200000004 NGrid=           0
         NMat0=    1 NMatS0=      1 NMatT0=    0 NMatD0=    1 NMtDS0=    0 NMtDT0=    0
 Symmetry not used in FoFCou.
 Requested convergence on RMS density matrix=1.00D-08 within 128 cycles.
 Requested convergence on MAX density matrix=1.00D-06.
 Requested convergence on             energy=1.00D-06.
 No special actions if energy rises.
 Integral accuracy reduced to 1.0D-05 until final iterations.
 Initial convergence to 1.0D-05 achieved.  Increase integral accuracy.
 SCF Done:  E(RB3LYP) =  -1057.91488575     A.U. after   10 cycles
            NFock= 10  Conv=0.74D-08     -V/T= 2.0092
 DoSCS=F DFT=T ScalE2(SS,OS)=  1.000000  1.000000
 Range of M.O.s used for correlation:     1   465
 NBasis=   465 NAE=    85 NBE=    85 NFC=     0 NFV=     0
 NROrb=    465 NOA=    85 NOB=    85 NVA=   380 NVB=   380
 Symmetrizing basis deriv contribution to polar:
 IMax=3 JMax=2 DiffMx= 0.00D+00
 Calling FoFJK, ICntrl=      2147 FMM=F ISym2X=0 I1Cent= 0 IOpClX= 0 NMat=1 NMatS=1 NMatT=0.
 -------------------------------------------------------------------
 Center     Atomic                   Forces (Hartrees/Bohr)
 Number     Number              X              Y              Z
 -------------------------------------------------------------------
      1        6           0.001626166    0.000409630    0.001122063
      2        1          -0.000123846    0.000030981   -0.000049306
      3        1           0.000082109    0.000070805    0.000042850
      4        6           0.000522396   -0.000011705   -0.000128524
      5        8           0.001709119   -0.000648410   -0.001106585
      6        8          -0.000382608    0.000403268    0.000234219
      7        6          -0.000492962    0.001456475    0.001342352
      8        1           0.000067768   -0.000104466   -0.000021969
      9        1          -0.000042373    0.000049478    0.000112588
     10        6           0.000073685    0.000259212    0.000008114
     11        8          -0.000223553    0.001685859   -0.000226078
     12        8           0.000150204    0.000484510    0.000996798
     13        1          -0.000376189    0.000147937   -0.000386044
     14        6           0.000292836   -0.001306687    0.000241453
     15        1          -0.000936864   -0.000151480   -0.000717623
     16        6           0.000096742   -0.000132500    0.000065725
     17        1           0.000049636    0.000019932   -0.000015136
     18        1          -0.000025875    0.000034722    0.000003171
     19        6           0.000189341   -0.000357232   -0.000055020
     20        1           0.000014870   -0.000007091   -0.000024915
     21        6           0.000199705   -0.000626661    0.000150366
     22        1           0.000002659   -0.000024806    0.000015311
     23        1           0.000013229   -0.000025237    0.000000237
     24        1           0.000015596   -0.000039928    0.000003521
     25        6           0.000212789   -0.000528820   -0.000051241
     26        1           0.000027278   -0.000071181    0.000014395
     27        1           0.000041206   -0.000006334   -0.000030437
     28        1          -0.000009971    0.000007559    0.000034597
     29        6           0.000494140    0.000254997    0.000055954
     30        8          -0.000190988    0.000260363   -0.000180930
     31        7          -0.000491513   -0.000116874   -0.000503786
     32        1          -0.000044439    0.000016017   -0.000020344
     33        6          -0.000263537    0.000379464   -0.000220368
     34        1           0.000005848    0.000038943    0.000009379
     35        6          -0.000297522    0.000088648   -0.000328248
     36        1          -0.000021054   -0.000000486   -0.000009810
     37        6           0.000040119   -0.000154118   -0.000392937
     38        1          -0.000006364   -0.000007705   -0.000028434
     39        1           0.000011845   -0.000005118   -0.000020724
     40        1          -0.000001493   -0.000009517   -0.000021769
     41        6          -0.000351949    0.000187749   -0.000291146
     42        1          -0.000001728    0.000011590   -0.000011470
     43        1          -0.000023582    0.000005720   -0.000016901
     44        1          -0.000017608    0.000022571   -0.000002691
     45        8          -0.002854280   -0.002917311   -0.002277861
     46        1          -0.000499825    0.000343781    0.000257332
     47        1           0.001197223   -0.000982561    0.002332362
     48        1           0.000057239    0.000035276    0.000150301
     49        1           0.000037304    0.000087880    0.000075967
     50        1           0.000424488    0.001446500   -0.000100801
     51        1           0.000024584   -0.000003638   -0.000027957
 -------------------------------------------------------------------
 Cartesian Forces:  Max     0.002917311 RMS     0.000608603
 IRC-IRC-IRC-IRC-IRC-IRC-IRC-IRC-IRC-IRC-IRC-IRC-IRC-IRC-IRC-IRC-IRC-IRC
 Pt 21 Step number   1 out of a maximum of  20
 Point Number:  21          Path Number:   1
   CHANGE IN THE REACTION COORDINATE =    0.25121
   NET REACTION COORDINATE UP TO THIS POINT =    5.29037
  # OF POINTS ALONG THE PATH =  21
  # OF STEPS =   1

 Calculating another point on the path.
 IRC-IRC-IRC-IRC-IRC-IRC-IRC-IRC-IRC-IRC-IRC-IRC-IRC-IRC-IRC-IRC-IRC-IRC
 Symmetry turned off by external request.
 Stoichiometry    C14H30NO6(1-)
 Framework group  C1[X(C14H30NO6)]
 Deg. of freedom   147
 Full point group                 C1      NOp   1
                          Input orientation:                          
 ---------------------------------------------------------------------
 Center     Atomic      Atomic             Coordinates (Angstroms)
 Number     Number       Type             X           Y           Z
 ---------------------------------------------------------------------
      1          6           0        2.414826   -3.929561   -0.176949
      2          1           0        3.361473   -3.885399    0.367310
      3          1           0        1.826491   -4.785219    0.171301
      4          6           0        1.590493   -2.639198   -0.003500
      5          8           0        0.483882   -2.634141   -0.602249
      6          8           0        2.102308   -1.715745    0.698349
      7          6           0       -4.336019    2.055850   -2.520668
      8          1           0       -4.903789    2.852226   -2.035318
      9          1           0       -3.846597    2.459376   -3.414151
     10          6           0       -3.262871    1.471742   -1.597157
     11          8           0       -2.708547    0.420620   -1.970420
     12          8           0       -3.010524    2.159344   -0.539815
     13          1           0       -2.103290    1.826617    0.340491
     14          6           0        0.166775    1.463171   -0.672874
     15          1           0       -0.737499    1.491027   -1.279554
     16          6           0        1.231920    0.629756   -1.381373
     17          1           0        0.923967   -0.419930   -1.389569
     18          1           0        2.177271    0.669571   -0.827993
     19          6           0        1.445417    1.121867   -2.828575
     20          1           0        1.470806    2.224057   -2.816691
     21          6           0        2.791320    0.632228   -3.378689
     22          1           0        2.832788   -0.463541   -3.363491
     23          1           0        3.629059    1.002282   -2.776352
     24          1           0        2.945486    0.959597   -4.414488
     25          6           0        0.297217    0.677921   -3.750407
     26          1           0        0.396672    1.125239   -4.747661
     27          1           0       -0.688469    0.931678   -3.351534
     28          1           0        0.315320   -0.412487   -3.866416
     29          6           0       -0.276914    1.070475    0.715950
     30          8           0       -1.350403    1.613424    1.170793
     31          7           0        0.542774    0.400368    1.516926
     32          1           0        1.197054   -0.275348    1.053754
     33          6           0        0.052674   -0.119013    2.794821
     34          1           0       -0.650954   -0.932769    2.577626
     35          6           0        1.215649   -0.610640    3.668986
     36          1           0        1.791831   -1.322305    3.064465
     37          6           0        2.138612    0.547441    4.070003
     38          1           0        2.999264    0.188462    4.646601
     39          1           0        1.600081    1.278186    4.688500
     40          1           0        2.512813    1.068948    3.184383
     41          6           0        0.674071   -1.339451    4.904695
     42          1           0        0.065035   -0.667025    5.523673
     43          1           0        1.491767   -1.715736    5.530337
     44          1           0        0.046422   -2.191193    4.620763
     45          8           0       -1.456527   -0.918464    0.082737
     46          1           0       -0.765964   -1.556004   -0.214422
     47          1           0       -1.908885   -0.592580   -0.710767
     48          1           0        2.610177   -4.089873   -1.242780
     49          1           0       -5.004396    1.256128   -2.850353
     50          1           0        0.505923    2.508083   -0.576419
     51          1           0       -0.507913    0.670671    3.306019
 ---------------------------------------------------------------------
 Rotational constants (GHZ):      0.3035489      0.1952866      0.1513431
 Standard basis: 6-31G(d,p) (6D, 7F)
   465 basis functions,   798 primitive gaussians,   465 cartesian basis functions
    85 alpha electrons       85 beta electrons
       nuclear repulsion energy      1934.2390855584 Hartrees.
 NAtoms=   51 NActive=   51 NUniq=   51 SFac= 1.00D+00 NAtFMM=   60 NAOKFM=F Big=F
 Integral buffers will be    131072 words long.
 Raffenetti 2 integral format.
 Two-electron integral symmetry is turned off.
 Nuclear repulsion after empirical dispersion term =     1934.1786171728 Hartrees.
 One-electron integrals computed using PRISM.
 NBasis=   465 RedAO= T EigKep=  2.04D-03  NBF=   465
 NBsUse=   465 1.00D-06 EigRej= -1.00D+00 NBFU=   465
 Initial guess from the checkpoint file:  "ts-frame25_qm-modify-struc_-1.chk"
 B after Tr=    -0.000056   -0.000084    0.000071
         Rot=    1.000000    0.000034   -0.000007   -0.000002 Ang=   0.00 deg.
 ExpMin= 1.61D-01 ExpMax= 5.48D+03 ExpMxC= 8.25D+02 IAcc=2 IRadAn=         4 AccDes= 0.00D+00
 Harris functional with IExCor=  402 and IRadAn=       4 diagonalized for initial guess.
 HarFok:  IExCor=  402 AccDes= 0.00D+00 IRadAn=         4 IDoV= 1 UseB2=F ITyADJ=14
 ICtDFT=  3500011 ScaDFX=  1.000000  1.000000  1.000000  1.000000
 FoFCou: FMM=F IPFlag=           0 FMFlag=      100000 FMFlg1=           0
         NFxFlg=           0 DoJE=T BraDBF=F KetDBF=T FulRan=T
         wScrn=  0.000000 ICntrl=     500 IOpCl=  0 I1Cent=   200000004 NGrid=           0
         NMat0=    1 NMatS0=      1 NMatT0=    0 NMatD0=    1 NMtDS0=    0 NMtDT0=    0
 Symmetry not used in FoFCou.
 Requested convergence on RMS density matrix=1.00D-08 within 128 cycles.
 Requested convergence on MAX density matrix=1.00D-06.
 Requested convergence on             energy=1.00D-06.
 No special actions if energy rises.
 Integral accuracy reduced to 1.0D-05 until final iterations.
 Initial convergence to 1.0D-05 achieved.  Increase integral accuracy.
 SCF Done:  E(RB3LYP) =  -1057.91526287     A.U. after   11 cycles
            NFock= 11  Conv=0.42D-08     -V/T= 2.0092
 DoSCS=F DFT=T ScalE2(SS,OS)=  1.000000  1.000000
 Range of M.O.s used for correlation:     1   465
 NBasis=   465 NAE=    85 NBE=    85 NFC=     0 NFV=     0
 NROrb=    465 NOA=    85 NOB=    85 NVA=   380 NVB=   380
 Symmetrizing basis deriv contribution to polar:
 IMax=3 JMax=2 DiffMx= 0.00D+00
 Calling FoFJK, ICntrl=      2147 FMM=F ISym2X=0 I1Cent= 0 IOpClX= 0 NMat=1 NMatS=1 NMatT=0.
 -------------------------------------------------------------------
 Center     Atomic                   Forces (Hartrees/Bohr)
 Number     Number              X              Y              Z
 -------------------------------------------------------------------
      1        6           0.001364543    0.000383653    0.001037613
      2        1           0.000167161    0.000083264    0.000149661
      3        1           0.000017418   -0.000061528    0.000042808
      4        6           0.000779681    0.000097449    0.000069636
      5        8           0.001390450   -0.000635180   -0.001274916
      6        8          -0.000299201    0.000492788    0.000283593
      7        6          -0.000330542    0.001264973    0.001235625
      8        1          -0.000092910    0.000166051    0.000205038
      9        1          -0.000008748    0.000071672   -0.000003192
     10        6          -0.000342510    0.001166156    0.000501774
     11        8           0.000276571    0.000911774   -0.000277293
     12        8           0.000080964    0.000456197    0.000839138
     13        1          -0.000717581    0.000206752   -0.000646266
     14        6          -0.000686662    0.000880996   -0.000896282
     15        1           0.000730421   -0.000070035    0.000570939
     16        6           0.000293249    0.000168917    0.000092955
     17        1           0.000001384   -0.000012047    0.000040883
     18        1           0.000015114    0.000004827   -0.000003294
     19        6           0.000265516   -0.000416368   -0.000055136
     20        1           0.000001748   -0.000022921    0.000003714
     21        6           0.000212155   -0.000684436    0.000132226
     22        1          -0.000000682   -0.000011425    0.000016350
     23        1          -0.000001813   -0.000013032    0.000005389
     24        1           0.000005688   -0.000025863    0.000001185
     25        6           0.000270045   -0.000590294   -0.000048990
     26        1           0.000012274   -0.000059652    0.000027140
     27        1           0.000036591    0.000013115   -0.000043079
     28        1          -0.000015760    0.000019844    0.000031121
     29        6          -0.000557413    0.000612474   -0.000232353
     30        8           0.000921787    0.000007368   -0.000122485
     31        7          -0.000214389   -0.000052640   -0.000420692
     32        1          -0.000025363    0.000024385    0.000045340
     33        6          -0.000265734    0.000307752   -0.000305921
     34        1          -0.000044621   -0.000011714    0.000029417
     35        6          -0.000312556    0.000055867   -0.000312465
     36        1          -0.000012632   -0.000000815   -0.000006366
     37        6           0.000028317   -0.000149079   -0.000452734
     38        1           0.000012037   -0.000013952   -0.000001280
     39        1           0.000008168    0.000004034   -0.000004865
     40        1          -0.000004853   -0.000010239   -0.000012825
     41        6          -0.000365145    0.000216713   -0.000266685
     42        1          -0.000001181    0.000009743   -0.000003446
     43        1          -0.000006600   -0.000008450    0.000002736
     44        1          -0.000018635    0.000011362   -0.000005835
     45        8          -0.000281287   -0.004766326    0.004788122
     46        1           0.000604352   -0.000591313   -0.000191016
     47        1          -0.002422212    0.001687787   -0.004298087
     48        1           0.000072596   -0.000053098   -0.000065383
     49        1          -0.000102642   -0.000025958   -0.000051523
     50        1          -0.000424513   -0.001072234   -0.000156205
     51        1          -0.000012046    0.000032688    0.000006210
 -------------------------------------------------------------------
 Cartesian Forces:  Max     0.004788122 RMS     0.000800930
 IRC-IRC-IRC-IRC-IRC-IRC-IRC-IRC-IRC-IRC-IRC-IRC-IRC-IRC-IRC-IRC-IRC-IRC
 Pt 22 Step number   1 out of a maximum of  20
 Point Number:  22          Path Number:   1
   CHANGE IN THE REACTION COORDINATE =    0.24994
   NET REACTION COORDINATE UP TO THIS POINT =    5.54032
  # OF POINTS ALONG THE PATH =  22
  # OF STEPS =   1

 Calculating another point on the path.
 IRC-IRC-IRC-IRC-IRC-IRC-IRC-IRC-IRC-IRC-IRC-IRC-IRC-IRC-IRC-IRC-IRC-IRC
 Symmetry turned off by external request.
 Stoichiometry    C14H30NO6(1-)
 Framework group  C1[X(C14H30NO6)]
 Deg. of freedom   147
 Full point group                 C1      NOp   1
                          Input orientation:                          
 ---------------------------------------------------------------------
 Center     Atomic      Atomic             Coordinates (Angstroms)
 Number     Number       Type             X           Y           Z
 ---------------------------------------------------------------------
      1          6           0        2.424490   -3.927062   -0.170367
      2          1           0        3.369061   -3.873941    0.378782
      3          1           0        1.840518   -4.784681    0.180855
      4          6           0        1.594562   -2.638867   -0.003927
      5          8           0        0.490407   -2.636695   -0.607699
      6          8           0        2.101159   -1.713855    0.699220
      7          6           0       -4.338609    2.064488   -2.512267
      8          1           0       -4.903919    2.857810   -2.016546
      9          1           0       -3.852821    2.476733   -3.403889
     10          6           0       -3.263380    1.476107   -1.594915
     11          8           0       -2.707368    0.425973   -1.970614
     12          8           0       -3.010358    2.161471   -0.536045
     13          1           0       -2.113417    1.828474    0.330179
     14          6           0        0.163521    1.461458   -0.676725
     15          1           0       -0.741065    1.472957   -1.283636
     16          6           0        1.233660    0.630753   -1.380659
     17          1           0        0.929666   -0.420335   -1.385718
     18          1           0        2.178301    0.675865   -0.826210
     19          6           0        1.447144    1.119689   -2.828849
     20          1           0        1.473030    2.221841   -2.819098
     21          6           0        2.792814    0.628296   -3.377686
     22          1           0        2.833354   -0.467570   -3.360100
     23          1           0        3.630486    0.998359   -2.775287
     24          1           0        2.948128    0.953213   -4.414046
     25          6           0        0.299260    0.674698   -3.750585
     26          1           0        0.402997    1.115321   -4.750472
     27          1           0       -0.686467    0.934998   -3.356085
     28          1           0        0.313417   -0.416634   -3.859731
     29          6           0       -0.279031    1.070947    0.713774
     30          8           0       -1.350361    1.615044    1.167890
     31          7           0        0.541395    0.400432    1.514705
     32          1           0        1.194365   -0.276575    1.051992
     33          6           0        0.051069   -0.116958    2.793149
     34          1           0       -0.655789   -0.928708    2.577996
     35          6           0        1.213664   -0.610589    3.666963
     36          1           0        1.788175   -1.323125    3.061897
     37          6           0        2.138937    0.545958    4.067336
     38          1           0        2.999626    0.185154    4.642866
     39          1           0        1.602418    1.277744    4.686299
     40          1           0        2.513065    1.066459    3.181077
     41          6           0        0.671695   -1.338621    4.902873
     42          1           0        0.064349   -0.664953    5.522254
     43          1           0        1.488834   -1.717115    5.527900
     44          1           0        0.041609   -2.188614    4.618770
     45          8           0       -1.466592   -0.932759    0.085188
     46          1           0       -0.769669   -1.567238   -0.212646
     47          1           0       -1.915148   -0.594504   -0.724436
     48          1           0        2.626770   -4.092005   -1.234490
     49          1           0       -5.009399    1.268032   -2.845122
     50          1           0        0.490933    2.510910   -0.592012
     51          1           0       -0.506786    0.675179    3.304013
 ---------------------------------------------------------------------
 Rotational constants (GHZ):      0.3032655      0.1953701      0.1512764
 Standard basis: 6-31G(d,p) (6D, 7F)
   465 basis functions,   798 primitive gaussians,   465 cartesian basis functions
    85 alpha electrons       85 beta electrons
       nuclear repulsion energy      1933.7345582318 Hartrees.
 NAtoms=   51 NActive=   51 NUniq=   51 SFac= 1.00D+00 NAtFMM=   60 NAOKFM=F Big=F
 Integral buffers will be    131072 words long.
 Raffenetti 2 integral format.
 Two-electron integral symmetry is turned off.
 Nuclear repulsion after empirical dispersion term =     1933.6741771870 Hartrees.
 One-electron integrals computed using PRISM.
 NBasis=   465 RedAO= T EigKep=  2.03D-03  NBF=   465
 NBsUse=   465 1.00D-06 EigRej= -1.00D+00 NBFU=   465
 Initial guess from the checkpoint file:  "ts-frame25_qm-modify-struc_-1.chk"
 B after Tr=    -0.000041    0.000002    0.000045
         Rot=    1.000000    0.000026   -0.000000   -0.000002 Ang=   0.00 deg.
 ExpMin= 1.61D-01 ExpMax= 5.48D+03 ExpMxC= 8.25D+02 IAcc=2 IRadAn=         4 AccDes= 0.00D+00
 Harris functional with IExCor=  402 and IRadAn=       4 diagonalized for initial guess.
 HarFok:  IExCor=  402 AccDes= 0.00D+00 IRadAn=         4 IDoV= 1 UseB2=F ITyADJ=14
 ICtDFT=  3500011 ScaDFX=  1.000000  1.000000  1.000000  1.000000
 FoFCou: FMM=F IPFlag=           0 FMFlag=      100000 FMFlg1=           0
         NFxFlg=           0 DoJE=T BraDBF=F KetDBF=T FulRan=T
         wScrn=  0.000000 ICntrl=     500 IOpCl=  0 I1Cent=   200000004 NGrid=           0
         NMat0=    1 NMatS0=      1 NMatT0=    0 NMatD0=    1 NMtDS0=    0 NMtDT0=    0
 Symmetry not used in FoFCou.
 Requested convergence on RMS density matrix=1.00D-08 within 128 cycles.
 Requested convergence on MAX density matrix=1.00D-06.
 Requested convergence on             energy=1.00D-06.
 No special actions if energy rises.
 Integral accuracy reduced to 1.0D-05 until final iterations.
 Initial convergence to 1.0D-05 achieved.  Increase integral accuracy.
 SCF Done:  E(RB3LYP) =  -1057.91556185     A.U. after   10 cycles
            NFock= 10  Conv=0.97D-08     -V/T= 2.0092
 DoSCS=F DFT=T ScalE2(SS,OS)=  1.000000  1.000000
 Range of M.O.s used for correlation:     1   465
 NBasis=   465 NAE=    85 NBE=    85 NFC=     0 NFV=     0
 NROrb=    465 NOA=    85 NOB=    85 NVA=   380 NVB=   380
 Symmetrizing basis deriv contribution to polar:
 IMax=3 JMax=2 DiffMx= 0.00D+00
 Calling FoFJK, ICntrl=      2147 FMM=F ISym2X=0 I1Cent= 0 IOpClX= 0 NMat=1 NMatS=1 NMatT=0.
 -------------------------------------------------------------------
 Center     Atomic                   Forces (Hartrees/Bohr)
 Number     Number              X              Y              Z
 -------------------------------------------------------------------
      1        6           0.002015861    0.000475913    0.001414519
      2        1          -0.000353498   -0.000074629   -0.000242389
      3        1          -0.000050421    0.000048072   -0.000070951
      4        6           0.000498547   -0.000164706   -0.000212573
      5        8           0.001651581   -0.000674762   -0.001118555
      6        8          -0.000179144    0.000608422    0.000359928
      7        6          -0.000701218    0.001890837    0.001675889
      8        1           0.000179621   -0.000403818   -0.000291195
      9        1          -0.000001753   -0.000106616    0.000063062
     10        6           0.000229124   -0.000265120   -0.000201078
     11        8          -0.000616631    0.002063268   -0.000069070
     12        8           0.000040809    0.000717923    0.001343831
     13        1          -0.000397873    0.000251287   -0.000437869
     14        6          -0.001140269   -0.000052805   -0.001293607
     15        1           0.000808771    0.000128826    0.000569672
     16        6           0.000391963    0.000233147    0.000114081
     17        1           0.000043600    0.000077508   -0.000018204
     18        1          -0.000038579    0.000055652   -0.000035977
     19        6           0.000319898   -0.000443563   -0.000120522
     20        1           0.000006349    0.000027685   -0.000008850
     21        6           0.000279320   -0.000879129    0.000193965
     22        1          -0.000005632    0.000036081   -0.000009798
     23        1           0.000003294    0.000026849   -0.000015661
     24        1          -0.000006236    0.000018506   -0.000008454
     25        6           0.000297928   -0.000744624   -0.000094447
     26        1           0.000003281   -0.000054026    0.000081108
     27        1           0.000078687    0.000013170   -0.000051588
     28        1          -0.000030386    0.000121428    0.000031124
     29        6           0.000187577    0.001524668    0.000237985
     30        8           0.000210046   -0.000162232   -0.000455596
     31        7          -0.000488787   -0.000287896   -0.000744920
     32        1           0.000037763    0.000016626    0.000002442
     33        6          -0.000382527    0.000479091   -0.000128106
     34        1           0.000081022    0.000030336   -0.000031821
     35        6          -0.000350844    0.000057391   -0.000388175
     36        1           0.000024214    0.000001209    0.000033259
     37        6           0.000070173   -0.000253839   -0.000532440
     38        1          -0.000012714    0.000027344    0.000001666
     39        1          -0.000003982    0.000000718    0.000008079
     40        1           0.000002961    0.000012361    0.000011614
     41        6          -0.000508573    0.000230535   -0.000307781
     42        1           0.000030104   -0.000012927    0.000016988
     43        1          -0.000000989   -0.000000015    0.000003175
     44        1           0.000032228    0.000020464    0.000034391
     45        8          -0.004946995   -0.001218717   -0.007230020
     46        1          -0.001063989    0.001041681    0.000256655
     47        1           0.004114996   -0.003171149    0.007321315
     48        1          -0.000112887    0.000029776    0.000093113
     49        1           0.000084198   -0.000039073   -0.000056711
     50        1          -0.000357348   -0.001193711    0.000312720
     51        1           0.000027355   -0.000063415   -0.000004226
 -------------------------------------------------------------------
 Cartesian Forces:  Max     0.007321315 RMS     0.001144470
 IRC-IRC-IRC-IRC-IRC-IRC-IRC-IRC-IRC-IRC-IRC-IRC-IRC-IRC-IRC-IRC-IRC-IRC
 Pt 23 Step number   1 out of a maximum of  20
 Point Number:  23          Path Number:   1
   CHANGE IN THE REACTION COORDINATE =    0.24602
   NET REACTION COORDINATE UP TO THIS POINT =    5.78634
  # OF POINTS ALONG THE PATH =  23
  # OF STEPS =   1

 Calculating another point on the path.
 IRC-IRC-IRC-IRC-IRC-IRC-IRC-IRC-IRC-IRC-IRC-IRC-IRC-IRC-IRC-IRC-IRC-IRC
 Symmetry turned off by external request.
 Stoichiometry    C14H30NO6(1-)
 Framework group  C1[X(C14H30NO6)]
 Deg. of freedom   147
 Full point group                 C1      NOp   1
                          Input orientation:                          
 ---------------------------------------------------------------------
 Center     Atomic      Atomic             Coordinates (Angstroms)
 Number     Number       Type             X           Y           Z
 ---------------------------------------------------------------------
      1          6           0        2.433134   -3.924611   -0.164029
      2          1           0        3.374615   -3.861920    0.389811
      3          1           0        1.854214   -4.784412    0.190164
      4          6           0        1.597494   -2.638909   -0.004471
      5          8           0        0.495870   -2.639071   -0.611708
      6          8           0        2.100147   -1.712193    0.699927
      7          6           0       -4.341528    2.073047   -2.504155
      8          1           0       -4.906295    2.859742   -1.997238
      9          1           0       -3.859212    2.498029   -3.391768
     10          6           0       -3.263658    1.477994   -1.594065
     11          8           0       -2.709383    0.431780   -1.971955
     12          8           0       -3.009838    2.163300   -0.531603
     13          1           0       -2.125919    1.832157    0.315286
     14          6           0        0.160858    1.459036   -0.679401
     15          1           0       -0.740565    1.466968   -1.283751
     16          6           0        1.235610    0.632092   -1.380180
     17          1           0        0.939029   -0.421110   -1.381993
     18          1           0        2.179605    0.686183   -0.824957
     19          6           0        1.448678    1.117879   -2.829499
     20          1           0        1.475697    2.220032   -2.822458
     21          6           0        2.794235    0.624228   -3.376735
     22          1           0        2.833881   -0.471707   -3.356008
     23          1           0        3.632063    0.994592   -2.774674
     24          1           0        2.950929    0.945827   -4.413904
     25          6           0        0.301065    0.671509   -3.750742
     26          1           0        0.412166    1.101157   -4.754924
     27          1           0       -0.684464    0.942428   -3.362621
     28          1           0        0.308749   -0.421243   -3.848596
     29          6           0       -0.278462    1.077850    0.714272
     30          8           0       -1.351645    1.615521    1.164329
     31          7           0        0.539128    0.399204    1.511754
     32          1           0        1.191767   -0.278302    1.048811
     33          6           0        0.049505   -0.114914    2.791921
     34          1           0       -0.660402   -0.924413    2.578423
     35          6           0        1.211894   -0.610662    3.665050
     36          1           0        1.784538   -1.324283    3.059520
     37          6           0        2.139374    0.544360    4.064608
     38          1           0        3.000261    0.181613    4.638551
     39          1           0        1.605131    1.277204    4.684140
     40          1           0        2.513400    1.063675    3.177533
     41          6           0        0.669312   -1.337805    4.901240
     42          1           0        0.064836   -0.662477    5.521704
     43          1           0        1.485806   -1.719754    5.524945
     44          1           0        0.035692   -2.185225    4.617094
     45          8           0       -1.472447   -0.946251    0.084102
     46          1           0       -0.777444   -1.575990   -0.212340
     47          1           0       -1.915443   -0.619533   -0.705200
     48          1           0        2.643205   -4.094207   -1.225890
     49          1           0       -5.012359    1.279608   -2.843334
     50          1           0        0.482497    2.503747   -0.592810
     51          1           0       -0.505334    0.679859    3.301944
 ---------------------------------------------------------------------
 Rotational constants (GHZ):      0.3029906      0.1954310      0.1512140
 Standard basis: 6-31G(d,p) (6D, 7F)
   465 basis functions,   798 primitive gaussians,   465 cartesian basis functions
    85 alpha electrons       85 beta electrons
       nuclear repulsion energy      1933.4543441296 Hartrees.
 NAtoms=   51 NActive=   51 NUniq=   51 SFac= 1.00D+00 NAtFMM=   60 NAOKFM=F Big=F
 Integral buffers will be    131072 words long.
 Raffenetti 2 integral format.
 Two-electron integral symmetry is turned off.
 Nuclear repulsion after empirical dispersion term =     1933.3940457880 Hartrees.
 One-electron integrals computed using PRISM.
 NBasis=   465 RedAO= T EigKep=  2.02D-03  NBF=   465
 NBsUse=   465 1.00D-06 EigRej= -1.00D+00 NBFU=   465
 Initial guess from the checkpoint file:  "ts-frame25_qm-modify-struc_-1.chk"
 B after Tr=     0.000033   -0.000082    0.000278
         Rot=    1.000000    0.000027   -0.000005    0.000001 Ang=   0.00 deg.
 ExpMin= 1.61D-01 ExpMax= 5.48D+03 ExpMxC= 8.25D+02 IAcc=2 IRadAn=         4 AccDes= 0.00D+00
 Harris functional with IExCor=  402 and IRadAn=       4 diagonalized for initial guess.
 HarFok:  IExCor=  402 AccDes= 0.00D+00 IRadAn=         4 IDoV= 1 UseB2=F ITyADJ=14
 ICtDFT=  3500011 ScaDFX=  1.000000  1.000000  1.000000  1.000000
 FoFCou: FMM=F IPFlag=           0 FMFlag=      100000 FMFlg1=           0
         NFxFlg=           0 DoJE=T BraDBF=F KetDBF=T FulRan=T
         wScrn=  0.000000 ICntrl=     500 IOpCl=  0 I1Cent=   200000004 NGrid=           0
         NMat0=    1 NMatS0=      1 NMatT0=    0 NMatD0=    1 NMtDS0=    0 NMtDT0=    0
 Symmetry not used in FoFCou.
 Requested convergence on RMS density matrix=1.00D-08 within 128 cycles.
 Requested convergence on MAX density matrix=1.00D-06.
 Requested convergence on             energy=1.00D-06.
 No special actions if energy rises.
 Integral accuracy reduced to 1.0D-05 until final iterations.
 Initial convergence to 1.0D-05 achieved.  Increase integral accuracy.
 SCF Done:  E(RB3LYP) =  -1057.91586289     A.U. after   11 cycles
            NFock= 11  Conv=0.50D-08     -V/T= 2.0092
 DoSCS=F DFT=T ScalE2(SS,OS)=  1.000000  1.000000
 Range of M.O.s used for correlation:     1   465
 NBasis=   465 NAE=    85 NBE=    85 NFC=     0 NFV=     0
 NROrb=    465 NOA=    85 NOB=    85 NVA=   380 NVB=   380
 Symmetrizing basis deriv contribution to polar:
 IMax=3 JMax=2 DiffMx= 0.00D+00
 Calling FoFJK, ICntrl=      2147 FMM=F ISym2X=0 I1Cent= 0 IOpClX= 0 NMat=1 NMatS=1 NMatT=0.
 -------------------------------------------------------------------
 Center     Atomic                   Forces (Hartrees/Bohr)
 Number     Number              X              Y              Z
 -------------------------------------------------------------------
      1        6           0.002382222    0.000577906    0.001731149
      2        1          -0.000401202   -0.000228923   -0.000358798
      3        1          -0.000213741    0.000080273   -0.000169270
      4        6           0.000975920   -0.000063986    0.000109980
      5        8           0.001325492   -0.000802270   -0.001355388
      6        8          -0.000265958    0.000470733    0.000186041
      7        6          -0.000720414    0.002339069    0.002131568
      8        1           0.000063131   -0.000414977   -0.000443852
      9        1           0.000048094   -0.000284129    0.000098612
     10        6          -0.000740617    0.001506349    0.000376595
     11        8           0.000342223    0.000582112   -0.000315275
     12        8           0.000188391    0.000459621    0.001177190
     13        1          -0.001355091    0.000374063   -0.001417490
     14        6           0.000289107   -0.002153669    0.000558336
     15        1          -0.001406044   -0.000127573   -0.000867761
     16        6           0.000617929    0.000298534    0.000245453
     17        1          -0.000040387    0.000089678   -0.000059642
     18        1          -0.000131336   -0.000073544   -0.000102569
     19        6           0.000414562   -0.000401248   -0.000140495
     20        1          -0.000049830    0.000038704    0.000024438
     21        6           0.000350266   -0.001091703    0.000257765
     22        1          -0.000021709    0.000071045   -0.000033429
     23        1          -0.000034853    0.000066624   -0.000028466
     24        1          -0.000051609    0.000074644   -0.000004365
     25        6           0.000333522   -0.000927891   -0.000181477
     26        1          -0.000104814   -0.000075436    0.000263015
     27        1           0.000177335   -0.000027098   -0.000094543
     28        1          -0.000074173    0.000309258    0.000011717
     29        6          -0.000145092   -0.000417456    0.000171577
     30        8           0.000841176    0.000228857    0.000291464
     31        7          -0.000368384    0.000095331   -0.000521993
     32        1          -0.000103353    0.000100552    0.000053546
     33        6          -0.000327028    0.000601522   -0.000457453
     34        1           0.000092255   -0.000037485    0.000060325
     35        6          -0.000514513    0.000034377   -0.000421254
     36        1           0.000057605    0.000026851    0.000048701
     37        6           0.000169624   -0.000378751   -0.000700861
     38        1           0.000003768    0.000066274    0.000064931
     39        1          -0.000028804    0.000011221    0.000036641
     40        1          -0.000018282    0.000038067    0.000054032
     41        6          -0.000602717    0.000268357   -0.000347771
     42        1           0.000056880   -0.000033022    0.000032648
     43        1           0.000019205    0.000011482    0.000025030
     44        1           0.000074015    0.000017837    0.000055334
     45        8           0.001516674   -0.006446755    0.010023519
     46        1           0.001573385   -0.001080102   -0.000570827
     47        1          -0.004958708    0.003781563   -0.009121012
     48        1          -0.000321554    0.000103364    0.000032034
     49        1           0.000147684   -0.000165806   -0.000148196
     50        1           0.000942885    0.002576612   -0.000297857
     51        1          -0.000003133   -0.000069054    0.000038404
 -------------------------------------------------------------------
 Cartesian Forces:  Max     0.010023519 RMS     0.001465370
 IRC-IRC-IRC-IRC-IRC-IRC-IRC-IRC-IRC-IRC-IRC-IRC-IRC-IRC-IRC-IRC-IRC-IRC
 Pt 24 Step number   1 out of a maximum of  20
 Point Number:  24          Path Number:   1
   CHANGE IN THE REACTION COORDINATE =    0.23874
   NET REACTION COORDINATE UP TO THIS POINT =    6.02508
  # OF POINTS ALONG THE PATH =  24
  # OF STEPS =   1

 Calculating another point on the path.
 IRC-IRC-IRC-IRC-IRC-IRC-IRC-IRC-IRC-IRC-IRC-IRC-IRC-IRC-IRC-IRC-IRC-IRC
 Symmetry turned off by external request.
 Stoichiometry    C14H30NO6(1-)
 Framework group  C1[X(C14H30NO6)]
 Deg. of freedom   147
 Full point group                 C1      NOp   1
                          Input orientation:                          
 ---------------------------------------------------------------------
 Center     Atomic      Atomic             Coordinates (Angstroms)
 Number     Number       Type             X           Y           Z
 ---------------------------------------------------------------------
      1          6           0        2.440863   -3.922291   -0.158459
      2          1           0        3.379942   -3.856170    0.396520
      3          1           0        1.863512   -4.782340    0.196550
      4          6           0        1.601147   -2.638872   -0.004677
      5          8           0        0.501428   -2.641814   -0.616697
      6          8           0        2.099353   -1.710380    0.700239
      7          6           0       -4.343816    2.080969   -2.496385
      8          1           0       -4.914844    2.856953   -1.982439
      9          1           0       -3.861949    2.521094   -3.376647
     10          6           0       -3.265017    1.481730   -1.592202
     11          8           0       -2.709517    0.436124   -1.972616
     12          8           0       -3.009400    2.164977   -0.527735
     13          1           0       -2.139593    1.833859    0.296840
     14          6           0        0.159294    1.457287   -0.681204
     15          1           0       -0.746762    1.447122   -1.286901
     16          6           0        1.238260    0.634192   -1.379492
     17          1           0        0.948288   -0.420836   -1.378228
     18          1           0        2.181868    0.696289   -0.824583
     19          6           0        1.450428    1.116436   -2.830248
     20          1           0        1.478003    2.218647   -2.826439
     21          6           0        2.795688    0.620313   -3.375995
     22          1           0        2.834459   -0.475612   -3.351970
     23          1           0        3.633584    0.991734   -2.774767
     24          1           0        2.952974    0.938664   -4.414073
     25          6           0        0.303007    0.668463   -3.750924
     26          1           0        0.422601    1.083973   -4.760247
     27          1           0       -0.681779    0.953998   -3.371001
     28          1           0        0.300756   -0.425756   -3.834167
     29          6           0       -0.279584    1.079265    0.714341
     30          8           0       -1.353317    1.617301    1.160173
     31          7           0        0.537990    0.399546    1.510433
     32          1           0        1.188529   -0.278846    1.046537
     33          6           0        0.048127   -0.112846    2.790364
     34          1           0       -0.664118   -0.920531    2.578299
     35          6           0        1.209800   -0.610788    3.662999
     36          1           0        1.780916   -1.325409    3.057233
     37          6           0        2.139814    0.542535    4.061720
     38          1           0        3.000920    0.178397    4.634507
     39          1           0        1.607625    1.276276    4.681977
     40          1           0        2.513463    1.061185    3.174112
     41          6           0        0.666817   -1.337017    4.899454
     42          1           0        0.066509   -0.659830    5.522067
     43          1           0        1.482941   -1.723211    5.521106
     44          1           0        0.028940   -2.181385    4.615701
     45          8           0       -1.479599   -0.959756    0.088365
     46          1           0       -0.777267   -1.585762   -0.212893
     47          1           0       -1.922940   -0.624369   -0.719920
     48          1           0        2.653670   -4.093352   -1.218776
     49          1           0       -5.007787    1.287534   -2.846879
     50          1           0        0.470849    2.514066   -0.611528
     51          1           0       -0.504363    0.683769    3.300215
 ---------------------------------------------------------------------
 Rotational constants (GHZ):      0.3026829      0.1954948      0.1511547
 Standard basis: 6-31G(d,p) (6D, 7F)
   465 basis functions,   798 primitive gaussians,   465 cartesian basis functions
    85 alpha electrons       85 beta electrons
       nuclear repulsion energy      1932.8788253914 Hartrees.
 NAtoms=   51 NActive=   51 NUniq=   51 SFac= 1.00D+00 NAtFMM=   60 NAOKFM=F Big=F
 Integral buffers will be    131072 words long.
 Raffenetti 2 integral format.
 Two-electron integral symmetry is turned off.
 Nuclear repulsion after empirical dispersion term =     1932.8186361113 Hartrees.
 One-electron integrals computed using PRISM.
 NBasis=   465 RedAO= T EigKep=  2.01D-03  NBF=   465
 NBsUse=   465 1.00D-06 EigRej= -1.00D+00 NBFU=   465
 Initial guess from the checkpoint file:  "ts-frame25_qm-modify-struc_-1.chk"
 B after Tr=    -0.000065    0.000011   -0.000141
         Rot=    1.000000    0.000026    0.000006    0.000000 Ang=   0.00 deg.
 ExpMin= 1.61D-01 ExpMax= 5.48D+03 ExpMxC= 8.25D+02 IAcc=2 IRadAn=         4 AccDes= 0.00D+00
 Harris functional with IExCor=  402 and IRadAn=       4 diagonalized for initial guess.
 HarFok:  IExCor=  402 AccDes= 0.00D+00 IRadAn=         4 IDoV= 1 UseB2=F ITyADJ=14
 ICtDFT=  3500011 ScaDFX=  1.000000  1.000000  1.000000  1.000000
 FoFCou: FMM=F IPFlag=           0 FMFlag=      100000 FMFlg1=           0
         NFxFlg=           0 DoJE=T BraDBF=F KetDBF=T FulRan=T
         wScrn=  0.000000 ICntrl=     500 IOpCl=  0 I1Cent=   200000004 NGrid=           0
         NMat0=    1 NMatS0=      1 NMatT0=    0 NMatD0=    1 NMtDS0=    0 NMtDT0=    0
 Symmetry not used in FoFCou.
 Requested convergence on RMS density matrix=1.00D-08 within 128 cycles.
 Requested convergence on MAX density matrix=1.00D-06.
 Requested convergence on             energy=1.00D-06.
 No special actions if energy rises.
 Integral accuracy reduced to 1.0D-05 until final iterations.
 Initial convergence to 1.0D-05 achieved.  Increase integral accuracy.
 SCF Done:  E(RB3LYP) =  -1057.91632469     A.U. after   11 cycles
            NFock= 11  Conv=0.31D-08     -V/T= 2.0092
 DoSCS=F DFT=T ScalE2(SS,OS)=  1.000000  1.000000
 Range of M.O.s used for correlation:     1   465
 NBasis=   465 NAE=    85 NBE=    85 NFC=     0 NFV=     0
 NROrb=    465 NOA=    85 NOB=    85 NVA=   380 NVB=   380
 Symmetrizing basis deriv contribution to polar:
 IMax=3 JMax=2 DiffMx= 0.00D+00
 Calling FoFJK, ICntrl=      2147 FMM=F ISym2X=0 I1Cent= 0 IOpClX= 0 NMat=1 NMatS=1 NMatT=0.
 -------------------------------------------------------------------
 Center     Atomic                   Forces (Hartrees/Bohr)
 Number     Number              X              Y              Z
 -------------------------------------------------------------------
      1        6           0.001608410    0.000595937    0.001495382
      2        1           0.000252709   -0.000079352    0.000109023
      3        1          -0.000335699   -0.000156595   -0.000137678
      4        6           0.000566791    0.000132120   -0.000055466
      5        8           0.001948999   -0.000805603   -0.001058618
      6        8          -0.000301083    0.000436611    0.000131366
      7        6          -0.000260950    0.001885239    0.001783622
      8        1          -0.000191495    0.000041416    0.000029152
      9        1           0.000105599   -0.000310337   -0.000012186
     10        6           0.000215426   -0.000372874   -0.000214705
     11        8          -0.000851188    0.002341671    0.000179267
     12        8          -0.000076978    0.000642411    0.001206222
     13        1          -0.001770263    0.000610024   -0.001502358
     14        6          -0.001440747    0.001088876   -0.001784405
     15        1           0.001248880    0.000153975    0.000720397
     16        6           0.000911603    0.000679658    0.000284697
     17        1          -0.000122302    0.000079833   -0.000020244
     18        1          -0.000025683   -0.000160215   -0.000048676
     19        6           0.000456259   -0.000452029   -0.000191366
     20        1          -0.000039382    0.000009296    0.000057511
     21        6           0.000349666   -0.001166773    0.000239249
     22        1          -0.000011890    0.000083024   -0.000043517
     23        1          -0.000019462    0.000066615   -0.000016231
     24        1          -0.000048236    0.000093228   -0.000009254
     25        6           0.000215896   -0.001053133   -0.000125413
     26        1          -0.000138176   -0.000074421    0.000372363
     27        1           0.000310318   -0.000100835   -0.000143776
     28        1          -0.000048944    0.000474307   -0.000031609
     29        6          -0.001164603    0.001870270   -0.000152246
     30        8           0.002308761   -0.000644476    0.000417781
     31        7          -0.000120620   -0.000364564   -0.000332380
     32        1           0.000042475    0.000079066    0.000174431
     33        6          -0.000367149    0.000572181   -0.000171604
     34        1           0.000045556   -0.000109821    0.000014988
     35        6          -0.000452350    0.000008480   -0.000386513
     36        1           0.000056124    0.000021090    0.000049561
     37        6           0.000180168   -0.000401585   -0.000693150
     38        1          -0.000002988    0.000055531    0.000072163
     39        1          -0.000036526    0.000011189    0.000034665
     40        1          -0.000014891    0.000042814    0.000053611
     41        6          -0.000607050    0.000296438   -0.000266001
     42        1           0.000058018   -0.000056721    0.000002092
     43        1           0.000014437    0.000026300    0.000023002
     44        1           0.000085664    0.000013076    0.000051023
     45        8          -0.004006055   -0.002629644   -0.005843859
     46        1          -0.000829731    0.001079245    0.000615441
     47        1           0.003115235   -0.002023087    0.005652563
     48        1          -0.000252272   -0.000064995   -0.000440139
     49        1          -0.000024484   -0.000385748   -0.000329378
     50        1          -0.000513010   -0.001993638    0.000202994
     51        1          -0.000022787   -0.000083476    0.000038206
 -------------------------------------------------------------------
 Cartesian Forces:  Max     0.005843859 RMS     0.001052431
 IRC-IRC-IRC-IRC-IRC-IRC-IRC-IRC-IRC-IRC-IRC-IRC-IRC-IRC-IRC-IRC-IRC-IRC
 Pt 25 Step number   1 out of a maximum of  20
 Point Number:  25          Path Number:   1
   CHANGE IN THE REACTION COORDINATE =    0.23505
   NET REACTION COORDINATE UP TO THIS POINT =    6.26013
  # OF POINTS ALONG THE PATH =  25
  # OF STEPS =   1

 Calculating another point on the path.
 IRC-IRC-IRC-IRC-IRC-IRC-IRC-IRC-IRC-IRC-IRC-IRC-IRC-IRC-IRC-IRC-IRC-IRC
 Symmetry turned off by external request.
 Stoichiometry    C14H30NO6(1-)
 Framework group  C1[X(C14H30NO6)]
 Deg. of freedom   147
 Full point group                 C1      NOp   1
                          Input orientation:                          
 ---------------------------------------------------------------------
 Center     Atomic      Atomic             Coordinates (Angstroms)
 Number     Number       Type             X           Y           Z
 ---------------------------------------------------------------------
      1          6           0        2.448608   -3.920578   -0.152934
      2          1           0        3.386858   -3.851691    0.403747
      3          1           0        1.871109   -4.780792    0.201961
      4          6           0        1.605233   -2.638765   -0.004575
      5          8           0        0.508152   -2.644723   -0.620887
      6          8           0        2.098871   -1.708448    0.701170
      7          6           0       -4.346140    2.088934   -2.488071
      8          1           0       -4.924519    2.854695   -1.966081
      9          1           0       -3.862926    2.542657   -3.360659
     10          6           0       -3.266031    1.484128   -1.590449
     11          8           0       -2.711403    0.442724   -1.972960
     12          8           0       -3.009153    2.166943   -0.522250
     13          1           0       -2.159995    1.836392    0.276548
     14          6           0        0.156051    1.455793   -0.685511
     15          1           0       -0.746910    1.436006   -1.290983
     16          6           0        1.240888    0.635927   -1.378580
     17          1           0        0.954157   -0.419924   -1.375070
     18          1           0        2.183354    0.702161   -0.822644
     19          6           0        1.452737    1.114202   -2.830620
     20          1           0        1.480645    2.216450   -2.829593
     21          6           0        2.797456    0.615842   -3.375111
     22          1           0        2.835524   -0.479925   -3.349281
     23          1           0        3.635322    0.988347   -2.774525
     24          1           0        2.954784    0.932818   -4.413635
     25          6           0        0.304948    0.664864   -3.750326
     26          1           0        0.428784    1.071504   -4.761849
     27          1           0       -0.678307    0.960002   -3.375893
     28          1           0        0.295490   -0.429061   -3.824856
     29          6           0       -0.280908    1.086079    0.714346
     30          8           0       -1.353679    1.618593    1.155810
     31          7           0        0.535746    0.399300    1.508230
     32          1           0        1.186062   -0.279061    1.044885
     33          6           0        0.046449   -0.110894    2.789138
     34          1           0       -0.667207   -0.917844    2.578644
     35          6           0        1.207879   -0.610829    3.661205
     36          1           0        1.777526   -1.326454    3.055302
     37          6           0        2.140410    0.540720    4.059153
     38          1           0        3.001326    0.175454    4.631567
     39          1           0        1.609773    1.275145    4.680032
     40          1           0        2.513987    1.059184    3.171436
     41          6           0        0.664591   -1.336019    4.898176
     42          1           0        0.067474   -0.657645    5.522377
     43          1           0        1.480661   -1.724989    5.518128
     44          1           0        0.024001   -2.178419    4.615067
     45          8           0       -1.486715   -0.974468    0.086977
     46          1           0       -0.781616   -1.594315   -0.211186
     47          1           0       -1.922878   -0.642394   -0.712340
     48          1           0        2.662298   -4.093670   -1.213133
     49          1           0       -5.002136    1.294357   -2.852199
     50          1           0        0.460152    2.511005   -0.620455
     51          1           0       -0.504490    0.686734    3.298944
 ---------------------------------------------------------------------
 Rotational constants (GHZ):      0.3023483      0.1955497      0.1510864
 Standard basis: 6-31G(d,p) (6D, 7F)
   465 basis functions,   798 primitive gaussians,   465 cartesian basis functions
    85 alpha electrons       85 beta electrons
       nuclear repulsion energy      1932.4983072731 Hartrees.
 NAtoms=   51 NActive=   51 NUniq=   51 SFac= 1.00D+00 NAtFMM=   60 NAOKFM=F Big=F
 Integral buffers will be    131072 words long.
 Raffenetti 2 integral format.
 Two-electron integral symmetry is turned off.
 Nuclear repulsion after empirical dispersion term =     1932.4381758712 Hartrees.
 One-electron integrals computed using PRISM.
 NBasis=   465 RedAO= T EigKep=  2.00D-03  NBF=   465
 NBsUse=   465 1.00D-06 EigRej= -1.00D+00 NBFU=   465
 Initial guess from the checkpoint file:  "ts-frame25_qm-modify-struc_-1.chk"
 B after Tr=    -0.000059   -0.000130    0.000077
         Rot=    1.000000    0.000023    0.000002   -0.000002 Ang=   0.00 deg.
 ExpMin= 1.61D-01 ExpMax= 5.48D+03 ExpMxC= 8.25D+02 IAcc=2 IRadAn=         4 AccDes= 0.00D+00
 Harris functional with IExCor=  402 and IRadAn=       4 diagonalized for initial guess.
 HarFok:  IExCor=  402 AccDes= 0.00D+00 IRadAn=         4 IDoV= 1 UseB2=F ITyADJ=14
 ICtDFT=  3500011 ScaDFX=  1.000000  1.000000  1.000000  1.000000
 FoFCou: FMM=F IPFlag=           0 FMFlag=      100000 FMFlg1=           0
         NFxFlg=           0 DoJE=T BraDBF=F KetDBF=T FulRan=T
         wScrn=  0.000000 ICntrl=     500 IOpCl=  0 I1Cent=   200000004 NGrid=           0
         NMat0=    1 NMatS0=      1 NMatT0=    0 NMatD0=    1 NMtDS0=    0 NMtDT0=    0
 Symmetry not used in FoFCou.
 Requested convergence on RMS density matrix=1.00D-08 within 128 cycles.
 Requested convergence on MAX density matrix=1.00D-06.
 Requested convergence on             energy=1.00D-06.
 No special actions if energy rises.
 Integral accuracy reduced to 1.0D-05 until final iterations.
 Initial convergence to 1.0D-05 achieved.  Increase integral accuracy.
 SCF Done:  E(RB3LYP) =  -1057.91689278     A.U. after   11 cycles
            NFock= 11  Conv=0.52D-08     -V/T= 2.0092
 DoSCS=F DFT=T ScalE2(SS,OS)=  1.000000  1.000000
 Range of M.O.s used for correlation:     1   465
 NBasis=   465 NAE=    85 NBE=    85 NFC=     0 NFV=     0
 NROrb=    465 NOA=    85 NOB=    85 NVA=   380 NVB=   380
 Symmetrizing basis deriv contribution to polar:
 IMax=3 JMax=2 DiffMx= 0.00D+00
 Calling FoFJK, ICntrl=      2147 FMM=F ISym2X=0 I1Cent= 0 IOpClX= 0 NMat=1 NMatS=1 NMatT=0.
 -------------------------------------------------------------------
 Center     Atomic                   Forces (Hartrees/Bohr)
 Number     Number              X              Y              Z
 -------------------------------------------------------------------
      1        6           0.001436390    0.000454105    0.001160204
      2        1           0.000025249   -0.000098233   -0.000020927
      3        1          -0.000182512   -0.000122631   -0.000051482
      4        6           0.000896372    0.000281944    0.000206740
      5        8           0.001683788   -0.000740078   -0.001120764
      6        8          -0.000197497    0.000204597    0.000018850
      7        6          -0.000427681    0.001670491    0.001720507
      8        1           0.000024482   -0.000219735   -0.000182123
      9        1           0.000000598   -0.000108173    0.000025505
     10        6          -0.000606558    0.000863315    0.000223393
     11        8          -0.000101865    0.001056642   -0.000032266
     12        8          -0.000408111    0.000647181    0.001184520
     13        1          -0.002999684    0.001103481   -0.003074697
     14        6          -0.000078283   -0.000458049   -0.000187186
     15        1          -0.000117524    0.000042196    0.000004428
     16        6           0.000402536    0.000472820    0.000091803
     17        1          -0.000020355   -0.000063769   -0.000029000
     18        1           0.000018921   -0.000011484    0.000043692
     19        6           0.000475158   -0.000486231   -0.000117432
     20        1           0.000001843    0.000004081    0.000017178
     21        6           0.000376207   -0.000973699    0.000120437
     22        1           0.000000422    0.000017948   -0.000026033
     23        1          -0.000005628    0.000004064   -0.000009313
     24        1           0.000008204    0.000036581   -0.000027629
     25        6           0.000460488   -0.000761064    0.000175785
     26        1          -0.000021609    0.000124793   -0.000123626
     27        1          -0.000079585   -0.000002062    0.000070901
     28        1           0.000042031   -0.000063735   -0.000031259
     29        6           0.000214654   -0.000015334   -0.000456440
     30        8           0.002153431   -0.000051854    0.002237855
     31        7          -0.000182332    0.000294398   -0.000539249
     32        1          -0.000131825    0.000134502    0.000085664
     33        6          -0.000309904    0.000451525   -0.000499938
     34        1          -0.000000984   -0.000103366    0.000072800
     35        6          -0.000460397    0.000056496   -0.000394029
     36        1           0.000033681    0.000006877    0.000033097
     37        6           0.000098349   -0.000325205   -0.000591879
     38        1           0.000005634    0.000023474    0.000039873
     39        1          -0.000026493    0.000024038    0.000023419
     40        1          -0.000019828    0.000000893    0.000022797
     41        6          -0.000469681    0.000291194   -0.000285502
     42        1          -0.000001074    0.000001264    0.000012199
     43        1           0.000037711    0.000013526    0.000065049
     44        1           0.000032371   -0.000027743    0.000024676
     45        8          -0.001194901   -0.004974799    0.002823018
     46        1           0.000645518   -0.000144397   -0.000045835
     47        1          -0.001107842    0.001196097   -0.002357102
     48        1          -0.000127501   -0.000045936   -0.000199517
     49        1           0.000077777   -0.000024749   -0.000112862
     50        1           0.000171113    0.000347271   -0.000023284
     51        1          -0.000043276   -0.000003469    0.000034986
 -------------------------------------------------------------------
 Cartesian Forces:  Max     0.004974799 RMS     0.000798753
 IRC-IRC-IRC-IRC-IRC-IRC-IRC-IRC-IRC-IRC-IRC-IRC-IRC-IRC-IRC-IRC-IRC-IRC
 Pt 26 Step number   1 out of a maximum of  20
 Point Number:  26          Path Number:   1
   CHANGE IN THE REACTION COORDINATE =    0.24204
   NET REACTION COORDINATE UP TO THIS POINT =    6.50217
  # OF POINTS ALONG THE PATH =  26
  # OF STEPS =   1

 Calculating another point on the path.
 IRC-IRC-IRC-IRC-IRC-IRC-IRC-IRC-IRC-IRC-IRC-IRC-IRC-IRC-IRC-IRC-IRC-IRC
 Symmetry turned off by external request.
 Stoichiometry    C14H30NO6(1-)
 Framework group  C1[X(C14H30NO6)]
 Deg. of freedom   147
 Full point group                 C1      NOp   1
                          Input orientation:                          
 ---------------------------------------------------------------------
 Center     Atomic      Atomic             Coordinates (Angstroms)
 Number     Number       Type             X           Y           Z
 ---------------------------------------------------------------------
      1          6           0        2.456074   -3.918963   -0.147843
      2          1           0        3.392939   -3.844854    0.412094
      3          1           0        1.881066   -4.780548    0.208902
      4          6           0        1.609081   -2.638586   -0.004880
      5          8           0        0.514147   -2.647141   -0.625225
      6          8           0        2.098582   -1.707361    0.701241
      7          6           0       -4.348277    2.097409   -2.479742
      8          1           0       -4.932183    2.852397   -1.947454
      9          1           0       -3.865704    2.567878   -3.343995
     10          6           0       -3.267573    1.486528   -1.589501
     11          8           0       -2.712407    0.448015   -1.973055
     12          8           0       -3.010194    2.169128   -0.517547
     13          1           0       -2.189186    1.841478    0.243444
     14          6           0        0.155082    1.454449   -0.687319
     15          1           0       -0.747790    1.422719   -1.292628
     16          6           0        1.243366    0.637856   -1.377910
     17          1           0        0.961841   -0.419662   -1.371373
     18          1           0        2.185131    0.710158   -0.821124
     19          6           0        1.455060    1.112292   -2.831181
     20          1           0        1.483966    2.214473   -2.833005
     21          6           0        2.799323    0.611525   -3.374579
     22          1           0        2.836230   -0.484323   -3.346693
     23          1           0        3.637283    0.983700   -2.773962
     24          1           0        2.957921    0.926386   -4.413590
     25          6           0        0.307086    0.661692   -3.750064
     26          1           0        0.436090    1.058619   -4.765102
     27          1           0       -0.675257    0.966477   -3.381073
     28          1           0        0.291279   -0.432956   -3.814751
     29          6           0       -0.282446    1.089929    0.714383
     30          8           0       -1.355431    1.621250    1.151307
     31          7           0        0.534795    0.400111    1.506564
     32          1           0        1.182800   -0.278788    1.042879
     33          6           0        0.044978   -0.108813    2.787224
     34          1           0       -0.671239   -0.914442    2.579133
     35          6           0        1.205741   -0.610862    3.659166
     36          1           0        1.773852   -1.327507    3.053035
     37          6           0        2.140847    0.538841    4.056438
     38          1           0        3.001701    0.171797    4.628000
     39          1           0        1.612245    1.274360    4.677810
     40          1           0        2.514355    1.056342    3.168157
     41          6           0        0.662283   -1.335103    4.896578
     42          1           0        0.067609   -0.655342    5.521620
     43          1           0        1.477931   -1.726469    5.515606
     44          1           0        0.018958   -2.175616    4.613938
     45          8           0       -1.493518   -0.990122    0.089399
     46          1           0       -0.781657   -1.604364   -0.208352
     47          1           0       -1.923569   -0.655228   -0.716106
     48          1           0        2.674261   -4.095648   -1.207042
     49          1           0       -4.998936    1.304494   -2.856758
     50          1           0        0.450572    2.513174   -0.631876
     51          1           0       -0.503985    0.690830    3.296546
 ---------------------------------------------------------------------
 Rotational constants (GHZ):      0.3019594      0.1955949      0.1510090
 Standard basis: 6-31G(d,p) (6D, 7F)
   465 basis functions,   798 primitive gaussians,   465 cartesian basis functions
    85 alpha electrons       85 beta electrons
       nuclear repulsion energy      1931.9064393255 Hartrees.
 NAtoms=   51 NActive=   51 NUniq=   51 SFac= 1.00D+00 NAtFMM=   60 NAOKFM=F Big=F
 Integral buffers will be    131072 words long.
 Raffenetti 2 integral format.
 Two-electron integral symmetry is turned off.
 Nuclear repulsion after empirical dispersion term =     1931.8463227087 Hartrees.
 One-electron integrals computed using PRISM.
 NBasis=   465 RedAO= T EigKep=  2.00D-03  NBF=   465
 NBsUse=   465 1.00D-06 EigRej= -1.00D+00 NBFU=   465
 Initial guess from the checkpoint file:  "ts-frame25_qm-modify-struc_-1.chk"
 B after Tr=    -0.000054   -0.000040   -0.000046
         Rot=    1.000000    0.000024    0.000010   -0.000001 Ang=   0.00 deg.
 ExpMin= 1.61D-01 ExpMax= 5.48D+03 ExpMxC= 8.25D+02 IAcc=2 IRadAn=         4 AccDes= 0.00D+00
 Harris functional with IExCor=  402 and IRadAn=       4 diagonalized for initial guess.
 HarFok:  IExCor=  402 AccDes= 0.00D+00 IRadAn=         4 IDoV= 1 UseB2=F ITyADJ=14
 ICtDFT=  3500011 ScaDFX=  1.000000  1.000000  1.000000  1.000000
 FoFCou: FMM=F IPFlag=           0 FMFlag=      100000 FMFlg1=           0
         NFxFlg=           0 DoJE=T BraDBF=F KetDBF=T FulRan=T
         wScrn=  0.000000 ICntrl=     500 IOpCl=  0 I1Cent=   200000004 NGrid=           0
         NMat0=    1 NMatS0=      1 NMatT0=    0 NMatD0=    1 NMtDS0=    0 NMtDT0=    0
 Symmetry not used in FoFCou.
 Requested convergence on RMS density matrix=1.00D-08 within 128 cycles.
 Requested convergence on MAX density matrix=1.00D-06.
 Requested convergence on             energy=1.00D-06.
 No special actions if energy rises.
 Integral accuracy reduced to 1.0D-05 until final iterations.
 Initial convergence to 1.0D-05 achieved.  Increase integral accuracy.
 SCF Done:  E(RB3LYP) =  -1057.91760233     A.U. after   11 cycles
            NFock= 11  Conv=0.54D-08     -V/T= 2.0092
 DoSCS=F DFT=T ScalE2(SS,OS)=  1.000000  1.000000
 Range of M.O.s used for correlation:     1   465
 NBasis=   465 NAE=    85 NBE=    85 NFC=     0 NFV=     0
 NROrb=    465 NOA=    85 NOB=    85 NVA=   380 NVB=   380
 Symmetrizing basis deriv contribution to polar:
 IMax=3 JMax=2 DiffMx= 0.00D+00
 Calling FoFJK, ICntrl=      2147 FMM=F ISym2X=0 I1Cent= 0 IOpClX= 0 NMat=1 NMatS=1 NMatT=0.
 -------------------------------------------------------------------
 Center     Atomic                   Forces (Hartrees/Bohr)
 Number     Number              X              Y              Z
 -------------------------------------------------------------------
      1        6           0.001859177    0.000206019    0.001258056
      2        1          -0.000384042   -0.000164539   -0.000322468
      3        1          -0.000151198    0.000075171   -0.000148789
      4        6           0.000927216   -0.000128990    0.000011953
      5        8           0.001547140   -0.000731208   -0.001200691
      6        8           0.000076673    0.000371744    0.000177393
      7        6          -0.000638606    0.001980285    0.001838156
      8        1           0.000186073   -0.000432281   -0.000347058
      9        1          -0.000032357   -0.000203508    0.000146636
     10        6          -0.000530980   -0.000126997   -0.000647091
     11        8          -0.000514099    0.001693790    0.000345588
     12        8          -0.001917192    0.001454369    0.000238703
     13        1          -0.003712761    0.001086585   -0.003646140
     14        6          -0.000363286   -0.000126813   -0.000779885
     15        1           0.000088760    0.000149075   -0.000006064
     16        6           0.000756694    0.000330256    0.000247548
     17        1          -0.000009836    0.000066049   -0.000044029
     18        1          -0.000018069   -0.000052801   -0.000071211
     19        6           0.000536771   -0.000482677   -0.000123277
     20        1          -0.000018993    0.000047580    0.000015907
     21        6           0.000419068   -0.001127682    0.000145018
     22        1          -0.000020093    0.000064217   -0.000039456
     23        1          -0.000011260    0.000035588   -0.000017704
     24        1          -0.000012851    0.000058102   -0.000016987
     25        6           0.000537978   -0.000857667    0.000055154
     26        1          -0.000067492    0.000085410    0.000040586
     27        1          -0.000047207    0.000010445    0.000051637
     28        1           0.000031285    0.000053648   -0.000047683
     29        6          -0.001922552    0.001833991    0.000618963
     30        8           0.005903937   -0.001362694    0.003132075
     31        7           0.000140495   -0.000260140   -0.000209282
     32        1          -0.000100888    0.000121241    0.000125938
     33        6          -0.000376129    0.000535302   -0.000347756
     34        1           0.000086387   -0.000029796    0.000008412
     35        6          -0.000467080    0.000051303   -0.000397058
     36        1           0.000050512    0.000006049    0.000049211
     37        6           0.000136312   -0.000369218   -0.000595095
     38        1          -0.000014865    0.000049959    0.000036725
     39        1          -0.000027833    0.000015034    0.000017114
     40        1          -0.000027258    0.000014793    0.000026314
     41        6          -0.000527029    0.000315250   -0.000294572
     42        1          -0.000011320    0.000006362    0.000026059
     43        1           0.000054428    0.000008883    0.000070248
     44        1           0.000047346   -0.000033508    0.000027638
     45        8          -0.002269373   -0.004454974   -0.000921864
     46        1          -0.000041598    0.000464357    0.000295073
     47        1           0.000747573   -0.000177213    0.001079516
     48        1          -0.000246124    0.000050753    0.000071009
     49        1           0.000220419    0.000019152   -0.000076192
     50        1           0.000126567   -0.000042584    0.000145394
     51        1           0.000001560   -0.000095468   -0.000001666
 -------------------------------------------------------------------
 Cartesian Forces:  Max     0.005903937 RMS     0.000976151
 IRC-IRC-IRC-IRC-IRC-IRC-IRC-IRC-IRC-IRC-IRC-IRC-IRC-IRC-IRC-IRC-IRC-IRC
 Pt 27 Step number   1 out of a maximum of  20
 Point Number:  27          Path Number:   1
   CHANGE IN THE REACTION COORDINATE =    0.24821
   NET REACTION COORDINATE UP TO THIS POINT =    6.75038
  # OF POINTS ALONG THE PATH =  27
  # OF STEPS =   1

 Calculating another point on the path.
 IRC-IRC-IRC-IRC-IRC-IRC-IRC-IRC-IRC-IRC-IRC-IRC-IRC-IRC-IRC-IRC-IRC-IRC
 Symmetry turned off by external request.
 Stoichiometry    C14H30NO6(1-)
 Framework group  C1[X(C14H30NO6)]
 Deg. of freedom   147
 Full point group                 C1      NOp   1
                          Input orientation:                          
 ---------------------------------------------------------------------
 Center     Atomic      Atomic             Coordinates (Angstroms)
 Number     Number       Type             X           Y           Z
 ---------------------------------------------------------------------
      1          6           0        2.462751   -3.917669   -0.143365
      2          1           0        3.397770   -3.838968    0.418515
      3          1           0        1.890455   -4.779938    0.215329
      4          6           0        1.612449   -2.638778   -0.005079
      5          8           0        0.518927   -2.649249   -0.628660
      6          8           0        2.098709   -1.706719    0.701338
      7          6           0       -4.350470    2.105049   -2.472413
      8          1           0       -4.940860    2.846159   -1.927478
      9          1           0       -3.868411    2.597298   -3.325038
     10          6           0       -3.269875    1.486915   -1.591255
     11          8           0       -2.713914    0.452810   -1.972549
     12          8           0       -3.014787    2.172796   -0.515729
     13          1           0       -2.228616    1.844019    0.204774
     14          6           0        0.153472    1.453557   -0.689851
     15          1           0       -0.748853    1.406922   -1.296107
     16          6           0        1.246170    0.639800   -1.376911
     17          1           0        0.970770   -0.419303   -1.367002
     18          1           0        2.187437    0.719442   -0.820066
     19          6           0        1.457170    1.110752   -2.831570
     20          1           0        1.487014    2.212908   -2.836487
     21          6           0        2.800923    0.607603   -3.373962
     22          1           0        2.836563   -0.488328   -3.343428
     23          1           0        3.639111    0.979482   -2.773515
     24          1           0        2.960930    0.919537   -4.413666
     25          6           0        0.309119    0.658864   -3.749711
     26          1           0        0.445043    1.043242   -4.769123
     27          1           0       -0.672194    0.976485   -3.387817
     28          1           0        0.284974   -0.436802   -3.801720
     29          6           0       -0.284665    1.096536    0.716549
     30          8           0       -1.351938    1.622784    1.150085
     31          7           0        0.534739    0.399473    1.505456
     32          1           0        1.178694   -0.280483    1.040737
     33          6           0        0.043961   -0.107085    2.785884
     34          1           0       -0.675186   -0.910924    2.580138
     35          6           0        1.203986   -0.611132    3.657674
     36          1           0        1.770427   -1.328769    3.051139
     37          6           0        2.141435    0.536936    4.054102
     38          1           0        3.002476    0.168154    4.624321
     39          1           0        1.614940    1.273538    4.675875
     40          1           0        2.514270    1.053113    3.164769
     41          6           0        0.660255   -1.334467    4.895347
     42          1           0        0.068553   -0.652876    5.521452
     43          1           0        1.475240   -1.729391    5.513117
     44          1           0        0.013107   -2.172253    4.612718
     45          8           0       -1.499017   -1.003770    0.089829
     46          1           0       -0.782420   -1.613431   -0.203099
     47          1           0       -1.920992   -0.671687   -0.715787
     48          1           0        2.685265   -4.096559   -1.200827
     49          1           0       -4.993706    1.314418   -2.865086
     50          1           0        0.438957    2.516374   -0.646128
     51          1           0       -0.502771    0.694818    3.294261
 ---------------------------------------------------------------------
 Rotational constants (GHZ):      0.3015984      0.1955690      0.1509087
 Standard basis: 6-31G(d,p) (6D, 7F)
   465 basis functions,   798 primitive gaussians,   465 cartesian basis functions
    85 alpha electrons       85 beta electrons
       nuclear repulsion energy      1931.3390526630 Hartrees.
 NAtoms=   51 NActive=   51 NUniq=   51 SFac= 1.00D+00 NAtFMM=   60 NAOKFM=F Big=F
 Integral buffers will be    131072 words long.
 Raffenetti 2 integral format.
 Two-electron integral symmetry is turned off.
 Nuclear repulsion after empirical dispersion term =     1931.2788422301 Hartrees.
 One-electron integrals computed using PRISM.
 NBasis=   465 RedAO= T EigKep=  1.99D-03  NBF=   465
 NBsUse=   465 1.00D-06 EigRej= -1.00D+00 NBFU=   465
 Initial guess from the checkpoint file:  "ts-frame25_qm-modify-struc_-1.chk"
 B after Tr=    -0.000114   -0.000075   -0.000066
         Rot=    1.000000    0.000024    0.000011   -0.000006 Ang=   0.00 deg.
 ExpMin= 1.61D-01 ExpMax= 5.48D+03 ExpMxC= 8.25D+02 IAcc=2 IRadAn=         4 AccDes= 0.00D+00
 Harris functional with IExCor=  402 and IRadAn=       4 diagonalized for initial guess.
 HarFok:  IExCor=  402 AccDes= 0.00D+00 IRadAn=         4 IDoV= 1 UseB2=F ITyADJ=14
 ICtDFT=  3500011 ScaDFX=  1.000000  1.000000  1.000000  1.000000
 FoFCou: FMM=F IPFlag=           0 FMFlag=      100000 FMFlg1=           0
         NFxFlg=           0 DoJE=T BraDBF=F KetDBF=T FulRan=T
         wScrn=  0.000000 ICntrl=     500 IOpCl=  0 I1Cent=   200000004 NGrid=           0
         NMat0=    1 NMatS0=      1 NMatT0=    0 NMatD0=    1 NMtDS0=    0 NMtDT0=    0
 Symmetry not used in FoFCou.
 Requested convergence on RMS density matrix=1.00D-08 within 128 cycles.
 Requested convergence on MAX density matrix=1.00D-06.
 Requested convergence on             energy=1.00D-06.
 No special actions if energy rises.
 Integral accuracy reduced to 1.0D-05 until final iterations.
 Initial convergence to 1.0D-05 achieved.  Increase integral accuracy.
 SCF Done:  E(RB3LYP) =  -1057.91846299     A.U. after   11 cycles
            NFock= 11  Conv=0.68D-08     -V/T= 2.0091
 DoSCS=F DFT=T ScalE2(SS,OS)=  1.000000  1.000000
 Range of M.O.s used for correlation:     1   465
 NBasis=   465 NAE=    85 NBE=    85 NFC=     0 NFV=     0
 NROrb=    465 NOA=    85 NOB=    85 NVA=   380 NVB=   380
 Symmetrizing basis deriv contribution to polar:
 IMax=3 JMax=2 DiffMx= 0.00D+00
 Calling FoFJK, ICntrl=      2147 FMM=F ISym2X=0 I1Cent= 0 IOpClX= 0 NMat=1 NMatS=1 NMatT=0.
 -------------------------------------------------------------------
 Center     Atomic                   Forces (Hartrees/Bohr)
 Number     Number              X              Y              Z
 -------------------------------------------------------------------
      1        6           0.001838203    0.000293679    0.001393648
      2        1          -0.000238409   -0.000124498   -0.000199968
      3        1          -0.000315324   -0.000072661   -0.000201954
      4        6           0.000940118   -0.000138219    0.000008809
      5        8           0.001672837   -0.000814351   -0.001135665
      6        8           0.000231679    0.000099668    0.000034518
      7        6          -0.000824409    0.002503797    0.001660866
      8        1           0.000229343   -0.000620952   -0.000475427
      9        1          -0.000120172   -0.000416415    0.000203192
     10        6          -0.001575982    0.000546086   -0.001210083
     11        8          -0.000167966    0.000838397    0.000217333
     12        8          -0.004067879    0.002313139   -0.000907880
     13        1          -0.002693917    0.000913648   -0.002898831
     14        6          -0.000756394    0.000141582   -0.000869744
     15        1           0.000480649    0.000324551    0.000395205
     16        6           0.000976810    0.000757616    0.000338892
     17        1          -0.000072468    0.000060799   -0.000048865
     18        1          -0.000069031   -0.000096846   -0.000074505
     19        6           0.000691971   -0.000538694   -0.000177374
     20        1          -0.000043659    0.000049288    0.000055912
     21        6           0.000490403   -0.001372086    0.000163827
     22        1          -0.000027420    0.000108333   -0.000058471
     23        1          -0.000032397    0.000080138   -0.000026967
     24        1          -0.000045895    0.000115052   -0.000015336
     25        6           0.000442757   -0.001067203   -0.000033103
     26        1          -0.000143309    0.000026204    0.000286972
     27        1           0.000201913   -0.000082783   -0.000071257
     28        1          -0.000007757    0.000382741   -0.000076488
     29        6           0.001541378    0.000336204    0.000126262
     30        8           0.003990792    0.000155248    0.005006859
     31        7           0.000180963    0.000187387   -0.000463897
     32        1          -0.000106616    0.000120310    0.000127094
     33        6          -0.000251323    0.000558404   -0.000537487
     34        1           0.000102103   -0.000093842    0.000096612
     35        6          -0.000562890   -0.000006699   -0.000359663
     36        1           0.000096190    0.000017579    0.000091076
     37        6           0.000205589   -0.000491898   -0.000738013
     38        1           0.000004145    0.000087596    0.000088457
     39        1          -0.000051438    0.000030409    0.000054606
     40        1          -0.000042567    0.000040369    0.000060679
     41        6          -0.000648476    0.000314386   -0.000263040
     42        1           0.000032647   -0.000046809    0.000032209
     43        1           0.000033663    0.000020113    0.000083842
     44        1           0.000122304   -0.000004735    0.000071055
     45        8          -0.001642431   -0.005464465    0.001817405
     46        1           0.000522508    0.000102937    0.000053012
     47        1          -0.000440105    0.000745064   -0.001385238
     48        1          -0.000330294   -0.000046583   -0.000256197
     49        1           0.000155067   -0.000067840   -0.000277906
     50        1           0.000081591   -0.000595776    0.000253130
     51        1           0.000012909   -0.000107371    0.000041887
 -------------------------------------------------------------------
 Cartesian Forces:  Max     0.005464465 RMS     0.001023919
 IRC-IRC-IRC-IRC-IRC-IRC-IRC-IRC-IRC-IRC-IRC-IRC-IRC-IRC-IRC-IRC-IRC-IRC
 Pt 28 Step number   1 out of a maximum of  20
 Point Number:  28          Path Number:   1
   CHANGE IN THE REACTION COORDINATE =    0.24795
   NET REACTION COORDINATE UP TO THIS POINT =    6.99833
  # OF POINTS ALONG THE PATH =  28
  # OF STEPS =   1

 Calculating another point on the path.
 IRC-IRC-IRC-IRC-IRC-IRC-IRC-IRC-IRC-IRC-IRC-IRC-IRC-IRC-IRC-IRC-IRC-IRC
 Symmetry turned off by external request.
 Stoichiometry    C14H30NO6(1-)
 Framework group  C1[X(C14H30NO6)]
 Deg. of freedom   147
 Full point group                 C1      NOp   1
                          Input orientation:                          
 ---------------------------------------------------------------------
 Center     Atomic      Atomic             Coordinates (Angstroms)
 Number     Number       Type             X           Y           Z
 ---------------------------------------------------------------------
      1          6           0        2.469082   -3.917002   -0.139296
      2          1           0        3.402598   -3.835007    0.424175
      3          1           0        1.897373   -4.779521    0.219886
      4          6           0        1.616195   -2.639359   -0.005492
      5          8           0        0.524222   -2.651681   -0.632334
      6          8           0        2.099501   -1.706416    0.701265
      7          6           0       -4.354007    2.112535   -2.467663
      8          1           0       -4.951575    2.839325   -1.912520
      9          1           0       -3.871280    2.623314   -3.308851
     10          6           0       -3.275058    1.488290   -1.594758
     11          8           0       -2.715308    0.457335   -1.972069
     12          8           0       -3.025879    2.179213   -0.517519
     13          1           0       -2.259593    1.847301    0.174175
     14          6           0        0.152678    1.452878   -0.691204
     15          1           0       -0.748232    1.401058   -1.295470
     16          6           0        1.249061    0.642186   -1.376147
     17          1           0        0.978057   -0.418096   -1.363600
     18          1           0        2.189441    0.726951   -0.818824
     19          6           0        1.459763    1.109012   -2.832100
     20          1           0        1.490271    2.211216   -2.839876
     21          6           0        2.802818    0.603223   -3.373515
     22          1           0        2.837165   -0.492570   -3.341355
     23          1           0        3.641067    0.975457   -2.773435
     24          1           0        2.963318    0.913842   -4.413575
     25          6           0        0.311311    0.655899   -3.749241
     26          1           0        0.450923    1.031827   -4.770729
     27          1           0       -0.668405    0.982608   -3.392294
     28          1           0        0.280577   -0.439394   -3.793029
     29          6           0       -0.282497    1.100802    0.719064
     30          8           0       -1.347379    1.625118    1.154036
     31          7           0        0.536404    0.399179    1.504489
     32          1           0        1.177436   -0.281734    1.039788
     33          6           0        0.043534   -0.105381    2.784292
     34          1           0       -0.677664   -0.907915    2.580515
     35          6           0        1.202271   -0.611478    3.656264
     36          1           0        1.767827   -1.330226    3.050249
     37          6           0        2.142097    0.534979    4.051684
     38          1           0        3.003229    0.165429    4.621371
     39          1           0        1.617219    1.272460    4.673996
     40          1           0        2.514272    1.050631    3.161857
     41          6           0        0.658103   -1.333650    4.894303
     42          1           0        0.068817   -0.650937    5.521451
     43          1           0        1.472678   -1.730848    5.511303
     44          1           0        0.008805   -2.169848    4.612301
     45          8           0       -1.504834   -1.018594    0.091830
     46          1           0       -0.780829   -1.621985   -0.198738
     47          1           0       -1.917654   -0.684734   -0.720129
     48          1           0        2.693236   -4.098485   -1.196147
     49          1           0       -4.988808    1.323762   -2.878065
     50          1           0        0.434199    2.514557   -0.651523
     51          1           0       -0.501311    0.698090    3.292127
 ---------------------------------------------------------------------
 Rotational constants (GHZ):      0.3011062      0.1954282      0.1507314
 Standard basis: 6-31G(d,p) (6D, 7F)
   465 basis functions,   798 primitive gaussians,   465 cartesian basis functions
    85 alpha electrons       85 beta electrons
       nuclear repulsion energy      1930.3087243652 Hartrees.
 NAtoms=   51 NActive=   51 NUniq=   51 SFac= 1.00D+00 NAtFMM=   60 NAOKFM=F Big=F
 Integral buffers will be    131072 words long.
 Raffenetti 2 integral format.
 Two-electron integral symmetry is turned off.
 Nuclear repulsion after empirical dispersion term =     1930.2484914032 Hartrees.
 One-electron integrals computed using PRISM.
 NBasis=   465 RedAO= T EigKep=  1.99D-03  NBF=   465
 NBsUse=   465 1.00D-06 EigRej= -1.00D+00 NBFU=   465
 Initial guess from the checkpoint file:  "ts-frame25_qm-modify-struc_-1.chk"
 B after Tr=    -0.000027   -0.000054   -0.000056
         Rot=    1.000000    0.000015    0.000015   -0.000001 Ang=   0.00 deg.
 ExpMin= 1.61D-01 ExpMax= 5.48D+03 ExpMxC= 8.25D+02 IAcc=2 IRadAn=         4 AccDes= 0.00D+00
 Harris functional with IExCor=  402 and IRadAn=       4 diagonalized for initial guess.
 HarFok:  IExCor=  402 AccDes= 0.00D+00 IRadAn=         4 IDoV= 1 UseB2=F ITyADJ=14
 ICtDFT=  3500011 ScaDFX=  1.000000  1.000000  1.000000  1.000000
 FoFCou: FMM=F IPFlag=           0 FMFlag=      100000 FMFlg1=           0
         NFxFlg=           0 DoJE=T BraDBF=F KetDBF=T FulRan=T
         wScrn=  0.000000 ICntrl=     500 IOpCl=  0 I1Cent=   200000004 NGrid=           0
         NMat0=    1 NMatS0=      1 NMatT0=    0 NMatD0=    1 NMtDS0=    0 NMtDT0=    0
 Symmetry not used in FoFCou.
 Requested convergence on RMS density matrix=1.00D-08 within 128 cycles.
 Requested convergence on MAX density matrix=1.00D-06.
 Requested convergence on             energy=1.00D-06.
 No special actions if energy rises.
 Integral accuracy reduced to 1.0D-05 until final iterations.
 Initial convergence to 1.0D-05 achieved.  Increase integral accuracy.
 SCF Done:  E(RB3LYP) =  -1057.91916781     A.U. after   11 cycles
            NFock= 11  Conv=0.44D-08     -V/T= 2.0091
 DoSCS=F DFT=T ScalE2(SS,OS)=  1.000000  1.000000
 Range of M.O.s used for correlation:     1   465
 NBasis=   465 NAE=    85 NBE=    85 NFC=     0 NFV=     0
 NROrb=    465 NOA=    85 NOB=    85 NVA=   380 NVB=   380
 Symmetrizing basis deriv contribution to polar:
 IMax=3 JMax=2 DiffMx= 0.00D+00
 Calling FoFJK, ICntrl=      2147 FMM=F ISym2X=0 I1Cent= 0 IOpClX= 0 NMat=1 NMatS=1 NMatT=0.
 -------------------------------------------------------------------
 Center     Atomic                   Forces (Hartrees/Bohr)
 Number     Number              X              Y              Z
 -------------------------------------------------------------------
      1        6           0.001533235    0.000129084    0.001079662
      2        1          -0.000134742   -0.000154494   -0.000165200
      3        1          -0.000274444   -0.000072687   -0.000125747
      4        6           0.000971303   -0.000116970    0.000004740
      5        8           0.001794278   -0.000776504   -0.001048066
      6        8           0.000303796   -0.000053931   -0.000056102
      7        6          -0.001452776    0.001727211    0.000088802
      8        1           0.000090640   -0.000489025   -0.000388466
      9        1          -0.000148844   -0.000290348    0.000150542
     10        6          -0.001931475    0.000696720   -0.001448970
     11        8          -0.000455006    0.001143732    0.000314484
     12        8          -0.004747226    0.002423675   -0.001455289
     13        1          -0.000410393    0.000407567   -0.000101768
     14        6           0.000316579   -0.000558312    0.000327205
     15        1          -0.000557626    0.000125560   -0.000289751
     16        6           0.000708655    0.000462817    0.000241345
     17        1          -0.000036711    0.000033276   -0.000062414
     18        1          -0.000008432   -0.000063058   -0.000033557
     19        6           0.000657607   -0.000492788   -0.000127783
     20        1          -0.000016806    0.000018784    0.000023375
     21        6           0.000500688   -0.001208995    0.000123829
     22        1          -0.000012017    0.000044398   -0.000046193
     23        1          -0.000003912    0.000033169   -0.000021371
     24        1          -0.000023562    0.000074253   -0.000023673
     25        6           0.000547004   -0.000834105    0.000217359
     26        1          -0.000059101    0.000143367   -0.000037640
     27        1          -0.000021237   -0.000033147    0.000056675
     28        1           0.000032490    0.000041574   -0.000061307
     29        6          -0.000335269    0.001235040    0.000182018
     30        8           0.004027126    0.000408878    0.003155362
     31        7           0.000881684   -0.000453156    0.000141115
     32        1           0.000096129   -0.000059340    0.000016096
     33        6           0.000029871    0.000436009   -0.000308222
     34        1           0.000067216   -0.000080992   -0.000022495
     35        6          -0.000396925   -0.000058365   -0.000244427
     36        1           0.000066322   -0.000007596    0.000060435
     37        6           0.000141117   -0.000409548   -0.000573687
     38        1           0.000006749    0.000055485    0.000057784
     39        1          -0.000036330    0.000008645    0.000020604
     40        1          -0.000017400    0.000029264    0.000033554
     41        6          -0.000551955    0.000323822   -0.000151116
     42        1          -0.000002600   -0.000021524    0.000011626
     43        1           0.000035061    0.000035245    0.000072904
     44        1           0.000056440   -0.000048290    0.000035780
     45        8          -0.002198867   -0.005071240   -0.000741289
     46        1           0.000071922    0.000437205    0.000357561
     47        1           0.000592706   -0.000039946    0.000947268
     48        1          -0.000265069    0.000002101   -0.000170713
     49        1           0.000160788    0.000172261   -0.000222673
     50        1           0.000389325    0.000820009    0.000193097
     51        1           0.000019992   -0.000074790    0.000014700
 -------------------------------------------------------------------
 Cartesian Forces:  Max     0.005071240 RMS     0.000898845
 IRC-IRC-IRC-IRC-IRC-IRC-IRC-IRC-IRC-IRC-IRC-IRC-IRC-IRC-IRC-IRC-IRC-IRC
 Pt 29 Step number   1 out of a maximum of  20
 Point Number:  29          Path Number:   1
   CHANGE IN THE REACTION COORDINATE =    0.24942
   NET REACTION COORDINATE UP TO THIS POINT =    7.24776
  # OF POINTS ALONG THE PATH =  29
  # OF STEPS =   1

 Calculating another point on the path.
 IRC-IRC-IRC-IRC-IRC-IRC-IRC-IRC-IRC-IRC-IRC-IRC-IRC-IRC-IRC-IRC-IRC-IRC
 Symmetry turned off by external request.
 Stoichiometry    C14H30NO6(1-)
 Framework group  C1[X(C14H30NO6)]
 Deg. of freedom   147
 Full point group                 C1      NOp   1
                          Input orientation:                          
 ---------------------------------------------------------------------
 Center     Atomic      Atomic             Coordinates (Angstroms)
 Number     Number       Type             X           Y           Z
 ---------------------------------------------------------------------
      1          6           0        2.473856   -3.917528   -0.136527
      2          1           0        3.407223   -3.837771    0.425532
      3          1           0        1.899375   -4.778624    0.221757
      4          6           0        1.620696   -2.640222   -0.005671
      5          8           0        0.530581   -2.654082   -0.636038
      6          8           0        2.101179   -1.706135    0.701524
      7          6           0       -4.360073    2.117204   -2.469663
      8          1           0       -4.964051    2.834671   -1.911225
      9          1           0       -3.875092    2.637649   -3.303423
     10          6           0       -3.282937    1.491642   -1.598658
     11          8           0       -2.717823    0.463012   -1.971341
     12          8           0       -3.040678    2.186692   -0.521134
     13          1           0       -2.268643    1.854506    0.172384
     14          6           0        0.152751    1.453420   -0.691084
     15          1           0       -0.750680    1.395060   -1.294458
     16          6           0        1.251380    0.643858   -1.375022
     17          1           0        0.981610   -0.416756   -1.361085
     18          1           0        2.191333    0.730447   -0.817476
     19          6           0        1.462389    1.107096   -2.832253
     20          1           0        1.493495    2.209383   -2.842400
     21          6           0        2.804878    0.599034   -3.373201
     22          1           0        2.838013   -0.496607   -3.341150
     23          1           0        3.643373    0.971306   -2.773523
     24          1           0        2.965114    0.910127   -4.413231
     25          6           0        0.313410    0.653140   -3.748437
     26          1           0        0.453194    1.027285   -4.770433
     27          1           0       -0.665615    0.982706   -3.392464
     28          1           0        0.280574   -0.441845   -3.790195
     29          6           0       -0.279090    1.105244    0.722015
     30          8           0       -1.338523    1.628144    1.161831
     31          7           0        0.539064    0.397334    1.503730
     32          1           0        1.178459   -0.284859    1.038655
     33          6           0        0.044118   -0.104807    2.783201
     34          1           0       -0.677856   -0.906665    2.579285
     35          6           0        1.201292   -0.612058    3.655550
     36          1           0        1.766626   -1.331926    3.050664
     37          6           0        2.142488    0.533539    4.049904
     38          1           0        3.003487    0.164193    4.619939
     39          1           0        1.618147    1.271582    4.672206
     40          1           0        2.514537    1.048975    3.159960
     41          6           0        0.656188   -1.332672    4.893962
     42          1           0        0.066895   -0.649602    5.520533
     43          1           0        1.470570   -1.729203    5.511723
     44          1           0        0.007407   -2.169422    4.612783
     45          8           0       -1.511001   -1.032985    0.093093
     46          1           0       -0.779746   -1.627768   -0.196723
     47          1           0       -1.916346   -0.694033   -0.718673
     48          1           0        2.694878   -4.099391   -1.193844
     49          1           0       -4.987599    1.328882   -2.892208
     50          1           0        0.430599    2.518637   -0.656396
     51          1           0       -0.499912    0.699350    3.290517
 ---------------------------------------------------------------------
 Rotational constants (GHZ):      0.3005496      0.1951494      0.1504832
 Standard basis: 6-31G(d,p) (6D, 7F)
   465 basis functions,   798 primitive gaussians,   465 cartesian basis functions
    85 alpha electrons       85 beta electrons
       nuclear repulsion energy      1928.8897434611 Hartrees.
 NAtoms=   51 NActive=   51 NUniq=   51 SFac= 1.00D+00 NAtFMM=   60 NAOKFM=F Big=F
 Integral buffers will be    131072 words long.
 Raffenetti 2 integral format.
 Two-electron integral symmetry is turned off.
 Nuclear repulsion after empirical dispersion term =     1928.8295887959 Hartrees.
 One-electron integrals computed using PRISM.
 NBasis=   465 RedAO= T EigKep=  1.98D-03  NBF=   465
 NBsUse=   465 1.00D-06 EigRej= -1.00D+00 NBFU=   465
 Initial guess from the checkpoint file:  "ts-frame25_qm-modify-struc_-1.chk"
 B after Tr=    -0.000021   -0.000089   -0.000046
         Rot=    1.000000    0.000014    0.000010    0.000005 Ang=   0.00 deg.
 ExpMin= 1.61D-01 ExpMax= 5.48D+03 ExpMxC= 8.25D+02 IAcc=2 IRadAn=         4 AccDes= 0.00D+00
 Harris functional with IExCor=  402 and IRadAn=       4 diagonalized for initial guess.
 HarFok:  IExCor=  402 AccDes= 0.00D+00 IRadAn=         4 IDoV= 1 UseB2=F ITyADJ=14
 ICtDFT=  3500011 ScaDFX=  1.000000  1.000000  1.000000  1.000000
 FoFCou: FMM=F IPFlag=           0 FMFlag=      100000 FMFlg1=           0
         NFxFlg=           0 DoJE=T BraDBF=F KetDBF=T FulRan=T
         wScrn=  0.000000 ICntrl=     500 IOpCl=  0 I1Cent=   200000004 NGrid=           0
         NMat0=    1 NMatS0=      1 NMatT0=    0 NMatD0=    1 NMtDS0=    0 NMtDT0=    0
 Symmetry not used in FoFCou.
 Requested convergence on RMS density matrix=1.00D-08 within 128 cycles.
 Requested convergence on MAX density matrix=1.00D-06.
 Requested convergence on             energy=1.00D-06.
 No special actions if energy rises.
 Integral accuracy reduced to 1.0D-05 until final iterations.
 Initial convergence to 1.0D-05 achieved.  Increase integral accuracy.
 SCF Done:  E(RB3LYP) =  -1057.91968940     A.U. after   10 cycles
            NFock= 10  Conv=0.54D-08     -V/T= 2.0091
 DoSCS=F DFT=T ScalE2(SS,OS)=  1.000000  1.000000
 Range of M.O.s used for correlation:     1   465
 NBasis=   465 NAE=    85 NBE=    85 NFC=     0 NFV=     0
 NROrb=    465 NOA=    85 NOB=    85 NVA=   380 NVB=   380
 Symmetrizing basis deriv contribution to polar:
 IMax=3 JMax=2 DiffMx= 0.00D+00
 Calling FoFJK, ICntrl=      2147 FMM=F ISym2X=0 I1Cent= 0 IOpClX= 0 NMat=1 NMatS=1 NMatT=0.
 -------------------------------------------------------------------
 Center     Atomic                   Forces (Hartrees/Bohr)
 Number     Number              X              Y              Z
 -------------------------------------------------------------------
      1        6           0.000633359   -0.000103431    0.000470050
      2        1           0.000337908   -0.000006474    0.000197225
      3        1          -0.000112309   -0.000117131    0.000011971
      4        6           0.000882559    0.000035443   -0.000006208
      5        8           0.001847681   -0.000509672   -0.000853816
      6        8           0.000353561   -0.000193476   -0.000087572
      7        6          -0.001658326    0.000779307   -0.001328761
      8        1          -0.000154321   -0.000136546   -0.000145627
      9        1          -0.000177451   -0.000059130    0.000086668
     10        6          -0.001617337    0.001305195   -0.000328164
     11        8          -0.000487541    0.000889233    0.000030065
     12        8           0.000292255    0.000512390    0.003172497
     13        1          -0.002663546    0.001429280   -0.002080842
     14        6          -0.000254444    0.000721158   -0.000203073
     15        1           0.000382717    0.000232984    0.000406281
     16        6           0.000420141    0.000376410    0.000239442
     17        1           0.000010909   -0.000017374   -0.000003474
     18        1           0.000027088   -0.000005264    0.000004265
     19        6           0.000518570   -0.000406829    0.000007615
     20        1           0.000021888   -0.000049489    0.000005413
     21        6           0.000412734   -0.000877636    0.000090876
     22        1           0.000003807   -0.000037890   -0.000008697
     23        1           0.000023629   -0.000042802    0.000001044
     24        1           0.000010087   -0.000016957   -0.000007672
     25        6           0.000510735   -0.000545671    0.000282700
     26        1          -0.000002105    0.000118420   -0.000125939
     27        1          -0.000092076   -0.000043377    0.000108606
     28        1           0.000070077   -0.000147026   -0.000038799
     29        6           0.003019293   -0.000808522   -0.000852226
     30        8          -0.001433914    0.002721931    0.001430052
     31        7           0.000508787   -0.000020738   -0.000170422
     32        1           0.000089960   -0.000053841   -0.000035021
     33        6           0.000199736   -0.000001427   -0.000274142
     34        1           0.000003603   -0.000050330    0.000005058
     35        6          -0.000144885   -0.000148248   -0.000060087
     36        1           0.000012703   -0.000022762    0.000019504
     37        6           0.000078838   -0.000255941   -0.000331859
     38        1           0.000012402    0.000003234    0.000016374
     39        1          -0.000007809    0.000004995   -0.000011298
     40        1          -0.000000478   -0.000013160   -0.000004045
     41        6          -0.000366902    0.000254804   -0.000041904
     42        1          -0.000061895    0.000043761   -0.000000535
     43        1           0.000030045    0.000026328    0.000077372
     44        1          -0.000016910   -0.000057220   -0.000007870
     45        8          -0.001493592   -0.005090384    0.000302279
     46        1          -0.000037914    0.000339865    0.000330743
     47        1           0.000002856    0.000438802   -0.000031756
     48        1          -0.000015669   -0.000078614   -0.000210352
     49        1           0.000072419    0.000232497   -0.000164294
     50        1          -0.000029950   -0.000536995    0.000113712
     51        1           0.000039026   -0.000011678    0.000004642
 -------------------------------------------------------------------
 Cartesian Forces:  Max     0.005090384 RMS     0.000792846
 IRC-IRC-IRC-IRC-IRC-IRC-IRC-IRC-IRC-IRC-IRC-IRC-IRC-IRC-IRC-IRC-IRC-IRC
 Pt 30 Step number   1 out of a maximum of  20
 Point Number:  30          Path Number:   1
   CHANGE IN THE REACTION COORDINATE =    0.25175
   NET REACTION COORDINATE UP TO THIS POINT =    7.49951
  # OF POINTS ALONG THE PATH =  30
  # OF STEPS =   1

 Calculating another point on the path.
 IRC-IRC-IRC-IRC-IRC-IRC-IRC-IRC-IRC-IRC-IRC-IRC-IRC-IRC-IRC-IRC-IRC-IRC
 Symmetry turned off by external request.
 Stoichiometry    C14H30NO6(1-)
 Framework group  C1[X(C14H30NO6)]
 Deg. of freedom   147
 Full point group                 C1      NOp   1
                          Input orientation:                          
 ---------------------------------------------------------------------
 Center     Atomic      Atomic             Coordinates (Angstroms)
 Number     Number       Type             X           Y           Z
 ---------------------------------------------------------------------
      1          6           0        2.478371   -3.918045   -0.134251
      2          1           0        3.413099   -3.838536    0.428698
      3          1           0        1.903890   -4.778626    0.226430
      4          6           0        1.624375   -2.640568   -0.006222
      5          8           0        0.535411   -2.655314   -0.638564
      6          8           0        2.102444   -1.706506    0.701151
      7          6           0       -4.366317    2.122876   -2.470744
      8          1           0       -4.991586    2.817909   -1.905013
      9          1           0       -3.881753    2.675040   -3.287073
     10          6           0       -3.287782    1.494168   -1.599942
     11          8           0       -2.720460    0.467282   -1.970913
     12          8           0       -3.042056    2.188470   -0.515172
     13          1           0       -2.312620    1.876497    0.135225
     14          6           0        0.152781    1.454538   -0.691208
     15          1           0       -0.751756    1.388935   -1.290685
     16          6           0        1.253564    0.646295   -1.373990
     17          1           0        0.989101   -0.415552   -1.356097
     18          1           0        2.193375    0.739101   -0.816097
     19          6           0        1.464735    1.105629   -2.832368
     20          1           0        1.498936    2.207445   -2.846251
     21          6           0        2.806563    0.594784   -3.372807
     22          1           0        2.837878   -0.501615   -3.340143
     23          1           0        3.647033    0.963192   -2.773395
     24          1           0        2.968740    0.903103   -4.413331
     25          6           0        0.315385    0.650630   -3.747433
     26          1           0        0.457388    1.018180   -4.771607
     27          1           0       -0.662066    0.984401   -3.392955
     28          1           0        0.280245   -0.444958   -3.782709
     29          6           0       -0.277934    1.108461    0.722430
     30          8           0       -1.340817    1.634572    1.161109
     31          7           0        0.541078    0.396762    1.503043
     32          1           0        1.177669   -0.287531    1.037300
     33          6           0        0.044932   -0.104499    2.781835
     34          1           0       -0.679027   -0.904946    2.578594
     35          6           0        1.200791   -0.613019    3.655069
     36          1           0        1.764978   -1.335044    3.051515
     37          6           0        2.143343    0.531861    4.048110
     38          1           0        3.004531    0.161749    4.617528
     39          1           0        1.619978    1.271104    4.669231
     40          1           0        2.515052    1.044842    3.156488
     41          6           0        0.654423   -1.331763    4.893818
     42          1           0        0.063194   -0.647219    5.517302
     43          1           0        1.467154   -1.726228    5.514600
     44          1           0        0.005426   -2.168833    4.613501
     45          8           0       -1.515020   -1.046557    0.094294
     46          1           0       -0.777236   -1.635796   -0.188014
     47          1           0       -1.912477   -0.705981   -0.718455
     48          1           0        2.700131   -4.103355   -1.191320
     49          1           0       -4.978669    1.338026   -2.923270
     50          1           0        0.424928    2.520668   -0.662350
     51          1           0       -0.497053    0.702026    3.287557
 ---------------------------------------------------------------------
 Rotational constants (GHZ):      0.3000745      0.1949904      0.1503090
 Standard basis: 6-31G(d,p) (6D, 7F)
   465 basis functions,   798 primitive gaussians,   465 cartesian basis functions
    85 alpha electrons       85 beta electrons
       nuclear repulsion energy      1927.7221579352 Hartrees.
 NAtoms=   51 NActive=   51 NUniq=   51 SFac= 1.00D+00 NAtFMM=   60 NAOKFM=F Big=F
 Integral buffers will be    131072 words long.
 Raffenetti 2 integral format.
 Two-electron integral symmetry is turned off.
 Nuclear repulsion after empirical dispersion term =     1927.6620291441 Hartrees.
 One-electron integrals computed using PRISM.
 NBasis=   465 RedAO= T EigKep=  1.98D-03  NBF=   465
 NBsUse=   465 1.00D-06 EigRej= -1.00D+00 NBFU=   465
 Initial guess from the checkpoint file:  "ts-frame25_qm-modify-struc_-1.chk"
 B after Tr=    -0.000172   -0.000012   -0.000181
         Rot=    1.000000    0.000024    0.000029    0.000000 Ang=   0.00 deg.
 ExpMin= 1.61D-01 ExpMax= 5.48D+03 ExpMxC= 8.25D+02 IAcc=2 IRadAn=         4 AccDes= 0.00D+00
 Harris functional with IExCor=  402 and IRadAn=       4 diagonalized for initial guess.
 HarFok:  IExCor=  402 AccDes= 0.00D+00 IRadAn=         4 IDoV= 1 UseB2=F ITyADJ=14
 ICtDFT=  3500011 ScaDFX=  1.000000  1.000000  1.000000  1.000000
 FoFCou: FMM=F IPFlag=           0 FMFlag=      100000 FMFlg1=           0
         NFxFlg=           0 DoJE=T BraDBF=F KetDBF=T FulRan=T
         wScrn=  0.000000 ICntrl=     500 IOpCl=  0 I1Cent=   200000004 NGrid=           0
         NMat0=    1 NMatS0=      1 NMatT0=    0 NMatD0=    1 NMtDS0=    0 NMtDT0=    0
 Symmetry not used in FoFCou.
 Requested convergence on RMS density matrix=1.00D-08 within 128 cycles.
 Requested convergence on MAX density matrix=1.00D-06.
 Requested convergence on             energy=1.00D-06.
 No special actions if energy rises.
 Integral accuracy reduced to 1.0D-05 until final iterations.
 Initial convergence to 1.0D-05 achieved.  Increase integral accuracy.
 SCF Done:  E(RB3LYP) =  -1057.91931086     A.U. after   11 cycles
            NFock= 11  Conv=0.55D-08     -V/T= 2.0091
 DoSCS=F DFT=T ScalE2(SS,OS)=  1.000000  1.000000
 Range of M.O.s used for correlation:     1   465
 NBasis=   465 NAE=    85 NBE=    85 NFC=     0 NFV=     0
 NROrb=    465 NOA=    85 NOB=    85 NVA=   380 NVB=   380
 Symmetrizing basis deriv contribution to polar:
 IMax=3 JMax=2 DiffMx= 0.00D+00
 Calling FoFJK, ICntrl=      2147 FMM=F ISym2X=0 I1Cent= 0 IOpClX= 0 NMat=1 NMatS=1 NMatT=0.
 -------------------------------------------------------------------
 Center     Atomic                   Forces (Hartrees/Bohr)
 Number     Number              X              Y              Z
 -------------------------------------------------------------------
      1        6           0.001341359   -0.000445297    0.000733323
      2        1          -0.000549624    0.000098279   -0.000310911
      3        1          -0.000035551    0.000040239   -0.000096786
      4        6           0.001093485   -0.000384561   -0.000088230
      5        8           0.001612172   -0.000589516   -0.000989894
      6        8           0.000783559   -0.000064074    0.000138891
      7        6          -0.001158626    0.001782774   -0.000823957
      8        1           0.000573099   -0.000557490   -0.000139796
      9        1          -0.000315098   -0.000792761    0.001385197
     10        6          -0.000319096   -0.000825923   -0.000713686
     11        8          -0.002060418    0.003312292    0.000764324
     12        8          -0.019031799    0.008763338   -0.014358384
     13        1           0.011908655   -0.007039869    0.009464962
     14        6           0.000039771    0.000172734   -0.000337026
     15        1           0.000240569    0.000210838   -0.000198105
     16        6           0.000885046    0.000818225    0.000427255
     17        1          -0.000119664   -0.000023605   -0.000087700
     18        1          -0.000226151   -0.000085017   -0.000167838
     19        6           0.000915569   -0.000541829   -0.000109600
     20        1          -0.000188926    0.000181677    0.000133664
     21        6           0.000617686   -0.001846101    0.000119370
     22        1          -0.000134741    0.000330913    0.000004981
     23        1          -0.000157936    0.000190617    0.000023086
     24        1          -0.000072053    0.000165590   -0.000019864
     25        6           0.001000614   -0.001089828    0.000264203
     26        1          -0.000121249    0.000170131   -0.000042235
     27        1          -0.000442701    0.000169260    0.000070605
     28        1           0.000011020    0.000117463   -0.000074109
     29        6          -0.005077384    0.003834200    0.003637895
     30        8           0.009460394   -0.001314529    0.001102146
     31        7           0.000511335   -0.000442008   -0.000722838
     32        1          -0.000228746    0.000301675    0.000166083
     33        6           0.000176115    0.000178422   -0.000422568
     34        1           0.000002115   -0.000030684    0.000119805
     35        6          -0.000161640   -0.000349052   -0.000104119
     36        1           0.000078655    0.000115242    0.000000108
     37        6           0.000294800   -0.000555374   -0.000628466
     38        1          -0.000018006    0.000081804    0.000083626
     39        1          -0.000050592    0.000130967    0.000116900
     40        1          -0.000028409    0.000035982    0.000107306
     41        6          -0.000827246    0.000512608    0.000038871
     42        1           0.000016539   -0.000011783    0.000020468
     43        1           0.000183424   -0.000090347    0.000128352
     44        1           0.000112608   -0.000046187   -0.000025372
     45        8          -0.001655978   -0.005178789    0.001830633
     46        1           0.000155986    0.000138721   -0.000383734
     47        1          -0.000025938    0.000542138   -0.000933669
     48        1          -0.000117259    0.000009568    0.000060001
     49        1           0.001055625    0.000203645    0.000616269
     50        1           0.000157672   -0.000221840    0.000165079
     51        1          -0.000103039   -0.000082876    0.000055482
 -------------------------------------------------------------------
 Cartesian Forces:  Max     0.019031799 RMS     0.002748741
 IRC-IRC-IRC-IRC-IRC-IRC-IRC-IRC-IRC-IRC-IRC-IRC-IRC-IRC-IRC-IRC-IRC-IRC
 Pt 31 Step number   1 out of a maximum of  20
 Point Number:  31          Path Number:   1
   CHANGE IN THE REACTION COORDINATE =    0.24924
   NET REACTION COORDINATE UP TO THIS POINT =    7.74875
  # OF POINTS ALONG THE PATH =  31
  # OF STEPS =   1

 Calculating another point on the path.
 IRC-IRC-IRC-IRC-IRC-IRC-IRC-IRC-IRC-IRC-IRC-IRC-IRC-IRC-IRC-IRC-IRC-IRC
 Symmetry turned off by external request.
 Stoichiometry    C14H30NO6(1-)
 Framework group  C1[X(C14H30NO6)]
 Deg. of freedom   147
 Full point group                 C1      NOp   1
                          Input orientation:                          
 ---------------------------------------------------------------------
 Center     Atomic      Atomic             Coordinates (Angstroms)
 Number     Number       Type             X           Y           Z
 ---------------------------------------------------------------------
      1          6           0        2.478630   -3.919399   -0.134585
      2          1           0        3.413856   -3.842235    0.425914
      3          1           0        1.901345   -4.778504    0.225680
      4          6           0        1.626298   -2.641195   -0.006445
      5          8           0        0.537865   -2.655809   -0.639524
      6          8           0        2.103878   -1.706640    0.701378
      7          6           0       -4.368635    2.122521   -2.474074
      8          1           0       -5.010641    2.802018   -1.905605
      9          1           0       -3.880325    2.693001   -3.278675
     10          6           0       -3.292021    1.495982   -1.601426
     11          8           0       -2.721671    0.469674   -1.969658
     12          8           0       -3.057272    2.196338   -0.524046
     13          1           0       -2.289615    1.859449    0.158157
     14          6           0        0.153446    1.455374   -0.690280
     15          1           0       -0.749347    1.401591   -1.288810
     16          6           0        1.254095    0.646941   -1.373600
     17          1           0        0.989424   -0.415029   -1.355867
     18          1           0        2.193597    0.739872   -0.815855
     19          6           0        1.465847    1.105135   -2.832291
     20          1           0        1.499640    2.207305   -2.846072
     21          6           0        2.807211    0.592840   -3.372773
     22          1           0        2.836113   -0.503011   -3.341318
     23          1           0        3.647622    0.960615   -2.773046
     24          1           0        2.969059    0.902974   -4.412910
     25          6           0        0.316040    0.649691   -3.746613
     26          1           0        0.454137    1.021620   -4.769647
     27          1           0       -0.662207    0.980191   -3.389335
     28          1           0        0.283761   -0.445368   -3.785434
     29          6           0       -0.275894    1.108238    0.724519
     30          8           0       -1.331816    1.633992    1.167472
     31          7           0        0.541810    0.396663    1.502691
     32          1           0        1.179658   -0.286257    1.037223
     33          6           0        0.045933   -0.105104    2.781640
     34          1           0       -0.676877   -0.906393    2.578095
     35          6           0        1.201383   -0.613575    3.655271
     36          1           0        1.766572   -1.335812    3.052990
     37          6           0        2.143901    0.531431    4.047737
     38          1           0        3.004751    0.162631    4.618509
     39          1           0        1.620265    1.271666    4.668055
     40          1           0        2.516202    1.043870    3.156202
     41          6           0        0.654007   -1.331102    4.894444
     42          1           0        0.058972   -0.647155    5.514562
     43          1           0        1.466515   -1.721047    5.518920
     44          1           0        0.009531   -2.171579    4.614830
     45          8           0       -1.517112   -1.051704    0.095889
     46          1           0       -0.773627   -1.634557   -0.187621
     47          1           0       -1.907101   -0.702634   -0.721277
     48          1           0        2.695726   -4.105693   -1.192739
     49          1           0       -4.961305    1.331728   -2.944958
     50          1           0        0.432834    2.516578   -0.652719
     51          1           0       -0.496689    0.700093    3.288356
 ---------------------------------------------------------------------
 Rotational constants (GHZ):      0.2998507      0.1947783      0.1501635
 Standard basis: 6-31G(d,p) (6D, 7F)
   465 basis functions,   798 primitive gaussians,   465 cartesian basis functions
    85 alpha electrons       85 beta electrons
       nuclear repulsion energy      1927.0533123366 Hartrees.
 NAtoms=   51 NActive=   51 NUniq=   51 SFac= 1.00D+00 NAtFMM=   60 NAOKFM=F Big=F
 Integral buffers will be    131072 words long.
 Raffenetti 2 integral format.
 Two-electron integral symmetry is turned off.
 Nuclear repulsion after empirical dispersion term =     1926.9932302990 Hartrees.
 One-electron integrals computed using PRISM.
 NBasis=   465 RedAO= T EigKep=  1.98D-03  NBF=   465
 NBsUse=   465 1.00D-06 EigRej= -1.00D+00 NBFU=   465
 Initial guess from the checkpoint file:  "ts-frame25_qm-modify-struc_-1.chk"
 B after Tr=     0.000240   -0.000101    0.000112
         Rot=    1.000000   -0.000017    0.000009   -0.000004 Ang=  -0.00 deg.
 ExpMin= 1.61D-01 ExpMax= 5.48D+03 ExpMxC= 8.25D+02 IAcc=2 IRadAn=         4 AccDes= 0.00D+00
 Harris functional with IExCor=  402 and IRadAn=       4 diagonalized for initial guess.
 HarFok:  IExCor=  402 AccDes= 0.00D+00 IRadAn=         4 IDoV= 1 UseB2=F ITyADJ=14
 ICtDFT=  3500011 ScaDFX=  1.000000  1.000000  1.000000  1.000000
 FoFCou: FMM=F IPFlag=           0 FMFlag=      100000 FMFlg1=           0
         NFxFlg=           0 DoJE=T BraDBF=F KetDBF=T FulRan=T
         wScrn=  0.000000 ICntrl=     500 IOpCl=  0 I1Cent=   200000004 NGrid=           0
         NMat0=    1 NMatS0=      1 NMatT0=    0 NMatD0=    1 NMtDS0=    0 NMtDT0=    0
 Symmetry not used in FoFCou.
 Requested convergence on RMS density matrix=1.00D-08 within 128 cycles.
 Requested convergence on MAX density matrix=1.00D-06.
 Requested convergence on             energy=1.00D-06.
 No special actions if energy rises.
 Integral accuracy reduced to 1.0D-05 until final iterations.
 Initial convergence to 1.0D-05 achieved.  Increase integral accuracy.
 SCF Done:  E(RB3LYP) =  -1057.92020681     A.U. after   11 cycles
            NFock= 11  Conv=0.48D-08     -V/T= 2.0092
 DoSCS=F DFT=T ScalE2(SS,OS)=  1.000000  1.000000
 Range of M.O.s used for correlation:     1   465
 NBasis=   465 NAE=    85 NBE=    85 NFC=     0 NFV=     0
 NROrb=    465 NOA=    85 NOB=    85 NVA=   380 NVB=   380
 Symmetrizing basis deriv contribution to polar:
 IMax=3 JMax=2 DiffMx= 0.00D+00
 Calling FoFJK, ICntrl=      2147 FMM=F ISym2X=0 I1Cent= 0 IOpClX= 0 NMat=1 NMatS=1 NMatT=0.
 -------------------------------------------------------------------
 Center     Atomic                   Forces (Hartrees/Bohr)
 Number     Number              X              Y              Z
 -------------------------------------------------------------------
      1        6           0.000564572   -0.000624763    0.000115623
      2        1          -0.000039481    0.000105175   -0.000006784
      3        1           0.000157160    0.000121190    0.000069369
      4        6           0.001044720   -0.000155309   -0.000024085
      5        8           0.001582295   -0.000321951   -0.000916853
      6        8           0.000660315   -0.000157937    0.000091077
      7        6          -0.001891762    0.001300757   -0.003753271
      8        1           0.001101016   -0.001239076   -0.000698293
      9        1          -0.001190000   -0.001363281    0.002321122
     10        6          -0.002696674    0.001542449   -0.001647262
     11        8          -0.000661566    0.001491509    0.000474909
     12        8           0.002561015   -0.000723757    0.005087510
     13        1          -0.002852429    0.002206165   -0.001827582
     14        6           0.001469971   -0.000661612    0.001371445
     15        1          -0.001369110   -0.000230079   -0.001189858
     16        6           0.000379217    0.000206606    0.000250154
     17        1          -0.000041997    0.000040439   -0.000072305
     18        1          -0.000105894   -0.000094727   -0.000022999
     19        6           0.000597687   -0.000272783   -0.000015346
     20        1          -0.000089476   -0.000025676    0.000036464
     21        6           0.000378387   -0.001144637    0.000101058
     22        1          -0.000005577   -0.000021617    0.000023108
     23        1          -0.000052051    0.000088722    0.000037175
     24        1          -0.000040320    0.000047125    0.000047338
     25        6           0.000513397   -0.000492603    0.000428489
     26        1           0.000010606    0.000108565   -0.000100589
     27        1          -0.000131734   -0.000036745    0.000024334
     28        1          -0.000011168   -0.000171014   -0.000079477
     29        6           0.001937422    0.000163900   -0.000862305
     30        8          -0.002319685    0.002516186   -0.000475601
     31        7           0.000868946   -0.000859387    0.000200409
     32        1           0.000119487   -0.000049347   -0.000082065
     33        6           0.000339408   -0.000246485   -0.000077964
     34        1          -0.000039238    0.000040912   -0.000052759
     35        6           0.000075186   -0.000286014    0.000036126
     36        1          -0.000035671    0.000068534   -0.000088493
     37        6           0.000161476   -0.000256693   -0.000309256
     38        1          -0.000045928    0.000001612    0.000011314
     39        1           0.000012013   -0.000001837   -0.000008197
     40        1           0.000037514    0.000055433    0.000029982
     41        6          -0.000479936    0.000437929    0.000113327
     42        1          -0.000075271    0.000055247    0.000065917
     43        1           0.000075499    0.000000306   -0.000046763
     44        1          -0.000036696   -0.000091504   -0.000079384
     45        8          -0.002051824   -0.003808727   -0.001271964
     46        1          -0.000415246    0.000255519   -0.000003350
     47        1           0.000778576   -0.000406520    0.001780639
     48        1           0.000069498    0.000107206    0.000270692
     49        1           0.000803704    0.001234555    0.000669518
     50        1           0.000448812    0.001547732   -0.000023051
     51        1          -0.000069165    0.000000307    0.000078756
 -------------------------------------------------------------------
 Cartesian Forces:  Max     0.005087510 RMS     0.001026542
 IRC-IRC-IRC-IRC-IRC-IRC-IRC-IRC-IRC-IRC-IRC-IRC-IRC-IRC-IRC-IRC-IRC-IRC
 Pt 32 Step number   1 out of a maximum of  20
 Point Number:  32          Path Number:   1
   CHANGE IN THE REACTION COORDINATE =    0.21908
   NET REACTION COORDINATE UP TO THIS POINT =    7.96783
  # OF POINTS ALONG THE PATH =  32
  # OF STEPS =   1

 Calculating another point on the path.
 IRC-IRC-IRC-IRC-IRC-IRC-IRC-IRC-IRC-IRC-IRC-IRC-IRC-IRC-IRC-IRC-IRC-IRC
 Symmetry turned off by external request.
 Stoichiometry    C14H30NO6(1-)
 Framework group  C1[X(C14H30NO6)]
 Deg. of freedom   147
 Full point group                 C1      NOp   1
                          Input orientation:                          
 ---------------------------------------------------------------------
 Center     Atomic      Atomic             Coordinates (Angstroms)
 Number     Number       Type             X           Y           Z
 ---------------------------------------------------------------------
      1          6           0        2.483344   -3.921110   -0.132500
      2          1           0        3.418816   -3.842196    0.427683
      3          1           0        1.906440   -4.779159    0.230447
      4          6           0        1.631510   -2.642248   -0.007259
      5          8           0        0.545263   -2.657282   -0.644139
      6          8           0        2.107083   -1.707394    0.701724
      7          6           0       -4.374484    2.124918   -2.479333
      8          1           0       -5.018976    2.800261   -1.916756
      9          1           0       -3.881466    2.690801   -3.274940
     10          6           0       -3.300488    1.502084   -1.602610
     11          8           0       -2.726221    0.478045   -1.968045
     12          8           0       -3.066205    2.201278   -0.520769
     13          1           0       -2.302590    1.872057    0.146718
     14          6           0        0.155370    1.456974   -0.689830
     15          1           0       -0.750178    1.393081   -1.289969
     16          6           0        1.256296    0.648029   -1.372043
     17          1           0        0.990069   -0.413369   -1.353457
     18          1           0        2.195473    0.739658   -0.814451
     19          6           0        1.468428    1.103159   -2.831765
     20          1           0        1.502429    2.205304   -2.847627
     21          6           0        2.809004    0.588180   -3.371827
     22          1           0        2.836623   -0.507583   -3.339536
     23          1           0        3.649264    0.956517   -2.772223
     24          1           0        2.970736    0.898318   -4.411952
     25          6           0        0.318092    0.646959   -3.745176
     26          1           0        0.454464    1.020607   -4.767507
     27          1           0       -0.660288    0.975975   -3.387350
     28          1           0        0.286609   -0.447723   -3.786028
     29          6           0       -0.272325    1.114489    0.726872
     30          8           0       -1.330069    1.640023    1.166912
     31          7           0        0.543239    0.394727    1.501868
     32          1           0        1.180154   -0.288381    1.034789
     33          6           0        0.047087   -0.106126    2.780771
     34          1           0       -0.676641   -0.906358    2.576457
     35          6           0        1.201518   -0.614740    3.655110
     36          1           0        1.766160   -1.337783    3.053342
     37          6           0        2.144794    0.529992    4.046512
     38          1           0        3.004791    0.161187    4.618466
     39          1           0        1.621342    1.271198    4.665877
     40          1           0        2.518213    1.041757    3.155034
     41          6           0        0.652085   -1.329825    4.894782
     42          1           0        0.055279   -0.645352    5.512697
     43          1           0        1.464238   -1.718071    5.520904
     44          1           0        0.009224   -2.171631    4.615081
     45          8           0       -1.524506   -1.067168    0.097615
     46          1           0       -0.776394   -1.641285   -0.190057
     47          1           0       -1.908952   -0.710395   -0.716341
     48          1           0        2.700214   -4.108817   -1.190087
     49          1           0       -4.960932    1.334112   -2.949899
     50          1           0        0.429698    2.523112   -0.659678
     51          1           0       -0.495484    0.699591    3.286930
 ---------------------------------------------------------------------
 Rotational constants (GHZ):      0.2992798      0.1945045      0.1499181
 Standard basis: 6-31G(d,p) (6D, 7F)
   465 basis functions,   798 primitive gaussians,   465 cartesian basis functions
    85 alpha electrons       85 beta electrons
       nuclear repulsion energy      1925.6266353378 Hartrees.
 NAtoms=   51 NActive=   51 NUniq=   51 SFac= 1.00D+00 NAtFMM=   60 NAOKFM=F Big=F
 Integral buffers will be    131072 words long.
 Raffenetti 2 integral format.
 Two-electron integral symmetry is turned off.
 Nuclear repulsion after empirical dispersion term =     1925.5666487160 Hartrees.
 One-electron integrals computed using PRISM.
 NBasis=   465 RedAO= T EigKep=  1.98D-03  NBF=   465
 NBsUse=   465 1.00D-06 EigRej= -1.00D+00 NBFU=   465
 Initial guess from the checkpoint file:  "ts-frame25_qm-modify-struc_-1.chk"
 B after Tr=    -0.000020   -0.000192   -0.000109
         Rot=    1.000000    0.000031    0.000018   -0.000006 Ang=   0.00 deg.
 ExpMin= 1.61D-01 ExpMax= 5.48D+03 ExpMxC= 8.25D+02 IAcc=2 IRadAn=         4 AccDes= 0.00D+00
 Harris functional with IExCor=  402 and IRadAn=       4 diagonalized for initial guess.
 HarFok:  IExCor=  402 AccDes= 0.00D+00 IRadAn=         4 IDoV= 1 UseB2=F ITyADJ=14
 ICtDFT=  3500011 ScaDFX=  1.000000  1.000000  1.000000  1.000000
 FoFCou: FMM=F IPFlag=           0 FMFlag=      100000 FMFlg1=           0
         NFxFlg=           0 DoJE=T BraDBF=F KetDBF=T FulRan=T
         wScrn=  0.000000 ICntrl=     500 IOpCl=  0 I1Cent=   200000004 NGrid=           0
         NMat0=    1 NMatS0=      1 NMatT0=    0 NMatD0=    1 NMtDS0=    0 NMtDT0=    0
 Symmetry not used in FoFCou.
 Requested convergence on RMS density matrix=1.00D-08 within 128 cycles.
 Requested convergence on MAX density matrix=1.00D-06.
 Requested convergence on             energy=1.00D-06.
 No special actions if energy rises.
 Integral accuracy reduced to 1.0D-05 until final iterations.
 Initial convergence to 1.0D-05 achieved.  Increase integral accuracy.
 SCF Done:  E(RB3LYP) =  -1057.92070166     A.U. after   11 cycles
            NFock= 11  Conv=0.44D-08     -V/T= 2.0091
 DoSCS=F DFT=T ScalE2(SS,OS)=  1.000000  1.000000
 Range of M.O.s used for correlation:     1   465
 NBasis=   465 NAE=    85 NBE=    85 NFC=     0 NFV=     0
 NROrb=    465 NOA=    85 NOB=    85 NVA=   380 NVB=   380
 Symmetrizing basis deriv contribution to polar:
 IMax=3 JMax=2 DiffMx= 0.00D+00
 Calling FoFJK, ICntrl=      2147 FMM=F ISym2X=0 I1Cent= 0 IOpClX= 0 NMat=1 NMatS=1 NMatT=0.
 -------------------------------------------------------------------
 Center     Atomic                   Forces (Hartrees/Bohr)
 Number     Number              X              Y              Z
 -------------------------------------------------------------------
      1        6           0.000829856   -0.000322609    0.000425565
      2        1          -0.000101431    0.000039466   -0.000048430
      3        1           0.000100250    0.000057488    0.000034353
      4        6           0.000906377   -0.000155490   -0.000085635
      5        8           0.001492299   -0.000052508   -0.000850785
      6        8           0.000579027   -0.000297928   -0.000023255
      7        6          -0.000819589   -0.000530083   -0.000445816
      8        1          -0.000404163    0.000612884    0.000701818
      9        1           0.000297509    0.000981819   -0.000966215
     10        6          -0.001317145    0.001004161    0.000216040
     11        8          -0.000535989    0.001167630    0.000280012
     12        8          -0.000970724    0.000844925    0.001175132
     13        1          -0.000999563    0.000400778   -0.000289021
     14        6           0.000093695    0.000906014   -0.000114496
     15        1           0.000423962    0.000178755    0.000359946
     16        6           0.000281500    0.000268794    0.000143375
     17        1           0.000005736   -0.000154147   -0.000012130
     18        1           0.000166501    0.000014056    0.000088546
     19        6           0.000401934   -0.000381059    0.000104248
     20        1           0.000009040   -0.000045760    0.000011514
     21        6           0.000298860   -0.000770852    0.000182517
     22        1           0.000008037   -0.000029659    0.000037435
     23        1           0.000007208   -0.000016386    0.000006306
     24        1           0.000012253   -0.000046135    0.000001817
     25        6           0.000508677   -0.000319250    0.000413883
     26        1           0.000071162    0.000136971   -0.000307138
     27        1          -0.000203833    0.000043572    0.000130489
     28        1           0.000046239   -0.000381770   -0.000007331
     29        6           0.000454771   -0.000014050   -0.000628664
     30        8           0.000285757    0.001722325   -0.000202228
     31        7           0.000053811    0.000086423   -0.000251272
     32        1          -0.000035252    0.000071132    0.000050375
     33        6           0.000126447   -0.000189785   -0.000272166
     34        1          -0.000020668   -0.000064734    0.000053093
     35        6          -0.000008297   -0.000164576   -0.000009849
     36        1          -0.000006187   -0.000010687   -0.000001871
     37        6           0.000136605   -0.000201665   -0.000186275
     38        1           0.000007895   -0.000014800    0.000014620
     39        1           0.000005723   -0.000001635   -0.000010073
     40        1           0.000003079   -0.000023439    0.000002795
     41        6          -0.000268184    0.000237696    0.000045907
     42        1          -0.000025564    0.000044341    0.000012483
     43        1          -0.000004411    0.000000309    0.000015326
     44        1          -0.000048708   -0.000021058   -0.000018267
     45        8          -0.001312102   -0.004203832   -0.000062585
     46        1          -0.000224194    0.000063348    0.000250404
     47        1          -0.000056628    0.000384199    0.000388860
     48        1           0.000086538   -0.000035039    0.000094798
     49        1          -0.000238391   -0.000381524   -0.000350438
     50        1          -0.000065274   -0.000446430   -0.000118238
     51        1          -0.000034452    0.000009803    0.000020521
 -------------------------------------------------------------------
 Cartesian Forces:  Max     0.004203832 RMS     0.000548697
 IRC-IRC-IRC-IRC-IRC-IRC-IRC-IRC-IRC-IRC-IRC-IRC-IRC-IRC-IRC-IRC-IRC-IRC
 Pt 33 Step number   1 out of a maximum of  20
 Point Number:  33          Path Number:   1
   CHANGE IN THE REACTION COORDINATE =    0.23967
   NET REACTION COORDINATE UP TO THIS POINT =    8.20750
  # OF POINTS ALONG THE PATH =  33
  # OF STEPS =   1

 Calculating another point on the path.
 IRC-IRC-IRC-IRC-IRC-IRC-IRC-IRC-IRC-IRC-IRC-IRC-IRC-IRC-IRC-IRC-IRC-IRC
 Symmetry turned off by external request.
 Stoichiometry    C14H30NO6(1-)
 Framework group  C1[X(C14H30NO6)]
 Deg. of freedom   147
 Full point group                 C1      NOp   1
                          Input orientation:                          
 ---------------------------------------------------------------------
 Center     Atomic      Atomic             Coordinates (Angstroms)
 Number     Number       Type             X           Y           Z
 ---------------------------------------------------------------------
      1          6           0        2.488467   -3.922750   -0.130106
      2          1           0        3.424058   -3.842881    0.429173
      3          1           0        1.911634   -4.779451    0.235846
      4          6           0        1.636999   -2.643146   -0.008239
      5          8           0        0.552577   -2.657600   -0.648497
      6          8           0        2.110541   -1.708584    0.701866
      7          6           0       -4.381039    2.128363   -2.483151
      8          1           0       -5.036795    2.790440   -1.910998
      9          1           0       -3.890739    2.717447   -3.269797
     10          6           0       -3.307392    1.507255   -1.603698
     11          8           0       -2.729336    0.484727   -1.965003
[truncated: 2,897,517 more chars]
