# Supplementary material for: Selective Protonation of Catalytic Dyad for γ-Secretase-Mediated Hydrolysis Revealed by Multiscale Simulations
Source: J Phys Chem B. 2024 Nov 7;128(46):11345–58. doi: 10.1021/acs.jpcb.4c04085 (PMC11586911; doi:10.1021/acs.jpcb.4c04085)
Supplement: Supplementary file 2 — jp4c04085_si_002.zip [file jp4c04085_si_002.zip › Figure S16 D385-protonated QM structures/RS_opt_freq.log]

 Entering Gaussian System, Link 0=g09
 Input=ts-frame25_qm-modify-struc_-1-irc-rc.gjf
 Output=ts-frame25_qm-modify-struc_-1-irc-rc.log
 Initial command:
 /share/home/wubh/software/g09/l1.exe "/share4/home/wubh/qmmm/ASH385/new_choosen_model/qm-cal/bridged-wat-step1/qm_region/ts-only_2bond/modify/gas/irc/Gau-20203.inp" -scrdir="/share4/home/wubh/qmmm/ASH385/new_choosen_model/qm-cal/bridged-wat-step1/qm_region/ts-only_2bond/modify/gas/irc/"
 Entering Link 1 = /share/home/wubh/software/g09/l1.exe PID=     20204.
  
 Copyright (c) 1988,1990,1992,1993,1995,1998,2003,2009,2015,
            Gaussian, Inc.  All Rights Reserved.
  
 This is part of the Gaussian(R) 09 program.  It is based on
 the Gaussian(R) 03 system (copyright 2003, Gaussian, Inc.),
 the Gaussian(R) 98 system (copyright 1998, Gaussian, Inc.),
 the Gaussian(R) 94 system (copyright 1995, Gaussian, Inc.),
 the Gaussian 92(TM) system (copyright 1992, Gaussian, Inc.),
 the Gaussian 90(TM) system (copyright 1990, Gaussian, Inc.),
 the Gaussian 88(TM) system (copyright 1988, Gaussian, Inc.),
 the Gaussian 86(TM) system (copyright 1986, Carnegie Mellon
 University), and the Gaussian 82(TM) system (copyright 1983,
 Carnegie Mellon University). Gaussian is a federally registered
 trademark of Gaussian, Inc.
  
 This software contains proprietary and confidential information,
 including trade secrets, belonging to Gaussian, Inc.
  
 This software is provided under written license and may be
 used, copied, transmitted, or stored only in accord with that
 written license.
  
 The following legend is applicable only to US Government
 contracts under FAR:
  
                    RESTRICTED RIGHTS LEGEND
  
 Use, reproduction and disclosure by the US Government is
 subject to restrictions as set forth in subparagraphs (a)
 and (c) of the Commercial Computer Software - Restricted
 Rights clause in FAR 52.227-19.
  
 Gaussian, Inc.
 340 Quinnipiac St., Bldg. 40, Wallingford CT 06492
  
  
 ---------------------------------------------------------------
 Warning -- This program may not be used in any manner that
 competes with the business of Gaussian, Inc. or will provide
 assistance to any competitor of Gaussian, Inc.  The licensee
 of this program is prohibited from giving any competitor of
 Gaussian, Inc. access to this program.  By using this program,
 the user acknowledges that Gaussian, Inc. is engaged in the
 business of creating and licensing software in the field of
 computational chemistry and represents and warrants to the
 licensee that it is not a competitor of Gaussian, Inc. and that
 it will not use this program in any manner prohibited above.
 ---------------------------------------------------------------
  

 Cite this work as:
 Gaussian 09, Revision E.01,
 M. J. Frisch, G. W. Trucks, H. B. Schlegel, G. E. Scuseria, 
 M. A. Robb, J. R. Cheeseman, G. Scalmani, V. Barone, B. Mennucci, 
 G. A. Petersson, H. Nakatsuji, M. Caricato, X. Li, H. P. Hratchian, 
 A. F. Izmaylov, J. Bloino, G. Zheng, J. L. Sonnenberg, M. Hada, 
 M. Ehara, K. Toyota, R. Fukuda, J. Hasegawa, M. Ishida, T. Nakajima, 
 Y. Honda, O. Kitao, H. Nakai, T. Vreven, J. A. Montgomery, Jr., 
 J. E. Peralta, F. Ogliaro, M. Bearpark, J. J. Heyd, E. Brothers, 
 K. N. Kudin, V. N. Staroverov, T. Keith, R. Kobayashi, J. Normand, 
 K. Raghavachari, A. Rendell, J. C. Burant, S. S. Iyengar, J. Tomasi, 
 M. Cossi, N. Rega, J. M. Millam, M. Klene, J. E. Knox, J. B. Cross, 
 V. Bakken, C. Adamo, J. Jaramillo, R. Gomperts, R. E. Stratmann, 
 O. Yazyev, A. J. Austin, R. Cammi, C. Pomelli, J. W. Ochterski, 
 R. L. Martin, K. Morokuma, V. G. Zakrzewski, G. A. Voth, 
 P. Salvador, J. J. Dannenberg, S. Dapprich, A. D. Daniels, 
 O. Farkas, J. B. Foresman, J. V. Ortiz, J. Cioslowski, 
 and D. J. Fox, Gaussian, Inc., Wallingford CT, 2013.
 
 ******************************************
 Gaussian 09:  ES64L-G09RevE.01 30-Nov-2015
                 6-Aug-2024 
 ******************************************
 %nprocshared=24
 Will use up to   24 processors via shared memory.
 %chk=ts-frame25_qm-modify-struc_-1-irc-rc.chk
 %mem=24GB
 -------------------------------------------------------------------
 # opt=(calcfc,gdiis) freq B3LYP/6-31G** em=gd3 int=ultrafine nosymm
 -------------------------------------------------------------------

 Warning!  Use of Opt=GDIIS is deprecated since it is seldom a good choice.

 1/10=4,14=-1,18=20,19=11,26=4,38=1/1,3;
 2/9=110,12=2,15=1,17=6,18=5,40=1/2;
 3/5=1,6=6,7=101,11=2,16=1,25=1,30=1,71=2,74=-5,75=-5,124=31,140=1/1,2,3;
 4//1;
 5/5=2,38=5/2;
 8/6=4,10=90,11=11/1;
 11/6=1,8=1,9=11,15=111,16=1,31=1/1,2,10;
 10/6=1,13=1,31=1/2;
 6/7=2,8=2,9=2,10=2,28=1/1;
 7/10=1,18=20,25=1,30=1/1,2,3,16;
 1/10=4,14=-1,18=20,19=11,26=4/3(2);
 2/9=110,15=1/2;
 99//99;
 2/9=110,15=1/2;
 3/5=1,6=6,7=101,11=2,16=1,25=1,30=1,71=1,74=-5,75=-5,124=31/1,2,3;
 4/5=5,16=3,69=1/1;
 5/5=2,38=5/2;
 7/30=1/1,2,3,16;
 1/14=-1,18=20,19=11,26=4/3(-5);
 2/9=110,15=1/2;
 6/7=2,8=2,9=2,10=2,19=2,28=1/1;
 99/9=1/99;
 -----
 Title
 -----
 Symbolic Z-matrix:
 Charge = -1 Multiplicity = 1
 C                     2.83754  -3.6743   -0.29151 
 H                     3.61985  -3.38603  -1.004 
 H                     3.32547  -3.93138   0.65166 
 C                     1.87465  -2.48546  -0.10178 
 O                     0.86456  -2.44799  -0.85382 
 O                     2.22075  -1.62211   0.76012 
 C                    -4.6496    2.14183  -2.19038 
 H                    -5.49815   1.53702  -1.85286 
 H                    -4.88915   3.19833  -2.05265 
 C                    -3.42064   1.73236  -1.39518 
 O                    -2.83873   0.67896  -1.63379 
 O                    -3.09598   2.60238  -0.46306 
 H                    -2.29297   2.27938   0.12552 
 C                     0.21106   1.527    -0.79307 
 H                    -0.66888   1.27783  -1.39324 
 C                     1.43415   0.78777  -1.33062 
 H                     1.36635  -0.26527  -1.05028 
 H                     2.34476   1.17872  -0.86709 
 C                     1.5546    0.82963  -2.86581 
 H                     1.47023   1.87386  -3.20781 
 C                     2.92878   0.29245  -3.29207 
 H                     3.04964  -0.74161  -2.94798 
 H                     3.7434    0.88435  -2.85856 
 H                     3.04455   0.30107  -4.38231 
 C                     0.44068  -0.00488  -3.52477 
 H                     0.55194  -0.02099  -4.61814 
 H                    -0.55904   0.37657  -3.2968 
 H                     0.4893   -1.03548  -3.1505 
 C                    -0.23636   1.24635   0.63023 
 O                    -1.24712   1.86134   1.07348 
 N                     0.43251   0.37631   1.38239 
 H                     1.13108  -0.28064   0.97018 
 C                    -0.13928  -0.08871   2.64387 
 H                    -0.93413  -0.80396   2.3966 
 C                     0.92138  -0.73739   3.54243 
 H                     1.36071  -1.57248   2.98388 
 C                     2.05214   0.24277   3.88011 
 H                     2.82194  -0.24208   4.49504 
 H                     1.66901   1.10929   4.43766 
 H                     2.53004   0.60813   2.96666 
 C                     0.2524   -1.27794   4.81185 
 H                    -0.22367  -0.46883   5.38068 
 H                     0.98383  -1.76021   5.47048 
 H                    -0.52179  -2.01395   4.57004 
 O                    -1.63478  -1.5625    0.14764 
 H                    -0.75855  -1.81542  -0.21432 
 H                    -1.93107  -0.82853  -0.40878 
 H                     2.30827  -4.53934  -0.70032 
 H                    -4.485     1.91714  -3.24866 
 H                     0.32898   2.61723  -0.8732 
 H                    -0.59977   0.76614   3.15182 
 
 Add virtual bond connecting atoms O30        and H13        Dist= 2.78D+00.
 Add virtual bond connecting atoms H32        and O6         Dist= 3.29D+00.
 Add virtual bond connecting atoms H46        and O5         Dist= 3.51D+00.

 GradGradGradGradGradGradGradGradGradGradGradGradGradGradGradGradGradGrad
 Berny optimization.
 Initialization pass.
                           ----------------------------
                           !    Initial Parameters    !
                           ! (Angstroms and Degrees)  !
 --------------------------                            --------------------------
 ! Name  Definition              Value          Derivative Info.                !
 --------------------------------------------------------------------------------
 ! R1    R(1,2)                  1.0967         calculate D2E/DX2 analytically  !
 ! R2    R(1,3)                  1.0926         calculate D2E/DX2 analytically  !
 ! R3    R(1,4)                  1.5416         calculate D2E/DX2 analytically  !
 ! R4    R(1,48)                 1.0934         calculate D2E/DX2 analytically  !
 ! R5    R(4,5)                  1.2599         calculate D2E/DX2 analytically  !
 ! R6    R(4,6)                  1.2681         calculate D2E/DX2 analytically  !
 ! R7    R(5,46)                 1.8557         calculate D2E/DX2 analytically  !
 ! R8    R(6,32)                 1.741          calculate D2E/DX2 analytically  !
 ! R9    R(7,8)                  1.0953         calculate D2E/DX2 analytically  !
 ! R10   R(7,9)                  1.092          calculate D2E/DX2 analytically  !
 ! R11   R(7,10)                 1.52           calculate D2E/DX2 analytically  !
 ! R12   R(7,49)                 1.0943         calculate D2E/DX2 analytically  !
 ! R13   R(10,11)                1.2269         calculate D2E/DX2 analytically  !
 ! R14   R(10,12)                1.3157         calculate D2E/DX2 analytically  !
 ! R15   R(12,13)                1.0467         calculate D2E/DX2 analytically  !
 ! R16   R(13,30)                1.4721         calculate D2E/DX2 analytically  !
 ! R17   R(14,15)                1.0939         calculate D2E/DX2 analytically  !
 ! R18   R(14,16)                1.5269         calculate D2E/DX2 analytically  !
 ! R19   R(14,29)                1.5181         calculate D2E/DX2 analytically  !
 ! R20   R(14,50)                1.0995         calculate D2E/DX2 analytically  !
 ! R21   R(16,17)                1.0918         calculate D2E/DX2 analytically  !
 ! R22   R(16,18)                1.094          calculate D2E/DX2 analytically  !
 ! R23   R(16,19)                1.5405         calculate D2E/DX2 analytically  !
 ! R24   R(19,20)                1.102          calculate D2E/DX2 analytically  !
 ! R25   R(19,21)                1.5358         calculate D2E/DX2 analytically  !
 ! R26   R(19,25)                1.54           calculate D2E/DX2 analytically  !
 ! R27   R(21,22)                1.0965         calculate D2E/DX2 analytically  !
 ! R28   R(21,23)                1.0963         calculate D2E/DX2 analytically  !
 ! R29   R(21,24)                1.0964         calculate D2E/DX2 analytically  !
 ! R30   R(25,26)                1.0991         calculate D2E/DX2 analytically  !
 ! R31   R(25,27)                1.094          calculate D2E/DX2 analytically  !
 ! R32   R(25,28)                1.0975         calculate D2E/DX2 analytically  !
 ! R33   R(29,30)                1.2635         calculate D2E/DX2 analytically  !
 ! R34   R(29,31)                1.3305         calculate D2E/DX2 analytically  !
 ! R35   R(31,32)                1.0438         calculate D2E/DX2 analytically  !
 ! R36   R(31,33)                1.461          calculate D2E/DX2 analytically  !
 ! R37   R(33,34)                1.0975         calculate D2E/DX2 analytically  !
 ! R38   R(33,35)                1.534          calculate D2E/DX2 analytically  !
 ! R39   R(33,51)                1.0958         calculate D2E/DX2 analytically  !
 ! R40   R(35,36)                1.0965         calculate D2E/DX2 analytically  !
 ! R41   R(35,37)                1.5341         calculate D2E/DX2 analytically  !
 ! R42   R(35,41)                1.5333         calculate D2E/DX2 analytically  !
 ! R43   R(37,38)                1.0981         calculate D2E/DX2 analytically  !
 ! R44   R(37,39)                1.0993         calculate D2E/DX2 analytically  !
 ! R45   R(37,40)                1.0937         calculate D2E/DX2 analytically  !
 ! R46   R(41,42)                1.0977         calculate D2E/DX2 analytically  !
 ! R47   R(41,43)                1.0961         calculate D2E/DX2 analytically  !
 ! R48   R(41,44)                1.0952         calculate D2E/DX2 analytically  !
 ! R49   R(45,46)                0.9812         calculate D2E/DX2 analytically  !
 ! R50   R(45,47)                0.9675         calculate D2E/DX2 analytically  !
 ! A1    A(2,1,3)              107.7044         calculate D2E/DX2 analytically  !
 ! A2    A(2,1,4)              108.8326         calculate D2E/DX2 analytically  !
 ! A3    A(2,1,48)             108.0804         calculate D2E/DX2 analytically  !
 ! A4    A(3,1,4)              110.7413         calculate D2E/DX2 analytically  !
 ! A5    A(3,1,48)             110.657          calculate D2E/DX2 analytically  !
 ! A6    A(4,1,48)             110.7189         calculate D2E/DX2 analytically  !
 ! A7    A(1,4,5)              116.7595         calculate D2E/DX2 analytically  !
 ! A8    A(1,4,6)              115.9903         calculate D2E/DX2 analytically  !
 ! A9    A(5,4,6)              127.1782         calculate D2E/DX2 analytically  !
 ! A10   A(4,5,46)             120.3772         calculate D2E/DX2 analytically  !
 ! A11   A(4,6,32)             115.8347         calculate D2E/DX2 analytically  !
 ! A12   A(8,7,9)              108.9898         calculate D2E/DX2 analytically  !
 ! A13   A(8,7,10)             108.4457         calculate D2E/DX2 analytically  !
 ! A14   A(8,7,49)             107.5272         calculate D2E/DX2 analytically  !
 ! A15   A(9,7,10)             111.8388         calculate D2E/DX2 analytically  !
 ! A16   A(9,7,49)             110.7082         calculate D2E/DX2 analytically  !
 ! A17   A(10,7,49)            109.2083         calculate D2E/DX2 analytically  !
 ! A18   A(7,10,11)            120.8666         calculate D2E/DX2 analytically  !
 ! A19   A(7,10,12)            113.0797         calculate D2E/DX2 analytically  !
 ! A20   A(11,10,12)           126.0497         calculate D2E/DX2 analytically  !
 ! A21   A(10,12,13)           112.5584         calculate D2E/DX2 analytically  !
 ! A22   A(15,14,16)           109.9331         calculate D2E/DX2 analytically  !
 ! A23   A(15,14,29)           103.6036         calculate D2E/DX2 analytically  !
 ! A24   A(15,14,50)           105.7922         calculate D2E/DX2 analytically  !
 ! A25   A(16,14,29)           118.4664         calculate D2E/DX2 analytically  !
 ! A26   A(16,14,50)           111.6226         calculate D2E/DX2 analytically  !
 ! A27   A(29,14,50)           106.4536         calculate D2E/DX2 analytically  !
 ! A28   A(14,16,17)           109.0754         calculate D2E/DX2 analytically  !
 ! A29   A(14,16,18)           110.1551         calculate D2E/DX2 analytically  !
 ! A30   A(14,16,19)           113.5989         calculate D2E/DX2 analytically  !
 ! A31   A(17,16,18)           106.711          calculate D2E/DX2 analytically  !
 ! A32   A(17,16,19)           106.6752         calculate D2E/DX2 analytically  !
 ! A33   A(18,16,19)           110.3311         calculate D2E/DX2 analytically  !
 ! A34   A(16,19,20)           109.2098         calculate D2E/DX2 analytically  !
 ! A35   A(16,19,21)           109.6979         calculate D2E/DX2 analytically  !
 ! A36   A(16,19,25)           110.8029         calculate D2E/DX2 analytically  !
 ! A37   A(20,19,21)           108.2881         calculate D2E/DX2 analytically  !
 ! A38   A(20,19,25)           108.984          calculate D2E/DX2 analytically  !
 ! A39   A(21,19,25)           109.8113         calculate D2E/DX2 analytically  !
 ! A40   A(19,21,22)           109.9614         calculate D2E/DX2 analytically  !
 ! A41   A(19,21,23)           111.4863         calculate D2E/DX2 analytically  !
 ! A42   A(19,21,24)           111.5751         calculate D2E/DX2 analytically  !
 ! A43   A(22,21,23)           107.6479         calculate D2E/DX2 analytically  !
 ! A44   A(22,21,24)           107.928          calculate D2E/DX2 analytically  !
 ! A45   A(23,21,24)           108.0898         calculate D2E/DX2 analytically  !
 ! A46   A(19,25,26)           111.1235         calculate D2E/DX2 analytically  !
 ! A47   A(19,25,27)           112.512          calculate D2E/DX2 analytically  !
 ! A48   A(19,25,28)           109.323          calculate D2E/DX2 analytically  !
 ! A49   A(26,25,27)           107.7518         calculate D2E/DX2 analytically  !
 ! A50   A(26,25,28)           108.7219         calculate D2E/DX2 analytically  !
 ! A51   A(27,25,28)           107.2673         calculate D2E/DX2 analytically  !
 ! A52   A(14,29,30)           118.34           calculate D2E/DX2 analytically  !
 ! A53   A(14,29,31)           120.1823         calculate D2E/DX2 analytically  !
 ! A54   A(30,29,31)           121.477          calculate D2E/DX2 analytically  !
 ! A55   A(13,30,29)           118.7282         calculate D2E/DX2 analytically  !
 ! A56   A(29,31,32)           121.6537         calculate D2E/DX2 analytically  !
 ! A57   A(29,31,33)           119.9685         calculate D2E/DX2 analytically  !
 ! A58   A(32,31,33)           113.7399         calculate D2E/DX2 analytically  !
 ! A59   A(6,32,31)            162.0806         calculate D2E/DX2 analytically  !
 ! A60   A(31,33,34)           107.2384         calculate D2E/DX2 analytically  !
 ! A61   A(31,33,35)           111.7003         calculate D2E/DX2 analytically  !
 ! A62   A(31,33,51)           108.4449         calculate D2E/DX2 analytically  !
 ! A63   A(34,33,35)           110.9248         calculate D2E/DX2 analytically  !
 ! A64   A(34,33,51)           107.9686         calculate D2E/DX2 analytically  !
 ! A65   A(35,33,51)           110.4205         calculate D2E/DX2 analytically  !
 ! A66   A(33,35,36)           107.4995         calculate D2E/DX2 analytically  !
 ! A67   A(33,35,37)           111.6176         calculate D2E/DX2 analytically  !
 ! A68   A(33,35,41)           109.4113         calculate D2E/DX2 analytically  !
 ! A69   A(36,35,37)           107.6614         calculate D2E/DX2 analytically  !
 ! A70   A(36,35,41)           109.1493         calculate D2E/DX2 analytically  !
 ! A71   A(37,35,41)           111.3826         calculate D2E/DX2 analytically  !
 ! A72   A(35,37,38)           110.9707         calculate D2E/DX2 analytically  !
 ! A73   A(35,37,39)           111.0005         calculate D2E/DX2 analytically  !
 ! A74   A(35,37,40)           110.5894         calculate D2E/DX2 analytically  !
 ! A75   A(38,37,39)           107.959          calculate D2E/DX2 analytically  !
 ! A76   A(38,37,40)           107.9909         calculate D2E/DX2 analytically  !
 ! A77   A(39,37,40)           108.2129         calculate D2E/DX2 analytically  !
 ! A78   A(35,41,42)           111.0012         calculate D2E/DX2 analytically  !
 ! A79   A(35,41,43)           111.1887         calculate D2E/DX2 analytically  !
 ! A80   A(35,41,44)           111.2546         calculate D2E/DX2 analytically  !
 ! A81   A(42,41,43)           107.5995         calculate D2E/DX2 analytically  !
 ! A82   A(42,41,44)           107.6494         calculate D2E/DX2 analytically  !
 ! A83   A(43,41,44)           107.9804         calculate D2E/DX2 analytically  !
 ! A84   A(46,45,47)           104.8839         calculate D2E/DX2 analytically  !
 ! A85   L(12,13,30,15,-1)     185.8272         calculate D2E/DX2 analytically  !
 ! A86   L(5,46,45,14,-1)      185.0313         calculate D2E/DX2 analytically  !
 ! A87   L(12,13,30,15,-2)     180.7294         calculate D2E/DX2 analytically  !
 ! A88   L(5,46,45,14,-2)      180.6502         calculate D2E/DX2 analytically  !
 ! D1    D(2,1,4,5)             92.0992         calculate D2E/DX2 analytically  !
 ! D2    D(2,1,4,6)            -85.041          calculate D2E/DX2 analytically  !
 ! D3    D(3,1,4,5)           -149.689          calculate D2E/DX2 analytically  !
 ! D4    D(3,1,4,6)             33.1708         calculate D2E/DX2 analytically  !
 ! D5    D(48,1,4,5)           -26.559          calculate D2E/DX2 analytically  !
 ! D6    D(48,1,4,6)           156.3009         calculate D2E/DX2 analytically  !
 ! D7    D(1,4,5,46)           144.0922         calculate D2E/DX2 analytically  !
 ! D8    D(6,4,5,46)           -39.1345         calculate D2E/DX2 analytically  !
 ! D9    D(1,4,6,32)           179.9524         calculate D2E/DX2 analytically  !
 ! D10   D(5,4,6,32)             3.1577         calculate D2E/DX2 analytically  !
 ! D11   D(4,5,45,47)          123.8409         calculate D2E/DX2 analytically  !
 ! D12   D(4,6,32,31)          111.0855         calculate D2E/DX2 analytically  !
 ! D13   D(8,7,10,11)           75.1235         calculate D2E/DX2 analytically  !
 ! D14   D(8,7,10,12)         -104.1902         calculate D2E/DX2 analytically  !
 ! D15   D(9,7,10,11)         -164.6637         calculate D2E/DX2 analytically  !
 ! D16   D(9,7,10,12)           16.0226         calculate D2E/DX2 analytically  !
 ! D17   D(49,7,10,11)         -41.7736         calculate D2E/DX2 analytically  !
 ! D18   D(49,7,10,12)         138.9127         calculate D2E/DX2 analytically  !
 ! D19   D(7,10,12,13)         175.7387         calculate D2E/DX2 analytically  !
 ! D20   D(11,10,12,13)         -3.5327         calculate D2E/DX2 analytically  !
 ! D21   D(10,12,30,29)         40.6266         calculate D2E/DX2 analytically  !
 ! D22   D(15,14,16,17)        -74.3159         calculate D2E/DX2 analytically  !
 ! D23   D(15,14,16,18)        168.875          calculate D2E/DX2 analytically  !
 ! D24   D(15,14,16,19)         44.526          calculate D2E/DX2 analytically  !
 ! D25   D(29,14,16,17)         44.4497         calculate D2E/DX2 analytically  !
 ! D26   D(29,14,16,18)        -72.3594         calculate D2E/DX2 analytically  !
 ! D27   D(29,14,16,19)        163.2916         calculate D2E/DX2 analytically  !
 ! D28   D(50,14,16,17)        168.6093         calculate D2E/DX2 analytically  !
 ! D29   D(50,14,16,18)         51.8002         calculate D2E/DX2 analytically  !
 ! D30   D(50,14,16,19)        -72.5488         calculate D2E/DX2 analytically  !
 ! D31   D(15,14,29,30)        -58.1182         calculate D2E/DX2 analytically  !
 ! D32   D(15,14,29,31)        122.1738         calculate D2E/DX2 analytically  !
 ! D33   D(16,14,29,30)        179.862          calculate D2E/DX2 analytically  !
 ! D34   D(16,14,29,31)          0.1541         calculate D2E/DX2 analytically  !
 ! D35   D(50,14,29,30)         53.1926         calculate D2E/DX2 analytically  !
 ! D36   D(50,14,29,31)       -126.5153         calculate D2E/DX2 analytically  !
 ! D37   D(14,16,19,20)         51.1737         calculate D2E/DX2 analytically  !
 ! D38   D(14,16,19,21)        169.7084         calculate D2E/DX2 analytically  !
 ! D39   D(14,16,19,25)        -68.8848         calculate D2E/DX2 analytically  !
 ! D40   D(17,16,19,20)        171.3825         calculate D2E/DX2 analytically  !
 ! D41   D(17,16,19,21)        -70.0827         calculate D2E/DX2 analytically  !
 ! D42   D(17,16,19,25)         51.324          calculate D2E/DX2 analytically  !
 ! D43   D(18,16,19,20)        -73.0802         calculate D2E/DX2 analytically  !
 ! D44   D(18,16,19,21)         45.4546         calculate D2E/DX2 analytically  !
 ! D45   D(18,16,19,25)        166.8613         calculate D2E/DX2 analytically  !
 ! D46   D(16,19,21,22)         59.8241         calculate D2E/DX2 analytically  !
 ! D47   D(16,19,21,23)        -59.4905         calculate D2E/DX2 analytically  !
 ! D48   D(16,19,21,24)        179.5461         calculate D2E/DX2 analytically  !
 ! D49   D(20,19,21,22)        178.9275         calculate D2E/DX2 analytically  !
 ! D50   D(20,19,21,23)         59.613          calculate D2E/DX2 analytically  !
 ! D51   D(20,19,21,24)        -61.3505         calculate D2E/DX2 analytically  !
 ! D52   D(25,19,21,22)        -62.1766         calculate D2E/DX2 analytically  !
 ! D53   D(25,19,21,23)        178.5088         calculate D2E/DX2 analytically  !
 ! D54   D(25,19,21,24)         57.5454         calculate D2E/DX2 analytically  !
 ! D55   D(16,19,25,26)       -177.0881         calculate D2E/DX2 analytically  !
 ! D56   D(16,19,25,27)         61.9853         calculate D2E/DX2 analytically  !
 ! D57   D(16,19,25,28)        -57.0812         calculate D2E/DX2 analytically  !
 ! D58   D(20,19,25,26)         62.7187         calculate D2E/DX2 analytically  !
 ! D59   D(20,19,25,27)        -58.2079         calculate D2E/DX2 analytically  !
 ! D60   D(20,19,25,28)       -177.2744         calculate D2E/DX2 analytically  !
 ! D61   D(21,19,25,26)        -55.7481         calculate D2E/DX2 analytically  !
 ! D62   D(21,19,25,27)       -176.6748         calculate D2E/DX2 analytically  !
 ! D63   D(21,19,25,28)         64.2588         calculate D2E/DX2 analytically  !
 ! D64   D(14,29,30,13)         29.0064         calculate D2E/DX2 analytically  !
 ! D65   D(31,29,30,13)       -151.2896         calculate D2E/DX2 analytically  !
 ! D66   D(14,29,31,32)        -13.675          calculate D2E/DX2 analytically  !
 ! D67   D(14,29,31,33)       -168.0197         calculate D2E/DX2 analytically  !
 ! D68   D(30,29,31,32)        166.6264         calculate D2E/DX2 analytically  !
 ! D69   D(30,29,31,33)         12.2817         calculate D2E/DX2 analytically  !
 ! D70   D(29,31,32,6)        -163.4051         calculate D2E/DX2 analytically  !
 ! D71   D(33,31,32,6)          -7.5937         calculate D2E/DX2 analytically  !
 ! D72   D(29,31,33,34)         75.0587         calculate D2E/DX2 analytically  !
 ! D73   D(29,31,33,35)       -163.2095         calculate D2E/DX2 analytically  !
 ! D74   D(29,31,33,51)        -41.2997         calculate D2E/DX2 analytically  !
 ! D75   D(32,31,33,34)        -81.1995         calculate D2E/DX2 analytically  !
 ! D76   D(32,31,33,35)         40.5323         calculate D2E/DX2 analytically  !
 ! D77   D(32,31,33,51)        162.4421         calculate D2E/DX2 analytically  !
 ! D78   D(31,33,35,36)        -58.3177         calculate D2E/DX2 analytically  !
 ! D79   D(31,33,35,37)         59.5302         calculate D2E/DX2 analytically  !
 ! D80   D(31,33,35,41)       -176.7278         calculate D2E/DX2 analytically  !
 ! D81   D(34,33,35,36)         61.2621         calculate D2E/DX2 analytically  !
 ! D82   D(34,33,35,37)        179.11           calculate D2E/DX2 analytically  !
 ! D83   D(34,33,35,41)        -57.148          calculate D2E/DX2 analytically  !
 ! D84   D(51,33,35,36)       -179.0828         calculate D2E/DX2 analytically  !
 ! D85   D(51,33,35,37)        -61.2349         calculate D2E/DX2 analytically  !
 ! D86   D(51,33,35,41)         62.5071         calculate D2E/DX2 analytically  !
 ! D87   D(33,35,37,38)       -178.0775         calculate D2E/DX2 analytically  !
 ! D88   D(33,35,37,39)         61.8674         calculate D2E/DX2 analytically  !
 ! D89   D(33,35,37,40)        -58.2541         calculate D2E/DX2 analytically  !
 ! D90   D(36,35,37,38)        -60.3269         calculate D2E/DX2 analytically  !
 ! D91   D(36,35,37,39)        179.618          calculate D2E/DX2 analytically  !
 ! D92   D(36,35,37,40)         59.4965         calculate D2E/DX2 analytically  !
 ! D93   D(41,35,37,38)         59.3014         calculate D2E/DX2 analytically  !
 ! D94   D(41,35,37,39)        -60.7536         calculate D2E/DX2 analytically  !
 ! D95   D(41,35,37,40)        179.1248         calculate D2E/DX2 analytically  !
 ! D96   D(33,35,41,42)        -60.9805         calculate D2E/DX2 analytically  !
 ! D97   D(33,35,41,43)        179.2724         calculate D2E/DX2 analytically  !
 ! D98   D(33,35,41,44)         58.8733         calculate D2E/DX2 analytically  !
 ! D99   D(36,35,41,42)       -178.3583         calculate D2E/DX2 analytically  !
 ! D100  D(36,35,41,43)         61.8946         calculate D2E/DX2 analytically  !
 ! D101  D(36,35,41,44)        -58.5045         calculate D2E/DX2 analytically  !
 ! D102  D(37,35,41,42)         62.8998         calculate D2E/DX2 analytically  !
 ! D103  D(37,35,41,43)        -56.8473         calculate D2E/DX2 analytically  !
 ! D104  D(37,35,41,44)       -177.2464         calculate D2E/DX2 analytically  !
 --------------------------------------------------------------------------------
 Trust Radius=3.00D-01 FncErr=1.00D-07 GrdErr=1.00D-06
 Number of steps in this run=    252 maximum allowed number of steps=    306.
 GradGradGradGradGradGradGradGradGradGradGradGradGradGradGradGradGradGrad

 Symmetry turned off by external request.
 Stoichiometry    C14H30NO6(1-)
 Framework group  C1[X(C14H30NO6)]
 Deg. of freedom   147
 Full point group                 C1      NOp   1
                          Input orientation:                          
 ---------------------------------------------------------------------
 Center     Atomic      Atomic             Coordinates (Angstroms)
 Number     Number       Type             X           Y           Z
 ---------------------------------------------------------------------
      1          6           0        2.837538   -3.674303   -0.291512
      2          1           0        3.619854   -3.386031   -1.003999
      3          1           0        3.325470   -3.931383    0.651664
      4          6           0        1.874652   -2.485462   -0.101781
      5          8           0        0.864562   -2.447991   -0.853821
      6          8           0        2.220754   -1.622114    0.760120
      7          6           0       -4.649604    2.141828   -2.190382
      8          1           0       -5.498145    1.537022   -1.852858
      9          1           0       -4.889152    3.198325   -2.052651
     10          6           0       -3.420643    1.732364   -1.395177
     11          8           0       -2.838726    0.678959   -1.633792
     12          8           0       -3.095977    2.602379   -0.463057
     13          1           0       -2.292973    2.279381    0.125522
     14          6           0        0.211059    1.527002   -0.793068
     15          1           0       -0.668882    1.277831   -1.393242
     16          6           0        1.434145    0.787768   -1.330622
     17          1           0        1.366349   -0.265272   -1.050280
     18          1           0        2.344757    1.178716   -0.867087
     19          6           0        1.554600    0.829626   -2.865808
     20          1           0        1.470227    1.873861   -3.207810
     21          6           0        2.928781    0.292450   -3.292067
     22          1           0        3.049642   -0.741606   -2.947975
     23          1           0        3.743403    0.884346   -2.858557
     24          1           0        3.044547    0.301065   -4.382311
     25          6           0        0.440678   -0.004883   -3.524766
     26          1           0        0.551944   -0.020987   -4.618144
     27          1           0       -0.559040    0.376571   -3.296795
     28          1           0        0.489302   -1.035485   -3.150501
     29          6           0       -0.236359    1.246352    0.630226
     30          8           0       -1.247122    1.861335    1.073482
     31          7           0        0.432512    0.376313    1.382389
     32          1           0        1.131078   -0.280635    0.970180
     33          6           0       -0.139283   -0.088713    2.643867
     34          1           0       -0.934125   -0.803962    2.396603
     35          6           0        0.921379   -0.737390    3.542430
     36          1           0        1.360714   -1.572478    2.983882
     37          6           0        2.052137    0.242768    3.880108
     38          1           0        2.821943   -0.242081    4.495038
     39          1           0        1.669010    1.109287    4.437656
     40          1           0        2.530042    0.608129    2.966656
     41          6           0        0.252402   -1.277936    4.811853
     42          1           0       -0.223667   -0.468828    5.380680
     43          1           0        0.983832   -1.760207    5.470481
     44          1           0       -0.521785   -2.013949    4.570039
     45          8           0       -1.634781   -1.562501    0.147641
     46          1           0       -0.758549   -1.815421   -0.214320
     47          1           0       -1.931068   -0.828529   -0.408780
     48          1           0        2.308270   -4.539341   -0.700315
     49          1           0       -4.484995    1.917139   -3.248656
     50          1           0        0.328980    2.617229   -0.873198
     51          1           0       -0.599768    0.766135    3.151816
 ---------------------------------------------------------------------
 Rotational constants (GHZ):      0.2835898      0.2050877      0.1486190
 Standard basis: 6-31G(d,p) (6D, 7F)
   465 basis functions,   798 primitive gaussians,   465 cartesian basis functions
    85 alpha electrons       85 beta electrons
       nuclear repulsion energy      1919.3814206868 Hartrees.
 NAtoms=   51 NActive=   51 NUniq=   51 SFac= 1.00D+00 NAtFMM=   60 NAOKFM=F Big=F
 Integral buffers will be    131072 words long.
 Raffenetti 2 integral format.
 Two-electron integral symmetry is turned off.
 Nuclear repulsion after empirical dispersion term =     1919.3220795068 Hartrees.
 One-electron integrals computed using PRISM.
 NBasis=   465 RedAO= T EigKep=  1.88D-03  NBF=   465
 NBsUse=   465 1.00D-06 EigRej= -1.00D+00 NBFU=   465
 ExpMin= 1.61D-01 ExpMax= 5.48D+03 ExpMxC= 8.25D+02 IAcc=3 IRadAn=         5 AccDes= 0.00D+00
 Harris functional with IExCor=  402 and IRadAn=       5 diagonalized for initial guess.
 HarFok:  IExCor=  402 AccDes= 0.00D+00 IRadAn=         5 IDoV= 1 UseB2=F ITyADJ=14
 ICtDFT=  3500011 ScaDFX=  1.000000  1.000000  1.000000  1.000000
 FoFCou: FMM=F IPFlag=           0 FMFlag=      100000 FMFlg1=           0
         NFxFlg=           0 DoJE=T BraDBF=F KetDBF=T FulRan=T
         wScrn=  0.000000 ICntrl=     500 IOpCl=  0 I1Cent=   200000004 NGrid=           0
         NMat0=    1 NMatS0=      1 NMatT0=    0 NMatD0=    1 NMtDS0=    0 NMtDT0=    0
 Symmetry not used in FoFCou.
 Requested convergence on RMS density matrix=1.00D-08 within 128 cycles.
 Requested convergence on MAX density matrix=1.00D-06.
 Requested convergence on             energy=1.00D-06.
 No special actions if energy rises.
 Integral accuracy reduced to 1.0D-05 until final iterations.
 Initial convergence to 1.0D-05 achieved.  Increase integral accuracy.
 SCF Done:  E(RB3LYP) =  -1057.92706177     A.U. after   14 cycles
            NFock= 14  Conv=0.39D-08     -V/T= 2.0092
 DoSCS=F DFT=T ScalE2(SS,OS)=  1.000000  1.000000
 Range of M.O.s used for correlation:     1   465
 NBasis=   465 NAE=    85 NBE=    85 NFC=     0 NFV=     0
 NROrb=    465 NOA=    85 NOB=    85 NVA=   380 NVB=   380
 Symmetrizing basis deriv contribution to polar:
 IMax=3 JMax=2 DiffMx= 0.00D+00
 G2DrvN: will do    52 centers at a time, making    1 passes.
 Calling FoFCou, ICntrl=  3107 FMM=F I1Cent=   0 AccDes= 0.00D+00.
 End of G2Drv F.D. properties file   721 does not exist.
 End of G2Drv F.D. properties file   722 does not exist.
 End of G2Drv F.D. properties file   788 does not exist.
          IDoAtm=11111111111111111111111111111111111111111111111111
          IDoAtm=1
          Differentiating once with respect to nuclear coordinates.
          There are   156 degrees of freedom in the 1st order CPHF.  IDoFFX=6 NUNeed=     0.
    150 vectors produced by pass  0 Test12= 3.23D-14 1.00D-09 XBig12= 1.63D-01 8.34D-02.
 AX will form   150 AO Fock derivatives at one time.
    150 vectors produced by pass  1 Test12= 3.23D-14 1.00D-09 XBig12= 7.41D-03 2.19D-02.
    150 vectors produced by pass  2 Test12= 3.23D-14 1.00D-09 XBig12= 7.44D-05 1.42D-03.
    150 vectors produced by pass  3 Test12= 3.23D-14 1.00D-09 XBig12= 1.74D-07 5.56D-05.
    150 vectors produced by pass  4 Test12= 3.23D-14 1.00D-09 XBig12= 2.36D-10 1.80D-06.
     98 vectors produced by pass  5 Test12= 3.23D-14 1.00D-09 XBig12= 1.84D-13 4.72D-08.
      2 vectors produced by pass  6 Test12= 3.23D-14 1.00D-09 XBig12= 1.55D-16 1.32D-09.
 InvSVY:  IOpt=1 It=  1 EMax= 4.72D-16
 Solved reduced A of dimension   850 with   156 vectors.
 End of Minotr F.D. properties file   721 does not exist.
 End of Minotr F.D. properties file   722 does not exist.
 End of Minotr F.D. properties file   788 does not exist.

 **********************************************************************

            Population analysis using the SCF density.

 **********************************************************************

 Alpha  occ. eigenvalues --  -19.05224 -19.01733 -18.99679 -18.95680 -18.94926
 Alpha  occ. eigenvalues --  -18.94736 -14.21777 -10.20565 -10.16273 -10.13276
 Alpha  occ. eigenvalues --  -10.09776 -10.08089 -10.07734 -10.07231 -10.06977
 Alpha  occ. eigenvalues --  -10.06916 -10.06594 -10.06402 -10.05474 -10.05102
 Alpha  occ. eigenvalues --  -10.04751  -0.97119  -0.90760  -0.88351  -0.87845
 Alpha  occ. eigenvalues --   -0.81411  -0.79299  -0.78454  -0.69745  -0.68282
 Alpha  occ. eigenvalues --   -0.64470  -0.63327  -0.58203  -0.57561  -0.56958
 Alpha  occ. eigenvalues --   -0.56278  -0.52352  -0.49135  -0.45405  -0.44631
 Alpha  occ. eigenvalues --   -0.43963  -0.38306  -0.37480  -0.36234  -0.35890
 Alpha  occ. eigenvalues --   -0.35561  -0.35336  -0.34839  -0.34577  -0.33243
 Alpha  occ. eigenvalues --   -0.32678  -0.32209  -0.31784  -0.31019  -0.30091
 Alpha  occ. eigenvalues --   -0.29725  -0.29473  -0.28762  -0.28254  -0.28047
 Alpha  occ. eigenvalues --   -0.27867  -0.27177  -0.26781  -0.26691  -0.25548
 Alpha  occ. eigenvalues --   -0.24475  -0.24076  -0.23776  -0.23126  -0.22239
 Alpha  occ. eigenvalues --   -0.22039  -0.21493  -0.21188  -0.20861  -0.20109
 Alpha  occ. eigenvalues --   -0.19580  -0.19039  -0.18799  -0.15584  -0.14083
 Alpha  occ. eigenvalues --   -0.12525  -0.11778  -0.10665  -0.09677  -0.08832
 Alpha virt. eigenvalues --    0.12479   0.14573   0.18906   0.19344   0.19923
 Alpha virt. eigenvalues --    0.20310   0.21905   0.23628   0.24370   0.24503
 Alpha virt. eigenvalues --    0.24866   0.25079   0.25338   0.25823   0.26153
 Alpha virt. eigenvalues --    0.26598   0.27103   0.27504   0.27754   0.28403
 Alpha virt. eigenvalues --    0.28960   0.29301   0.29617   0.30461   0.30694
 Alpha virt. eigenvalues --    0.31096   0.31965   0.32012   0.32954   0.33214
 Alpha virt. eigenvalues --    0.33932   0.34801   0.34995   0.35376   0.35995
 Alpha virt. eigenvalues --    0.36487   0.37404   0.37513   0.38705   0.38878
 Alpha virt. eigenvalues --    0.39876   0.41835   0.42133   0.43296   0.44243
 Alpha virt. eigenvalues --    0.50190   0.50845   0.52191   0.55437   0.58133
 Alpha virt. eigenvalues --    0.60776   0.61678   0.62057   0.62549   0.62900
 Alpha virt. eigenvalues --    0.63161   0.63822   0.64354   0.64795   0.65709
 Alpha virt. eigenvalues --    0.66397   0.68366   0.68630   0.68944   0.70331
 Alpha virt. eigenvalues --    0.71152   0.71495   0.72296   0.72657   0.73905
 Alpha virt. eigenvalues --    0.74319   0.74677   0.75114   0.76088   0.78642
 Alpha virt. eigenvalues --    0.79395   0.79433   0.79741   0.80643   0.80989
 Alpha virt. eigenvalues --    0.81749   0.82200   0.83032   0.84078   0.84381
 Alpha virt. eigenvalues --    0.84753   0.86024   0.88761   0.88999   0.89760
 Alpha virt. eigenvalues --    0.91313   0.92447   0.92633   0.93798   0.93997
 Alpha virt. eigenvalues --    0.94763   0.95133   0.96021   0.96469   0.96974
 Alpha virt. eigenvalues --    0.97175   0.97807   0.98230   0.98522   0.99189
 Alpha virt. eigenvalues --    0.99634   0.99781   1.00357   1.00712   1.01311
 Alpha virt. eigenvalues --    1.01518   1.01715   1.02515   1.03417   1.04155
 Alpha virt. eigenvalues --    1.04776   1.05178   1.05679   1.05872   1.06623
 Alpha virt. eigenvalues --    1.07671   1.08605   1.09686   1.10323   1.11050
 Alpha virt. eigenvalues --    1.12663   1.13273   1.14639   1.15944   1.16738
 Alpha virt. eigenvalues --    1.18456   1.20033   1.20544   1.21202   1.22038
 Alpha virt. eigenvalues --    1.23763   1.24516   1.27862   1.28724   1.29362
 Alpha virt. eigenvalues --    1.30278   1.32035   1.34619   1.35428   1.37159
 Alpha virt. eigenvalues --    1.39038   1.41205   1.42243   1.43549   1.44315
 Alpha virt. eigenvalues --    1.45029   1.45352   1.48240   1.50816   1.52273
 Alpha virt. eigenvalues --    1.53133   1.54107   1.55794   1.56351   1.56863
 Alpha virt. eigenvalues --    1.58499   1.60419   1.61714   1.62692   1.63831
 Alpha virt. eigenvalues --    1.64332   1.64614   1.66382   1.67934   1.68716
 Alpha virt. eigenvalues --    1.69267   1.70262   1.71563   1.72060   1.73537
 Alpha virt. eigenvalues --    1.73926   1.76458   1.77993   1.78865   1.79518
 Alpha virt. eigenvalues --    1.81877   1.83306   1.84435   1.85267   1.86550
 Alpha virt. eigenvalues --    1.87540   1.87724   1.88209   1.89240   1.90061
 Alpha virt. eigenvalues --    1.91735   1.93576   1.93763   1.94368   1.94879
 Alpha virt. eigenvalues --    1.96078   1.96478   1.97350   1.98154   1.98615
 Alpha virt. eigenvalues --    1.98748   1.99289   2.00849   2.01203   2.01393
 Alpha virt. eigenvalues --    2.01974   2.03801   2.05121   2.06449   2.07655
 Alpha virt. eigenvalues --    2.07754   2.08859   2.09646   2.10525   2.11572
 Alpha virt. eigenvalues --    2.12900   2.13356   2.13961   2.14703   2.15063
 Alpha virt. eigenvalues --    2.15683   2.15750   2.16284   2.16669   2.17171
 Alpha virt. eigenvalues --    2.17417   2.18154   2.19449   2.19759   2.20416
 Alpha virt. eigenvalues --    2.20650   2.20857   2.21148   2.22071   2.23350
 Alpha virt. eigenvalues --    2.24082   2.24322   2.24804   2.26220   2.27543
 Alpha virt. eigenvalues --    2.28261   2.30658   2.33972   2.34635   2.35177
 Alpha virt. eigenvalues --    2.35711   2.36853   2.38831   2.40979   2.41458
 Alpha virt. eigenvalues --    2.41918   2.43666   2.44359   2.45561   2.45878
 Alpha virt. eigenvalues --    2.46606   2.46941   2.47424   2.47844   2.49508
 Alpha virt. eigenvalues --    2.49613   2.50430   2.52243   2.53488   2.54588
 Alpha virt. eigenvalues --    2.55290   2.58249   2.58669   2.61018   2.63801
 Alpha virt. eigenvalues --    2.65730   2.66212   2.67922   2.68495   2.69739
 Alpha virt. eigenvalues --    2.70320   2.71977   2.72430   2.73319   2.76153
 Alpha virt. eigenvalues --    2.76813   2.77763   2.78821   2.79974   2.80461
 Alpha virt. eigenvalues --    2.81127   2.81534   2.82123   2.82838   2.83055
 Alpha virt. eigenvalues --    2.83798   2.84856   2.85608   2.86244   2.86299
 Alpha virt. eigenvalues --    2.86909   2.87266   2.87925   2.88928   2.89378
 Alpha virt. eigenvalues --    2.91367   2.91638   2.93937   2.95553   2.96672
 Alpha virt. eigenvalues --    2.98508   2.98636   2.99432   2.99646   3.00122
 Alpha virt. eigenvalues --    3.00697   3.01374   3.01968   3.02514   3.03955
 Alpha virt. eigenvalues --    3.05934   3.06559   3.07834   3.08414   3.09175
 Alpha virt. eigenvalues --    3.11282   3.11838   3.15517   3.20613   3.21899
 Alpha virt. eigenvalues --    3.23046   3.24203   3.27284   3.28482   3.30372
 Alpha virt. eigenvalues --    3.30873   3.33372   3.35251   3.37055   3.37154
 Alpha virt. eigenvalues --    3.42202   3.42792   3.43478   3.46661   3.51257
 Alpha virt. eigenvalues --    3.51361   3.53036   3.53231   3.53847   3.54967
 Alpha virt. eigenvalues --    3.55646   3.56618   3.57978   3.59382   3.60164
 Alpha virt. eigenvalues --    3.60619   3.62042   3.63451   3.65905   3.66687
 Alpha virt. eigenvalues --    3.72441   3.74935   3.75808   3.83322   4.08438
 Alpha virt. eigenvalues --    4.18000   4.22401   4.28497   4.33043   4.35864
 Alpha virt. eigenvalues --    4.39884   4.42255   4.44048   4.47408   4.49116
 Alpha virt. eigenvalues --    4.56838   4.62877   4.64424   4.66169   4.68930
 Alpha virt. eigenvalues --    4.70846   4.74654   4.78952   4.84519   4.94951
          Condensed to atoms (all electrons):
 Mulliken charges:
               1
     1  C   -0.368246
     2  H    0.091287
     3  H    0.086019
     4  C    0.577702
     5  O   -0.592761
     6  O   -0.607416
     7  C   -0.374493
     8  H    0.127616
     9  H    0.111316
    10  C    0.564490
    11  O   -0.492398
    12  O   -0.537248
    13  H    0.401643
    14  C   -0.281253
    15  H    0.151183
    16  C   -0.189048
    17  H    0.162820
    18  H    0.068758
    19  C   -0.048445
    20  H    0.050021
    21  C   -0.309143
    22  H    0.118416
    23  H    0.077548
    24  H    0.067860
    25  C   -0.330001
    26  H    0.057151
    27  H    0.111566
    28  H    0.144289
    29  C    0.602985
    30  O   -0.630221
    31  N   -0.550460
    32  H    0.339029
    33  C   -0.011113
    34  H    0.137622
    35  C   -0.088550
    36  H    0.131606
    37  C   -0.299384
    38  H    0.071296
    39  H    0.071679
    40  H    0.119721
    41  C   -0.309187
    42  H    0.079179
    43  H    0.075575
    44  H    0.098535
    45  O   -0.706332
    46  H    0.328669
    47  H    0.307293
    48  H    0.089118
    49  H    0.121105
    50  H    0.090031
    51  H    0.092567
 Sum of Mulliken charges =  -1.00000
 Mulliken charges with hydrogens summed into heavy atoms:
               1
     1  C   -0.101822
     4  C    0.577702
     5  O   -0.592761
     6  O   -0.607416
     7  C   -0.014456
    10  C    0.564490
    11  O   -0.492398
    12  O   -0.135604
    14  C   -0.040039
    16  C    0.042530
    19  C    0.001576
    21  C   -0.045320
    25  C   -0.016994
    29  C    0.602985
    30  O   -0.630221
    31  N   -0.211431
    33  C    0.219077
    35  C    0.043057
    37  C   -0.036687
    41  C   -0.055898
    45  O   -0.070369
 APT charges:
               1
     1  C   -1.206767
     2  H    0.436164
     3  H    0.473504
     4  C    0.375210
     5  O   -0.645519
     6  O   -0.627141
     7  C   -1.325333
     8  H    0.553070
     9  H    0.641284
    10  C    0.675748
    11  O   -1.002374
    12  O   -0.015438
    13  H    0.007030
    14  C   -0.763495
    15  H    0.281240
    16  C   -0.447568
    17  H    0.148022
    18  H    0.361348
    19  C   -0.535291
    20  H    0.415010
    21  C   -1.212896
    22  H    0.152960
    23  H    0.392236
    24  H    0.690432
    25  C   -0.909803
    26  H    0.670377
    27  H    0.126400
    28  H    0.137904
    29  C   -0.022118
    30  O   -0.220364
    31  N   -0.295071
    32  H    0.318842
    33  C   -0.547678
    34  H    0.222861
    35  C   -0.140197
    36  H    0.188357
    37  C   -1.115477
    38  H    0.691469
    39  H    0.431965
    40  H   -0.015500
    41  C   -1.380785
    42  H    0.435195
    43  H    0.709653
    44  H    0.222688
    45  O   -0.622437
    46  H    0.248370
    47  H    0.285349
    48  H    0.439763
    49  H    0.421620
    50  H    0.469979
    51  H    0.427202
 Sum of APT charges =  -1.00000
 APT charges with hydrogens summed into heavy atoms:
               1
     1  C    0.142663
     4  C    0.375210
     5  O   -0.645519
     6  O   -0.627141
     7  C    0.290641
    10  C    0.675748
    11  O   -1.002374
    12  O   -0.008408
    14  C   -0.012276
    16  C    0.061802
    19  C   -0.120281
    21  C    0.022731
    25  C    0.024878
    29  C   -0.022118
    30  O   -0.220364
    31  N    0.023772
    33  C    0.102385
    35  C    0.048160
    37  C   -0.007543
    41  C   -0.013248
    45  O   -0.088718
 Electronic spatial extent (au):  <R**2>=           8138.8421
 Charge=             -1.0000 electrons
 Dipole moment (field-independent basis, Debye):
    X=              0.3633    Y=              3.9950    Z=             -0.8685  Tot=              4.1044
 Quadrupole moment (field-independent basis, Debye-Ang):
   XX=           -152.0807   YY=           -155.6160   ZZ=           -148.5254
   XY=              6.7304   XZ=              0.5943   YZ=             -4.2683
 Traceless Quadrupole moment (field-independent basis, Debye-Ang):
   XX=             -0.0066   YY=             -3.5420   ZZ=              3.5486
   XY=              6.7304   XZ=              0.5943   YZ=             -4.2683
 Octapole moment (field-independent basis, Debye-Ang**2):
  XXX=            -75.7492  YYY=             20.1338  ZZZ=            -14.7235  XYY=             -4.2162
  XXY=             15.8811  XXZ=            -14.3238  XZZ=            -32.5741  YZZ=              6.9088
  YYZ=             -1.5768  XYZ=              9.8127
 Hexadecapole moment (field-independent basis, Debye-Ang**3):
 XXXX=          -3812.4481 YYYY=          -2555.1606 ZZZZ=          -4977.3520 XXXY=            857.1271
 XXXZ=           -224.3617 YYYX=            921.4228 YYYZ=            332.2962 ZZZX=           -254.9499
 ZZZY=            384.0361 XXYY=          -1136.8207 XXZZ=          -1467.1109 YYZZ=          -1206.7611
 XXYZ=            107.9581 YYXZ=            -64.5461 ZZXY=            255.1593
 N-N= 1.919322079507D+03 E-N=-6.329989351140D+03  KE= 1.048254184866D+03
  Exact polarizability:   0.000   0.000   0.000   0.000   0.000   0.000
 Approx polarizability: 255.702 -25.544 256.664  15.571   6.870 253.160
 Calling FoFJK, ICntrl=    100147 FMM=F ISym2X=0 I1Cent= 0 IOpClX= 0 NMat=1 NMatS=1 NMatT=0.
 -------------------------------------------------------------------
 Center     Atomic                   Forces (Hartrees/Bohr)
 Number     Number              X              Y              Z
 -------------------------------------------------------------------
      1        6          -0.000885733    0.000228437   -0.000406112
      2        1           0.000321800    0.000115244   -0.000190468
      3        1           0.000346914   -0.000201763    0.000636154
      4        6           0.000254196    0.000609558    0.000632289
      5        8           0.000050821   -0.000038493   -0.000201725
      6        8          -0.000074176   -0.000790059   -0.000717045
      7        6          -0.000076391    0.000300726   -0.001142520
      8        1          -0.000015538    0.000189446    0.000011821
      9        1           0.000150045   -0.000416309   -0.000172941
     10        6           0.000238900   -0.000377074    0.000099406
     11        8          -0.000122347    0.000175083   -0.000006634
     12        8           0.000297116    0.000063479    0.000322390
     13        1           0.000027090   -0.000095891    0.000006627
     14        6          -0.000428560    0.000788641   -0.000493419
     15        1           0.000329431   -0.000045666    0.000167290
     16        6          -0.001504253   -0.002326201   -0.000359763
     17        1          -0.000047542    0.000705410   -0.000311656
     18        1           0.001788740    0.001370430    0.000786780
     19        6          -0.000121046   -0.000666065   -0.000064841
     20        1          -0.000098029    0.000356518   -0.000394660
     21        6           0.000013014    0.000050657    0.000537285
     22        1          -0.000148736    0.000054368   -0.000001518
     23        1           0.000135834    0.000100122   -0.000021697
     24        1           0.000035658    0.000001098   -0.000395861
     25        6           0.000508365   -0.000829417   -0.000509229
     26        1           0.000022544    0.000129389    0.001082607
     27        1          -0.000080512    0.000017740    0.000116615
     28        1          -0.000142579    0.000847875   -0.000320119
     29        6          -0.000282463   -0.000051543    0.001160831
     30        8           0.000200580   -0.000214190   -0.000753313
     31        7          -0.000392441    0.000811090   -0.000788523
     32        1           0.000015994   -0.000254406    0.000079868
     33        6           0.000076016    0.000344856    0.000247480
     34        1          -0.000153764   -0.000049528   -0.000007830
     35        6           0.000197028   -0.000007302   -0.000068247
     36        1          -0.000043898    0.000260512    0.000106431
     37        6           0.000565942   -0.000501674    0.000285537
     38        1          -0.000686977    0.000571011   -0.000320506
     39        1           0.000102959   -0.000301599   -0.000339644
     40        1          -0.000188076   -0.000129991    0.000413214
     41        6           0.000344322   -0.000257683   -0.000301850
     42        1          -0.000063476    0.000400633    0.000292867
     43        1           0.000143818   -0.000208417    0.000098955
     44        1          -0.000269853   -0.000132494   -0.000057851
     45        8           0.000057711   -0.000096476    0.000321436
     46        1          -0.000015685    0.000006521   -0.000048406
     47        1          -0.000116794    0.000035472   -0.000286552
     48        1           0.000159017    0.000089935    0.000127990
     49        1          -0.000240860    0.000226355    0.001266550
     50        1          -0.000228700   -0.000691794    0.000022193
     51        1           0.000044573   -0.000166571   -0.000139689
 -------------------------------------------------------------------
 Cartesian Forces:  Max     0.002326201 RMS     0.000477212
 FormGI is forming the generalized inverse of G from B-inverse, IUseBI=4.

 GradGradGradGradGradGradGradGradGradGradGradGradGradGradGradGradGradGrad
 Berny optimization.
 Internal  Forces:  Max     0.002311688 RMS     0.000367638
 Search for a local minimum.
 Step number   1 out of a maximum of  252
 All quantities printed in internal units (Hartrees-Bohrs-Radians)
 Swapping is turned off.
 Second derivative matrix not updated -- analytic derivatives used.
 ITU=  0
     Eigenvalues ---   -0.00354  -0.00018  -0.00005   0.00007   0.00110
     Eigenvalues ---    0.00145   0.00197   0.00242   0.00264   0.00289
     Eigenvalues ---    0.00315   0.00359   0.00391   0.00432   0.00452
     Eigenvalues ---    0.00934   0.01202   0.01448   0.01602   0.01800
     Eigenvalues ---    0.02112   0.02456   0.02608   0.02859   0.03146
     Eigenvalues ---    0.03232   0.03442   0.03529   0.03681   0.03745
     Eigenvalues ---    0.04050   0.04071   0.04108   0.04236   0.04323
     Eigenvalues ---    0.04372   0.04495   0.04552   0.04566   0.04646
     Eigenvalues ---    0.04698   0.04729   0.04746   0.04768   0.04816
     Eigenvalues ---    0.04840   0.04880   0.05122   0.05255   0.05603
     Eigenvalues ---    0.05698   0.05706   0.05822   0.05849   0.07162
     Eigenvalues ---    0.07886   0.08399   0.08572   0.10386   0.10933
     Eigenvalues ---    0.11541   0.11728   0.12110   0.12158   0.12232
     Eigenvalues ---    0.12319   0.12421   0.12517   0.12651   0.13084
     Eigenvalues ---    0.13155   0.13209   0.13353   0.13873   0.13885
     Eigenvalues ---    0.13935   0.14222   0.14479   0.14668   0.15215
     Eigenvalues ---    0.15290   0.15798   0.18053   0.18277   0.18470
     Eigenvalues ---    0.18586   0.18676   0.20000   0.20650   0.21894
     Eigenvalues ---    0.22247   0.22569   0.22872   0.23336   0.24538
     Eigenvalues ---    0.26640   0.26972   0.27747   0.28531   0.28872
     Eigenvalues ---    0.28982   0.29668   0.30162   0.31010   0.31658
     Eigenvalues ---    0.31903   0.32516   0.32697   0.32765   0.32977
     Eigenvalues ---    0.33007   0.33151   0.33247   0.33352   0.33361
     Eigenvalues ---    0.33363   0.33445   0.33559   0.33603   0.33618
     Eigenvalues ---    0.33815   0.34049   0.34132   0.34233   0.34253
     Eigenvalues ---    0.34258   0.34364   0.34532   0.34591   0.34649
     Eigenvalues ---    0.34739   0.34875   0.35118   0.38288   0.40786
     Eigenvalues ---    0.47194   0.48855   0.50215   0.52365   0.56668
     Eigenvalues ---    0.59216   0.70875   0.71327   0.81260   0.83196
     Eigenvalues ---    0.98177   1.42680
 Eigenvalue     1 is  -3.54D-03 should be greater than     0.000000 Eigenvector:
                          D34       D36       D33       D32       D35
   1                    0.37726   0.36282   0.34801   0.34405   0.33357
                          D31       D11       D64       D21       D70
   1                    0.31480  -0.17505   0.16657  -0.16217  -0.14412
 Eigenvalue     2 is  -1.81D-04 should be greater than     0.000000 Eigenvector:
                          D14       D13       D18       D16       D17
   1                    0.43909   0.41746   0.41500   0.39996   0.39337
                          D15       D19       A12       A14       A16
   1                    0.37833  -0.03353  -0.02541   0.01587   0.01198
 Eigenvalue     3 is  -5.42D-05 should be greater than     0.000000 Eigenvector:
                          D1        D2        D3        D4        D5
   1                   -0.43519  -0.42944  -0.39992  -0.39417  -0.39363
                          D6        A3        A1        A4        D36
   1                   -0.38788  -0.02544   0.02160   0.01789   0.01533
 Quadratic step=4.613D+00 exceeds max=3.000D-01 adjusted using Lamda=-2.008D-03.
 Angle between NR and scaled steps=  48.34 degrees.
 Angle between quadratic step and forces=  73.70 degrees.
 Linear search not attempted -- option 19 set.
 Iteration  1 RMS(Cart)=  0.09595586 RMS(Int)=  0.00327914
 Iteration  2 RMS(Cart)=  0.00567920 RMS(Int)=  0.00001789
 Iteration  3 RMS(Cart)=  0.00001899 RMS(Int)=  0.00001662
 Iteration  4 RMS(Cart)=  0.00000000 RMS(Int)=  0.00001662
 Variable       Old X    -DE/DX   Delta X   Delta X   Delta X     New X
                                 (Linear)    (Quad)   (Total)
    R1        2.07247   0.00038   0.00000   0.00119   0.00119   2.07366
    R2        2.06469   0.00075   0.00000   0.00229   0.00229   2.06698
    R3        2.91318  -0.00024   0.00000  -0.00092  -0.00092   2.91226
    R4        2.06624  -0.00020   0.00000  -0.00064  -0.00064   2.06560
    R5        2.38079   0.00015   0.00000  -0.00106  -0.00106   2.37974
    R6        2.39633  -0.00095   0.00000  -0.00013  -0.00013   2.39619
    R7        3.50675   0.00004   0.00000   0.01052   0.01052   3.51727
    R8        3.29002   0.00011   0.00000  -0.00090  -0.00090   3.28911
    R9        2.06986  -0.00009   0.00000   0.00014   0.00014   2.07001
   R10        2.06365  -0.00046   0.00000  -0.00110  -0.00110   2.06254
   R11        2.87236   0.00025   0.00000   0.00161   0.00161   2.87396
   R12        2.06796  -0.00131   0.00000  -0.00421  -0.00421   2.06374
   R13        2.31846  -0.00021   0.00000   0.00003   0.00003   2.31849
   R14        2.48640  -0.00009   0.00000  -0.00072  -0.00072   2.48568
   R15        1.97797  -0.00034   0.00000   0.00418   0.00418   1.98214
   R16        2.78194  -0.00041   0.00000  -0.02182  -0.02182   2.76012
   R17        2.06715  -0.00033   0.00000   0.00001   0.00001   2.06716
   R18        2.88539   0.00033   0.00000   0.00151   0.00151   2.88690
   R19        2.86885   0.00012   0.00000   0.00091   0.00091   2.86976
   R20        2.07777  -0.00071   0.00000  -0.00305  -0.00305   2.07472
   R21        2.06325  -0.00076   0.00000  -0.00534  -0.00534   2.05791
   R22        2.06743   0.00231   0.00000   0.00750   0.00750   2.07493
   R23        2.91107  -0.00002   0.00000   0.00079   0.00079   2.91186
   R24        2.08257   0.00047   0.00000   0.00136   0.00136   2.08393
   R25        2.90221  -0.00007   0.00000  -0.00040  -0.00040   2.90181
   R26        2.91009  -0.00047   0.00000  -0.00118  -0.00118   2.90890
   R27        2.07206  -0.00007   0.00000  -0.00009  -0.00009   2.07196
   R28        2.07171   0.00015   0.00000   0.00055   0.00055   2.07226
   R29        2.07191   0.00040   0.00000   0.00111   0.00111   2.07302
   R30        2.07708  -0.00108   0.00000  -0.00319  -0.00319   2.07389
   R31        2.06743   0.00010   0.00000   0.00088   0.00088   2.06831
   R32        2.07404  -0.00091   0.00000  -0.00285  -0.00285   2.07119
   R33        2.38759  -0.00057   0.00000  -0.00134  -0.00134   2.38624
   R34        2.51419  -0.00068   0.00000  -0.00120  -0.00120   2.51299
   R35        1.97247   0.00028   0.00000   0.00055   0.00055   1.97302
   R36        2.76089   0.00021   0.00000   0.00148   0.00148   2.76237
   R37        2.07396   0.00015   0.00000   0.00053   0.00053   2.07449
   R38        2.89887   0.00027   0.00000   0.00006   0.00006   2.89892
   R39        2.07080  -0.00021   0.00000   0.00007   0.00007   2.07087
   R40        2.07213  -0.00027   0.00000  -0.00099  -0.00099   2.07114
   R41        2.89896  -0.00037   0.00000  -0.00146  -0.00146   2.89750
   R42        2.89761   0.00003   0.00000   0.00009   0.00009   2.89769
   R43        2.07510  -0.00091   0.00000  -0.00275  -0.00275   2.07236
   R44        2.07741  -0.00045   0.00000  -0.00112  -0.00112   2.07629
   R45        2.06688  -0.00047   0.00000  -0.00163  -0.00163   2.06524
   R46        2.07428   0.00047   0.00000   0.00148   0.00148   2.07576
   R47        2.07127   0.00025   0.00000   0.00062   0.00062   2.07189
   R48        2.06971   0.00029   0.00000   0.00085   0.00085   2.07056
   R49        1.85421   0.00005   0.00000  -0.00022  -0.00022   1.85399
   R50        1.82836   0.00023   0.00000   0.00048   0.00048   1.82884
    A1        1.87980  -0.00005   0.00000  -0.00190  -0.00190   1.87789
    A2        1.89949   0.00000   0.00000   0.00029   0.00029   1.89977
    A3        1.88636  -0.00000   0.00000   0.00104   0.00104   1.88740
    A4        1.93280  -0.00001   0.00000  -0.00081  -0.00081   1.93199
    A5        1.93133  -0.00008   0.00000  -0.00092  -0.00092   1.93041
    A6        1.93241   0.00014   0.00000   0.00224   0.00224   1.93465
    A7        2.03784  -0.00010   0.00000   0.00245   0.00245   2.04029
    A8        2.02441  -0.00077   0.00000  -0.00263  -0.00263   2.02178
    A9        2.21968   0.00087   0.00000   0.00017   0.00017   2.21985
   A10        2.10098   0.00034   0.00000   0.01007   0.01007   2.11105
   A11        2.02170   0.00131   0.00000  -0.00556  -0.00556   2.01614
   A12        1.90223  -0.00007   0.00000  -0.00353  -0.00353   1.89870
   A13        1.89273   0.00014   0.00000   0.00188   0.00188   1.89461
   A14        1.87670  -0.00002   0.00000   0.00214   0.00213   1.87883
   A15        1.95196  -0.00000   0.00000  -0.00244  -0.00244   1.94952
   A16        1.93222  -0.00005   0.00000   0.00078   0.00078   1.93300
   A17        1.90604   0.00001   0.00000   0.00136   0.00136   1.90741
   A18        2.10952   0.00022   0.00000   0.00141   0.00141   2.11093
   A19        1.97361  -0.00055   0.00000  -0.00286  -0.00287   1.97075
   A20        2.19998   0.00033   0.00000   0.00142   0.00142   2.20141
   A21        1.96451   0.00104   0.00000   0.00250   0.00250   1.96701
   A22        1.91869   0.00039   0.00000   0.00519   0.00518   1.92387
   A23        1.80822   0.00008   0.00000  -0.00132  -0.00135   1.80687
   A24        1.84642  -0.00008   0.00000  -0.00176  -0.00176   1.84466
   A25        2.06763  -0.00069   0.00000   0.00522   0.00521   2.07283
   A26        1.94818  -0.00001   0.00000  -0.00641  -0.00640   1.94178
   A27        1.85797   0.00038   0.00000  -0.00130  -0.00129   1.85667
   A28        1.90372   0.00004   0.00000   0.00518   0.00519   1.90891
   A29        1.92257  -0.00041   0.00000  -0.00581  -0.00582   1.91675
   A30        1.98268   0.00048   0.00000  -0.00300  -0.00301   1.97966
   A31        1.86246   0.00027   0.00000   0.00438   0.00439   1.86685
   A32        1.86183  -0.00028   0.00000   0.00064   0.00064   1.86248
   A33        1.92564  -0.00009   0.00000  -0.00055  -0.00057   1.92507
   A34        1.90607   0.00020   0.00000   0.00104   0.00104   1.90711
   A35        1.91459  -0.00012   0.00000   0.00121   0.00121   1.91580
   A36        1.93387  -0.00012   0.00000  -0.00116  -0.00117   1.93271
   A37        1.88998  -0.00006   0.00000  -0.00252  -0.00252   1.88746
   A38        1.90213  -0.00008   0.00000  -0.00167  -0.00167   1.90046
   A39        1.91657   0.00019   0.00000   0.00305   0.00305   1.91962
   A40        1.91919  -0.00020   0.00000   0.00148   0.00147   1.92066
   A41        1.94580   0.00011   0.00000   0.00100   0.00100   1.94680
   A42        1.94735  -0.00000   0.00000  -0.00071  -0.00071   1.94664
   A43        1.87881   0.00008   0.00000   0.00052   0.00052   1.87933
   A44        1.88370   0.00007   0.00000  -0.00173  -0.00173   1.88197
   A45        1.88652  -0.00004   0.00000  -0.00064  -0.00064   1.88588
   A46        1.93947  -0.00025   0.00000  -0.00247  -0.00248   1.93699
   A47        1.96371  -0.00005   0.00000  -0.00448  -0.00448   1.95922
   A48        1.90805   0.00018   0.00000   0.00376   0.00376   1.91181
   A49        1.88062   0.00014   0.00000  -0.00120  -0.00122   1.87940
   A50        1.89755   0.00006   0.00000   0.00548   0.00547   1.90303
   A51        1.87217  -0.00007   0.00000  -0.00075  -0.00075   1.87142
   A52        2.06542   0.00051   0.00000  -0.00186  -0.00187   2.06355
   A53        2.09758  -0.00077   0.00000   0.00247   0.00246   2.10004
   A54        2.12017   0.00026   0.00000  -0.00057  -0.00058   2.11960
   A55        2.07220   0.00169   0.00000  -0.00575  -0.00575   2.06645
   A56        2.12326   0.00009   0.00000  -0.00467  -0.00480   2.11845
   A57        2.09384   0.00016   0.00000  -0.00708  -0.00720   2.08664
   A58        1.98513  -0.00023   0.00000   0.00064   0.00048   1.98562
   A59        2.82884  -0.00000   0.00000   0.01423   0.01423   2.84307
   A60        1.87166  -0.00007   0.00000   0.00082   0.00081   1.87248
   A61        1.94954   0.00015   0.00000   0.00036   0.00036   1.94990
   A62        1.89272  -0.00005   0.00000   0.00136   0.00135   1.89407
   A63        1.93600  -0.00018   0.00000  -0.00305  -0.00305   1.93295
   A64        1.88441  -0.00002   0.00000  -0.00126  -0.00126   1.88315
   A65        1.92720   0.00015   0.00000   0.00177   0.00177   1.92897
   A66        1.87622  -0.00008   0.00000  -0.00007  -0.00007   1.87615
   A67        1.94809   0.00010   0.00000   0.00206   0.00206   1.95015
   A68        1.90959   0.00010   0.00000   0.00049   0.00049   1.91007
   A69        1.87905   0.00004   0.00000  -0.00208  -0.00208   1.87697
   A70        1.90501  -0.00002   0.00000  -0.00047  -0.00048   1.90454
   A71        1.94399  -0.00015   0.00000  -0.00002  -0.00002   1.94397
   A72        1.93680   0.00021   0.00000   0.00103   0.00103   1.93783
   A73        1.93732  -0.00013   0.00000  -0.00106  -0.00106   1.93627
   A74        1.93015   0.00005   0.00000   0.00005   0.00005   1.93020
   A75        1.88424  -0.00007   0.00000  -0.00076  -0.00076   1.88348
   A76        1.88480  -0.00002   0.00000   0.00020   0.00020   1.88500
   A77        1.88867  -0.00004   0.00000   0.00054   0.00054   1.88921
   A78        1.93734  -0.00007   0.00000  -0.00022  -0.00022   1.93712
   A79        1.94061   0.00000   0.00000  -0.00061  -0.00061   1.94000
   A80        1.94176   0.00003   0.00000   0.00075   0.00075   1.94251
   A81        1.87797   0.00001   0.00000  -0.00018  -0.00018   1.87778
   A82        1.87884   0.00004   0.00000   0.00034   0.00034   1.87917
   A83        1.88461  -0.00002   0.00000  -0.00007  -0.00007   1.88454
   A84        1.83057  -0.00011   0.00000   0.00282   0.00282   1.83339
   A85        3.24330   0.00100   0.00000  -0.00962  -0.00962   3.23368
   A86        3.22940   0.00001   0.00000   0.01077   0.01077   3.24017
   A87        3.15432  -0.00119   0.00000  -0.02003  -0.02003   3.13429
   A88        3.15294  -0.00009   0.00000   0.00824   0.00824   3.16118
    D1        1.60743   0.00006   0.00000   0.01383   0.01383   1.62126
    D2       -1.48424   0.00005   0.00000   0.01405   0.01405  -1.47019
    D3       -2.61257  -0.00001   0.00000   0.01120   0.01120  -2.60136
    D4        0.57894  -0.00001   0.00000   0.01143   0.01143   0.59037
    D5       -0.46354  -0.00002   0.00000   0.01103   0.01103  -0.45251
    D6        2.72796  -0.00003   0.00000   0.01126   0.01126   2.73922
    D7        2.51488  -0.00003   0.00000   0.01827   0.01827   2.53316
    D8       -0.68303  -0.00008   0.00000   0.01794   0.01794  -0.66509
    D9        3.14076   0.00001   0.00000  -0.00540  -0.00540   3.13536
   D10        0.05511   0.00004   0.00000  -0.00521  -0.00521   0.04990
   D11        2.16143   0.00036   0.00000   0.02932   0.02932   2.19075
   D12        1.93881   0.00022   0.00000   0.02728   0.02728   1.96609
   D13        1.31115   0.00012   0.00000   0.05052   0.05052   1.36168
   D14       -1.81846   0.00012   0.00000   0.05275   0.05275  -1.76571
   D15       -2.87392   0.00013   0.00000   0.04586   0.04586  -2.82806
   D16        0.27965   0.00013   0.00000   0.04809   0.04809   0.32774
   D17       -0.72909   0.00007   0.00000   0.04617   0.04617  -0.68292
   D18        2.42448   0.00007   0.00000   0.04840   0.04839   2.47288
   D19        3.06722   0.00027   0.00000   0.01132   0.01132   3.07854
   D20       -0.06166   0.00027   0.00000   0.01368   0.01368  -0.04797
   D21        0.70907   0.00073   0.00000   0.07329   0.07329   0.78235
   D22       -1.29706  -0.00000   0.00000  -0.02257  -0.02259  -1.31964
   D23        2.94742  -0.00011   0.00000  -0.02758  -0.02758   2.91985
   D24        0.77713  -0.00003   0.00000  -0.02010  -0.02012   0.75701
   D25        0.77579  -0.00008   0.00000  -0.01640  -0.01639   0.75941
   D26       -1.26291  -0.00019   0.00000  -0.02140  -0.02138  -1.28429
   D27        2.84998  -0.00010   0.00000  -0.01392  -0.01392   2.83605
   D28        2.94279  -0.00014   0.00000  -0.01975  -0.01975   2.92304
   D29        0.90408  -0.00025   0.00000  -0.02476  -0.02474   0.87934
   D30       -1.26621  -0.00016   0.00000  -0.01728  -0.01728  -1.28350
   D31       -1.01435  -0.00044   0.00000  -0.05641  -0.05642  -1.07077
   D32        2.13233  -0.00034   0.00000  -0.06326  -0.06326   2.06907
   D33        3.13918  -0.00057   0.00000  -0.06536  -0.06536   3.07383
   D34        0.00269  -0.00047   0.00000  -0.07220  -0.07220  -0.06951
   D35        0.92839  -0.00035   0.00000  -0.05940  -0.05940   0.86899
   D36       -2.20811  -0.00026   0.00000  -0.06625  -0.06625  -2.27436
   D37        0.89315  -0.00019   0.00000  -0.00967  -0.00967   0.88348
   D38        2.96197  -0.00022   0.00000  -0.01140  -0.01140   2.95057
   D39       -1.20227  -0.00014   0.00000  -0.00754  -0.00754  -1.20980
   D40        2.99119  -0.00005   0.00000  -0.00458  -0.00458   2.98660
   D41       -1.22317  -0.00008   0.00000  -0.00632  -0.00632  -1.22949
   D42        0.89577   0.00000   0.00000  -0.00245  -0.00245   0.89332
   D43       -1.27549   0.00006   0.00000   0.00067   0.00067  -1.27482
   D44        0.79333   0.00004   0.00000  -0.00106  -0.00106   0.79227
   D45        2.91228   0.00011   0.00000   0.00280   0.00280   2.91508
   D46        1.04413  -0.00006   0.00000  -0.00149  -0.00148   1.04264
   D47       -1.03830  -0.00009   0.00000  -0.00375  -0.00374  -1.04205
   D48        3.13367  -0.00011   0.00000  -0.00313  -0.00313   3.13054
   D49        3.12287   0.00008   0.00000  -0.00103  -0.00103   3.12184
   D50        1.04044   0.00004   0.00000  -0.00329  -0.00329   1.03715
   D51       -1.07077   0.00002   0.00000  -0.00268  -0.00268  -1.07345
   D52       -1.08519   0.00005   0.00000  -0.00279  -0.00280  -1.08798
   D53        3.11557   0.00001   0.00000  -0.00505  -0.00506   3.11051
   D54        1.00436  -0.00001   0.00000  -0.00444  -0.00444   0.99991
   D55       -3.09077   0.00004   0.00000  -0.00906  -0.00906  -3.09983
   D56        1.08185   0.00007   0.00000  -0.00263  -0.00263   1.07922
   D57       -0.99625   0.00007   0.00000  -0.00137  -0.00137  -0.99762
   D58        1.09465  -0.00007   0.00000  -0.00855  -0.00855   1.08610
   D59       -1.01592  -0.00004   0.00000  -0.00212  -0.00212  -1.01804
   D60       -3.09402  -0.00004   0.00000  -0.00086  -0.00086  -3.09488
   D61       -0.97299  -0.00006   0.00000  -0.00629  -0.00628  -0.97927
   D62       -3.08356  -0.00003   0.00000   0.00015   0.00015  -3.08341
   D63        1.12153  -0.00003   0.00000   0.00141   0.00141   1.12294
   D64        0.50626  -0.00047   0.00000  -0.06474  -0.06473   0.44153
   D65       -2.64050  -0.00058   0.00000  -0.05779  -0.05779  -2.69830
   D66       -0.23867   0.00014   0.00000  -0.02162  -0.02158  -0.26026
   D67       -2.93250   0.00015   0.00000   0.00735   0.00732  -2.92518
   D68        2.90818   0.00024   0.00000  -0.02868  -0.02865   2.87953
   D69        0.21436   0.00026   0.00000   0.00029   0.00025   0.21460
   D70       -2.85196  -0.00012   0.00000   0.00619   0.00621  -2.84574
   D71       -0.13254  -0.00005   0.00000  -0.02286  -0.02288  -0.15542
   D72        1.31002  -0.00009   0.00000  -0.06535  -0.06535   1.24467
   D73       -2.84854  -0.00026   0.00000  -0.06837  -0.06838  -2.91692
   D74       -0.72082  -0.00001   0.00000  -0.06500  -0.06501  -0.78582
   D75       -1.41720  -0.00015   0.00000  -0.03743  -0.03743  -1.45463
   D76        0.70742  -0.00032   0.00000  -0.04045  -0.04045   0.66697
   D77        2.83515  -0.00006   0.00000  -0.03708  -0.03708   2.79807
   D78       -1.01784   0.00009   0.00000  -0.00687  -0.00687  -1.02470
   D79        1.03900   0.00015   0.00000  -0.00827  -0.00827   1.03072
   D80       -3.08448   0.00010   0.00000  -0.00653  -0.00653  -3.09101
   D81        1.06922  -0.00001   0.00000  -0.00766  -0.00766   1.06157
   D82        3.12606   0.00004   0.00000  -0.00906  -0.00906   3.11700
   D83       -0.99742  -0.00000   0.00000  -0.00732  -0.00732  -1.00474
   D84       -3.12558  -0.00005   0.00000  -0.01004  -0.01004  -3.13563
   D85       -1.06875   0.00000   0.00000  -0.01145  -0.01145  -1.08020
   D86        1.09095  -0.00004   0.00000  -0.00971  -0.00971   1.08125
   D87       -3.10804  -0.00010   0.00000  -0.02328  -0.02328  -3.13132
   D88        1.07979  -0.00006   0.00000  -0.02230  -0.02230   1.05749
   D89       -1.01673   0.00004   0.00000  -0.02232  -0.02232  -1.03904
   D90       -1.05290  -0.00011   0.00000  -0.02347  -0.02347  -1.07638
   D91        3.13493  -0.00007   0.00000  -0.02249  -0.02249   3.11243
   D92        1.03841   0.00003   0.00000  -0.02251  -0.02251   1.01590
   D93        1.03501  -0.00020   0.00000  -0.02538  -0.02538   1.00963
   D94       -1.06035  -0.00016   0.00000  -0.02440  -0.02440  -1.08475
   D95        3.12632  -0.00006   0.00000  -0.02442  -0.02442   3.10190
   D96       -1.06431  -0.00014   0.00000  -0.01914  -0.01914  -1.08345
   D97        3.12889  -0.00011   0.00000  -0.01836  -0.01836   3.11053
   D98        1.02753  -0.00012   0.00000  -0.01836  -0.01836   1.00917
   D99       -3.11294  -0.00010   0.00000  -0.01907  -0.01907  -3.13201
   D100       1.08026  -0.00007   0.00000  -0.01829  -0.01829   1.06198
   D101      -1.02110  -0.00008   0.00000  -0.01829  -0.01829  -1.03939
   D102       1.09781  -0.00004   0.00000  -0.01618  -0.01618   1.08162
   D103      -0.99217  -0.00001   0.00000  -0.01540  -0.01540  -1.00757
   D104      -3.09353  -0.00002   0.00000  -0.01540  -0.01540  -3.10894
         Item               Value     Threshold  Converged?
 Maximum Force            0.002312     0.000450     NO 
 RMS     Force            0.000368     0.000300     NO 
 Maximum Displacement     0.464225     0.001800     NO 
 RMS     Displacement     0.098250     0.001200     NO 
 Predicted change in Energy=-4.680670D-04
 GradGradGradGradGradGradGradGradGradGradGradGradGradGradGradGradGradGrad

 Symmetry turned off by external request.
 Stoichiometry    C14H30NO6(1-)
 Framework group  C1[X(C14H30NO6)]
 Deg. of freedom   147
 Full point group                 C1      NOp   1
                          Input orientation:                          
 ---------------------------------------------------------------------
 Center     Atomic      Atomic             Coordinates (Angstroms)
 Number     Number       Type             X           Y           Z
 ---------------------------------------------------------------------
      1          6           0        2.825016   -3.651499   -0.321365
      2          1           0        3.600555   -3.347448   -1.035670
      3          1           0        3.323783   -3.916305    0.615389
      4          6           0        1.855225   -2.472996   -0.107776
      5          8           0        0.831074   -2.438069   -0.839717
      6          8           0        2.211739   -1.612928    0.753057
      7          6           0       -4.622778    2.220744   -2.246458
      8          1           0       -5.528408    1.722504   -1.883840
      9          1           0       -4.761289    3.300693   -2.170373
     10          6           0       -3.442394    1.745177   -1.413709
     11          8           0       -2.928278    0.649684   -1.615800
     12          8           0       -3.083840    2.611951   -0.491578
     13          1           0       -2.309419    2.255687    0.119607
     14          6           0        0.149212    1.483319   -0.802901
     15          1           0       -0.709762    1.141316   -1.387542
     16          6           0        1.432430    0.836706   -1.321611
     17          1           0        1.473893   -0.199950   -0.990643
     18          1           0        2.305606    1.345287   -0.892044
     19          6           0        1.529299    0.815124   -2.859302
     20          1           0        1.331776    1.827028   -3.250625
     21          6           0        2.946997    0.406246   -3.284657
     22          1           0        3.183985   -0.590295   -2.893616
     23          1           0        3.700147    1.103358   -2.898241
     24          1           0        3.045236    0.370647   -4.376664
     25          6           0        0.498937   -0.160080   -3.456675
     26          1           0        0.592837   -0.210485   -4.548942
     27          1           0       -0.530327    0.130913   -3.224574
     28          1           0        0.655594   -1.160742   -3.037860
     29          6           0       -0.271807    1.222680    0.632714
     30          8           0       -1.292685    1.820826    1.073800
     31          7           0        0.423354    0.382987    1.394345
     32          1           0        1.115055   -0.280654    0.980552
     33          6           0       -0.136035   -0.067116    2.667652
     34          1           0       -0.962068   -0.752367    2.436988
     35          6           0        0.919476   -0.761636    3.537613
     36          1           0        1.307321   -1.613747    2.967792
     37          6           0        2.101525    0.165394    3.844781
     38          1           0        2.853400   -0.345643    4.458094
     39          1           0        1.768624    1.057940    4.392264
     40          1           0        2.584627    0.491482    2.920300
     41          6           0        0.262606   -1.275116    4.824530
     42          1           0       -0.146318   -0.444699    5.415939
     43          1           0        0.986951   -1.805128    5.454213
     44          1           0       -0.560914   -1.963325    4.603786
     45          8           0       -1.661128   -1.549112    0.189469
     46          1           0       -0.789965   -1.796354   -0.188004
     47          1           0       -1.987065   -0.835505   -0.377215
     48          1           0        2.300786   -4.516446   -0.735906
     49          1           0       -4.474278    1.921963   -3.286327
     50          1           0        0.175847    2.574127   -0.924553
     51          1           0       -0.554231    0.800553    3.190304
 ---------------------------------------------------------------------
 Rotational constants (GHZ):      0.2849733      0.2042139      0.1484936
 Standard basis: 6-31G(d,p) (6D, 7F)
   465 basis functions,   798 primitive gaussians,   465 cartesian basis functions
    85 alpha electrons       85 beta electrons
       nuclear repulsion energy      1919.9597067031 Hartrees.
 NAtoms=   51 NActive=   51 NUniq=   51 SFac= 1.00D+00 NAtFMM=   60 NAOKFM=F Big=F
 Integral buffers will be    131072 words long.
 Raffenetti 2 integral format.
 Two-electron integral symmetry is turned off.
 Nuclear repulsion after empirical dispersion term =     1919.9001235938 Hartrees.
 One-electron integrals computed using PRISM.
 NBasis=   465 RedAO= T EigKep=  1.90D-03  NBF=   465
 NBsUse=   465 1.00D-06 EigRej= -1.00D+00 NBFU=   465
 Initial guess from the checkpoint file:  "ts-frame25_qm-modify-struc_-1-irc-rc.chk"
 B after Tr=    -0.016398   -0.003089    0.002130
         Rot=    1.000000   -0.000149    0.000008    0.000031 Ang=  -0.02 deg.
 ExpMin= 1.61D-01 ExpMax= 5.48D+03 ExpMxC= 8.25D+02 IAcc=2 IRadAn=         4 AccDes= 0.00D+00
 Harris functional with IExCor=  402 and IRadAn=       4 diagonalized for initial guess.
 HarFok:  IExCor=  402 AccDes= 0.00D+00 IRadAn=         4 IDoV= 1 UseB2=F ITyADJ=14
 ICtDFT=  3500011 ScaDFX=  1.000000  1.000000  1.000000  1.000000
 FoFCou: FMM=F IPFlag=           0 FMFlag=      100000 FMFlg1=           0
         NFxFlg=           0 DoJE=T BraDBF=F KetDBF=T FulRan=T
         wScrn=  0.000000 ICntrl=     500 IOpCl=  0 I1Cent=   200000004 NGrid=           0
         NMat0=    1 NMatS0=      1 NMatT0=    0 NMatD0=    1 NMtDS0=    0 NMtDT0=    0
 Symmetry not used in FoFCou.
 Requested convergence on RMS density matrix=1.00D-08 within 128 cycles.
 Requested convergence on MAX density matrix=1.00D-06.
 Requested convergence on             energy=1.00D-06.
 No special actions if energy rises.
 Integral accuracy reduced to 1.0D-05 until final iterations.
 Initial convergence to 1.0D-05 achieved.  Increase integral accuracy.
 SCF Done:  E(RB3LYP) =  -1057.92750194     A.U. after   12 cycles
            NFock= 12  Conv=0.49D-08     -V/T= 2.0092
 Calling FoFJK, ICntrl=      2127 FMM=F ISym2X=0 I1Cent= 0 IOpClX= 0 NMat=1 NMatS=1 NMatT=0.
 -------------------------------------------------------------------
 Center     Atomic                   Forces (Hartrees/Bohr)
 Number     Number              X              Y              Z
 -------------------------------------------------------------------
      1        6          -0.000025222    0.000004506    0.000007714
      2        1          -0.000001006    0.000007506    0.000007067
      3        1          -0.000001297   -0.000007480    0.000007251
      4        6          -0.000156019   -0.000088071   -0.000072717
      5        8           0.000075198    0.000156331    0.000146254
      6        8          -0.000040317    0.000040471   -0.000134927
      7        6           0.000008451   -0.000011203   -0.000035409
      8        1          -0.000015612    0.000105899    0.000086150
      9        1           0.000070163    0.000021307   -0.000094154
     10        6          -0.000052931   -0.000202611    0.000045279
     11        8           0.000119101    0.000114014   -0.000028358
     12        8          -0.000014297    0.000105457    0.000064293
     13        1           0.000129749    0.000159833   -0.000022320
     14        6          -0.000163846   -0.000151947   -0.000043697
     15        1           0.000261327   -0.000312173   -0.000115256
     16        6           0.000067464    0.000198618    0.000036214
     17        1           0.000462531   -0.000217900    0.000444229
     18        1          -0.000017120    0.000182519   -0.000142284
     19        6          -0.000074261   -0.000136223   -0.000060225
     20        1          -0.000031031    0.000038452    0.000116140
     21        6           0.000015016    0.000048227   -0.000066070
     22        1          -0.000011285   -0.000017835    0.000034509
     23        1           0.000003706    0.000000753   -0.000004062
     24        1           0.000000088    0.000010795   -0.000002343
     25        6           0.000198258    0.000010355   -0.000124920
     26        1           0.000055671    0.000003381   -0.000013212
     27        1           0.000035154    0.000016768   -0.000121762
     28        1          -0.000342060    0.000112841   -0.000023878
     29        6          -0.000097276    0.000164353   -0.000142819
     30        8           0.000185606    0.000033798    0.000287850
     31        7          -0.000211033   -0.000101344   -0.000122137
     32        1           0.000181533    0.000046941    0.000190716
     33        6          -0.000067544   -0.000196647   -0.000076889
     34        1          -0.000089922    0.000130700    0.000003651
     35        6          -0.000031591   -0.000054122   -0.000032307
     36        1           0.000005964    0.000009502   -0.000025955
     37        6           0.000004597    0.000045098   -0.000004603
     38        1          -0.000032456    0.000025204    0.000061629
     39        1          -0.000008475    0.000020649   -0.000054569
     40        1           0.000038888   -0.000068216    0.000003391
     41        6           0.000035024   -0.000050518    0.000000556
     42        1           0.000046847    0.000003314    0.000022320
     43        1          -0.000012635   -0.000046581   -0.000021934
     44        1          -0.000037043    0.000037814    0.000001664
     45        8           0.000088543    0.000078888    0.000100075
     46        1          -0.000008090   -0.000075387   -0.000037280
     47        1          -0.000119280   -0.000112793   -0.000090456
     48        1           0.000000594    0.000002727    0.000003968
     49        1          -0.000048497   -0.000084014    0.000009858
     50        1          -0.000490331   -0.000010991   -0.000050099
     51        1           0.000111002    0.000009031    0.000083864
 -------------------------------------------------------------------
 Cartesian Forces:  Max     0.000490331 RMS     0.000116835

 GradGradGradGradGradGradGradGradGradGradGradGradGradGradGradGradGradGrad
 Berny optimization.
 Using GDIIS optimizer.
 FormGI is forming the generalized inverse of G from B-inverse, IUseBI=4.
 Internal  Forces:  Max     0.000575514 RMS     0.000143941
 Search for a local minimum.
 Step number   2 out of a maximum of  252
 All quantities printed in internal units (Hartrees-Bohrs-Radians)
 Swapping is turned off.
 Update second derivatives using D2CorX and points    1    2
 DE= -4.40D-04 DEPred=-4.68D-04 R= 9.40D-01
 TightC=F SS=  1.41D+00  RLast= 3.00D-01 DXNew= 5.0454D-01 9.0013D-01
 Trust test= 9.40D-01 RLast= 3.00D-01 DXMaxT set to 5.05D-01
 ITU=  1  0
     Eigenvalues ---   -0.50690  -0.00018  -0.00005   0.00007   0.00099
     Eigenvalues ---    0.00140   0.00196   0.00217   0.00249   0.00277
     Eigenvalues ---    0.00315   0.00343   0.00375   0.00403   0.00498
     Eigenvalues ---    0.00659   0.00975   0.01339   0.01449   0.01636
     Eigenvalues ---    0.01941   0.02122   0.02560   0.02666   0.02891
     Eigenvalues ---    0.03149   0.03371   0.03485   0.03624   0.03738
     Eigenvalues ---    0.03804   0.04088   0.04154   0.04250   0.04258
     Eigenvalues ---    0.04363   0.04453   0.04505   0.04561   0.04646
     Eigenvalues ---    0.04684   0.04703   0.04744   0.04765   0.04812
     Eigenvalues ---    0.04845   0.04880   0.05034   0.05127   0.05393
     Eigenvalues ---    0.05605   0.05701   0.05747   0.05833   0.06012
     Eigenvalues ---    0.07297   0.07968   0.08403   0.08615   0.10484
     Eigenvalues ---    0.11632   0.11681   0.11927   0.12112   0.12159
     Eigenvalues ---    0.12301   0.12320   0.12492   0.12615   0.12661
     Eigenvalues ---    0.13089   0.13155   0.13262   0.13699   0.13878
     Eigenvalues ---    0.13956   0.14074   0.14292   0.14490   0.14951
     Eigenvalues ---    0.15233   0.15318   0.16026   0.18065   0.18356
     Eigenvalues ---    0.18500   0.18592   0.18936   0.20456   0.20937
     Eigenvalues ---    0.21970   0.22566   0.22642   0.23191   0.23571
     Eigenvalues ---    0.24755   0.26664   0.27065   0.27752   0.28670
     Eigenvalues ---    0.28882   0.29150   0.29734   0.30249   0.31096
     Eigenvalues ---    0.31680   0.31907   0.32587   0.32698   0.32810
     Eigenvalues ---    0.33004   0.33064   0.33183   0.33261   0.33355
     Eigenvalues ---    0.33363   0.33377   0.33447   0.33584   0.33628
     Eigenvalues ---    0.33805   0.34051   0.34131   0.34154   0.34243
     Eigenvalues ---    0.34259   0.34357   0.34498   0.34580   0.34647
     Eigenvalues ---    0.34739   0.34820   0.35405   0.38337   0.40784
     Eigenvalues ---    0.46684   0.48787   0.50222   0.52321   0.55214
     Eigenvalues ---    0.58739   0.68590   0.71214   0.79578   0.82085
     Eigenvalues ---    0.98174   1.39928
 Eigenvalue     3 is  -5.44D-05 should be greater than     0.000000 Eigenvector:
                          D1        D2        D3        D4        D5
   1                   -0.43534  -0.42955  -0.40016  -0.39438  -0.39382
                          D6        A3        A1        A4        A6
   1                   -0.38804  -0.02539   0.02155   0.01788  -0.01454
 Eigenvalue     4 is   6.86D-05 Eigenvector:
                          D77       D76       D74       D73       D75
   1                   -0.34177  -0.34135  -0.33827  -0.33786  -0.33255
                          D72       D95       D7        D8        D89
   1                   -0.32906  -0.12690   0.12537   0.12511  -0.12406
 Cosine:  0.911 <  0.970
 Cut down GDIIS temporarily because of the cosine check. E 9
 DIIS coeff's:      2.09741     -1.09741
 Cosine:  0.911 >  0.500
 Length:  1.193
 GDIIS step was calculated using  2 of the last  2 vectors.
 Iteration  1 RMS(Cart)=  0.22652759 RMS(Int)=  0.02394081
 Iteration  2 RMS(Cart)=  0.08487516 RMS(Int)=  0.00262955
 Iteration  3 RMS(Cart)=  0.00519579 RMS(Int)=  0.00015494
 Iteration  4 RMS(Cart)=  0.00001577 RMS(Int)=  0.00015478
 Iteration  5 RMS(Cart)=  0.00000000 RMS(Int)=  0.00015478
 Variable       Old X    -DE/DX   Delta X   Delta X   Delta X     New X
                                 (Linear)    (Quad)   (Total)
    R1        2.07366  -0.00000   0.00131   0.00212   0.00342   2.07708
    R2        2.06698   0.00001   0.00251   0.00395   0.00646   2.07345
    R3        2.91226  -0.00003  -0.00101  -0.00185  -0.00286   2.90940
    R4        2.06560  -0.00000  -0.00070  -0.00101  -0.00172   2.06388
    R5        2.37974  -0.00010  -0.00116  -0.00380  -0.00496   2.37478
    R6        2.39619   0.00001  -0.00014   0.00257   0.00242   2.39862
    R7        3.51727  -0.00001   0.01155   0.04543   0.05697   3.57425
    R8        3.28911  -0.00011  -0.00099  -0.04514  -0.04613   3.24299
    R9        2.07001  -0.00001   0.00016   0.00039   0.00055   2.07056
   R10        2.06254   0.00000  -0.00121  -0.00167  -0.00288   2.05966
   R11        2.87396   0.00002   0.00176   0.00428   0.00604   2.88001
   R12        2.06374   0.00001  -0.00462  -0.00714  -0.01176   2.05198
   R13        2.31849  -0.00005   0.00003   0.00003   0.00006   2.31855
   R14        2.48568   0.00003  -0.00079  -0.00073  -0.00152   2.48416
   R15        1.98214  -0.00006   0.00458   0.01354   0.01812   2.00027
   R16        2.76012  -0.00009  -0.02394  -0.06051  -0.08445   2.67567
   R17        2.06716  -0.00005   0.00002   0.00019   0.00021   2.06737
   R18        2.88690   0.00018   0.00166   0.00020   0.00187   2.88877
   R19        2.86976   0.00008   0.00100   0.00184   0.00284   2.87260
   R20        2.07472  -0.00002  -0.00335  -0.00553  -0.00888   2.06584
   R21        2.05791   0.00036  -0.00586  -0.00640  -0.01226   2.04565
   R22        2.07493   0.00002   0.00823   0.01317   0.02140   2.09633
   R23        2.91186   0.00025   0.00087  -0.00059   0.00027   2.91214
   R24        2.08393  -0.00000   0.00149   0.00224   0.00374   2.08767
   R25        2.90181   0.00001  -0.00044   0.00060   0.00016   2.90197
   R26        2.90890   0.00006  -0.00130  -0.00450  -0.00580   2.90310
   R27        2.07196   0.00003  -0.00010  -0.00011  -0.00021   2.07176
   R28        2.07226   0.00000   0.00060   0.00026   0.00087   2.07313
   R29        2.07302   0.00000   0.00122   0.00201   0.00323   2.07625
   R30        2.07389   0.00002  -0.00350  -0.00587  -0.00937   2.06452
   R31        2.06831  -0.00005   0.00097   0.00119   0.00216   2.07047
   R32        2.07119  -0.00016  -0.00313  -0.00551  -0.00864   2.06255
   R33        2.38624  -0.00009  -0.00147  -0.00105  -0.00253   2.38372
   R34        2.51299  -0.00004  -0.00132  -0.00325  -0.00457   2.50842
   R35        1.97302  -0.00009   0.00060   0.00462   0.00522   1.97823
   R36        2.76237   0.00002   0.00163   0.00202   0.00364   2.76602
   R37        2.07449  -0.00001   0.00058   0.00096   0.00154   2.07603
   R38        2.89892   0.00001   0.00006  -0.00027  -0.00021   2.89871
   R39        2.07087   0.00001   0.00008   0.00050   0.00057   2.07144
   R40        2.07114   0.00001  -0.00109  -0.00164  -0.00273   2.06841
   R41        2.89750   0.00002  -0.00161  -0.00300  -0.00461   2.89289
   R42        2.89769   0.00001   0.00010   0.00006   0.00015   2.89785
   R43        2.07236  -0.00000  -0.00301  -0.00469  -0.00770   2.06466
   R44        2.07629  -0.00001  -0.00123  -0.00180  -0.00303   2.07326
   R45        2.06524  -0.00001  -0.00179  -0.00295  -0.00475   2.06050
   R46        2.07576  -0.00000   0.00162   0.00261   0.00423   2.07999
   R47        2.07189   0.00000   0.00068   0.00096   0.00165   2.07354
   R48        2.07056   0.00000   0.00094   0.00148   0.00241   2.07297
   R49        1.85399   0.00002  -0.00024  -0.00097  -0.00121   1.85279
   R50        1.82884   0.00001   0.00053   0.00054   0.00107   1.82991
    A1        1.87789   0.00000  -0.00209  -0.00408  -0.00617   1.87172
    A2        1.89977  -0.00001   0.00032   0.00030   0.00059   1.90037
    A3        1.88740   0.00001   0.00114   0.00188   0.00300   1.89040
    A4        1.93199   0.00000  -0.00089  -0.00141  -0.00230   1.92969
    A5        1.93041  -0.00000  -0.00101  -0.00236  -0.00336   1.92705
    A6        1.93465   0.00000   0.00246   0.00549   0.00794   1.94259
    A7        2.04029  -0.00011   0.00269   0.00540   0.00809   2.04837
    A8        2.02178  -0.00015  -0.00289  -0.00592  -0.00881   2.01298
    A9        2.21985   0.00026   0.00019   0.00044   0.00062   2.22047
   A10        2.11105   0.00028   0.01105   0.03181   0.04286   2.15391
   A11        2.01614   0.00019  -0.00610  -0.01794  -0.02404   1.99209
   A12        1.89870  -0.00001  -0.00388  -0.00785  -0.01173   1.88696
   A13        1.89461   0.00000   0.00206   0.00539   0.00741   1.90203
   A14        1.87883   0.00001   0.00234   0.00531   0.00757   1.88640
   A15        1.94952  -0.00000  -0.00268  -0.00631  -0.00898   1.94054
   A16        1.93300  -0.00001   0.00086   0.00080   0.00166   1.93466
   A17        1.90741   0.00001   0.00150   0.00315   0.00461   1.91202
   A18        2.11093   0.00007   0.00155   0.00294   0.00449   2.11542
   A19        1.97075   0.00004  -0.00314  -0.00644  -0.00958   1.96116
   A20        2.20141  -0.00011   0.00156   0.00346   0.00502   2.20643
   A21        1.96701  -0.00040   0.00274   0.00148   0.00422   1.97123
   A22        1.92387  -0.00002   0.00568   0.01315   0.01877   1.94264
   A23        1.80687   0.00010  -0.00148  -0.00267  -0.00442   1.80245
   A24        1.84466  -0.00002  -0.00193  -0.00024  -0.00206   1.84260
   A25        2.07283   0.00006   0.00571   0.00457   0.01016   2.08300
   A26        1.94178   0.00000  -0.00703  -0.01292  -0.01985   1.92192
   A27        1.85667  -0.00012  -0.00142  -0.00182  -0.00323   1.85344
   A28        1.90891   0.00004   0.00569   0.01092   0.01660   1.92551
   A29        1.91675   0.00005  -0.00639  -0.01720  -0.02384   1.89291
   A30        1.97966  -0.00007  -0.00331  -0.00010  -0.00372   1.97594
   A31        1.86685  -0.00011   0.00482   0.00647   0.01151   1.87836
   A32        1.86248   0.00027   0.00071   0.01446   0.01510   1.87758
   A33        1.92507  -0.00018  -0.00063  -0.01283  -0.01385   1.91122
   A34        1.90711  -0.00011   0.00114   0.00192   0.00307   1.91018
   A35        1.91580  -0.00024   0.00132  -0.00398  -0.00274   1.91306
   A36        1.93271   0.00047  -0.00128   0.01026   0.00896   1.94167
   A37        1.88746   0.00013  -0.00276  -0.00355  -0.00630   1.88117
   A38        1.90046  -0.00020  -0.00183  -0.01035  -0.01217   1.88829
   A39        1.91962  -0.00005   0.00335   0.00531   0.00864   1.92826
   A40        1.92066  -0.00004   0.00162   0.00071   0.00232   1.92299
   A41        1.94680   0.00001   0.00110   0.00079   0.00189   1.94869
   A42        1.94664   0.00000  -0.00078  -0.00002  -0.00079   1.94585
   A43        1.87933   0.00001   0.00057   0.00059   0.00115   1.88049
   A44        1.88197   0.00002  -0.00190  -0.00118  -0.00308   1.87889
   A45        1.88588  -0.00001  -0.00070  -0.00096  -0.00166   1.88422
   A46        1.93699  -0.00012  -0.00272  -0.00520  -0.00806   1.92894
   A47        1.95922  -0.00002  -0.00492  -0.00847  -0.01344   1.94578
   A48        1.91181   0.00036   0.00413   0.01515   0.01929   1.93110
   A49        1.87940  -0.00001  -0.00134  -0.00224  -0.00377   1.87563
   A50        1.90303  -0.00005   0.00601   0.00644   0.01239   1.91542
   A51        1.87142  -0.00018  -0.00082  -0.00558  -0.00632   1.86510
   A52        2.06355   0.00005  -0.00205  -0.00329  -0.00551   2.05804
   A53        2.10004  -0.00008   0.00270   0.00324   0.00576   2.10580
   A54        2.11960   0.00003  -0.00063   0.00001  -0.00080   2.11880
   A55        2.06645  -0.00029  -0.00631  -0.02483  -0.03113   2.03532
   A56        2.11845  -0.00015  -0.00527  -0.00930  -0.01568   2.10277
   A57        2.08664   0.00011  -0.00790  -0.01316  -0.02215   2.06450
   A58        1.98562  -0.00001   0.00053   0.00290   0.00207   1.98769
   A59        2.84307   0.00017   0.01561   0.04881   0.06442   2.90749
   A60        1.87248   0.00000   0.00089   0.00154   0.00241   1.87489
   A61        1.94990   0.00002   0.00039   0.00027   0.00063   1.95053
   A62        1.89407  -0.00000   0.00149   0.00446   0.00590   1.89998
   A63        1.93295  -0.00001  -0.00335  -0.00881  -0.01215   1.92080
   A64        1.88315  -0.00001  -0.00138  -0.00294  -0.00431   1.87884
   A65        1.92897  -0.00001   0.00194   0.00546   0.00738   1.93636
   A66        1.87615  -0.00001  -0.00007  -0.00060  -0.00065   1.87550
   A67        1.95015   0.00001   0.00226   0.00436   0.00661   1.95677
   A68        1.91007  -0.00000   0.00053   0.00213   0.00264   1.91271
   A69        1.87697   0.00000  -0.00228  -0.00552  -0.00780   1.86916
   A70        1.90454  -0.00001  -0.00052  -0.00185  -0.00238   1.90216
   A71        1.94397  -0.00000  -0.00002   0.00114   0.00108   1.94505
   A72        1.93783   0.00001   0.00113   0.00314   0.00427   1.94211
   A73        1.93627  -0.00000  -0.00116  -0.00285  -0.00401   1.93226
   A74        1.93020  -0.00001   0.00006  -0.00130  -0.00125   1.92896
   A75        1.88348  -0.00000  -0.00084  -0.00201  -0.00284   1.88064
   A76        1.88500   0.00000   0.00022   0.00151   0.00173   1.88673
   A77        1.88921   0.00001   0.00059   0.00157   0.00216   1.89137
   A78        1.93712  -0.00000  -0.00024  -0.00048  -0.00072   1.93639
   A79        1.94000   0.00000  -0.00067  -0.00163  -0.00230   1.93770
   A80        1.94251   0.00001   0.00083   0.00207   0.00289   1.94541
   A81        1.87778  -0.00000  -0.00020  -0.00063  -0.00083   1.87695
   A82        1.87917  -0.00000   0.00037   0.00080   0.00117   1.88034
   A83        1.88454  -0.00000  -0.00008  -0.00014  -0.00022   1.88432
   A84        1.83339   0.00006   0.00309   0.01054   0.01363   1.84702
   A85        3.23368  -0.00031  -0.01056  -0.02985  -0.04041   3.19326
   A86        3.24017   0.00008   0.01182   0.02444   0.03626   3.27643
   A87        3.13429   0.00014  -0.02199  -0.04532  -0.06731   3.06698
   A88        3.16118  -0.00000   0.00905   0.02877   0.03782   3.19900
    D1        1.62126   0.00003   0.01517   0.01433   0.02951   1.65077
    D2       -1.47019  -0.00002   0.01542   0.01590   0.03133  -1.43887
    D3       -2.60136   0.00003   0.01229   0.00871   0.02100  -2.58036
    D4        0.59037  -0.00002   0.01254   0.01028   0.02282   0.61319
    D5       -0.45251   0.00003   0.01211   0.00854   0.02064  -0.43187
    D6        2.73922  -0.00002   0.01235   0.01012   0.02246   2.76168
    D7        2.53316  -0.00018   0.02005   0.07444   0.09449   2.62765
    D8       -0.66509  -0.00013   0.01969   0.07248   0.09216  -0.57293
    D9        3.13536  -0.00017  -0.00593  -0.01216  -0.01808   3.11728
   D10        0.04990  -0.00022  -0.00572  -0.01053  -0.01626   0.03364
   D11        2.19075   0.00032   0.03218   0.02874   0.06092   2.25167
   D12        1.96609  -0.00047   0.02994   0.15363   0.18358   2.14967
   D13        1.36168   0.00013   0.05545   0.11078   0.16626   1.52793
   D14       -1.76571   0.00012   0.05789   0.11284   0.17076  -1.59496
   D15       -2.82806   0.00012   0.05033   0.10067   0.15101  -2.67705
   D16        0.32774   0.00011   0.05277   0.10273   0.15551   0.48325
   D17       -0.68292   0.00011   0.05066   0.09964   0.15027  -0.53265
   D18        2.47288   0.00010   0.05311   0.10169   0.15477   2.62764
   D19        3.07854   0.00007   0.01242   0.02834   0.04076   3.11929
   D20       -0.04797   0.00006   0.01502   0.03054   0.04555  -0.00242
   D21        0.78235   0.00029   0.08042   0.18144   0.26187   1.04422
   D22       -1.31964  -0.00020  -0.02479   0.07918   0.05423  -1.26541
   D23        2.91985  -0.00013  -0.03027   0.07492   0.04468   2.96453
   D24        0.75701   0.00012  -0.02208   0.10494   0.08269   0.83969
   D25        0.75941  -0.00005  -0.01798   0.08985   0.07187   0.83128
   D26       -1.28429   0.00003  -0.02346   0.08559   0.06233  -1.22197
   D27        2.83605   0.00027  -0.01528   0.11561   0.10033   2.93638
   D28        2.92304  -0.00016  -0.02167   0.07917   0.05746   2.98050
   D29        0.87934  -0.00009  -0.02716   0.07491   0.04792   0.92726
   D30       -1.28350   0.00016  -0.01897   0.10493   0.08592  -1.19758
   D31       -1.07077  -0.00048  -0.06191  -0.16404  -0.22599  -1.29676
   D32        2.06907  -0.00046  -0.06943  -0.18996  -0.25942   1.80965
   D33        3.07383  -0.00058  -0.07172  -0.18196  -0.25367   2.82016
   D34       -0.06951  -0.00055  -0.07924  -0.20789  -0.28710  -0.35662
   D35        0.86899  -0.00052  -0.06519  -0.16607  -0.23124   0.63775
   D36       -2.27436  -0.00049  -0.07270  -0.19200  -0.26467  -2.53903
   D37        0.88348   0.00001  -0.01061   0.04541   0.03484   0.91832
   D38        2.95057  -0.00004  -0.01251   0.03988   0.02740   2.97797
   D39       -1.20980   0.00004  -0.00827   0.05062   0.04236  -1.16745
   D40        2.98660   0.00020  -0.00503   0.06879   0.06380   3.05041
   D41       -1.22949   0.00015  -0.00693   0.06326   0.05636  -1.17313
   D42        0.89332   0.00023  -0.00269   0.07399   0.07132   0.96464
   D43       -1.27482   0.00013   0.00073   0.07791   0.07860  -1.19622
   D44        0.79227   0.00008  -0.00117   0.07238   0.07116   0.86343
   D45        2.91508   0.00016   0.00307   0.08312   0.08612   3.00120
   D46        1.04264   0.00019  -0.00163  -0.00517  -0.00681   1.03584
   D47       -1.04205   0.00020  -0.00411  -0.00689  -0.01101  -1.05306
   D48        3.13054   0.00019  -0.00344  -0.00620  -0.00964   3.12090
   D49        3.12184  -0.00001  -0.00113  -0.00726  -0.00838   3.11347
   D50        1.03715   0.00000  -0.00361  -0.00897  -0.01258   1.02457
   D51       -1.07345   0.00000  -0.00294  -0.00828  -0.01121  -1.08466
   D52       -1.08798  -0.00020  -0.00307  -0.01884  -0.02191  -1.10989
   D53        3.11051  -0.00019  -0.00555  -0.02056  -0.02611   3.08440
   D54        0.99991  -0.00020  -0.00488  -0.01987  -0.02474   0.97517
   D55       -3.09983   0.00003  -0.00994  -0.02222  -0.03216  -3.13199
   D56        1.07922   0.00014  -0.00289  -0.00988  -0.01288   1.06634
   D57       -0.99762   0.00013  -0.00150  -0.00761  -0.00911  -1.00673
   D58        1.08610   0.00000  -0.00938  -0.02431  -0.03365   1.05245
   D59       -1.01804   0.00011  -0.00233  -0.01198  -0.01437  -1.03241
   D60       -3.09488   0.00010  -0.00094  -0.00970  -0.01060  -3.10548
   D61       -0.97927  -0.00000  -0.00689  -0.01691  -0.02374  -1.00301
   D62       -3.08341   0.00010   0.00016  -0.00458  -0.00446  -3.08787
   D63        1.12294   0.00010   0.00155  -0.00230  -0.00069   1.12225
   D64        0.44153  -0.00017  -0.07104  -0.15727  -0.22823   0.21330
   D65       -2.69830  -0.00020  -0.06342  -0.13104  -0.19454  -2.89283
   D66       -0.26026  -0.00021  -0.02368  -0.01983  -0.04309  -0.30334
   D67       -2.92518  -0.00009   0.00803   0.02679   0.03447  -2.89071
   D68        2.87953  -0.00018  -0.03144  -0.04661  -0.07770   2.80183
   D69        0.21460  -0.00006   0.00027   0.00001  -0.00015   0.21446
   D70       -2.84574  -0.00015   0.00682  -0.11121  -0.10422  -2.94997
   D71       -0.15542  -0.00023  -0.02511  -0.15921  -0.18449  -0.33990
   D72        1.24467  -0.00023  -0.07172  -0.13048  -0.20221   1.04246
   D73       -2.91692  -0.00023  -0.07504  -0.14020  -0.21526  -3.13218
   D74       -0.78582  -0.00022  -0.07134  -0.13013  -0.20148  -0.98730
   D75       -1.45463  -0.00008  -0.04107  -0.08443  -0.12548  -1.58010
   D76        0.66697  -0.00008  -0.04439  -0.09414  -0.13853   0.52845
   D77        2.79807  -0.00007  -0.04069  -0.08407  -0.12474   2.67333
   D78       -1.02470  -0.00002  -0.00754  -0.00685  -0.01439  -1.03909
   D79        1.03072  -0.00001  -0.00908  -0.01146  -0.02055   1.01018
   D80       -3.09101  -0.00000  -0.00717  -0.00546  -0.01262  -3.10363
   D81        1.06157  -0.00001  -0.00840  -0.01065  -0.01905   1.04252
   D82        3.11700   0.00000  -0.00995  -0.01527  -0.02521   3.09179
   D83       -1.00474   0.00001  -0.00803  -0.00926  -0.01728  -1.02202
   D84       -3.13563  -0.00003  -0.01102  -0.01646  -0.02750   3.12006
   D85       -1.08020  -0.00002  -0.01256  -0.02108  -0.03366  -1.11386
   D86        1.08125  -0.00001  -0.01065  -0.01508  -0.02573   1.05552
   D87       -3.13132  -0.00005  -0.02555  -0.06798  -0.09352   3.05835
   D88        1.05749  -0.00004  -0.02447  -0.06564  -0.09010   0.96739
   D89       -1.03904  -0.00005  -0.02449  -0.06488  -0.08936  -1.12841
   D90       -1.07638  -0.00004  -0.02576  -0.06964  -0.09541  -1.17179
   D91        3.11243  -0.00004  -0.02468  -0.06730  -0.09199   3.02044
   D92        1.01590  -0.00004  -0.02470  -0.06654  -0.09126   0.92464
   D93        1.00963  -0.00005  -0.02785  -0.07471  -0.10256   0.90707
   D94       -1.08475  -0.00005  -0.02678  -0.07237  -0.09914  -1.18389
   D95        3.10190  -0.00005  -0.02679  -0.07161  -0.09841   3.00349
   D96       -1.08345  -0.00004  -0.02101  -0.06459  -0.08559  -1.16905
   D97        3.11053  -0.00004  -0.02015  -0.06240  -0.08255   3.02798
   D98        1.00917  -0.00004  -0.02015  -0.06252  -0.08267   0.92650
   D99       -3.13201  -0.00003  -0.02093  -0.06402  -0.08494   3.06623
   D100       1.06198  -0.00003  -0.02007  -0.06183  -0.08190   0.98008
   D101      -1.03939  -0.00003  -0.02007  -0.06194  -0.08201  -1.12140
   D102       1.08162  -0.00003  -0.01776  -0.05672  -0.07448   1.00714
   D103      -1.00757  -0.00003  -0.01690  -0.05453  -0.07144  -1.07901
   D104      -3.10894  -0.00003  -0.01691  -0.05465  -0.07155   3.10269
         Item               Value     Threshold  Converged?
 Maximum Force            0.000576     0.000450     NO 
 RMS     Force            0.000144     0.000300     YES
 Maximum Displacement     1.179444     0.001800     NO 
 RMS     Displacement     0.285787     0.001200     NO 
 Predicted change in Energy=-1.030279D-03
 GradGradGradGradGradGradGradGradGradGradGradGradGradGradGradGradGradGrad

 Symmetry turned off by external request.
 Stoichiometry    C14H30NO6(1-)
 Framework group  C1[X(C14H30NO6)]
 Deg. of freedom   147
 Full point group                 C1      NOp   1
                          Input orientation:                          
 ---------------------------------------------------------------------
 Center     Atomic      Atomic             Coordinates (Angstroms)
 Number     Number       Type             X           Y           Z
 ---------------------------------------------------------------------
      1          6           0        2.788061   -3.606488   -0.371701
      2          1           0        3.505703   -3.258496   -1.128012
      3          1           0        3.361576   -3.858845    0.529016
      4          6           0        1.787439   -2.474362   -0.076116
      5          8           0        0.703934   -2.480321   -0.712687
      6          8           0        2.186241   -1.599655    0.752708
      7          6           0       -4.455131    2.398012   -2.426849
      8          1           0       -5.468958    2.346639   -2.014469
      9          1           0       -4.205815    3.447397   -2.583602
     10          6           0       -3.488166    1.742455   -1.448124
     11          8           0       -3.265145    0.536577   -1.486334
     12          8           0       -2.979095    2.603639   -0.595315
     13          1           0       -2.322432    2.154136    0.102648
     14          6           0       -0.055836    1.231530   -0.842381
     15          1           0       -0.785547    0.568752   -1.316824
     16          6           0        1.362003    0.938500   -1.332997
     17          1           0        1.718272    0.004706   -0.917153
     18          1           0        2.032496    1.744788   -0.971121
     19          6           0        1.464437    0.833914   -2.867064
     20          1           0        1.020851    1.734829   -3.327551
     21          6           0        2.941738    0.774049   -3.282073
     22          1           0        3.429103   -0.093280   -2.821478
     23          1           0        3.487730    1.671459   -2.965736
     24          1           0        3.050269    0.677810   -4.371160
     25          6           0        0.708091   -0.395454   -3.393064
     26          1           0        0.796551   -0.463437   -4.479848
     27          1           0       -0.359568   -0.342908   -3.152685
     28          1           0        1.091392   -1.308515   -2.934076
     29          6           0       -0.374303    1.098503    0.638032
     30          8           0       -1.411963    1.669158    1.072507
     31          7           0        0.398254    0.368951    1.433582
     32          1           0        1.062705   -0.332644    1.030922
     33          6           0       -0.112370    0.009875    2.757510
     34          1           0       -1.035455   -0.566902    2.608733
     35          6           0        0.903619   -0.819487    3.553044
     36          1           0        1.109297   -1.727281    2.977150
     37          6           0        2.235831   -0.085856    3.727692
     38          1           0        2.919054   -0.651243    4.365853
     39          1           0        2.080113    0.896073    4.191638
     40          1           0        2.719540    0.063267    2.761932
     41          6           0        0.298926   -1.213332    4.906106
     42          1           0        0.150080   -0.328197    5.543196
     43          1           0        0.959580   -1.902659    5.446811
     44          1           0       -0.674420   -1.704075    4.783179
     45          8           0       -1.753750   -1.529216    0.411171
     46          1           0       -0.911421   -1.775898   -0.025771
     47          1           0       -2.182057   -0.893675   -0.180721
     48          1           0        2.281423   -4.492139   -0.761251
     49          1           0       -4.445532    1.853987   -3.366551
     50          1           0       -0.350588    2.244809   -1.127802
     51          1           0       -0.376835    0.927243    3.296085
 ---------------------------------------------------------------------
 Rotational constants (GHZ):      0.2871721      0.2014359      0.1479187
 Standard basis: 6-31G(d,p) (6D, 7F)
   465 basis functions,   798 primitive gaussians,   465 cartesian basis functions
    85 alpha electrons       85 beta electrons
       nuclear repulsion energy      1919.3190019352 Hartrees.
 NAtoms=   51 NActive=   51 NUniq=   51 SFac= 1.00D+00 NAtFMM=   60 NAOKFM=F Big=F
 Integral buffers will be    131072 words long.
 Raffenetti 2 integral format.
 Two-electron integral symmetry is turned off.
 Nuclear repulsion after empirical dispersion term =     1919.2588023575 Hartrees.
 One-electron integrals computed using PRISM.
 NBasis=   465 RedAO= T EigKep=  1.99D-03  NBF=   465
 NBsUse=   465 1.00D-06 EigRej= -1.00D+00 NBFU=   465
 Initial guess from the checkpoint file:  "ts-frame25_qm-modify-struc_-1-irc-rc.chk"
 B after Tr=    -0.050815   -0.027238    0.023436
         Rot=    1.000000    0.000557   -0.000741   -0.000117 Ang=   0.11 deg.
 ExpMin= 1.61D-01 ExpMax= 5.48D+03 ExpMxC= 8.25D+02 IAcc=2 IRadAn=         4 AccDes= 0.00D+00
 Harris functional with IExCor=  402 and IRadAn=       4 diagonalized for initial guess.
 HarFok:  IExCor=  402 AccDes= 0.00D+00 IRadAn=         4 IDoV= 1 UseB2=F ITyADJ=14
 ICtDFT=  3500011 ScaDFX=  1.000000  1.000000  1.000000  1.000000
 FoFCou: FMM=F IPFlag=           0 FMFlag=      100000 FMFlg1=           0
         NFxFlg=           0 DoJE=T BraDBF=F KetDBF=T FulRan=T
         wScrn=  0.000000 ICntrl=     500 IOpCl=  0 I1Cent=   200000004 NGrid=           0
         NMat0=    1 NMatS0=      1 NMatT0=    0 NMatD0=    1 NMtDS0=    0 NMtDT0=    0
 Symmetry not used in FoFCou.
 Requested convergence on RMS density matrix=1.00D-08 within 128 cycles.
 Requested convergence on MAX density matrix=1.00D-06.
 Requested convergence on             energy=1.00D-06.
 No special actions if energy rises.
 Integral accuracy reduced to 1.0D-05 until final iterations.
 Initial convergence to 1.0D-05 achieved.  Increase integral accuracy.
 SCF Done:  E(RB3LYP) =  -1057.92767416     A.U. after   14 cycles
            NFock= 14  Conv=0.68D-08     -V/T= 2.0092
 Calling FoFJK, ICntrl=      2127 FMM=F ISym2X=0 I1Cent= 0 IOpClX= 0 NMat=1 NMatS=1 NMatT=0.
 -------------------------------------------------------------------
 Center     Atomic                   Forces (Hartrees/Bohr)
 Number     Number              X              Y              Z
 -------------------------------------------------------------------
      1        6           0.002680291   -0.000543239    0.001107810
      2        1          -0.000976962   -0.000340369    0.000583045
      3        1          -0.001194723    0.000478218   -0.001592360
      4        6          -0.001338036    0.000309151   -0.001673580
      5        8          -0.000123587    0.000878819   -0.000193838
      6        8          -0.000173512    0.002193055    0.000953278
      7        6          -0.000048147   -0.000078802    0.003308508
      8        1           0.000045495   -0.000065453    0.000402262
      9        1           0.000470068    0.001268777   -0.000330805
     10        6          -0.001184627   -0.000427400   -0.000924600
     11        8           0.001576129    0.000712383    0.000547853
     12        8          -0.001633638    0.000731291   -0.000757127
     13        1           0.000016580    0.000786672   -0.000027115
     14        6           0.000566292   -0.001287862    0.001238449
     15        1           0.000812011   -0.000987007   -0.000866642
     16        6           0.000264867    0.009779303    0.000012205
     17        1           0.003428415   -0.004638798    0.004184041
     18        1          -0.002736808   -0.005671437   -0.001694644
     19        6           0.000353644    0.000918928   -0.000297517
     20        1           0.000332834   -0.000617693    0.001923425
     21        6           0.000071269   -0.000291456   -0.001851296
     22        1           0.000262603   -0.000145136    0.000130752
     23        1          -0.000262856   -0.000346838    0.000147874
     24        1          -0.000115229    0.000234283    0.001051707
     25        6          -0.002435016    0.002964237    0.001269028
     26        1           0.000736042   -0.001202546   -0.002958641
     27        1           0.001004890   -0.000528735   -0.000637951
     28        1          -0.000088985   -0.002098725    0.001093875
     29        6          -0.000811401    0.000782600   -0.004332453
     30        8           0.000974163    0.000829813    0.004325470
     31        7           0.000044229   -0.002190143    0.002156010
     32        1           0.001578886    0.001024928   -0.000937024
     33        6          -0.000992423   -0.002155692   -0.000941339
     34        1           0.000300224    0.000844092   -0.000069623
     35        6          -0.000231346    0.000156940    0.000173523
     36        1          -0.000444827   -0.000984584   -0.000626760
     37        6          -0.001048619    0.002677724   -0.000815563
     38        1           0.001589509   -0.001894653    0.001230049
     39        1          -0.000022994    0.000912277    0.000865441
     40        1           0.000624129   -0.000363357   -0.001158024
     41        6          -0.000536411    0.000746041    0.001110054
     42        1          -0.000180293   -0.001128993   -0.000879922
     43        1          -0.000320020    0.000607621   -0.000210755
     44        1           0.000775524    0.000200414    0.000077745
     45        8          -0.000378436   -0.000148102   -0.000893520
     46        1          -0.000002376   -0.000873883    0.000020290
     47        1          -0.000194593   -0.000527673    0.000371673
     48        1          -0.000546647   -0.000188225   -0.000379549
     49        1          -0.000035122   -0.001991217   -0.003253343
     50        1          -0.001056225    0.001251687   -0.000809656
     51        1           0.000605765    0.000428761    0.000829283
 -------------------------------------------------------------------
 Cartesian Forces:  Max     0.009779303 RMS     0.001614215

 GradGradGradGradGradGradGradGradGradGradGradGradGradGradGradGradGradGrad
 Berny optimization.
 Using GDIIS optimizer.
 FormGI is forming the generalized inverse of G from B-inverse, IUseBI=4.
 Internal  Forces:  Max     0.011863685 RMS     0.002028055
 Search for a local minimum.
 Step number   3 out of a maximum of  252
 All quantities printed in internal units (Hartrees-Bohrs-Radians)
 Swapping is turned off.
 Update second derivatives using D2CorX and points    2    3
 DE= -1.72D-04 DEPred=-1.03D-03 R= 1.67D-01
 Trust test= 1.67D-01 RLast= 1.12D+00 DXMaxT set to 5.05D-01
 ITU=  0  1  0
     Eigenvalues ---   -0.67668  -0.00018  -0.00005   0.00008   0.00093
     Eigenvalues ---    0.00173   0.00196   0.00231   0.00273   0.00295
     Eigenvalues ---    0.00318   0.00370   0.00391   0.00413   0.00506
     Eigenvalues ---    0.00872   0.00977   0.01340   0.01450   0.01638
     Eigenvalues ---    0.01956   0.02128   0.02561   0.02734   0.02900
     Eigenvalues ---    0.03150   0.03371   0.03496   0.03626   0.03757
     Eigenvalues ---    0.03805   0.04088   0.04152   0.04248   0.04276
     Eigenvalues ---    0.04363   0.04456   0.04509   0.04566   0.04646
     Eigenvalues ---    0.04684   0.04704   0.04744   0.04766   0.04818
     Eigenvalues ---    0.04845   0.04882   0.05038   0.05132   0.05393
     Eigenvalues ---    0.05609   0.05705   0.05779   0.05840   0.06039
     Eigenvalues ---    0.07325   0.07997   0.08403   0.08627   0.10476
     Eigenvalues ---    0.11629   0.11740   0.11922   0.12112   0.12165
     Eigenvalues ---    0.12301   0.12320   0.12491   0.12617   0.12659
     Eigenvalues ---    0.13088   0.13155   0.13262   0.13705   0.13878
     Eigenvalues ---    0.13956   0.14061   0.14284   0.14490   0.14962
     Eigenvalues ---    0.15243   0.15317   0.16009   0.18064   0.18353
     Eigenvalues ---    0.18512   0.18616   0.18931   0.20507   0.21239
     Eigenvalues ---    0.22004   0.22564   0.22776   0.23182   0.23598
     Eigenvalues ---    0.25015   0.26784   0.27190   0.27757   0.28745
     Eigenvalues ---    0.28882   0.29199   0.29735   0.30258   0.31195
     Eigenvalues ---    0.31688   0.32022   0.32590   0.32700   0.32810
     Eigenvalues ---    0.33004   0.33064   0.33185   0.33261   0.33355
     Eigenvalues ---    0.33363   0.33377   0.33450   0.33593   0.33632
     Eigenvalues ---    0.33805   0.34051   0.34136   0.34167   0.34256
     Eigenvalues ---    0.34264   0.34363   0.34513   0.34588   0.34648
     Eigenvalues ---    0.34749   0.34820   0.35717   0.38328   0.40805
     Eigenvalues ---    0.46680   0.48813   0.50223   0.52322   0.55218
     Eigenvalues ---    0.58934   0.69315   0.71213   0.80869   0.83183
     Eigenvalues ---    1.14021   1.40772
 Eigenvalue     3 is  -5.45D-05 should be greater than     0.000000 Eigenvector:
                          D1        D2        D3        D4        D5
   1                   -0.43543  -0.42961  -0.40034  -0.39453  -0.39388
                          D6        A3        A1        A4        A7
   1                   -0.38806  -0.02520   0.02156   0.01788  -0.01440
 Eigenvalue     4 is   7.67D-05 Eigenvector:
                          D77       D76       D75       D74       D73
   1                   -0.34969  -0.34767  -0.33967  -0.33595  -0.33393
                          D72       D85       D95       D8        D7
   1                   -0.32593  -0.12451  -0.12395   0.12335   0.12330
 Cosine:  0.916 <  0.970
 Cut down GDIIS temporarily because of the cosine check. E 6
     Eigenvalues ---   -0.67668  -0.00018  -0.00005   0.00008   0.00093
     Eigenvalues ---    0.00173   0.00196   0.00231   0.00273   0.00295
     Eigenvalues ---    0.00318   0.00370   0.00391   0.00413   0.00506
     Eigenvalues ---    0.00872   0.00977   0.01340   0.01450   0.01638
     Eigenvalues ---    0.01956   0.02128   0.02561   0.02734   0.02900
     Eigenvalues ---    0.03150   0.03371   0.03496   0.03626   0.03757
     Eigenvalues ---    0.03805   0.04088   0.04152   0.04248   0.04276
     Eigenvalues ---    0.04363   0.04456   0.04509   0.04566   0.04646
     Eigenvalues ---    0.04684   0.04704   0.04744   0.04766   0.04818
     Eigenvalues ---    0.04845   0.04882   0.05038   0.05132   0.05393
     Eigenvalues ---    0.05609   0.05705   0.05779   0.05840   0.06039
     Eigenvalues ---    0.07325   0.07997   0.08403   0.08627   0.10476
     Eigenvalues ---    0.11629   0.11740   0.11922   0.12112   0.12165
     Eigenvalues ---    0.12301   0.12320   0.12491   0.12617   0.12659
     Eigenvalues ---    0.13088   0.13155   0.13262   0.13705   0.13878
     Eigenvalues ---    0.13956   0.14061   0.14284   0.14490   0.14962
     Eigenvalues ---    0.15243   0.15317   0.16009   0.18064   0.18353
     Eigenvalues ---    0.18512   0.18616   0.18931   0.20507   0.21239
     Eigenvalues ---    0.22004   0.22564   0.22776   0.23182   0.23598
     Eigenvalues ---    0.25015   0.26784   0.27190   0.27757   0.28745
     Eigenvalues ---    0.28882   0.29199   0.29735   0.30258   0.31195
     Eigenvalues ---    0.31688   0.32022   0.32590   0.32700   0.32810
     Eigenvalues ---    0.33004   0.33064   0.33185   0.33261   0.33355
     Eigenvalues ---    0.33363   0.33377   0.33450   0.33593   0.33632
     Eigenvalues ---    0.33805   0.34051   0.34136   0.34167   0.34256
     Eigenvalues ---    0.34264   0.34363   0.34513   0.34588   0.34648
     Eigenvalues ---    0.34749   0.34820   0.35717   0.38328   0.40805
     Eigenvalues ---    0.46680   0.48813   0.50223   0.52322   0.55218
     Eigenvalues ---    0.58934   0.69315   0.71213   0.80869   0.83183
     Eigenvalues ---    1.14021   1.40772
 Eigenvalue     1 is  -6.77D-01 should be greater than     0.000000 Eigenvector:
                          R22       A55       R12       A11       A87
   1                   -0.41386  -0.26433   0.23022  -0.20813   0.20570
                          R30       R32       R43       A25       R6
   1                    0.19369   0.17407   0.16484   0.15709   0.14554
 Eigenvalue     2 is  -1.81D-04 should be greater than     0.000000 Eigenvector:
                          D14       D13       D18       D16       D17
   1                    0.43876   0.41718   0.41465   0.39969   0.39307
                          D15       D19       A12       A14       D36
   1                    0.37811  -0.03493  -0.02555   0.01561   0.01252
 Eigenvalue     3 is  -5.45D-05 should be greater than     0.000000 Eigenvector:
                          D1        D2        D3        D4        D5
   1                   -0.43543  -0.42961  -0.40034  -0.39453  -0.39388
                          D6        A3        A1        A4        A7
   1                   -0.38806  -0.02520   0.02156   0.01788  -0.01440
 Eigenvalue     4 is   7.67D-05 Eigenvector:
                          D77       D76       D75       D74       D73
   1                   -0.34969  -0.34767  -0.33967  -0.33595  -0.33393
                          D72       D85       D95       D8        D7
   1                   -0.32593  -0.12451  -0.12395   0.12335   0.12330
 Quadratic step=3.212D+00 exceeds max=5.045D-01 adjusted using Lamda=-1.024D-03.
 Angle between NR and scaled steps=  40.32 degrees.
 Angle between quadratic step and forces=  81.27 degrees.
 Linear search not attempted -- option 19 set.
 Iteration  1 RMS(Cart)=  0.17235069 RMS(Int)=  0.00639416
 Iteration  2 RMS(Cart)=  0.01350648 RMS(Int)=  0.00008331
 Iteration  3 RMS(Cart)=  0.00006096 RMS(Int)=  0.00007766
 Iteration  4 RMS(Cart)=  0.00000000 RMS(Int)=  0.00007766
 Variable       Old X    -DE/DX   Delta X   Delta X   Delta X     New X
                                 (Linear)    (Quad)   (Total)
    R1        2.07708  -0.00115   0.00000  -0.00251  -0.00251   2.07457
    R2        2.07345  -0.00204   0.00000  -0.00473  -0.00473   2.06871
    R3        2.90940   0.00047   0.00000   0.00123   0.00123   2.91062
    R4        2.06388   0.00054   0.00000   0.00114   0.00114   2.06502
    R5        2.37478   0.00099   0.00000   0.00135   0.00135   2.37613
    R6        2.39862   0.00307   0.00000   0.00211   0.00211   2.40073
    R7        3.57425  -0.00026   0.00000  -0.00436  -0.00436   3.56989
    R8        3.24299  -0.00211   0.00000   0.01058   0.01058   3.25357
    R9        2.07056   0.00011   0.00000   0.00095   0.00095   2.07151
   R10        2.05966   0.00138   0.00000   0.00342   0.00342   2.06308
   R11        2.88001  -0.00073   0.00000  -0.00422  -0.00422   2.87578
   R12        2.05198   0.00381   0.00000   0.00724   0.00724   2.05922
   R13        2.31855  -0.00043   0.00000  -0.00087  -0.00087   2.31768
   R14        2.48416   0.00023   0.00000   0.00326   0.00326   2.48742
   R15        2.00027   0.00125   0.00000  -0.00976  -0.00976   1.99051
   R16        2.67567   0.00155   0.00000   0.04755   0.04755   2.72322
   R17        2.06737   0.00042   0.00000   0.00128   0.00128   2.06866
   R18        2.88877   0.00031   0.00000  -0.00212  -0.00212   2.88665
   R19        2.87260  -0.00193   0.00000  -0.00116  -0.00116   2.87144
   R20        2.06584   0.00166   0.00000   0.00483   0.00483   2.07067
   R21        2.04565   0.00674   0.00000   0.00811   0.00811   2.05375
   R22        2.09633  -0.00633   0.00000  -0.01552  -0.01552   2.08081
   R23        2.91214   0.00019   0.00000  -0.00090  -0.00090   2.91124
   R24        2.08767  -0.00144   0.00000  -0.00301  -0.00301   2.08466
   R25        2.90197   0.00012   0.00000   0.00073   0.00073   2.90270
   R26        2.90310   0.00150   0.00000   0.00311   0.00311   2.90621
   R27        2.07176   0.00029   0.00000   0.00030   0.00030   2.07206
   R28        2.07313  -0.00037   0.00000  -0.00090  -0.00090   2.07223
   R29        2.07625  -0.00107   0.00000  -0.00251  -0.00251   2.07374
   R30        2.06452   0.00308   0.00000   0.00714   0.00714   2.07166
   R31        2.07047  -0.00114   0.00000  -0.00196  -0.00196   2.06851
   R32        2.06255   0.00218   0.00000   0.00622   0.00622   2.06876
   R33        2.38372   0.00179   0.00000   0.00275   0.00275   2.38647
   R34        2.50842  -0.00093   0.00000   0.00318   0.00318   2.51160
   R35        1.97823  -0.00092   0.00000  -0.00238  -0.00238   1.97586
   R36        2.76602  -0.00043   0.00000  -0.00166  -0.00166   2.76436
   R37        2.07603  -0.00069   0.00000  -0.00156  -0.00156   2.07447
   R38        2.89871  -0.00049   0.00000  -0.00116  -0.00116   2.89756
   R39        2.07144   0.00062   0.00000   0.00241   0.00241   2.07386
   R40        2.06841   0.00106   0.00000   0.00105   0.00105   2.06946
   R41        2.89289   0.00165   0.00000   0.00296   0.00296   2.89585
   R42        2.89785   0.00008   0.00000   0.00023   0.00023   2.89808
   R43        2.06466   0.00269   0.00000   0.00619   0.00619   2.07085
   R44        2.07326   0.00119   0.00000   0.00263   0.00263   2.07589
   R45        2.06050   0.00125   0.00000   0.00189   0.00189   2.06239
   R46        2.07999  -0.00139   0.00000  -0.00316  -0.00316   2.07683
   R47        2.07354  -0.00068   0.00000  -0.00164  -0.00164   2.07190
   R48        2.07297  -0.00079   0.00000  -0.00170  -0.00170   2.07127
   R49        1.85279   0.00009   0.00000   0.00038   0.00038   1.85317
   R50        1.82991  -0.00049   0.00000  -0.00111  -0.00111   1.82880
    A1        1.87172   0.00027   0.00000   0.00118   0.00118   1.87290
    A2        1.90037  -0.00011   0.00000  -0.00097  -0.00097   1.89940
    A3        1.89040   0.00007   0.00000   0.00054   0.00054   1.89094
    A4        1.92969   0.00006   0.00000  -0.00002  -0.00002   1.92967
    A5        1.92705   0.00029   0.00000   0.00167   0.00167   1.92872
    A6        1.94259  -0.00056   0.00000  -0.00230  -0.00230   1.94029
    A7        2.04837  -0.00343   0.00000  -0.00262  -0.00262   2.04575
    A8        2.01298  -0.00149   0.00000   0.00406   0.00406   2.01704
    A9        2.22047   0.00491   0.00000  -0.00140  -0.00140   2.21908
   A10        2.15391   0.00543   0.00000  -0.00675  -0.00675   2.14715
   A11        1.99209   0.00255   0.00000   0.00474   0.00474   1.99683
   A12        1.88696   0.00024   0.00000  -0.00515  -0.00516   1.88180
   A13        1.90203  -0.00055   0.00000  -0.00369  -0.00370   1.89833
   A14        1.88640   0.00020   0.00000   0.00419   0.00419   1.89059
   A15        1.94054   0.00004   0.00000  -0.00133  -0.00134   1.93920
   A16        1.93466   0.00001   0.00000   0.00353   0.00353   1.93819
   A17        1.91202   0.00006   0.00000   0.00238   0.00238   1.91440
   A18        2.11542   0.00052   0.00000   0.00310   0.00309   2.11851
   A19        1.96116   0.00237   0.00000   0.00098   0.00098   1.96214
   A20        2.20643  -0.00289   0.00000  -0.00417  -0.00418   2.20225
   A21        1.97123  -0.00713   0.00000  -0.01139  -0.01139   1.95984
   A22        1.94264   0.00009   0.00000  -0.00918  -0.00925   1.93339
   A23        1.80245   0.00299   0.00000  -0.00069  -0.00081   1.80164
   A24        1.84260  -0.00074   0.00000   0.00301   0.00304   1.84564
   A25        2.08300  -0.00719   0.00000  -0.00905  -0.00910   2.07390
   A26        1.92192   0.00277   0.00000   0.01193   0.01197   1.93389
   A27        1.85344   0.00269   0.00000   0.00493   0.00495   1.85839
   A28        1.92551  -0.00061   0.00000  -0.00773  -0.00771   1.91780
   A29        1.89291   0.00093   0.00000   0.01010   0.01004   1.90295
   A30        1.97594   0.00006   0.00000   0.00705   0.00699   1.98294
   A31        1.87836  -0.00099   0.00000  -0.00689  -0.00687   1.87149
   A32        1.87758   0.00078   0.00000  -0.00598  -0.00597   1.87161
   A33        1.91122  -0.00024   0.00000   0.00264   0.00253   1.91375
   A34        1.91018  -0.00084   0.00000  -0.00176  -0.00176   1.90842
   A35        1.91306   0.00003   0.00000  -0.00130  -0.00131   1.91175
   A36        1.94167   0.00103   0.00000   0.00034   0.00032   1.94199
   A37        1.88117   0.00046   0.00000   0.00433   0.00433   1.88550
   A38        1.88829   0.00008   0.00000   0.00459   0.00460   1.89289
   A39        1.92826  -0.00078   0.00000  -0.00598  -0.00598   1.92228
   A40        1.92299   0.00023   0.00000  -0.00280  -0.00280   1.92019
   A41        1.94869  -0.00029   0.00000  -0.00056  -0.00056   1.94812
   A42        1.94585   0.00004   0.00000   0.00045   0.00045   1.94631
   A43        1.88049  -0.00008   0.00000   0.00050   0.00049   1.88098
   A44        1.87889  -0.00001   0.00000   0.00156   0.00156   1.88045
   A45        1.88422   0.00012   0.00000   0.00099   0.00099   1.88522
   A46        1.92894   0.00061   0.00000   0.00373   0.00371   1.93264
   A47        1.94578   0.00066   0.00000   0.00691   0.00689   1.95267
   A48        1.93110   0.00050   0.00000  -0.00680  -0.00679   1.92431
   A49        1.87563  -0.00038   0.00000   0.00192   0.00188   1.87751
   A50        1.91542  -0.00069   0.00000  -0.00671  -0.00672   1.90870
   A51        1.86510  -0.00078   0.00000   0.00091   0.00092   1.86602
   A52        2.05804   0.00766   0.00000   0.00675   0.00675   2.06479
   A53        2.10580  -0.01186   0.00000  -0.00089  -0.00089   2.10491
   A54        2.11880   0.00418   0.00000  -0.00581  -0.00581   2.11299
   A55        2.03532  -0.00335   0.00000   0.01638   0.01638   2.05169
   A56        2.10277  -0.00931   0.00000   0.01139   0.01073   2.11350
   A57        2.06450   0.00458   0.00000   0.00290   0.00222   2.06671
   A58        1.98769   0.00503   0.00000   0.01669   0.01606   2.00376
   A59        2.90749   0.00896   0.00000   0.00746   0.00746   2.91495
   A60        1.87489   0.00012   0.00000   0.00165   0.00165   1.87654
   A61        1.95053  -0.00052   0.00000   0.00192   0.00193   1.95245
   A62        1.89998   0.00033   0.00000   0.00000  -0.00000   1.89998
   A63        1.92080   0.00079   0.00000  -0.00283  -0.00283   1.91797
   A64        1.87884   0.00003   0.00000   0.00581   0.00580   1.88464
   A65        1.93636  -0.00070   0.00000  -0.00612  -0.00612   1.93023
   A66        1.87550  -0.00001   0.00000   0.00262   0.00262   1.87812
   A67        1.95677  -0.00003   0.00000   0.00294   0.00294   1.95970
   A68        1.91271  -0.00027   0.00000  -0.00415  -0.00416   1.90855
   A69        1.86916   0.00011   0.00000  -0.00503  -0.00504   1.86413
   A70        1.90216   0.00007   0.00000   0.00171   0.00171   1.90387
   A71        1.94505   0.00015   0.00000   0.00198   0.00199   1.94704
   A72        1.94211  -0.00068   0.00000  -0.00606  -0.00608   1.93603
   A73        1.93226   0.00045   0.00000   0.00323   0.00323   1.93548
   A74        1.92896  -0.00026   0.00000  -0.00119  -0.00121   1.92774
   A75        1.88064   0.00016   0.00000   0.00131   0.00132   1.88196
   A76        1.88673   0.00007   0.00000  -0.00411  -0.00413   1.88259
   A77        1.89137   0.00029   0.00000   0.00705   0.00704   1.89841
   A78        1.93639   0.00012   0.00000   0.00047   0.00047   1.93687
   A79        1.93770   0.00005   0.00000  -0.00019  -0.00019   1.93750
   A80        1.94541  -0.00005   0.00000  -0.00022  -0.00022   1.94519
   A81        1.87695  -0.00003   0.00000   0.00017   0.00017   1.87712
   A82        1.88034  -0.00010   0.00000  -0.00028  -0.00028   1.88006
   A83        1.88432   0.00001   0.00000   0.00004   0.00004   1.88437
   A84        1.84702   0.00061   0.00000  -0.00809  -0.00809   1.83893
   A85        3.19326  -0.00445   0.00000   0.01409   0.01409   3.20736
   A86        3.27643   0.00156   0.00000  -0.03177  -0.03177   3.24466
   A87        3.06698   0.00588   0.00000   0.04760   0.04760   3.11457
   A88        3.19900  -0.00110   0.00000  -0.03382  -0.03382   3.16518
    D1        1.65077  -0.00023   0.00000   0.01351   0.01351   1.66428
    D2       -1.43887  -0.00015   0.00000   0.01277   0.01277  -1.42609
    D3       -2.58036   0.00007   0.00000   0.01436   0.01436  -2.56600
    D4        0.61319   0.00014   0.00000   0.01361   0.01361   0.62680
    D5       -0.43187   0.00009   0.00000   0.01487   0.01487  -0.41700
    D6        2.76168   0.00017   0.00000   0.01413   0.01413   2.77581
    D7        2.62765  -0.00230   0.00000   0.03368   0.03368   2.66133
    D8       -0.57293  -0.00265   0.00000   0.03470   0.03470  -0.53823
    D9        3.11728  -0.00174   0.00000  -0.05677  -0.05677   3.06050
   D10        0.03364  -0.00133   0.00000  -0.05758  -0.05758  -0.02395
   D11        2.25167   0.00053   0.00000  -0.06992  -0.06992   2.18175
   D12        2.14967   0.00308   0.00000   0.05001   0.05001   2.19968
   D13        1.52793   0.00026   0.00000   0.10306   0.10305   1.63099
   D14       -1.59496   0.00002   0.00000   0.10824   0.10823  -1.48672
   D15       -2.67705   0.00023   0.00000   0.09356   0.09357  -2.58348
   D16        0.48325  -0.00001   0.00000   0.09874   0.09875   0.58199
   D17       -0.53265   0.00031   0.00000   0.09878   0.09878  -0.43387
   D18        2.62764   0.00007   0.00000   0.10396   0.10396   2.73161
   D19        3.11929  -0.00077   0.00000  -0.02834  -0.02833   3.09096
   D20       -0.00242  -0.00107   0.00000  -0.02294  -0.02295  -0.02537
   D21        1.04422  -0.00267   0.00000  -0.17239  -0.17239   0.87183
   D22       -1.26541   0.00006   0.00000  -0.00645  -0.00649  -1.27190
   D23        2.96453   0.00105   0.00000   0.00031   0.00031   2.96484
   D24        0.83969   0.00066   0.00000  -0.01486  -0.01492   0.82477
   D25        0.83128  -0.00131   0.00000  -0.02249  -0.02247   0.80881
   D26       -1.22197  -0.00031   0.00000  -0.01573  -0.01567  -1.23763
   D27        2.93638  -0.00071   0.00000  -0.03091  -0.03090   2.90548
   D28        2.98050  -0.00081   0.00000  -0.01200  -0.01200   2.96850
   D29        0.92726   0.00019   0.00000  -0.00524  -0.00520   0.92206
   D30       -1.19758  -0.00020   0.00000  -0.02042  -0.02044  -1.21801
   D31       -1.29676  -0.00064   0.00000   0.04528   0.04528  -1.25148
   D32        1.80965  -0.00140   0.00000   0.04693   0.04693   1.85658
   D33        2.82016   0.00152   0.00000   0.06407   0.06406   2.88422
   D34       -0.35662   0.00077   0.00000   0.06572   0.06571  -0.29090
   D35        0.63775   0.00072   0.00000   0.05012   0.05012   0.68787
   D36       -2.53903  -0.00004   0.00000   0.05176   0.05177  -2.48726
   D37        0.91832   0.00077   0.00000   0.01604   0.01605   0.93437
   D38        2.97797   0.00085   0.00000   0.01949   0.01950   2.99747
   D39       -1.16745   0.00057   0.00000   0.01126   0.01127  -1.15618
   D40        3.05041   0.00059   0.00000   0.00658   0.00658   3.05698
   D41       -1.17313   0.00066   0.00000   0.01003   0.01003  -1.16310
   D42        0.96464   0.00038   0.00000   0.00180   0.00180   0.96644
   D43       -1.19622  -0.00029   0.00000  -0.00352  -0.00352  -1.19974
   D44        0.86343  -0.00021   0.00000  -0.00007  -0.00007   0.86336
   D45        3.00120  -0.00049   0.00000  -0.00830  -0.00830   2.99290
   D46        1.03584   0.00047   0.00000   0.00871   0.00872   1.04456
   D47       -1.05306   0.00060   0.00000   0.01032   0.01032  -1.04274
   D48        3.12090   0.00063   0.00000   0.00912   0.00912   3.13002
   D49        3.11347  -0.00026   0.00000   0.00840   0.00840   3.12187
   D50        1.02457  -0.00013   0.00000   0.01001   0.01001   1.03457
   D51       -1.08466  -0.00010   0.00000   0.00881   0.00881  -1.07585
   D52       -1.10989  -0.00033   0.00000   0.01315   0.01315  -1.09674
   D53        3.08440  -0.00019   0.00000   0.01476   0.01475   3.09915
   D54        0.97517  -0.00016   0.00000   0.01356   0.01355   0.98872
   D55       -3.13199   0.00036   0.00000   0.02295   0.02295  -3.10903
   D56        1.06634   0.00000   0.00000   0.01355   0.01354   1.07987
   D57       -1.00673   0.00022   0.00000   0.01241   0.01242  -0.99431
   D58        1.05245   0.00072   0.00000   0.02196   0.02196   1.07441
   D59       -1.03241   0.00036   0.00000   0.01256   0.01255  -1.01987
   D60       -3.10548   0.00058   0.00000   0.01142   0.01142  -3.09405
   D61       -1.00301   0.00056   0.00000   0.01739   0.01740  -0.98562
   D62       -3.08787   0.00020   0.00000   0.00799   0.00798  -3.07989
   D63        1.12225   0.00043   0.00000   0.00685   0.00686   1.12911
   D64        0.21330   0.00148   0.00000   0.15107   0.15107   0.36437
   D65       -2.89283   0.00259   0.00000   0.14931   0.14931  -2.74353
   D66       -0.30334   0.00270   0.00000   0.05510   0.05508  -0.24826
   D67       -2.89071   0.00044   0.00000  -0.01135  -0.01132  -2.90204
   D68        2.80183   0.00197   0.00000   0.05706   0.05704   2.85886
   D69        0.21446  -0.00029   0.00000  -0.00939  -0.00937   0.20509
   D70       -2.94997   0.00024   0.00000  -0.09465  -0.09485  -3.04482
   D71       -0.33990   0.00252   0.00000  -0.03495  -0.03474  -0.37464
   D72        1.04246  -0.00142   0.00000  -0.03616  -0.03612   1.00634
   D73       -3.13218  -0.00068   0.00000  -0.03742  -0.03738   3.11363
   D74       -0.98730  -0.00168   0.00000  -0.04389  -0.04384  -1.03114
   D75       -1.58010   0.00090   0.00000  -0.09711  -0.09715  -1.67725
   D76        0.52845   0.00164   0.00000  -0.09837  -0.09841   0.43004
   D77        2.67333   0.00063   0.00000  -0.10483  -0.10488   2.56845
   D78       -1.03909  -0.00042   0.00000  -0.03212  -0.03212  -1.07121
   D79        1.01018  -0.00032   0.00000  -0.03497  -0.03497   0.97521
   D80       -3.10363  -0.00035   0.00000  -0.03338  -0.03338  -3.13701
   D81        1.04252  -0.00008   0.00000  -0.03069  -0.03069   1.01183
   D82        3.09179   0.00002   0.00000  -0.03354  -0.03354   3.05825
   D83       -1.02202  -0.00001   0.00000  -0.03195  -0.03195  -1.05397
   D84        3.12006   0.00001   0.00000  -0.02914  -0.02914   3.09091
   D85       -1.11386   0.00012   0.00000  -0.03199  -0.03199  -1.14585
   D86        1.05552   0.00009   0.00000  -0.03040  -0.03040   1.02511
   D87        3.05835   0.00018   0.00000  -0.01798  -0.01798   3.04037
   D88        0.96739   0.00013   0.00000  -0.01779  -0.01778   0.94961
   D89       -1.12841  -0.00036   0.00000  -0.02794  -0.02793  -1.15634
   D90       -1.17179   0.00021   0.00000  -0.01627  -0.01628  -1.18807
   D91        3.02044   0.00016   0.00000  -0.01608  -0.01608   3.00436
   D92        0.92464  -0.00033   0.00000  -0.02623  -0.02623   0.89841
   D93        0.90707   0.00045   0.00000  -0.01619  -0.01620   0.89087
   D94       -1.18389   0.00039   0.00000  -0.01600  -0.01599  -1.19988
   D95        3.00349  -0.00009   0.00000  -0.02615  -0.02615   2.97735
   D96       -1.16905   0.00022   0.00000   0.00608   0.00608  -1.16297
   D97        3.02798   0.00014   0.00000   0.00568   0.00568   3.03366
   D98        0.92650   0.00014   0.00000   0.00590   0.00590   0.93240
   D99        3.06623   0.00035   0.00000   0.00431   0.00431   3.07055
   D100       0.98008   0.00027   0.00000   0.00391   0.00391   0.98399
   D101      -1.12140   0.00027   0.00000   0.00413   0.00413  -1.11727
   D102       1.00714   0.00009   0.00000   0.00824   0.00824   1.01538
   D103      -1.07901   0.00001   0.00000   0.00784   0.00784  -1.07117
   D104       3.10269   0.00001   0.00000   0.00807   0.00806   3.11076
         Item               Value     Threshold  Converged?
 Maximum Force            0.011864     0.000450     NO 
 RMS     Force            0.002028     0.000300     NO 
 Maximum Displacement     0.580020     0.001800     NO 
 RMS     Displacement     0.175369     0.001200     NO 
 Predicted change in Energy=-1.459633D-03
 GradGradGradGradGradGradGradGradGradGradGradGradGradGradGradGradGradGrad

 Symmetry turned off by external request.
 Stoichiometry    C14H30NO6(1-)
 Framework group  C1[X(C14H30NO6)]
 Deg. of freedom   147
 Full point group                 C1      NOp   1
                          Input orientation:                          
 ---------------------------------------------------------------------
 Center     Atomic      Atomic             Coordinates (Angstroms)
 Number     Number       Type             X           Y           Z
 ---------------------------------------------------------------------
      1          6           0        2.889230   -3.454082   -0.451953
      2          1           0        3.587018   -3.043868   -1.193585
      3          1           0        3.475116   -3.722493    0.432975
      4          6           0        1.844880   -2.377080   -0.103060
      5          8           0        0.753827   -2.410546   -0.727181
      6          8           0        2.213275   -1.512756    0.752024
      7          6           0       -4.601148    2.182802   -2.292852
      8          1           0       -5.554889    2.063679   -1.765753
      9          1           0       -4.480363    3.241648   -2.529799
     10          6           0       -3.478440    1.691584   -1.390574
     11          8           0       -3.065381    0.538576   -1.455077
     12          8           0       -3.060065    2.621426   -0.558129
     13          1           0       -2.317142    2.265208    0.098136
     14          6           0        0.041158    1.374425   -0.847973
     15          1           0       -0.745883    0.802700   -1.350002
     16          6           0        1.422607    0.923915   -1.319185
     17          1           0        1.655701   -0.051802   -0.901125
     18          1           0        2.178663    1.629677   -0.941375
     19          6           0        1.544002    0.805292   -2.850367
     20          1           0        1.229630    1.754429   -3.316479
     21          6           0        3.010242    0.551290   -3.231216
     22          1           0        3.363223   -0.377206   -2.766908
     23          1           0        3.662648    1.364526   -2.891374
     24          1           0        3.132204    0.449579   -4.317042
     25          6           0        0.652376   -0.323268   -3.394882
     26          1           0        0.770424   -0.421662   -4.480330
     27          1           0       -0.407582   -0.139087   -3.193067
     28          1           0        0.907711   -1.273248   -2.914465
     29          6           0       -0.312537    1.235156    0.623213
     30          8           0       -1.322749    1.856144    1.057576
     31          7           0        0.403317    0.447910    1.419617
     32          1           0        1.072799   -0.252519    1.026641
     33          6           0       -0.141868    0.105959    2.733286
     34          1           0       -1.114926   -0.375926    2.571973
     35          6           0        0.785441   -0.837578    3.508470
     36          1           0        0.879077   -1.761178    2.927554
     37          6           0        2.198862   -0.265967    3.662769
     38          1           0        2.812533   -0.907507    4.305193
     39          1           0        2.169643    0.734314    4.115884
     40          1           0        2.690522   -0.197020    2.690864
     41          6           0        0.157415   -1.162639    4.869292
     42          1           0        0.115082   -0.268360    5.506707
     43          1           0        0.743736   -1.920765    5.401806
     44          1           0       -0.864896   -1.542097    4.758582
     45          8           0       -1.716556   -1.504745    0.409292
     46          1           0       -0.864375   -1.752886   -0.007719
     47          1           0       -2.105288   -0.840497   -0.177411
     48          1           0        2.414327   -4.340325   -0.879929
     49          1           0       -4.633461    1.579928   -3.200009
     50          1           0       -0.137690    2.422550   -1.112765
     51          1           0       -0.311533    1.031083    3.298732
 ---------------------------------------------------------------------
 Rotational constants (GHZ):      0.2859230      0.2079890      0.1494990
 Standard basis: 6-31G(d,p) (6D, 7F)
   465 basis functions,   798 primitive gaussians,   465 cartesian basis functions
    85 alpha electrons       85 beta electrons
       nuclear repulsion energy      1926.7476041046 Hartrees.
 NAtoms=   51 NActive=   51 NUniq=   51 SFac= 1.00D+00 NAtFMM=   60 NAOKFM=F Big=F
 Integral buffers will be    131072 words long.
 Raffenetti 2 integral format.
 Two-electron integral symmetry is turned off.
 Nuclear repulsion after empirical dispersion term =     1926.6869046898 Hartrees.
 One-electron integrals computed using PRISM.
 NBasis=   465 RedAO= T EigKep=  1.94D-03  NBF=   465
 NBsUse=   465 1.00D-06 EigRej= -1.00D+00 NBFU=   465
 Initial guess from the checkpoint file:  "ts-frame25_qm-modify-struc_-1-irc-rc.chk"
 B after Tr=    -0.051620   -0.008249    0.033695
         Rot=    0.999997    0.002167    0.000880    0.000685 Ang=   0.28 deg.
 ExpMin= 1.61D-01 ExpMax= 5.48D+03 ExpMxC= 8.25D+02 IAcc=2 IRadAn=         4 AccDes= 0.00D+00
 Harris functional with IExCor=  402 and IRadAn=       4 diagonalized for initial guess.
 HarFok:  IExCor=  402 AccDes= 0.00D+00 IRadAn=         4 IDoV= 1 UseB2=F ITyADJ=14
 ICtDFT=  3500011 ScaDFX=  1.000000  1.000000  1.000000  1.000000
 FoFCou: FMM=F IPFlag=           0 FMFlag=      100000 FMFlg1=           0
         NFxFlg=           0 DoJE=T BraDBF=F KetDBF=T FulRan=T
         wScrn=  0.000000 ICntrl=     500 IOpCl=  0 I1Cent=   200000004 NGrid=           0
         NMat0=    1 NMatS0=      1 NMatT0=    0 NMatD0=    1 NMtDS0=    0 NMtDT0=    0
 Symmetry not used in FoFCou.
 Requested convergence on RMS density matrix=1.00D-08 within 128 cycles.
 Requested convergence on MAX density matrix=1.00D-06.
 Requested convergence on             energy=1.00D-06.
 No special actions if energy rises.
 Integral accuracy reduced to 1.0D-05 until final iterations.
 Initial convergence to 1.0D-05 achieved.  Increase integral accuracy.
 SCF Done:  E(RB3LYP) =  -1057.92844852     A.U. after   15 cycles
            NFock= 15  Conv=0.48D-08     -V/T= 2.0092
 Calling FoFJK, ICntrl=      2127 FMM=F ISym2X=0 I1Cent= 0 IOpClX= 0 NMat=1 NMatS=1 NMatT=0.
 -------------------------------------------------------------------
 Center     Atomic                   Forces (Hartrees/Bohr)
 Number     Number              X              Y              Z
 -------------------------------------------------------------------
      1        6           0.000891463   -0.000013544    0.000529118
      2        1          -0.000326927   -0.000089374    0.000007448
      3        1          -0.000302539    0.000093174   -0.000322831
      4        6          -0.001200645   -0.000372148   -0.000269878
      5        8           0.000588015    0.000729247    0.000577370
      6        8          -0.000814140   -0.000923956   -0.001277423
      7        6          -0.000109593   -0.000390244    0.001073142
      8        1           0.000309839    0.000107954    0.000162607
      9        1           0.000281028    0.000283603   -0.000371703
     10        6          -0.000998586    0.000494291    0.000621071
     11        8           0.000048502    0.000289359   -0.000575748
     12        8          -0.000308444   -0.000695420   -0.000753481
     13        1           0.000158247    0.000799789   -0.000287511
     14        6          -0.000297019   -0.001460002    0.000840003
     15        1           0.000710510   -0.000357313   -0.000319637
     16        6           0.000364012    0.003430591   -0.000472081
     17        1           0.001623242   -0.000666972    0.001865330
     18        1          -0.000536040   -0.001612424   -0.000318350
     19        6          -0.000038286   -0.000189410   -0.000395384
     20        1           0.000072795    0.000069531    0.000876816
     21        6          -0.000325614   -0.000075253   -0.000789852
     22        1           0.000322440    0.000014684    0.000059381
     23        1          -0.000011792   -0.000117090    0.000169233
     24        1          -0.000029632    0.000111981    0.000263756
     25        6          -0.000384261    0.000714978    0.000026304
     26        1           0.000232139   -0.000427796   -0.000698449
     27        1           0.000164557   -0.000066069   -0.000415961
     28        1          -0.000411078   -0.000321919    0.000374531
     29        6          -0.000266929    0.000144588   -0.001641883
     30        8           0.000725150    0.000123598    0.001829618
     31        7          -0.000822553   -0.000406930    0.000212464
     32        1           0.000512746    0.000781507   -0.000296664
     33        6          -0.000562949   -0.001421090   -0.000852932
     34        1           0.000364760    0.000728682    0.000025625
     35        6           0.001050634    0.000539684   -0.000076627
     36        1          -0.001083230   -0.000769375   -0.000593899
     37        6           0.000567430    0.002416021    0.000287244
     38        1           0.000337774   -0.000641137    0.000369914
     39        1          -0.000057685    0.000017852    0.000729333
     40        1           0.000189191   -0.000233733    0.000589153
     41        6          -0.000116574    0.000066158    0.000272062
     42        1          -0.000180008   -0.000235330   -0.000401850
     43        1           0.000002619    0.000232067    0.000034731
     44        1           0.000172214   -0.000131412    0.000005584
     45        8           0.000338955   -0.000525588    0.000263194
     46        1          -0.000276301   -0.000066335    0.000027903
     47        1           0.000032467   -0.000119196   -0.000275299
     48        1          -0.000248655    0.000108030   -0.000116740
     49        1           0.000088102   -0.000357585   -0.000824667
     50        1          -0.000764614    0.000422700   -0.000179415
     51        1           0.000325262   -0.000033424    0.000435328
 -------------------------------------------------------------------
 Cartesian Forces:  Max     0.003430591 RMS     0.000671982

 GradGradGradGradGradGradGradGradGradGradGradGradGradGradGradGradGradGrad
 Berny optimization.
 Using GDIIS optimizer.
 FormGI is forming the generalized inverse of G from B-inverse, IUseBI=4.
 Internal  Forces:  Max     0.003529323 RMS     0.000688504
 Search for a local minimum.
 Step number   4 out of a maximum of  252
 All quantities printed in internal units (Hartrees-Bohrs-Radians)
 Swapping is turned off.
 Update second derivatives using D2CorX and points    3    4
 DE= -7.74D-04 DEPred=-1.46D-03 R= 5.31D-01
 TightC=F SS=  1.41D+00  RLast= 5.05D-01 DXNew= 8.4853D-01 1.5137D+00
 Trust test= 5.31D-01 RLast= 5.05D-01 DXMaxT set to 8.49D-01
 ITU=  1  0  1  0
     Eigenvalues ---   -0.72778  -0.00019  -0.00005   0.00010   0.00091
     Eigenvalues ---    0.00173   0.00195   0.00232   0.00274   0.00299
     Eigenvalues ---    0.00315   0.00367   0.00389   0.00430   0.00553
     Eigenvalues ---    0.00969   0.01199   0.01354   0.01458   0.01644
     Eigenvalues ---    0.01895   0.02127   0.02566   0.02831   0.02954
     Eigenvalues ---    0.03152   0.03374   0.03490   0.03670   0.03790
     Eigenvalues ---    0.03828   0.04090   0.04145   0.04206   0.04254
     Eigenvalues ---    0.04377   0.04458   0.04505   0.04561   0.04650
     Eigenvalues ---    0.04687   0.04702   0.04742   0.04765   0.04800
     Eigenvalues ---    0.04845   0.04906   0.05028   0.05137   0.05395
     Eigenvalues ---    0.05608   0.05707   0.05796   0.05828   0.06038
     Eigenvalues ---    0.07248   0.07924   0.08402   0.08601   0.10478
     Eigenvalues ---    0.11564   0.11679   0.11942   0.12111   0.12153
     Eigenvalues ---    0.12278   0.12317   0.12488   0.12575   0.12656
     Eigenvalues ---    0.13106   0.13155   0.13254   0.13701   0.13876
     Eigenvalues ---    0.14010   0.14055   0.14265   0.14486   0.15014
     Eigenvalues ---    0.15231   0.15318   0.15991   0.18067   0.18353
     Eigenvalues ---    0.18510   0.18548   0.18947   0.20536   0.20968
     Eigenvalues ---    0.21888   0.22546   0.22591   0.23214   0.23615
     Eigenvalues ---    0.24735   0.26709   0.27273   0.27750   0.28573
     Eigenvalues ---    0.28903   0.29206   0.29732   0.30236   0.31098
     Eigenvalues ---    0.31712   0.32034   0.32586   0.32698   0.32809
     Eigenvalues ---    0.33005   0.33067   0.33180   0.33261   0.33356
     Eigenvalues ---    0.33367   0.33392   0.33437   0.33542   0.33683
     Eigenvalues ---    0.33805   0.34051   0.34090   0.34141   0.34250
     Eigenvalues ---    0.34278   0.34358   0.34527   0.34577   0.34645
     Eigenvalues ---    0.34779   0.34823   0.35230   0.38350   0.41066
     Eigenvalues ---    0.46686   0.48761   0.50227   0.52319   0.55196
     Eigenvalues ---    0.58673   0.67056   0.71245   0.77752   0.81882
     Eigenvalues ---    0.99437   1.39972
 Eigenvalue     3 is  -5.46D-05 should be greater than     0.000000 Eigenvector:
                          D1        D2        D3        D4        D5
   1                   -0.43534  -0.42953  -0.40024  -0.39443  -0.39380
                          D6        A3        A1        A4        A7
   1                   -0.38799  -0.02525   0.02160   0.01789  -0.01447
 Cut down GDIIS temporarily because of the coefficient check. E 4
 DIIS coeff's:      0.77573      0.22427
 Cosine:  0.999 >  0.970
 Length:  1.006
 GDIIS step was calculated using  2 of the last  4 vectors.
 Iteration  1 RMS(Cart)=  0.28896239 RMS(Int)=  0.08718072
 Iteration  2 RMS(Cart)=  0.20204639 RMS(Int)=  0.04842110
 Iteration  3 RMS(Cart)=  0.14594262 RMS(Int)=  0.01636887
 Iteration  4 RMS(Cart)=  0.06689484 RMS(Int)=  0.00145455
 Iteration  5 RMS(Cart)=  0.00279218 RMS(Int)=  0.00013147
 Iteration  6 RMS(Cart)=  0.00000347 RMS(Int)=  0.00013146
 Iteration  7 RMS(Cart)=  0.00000000 RMS(Int)=  0.00013146
 Iteration  1 RMS(Cart)=  0.27526466 RMS(Int)=  0.07470423
 Iteration  2 RMS(Cart)=  0.18357256 RMS(Int)=  0.03776348
 Iteration  3 RMS(Cart)=  0.14380945 RMS(Int)=  0.00817352
 Iteration  4 RMS(Cart)=  0.02252165 RMS(Int)=  0.00015993
 Iteration  5 RMS(Cart)=  0.00033751 RMS(Int)=  0.00010515
 Iteration  6 RMS(Cart)=  0.00000007 RMS(Int)=  0.00010515
 ITry= 2 IFail=0 DXMaxC= 2.86D+00 DCOld= 3.10D+00 DXMaxT= 8.49D-01 DXLimC= 3.00D+00 Rises=F
 Variable       Old X    -DE/DX   Delta X   Delta X   Delta X     New X
                                 (Linear)    (Quad)   (Total)
    R1        2.07457  -0.00025   0.00056  -0.00453  -0.00351   2.07106
    R2        2.06871  -0.00045   0.00106  -0.00857  -0.00665   2.06206
    R3        2.91062  -0.00008  -0.00028   0.00219   0.00170   2.91232
    R4        2.06502   0.00007  -0.00025   0.00221   0.00173   2.06675
    R5        2.37613  -0.00088  -0.00030   0.00330   0.00267   2.37880
    R6        2.40073   0.00004  -0.00047  -0.00007  -0.00054   2.40019
    R7        3.56989  -0.00032   0.00098  -0.06765  -0.05990   3.50999
    R8        3.25357   0.00013  -0.00237   0.03627   0.03027   3.28384
    R9        2.07151  -0.00020  -0.00021  -0.00012  -0.00032   2.07119
   R10        2.06308   0.00039  -0.00077   0.00632   0.00492   2.06800
   R11        2.87578  -0.00056   0.00095  -0.00787  -0.00614   2.86965
   R12        2.05922   0.00088  -0.00162   0.01468   0.01159   2.07081
   R13        2.31768  -0.00023   0.00020  -0.00567  -0.00490   2.31277
   R14        2.48742  -0.00024  -0.00073   0.01204   0.01010   2.49752
   R15        1.99051   0.00081   0.00219  -0.03194  -0.02656   1.96395
   R16        2.72322   0.00115  -0.01066   0.12640   0.10310   2.82632
   R17        2.06866  -0.00018  -0.00029   0.00333   0.00271   2.07137
   R18        2.88665   0.00052   0.00048  -0.00002   0.00046   2.88711
   R19        2.87144  -0.00075   0.00026   0.00361   0.00350   2.87494
   R20        2.07067   0.00057  -0.00108   0.00574   0.00408   2.07475
   R21        2.05375   0.00166  -0.00182   0.02156   0.01759   2.07134
   R22        2.08081  -0.00151   0.00348  -0.02546  -0.01943   2.06138
   R23        2.91124   0.00052   0.00020  -0.00235  -0.00191   2.90932
   R24        2.08466  -0.00033   0.00067  -0.00519  -0.00400   2.08066
   R25        2.90270   0.00004  -0.00016   0.00277   0.00233   2.90502
   R26        2.90621   0.00056  -0.00070   0.00361   0.00255   2.90876
   R27        2.07206   0.00012  -0.00007   0.00037   0.00027   2.07233
   R28        2.07223  -0.00004   0.00020  -0.00157  -0.00121   2.07102
   R29        2.07374  -0.00027   0.00056  -0.00456  -0.00354   2.07020
   R30        2.07166   0.00075  -0.00160   0.01301   0.01011   2.08176
   R31        2.06851  -0.00025   0.00044  -0.00510  -0.00415   2.06436
   R32        2.06876   0.00035  -0.00139   0.00959   0.00724   2.07600
   R33        2.38647   0.00047  -0.00062  -0.00012  -0.00073   2.38574
   R34        2.51160  -0.00025  -0.00071   0.01368   0.01160   2.52320
   R35        1.97586   0.00018   0.00053  -0.00780  -0.00649   1.96937
   R36        2.76436   0.00024   0.00037  -0.00803  -0.00686   2.75750
   R37        2.07447  -0.00065   0.00035  -0.00348  -0.00278   2.07168
   R38        2.89756   0.00037   0.00026   0.00148   0.00159   2.89915
   R39        2.07386   0.00015  -0.00054  -0.00589  -0.00585   2.06801
   R40        2.06946   0.00087  -0.00024   0.01131   0.00994   2.07940
   R41        2.89585   0.00174  -0.00066   0.01083   0.00908   2.90493
   R42        2.89808  -0.00002  -0.00005   0.00088   0.00074   2.89882
   R43        2.07085   0.00078  -0.00139   0.01173   0.00917   2.08002
   R44        2.07589   0.00032  -0.00059   0.00336   0.00244   2.07833
   R45        2.06239  -0.00045  -0.00042   0.01083   0.00932   2.07171
   R46        2.07683  -0.00042   0.00071  -0.00552  -0.00426   2.07257
   R47        2.07190  -0.00014   0.00037  -0.00207  -0.00150   2.07040
   R48        2.07127  -0.00012   0.00038  -0.00449  -0.00366   2.06761
   R49        1.85317  -0.00049  -0.00009   0.00212   0.00182   1.85499
   R50        1.82880   0.00007   0.00025  -0.00236  -0.00188   1.82692
    A1        1.87290   0.00017  -0.00027   0.00383   0.00318   1.87609
    A2        1.89940  -0.00007   0.00022  -0.00312  -0.00259   1.89680
    A3        1.89094   0.00005  -0.00012  -0.00047  -0.00055   1.89039
    A4        1.92967   0.00009   0.00000   0.00190   0.00171   1.93138
    A5        1.92872   0.00018  -0.00038   0.00194   0.00138   1.93010
    A6        1.94029  -0.00041   0.00052  -0.00394  -0.00303   1.93725
    A7        2.04575  -0.00054   0.00059  -0.00763  -0.00628   2.03947
    A8        2.01704  -0.00033  -0.00091   0.00966   0.00778   2.02481
    A9        2.21908   0.00087   0.00031  -0.00233  -0.00179   2.21729
   A10        2.14715   0.00075   0.00151  -0.09453  -0.08356   2.06360
   A11        1.99683   0.00054  -0.00106   0.05895   0.05199   2.04882
   A12        1.88180   0.00021   0.00116  -0.00179  -0.00046   1.88134
   A13        1.89833  -0.00026   0.00083  -0.00301  -0.00188   1.89645
   A14        1.89059   0.00025  -0.00094   0.00866   0.00686   1.89745
   A15        1.93920  -0.00007   0.00030  -0.00310  -0.00249   1.93670
   A16        1.93819  -0.00017  -0.00079  -0.00193  -0.00253   1.93566
   A17        1.91440   0.00005  -0.00053   0.00140   0.00072   1.91512
   A18        2.11851  -0.00047  -0.00069   0.01052   0.00877   2.12728
   A19        1.96214   0.00017  -0.00022   0.00075   0.00045   1.96260
   A20        2.20225   0.00030   0.00094  -0.01116  -0.00912   2.19314
   A21        1.95984   0.00134   0.00255  -0.04233  -0.03554   1.92430
   A22        1.93339   0.00013   0.00207  -0.01266  -0.00970   1.92370
   A23        1.80164   0.00066   0.00018  -0.00867  -0.00804   1.79361
   A24        1.84564  -0.00013  -0.00068   0.01013   0.00849   1.85414
   A25        2.07390  -0.00095   0.00204  -0.02817  -0.02347   2.05042
   A26        1.93389   0.00016  -0.00268   0.02287   0.01803   1.95193
   A27        1.85839   0.00023  -0.00111   0.01905   0.01617   1.87457
   A28        1.91780   0.00007   0.00173   0.00058   0.00220   1.92000
   A29        1.90295   0.00064  -0.00225   0.00862   0.00556   1.90852
   A30        1.98294  -0.00074  -0.00157   0.02562   0.02142   2.00436
   A31        1.87149  -0.00084   0.00154  -0.02080  -0.01726   1.85423
   A32        1.87161   0.00088   0.00134  -0.00525  -0.00354   1.86807
   A33        1.91375  -0.00003  -0.00057  -0.01174  -0.01125   1.90250
   A34        1.90842  -0.00048   0.00039  -0.00615  -0.00518   1.90325
   A35        1.91175  -0.00008   0.00029  -0.01308  -0.01142   1.90032
   A36        1.94199   0.00072  -0.00007   0.01782   0.01589   1.95788
   A37        1.88550   0.00016  -0.00097   0.01133   0.00921   1.89471
   A38        1.89289  -0.00005  -0.00103   0.00433   0.00287   1.89576
   A39        1.92228  -0.00028   0.00134  -0.01416  -0.01134   1.91094
   A40        1.92019   0.00039   0.00063  -0.01175  -0.00995   1.91024
   A41        1.94812  -0.00013   0.00013   0.00064   0.00070   1.94883
   A42        1.94631  -0.00003  -0.00010   0.00070   0.00053   1.94683
   A43        1.88098  -0.00023  -0.00011   0.00394   0.00343   1.88441
   A44        1.88045  -0.00007  -0.00035   0.00539   0.00450   1.88495
   A45        1.88522   0.00006  -0.00022   0.00159   0.00120   1.88642
   A46        1.93264   0.00016  -0.00083   0.00167   0.00065   1.93329
   A47        1.95267   0.00019  -0.00155   0.01373   0.01079   1.96346
   A48        1.92431   0.00025   0.00152  -0.00228  -0.00053   1.92377
   A49        1.87751  -0.00019  -0.00042   0.00289   0.00215   1.87966
   A50        1.90870  -0.00017   0.00151  -0.01198  -0.00928   1.89941
   A51        1.86602  -0.00028  -0.00021  -0.00465  -0.00440   1.86162
   A52        2.06479   0.00167  -0.00151   0.01929   0.01581   2.08060
   A53        2.10491  -0.00215   0.00020  -0.03997  -0.03580   2.06910
   A54        2.11299   0.00049   0.00130   0.02020   0.01945   2.13243
   A55        2.05169  -0.00007  -0.00367   0.04415   0.03606   2.08775
   A56        2.11350  -0.00268  -0.00241  -0.00845  -0.00980   2.10370
   A57        2.06671   0.00104  -0.00050   0.08185   0.07333   2.14004
   A58        2.00376   0.00134  -0.00360  -0.05387  -0.05218   1.95158
   A59        2.91495   0.00353  -0.00167  -0.05153  -0.04805   2.86691
   A60        1.87654  -0.00165  -0.00037  -0.01855  -0.01686   1.85968
   A61        1.95245   0.00225  -0.00043  -0.01982  -0.01823   1.93423
   A62        1.89998   0.00033   0.00000  -0.00044  -0.00042   1.89955
   A63        1.91797   0.00072   0.00064   0.03301   0.03020   1.94816
   A64        1.88464   0.00027  -0.00130   0.00464   0.00263   1.88728
   A65        1.93023  -0.00197   0.00137   0.00123   0.00230   1.93254
   A66        1.87812  -0.00048  -0.00059  -0.01993  -0.01821   1.85991
   A67        1.95970   0.00086  -0.00066  -0.02796  -0.02573   1.93397
   A68        1.90855  -0.00011   0.00093   0.01283   0.01221   1.92076
   A69        1.86413   0.00096   0.00113   0.05796   0.05333   1.91745
   A70        1.90387   0.00002  -0.00038  -0.01134  -0.01065   1.89323
   A71        1.94704  -0.00121  -0.00045  -0.01108  -0.01049   1.93655
   A72        1.93603  -0.00048   0.00136   0.01236   0.01241   1.94844
   A73        1.93548  -0.00011  -0.00072  -0.00808  -0.00801   1.92747
   A74        1.92774   0.00063   0.00027   0.00358   0.00337   1.93111
   A75        1.88196   0.00002  -0.00030  -0.00308  -0.00304   1.87892
   A76        1.88259  -0.00021   0.00093   0.01568   0.01487   1.89746
   A77        1.89841   0.00014  -0.00158  -0.02060  -0.02019   1.87822
   A78        1.93687  -0.00015  -0.00011  -0.00094  -0.00096   1.93591
   A79        1.93750   0.00008   0.00004   0.00452   0.00412   1.94162
   A80        1.94519   0.00001   0.00005  -0.00390  -0.00346   1.94173
   A81        1.87712   0.00005  -0.00004  -0.00077  -0.00073   1.87639
   A82        1.88006   0.00003   0.00006  -0.00026  -0.00018   1.87988
   A83        1.88437  -0.00002  -0.00001   0.00137   0.00123   1.88559
   A84        1.83893  -0.00038   0.00181  -0.01467  -0.01139   1.82755
   A85        3.20736   0.00040  -0.00316   0.01457   0.00995   3.21731
   A86        3.24466   0.00069   0.00712  -0.06677  -0.05297   3.19169
   A87        3.11457   0.00017  -0.01067   0.09994   0.07927   3.19385
   A88        3.16518  -0.00012   0.00759   0.00410   0.01127   3.17645
    D1        1.66428  -0.00011  -0.00303  -0.01062  -0.01258   1.65170
    D2       -1.42609  -0.00022  -0.00286  -0.00475  -0.00714  -1.43323
    D3       -2.56600   0.00012  -0.00322  -0.00673  -0.00928  -2.57529
    D4        0.62680   0.00000  -0.00305  -0.00087  -0.00383   0.62297
    D5       -0.41700   0.00013  -0.00334  -0.00566  -0.00844  -0.42544
    D6        2.77581   0.00001  -0.00317   0.00020  -0.00299   2.77282
    D7        2.66133  -0.00121  -0.00755  -0.02965  -0.03425   2.62708
    D8       -0.53823  -0.00113  -0.00778  -0.03591  -0.04009  -0.57832
    D9        3.06050  -0.00132   0.01273  -0.11638  -0.09202   2.96849
   D10       -0.02395  -0.00140   0.01291  -0.10971  -0.08582  -0.10977
   D11        2.18175   0.00037   0.01568  -0.09076  -0.06600   2.11574
   D12        2.19968  -0.00182  -0.01122   0.16562   0.13784   2.33752
   D13        1.63099   0.00031  -0.02311   0.09454   0.06198   1.69297
   D14       -1.48672   0.00002  -0.02427   0.09010   0.05680  -1.42992
   D15       -2.58348   0.00036  -0.02098   0.08861   0.05878  -2.52471
   D16        0.58199   0.00007  -0.02215   0.08417   0.05360   0.63559
   D17       -0.43387   0.00013  -0.02215   0.08503   0.05438  -0.37949
   D18        2.73161  -0.00016  -0.02332   0.08058   0.04920   2.78081
   D19        3.09096   0.00011   0.00635  -0.01049  -0.00311   3.08785
   D20       -0.02537  -0.00018   0.00515  -0.01556  -0.00883  -0.03420
   D21        0.87183   0.00022   0.03866  -0.38659  -0.30926   0.56256
   D22       -1.27190  -0.00059   0.00146   0.02543   0.02422  -1.24768
   D23        2.96484   0.00001  -0.00007   0.04520   0.04058   3.00542
   D24        0.82477   0.00009   0.00335   0.03633   0.03595   0.86072
   D25        0.80881  -0.00029   0.00504  -0.01796  -0.01106   0.79774
   D26       -1.23763   0.00031   0.00351   0.00181   0.00529  -1.23234
   D27        2.90548   0.00039   0.00693  -0.00706   0.00066   2.90614
   D28        2.96850  -0.00061   0.00269   0.00658   0.00856   2.97706
   D29        0.92206  -0.00001   0.00117   0.02636   0.02492   0.94698
   D30       -1.21801   0.00007   0.00458   0.01748   0.02029  -1.19772
   D31       -1.25148  -0.00110  -0.01016  -0.08970  -0.09084  -1.34232
   D32        1.85658  -0.00079  -0.01053  -0.10546  -0.10530   1.75128
   D33        2.88422  -0.00120  -0.01437  -0.04814  -0.05785   2.82638
   D34       -0.29090  -0.00089  -0.01474  -0.06390  -0.07230  -0.36321
   D35        0.68787  -0.00089  -0.01124  -0.07507  -0.07884   0.60902
   D36       -2.48726  -0.00058  -0.01161  -0.09083  -0.09330  -2.58056
   D37        0.93437   0.00028  -0.00360   0.13994   0.12229   1.05665
   D38        2.99747   0.00014  -0.00437   0.14235   0.12374   3.12122
   D39       -1.15618   0.00021  -0.00253   0.12738   0.11207  -1.04411
   D40        3.05698   0.00051  -0.00148   0.15319   0.13634  -3.08986
   D41       -1.16310   0.00038  -0.00225   0.15560   0.13780  -1.02530
   D42        0.96644   0.00044  -0.00040   0.14064   0.12612   1.09256
   D43       -1.19974  -0.00001   0.00079   0.11960   0.10847  -1.09127
   D44        0.86336  -0.00015   0.00002   0.12201   0.10993   0.97329
   D45        2.99290  -0.00008   0.00186   0.10704   0.09825   3.09115
   D46        1.04456   0.00034  -0.00196   0.03744   0.03180   1.07635
   D47       -1.04274   0.00045  -0.00231   0.03987   0.03362  -1.00912
   D48        3.13002   0.00049  -0.00205   0.03690   0.03122  -3.12195
   D49        3.12187  -0.00019  -0.00188   0.02923   0.02441  -3.13691
   D50        1.03457  -0.00008  -0.00224   0.03166   0.02623   1.06081
   D51       -1.07585  -0.00005  -0.00198   0.02869   0.02383  -1.05202
   D52       -1.09674  -0.00032  -0.00295   0.03312   0.02682  -1.06992
   D53        3.09915  -0.00021  -0.00331   0.03555   0.02865   3.12779
   D54        0.98872  -0.00017  -0.00304   0.03258   0.02624   1.01496
   D55       -3.10903   0.00011  -0.00515   0.07802   0.06512  -3.04392
   D56        1.07987   0.00010  -0.00304   0.06403   0.05462   1.13450
   D57       -0.99431   0.00016  -0.00278   0.06255   0.05355  -0.94076
   D58        1.07441   0.00030  -0.00493   0.07189   0.05976   1.13417
   D59       -1.01987   0.00029  -0.00281   0.05790   0.04926  -0.97060
   D60       -3.09405   0.00035  -0.00256   0.05642   0.04819  -3.04586
   D61       -0.98562   0.00029  -0.00390   0.06374   0.05345  -0.93217
   D62       -3.07989   0.00029  -0.00179   0.04975   0.04295  -3.03694
   D63        1.12911   0.00035  -0.00154   0.04827   0.04188   1.17099
   D64        0.36437  -0.00016  -0.03388   0.32460   0.25807   0.62244
   D65       -2.74353  -0.00042  -0.03349   0.34164   0.27418  -2.46935
   D66       -0.24826  -0.00108  -0.01235   0.13077   0.10570  -0.14257
   D67       -2.90204  -0.00078   0.00254   0.09987   0.09202  -2.81002
   D68        2.85886  -0.00074  -0.01279   0.11451   0.09067   2.94953
   D69        0.20509  -0.00044   0.00210   0.08361   0.07699   0.28208
   D70       -3.04482  -0.00024   0.02127  -0.15581  -0.11862   3.11975
   D71       -0.37464  -0.00056   0.00779  -0.09086  -0.07432  -0.44896
   D72        1.00634  -0.00041   0.00810   0.66731   0.60843   1.61477
   D73        3.11363   0.00076   0.00838   0.68397   0.62383  -2.54573
   D74       -1.03114  -0.00001   0.00983   0.67212   0.61458  -0.41657
   D75       -1.67725   0.00097   0.02179   0.62884   0.58786  -1.08940
   D76        0.43004   0.00214   0.02207   0.64550   0.60325   1.03329
   D77        2.56845   0.00137   0.02352   0.63365   0.59400  -3.12074
   D78       -1.07121   0.00032   0.00720   0.28242   0.26135  -0.80986
   D79        0.97521   0.00168   0.00784   0.32486   0.30039   1.27560
   D80       -3.13701   0.00064   0.00749   0.30026   0.27781  -2.85920
   D81        1.01183   0.00017   0.00688   0.26838   0.24817   1.26000
   D82        3.05825   0.00153   0.00752   0.31081   0.28721  -2.93773
   D83       -1.05397   0.00048   0.00717   0.28622   0.26463  -0.78934
   D84        3.09091  -0.00027   0.00654   0.29574   0.27266  -2.91961
   D85       -1.14585   0.00109   0.00717   0.33817   0.31170  -0.83416
   D86        1.02511   0.00005   0.00682   0.31358   0.28911   1.31422
   D87        3.04037  -0.00028   0.00403   0.14852   0.13788  -3.10494
   D88        0.94961   0.00009   0.00399   0.14958   0.13887   1.08848
   D89       -1.15634  -0.00044   0.00626   0.17843   0.16712  -0.98922
   D90       -1.18807   0.00021   0.00365   0.14477   0.13369  -1.05437
   D91        3.00436   0.00058   0.00361   0.14582   0.13468   3.13905
   D92        0.89841   0.00005   0.00588   0.17468   0.16293   1.06135
   D93        0.89087   0.00014   0.00363   0.16068   0.14814   1.03901
   D94       -1.19988   0.00050   0.00359   0.16174   0.14913  -1.05075
   D95        2.97735  -0.00002   0.00586   0.19059   0.17738  -3.12845
   D96       -1.16297  -0.00011  -0.00136   0.05814   0.05102  -1.11195
   D97        3.03366  -0.00013  -0.00127   0.05674   0.04986   3.08352
   D98        0.93240  -0.00016  -0.00132   0.05456   0.04784   0.98024
   D99        3.07055   0.00053  -0.00097   0.08132   0.07214  -3.14050
   D100       0.98399   0.00050  -0.00088   0.07992   0.07098   1.05497
   D101      -1.11727   0.00047  -0.00093   0.07774   0.06896  -1.04830
   D102       1.01538   0.00006  -0.00185   0.02375   0.01954   1.03492
   D103      -1.07117   0.00004  -0.00176   0.02236   0.01837  -1.05280
   D104       3.11076   0.00001  -0.00181   0.02017   0.01636   3.12712
         Item               Value     Threshold  Converged?
 Maximum Force            0.003529     0.000450     NO 
 RMS     Force            0.000689     0.000300     NO 
 Maximum Displacement     2.859858     0.001800     NO 
 RMS     Displacement     0.524281     0.001200     NO 
 Predicted change in Energy=-4.400564D-03
 GradGradGradGradGradGradGradGradGradGradGradGradGradGradGradGradGradGrad

 Symmetry turned off by external request.
 Stoichiometry    C14H30NO6(1-)
 Framework group  C1[X(C14H30NO6)]
 Deg. of freedom   147
 Full point group                 C1      NOp   1
                          Input orientation:                          
 ---------------------------------------------------------------------
 Center     Atomic      Atomic             Coordinates (Angstroms)
 Number     Number       Type             X           Y           Z
 ---------------------------------------------------------------------
      1          6           0        2.753794   -3.587725   -0.805281
      2          1           0        3.495854   -3.117976   -1.460876
      3          1           0        3.281439   -3.957179    0.075516
      4          6           0        1.706337   -2.529539   -0.407572
      5          8           0        0.659817   -2.475202   -1.105024
      6          8           0        2.025883   -1.763185    0.553579
      7          6           0       -4.706163    2.169857   -1.865867
      8          1           0       -5.550636    1.929591   -1.209809
      9          1           0       -4.756021    3.238255   -2.097433
     10          6           0       -3.415765    1.830725   -1.140704
     11          8           0       -2.831348    0.770898   -1.322563
     12          8           0       -3.040174    2.784328   -0.306270
     13          1           0       -2.184601    2.495706    0.208309
     14          6           0        0.235220    1.427329   -0.878660
     15          1           0       -0.603762    0.945098   -1.393482
     16          6           0        1.556014    0.795405   -1.314922
     17          1           0        1.646176   -0.212941   -0.894741
     18          1           0        2.385748    1.372321   -0.904280
     19          6           0        1.739764    0.667327   -2.838089
     20          1           0        1.708255    1.671083   -3.289493
     21          6           0        3.116780    0.045933   -3.122523
     22          1           0        3.162377   -0.957625   -2.682768
     23          1           0        3.927205    0.642437   -2.688394
     24          1           0        3.301699   -0.047144   -4.198286
     25          6           0        0.642743   -0.197130   -3.485043
     26          1           0        0.850767   -0.355854   -4.555138
     27          1           0       -0.348379    0.254856   -3.402910
     28          1           0        0.585678   -1.174254   -2.986209
     29          6           0       -0.152783    1.301776    0.587018
     30          8           0       -1.029311    2.077014    1.060892
     31          7           0        0.409140    0.333936    1.315264
     32          1           0        0.998541   -0.395858    0.861306
     33          6           0       -0.160993   -0.135044    2.573949
     34          1           0       -0.809203   -0.983739    2.326181
     35          6           0        0.945538   -0.537135    3.557601
     36          1           0        1.659014   -1.154884    2.991778
     37          6           0        1.658270    0.705388    4.115456
     38          1           0        2.479804    0.431271    4.794779
     39          1           0        0.952625    1.331344    4.680975
     40          1           0        2.064421    1.316352    3.300817
     41          6           0        0.358154   -1.387793    4.690948
     42          1           0       -0.361912   -0.809109    5.282135
     43          1           0        1.141527   -1.735163    5.373607
     44          1           0       -0.163034   -2.266089    4.298414
     45          8           0       -1.735550   -1.652018    0.174775
     46          1           0       -0.909784   -1.905610   -0.291467
     47          1           0       -2.050954   -0.867380   -0.293734
     48          1           0        2.288572   -4.414328   -1.349730
     49          1           0       -4.787113    1.567882   -2.777956
     50          1           0        0.185470    2.492152   -1.141496
     51          1           0       -0.785220    0.658332    2.996424
 ---------------------------------------------------------------------
 Rotational constants (GHZ):      0.2627329      0.2160089      0.1513224
 Standard basis: 6-31G(d,p) (6D, 7F)
   465 basis functions,   798 primitive gaussians,   465 cartesian basis functions
    85 alpha electrons       85 beta electrons
       nuclear repulsion energy      1919.6649317836 Hartrees.
 NAtoms=   51 NActive=   51 NUniq=   51 SFac= 1.00D+00 NAtFMM=   60 NAOKFM=F Big=F
 Integral buffers will be    131072 words long.
 Raffenetti 2 integral format.
 Two-electron integral symmetry is turned off.
 Nuclear repulsion after empirical dispersion term =     1919.6058247414 Hartrees.
 One-electron integrals computed using PRISM.
 NBasis=   465 RedAO= T EigKep=  1.92D-03  NBF=   465
 NBsUse=   465 1.00D-06 EigRej= -1.00D+00 NBFU=   465
 Initial guess from the checkpoint file:  "ts-frame25_qm-modify-struc_-1-irc-rc.chk"
 B after Tr=     0.034639    0.011987   -0.031203
         Rot=    0.999886   -0.002711   -0.006336    0.013466 Ang=  -1.73 deg.
 ExpMin= 1.61D-01 ExpMax= 5.48D+03 ExpMxC= 8.25D+02 IAcc=2 IRadAn=         4 AccDes= 0.00D+00
 Harris functional with IExCor=  402 and IRadAn=       4 diagonalized for initial guess.
 HarFok:  IExCor=  402 AccDes= 0.00D+00 IRadAn=         4 IDoV= 1 UseB2=F ITyADJ=14
 ICtDFT=  3500011 ScaDFX=  1.000000  1.000000  1.000000  1.000000
 FoFCou: FMM=F IPFlag=           0 FMFlag=      100000 FMFlg1=           0
         NFxFlg=           0 DoJE=T BraDBF=F KetDBF=T FulRan=T
         wScrn=  0.000000 ICntrl=     500 IOpCl=  0 I1Cent=   200000004 NGrid=           0
         NMat0=    1 NMatS0=      1 NMatT0=    0 NMatD0=    1 NMtDS0=    0 NMtDT0=    0
 Symmetry not used in FoFCou.
 Requested convergence on RMS density matrix=1.00D-08 within 128 cycles.
 Requested convergence on MAX density matrix=1.00D-06.
 Requested convergence on             energy=1.00D-06.
 No special actions if energy rises.
 Integral accuracy reduced to 1.0D-05 until final iterations.
 Initial convergence to 1.0D-05 achieved.  Increase integral accuracy.
 SCF Done:  E(RB3LYP) =  -1057.92479409     A.U. after   14 cycles
            NFock= 14  Conv=0.76D-08     -V/T= 2.0092
 Calling FoFJK, ICntrl=      2127 FMM=F ISym2X=0 I1Cent= 0 IOpClX= 0 NMat=1 NMatS=1 NMatT=0.
 -------------------------------------------------------------------
 Center     Atomic                   Forces (Hartrees/Bohr)
 Number     Number              X              Y              Z
 -------------------------------------------------------------------
      1        6          -0.001621605    0.000308889   -0.000303710
      2        1           0.000688294    0.000236869   -0.000579154
      3        1           0.000917790   -0.000565033    0.001436030
      4        6          -0.000773806    0.000303720    0.002411763
      5        8          -0.000184848   -0.000686339    0.001481892
      6        8           0.000063472   -0.003799800   -0.001480513
      7        6          -0.000595010   -0.000570852   -0.002498730
      8        1           0.000081973    0.000137427   -0.000271206
      9        1           0.000096068   -0.001146680    0.000053157
     10        6          -0.000230526    0.002105229    0.001243186
     11        8          -0.001803858   -0.000844015   -0.001243516
     12        8           0.001799312   -0.002686224   -0.001105235
     13        1          -0.000166424    0.000757537    0.000096706
     14        6          -0.000783659   -0.001870558    0.000434338
     15        1           0.001046653    0.000950432    0.000243857
     16        6          -0.001191966   -0.004688407   -0.000968176
     17        1          -0.000764933    0.006214233   -0.002235195
     18        1           0.004043834    0.002845379    0.002203139
     19        6          -0.001124500   -0.001749026   -0.000842279
     20        1           0.000261224    0.000989595   -0.000527825
     21        6          -0.000898979    0.000439365    0.000448848
     22        1           0.000685125    0.000433225   -0.000564113
     23        1           0.000385457    0.000015236    0.000353083
     24        1           0.000199959   -0.000081507   -0.000819936
     25        6           0.000299520   -0.003313566   -0.001119358
     26        1          -0.000610797    0.000878008    0.002316707
     27        1          -0.000965630    0.001956160   -0.000469428
     28        1           0.001713417    0.001925300   -0.000890235
     29        6          -0.000629440   -0.000596434    0.001615927
     30        8           0.000564370   -0.001681234    0.000075258
     31        7          -0.002261045    0.001655118   -0.003309555
     32        1           0.000338031    0.000433720    0.000387586
     33        6          -0.000219837    0.002432152   -0.000253853
     34        1           0.000011493   -0.000593342   -0.000294067
     35        6          -0.000422562   -0.000856132    0.001160134
     36        1          -0.000056737    0.001451313    0.001887260
     37        6           0.001832208   -0.001452402   -0.000679143
     38        1          -0.001284572    0.000701126   -0.002186908
     39        1           0.000604489   -0.000867254   -0.000536258
     40        1           0.000010868   -0.000948368    0.001007227
     41        6           0.000664653    0.000395943   -0.000140530
     42        1          -0.000896579    0.000477231    0.000424906
     43        1           0.000439699   -0.000022678    0.000524209
     44        1          -0.000059431   -0.000593295   -0.000403910
     45        8          -0.000115944   -0.000944863    0.000554787
     46        1           0.000697294    0.000571864    0.000379065
     47        1           0.000427958    0.000522698   -0.000231211
     48        1           0.000121775    0.000490681    0.000228848
     49        1           0.000247837    0.001779306    0.002905420
     50        1          -0.000310517   -0.000827084    0.000762152
     51        1          -0.000269569   -0.000022662   -0.000681436
 -------------------------------------------------------------------
 Cartesian Forces:  Max     0.006214233 RMS     0.001366303

 GradGradGradGradGradGradGradGradGradGradGradGradGradGradGradGradGradGrad
 Berny optimization.
 Using GDIIS optimizer.
 FormGI is forming the generalized inverse of G from B-inverse, IUseBI=4.
 Internal  Forces:  Max     0.020239581 RMS     0.003224612
 Search for a local minimum.
 Step number   5 out of a maximum of  252
 All quantities printed in internal units (Hartrees-Bohrs-Radians)
 Swapping is turned off.
 Update second derivatives using D2CorX and points    4    5
 DE=  3.65D-03 DEPred=-4.40D-03 R=-8.30D-01
 Trust test=-8.30D-01 RLast= 1.94D+00 DXMaxT set to 4.24D-01
 ITU= -1  1  0  1  0
     Eigenvalues ---   -0.73191  -0.00020  -0.00005   0.00043   0.00122
     Eigenvalues ---    0.00175   0.00205   0.00236   0.00279   0.00281
     Eigenvalues ---    0.00313   0.00365   0.00409   0.00425   0.00634
     Eigenvalues ---    0.00967   0.01023   0.01343   0.01453   0.01661
     Eigenvalues ---    0.01874   0.02132   0.02552   0.02847   0.02919
     Eigenvalues ---    0.03156   0.03373   0.03507   0.03659   0.03792
     Eigenvalues ---    0.03798   0.04087   0.04110   0.04206   0.04271
     Eigenvalues ---    0.04370   0.04457   0.04511   0.04561   0.04647
     Eigenvalues ---    0.04686   0.04706   0.04739   0.04758   0.04783
     Eigenvalues ---    0.04845   0.04871   0.05030   0.05165   0.05410
     Eigenvalues ---    0.05609   0.05706   0.05800   0.05840   0.06095
     Eigenvalues ---    0.07246   0.07929   0.08403   0.08589   0.10457
     Eigenvalues ---    0.11505   0.11690   0.11912   0.12111   0.12176
     Eigenvalues ---    0.12238   0.12316   0.12477   0.12541   0.12657
     Eigenvalues ---    0.13123   0.13156   0.13253   0.13732   0.13872
     Eigenvalues ---    0.13918   0.14048   0.14266   0.14486   0.14983
     Eigenvalues ---    0.15298   0.15332   0.16002   0.18069   0.18329
     Eigenvalues ---    0.18522   0.18570   0.18942   0.20541   0.21165
     Eigenvalues ---    0.21898   0.22567   0.22630   0.23296   0.23610
     Eigenvalues ---    0.24770   0.26790   0.27254   0.27751   0.28642
     Eigenvalues ---    0.28890   0.29224   0.29732   0.30233   0.31176
     Eigenvalues ---    0.31697   0.32111   0.32591   0.32699   0.32807
     Eigenvalues ---    0.33001   0.33062   0.33182   0.33261   0.33348
     Eigenvalues ---    0.33359   0.33375   0.33447   0.33521   0.33658
     Eigenvalues ---    0.33805   0.34055   0.34098   0.34141   0.34252
     Eigenvalues ---    0.34269   0.34358   0.34521   0.34577   0.34621
     Eigenvalues ---    0.34755   0.34820   0.35333   0.38320   0.40877
     Eigenvalues ---    0.46656   0.48805   0.50249   0.52317   0.55148
     Eigenvalues ---    0.59193   0.67514   0.71200   0.79209   0.82122
     Eigenvalues ---    1.13897   1.40047
 Eigenvalue     3 is  -5.46D-05 should be greater than     0.000000 Eigenvector:
                          D1        D2        D3        D4        D5
   1                   -0.43521  -0.42945  -0.40016  -0.39439  -0.39378
                          D6        A3        A1        A4        A6
   1                   -0.38802  -0.02535   0.02158   0.01789  -0.01448
 Cut down GDIIS temporarily because of the coefficient check. E 4
 DIIS coeff's:      0.39437      0.60563
 Cosine:  0.998 >  0.970
 Length:  1.009
 GDIIS step was calculated using  2 of the last  5 vectors.
 Iteration  1 RMS(Cart)=  0.28581505 RMS(Int)=  0.03707659
 Iteration  2 RMS(Cart)=  0.15398312 RMS(Int)=  0.00723685
 Iteration  3 RMS(Cart)=  0.01379371 RMS(Int)=  0.00010034
 Iteration  4 RMS(Cart)=  0.00007774 RMS(Int)=  0.00009524
 Iteration  5 RMS(Cart)=  0.00000000 RMS(Int)=  0.00009524
 Variable       Old X    -DE/DX   Delta X   Delta X   Delta X     New X
                                 (Linear)    (Quad)   (Total)
    R1        2.07106   0.00091   0.00213   0.00453   0.00666   2.07772
    R2        2.06206   0.00179   0.00403   0.00859   0.01262   2.07468
    R3        2.91232  -0.00045  -0.00103  -0.00263  -0.00365   2.90867
    R4        2.06675  -0.00054  -0.00105  -0.00217  -0.00322   2.06353
    R5        2.37880  -0.00192  -0.00162  -0.00587  -0.00749   2.37131
    R6        2.40019  -0.00426   0.00033  -0.00328  -0.00295   2.39724
    R7        3.50999  -0.00050   0.03628  -0.02028   0.01600   3.52599
    R8        3.28384   0.00224  -0.01833  -0.05227  -0.07061   3.21323
    R9        2.07119  -0.00026   0.00019  -0.00142  -0.00122   2.06997
   R10        2.06800  -0.00114  -0.00298  -0.00384  -0.00682   2.06118
   R11        2.86965   0.00010   0.00372   0.00398   0.00770   2.87735
   R12        2.07081  -0.00341  -0.00702  -0.01506  -0.02208   2.04873
   R13        2.31277   0.00005   0.00297  -0.00334  -0.00037   2.31240
   R14        2.49752  -0.00055  -0.00612   0.00139  -0.00473   2.49279
   R15        1.96395   0.00047   0.01608  -0.00794   0.00814   1.97209
   R16        2.82632   0.00077  -0.06244  -0.00851  -0.07095   2.75537
   R17        2.07137  -0.00126  -0.00164  -0.00129  -0.00293   2.06843
   R18        2.88711   0.00022  -0.00028   0.00734   0.00706   2.89417
   R19        2.87494   0.00239  -0.00212   0.00320   0.00108   2.87602
   R20        2.07475  -0.00097  -0.00247  -0.01037  -0.01285   2.06190
   R21        2.07134  -0.00664  -0.01065  -0.00674  -0.01739   2.05395
   R22        2.06138   0.00541   0.01177   0.02830   0.04007   2.10145
   R23        2.90932   0.00196   0.00116   0.00046   0.00162   2.91094
   R24        2.08066   0.00111   0.00242   0.00511   0.00754   2.08820
   R25        2.90502   0.00011  -0.00141  -0.00098  -0.00239   2.90263
   R26        2.90876  -0.00105  -0.00154  -0.00835  -0.00989   2.89887
   R27        2.07233  -0.00059  -0.00016  -0.00044  -0.00061   2.07172
   R28        2.07102   0.00043   0.00073   0.00127   0.00201   2.07302
   R29        2.07020   0.00085   0.00215   0.00442   0.00656   2.07676
   R30        2.08176  -0.00249  -0.00612  -0.01232  -0.01844   2.06332
   R31        2.06436   0.00165   0.00251   0.00129   0.00381   2.06816
   R32        2.07600  -0.00221  -0.00439  -0.01157  -0.01596   2.06004
   R33        2.38574  -0.00159   0.00044  -0.00745  -0.00701   2.37873
   R34        2.52320   0.00087  -0.00702  -0.00482  -0.01184   2.51136
   R35        1.96937   0.00064   0.00393   0.00622   0.01015   1.97952
   R36        2.75750  -0.00032   0.00415   0.00234   0.00649   2.76399
   R37        2.07168   0.00052   0.00168   0.00043   0.00211   2.07380
   R38        2.89915   0.00173  -0.00097   0.00358   0.00261   2.90176
   R39        2.06801  -0.00013   0.00354  -0.00175   0.00179   2.06980
   R40        2.07940  -0.00182  -0.00602  -0.00067  -0.00669   2.07271
   R41        2.90493  -0.00240  -0.00550  -0.00247  -0.00797   2.89696
   R42        2.89882   0.00010  -0.00045   0.00185   0.00141   2.90022
   R43        2.08002  -0.00248  -0.00556  -0.00972  -0.01528   2.06474
   R44        2.07833  -0.00116  -0.00148  -0.00537  -0.00684   2.07148
   R45        2.07171  -0.00127  -0.00564  -0.00576  -0.01140   2.06031
   R46        2.07257   0.00107   0.00258   0.00524   0.00782   2.08039
   R47        2.07040   0.00065   0.00091   0.00273   0.00363   2.07403
   R48        2.06761   0.00065   0.00222   0.00279   0.00500   2.07261
   R49        1.85499  -0.00022  -0.00111   0.00177   0.00067   1.85566
   R50        1.82692   0.00040   0.00114   0.00205   0.00319   1.83011
    A1        1.87609  -0.00010  -0.00193  -0.00293  -0.00486   1.87122
    A2        1.89680   0.00028   0.00157  -0.00008   0.00148   1.89829
    A3        1.89039  -0.00005   0.00033   0.00047   0.00080   1.89118
    A4        1.93138   0.00002  -0.00104  -0.00014  -0.00117   1.93021
    A5        1.93010   0.00010  -0.00083  -0.00222  -0.00306   1.92704
    A6        1.93725  -0.00024   0.00184   0.00469   0.00653   1.94378
    A7        2.03947   0.00251   0.00381   0.00539   0.00920   2.04866
    A8        2.02481   0.00048  -0.00471  -0.01066  -0.01537   2.00945
    A9        2.21729  -0.00294   0.00108   0.00514   0.00623   2.22351
   A10        2.06360  -0.00442   0.05060   0.05489   0.10550   2.16909
   A11        2.04882  -0.00049  -0.03149  -0.01071  -0.04220   2.00663
   A12        1.88134  -0.00005   0.00028  -0.00726  -0.00697   1.87437
   A13        1.89645   0.00030   0.00114   0.00693   0.00806   1.90450
   A14        1.89745  -0.00009  -0.00415   0.01018   0.00598   1.90343
   A15        1.93670   0.00005   0.00151  -0.00880  -0.00729   1.92942
   A16        1.93566  -0.00003   0.00153  -0.00377  -0.00224   1.93342
   A17        1.91512  -0.00017  -0.00044   0.00319   0.00273   1.91785
   A18        2.12728  -0.00163  -0.00531   0.01050   0.00519   2.13247
   A19        1.96260  -0.00209  -0.00028  -0.01191  -0.01219   1.95041
   A20        2.19314   0.00371   0.00552   0.00146   0.00698   2.20012
   A21        1.92430   0.01171   0.02153  -0.00062   0.02091   1.94520
   A22        1.92370  -0.00093   0.00587   0.02381   0.02972   1.95342
   A23        1.79361  -0.00295   0.00487   0.00741   0.01202   1.80563
   A24        1.85414   0.00138  -0.00514   0.00417  -0.00066   1.85348
   A25        2.05042   0.01294   0.01422  -0.00826   0.00559   2.05602
   A26        1.95193  -0.00515  -0.01092  -0.02308  -0.03411   1.91782
   A27        1.87457  -0.00595  -0.00979  -0.00042  -0.01062   1.86395
   A28        1.92000   0.00083  -0.00133   0.01615   0.01489   1.93490
   A29        1.90852   0.00104  -0.00337  -0.02219  -0.02594   1.88257
   A30        2.00436  -0.00375  -0.01297  -0.00105  -0.01434   1.99002
   A31        1.85423  -0.00058   0.01045  -0.00541   0.00525   1.85948
   A32        1.86807   0.00229   0.00215   0.02715   0.02938   1.89745
   A33        1.90250   0.00039   0.00681  -0.01425  -0.00797   1.89453
   A34        1.90325  -0.00039   0.00314  -0.00557  -0.00240   1.90085
   A35        1.90032   0.00068   0.00692   0.00251   0.00924   1.90956
   A36        1.95788   0.00003  -0.00962   0.01103   0.00118   1.95907
   A37        1.89471  -0.00057  -0.00558  -0.00802  -0.01348   1.88123
   A38        1.89576  -0.00007  -0.00174  -0.01270  -0.01437   1.88139
   A39        1.91094   0.00029   0.00687   0.01205   0.01879   1.92973
   A40        1.91024   0.00110   0.00603   0.00518   0.01120   1.92144
   A41        1.94883  -0.00002  -0.00042   0.00041  -0.00002   1.94880
   A42        1.94683  -0.00012  -0.00032  -0.00068  -0.00100   1.94583
   A43        1.88441  -0.00054  -0.00208  -0.00196  -0.00404   1.88037
   A44        1.88495  -0.00046  -0.00272  -0.00189  -0.00461   1.88033
   A45        1.88642  -0.00000  -0.00073  -0.00126  -0.00199   1.88443
   A46        1.93329   0.00002  -0.00039  -0.00517  -0.00567   1.92762
   A47        1.96346  -0.00095  -0.00653  -0.01123  -0.01778   1.94568
   A48        1.92377  -0.00134   0.00032   0.01943   0.01977   1.94354
   A49        1.87966   0.00008  -0.00130   0.00178   0.00035   1.88001
   A50        1.89941   0.00058   0.00562   0.00462   0.01016   1.90958
   A51        1.86162   0.00174   0.00267  -0.00949  -0.00672   1.85490
   A52        2.08060  -0.00870  -0.00958   0.00596  -0.00361   2.07699
   A53        2.06910   0.02024   0.02168  -0.01273   0.00895   2.07806
   A54        2.13243  -0.01144  -0.01178   0.00592  -0.00585   2.12659
   A55        2.08775   0.00583  -0.02184   0.02296   0.00112   2.08887
   A56        2.10370   0.01718   0.00594  -0.00376   0.00182   2.10552
   A57        2.14004  -0.00912  -0.04441   0.00282  -0.04178   2.09826
   A58        1.95158  -0.00833   0.03160  -0.00950   0.02183   1.97341
   A59        2.86691  -0.01648   0.02910   0.06204   0.09114   2.95804
   A60        1.85968   0.00058   0.01021  -0.00528   0.00489   1.86457
   A61        1.93423   0.00065   0.01104   0.00044   0.01143   1.94565
   A62        1.89955  -0.00145   0.00026   0.00599   0.00619   1.90575
   A63        1.94816  -0.00095  -0.01829   0.00052  -0.01770   1.93047
   A64        1.88728   0.00006  -0.00159  -0.00476  -0.00627   1.88100
   A65        1.93254   0.00104  -0.00139   0.00284   0.00143   1.93396
   A66        1.85991   0.00056   0.01103  -0.00694   0.00399   1.86390
   A67        1.93397   0.00015   0.01559   0.00292   0.01847   1.95244
   A68        1.92076  -0.00026  -0.00740   0.00474  -0.00256   1.91820
   A69        1.91745  -0.00144  -0.03230   0.01374  -0.01861   1.89885
   A70        1.89323   0.00015   0.00645  -0.00867  -0.00224   1.89099
   A71        1.93655   0.00080   0.00636  -0.00594   0.00037   1.93692
   A72        1.94844   0.00010  -0.00752   0.00521  -0.00227   1.94617
   A73        1.92747  -0.00018   0.00485  -0.00740  -0.00255   1.92492
   A74        1.93111   0.00001  -0.00204   0.00353   0.00156   1.93267
   A75        1.87892   0.00027   0.00184  -0.00443  -0.00262   1.87630
   A76        1.89746  -0.00046  -0.00900   0.00120  -0.00770   1.88976
   A77        1.87822   0.00028   0.01223   0.00167   0.01392   1.89215
   A78        1.93591   0.00007   0.00058  -0.00223  -0.00165   1.93426
   A79        1.94162   0.00005  -0.00249  -0.00020  -0.00269   1.93893
   A80        1.94173  -0.00030   0.00210   0.00138   0.00347   1.94520
   A81        1.87639  -0.00000   0.00044  -0.00085  -0.00041   1.87598
   A82        1.87988   0.00009   0.00011   0.00123   0.00135   1.88123
   A83        1.88559   0.00010  -0.00074   0.00070  -0.00004   1.88555
   A84        1.82755  -0.00082   0.00690  -0.00701  -0.00012   1.82743
   A85        3.21731   0.00708  -0.00603   0.00136  -0.00466   3.21265
   A86        3.19169   0.00012   0.03208  -0.00825   0.02383   3.21553
   A87        3.19385  -0.00405  -0.04801  -0.03094  -0.07895   3.11490
   A88        3.17645   0.00038  -0.00683  -0.00847  -0.01530   3.16116
    D1        1.65170   0.00038   0.00762   0.00449   0.01211   1.66381
    D2       -1.43323  -0.00046   0.00432   0.00663   0.01096  -1.42227
    D3       -2.57529   0.00044   0.00562   0.00079   0.00641  -2.56887
    D4        0.62297  -0.00040   0.00232   0.00294   0.00526   0.62823
    D5       -0.42544   0.00041   0.00511   0.00114   0.00625  -0.41919
    D6        2.77282  -0.00043   0.00181   0.00329   0.00509   2.77791
    D7        2.62708  -0.00041   0.02074   0.07776   0.09850   2.72559
    D8       -0.57832   0.00069   0.02428   0.07476   0.09904  -0.47927
    D9        2.96849  -0.00093   0.05573  -0.05682  -0.00109   2.96740
   D10       -0.10977  -0.00209   0.05197  -0.05435  -0.00238  -0.11214
   D11        2.11574  -0.00068   0.03997  -0.02286   0.01711   2.13286
   D12        2.33752  -0.01146  -0.08348   0.07530  -0.00818   2.32934
   D13        1.69297  -0.00009  -0.03754   0.13896   0.10144   1.79441
   D14       -1.42992   0.00018  -0.03440   0.13648   0.10211  -1.32781
   D15       -2.52471   0.00006  -0.03560   0.12916   0.09355  -2.43116
   D16        0.63559   0.00033  -0.03246   0.12668   0.09422   0.72981
   D17       -0.37949  -0.00006  -0.03293   0.12065   0.08769  -0.29180
   D18        2.78081   0.00021  -0.02980   0.11817   0.08836   2.86916
   D19        3.08785   0.00035   0.00188   0.04966   0.05156   3.13941
   D20       -0.03420   0.00070   0.00535   0.04696   0.05229   0.01809
   D21        0.56256   0.00348   0.18730  -0.04718   0.14011   0.70268
   D22       -1.24768  -0.00160  -0.01467   0.07574   0.06090  -1.18678
   D23        3.00542  -0.00197  -0.02457   0.08591   0.06134   3.06675
   D24        0.86072  -0.00061  -0.02177   0.12267   0.10060   0.96132
   D25        0.79774   0.00261   0.00670   0.09831   0.10496   0.90271
   D26       -1.23234   0.00224  -0.00320   0.10847   0.10540  -1.12694
   D27        2.90614   0.00360  -0.00040   0.14523   0.14467   3.05081
   D28        2.97706   0.00052  -0.00519   0.06962   0.06459   3.04165
   D29        0.94698   0.00015  -0.01509   0.07978   0.06503   1.01201
   D30       -1.19772   0.00151  -0.01229   0.11654   0.10430  -1.09343
   D31       -1.34232  -0.00109   0.05501  -0.22303  -0.16799  -1.51031
   D32        1.75128   0.00102   0.06377  -0.24239  -0.17868   1.57260
   D33        2.82638  -0.00521   0.03503  -0.25394  -0.21884   2.60754
   D34       -0.36321  -0.00311   0.04379  -0.27330  -0.22953  -0.59273
   D35        0.60902  -0.00301   0.04775  -0.21537  -0.16759   0.44143
   D36       -2.58056  -0.00091   0.05650  -0.23474  -0.17828  -2.75884
   D37        1.05665  -0.00043  -0.07406   0.02202  -0.05198   1.00467
   D38        3.12122  -0.00094  -0.07494   0.01061  -0.06430   3.05692
   D39       -1.04411  -0.00009  -0.06787   0.03467  -0.03316  -1.07727
   D40       -3.08986  -0.00013  -0.08257   0.06222  -0.02031  -3.11017
   D41       -1.02530  -0.00064  -0.08346   0.05082  -0.03263  -1.05793
   D42        1.09256   0.00020  -0.07638   0.07487  -0.00149   1.09107
   D43       -1.09127   0.00057  -0.06569   0.06295  -0.00280  -1.09407
   D44        0.97329   0.00006  -0.06658   0.05154  -0.01512   0.95817
   D45        3.09115   0.00091  -0.05950   0.07560   0.01603   3.10718
   D46        1.07635   0.00042  -0.01926   0.01048  -0.00873   1.06762
   D47       -1.00912   0.00038  -0.02036   0.00927  -0.01105  -1.02017
   D48       -3.12195   0.00048  -0.01891   0.01109  -0.00778  -3.12973
   D49       -3.13691   0.00001  -0.01478   0.00063  -0.01414   3.13214
   D50        1.06081  -0.00002  -0.01589  -0.00058  -0.01646   1.04435
   D51       -1.05202   0.00008  -0.01443   0.00124  -0.01319  -1.06521
   D52       -1.06992  -0.00023  -0.01624  -0.01246  -0.02875  -1.09867
   D53        3.12779  -0.00027  -0.01735  -0.01367  -0.03107   3.09672
   D54        1.01496  -0.00017  -0.01589  -0.01186  -0.02780   0.98717
   D55       -3.04392  -0.00074  -0.03944  -0.01050  -0.04995  -3.09387
   D56        1.13450  -0.00021  -0.03308  -0.00144  -0.03461   1.09988
   D57       -0.94076  -0.00088  -0.03243   0.00470  -0.02772  -0.96848
   D58        1.13417  -0.00022  -0.03619  -0.00196  -0.03815   1.09602
   D59       -0.97060   0.00031  -0.02984   0.00710  -0.02281  -0.99341
   D60       -3.04586  -0.00037  -0.02919   0.01323  -0.01591  -3.06178
   D61       -0.93217   0.00034  -0.03237   0.00822  -0.02409  -0.95625
   D62       -3.03694   0.00086  -0.02601   0.01728  -0.00875  -3.04568
   D63        1.17099   0.00019  -0.02536   0.02341  -0.00185   1.16913
   D64        0.62244   0.00103  -0.15629   0.00264  -0.15350   0.46893
   D65       -2.46935  -0.00206  -0.16605   0.02327  -0.14293  -2.61228
   D66       -0.14257  -0.00718  -0.06401   0.00117  -0.06280  -0.20537
   D67       -2.81002  -0.00452  -0.05573   0.03024  -0.02550  -2.83551
   D68        2.94953  -0.00489  -0.05491  -0.01882  -0.07372   2.87581
   D69        0.28208  -0.00224  -0.04663   0.01025  -0.03642   0.24566
   D70        3.11975  -0.00284   0.07184  -0.07306  -0.00100   3.11875
   D71       -0.44896  -0.00634   0.04501  -0.09629  -0.05151  -0.50047
   D72        1.61477   0.00143  -0.36848  -0.00592  -0.37427   1.24050
   D73       -2.54573   0.00101  -0.37781  -0.00835  -0.38610  -2.93183
   D74       -0.41657   0.00177  -0.37220  -0.00057  -0.37265  -0.78922
   D75       -1.08940  -0.00245  -0.35602   0.01983  -0.33627  -1.42567
   D76        1.03329  -0.00286  -0.36534   0.01740  -0.34809   0.68519
   D77       -3.12074  -0.00210  -0.35974   0.02518  -0.33465   2.82780
   D78       -0.80986  -0.00053  -0.15828   0.08126  -0.07701  -0.88686
   D79        1.27560  -0.00184  -0.18192   0.09526  -0.08672   1.18888
   D80       -2.85920  -0.00090  -0.16825   0.09299  -0.07525  -2.93446
   D81        1.26000   0.00001  -0.15030   0.07526  -0.07497   1.18504
   D82       -2.93773  -0.00130  -0.17394   0.08926  -0.08468  -3.02241
   D83       -0.78934  -0.00036  -0.16027   0.08699  -0.07321  -0.86256
   D84       -2.91961   0.00016  -0.16513   0.07152  -0.09361  -3.01323
   D85       -0.83416  -0.00115  -0.18877   0.08552  -0.10333  -0.93748
   D86        1.31422  -0.00021  -0.17509   0.08325  -0.09186   1.22237
   D87       -3.10494   0.00051  -0.08350  -0.03764  -0.12119   3.05706
   D88        1.08848   0.00022  -0.08410  -0.03053  -0.11473   0.97376
   D89       -0.98922  -0.00001  -0.10121  -0.03012  -0.13143  -1.12065
   D90       -1.05437   0.00041  -0.08097  -0.03593  -0.11682  -1.17119
   D91        3.13905   0.00012  -0.08157  -0.02882  -0.11035   3.02870
   D92        1.06135  -0.00011  -0.09868  -0.02841  -0.12706   0.93429
   D93        1.03901   0.00018  -0.08972  -0.04159  -0.13124   0.90777
   D94       -1.05075  -0.00011  -0.09032  -0.03448  -0.12478  -1.17553
   D95       -3.12845  -0.00034  -0.10743  -0.03407  -0.14149   3.01324
   D96       -1.11195   0.00021  -0.03090  -0.01678  -0.04769  -1.15964
   D97        3.08352   0.00014  -0.03019  -0.01410  -0.04431   3.03921
   D98        0.98024   0.00018  -0.02897  -0.01580  -0.04479   0.93546
   D99       -3.14050  -0.00041  -0.04369  -0.00612  -0.04978   3.09290
   D100       1.05497  -0.00049  -0.04299  -0.00344  -0.04640   1.00857
   D101      -1.04830  -0.00044  -0.04177  -0.00514  -0.04688  -1.09518
   D102       1.03492   0.00077  -0.01183  -0.01385  -0.02569   1.00923
   D103      -1.05280   0.00070  -0.01113  -0.01117  -0.02231  -1.07510
   D104       3.12712   0.00074  -0.00991  -0.01286  -0.02278   3.10433
         Item               Value     Threshold  Converged?
 Maximum Force            0.020240     0.000450     NO 
 RMS     Force            0.003225     0.000300     NO 
 Maximum Displacement     1.604964     0.001800     NO 
 RMS     Displacement     0.393419     0.001200     NO 
 Predicted change in Energy=-3.825315D-03
 GradGradGradGradGradGradGradGradGradGradGradGradGradGradGradGradGradGrad

 Symmetry turned off by external request.
 Stoichiometry    C14H30NO6(1-)
 Framework group  C1[X(C14H30NO6)]
 Deg. of freedom   147
 Full point group                 C1      NOp   1
                          Input orientation:                          
 ---------------------------------------------------------------------
 Center     Atomic      Atomic             Coordinates (Angstroms)
 Number     Number       Type             X           Y           Z
 ---------------------------------------------------------------------
      1          6           0        2.556858   -3.603738   -0.738206
      2          1           0        3.185652   -3.151770   -1.518721
      3          1           0        3.224020   -3.917270    0.075377
      4          6           0        1.552805   -2.549291   -0.239048
      5          8           0        0.410742   -2.548256   -0.758981
      6          8           0        2.009625   -1.733842    0.618631
      7          6           0       -4.661861    2.175144   -2.132929
      8          1           0       -5.568079    2.222212   -1.519405
      9          1           0       -4.469605    3.181057   -2.508257
     10          6           0       -3.501248    1.694998   -1.272216
     11          8           0       -3.078803    0.547956   -1.328790
     12          8           0       -3.055991    2.648028   -0.476238
     13          1           0       -2.262226    2.313421    0.112872
     14          6           0        0.071429    1.194210   -0.917229
     15          1           0       -0.624583    0.456571   -1.328976
     16          6           0        1.516983    0.913749   -1.338294
     17          1           0        1.884181    0.000545   -0.877232
     18          1           0        2.151552    1.741001   -0.951503
     19          6           0        1.717939    0.813432   -2.862234
     20          1           0        1.375555    1.753571   -3.331269
     21          6           0        3.214165    0.653126   -3.170344
     22          1           0        3.596478   -0.266741   -2.712554
     23          1           0        3.800935    1.491748   -2.775607
     24          1           0        3.397940    0.590173   -4.252013
     25          6           0        0.914254   -0.338245   -3.479435
     26          1           0        1.115258   -0.412759   -4.550047
     27          1           0       -0.162439   -0.188787   -3.352327
     28          1           0        1.149596   -1.288398   -2.999640
     29          6           0       -0.247919    1.190399    0.570808
     30          8           0       -1.168407    1.934396    0.999382
     31          7           0        0.406207    0.353387    1.369336
     32          1           0        0.992978   -0.416867    0.969711
     33          6           0       -0.118030    0.043475    2.699168
     34          1           0       -1.009183   -0.579839    2.552108
     35          6           0        0.921716   -0.693592    3.555653
     36          1           0        1.290270   -1.533242    2.953825
     37          6           0        2.105313    0.209975    3.920037
     38          1           0        2.798811   -0.292460    4.598585
     39          1           0        1.750417    1.116814    4.423330
     40          1           0        2.655186    0.505081    3.026039
     41          6           0        0.253863   -1.259332    4.816331
     42          1           0       -0.088131   -0.447114    5.476112
     43          1           0        0.955047   -1.877908    5.391031
     44          1           0       -0.617267   -1.876907    4.566014
     45          8           0       -1.928768   -1.559417    0.524929
     46          1           0       -1.116343   -1.856726    0.060335
     47          1           0       -2.295658   -0.864865   -0.041542
     48          1           0        2.045782   -4.468573   -1.166298
     49          1           0       -4.824344    1.483611   -2.951918
     50          1           0       -0.246890    2.162927   -1.305541
     51          1           0       -0.435865    0.971626    3.186179
 ---------------------------------------------------------------------
 Rotational constants (GHZ):      0.2641337      0.2083174      0.1511526
 Standard basis: 6-31G(d,p) (6D, 7F)
   465 basis functions,   798 primitive gaussians,   465 cartesian basis functions
    85 alpha electrons       85 beta electrons
       nuclear repulsion energy      1911.8733894022 Hartrees.
 NAtoms=   51 NActive=   51 NUniq=   51 SFac= 1.00D+00 NAtFMM=   60 NAOKFM=F Big=F
 Integral buffers will be    131072 words long.
 Raffenetti 2 integral format.
 Two-electron integral symmetry is turned off.
 Nuclear repulsion after empirical dispersion term =     1911.8149593682 Hartrees.
 One-electron integrals computed using PRISM.
 NBasis=   465 RedAO= T EigKep=  2.09D-03  NBF=   465
 NBsUse=   465 1.00D-06 EigRej= -1.00D+00 NBFU=   465
 Initial guess from the checkpoint file:  "ts-frame25_qm-modify-struc_-1-irc-rc.chk"
 B after Tr=    -0.066539   -0.041450    0.030234
         Rot=    0.999990    0.003277    0.001060   -0.002842 Ang=   0.51 deg.
 ExpMin= 1.61D-01 ExpMax= 5.48D+03 ExpMxC= 8.25D+02 IAcc=2 IRadAn=         4 AccDes= 0.00D+00
 Harris functional with IExCor=  402 and IRadAn=       4 diagonalized for initial guess.
 HarFok:  IExCor=  402 AccDes= 0.00D+00 IRadAn=         4 IDoV= 1 UseB2=F ITyADJ=14
 ICtDFT=  3500011 ScaDFX=  1.000000  1.000000  1.000000  1.000000
 FoFCou: FMM=F IPFlag=           0 FMFlag=      100000 FMFlg1=           0
         NFxFlg=           0 DoJE=T BraDBF=F KetDBF=T FulRan=T
         wScrn=  0.000000 ICntrl=     500 IOpCl=  0 I1Cent=   200000004 NGrid=           0
         NMat0=    1 NMatS0=      1 NMatT0=    0 NMatD0=    1 NMtDS0=    0 NMtDT0=    0
 Symmetry not used in FoFCou.
 Requested convergence on RMS density matrix=1.00D-08 within 128 cycles.
 Requested convergence on MAX density matrix=1.00D-06.
 Requested convergence on             energy=1.00D-06.
 No special actions if energy rises.
 Integral accuracy reduced to 1.0D-05 until final iterations.
 Initial convergence to 1.0D-05 achieved.  Increase integral accuracy.
 SCF Done:  E(RB3LYP) =  -1057.92834111     A.U. after   14 cycles
            NFock= 14  Conv=0.78D-08     -V/T= 2.0092
 Calling FoFJK, ICntrl=      2127 FMM=F ISym2X=0 I1Cent= 0 IOpClX= 0 NMat=1 NMatS=1 NMatT=0.
 -------------------------------------------------------------------
 Center     Atomic                   Forces (Hartrees/Bohr)
 Number     Number              X              Y              Z
 -------------------------------------------------------------------
      1        6           0.003082082   -0.000892926    0.000942140
      2        1          -0.000935864   -0.000474276    0.000693402
      3        1          -0.001533127    0.000699039   -0.001708084
      4        6          -0.001799375   -0.000216943   -0.001764759
      5        8          -0.000347977    0.000609815   -0.001657118
      6        8           0.001495115    0.002646166    0.002784376
      7        6           0.001052467    0.000369926    0.003389375
      8        1           0.000123432   -0.000190429    0.000372005
      9        1           0.000528921    0.001279915   -0.000651763
     10        6          -0.002181840    0.003261108    0.001046731
     11        8          -0.000194157   -0.000784435   -0.001229139
     12        8           0.000181308   -0.001195628   -0.001615887
     13        1           0.000744582    0.001156162    0.000064812
     14        6           0.000903135   -0.002885534    0.001863342
     15        1           0.001692672   -0.001538575   -0.001006682
     16        6           0.002508018    0.010774304    0.001644197
     17        1           0.001059096   -0.003506329    0.002036075
     18        1          -0.003200181   -0.006125055   -0.002238526
     19        6           0.000457316    0.001486521    0.000132304
     20        1           0.000326004   -0.000856548    0.001711996
     21        6           0.000085493   -0.000289521   -0.001936215
     22        1           0.000405058   -0.000169439    0.000070488
     23        1          -0.000326619   -0.000351387    0.000081617
     24        1          -0.000165885    0.000160971    0.001238681
     25        6          -0.003115399    0.002431129    0.001713556
     26        1           0.000650134   -0.001251303   -0.003244383
     27        1           0.000181950    0.000157698   -0.000625674
     28        1           0.000901936   -0.002850560    0.002071831
     29        6          -0.000188863   -0.001775168   -0.004249654
     30        8          -0.001489774    0.001055801    0.004471949
     31        7           0.001807459   -0.001222951    0.002666988
     32        1           0.000944399    0.000934676   -0.002076854
     33        6          -0.001141780    0.000335146    0.000181537
     34        1          -0.000099587   -0.000513693   -0.000139494
     35        6          -0.001960415   -0.002035438   -0.000047219
     36        1           0.001234155    0.000189082    0.000324355
     37        6          -0.002140068   -0.000638413   -0.001493130
     38        1           0.002011716   -0.001924270    0.000850951
     39        1          -0.000048661    0.001454436    0.000448641
     40        1           0.000724681    0.001264657   -0.001905711
     41        6          -0.000982684    0.001543718    0.001196681
     42        1          -0.000130506   -0.001226386   -0.000734020
     43        1          -0.000348824    0.000677790   -0.000318708
     44        1           0.000987872    0.000467016    0.000090291
     45        8           0.000503375    0.000285195   -0.000478276
     46        1           0.000052550   -0.000046317    0.000988187
     47        1           0.000631507   -0.000125910    0.000222979
     48        1          -0.000555019   -0.000341266   -0.000450263
     49        1          -0.000746747   -0.002887998   -0.003219274
     50        1          -0.001857883    0.002515621   -0.000512502
     51        1           0.000214802    0.000560807    0.000003846
 -------------------------------------------------------------------
 Cartesian Forces:  Max     0.010774304 RMS     0.001798415

 GradGradGradGradGradGradGradGradGradGradGradGradGradGradGradGradGradGrad
 Berny optimization.
 Using GDIIS optimizer.
 FormGI is forming the generalized inverse of G from B-inverse, IUseBI=4.
 Internal  Forces:  Max     0.009901902 RMS     0.001857991
 Search for a local minimum.
 Step number   6 out of a maximum of  252
 All quantities printed in internal units (Hartrees-Bohrs-Radians)
 Swapping is turned off.
 Update second derivatives using D2CorX and points    5    6
 DE= -3.55D-03 DEPred=-3.83D-03 R= 9.27D-01
 TightC=F SS=  1.41D+00  RLast= 1.24D+00 DXNew= 7.1352D-01 3.7077D+00
 Trust test= 9.27D-01 RLast= 1.24D+00 DXMaxT set to 7.14D-01
 ITU=  1 -1  1  0  1  0
     Eigenvalues ---   -0.72850  -0.00020  -0.00005   0.00047   0.00110
     Eigenvalues ---    0.00183   0.00196   0.00221   0.00278   0.00297
     Eigenvalues ---    0.00310   0.00366   0.00394   0.00436   0.00603
     Eigenvalues ---    0.00969   0.01035   0.01345   0.01453   0.01642
     Eigenvalues ---    0.01879   0.02143   0.02559   0.02825   0.02964
     Eigenvalues ---    0.03144   0.03390   0.03539   0.03643   0.03795
     Eigenvalues ---    0.03911   0.04089   0.04109   0.04198   0.04314
     Eigenvalues ---    0.04354   0.04460   0.04502   0.04569   0.04647
     Eigenvalues ---    0.04688   0.04706   0.04739   0.04755   0.04782
     Eigenvalues ---    0.04845   0.04857   0.05044   0.05211   0.05385
     Eigenvalues ---    0.05607   0.05705   0.05802   0.05846   0.06069
     Eigenvalues ---    0.07244   0.07909   0.08403   0.08587   0.10527
     Eigenvalues ---    0.11513   0.11686   0.11907   0.12112   0.12162
     Eigenvalues ---    0.12243   0.12314   0.12477   0.12543   0.12654
     Eigenvalues ---    0.13105   0.13155   0.13252   0.13748   0.13854
     Eigenvalues ---    0.13883   0.14052   0.14262   0.14486   0.14976
     Eigenvalues ---    0.15315   0.15416   0.15987   0.18069   0.18327
     Eigenvalues ---    0.18491   0.18525   0.18966   0.20528   0.21126
     Eigenvalues ---    0.21828   0.22539   0.22588   0.23147   0.23613
     Eigenvalues ---    0.24758   0.26740   0.27264   0.27748   0.28614
     Eigenvalues ---    0.28885   0.29203   0.29737   0.30253   0.31261
     Eigenvalues ---    0.31717   0.32250   0.32583   0.32697   0.32807
     Eigenvalues ---    0.33002   0.33064   0.33176   0.33260   0.33342
     Eigenvalues ---    0.33359   0.33378   0.33438   0.33513   0.33651
     Eigenvalues ---    0.33807   0.34061   0.34088   0.34145   0.34250
     Eigenvalues ---    0.34273   0.34359   0.34530   0.34580   0.34626
     Eigenvalues ---    0.34762   0.34820   0.35280   0.38401   0.40951
     Eigenvalues ---    0.46689   0.48971   0.50249   0.52320   0.55084
     Eigenvalues ---    0.58491   0.67749   0.71188   0.81035   0.82797
     Eigenvalues ---    1.25385   1.50964
 Eigenvalue     3 is  -5.46D-05 should be greater than     0.000000 Eigenvector:
                          D1        D2        D3        D4        D5
   1                    0.43520   0.42946   0.40016   0.39442   0.39369
                          D6        A3        A1        A4        A6
   1                    0.38795   0.02520  -0.02158  -0.01788   0.01439
 Cut down GDIIS temporarily because of the coefficient check. E 4
 DIIS coeff's:      0.85848      0.14152
 Cosine:  0.999 >  0.970
 Length:  0.997
 GDIIS step was calculated using  2 of the last  6 vectors.
 Iteration  1 RMS(Cart)=  0.25538070 RMS(Int)=  0.02542146
 Iteration  2 RMS(Cart)=  0.10584611 RMS(Int)=  0.00503536
 Iteration  3 RMS(Cart)=  0.02772021 RMS(Int)=  0.00045654
 Iteration  4 RMS(Cart)=  0.00064894 RMS(Int)=  0.00005432
 Iteration  5 RMS(Cart)=  0.00000050 RMS(Int)=  0.00005432
 Variable       Old X    -DE/DX   Delta X   Delta X   Delta X     New X
                                 (Linear)    (Quad)   (Total)
    R1        2.07772  -0.00122  -0.00094  -0.00013  -0.00107   2.07665
    R2        2.07468  -0.00240  -0.00179  -0.00010  -0.00188   2.07280
    R3        2.90867   0.00090   0.00052   0.00029   0.00081   2.90948
    R4        2.06353   0.00071   0.00046  -0.00005   0.00041   2.06393
    R5        2.37131  -0.00039   0.00106   0.00148   0.00254   2.37385
    R6        2.39724   0.00281   0.00042   0.00217   0.00258   2.39982
    R7        3.52599  -0.00061  -0.00226   0.06340   0.06114   3.58713
    R8        3.21323  -0.00122   0.00999  -0.03597  -0.02598   3.18725
    R9        2.06997   0.00010   0.00017   0.00050   0.00067   2.07064
   R10        2.06118   0.00150   0.00097   0.00031   0.00127   2.06246
   R11        2.87735  -0.00112  -0.00109   0.00175   0.00066   2.87800
   R12        2.04873   0.00439   0.00312  -0.00065   0.00247   2.05120
   R13        2.31240   0.00073   0.00005   0.00355   0.00360   2.31600
   R14        2.49279  -0.00010   0.00067  -0.00593  -0.00526   2.48753
   R15        1.97209   0.00197  -0.00115   0.02450   0.02335   1.99544
   R16        2.75537   0.00175   0.01004  -0.07431  -0.06427   2.69110
   R17        2.06843   0.00035   0.00042  -0.00479  -0.00438   2.06406
   R18        2.89417  -0.00088  -0.00100   0.00051  -0.00048   2.89369
   R19        2.87602  -0.00283  -0.00015  -0.00204  -0.00219   2.87383
   R20        2.06190   0.00296   0.00182   0.00387   0.00568   2.06759
   R21        2.05395   0.00417   0.00246  -0.00282  -0.00036   2.05359
   R22        2.10145  -0.00716  -0.00567  -0.00110  -0.00677   2.09467
   R23        2.91094  -0.00118  -0.00023   0.00209   0.00186   2.91280
   R24        2.08820  -0.00156  -0.00107   0.00004  -0.00103   2.08717
   R25        2.90263   0.00017   0.00034  -0.00077  -0.00043   2.90220
   R26        2.89887   0.00190   0.00140   0.00375   0.00515   2.90402
   R27        2.07172   0.00031   0.00009  -0.00016  -0.00007   2.07165
   R28        2.07302  -0.00041  -0.00028   0.00032   0.00004   2.07307
   R29        2.07676  -0.00126  -0.00093  -0.00002  -0.00095   2.07581
   R30        2.06332   0.00339   0.00261  -0.00018   0.00244   2.06576
   R31        2.06816  -0.00023  -0.00054   0.00175   0.00121   2.06937
   R32        2.06004   0.00359   0.00226   0.00120   0.00346   2.06350
   R33        2.37873   0.00356   0.00099   0.00355   0.00454   2.38328
   R34        2.51136  -0.00127   0.00168  -0.00602  -0.00434   2.50701
   R35        1.97952  -0.00045  -0.00144   0.00481   0.00338   1.98290
   R36        2.76399  -0.00084  -0.00092  -0.00083  -0.00175   2.76225
   R37        2.07380   0.00039  -0.00030   0.00279   0.00249   2.07629
   R38        2.90176  -0.00122  -0.00037   0.00058   0.00021   2.90197
   R39        2.06980   0.00041  -0.00025   0.00277   0.00252   2.07232
   R40        2.07271   0.00009   0.00095  -0.00570  -0.00476   2.06796
   R41        2.89696   0.00002   0.00113  -0.00505  -0.00393   2.89304
   R42        2.90022  -0.00014  -0.00020  -0.00181  -0.00201   2.89821
   R43        2.06474   0.00269   0.00216  -0.00172   0.00044   2.06518
   R44        2.07148   0.00143   0.00097   0.00118   0.00215   2.07363
   R45        2.06031   0.00227   0.00161  -0.00211  -0.00050   2.05981
   R46        2.08039  -0.00130  -0.00111  -0.00015  -0.00125   2.07914
   R47        2.07403  -0.00077  -0.00051  -0.00012  -0.00063   2.07340
   R48        2.07261  -0.00107  -0.00071   0.00079   0.00009   2.07270
   R49        1.85566  -0.00101  -0.00009  -0.00401  -0.00411   1.85156
   R50        1.83011  -0.00046  -0.00045   0.00061   0.00016   1.83027
    A1        1.87122   0.00023   0.00069   0.00098   0.00167   1.87289
    A2        1.89829  -0.00014  -0.00021   0.00122   0.00101   1.89930
    A3        1.89118   0.00001  -0.00011  -0.00037  -0.00048   1.89070
    A4        1.93021   0.00006   0.00017  -0.00025  -0.00008   1.93013
    A5        1.92704   0.00025   0.00043   0.00057   0.00100   1.92805
    A6        1.94378  -0.00039  -0.00092  -0.00203  -0.00295   1.94083
    A7        2.04866   0.00079  -0.00130   0.00012  -0.00119   2.04748
    A8        2.00945   0.00333   0.00217  -0.00027   0.00190   2.01135
    A9        2.22351  -0.00412  -0.00088   0.00035  -0.00053   2.22299
   A10        2.16909  -0.00516  -0.01493  -0.00720  -0.02213   2.14696
   A11        2.00663  -0.00920   0.00597  -0.04201  -0.03604   1.97059
   A12        1.87437   0.00041   0.00099  -0.00329  -0.00230   1.87206
   A13        1.90450  -0.00059  -0.00114   0.00187   0.00074   1.90524
   A14        1.90343   0.00014  -0.00085   0.00106   0.00022   1.90365
   A15        1.92942  -0.00011   0.00103  -0.00162  -0.00059   1.92883
   A16        1.93342   0.00007   0.00032   0.00129   0.00161   1.93503
   A17        1.91785   0.00008  -0.00039   0.00066   0.00028   1.91812
   A18        2.13247  -0.00205  -0.00073  -0.00750  -0.00824   2.12424
   A19        1.95041   0.00140   0.00172   0.00187   0.00359   1.95400
   A20        2.20012   0.00065  -0.00099   0.00568   0.00470   2.20481
   A21        1.94520   0.00356  -0.00296   0.02439   0.02143   1.96663
   A22        1.95342  -0.00143  -0.00421  -0.01466  -0.01887   1.93454
   A23        1.80563   0.00212  -0.00170   0.01812   0.01655   1.82219
   A24        1.85348  -0.00014   0.00009  -0.00064  -0.00057   1.85290
   A25        2.05602  -0.00418  -0.00079   0.00753   0.00682   2.06283
   A26        1.91782   0.00266   0.00483   0.00112   0.00595   1.92377
   A27        1.86395   0.00129   0.00150  -0.01156  -0.01001   1.85394
   A28        1.93490  -0.00026  -0.00211  -0.00584  -0.00818   1.92671
   A29        1.88257   0.00151   0.00367   0.01153   0.01526   1.89784
   A30        1.99002  -0.00180   0.00203  -0.01128  -0.00935   1.98067
   A31        1.85948  -0.00056  -0.00074   0.00521   0.00453   1.86402
   A32        1.89745   0.00009  -0.00416  -0.00891  -0.01325   1.88420
   A33        1.89453   0.00113   0.00113   0.01104   0.01229   1.90681
   A34        1.90085  -0.00014   0.00034   0.00402   0.00437   1.90522
   A35        1.90956   0.00114  -0.00131   0.00181   0.00048   1.91004
   A36        1.95907  -0.00158  -0.00017  -0.00856  -0.00870   1.95037
   A37        1.88123  -0.00025   0.00191   0.00063   0.00252   1.88375
   A38        1.88139   0.00078   0.00203   0.00315   0.00519   1.88658
   A39        1.92973   0.00008  -0.00266  -0.00061  -0.00329   1.92645
   A40        1.92144   0.00048  -0.00159   0.00074  -0.00085   1.92059
   A41        1.94880  -0.00035   0.00000  -0.00092  -0.00092   1.94789
   A42        1.94583   0.00006   0.00014   0.00062   0.00076   1.94659
   A43        1.88037  -0.00016   0.00057  -0.00110  -0.00052   1.87984
   A44        1.88033  -0.00015   0.00065   0.00073   0.00138   1.88172
   A45        1.88443   0.00011   0.00028  -0.00008   0.00020   1.88463
   A46        1.92762   0.00120   0.00080   0.00116   0.00196   1.92958
   A47        1.94568   0.00019   0.00252   0.00353   0.00606   1.95174
   A48        1.94354  -0.00101  -0.00280  -0.00808  -0.01088   1.93266
   A49        1.88001  -0.00048  -0.00005  -0.00260  -0.00264   1.87737
   A50        1.90958  -0.00025  -0.00144  -0.00244  -0.00389   1.90568
   A51        1.85490   0.00032   0.00095   0.00872   0.00968   1.86458
   A52        2.07699   0.00568   0.00051   0.00263   0.00287   2.07986
   A53        2.07806  -0.00990  -0.00127   0.00875   0.00721   2.08527
   A54        2.12659   0.00423   0.00083  -0.00921  -0.00866   2.11793
   A55        2.08887  -0.00067  -0.00016  -0.07234  -0.07250   2.01637
   A56        2.10552  -0.00773  -0.00026  -0.00496  -0.00518   2.10035
   A57        2.09826   0.00220   0.00591  -0.03712  -0.03121   2.06705
   A58        1.97341   0.00571  -0.00309   0.02967   0.02648   1.99989
   A59        2.95804   0.00769  -0.01290   0.00636  -0.00654   2.95151
   A60        1.86457   0.00170  -0.00069   0.01515   0.01448   1.87905
   A61        1.94565  -0.00277  -0.00162   0.00519   0.00358   1.94923
   A62        1.90575  -0.00006  -0.00088  -0.00545  -0.00632   1.89943
   A63        1.93047   0.00044   0.00250  -0.01735  -0.01486   1.91561
   A64        1.88100  -0.00014   0.00089  -0.00081   0.00008   1.88109
   A65        1.93396   0.00094  -0.00020   0.00348   0.00329   1.93725
   A66        1.86390   0.00084  -0.00056   0.01378   0.01324   1.87715
   A67        1.95244  -0.00126  -0.00261   0.01444   0.01183   1.96426
   A68        1.91820  -0.00025   0.00036  -0.00574  -0.00549   1.91271
   A69        1.89885  -0.00108   0.00263  -0.04320  -0.04050   1.85834
   A70        1.89099   0.00026   0.00032   0.01099   0.01130   1.90229
   A71        1.93692   0.00150  -0.00005   0.00933   0.00927   1.94619
   A72        1.94617  -0.00058   0.00032  -0.01023  -0.00994   1.93624
   A73        1.92492   0.00082   0.00036   0.01064   0.01100   1.93592
   A74        1.93267  -0.00012  -0.00022  -0.00125  -0.00152   1.93115
   A75        1.87630   0.00031   0.00037   0.00580   0.00620   1.88250
   A76        1.88976   0.00013   0.00109  -0.00957  -0.00856   1.88120
   A77        1.89215  -0.00057  -0.00197   0.00486   0.00287   1.89501
   A78        1.93426   0.00065   0.00023   0.00204   0.00228   1.93654
   A79        1.93893  -0.00016   0.00038  -0.00145  -0.00107   1.93786
   A80        1.94520  -0.00033  -0.00049   0.00036  -0.00013   1.94507
   A81        1.87598  -0.00012   0.00006   0.00098   0.00104   1.87702
   A82        1.88123  -0.00021  -0.00019  -0.00085  -0.00104   1.88019
   A83        1.88555   0.00017   0.00001  -0.00111  -0.00111   1.88444
   A84        1.82743  -0.00062   0.00002   0.01351   0.01353   1.84096
   A85        3.21265   0.00104   0.00066  -0.04015  -0.03949   3.17315
   A86        3.21553  -0.00122  -0.00337   0.01821   0.01484   3.23037
   A87        3.11490  -0.00095   0.01117  -0.05148  -0.04031   3.07459
   A88        3.16116   0.00036   0.00216   0.00070   0.00286   3.16402
    D1        1.66381  -0.00032  -0.00171   0.00403   0.00232   1.66613
    D2       -1.42227  -0.00003  -0.00155   0.00046  -0.00109  -1.42337
    D3       -2.56887  -0.00009  -0.00091   0.00581   0.00491  -2.56397
    D4        0.62823   0.00020  -0.00074   0.00224   0.00150   0.62972
    D5       -0.41919  -0.00000  -0.00088   0.00494   0.00406  -0.41513
    D6        2.77791   0.00029  -0.00072   0.00137   0.00065   2.77856
    D7        2.72559   0.00043  -0.01394  -0.08122  -0.09515   2.63043
    D8       -0.47927   0.00039  -0.01402  -0.07717  -0.09119  -0.57047
    D9        2.96740   0.00126   0.00015   0.15585   0.15601   3.12340
   D10       -0.11214   0.00137   0.00034   0.15187   0.15221   0.04006
   D11        2.13286  -0.00063  -0.00242   0.04402   0.04160   2.17446
   D12        2.32934   0.00428   0.00116   0.04196   0.04312   2.37246
   D13        1.79441   0.00016  -0.01436   0.06608   0.05171   1.84612
   D14       -1.32781  -0.00007  -0.01445   0.06308   0.04863  -1.27918
   D15       -2.43116   0.00023  -0.01324   0.06225   0.04900  -2.38215
   D16        0.72981   0.00001  -0.01333   0.05925   0.04592   0.77573
   D17       -0.29180   0.00030  -0.01241   0.06324   0.05083  -0.24097
   D18        2.86916   0.00007  -0.01250   0.06024   0.04775   2.91691
   D19        3.13941  -0.00015  -0.00730  -0.01940  -0.02669   3.11271
   D20        0.01809  -0.00035  -0.00740  -0.02236  -0.02977  -0.01168
   D21        0.70268   0.00058  -0.01983   0.45475   0.43492   1.13760
   D22       -1.18678   0.00065  -0.00862  -0.07101  -0.07960  -1.26638
   D23        3.06675   0.00058  -0.00868  -0.08080  -0.08945   2.97731
   D24        0.96132  -0.00078  -0.01424  -0.09576  -0.10989   0.85143
   D25        0.90271  -0.00085  -0.01485  -0.05279  -0.06771   0.83500
   D26       -1.12694  -0.00092  -0.01492  -0.06258  -0.07755  -1.20449
   D27        3.05081  -0.00228  -0.02047  -0.07754  -0.09800   2.95281
   D28        3.04165  -0.00001  -0.00914  -0.06184  -0.07104   2.97062
   D29        1.01201  -0.00008  -0.00920  -0.07164  -0.08088   0.93112
   D30       -1.09343  -0.00144  -0.01476  -0.08660  -0.10133  -1.19476
   D31       -1.51031  -0.00157   0.02377   0.12276   0.14649  -1.36382
   D32        1.57260  -0.00141   0.02529   0.16341   0.18883   1.76143
   D33        2.60754   0.00131   0.03097   0.12252   0.15337   2.76090
   D34       -0.59273   0.00146   0.03248   0.16317   0.19570  -0.39703
   D35        0.44143  -0.00034   0.02372   0.12531   0.14893   0.59036
   D36       -2.75884  -0.00018   0.02523   0.16596   0.19127  -2.56757
   D37        1.00467   0.00111   0.00736  -0.01003  -0.00273   1.00194
   D38        3.05692   0.00138   0.00910  -0.00592   0.00313   3.06004
   D39       -1.07727   0.00121   0.00469  -0.01129  -0.00664  -1.08391
   D40       -3.11017  -0.00044   0.00287  -0.03255  -0.02962  -3.13979
   D41       -1.05793  -0.00018   0.00462  -0.02844  -0.02376  -1.08169
   D42        1.09107  -0.00035   0.00021  -0.03381  -0.03353   1.05754
   D43       -1.09407  -0.00045   0.00040  -0.02524  -0.02486  -1.11893
   D44        0.95817  -0.00018   0.00214  -0.02113  -0.01900   0.93917
   D45        3.10718  -0.00036  -0.00227  -0.02650  -0.02877   3.07841
   D46        1.06762  -0.00053   0.00124   0.00114   0.00236   1.06998
   D47       -1.02017  -0.00043   0.00156   0.00262   0.00417  -1.01600
   D48       -3.12973  -0.00037   0.00110   0.00293   0.00402  -3.12571
   D49        3.13214  -0.00021   0.00200   0.00732   0.00932   3.14146
   D50        1.04435  -0.00011   0.00233   0.00880   0.01113   1.05547
   D51       -1.06521  -0.00005   0.00187   0.00911   0.01098  -1.05423
   D52       -1.09867   0.00063   0.00407   0.01114   0.01522  -1.08345
   D53        3.09672   0.00073   0.00440   0.01262   0.01703   3.11375
   D54        0.98717   0.00079   0.00393   0.01293   0.01688   1.00405
   D55       -3.09387   0.00016   0.00707  -0.00226   0.00479  -3.08908
   D56        1.09988  -0.00016   0.00490  -0.00207   0.00282   1.10270
   D57       -0.96848  -0.00002   0.00392  -0.01005  -0.00614  -0.97462
   D58        1.09602   0.00077   0.00540  -0.00413   0.00127   1.09729
   D59       -0.99341   0.00046   0.00323  -0.00394  -0.00070  -0.99411
   D60       -3.06178   0.00060   0.00225  -0.01192  -0.00965  -3.07143
   D61       -0.95625   0.00057   0.00341  -0.00640  -0.00299  -0.95924
   D62       -3.04568   0.00025   0.00124  -0.00621  -0.00496  -3.05065
   D63        1.16913   0.00039   0.00026  -0.01419  -0.01392   1.15522
   D64        0.46893  -0.00181   0.02172  -0.30544  -0.28383   0.18510
   D65       -2.61228  -0.00148   0.02023  -0.34791  -0.32756  -2.93984
   D66       -0.20537   0.00190   0.00889  -0.12288  -0.11377  -0.31914
   D67       -2.83551  -0.00013   0.00361  -0.10332  -0.09979  -2.93531
   D68        2.87581   0.00209   0.01043  -0.08059  -0.07007   2.80574
   D69        0.24566   0.00006   0.00515  -0.06103  -0.05609   0.18958
   D70        3.11875   0.00160   0.00014  -0.04843  -0.04820   3.07054
   D71       -0.50047   0.00288   0.00729  -0.08420  -0.07700  -0.57747
   D72        1.24050  -0.00078   0.05297  -0.26883  -0.21595   1.02455
   D73       -2.93183  -0.00079   0.05464  -0.27733  -0.22275   3.12861
   D74       -0.78922  -0.00149   0.05274  -0.27324  -0.22058  -1.00980
   D75       -1.42567   0.00096   0.04759  -0.24287  -0.19523  -1.62090
   D76        0.68519   0.00095   0.04926  -0.25138  -0.20203   0.48316
   D77        2.82780   0.00025   0.04736  -0.24729  -0.19986   2.62794
   D78       -0.88686  -0.00054   0.01090  -0.19071  -0.17980  -1.06667
   D79        1.18888  -0.00205   0.01227  -0.22651  -0.21421   0.97466
   D80       -2.93446  -0.00119   0.01065  -0.20850  -0.19785  -3.13231
   D81        1.18504   0.00008   0.01061  -0.17974  -0.16914   1.01589
   D82       -3.02241  -0.00143   0.01198  -0.21554  -0.20355   3.05722
   D83       -0.86256  -0.00057   0.01036  -0.19753  -0.18719  -1.04975
   D84       -3.01323   0.00080   0.01325  -0.18976  -0.17651   3.09345
   D85       -0.93748  -0.00071   0.01462  -0.22556  -0.21092  -1.14841
   D86        1.22237   0.00015   0.01300  -0.20755  -0.19456   1.02781
   D87        3.05706   0.00071   0.01715   0.03087   0.04804   3.10510
   D88        0.97376   0.00014   0.01624   0.02318   0.03948   1.01324
   D89       -1.12065   0.00040   0.01860   0.01099   0.02966  -1.09100
   D90       -1.17119   0.00030   0.01653   0.02911   0.04559  -1.12560
   D91        3.02870  -0.00026   0.01562   0.02142   0.03703   3.06573
   D92        0.93429  -0.00000   0.01798   0.00923   0.02720   0.96149
   D93        0.90777   0.00084   0.01857   0.02110   0.03962   0.94738
   D94       -1.17553   0.00028   0.01766   0.01341   0.03106  -1.14448
   D95        3.01324   0.00054   0.02002   0.00122   0.02123   3.03447
   D96       -1.15964   0.00085   0.00675   0.02615   0.03292  -1.12673
   D97        3.03921   0.00069   0.00627   0.02452   0.03081   3.07002
   D98        0.93546   0.00081   0.00634   0.02669   0.03304   0.96850
   D99        3.09290  -0.00016   0.00705   0.00657   0.01359   3.10650
   D100       1.00857  -0.00032   0.00657   0.00494   0.01149   1.02006
   D101      -1.09518  -0.00020   0.00663   0.00710   0.01372  -1.08146
   D102       1.00923   0.00011   0.00364   0.04706   0.05070   1.05993
   D103      -1.07510  -0.00005   0.00316   0.04544   0.04860  -1.02651
   D104       3.10433   0.00007   0.00322   0.04760   0.05083  -3.12802
         Item               Value     Threshold  Converged?
 Maximum Force            0.009902     0.000450     NO 
 RMS     Force            0.001858     0.000300     NO 
 Maximum Displacement     1.039990     0.001800     NO 
 RMS     Displacement     0.271697     0.001200     NO 
 Predicted change in Energy=-2.098464D-03
 GradGradGradGradGradGradGradGradGradGradGradGradGradGradGradGradGradGrad

 Symmetry turned off by external request.
 Stoichiometry    C14H30NO6(1-)
 Framework group  C1[X(C14H30NO6)]
 Deg. of freedom   147
 Full point group                 C1      NOp   1
                          Input orientation:                          
 ---------------------------------------------------------------------
 Center     Atomic      Atomic             Coordinates (Angstroms)
 Number     Number       Type             X           Y           Z
 ---------------------------------------------------------------------
      1          6           0        2.795730   -3.488870   -0.528988
      2          1           0        3.456312   -3.089772   -1.311270
      3          1           0        3.425332   -3.738189    0.333903
      4          6           0        1.763610   -2.410249   -0.152477
      5          8           0        0.644352   -2.460206   -0.720609
      6          8           0        2.174451   -1.529431    0.664895
      7          6           0       -4.482183    2.392731   -2.450889
      8          1           0       -5.390621    2.725013   -1.936139
      9          1           0       -4.009328    3.278906   -2.877813
     10          6           0       -3.553848    1.724515   -1.445338
     11          8           0       -3.404058    0.508482   -1.416051
     12          8           0       -2.984549    2.599850   -0.643804
     13          1           0       -2.359622    2.146212    0.076398
     14          6           0       -0.098917    1.179777   -0.850554
     15          1           0       -0.768772    0.472602   -1.344729
     16          6           0        1.352602    0.945091   -1.278118
     17          1           0        1.737245    0.033727   -0.828216
     18          1           0        1.975528    1.778592   -0.896137
     19          6           0        1.532918    0.834129   -2.804895
     20          1           0        1.149292    1.752911   -3.282963
     21          6           0        3.028105    0.717853   -3.135823
     22          1           0        3.445435   -0.185749   -2.676318
     23          1           0        3.593991    1.577331   -2.755663
     24          1           0        3.197352    0.652799   -4.219228
     25          6           0        0.762099   -0.362651   -3.383802
     26          1           0        0.945873   -0.454541   -4.457470
     27          1           0       -0.318622   -0.258347   -3.241228
     28          1           0        1.058402   -1.289535   -2.888359
     29          6           0       -0.441754    1.057005    0.625966
     30          8           0       -1.476837    1.627465    1.066129
     31          7           0        0.341052    0.338571    1.420372
     32          1           0        1.007445   -0.362978    1.014433
     33          6           0       -0.138118    0.016041    2.763126
     34          1           0       -1.080518   -0.538670    2.656459
     35          6           0        0.878887   -0.832936    3.539774
     36          1           0        1.018384   -1.767588    2.987964
     37          6           0        2.255634   -0.168651    3.623670
     38          1           0        2.947395   -0.776599    4.212043
     39          1           0        2.186378    0.817801    4.099298
     40          1           0        2.684090   -0.045258    2.629031
     41          6           0        0.323574   -1.153885    4.932883
     42          1           0        0.204245   -0.237306    5.529668
     43          1           0        0.999880   -1.820626    5.482342
     44          1           0       -0.656627   -1.642162    4.871127
     45          8           0       -1.786200   -1.591805    0.546577
     46          1           0       -0.954916   -1.834846    0.088417
     47          1           0       -2.208152   -0.927868   -0.018409
     48          1           0        2.306757   -4.385225   -0.916704
     49          1           0       -4.753713    1.686464   -3.229132
     50          1           0       -0.427502    2.176840   -1.158771
     51          1           0       -0.357575    0.949929    3.294422
 ---------------------------------------------------------------------
 Rotational constants (GHZ):      0.2868255      0.2034411      0.1485050
 Standard basis: 6-31G(d,p) (6D, 7F)
   465 basis functions,   798 primitive gaussians,   465 cartesian basis functions
    85 alpha electrons       85 beta electrons
       nuclear repulsion energy      1923.2406436772 Hartrees.
 NAtoms=   51 NActive=   51 NUniq=   51 SFac= 1.00D+00 NAtFMM=   60 NAOKFM=F Big=F
 Integral buffers will be    131072 words long.
 Raffenetti 2 integral format.
 Two-electron integral symmetry is turned off.
 Nuclear repulsion after empirical dispersion term =     1923.1799659960 Hartrees.
 One-electron integrals computed using PRISM.
 NBasis=   465 RedAO= T EigKep=  1.96D-03  NBF=   465
 NBsUse=   465 1.00D-06 EigRej= -1.00D+00 NBFU=   465
 Initial guess from the checkpoint file:  "ts-frame25_qm-modify-struc_-1-irc-rc.chk"
 B after Tr=    -0.024528   -0.011113   -0.000474
         Rot=    0.999947   -0.001285    0.003388   -0.009671 Ang=  -1.18 deg.
 ExpMin= 1.61D-01 ExpMax= 5.48D+03 ExpMxC= 8.25D+02 IAcc=2 IRadAn=         4 AccDes= 0.00D+00
 Harris functional with IExCor=  402 and IRadAn=       4 diagonalized for initial guess.
 HarFok:  IExCor=  402 AccDes= 0.00D+00 IRadAn=         4 IDoV= 1 UseB2=F ITyADJ=14
 ICtDFT=  3500011 ScaDFX=  1.000000  1.000000  1.000000  1.000000
 FoFCou: FMM=F IPFlag=           0 FMFlag=      100000 FMFlg1=           0
         NFxFlg=           0 DoJE=T BraDBF=F KetDBF=T FulRan=T
         wScrn=  0.000000 ICntrl=     500 IOpCl=  0 I1Cent=   200000004 NGrid=           0
         NMat0=    1 NMatS0=      1 NMatT0=    0 NMatD0=    1 NMtDS0=    0 NMtDT0=    0
 Symmetry not used in FoFCou.
 Requested convergence on RMS density matrix=1.00D-08 within 128 cycles.
 Requested convergence on MAX density matrix=1.00D-06.
 Requested convergence on             energy=1.00D-06.
 No special actions if energy rises.
 Integral accuracy reduced to 1.0D-05 until final iterations.
 Initial convergence to 1.0D-05 achieved.  Increase integral accuracy.
 SCF Done:  E(RB3LYP) =  -1057.92827933     A.U. after   14 cycles
            NFock= 14  Conv=0.56D-08     -V/T= 2.0092
 Calling FoFJK, ICntrl=      2127 FMM=F ISym2X=0 I1Cent= 0 IOpClX= 0 NMat=1 NMatS=1 NMatT=0.
 -------------------------------------------------------------------
 Center     Atomic                   Forces (Hartrees/Bohr)
 Number     Number              X              Y              Z
 -------------------------------------------------------------------
      1        6           0.002222027   -0.000198410    0.000664572
      2        1          -0.000707858   -0.000342911    0.000561319
      3        1          -0.001125158    0.000481306   -0.001416558
      4        6          -0.000449022   -0.002287392   -0.001976162
      5        8          -0.000225002    0.001499846    0.001104857
      6        8          -0.000864959    0.000133793    0.001815333
      7        6           0.000041057    0.000756163    0.003214968
      8        1           0.000164814    0.000022257    0.000274148
      9        1           0.000793728    0.000757244   -0.000753345
     10        6          -0.001265982   -0.001075732   -0.000709091
     11        8           0.002502914    0.000375212    0.000849110
     12        8          -0.001607139    0.001689957   -0.000417901
     13        1          -0.000220513    0.000268809   -0.000120055
     14        6           0.001525257    0.000551552    0.001345624
     15        1          -0.000962228   -0.001436059   -0.000469555
     16        6           0.000628877    0.007153340    0.000094123
     17        1           0.001701997   -0.001539367    0.001736409
     18        1          -0.002781821   -0.004653487   -0.001711843
     19        6          -0.000323980    0.001172177   -0.000027740
     20        1           0.000296516   -0.000542583    0.001402101
     21        6          -0.000031741    0.000004987   -0.001449220
     22        1           0.000405894   -0.000109639    0.000093537
     23        1          -0.000247220   -0.000310169    0.000016183
     24        1          -0.000136251    0.000052315    0.000954154
     25        6          -0.000933750    0.001643900    0.000650347
     26        1           0.000483707   -0.000552898   -0.002656211
     27        1           0.000803212   -0.000141225   -0.000636396
     28        1          -0.000215484   -0.001635868    0.001483013
     29        6           0.002020076    0.001267709   -0.003069425
     30        8           0.000450047    0.001152022    0.001928377
     31        7          -0.000452238   -0.002654235    0.003399516
     32        1           0.001554230    0.002410977   -0.000382177
     33        6          -0.000553627   -0.003004303   -0.000276155
     34        1           0.000531942    0.001236634   -0.000018207
     35        6           0.000489983    0.001053188   -0.000268670
     36        1          -0.001331339   -0.001648929   -0.001066026
     37        6          -0.000669171    0.003393207   -0.000147206
     38        1           0.001411521   -0.001563166    0.001536187
     39        1          -0.000040952    0.000837803    0.000771151
     40        1           0.000419710   -0.000319855   -0.000944380
     41        6          -0.000408335    0.000224539    0.000584142
     42        1           0.000039219   -0.000977761   -0.000800928
     43        1          -0.000385646    0.000400291   -0.000247281
     44        1           0.000567572    0.000330642    0.000028034
     45        8          -0.001461010   -0.000590352   -0.001202784
     46        1           0.000244491   -0.000278077   -0.000897322
     47        1          -0.000378642   -0.001069248    0.000301692
     48        1          -0.000412491   -0.000194986   -0.000251883
     49        1          -0.000670328   -0.002136938   -0.002638640
     50        1          -0.001176863    0.000124829   -0.001225969
     51        1           0.000739960    0.000268892    0.000972233
 -------------------------------------------------------------------
 Cartesian Forces:  Max     0.007153340 RMS     0.001384559

 GradGradGradGradGradGradGradGradGradGradGradGradGradGradGradGradGradGrad
 Berny optimization.
 Using GDIIS optimizer.
 FormGI is forming the generalized inverse of G from B-inverse, IUseBI=4.
 Internal  Forces:  Max     0.014131026 RMS     0.002057215
 Search for a local minimum.
 Step number   7 out of a maximum of  252
 All quantities printed in internal units (Hartrees-Bohrs-Radians)
 Swapping is turned off.
 Update second derivatives using D2CorX and points    6    7
 DE=  6.18D-05 DEPred=-2.10D-03 R=-2.94D-02
 Trust test=-2.94D-02 RLast= 1.18D+00 DXMaxT set to 3.57D-01
 ITU= -1  1 -1  1  0  1  0
     Eigenvalues ---   -0.74554  -0.00020  -0.00005   0.00047   0.00129
     Eigenvalues ---    0.00183   0.00207   0.00257   0.00281   0.00309
     Eigenvalues ---    0.00326   0.00369   0.00416   0.00543   0.00603
     Eigenvalues ---    0.00990   0.01032   0.01345   0.01457   0.01657
     Eigenvalues ---    0.01926   0.02147   0.02557   0.02846   0.03016
     Eigenvalues ---    0.03154   0.03402   0.03547   0.03654   0.03794
     Eigenvalues ---    0.03902   0.04090   0.04110   0.04240   0.04318
     Eigenvalues ---    0.04388   0.04483   0.04511   0.04612   0.04648
     Eigenvalues ---    0.04692   0.04706   0.04749   0.04762   0.04840
     Eigenvalues ---    0.04842   0.04865   0.05099   0.05282   0.05375
     Eigenvalues ---    0.05609   0.05710   0.05802   0.05844   0.06070
     Eigenvalues ---    0.07311   0.07941   0.08403   0.08587   0.10518
     Eigenvalues ---    0.11516   0.11704   0.11924   0.12112   0.12175
     Eigenvalues ---    0.12261   0.12315   0.12477   0.12548   0.12662
     Eigenvalues ---    0.13113   0.13155   0.13252   0.13745   0.13873
     Eigenvalues ---    0.13896   0.14057   0.14265   0.14488   0.14984
     Eigenvalues ---    0.15319   0.15384   0.15998   0.18073   0.18327
     Eigenvalues ---    0.18511   0.18639   0.18962   0.20553   0.21187
     Eigenvalues ---    0.21940   0.22563   0.22663   0.23228   0.23616
     Eigenvalues ---    0.24797   0.26853   0.27271   0.27758   0.28644
     Eigenvalues ---    0.28886   0.29220   0.29740   0.30240   0.31247
     Eigenvalues ---    0.31714   0.32195   0.32605   0.32699   0.32806
     Eigenvalues ---    0.33000   0.33066   0.33179   0.33261   0.33345
     Eigenvalues ---    0.33359   0.33375   0.33449   0.33520   0.33659
     Eigenvalues ---    0.33803   0.34059   0.34104   0.34142   0.34252
     Eigenvalues ---    0.34271   0.34357   0.34521   0.34575   0.34622
     Eigenvalues ---    0.34757   0.34820   0.35391   0.38374   0.40889
     Eigenvalues ---    0.46659   0.48909   0.50251   0.52320   0.55100
     Eigenvalues ---    0.58876   0.67702   0.71374   0.80571   0.82347
     Eigenvalues ---    1.22319   1.53982
 Eigenvalue     3 is  -5.46D-05 should be greater than     0.000000 Eigenvector:
                          D1        D2        D3        D4        D5
   1                   -0.43526  -0.42950  -0.40021  -0.39445  -0.39378
                          D6        A3        A1        A4        A6
   1                   -0.38802  -0.02524   0.02154   0.01787  -0.01438
 Cut down GDIIS temporarily because of the coefficient check. E 4
 DIIS coeff's:      0.23620      0.33804      0.19118      0.08775      0.06592
 DIIS coeff's:      0.08091
 Cosine:  0.974 >  0.620
 Length:  0.997
 GDIIS step was calculated using  6 of the last  7 vectors.
 Iteration  1 RMS(Cart)=  0.19185234 RMS(Int)=  0.01260429
 Iteration  2 RMS(Cart)=  0.04496908 RMS(Int)=  0.00222487
 Iteration  3 RMS(Cart)=  0.00348739 RMS(Int)=  0.00004724
 Iteration  4 RMS(Cart)=  0.00001505 RMS(Int)=  0.00004691
 Iteration  5 RMS(Cart)=  0.00000000 RMS(Int)=  0.00004691
 Variable       Old X    -DE/DX   Delta X   Delta X   Delta X     New X
                                 (Linear)    (Quad)   (Total)
    R1        2.07665  -0.00095  -0.00110   0.00039  -0.00071   2.07594
    R2        2.07280  -0.00187  -0.00220   0.00060  -0.00160   2.07119
    R3        2.90948   0.00027   0.00059  -0.00042   0.00017   2.90965
    R4        2.06393   0.00043   0.00063  -0.00015   0.00048   2.06441
    R5        2.37385   0.00200   0.00083  -0.00079   0.00004   2.37389
    R6        2.39982   0.00486  -0.00110   0.00060  -0.00050   2.39933
    R7        3.58713  -0.00006  -0.04343   0.00427  -0.03916   3.54797
    R8        3.18725   0.00005   0.04498  -0.01094   0.03404   3.22129
    R9        2.07064  -0.00000  -0.00010  -0.00041  -0.00052   2.07013
   R10        2.06246   0.00125   0.00051   0.00039   0.00090   2.06336
   R11        2.87800  -0.00053  -0.00221   0.00014  -0.00207   2.87593
   R12        2.05120   0.00345   0.00468  -0.00123   0.00345   2.05466
   R13        2.31600  -0.00005  -0.00132  -0.00046  -0.00178   2.31422
   R14        2.48753   0.00004   0.00330   0.00037   0.00367   2.49121
   R15        1.99544   0.00034  -0.01510  -0.00198  -0.01708   1.97836
   R16        2.69110   0.00061   0.05496  -0.00097   0.05399   2.74509
   R17        2.06406   0.00174   0.00375   0.00011   0.00386   2.06792
   R18        2.89369  -0.00040  -0.00258   0.00177  -0.00081   2.89287
   R19        2.87383   0.00009   0.00034   0.00072   0.00105   2.87488
   R20        2.06759   0.00081   0.00018  -0.00103  -0.00085   2.06674
   R21        2.05359   0.00261   0.00335  -0.00053   0.00282   2.05641
   R22        2.09467  -0.00565  -0.00678   0.00261  -0.00417   2.09051
   R23        2.91280   0.00021  -0.00155   0.00031  -0.00124   2.91156
   R24        2.08717  -0.00116  -0.00135   0.00032  -0.00103   2.08614
   R25        2.90220   0.00010   0.00068   0.00023   0.00092   2.90312
   R26        2.90402   0.00090  -0.00031  -0.00047  -0.00078   2.90324
   R27        2.07165   0.00028   0.00022  -0.00000   0.00022   2.07187
   R28        2.07307  -0.00036  -0.00054   0.00017  -0.00037   2.07269
   R29        2.07581  -0.00097  -0.00113   0.00028  -0.00085   2.07496
   R30        2.06576   0.00274   0.00333  -0.00080   0.00253   2.06828
   R31        2.06937  -0.00089  -0.00146   0.00013  -0.00132   2.06805
   R32        2.06350   0.00200   0.00224  -0.00073   0.00151   2.06501
   R33        2.38328   0.00123  -0.00052  -0.00099  -0.00150   2.38177
   R34        2.50701   0.00188   0.00554  -0.00015   0.00539   2.51241
   R35        1.98290  -0.00007  -0.00545   0.00090  -0.00455   1.97834
   R36        2.76225  -0.00021   0.00013  -0.00094  -0.00082   2.76143
   R37        2.07629  -0.00108  -0.00205   0.00060  -0.00145   2.07484
   R38        2.90197  -0.00117  -0.00146   0.00064  -0.00082   2.90116
   R39        2.07232   0.00055  -0.00171  -0.00008  -0.00179   2.07052
   R40        2.06796   0.00178   0.00421  -0.00031   0.00390   2.07186
   R41        2.89304   0.00209   0.00420  -0.00089   0.00331   2.89634
   R42        2.89821  -0.00032   0.00072  -0.00027   0.00044   2.89865
   R43        2.06518   0.00259   0.00373  -0.00090   0.00283   2.06802
   R44        2.07363   0.00109   0.00056  -0.00017   0.00039   2.07402
   R45        2.05981   0.00099   0.00316  -0.00043   0.00272   2.06253
   R46        2.07914  -0.00125  -0.00125   0.00037  -0.00088   2.07825
   R47        2.07340  -0.00060  -0.00060   0.00017  -0.00043   2.07297
   R48        2.07270  -0.00066  -0.00128   0.00024  -0.00104   2.07166
   R49        1.85156   0.00072   0.00247   0.00013   0.00259   1.85415
   R50        1.83027  -0.00074  -0.00096  -0.00005  -0.00102   1.82925
    A1        1.87289   0.00015   0.00038  -0.00058  -0.00020   1.87269
    A2        1.89930  -0.00004  -0.00070  -0.00064  -0.00134   1.89796
    A3        1.89070   0.00005  -0.00016   0.00020   0.00004   1.89074
    A4        1.93013   0.00000   0.00035   0.00002   0.00037   1.93050
    A5        1.92805   0.00023   0.00024  -0.00025  -0.00002   1.92803
    A6        1.94083  -0.00037  -0.00012   0.00118   0.00106   1.94189
    A7        2.04748  -0.00567  -0.00181   0.00038  -0.00142   2.04606
    A8        2.01135  -0.00418   0.00338  -0.00128   0.00211   2.01345
    A9        2.22299   0.00980  -0.00167   0.00085  -0.00082   2.22217
   A10        2.14696   0.01413  -0.01089   0.00074  -0.01015   2.13681
   A11        1.97059   0.01208   0.03455  -0.00342   0.03113   2.00172
   A12        1.87206   0.00030   0.00654  -0.00319   0.00337   1.87543
   A13        1.90524  -0.00031  -0.00361   0.00284  -0.00074   1.90450
   A14        1.90365   0.00028  -0.00555   0.00571   0.00021   1.90386
   A15        1.92883  -0.00017   0.00506  -0.00468   0.00039   1.92921
   A16        1.93503  -0.00020  -0.00034  -0.00198  -0.00232   1.93272
   A17        1.91812   0.00011  -0.00226   0.00143  -0.00081   1.91732
   A18        2.12424   0.00146   0.00121   0.00274   0.00394   2.12818
   A19        1.95400   0.00236   0.00297  -0.00301  -0.00004   1.95396
   A20        2.20481  -0.00381  -0.00421   0.00032  -0.00389   2.20092
   A21        1.96663  -0.01069  -0.01560   0.00071  -0.01489   1.95175
   A22        1.93454   0.00072   0.00387   0.00346   0.00739   1.94193
   A23        1.82219  -0.00013  -0.01540   0.00267  -0.01265   1.80954
   A24        1.85290  -0.00044  -0.00155   0.00220   0.00059   1.85349
   A25        2.06283  -0.00109  -0.00157  -0.00342  -0.00488   2.05795
   A26        1.92377   0.00006   0.00560  -0.00361   0.00202   1.92579
   A27        1.85394   0.00092   0.00791  -0.00058   0.00741   1.86135
   A28        1.92671  -0.00033  -0.00082   0.00390   0.00312   1.92983
   A29        1.89784  -0.00018  -0.00146  -0.00394  -0.00534   1.89249
   A30        1.98067   0.00129   0.00749   0.00170   0.00927   1.98995
   A31        1.86402  -0.00029  -0.00157  -0.00060  -0.00222   1.86180
   A32        1.88420  -0.00006  -0.00191   0.00264   0.00076   1.88496
   A33        1.90681  -0.00053  -0.00260  -0.00387  -0.00638   1.90044
   A34        1.90522  -0.00058  -0.00109  -0.00020  -0.00130   1.90392
   A35        1.91004  -0.00018  -0.00121  -0.00182  -0.00299   1.90705
   A36        1.95037   0.00114   0.00164   0.00366   0.00533   1.95570
   A37        1.88375   0.00032   0.00153  -0.00036   0.00115   1.88490
   A38        1.88658   0.00009   0.00179  -0.00227  -0.00050   1.88608
   A39        1.92645  -0.00081  -0.00265   0.00086  -0.00178   1.92467
   A40        1.92059   0.00046  -0.00157  -0.00037  -0.00193   1.91866
   A41        1.94789  -0.00024   0.00048   0.00037   0.00085   1.94873
   A42        1.94659   0.00000  -0.00028   0.00000  -0.00028   1.94631
   A43        1.87984  -0.00018   0.00115   0.00031   0.00146   1.88130
   A44        1.88172  -0.00015  -0.00013  -0.00004  -0.00016   1.88155
   A45        1.88463   0.00009   0.00040  -0.00027   0.00013   1.88476
   A46        1.92958   0.00032   0.00087  -0.00160  -0.00070   1.92888
   A47        1.95174   0.00025   0.00049  -0.00168  -0.00119   1.95055
   A48        1.93266   0.00007  -0.00054   0.00333   0.00278   1.93545
   A49        1.87737  -0.00034   0.00139  -0.00062   0.00080   1.87817
   A50        1.90568   0.00001   0.00081   0.00044   0.00126   1.90694
   A51        1.86458  -0.00035  -0.00312   0.00011  -0.00302   1.86155
   A52        2.07986  -0.00015  -0.00491   0.00319  -0.00168   2.07818
   A53        2.08527  -0.00010  -0.00126  -0.00433  -0.00555   2.07972
   A54        2.11793   0.00023   0.00546   0.00111   0.00661   2.12454
   A55        2.01637  -0.00381   0.04655   0.00514   0.05169   2.06806
   A56        2.10035  -0.00288   0.00517  -0.00658  -0.00124   2.09911
   A57        2.06705   0.00202   0.02590  -0.00129   0.02475   2.09179
   A58        1.99989   0.00056  -0.01980   0.00045  -0.01904   1.98085
   A59        2.95151   0.00043  -0.02885   0.01431  -0.01453   2.93697
   A60        1.87905  -0.00057  -0.00962   0.00146  -0.00819   1.87086
   A61        1.94923  -0.00015  -0.00366  -0.00144  -0.00509   1.94414
   A62        1.89943   0.00090   0.00181   0.00021   0.00204   1.90147
   A63        1.91561   0.00116   0.01320  -0.00345   0.00975   1.92536
   A64        1.88109   0.00002   0.00149   0.00006   0.00156   1.88265
   A65        1.93725  -0.00133  -0.00336   0.00319  -0.00015   1.93710
   A66        1.87715  -0.00033  -0.00788  -0.00032  -0.00825   1.86890
   A67        1.96426  -0.00003  -0.01183   0.00183  -0.01000   1.95427
   A68        1.91271  -0.00007   0.00282   0.00121   0.00410   1.91681
   A69        1.85834   0.00101   0.02772  -0.00338   0.02432   1.88266
   A70        1.90229  -0.00020  -0.00524  -0.00034  -0.00556   1.89673
   A71        1.94619  -0.00037  -0.00516   0.00077  -0.00435   1.94185
   A72        1.93624  -0.00046   0.00619   0.00005   0.00625   1.94249
   A73        1.93592   0.00012  -0.00559   0.00021  -0.00537   1.93055
   A74        1.93115  -0.00012  -0.00001   0.00044   0.00044   1.93159
   A75        1.88250   0.00003  -0.00287   0.00024  -0.00264   1.87986
   A76        1.88120   0.00016   0.00680  -0.00013   0.00669   1.88789
   A77        1.89501   0.00029  -0.00459  -0.00084  -0.00542   1.88959
   A78        1.93654  -0.00017  -0.00082   0.00006  -0.00077   1.93577
   A79        1.93786   0.00013   0.00122  -0.00017   0.00104   1.93890
   A80        1.94507  -0.00002  -0.00077   0.00009  -0.00068   1.94440
   A81        1.87702   0.00005  -0.00041  -0.00005  -0.00045   1.87657
   A82        1.88019   0.00001   0.00021   0.00015   0.00037   1.88055
   A83        1.88444  -0.00000   0.00059  -0.00008   0.00050   1.88495
   A84        1.84096   0.00071  -0.00753   0.00017  -0.00736   1.83360
   A85        3.17315  -0.00539   0.03102   0.00372   0.03473   3.20789
   A86        3.23037   0.00343  -0.00733  -0.00792  -0.01525   3.21512
   A87        3.07459   0.00737   0.04426  -0.00722   0.03704   3.11163
   A88        3.16402  -0.00319   0.00359  -0.00899  -0.00541   3.15861
    D1        1.66613  -0.00041  -0.00835   0.00199  -0.00635   1.65977
    D2       -1.42337   0.00017  -0.00657   0.00270  -0.00387  -1.42724
    D3       -2.56397  -0.00026  -0.00811   0.00092  -0.00719  -2.57115
    D4        0.62972   0.00033  -0.00633   0.00163  -0.00470   0.62502
    D5       -0.41513  -0.00023  -0.00764   0.00144  -0.00620  -0.42132
    D6        2.77856   0.00036  -0.00586   0.00214  -0.00371   2.77485
    D7        2.63043  -0.00240   0.02618   0.04426   0.07045   2.70088
    D8       -0.57047  -0.00362   0.02434   0.04338   0.06772  -0.50274
    D9        3.12340  -0.00184  -0.08731  -0.03280  -0.12011   3.00329
   D10        0.04006  -0.00058  -0.08534  -0.03198  -0.11733  -0.07726
   D11        2.17446   0.00141  -0.01824  -0.00280  -0.02104   2.15342
   D12        2.37246   0.00422  -0.08398   0.13699   0.05301   2.42547
   D13        1.84612   0.00047  -0.12581   0.08576  -0.04006   1.80606
   D14       -1.27918  -0.00018  -0.12365   0.08266  -0.04101  -1.32019
   D15       -2.38215   0.00055  -0.11700   0.08083  -0.03618  -2.41833
   D16        0.77573  -0.00011  -0.11484   0.07773  -0.03712   0.73861
   D17       -0.24097   0.00026  -0.11557   0.07617  -0.03938  -0.28036
   D18        2.91691  -0.00040  -0.11341   0.07307  -0.04033   2.87658
   D19        3.11271  -0.00066   0.00003   0.01660   0.01662   3.12933
   D20       -0.01168  -0.00142   0.00223   0.01330   0.01553   0.00386
   D21        1.13760  -0.00445  -0.31517  -0.02510  -0.34028   0.79732
   D22       -1.26638  -0.00029   0.02575   0.00990   0.03569  -1.23070
   D23        2.97731   0.00035   0.02902   0.01072   0.03974   3.01705
   D24        0.85143   0.00030   0.02817   0.01737   0.04559   0.89702
   D25        0.83500  -0.00068   0.00710   0.01388   0.02100   0.85600
   D26       -1.20449  -0.00004   0.01038   0.01470   0.02505  -1.17944
   D27        2.95281  -0.00009   0.00952   0.02135   0.03090   2.98371
   D28        2.97062  -0.00022   0.02186   0.00730   0.02914   2.99976
   D29        0.93112   0.00043   0.02513   0.00812   0.03320   0.96432
   D30       -1.19476   0.00037   0.02428   0.01478   0.03905  -1.15571
   D31       -1.36382   0.00016  -0.00742  -0.07009  -0.07752  -1.44134
   D32        1.76143  -0.00156  -0.02935  -0.07247  -0.10186   1.65958
   D33        2.76090   0.00005   0.00072  -0.07455  -0.07381   2.68710
   D34       -0.39703  -0.00167  -0.02121  -0.07693  -0.09814  -0.49517
   D35        0.59036  -0.00002  -0.01255  -0.06675  -0.07929   0.51108
   D36       -2.56757  -0.00175  -0.03448  -0.06914  -0.10362  -2.67120
   D37        1.00194   0.00021  -0.00965   0.03272   0.02309   1.02503
   D38        3.06004   0.00016  -0.00912   0.03111   0.02199   3.08204
   D39       -1.08391  -0.00024  -0.01218   0.03340   0.02122  -1.06268
   D40       -3.13979   0.00061  -0.00684   0.04074   0.03389  -3.10590
   D41       -1.08169   0.00056  -0.00632   0.03913   0.03280  -1.04889
   D42        1.05754   0.00016  -0.00938   0.04142   0.03203   1.08957
   D43       -1.11893  -0.00005  -0.01111   0.03943   0.02833  -1.09060
   D44        0.93917  -0.00010  -0.01058   0.03781   0.02724   0.96641
   D45        3.07841  -0.00050  -0.01365   0.04010   0.02647   3.10487
   D46        1.06998   0.00039  -0.00627   0.00803   0.00175   1.07173
   D47       -1.01600   0.00047  -0.00699   0.00765   0.00065  -1.01535
   D48       -3.12571   0.00052  -0.00764   0.00774   0.00009  -3.12561
   D49        3.14146  -0.00021  -0.00738   0.00655  -0.00083   3.14063
   D50        1.05547  -0.00014  -0.00810   0.00617  -0.00192   1.05355
   D51       -1.05423  -0.00009  -0.00875   0.00626  -0.00248  -1.05671
   D52       -1.08345  -0.00037  -0.00583   0.00408  -0.00175  -1.08520
   D53        3.11375  -0.00030  -0.00655   0.00370  -0.00284   3.11091
   D54        1.00405  -0.00025  -0.00720   0.00379  -0.00340   1.00064
   D55       -3.08908   0.00025   0.00157   0.00672   0.00829  -3.08079
   D56        1.10270   0.00030  -0.00117   0.00969   0.00853   1.11124
   D57       -0.97462   0.00053   0.00284   0.00843   0.01127  -0.96335
   D58        1.09729   0.00021   0.00075   0.00622   0.00697   1.10426
   D59       -0.99411   0.00026  -0.00199   0.00919   0.00722  -0.98690
   D60       -3.07143   0.00049   0.00203   0.00793   0.00995  -3.06148
   D61       -0.95924   0.00023  -0.00063   0.00752   0.00688  -0.95237
   D62       -3.05065   0.00028  -0.00337   0.01049   0.00712  -3.04352
   D63        1.15522   0.00051   0.00064   0.00923   0.00986   1.16507
   D64        0.18510   0.00172   0.21789   0.00314   0.22105   0.40615
   D65       -2.93984   0.00347   0.24054   0.00562   0.24615  -2.69368
   D66       -0.31914   0.00065   0.08424  -0.01166   0.07237  -0.24678
   D67       -2.93531   0.00109   0.06437   0.00372   0.06828  -2.86703
   D68        2.80574  -0.00111   0.06155  -0.01408   0.04727   2.85301
   D69        0.18958  -0.00068   0.04167   0.00130   0.04319   0.23276
   D70        3.07054   0.00218   0.08743  -0.10179  -0.01457   3.05597
   D71       -0.57747   0.00223   0.11820  -0.11700   0.00141  -0.57606
   D72        1.02455  -0.00079   0.20323  -0.01847   0.18480   1.20936
   D73        3.12861   0.00017   0.21109  -0.02266   0.18847  -2.96610
   D74       -1.00980  -0.00099   0.20571  -0.01944   0.18631  -0.82348
   D75       -1.62090   0.00066   0.17880  -0.00192   0.17684  -1.44405
   D76        0.48316   0.00163   0.18666  -0.00610   0.18051   0.66367
   D77        2.62794   0.00047   0.18128  -0.00288   0.17835   2.80629
   D78       -1.06667  -0.00012   0.11469  -0.00969   0.10500  -0.96167
   D79        0.97466   0.00089   0.13687  -0.01299   0.12386   1.09853
   D80       -3.13231   0.00034   0.12391  -0.00977   0.11413  -3.01818
   D81        1.01589  -0.00017   0.10894  -0.01106   0.09790   1.11380
   D82        3.05722   0.00085   0.13112  -0.01435   0.11677  -3.10919
   D83       -1.04975   0.00030   0.11816  -0.01114   0.10703  -0.94272
   D84        3.09345  -0.00023   0.11722  -0.01120   0.10603  -3.08371
   D85       -1.14841   0.00079   0.13940  -0.01450   0.12489  -1.02351
   D86        1.02781   0.00024   0.12644  -0.01128   0.11516   1.14296
   D87        3.10510  -0.00025  -0.00723   0.00499  -0.00228   3.10282
   D88        1.01324  -0.00006  -0.00398   0.00452   0.00049   1.01372
   D89       -1.09100  -0.00042   0.00544   0.00514   0.01053  -1.08046
   D90       -1.12560  -0.00003  -0.00634   0.00350  -0.00279  -1.12839
   D91        3.06573   0.00016  -0.00309   0.00303  -0.00003   3.06570
   D92        0.96149  -0.00021   0.00633   0.00366   0.01002   0.97151
   D93        0.94738   0.00015   0.00155   0.00145   0.00301   0.95039
   D94       -1.14448   0.00033   0.00479   0.00098   0.00578  -1.13870
   D95        3.03447  -0.00003   0.01422   0.00160   0.01582   3.05030
   D96       -1.12673   0.00001  -0.01077  -0.00542  -0.01621  -1.14293
   D97        3.07002  -0.00003  -0.01052  -0.00529  -0.01582   3.05420
   D98        0.96850  -0.00010  -0.01157  -0.00513  -0.01671   0.95179
   D99        3.10650   0.00057   0.00013  -0.00553  -0.00539   3.10111
   D100       1.02006   0.00053   0.00038  -0.00540  -0.00500   1.01505
   D101      -1.08146   0.00046  -0.00067  -0.00524  -0.00590  -1.08736
   D102       1.05993  -0.00034  -0.02756  -0.00163  -0.02918   1.03075
   D103      -1.02651  -0.00038  -0.02730  -0.00149  -0.02880  -1.05530
   D104      -3.12802  -0.00045  -0.02835  -0.00134  -0.02969   3.12547
         Item               Value     Threshold  Converged?
 Maximum Force            0.014131     0.000450     NO 
 RMS     Force            0.002057     0.000300     NO 
 Maximum Displacement     0.821520     0.001800     NO 
 RMS     Displacement     0.202526     0.001200     NO 
 Predicted change in Energy=-2.174999D-03
 GradGradGradGradGradGradGradGradGradGradGradGradGradGradGradGradGradGrad

 Symmetry turned off by external request.
 Stoichiometry    C14H30NO6(1-)
 Framework group  C1[X(C14H30NO6)]
 Deg. of freedom   147
 Full point group                 C1      NOp   1
                          Input orientation:                          
 ---------------------------------------------------------------------
 Center     Atomic      Atomic             Coordinates (Angstroms)
 Number     Number       Type             X           Y           Z
 ---------------------------------------------------------------------
      1          6           0        2.676356   -3.532533   -0.711387
      2          1           0        3.334390   -3.073135   -1.461540
      3          1           0        3.307930   -3.846635    0.127500
      4          6           0        1.644694   -2.486343   -0.251066
      5          8           0        0.527322   -2.489658   -0.825109
      6          8           0        2.053080   -1.672578    0.633844
      7          6           0       -4.622888    2.231667   -2.229927
      8          1           0       -5.546880    2.314615   -1.647348
      9          1           0       -4.380441    3.228715   -2.603181
     10          6           0       -3.510680    1.713659   -1.329498
     11          8           0       -3.123916    0.552811   -1.380172
     12          8           0       -3.061272    2.647294   -0.514486
     13          1           0       -2.304488    2.285700    0.112038
     14          6           0        0.028400    1.234632   -0.878705
     15          1           0       -0.681213    0.538759   -1.336623
     16          6           0        1.466284    0.916543   -1.296776
     17          1           0        1.802548   -0.009911   -0.835467
     18          1           0        2.126651    1.718435   -0.916421
     19          6           0        1.662883    0.788902   -2.819574
     20          1           0        1.361284    1.734427   -3.302996
     21          6           0        3.151141    0.555466   -3.120739
     22          1           0        3.485158   -0.378175   -2.652968
     23          1           0        3.775482    1.368170   -2.729938
     24          1           0        3.335787    0.475010   -4.200131
     25          6           0        0.814612   -0.343742   -3.417793
     26          1           0        1.019339   -0.452425   -4.487457
     27          1           0       -0.256744   -0.151982   -3.303533
     28          1           0        1.018740   -1.291503   -2.913614
     29          6           0       -0.312637    1.173349    0.602630
     30          8           0       -1.267686    1.869562    1.040496
     31          7           0        0.373498    0.352464    1.391908
     32          1           0        0.977365   -0.395721    0.977719
     33          6           0       -0.142733    0.017253    2.717236
     34          1           0       -1.032702   -0.608699    2.570089
     35          6           0        0.904273   -0.732857    3.552719
     36          1           0        1.217744   -1.605691    2.967955
     37          6           0        2.146113    0.124715    3.820129
     38          1           0        2.867752   -0.405965    4.448788
     39          1           0        1.870846    1.052362    4.338060
     40          1           0        2.640451    0.389472    2.883762
     41          6           0        0.272463   -1.220436    4.862657
     42          1           0       -0.018832   -0.371252    5.497884
     43          1           0        0.977225   -1.835211    5.435979
     44          1           0       -0.625456   -1.820621    4.674688
     45          8           0       -1.849422   -1.552320    0.453182
     46          1           0       -1.027700   -1.830074   -0.005430
     47          1           0       -2.223852   -0.853875   -0.102696
     48          1           0        2.187740   -4.397204   -1.166381
     49          1           0       -4.782992    1.540556   -3.053884
     50          1           0       -0.256220    2.232318   -1.224731
     51          1           0       -0.458875    0.938382    3.219308
 ---------------------------------------------------------------------
 Rotational constants (GHZ):      0.2727477      0.2083045      0.1504663
 Standard basis: 6-31G(d,p) (6D, 7F)
   465 basis functions,   798 primitive gaussians,   465 cartesian basis functions
    85 alpha electrons       85 beta electrons
       nuclear repulsion energy      1919.0099398898 Hartrees.
 NAtoms=   51 NActive=   51 NUniq=   51 SFac= 1.00D+00 NAtFMM=   60 NAOKFM=F Big=F
 Integral buffers will be    131072 words long.
 Raffenetti 2 integral format.
 Two-electron integral symmetry is turned off.
 Nuclear repulsion after empirical dispersion term =     1918.9503302908 Hartrees.
 One-electron integrals computed using PRISM.
 NBasis=   465 RedAO= T EigKep=  2.02D-03  NBF=   465
 NBsUse=   465 1.00D-06 EigRej= -1.00D+00 NBFU=   465
 Initial guess from the checkpoint file:  "ts-frame25_qm-modify-struc_-1-irc-rc.chk"
 B after Tr=     0.022686    0.015744   -0.006515
         Rot=    0.999977    0.000438   -0.001826    0.006490 Ang=   0.77 deg.
 ExpMin= 1.61D-01 ExpMax= 5.48D+03 ExpMxC= 8.25D+02 IAcc=2 IRadAn=         4 AccDes= 0.00D+00
 Harris functional with IExCor=  402 and IRadAn=       4 diagonalized for initial guess.
 HarFok:  IExCor=  402 AccDes= 0.00D+00 IRadAn=         4 IDoV= 1 UseB2=F ITyADJ=14
 ICtDFT=  3500011 ScaDFX=  1.000000  1.000000  1.000000  1.000000
 FoFCou: FMM=F IPFlag=           0 FMFlag=      100000 FMFlg1=           0
         NFxFlg=           0 DoJE=T BraDBF=F KetDBF=T FulRan=T
         wScrn=  0.000000 ICntrl=     500 IOpCl=  0 I1Cent=   200000004 NGrid=           0
         NMat0=    1 NMatS0=      1 NMatT0=    0 NMatD0=    1 NMtDS0=    0 NMtDT0=    0
 Symmetry not used in FoFCou.
 Requested convergence on RMS density matrix=1.00D-08 within 128 cycles.
 Requested convergence on MAX density matrix=1.00D-06.
 Requested convergence on             energy=1.00D-06.
 No special actions if energy rises.
 Integral accuracy reduced to 1.0D-05 until final iterations.
 Initial convergence to 1.0D-05 achieved.  Increase integral accuracy.
 SCF Done:  E(RB3LYP) =  -1057.92953416     A.U. after   13 cycles
            NFock= 13  Conv=0.44D-08     -V/T= 2.0092
 Calling FoFJK, ICntrl=      2127 FMM=F ISym2X=0 I1Cent= 0 IOpClX= 0 NMat=1 NMatS=1 NMatT=0.
 -------------------------------------------------------------------
 Center     Atomic                   Forces (Hartrees/Bohr)
 Number     Number              X              Y              Z
 -------------------------------------------------------------------
      1        6           0.001773824   -0.000359029    0.000729189
      2        1          -0.000556582   -0.000268277    0.000249488
      3        1          -0.000777741    0.000397104   -0.000947073
      4        6          -0.001283059   -0.000725166   -0.000874745
      5        8          -0.000076266    0.000762924    0.000169326
      6        8           0.000303348    0.000425235    0.001412759
      7        6           0.000510303    0.000027098    0.001774725
      8        1           0.000084037   -0.000043497    0.000231073
      9        1           0.000337539    0.000647163   -0.000358499
     10        6          -0.000951422    0.001618543    0.000456225
     11        8           0.000032056   -0.000298021   -0.000569212
     12        8          -0.000166508   -0.000708928   -0.001146257
     13        1           0.000439079    0.000986670   -0.000032295
     14        6           0.000548821   -0.001645434    0.001396480
     15        1           0.000875243   -0.000878048   -0.000475751
     16        6           0.001419266    0.006396820    0.000230389
     17        1           0.000836353   -0.001279416    0.001660914
     18        1          -0.001829576   -0.003546000   -0.001101724
     19        6          -0.000104338    0.000532408   -0.000311460
     20        1           0.000207298   -0.000264364    0.001233253
     21        6          -0.000281290    0.000025614   -0.001323239
     22        1           0.000529302   -0.000042443    0.000027487
     23        1          -0.000137442   -0.000245796    0.000139729
     24        1          -0.000092535    0.000086569    0.000691604
     25        6          -0.000852092    0.001165313    0.000479321
     26        1           0.000340720   -0.000568308   -0.001824797
     27        1           0.000165121    0.000069727   -0.000447617
     28        1          -0.000171195   -0.001173001    0.001117798
     29        6           0.000451930   -0.000364470   -0.002823355
     30        8          -0.000362625    0.000023780    0.002857686
     31        7           0.000134061   -0.001037485    0.001333237
     32        1           0.001542174    0.001225320   -0.000623858
     33        6          -0.000707459   -0.000590578    0.000082343
     34        1          -0.000054428    0.000167256   -0.000160681
     35        6          -0.000781897   -0.000830489   -0.000200879
     36        1           0.000354414   -0.000212291   -0.000179977
     37        6          -0.001247049    0.000512106   -0.000652638
     38        1           0.001053542   -0.001117140    0.000486480
     39        1          -0.000015248    0.000688612    0.000296287
     40        1           0.000252359    0.000323637   -0.001154135
     41        6          -0.000409174    0.000946947    0.000648132
     42        1          -0.000145076   -0.000668465   -0.000450960
     43        1          -0.000187713    0.000379102   -0.000153053
     44        1           0.000519406    0.000208472    0.000009681
     45        8           0.000271380   -0.000185435    0.000026179
     46        1          -0.000030120    0.000003006    0.000127038
     47        1          -0.000100597   -0.000279501   -0.000174054
     48        1          -0.000369903   -0.000070212   -0.000254225
     49        1          -0.000399767   -0.001484206   -0.001598272
     50        1          -0.001331186    0.001008695   -0.000469924
     51        1           0.000440711    0.000257875    0.000441854
 -------------------------------------------------------------------
 Cartesian Forces:  Max     0.006396820 RMS     0.001000907

 GradGradGradGradGradGradGradGradGradGradGradGradGradGradGradGradGradGrad
 Berny optimization.
 Using GDIIS optimizer.
 FormGI is forming the generalized inverse of G from B-inverse, IUseBI=4.
 Internal  Forces:  Max     0.004041314 RMS     0.000673483
 Search for a local minimum.
 Step number   8 out of a maximum of  252
 All quantities printed in internal units (Hartrees-Bohrs-Radians)
 Swapping is turned off.
 Update second derivatives using D2CorX and points    6    7    8
 DE= -1.25D-03 DEPred=-2.17D-03 R= 5.77D-01
 TightC=F SS=  1.41D+00  RLast= 8.31D-01 DXNew= 6.0000D-01 2.4939D+00
 Trust test= 5.77D-01 RLast= 8.31D-01 DXMaxT set to 6.00D-01
 ITU=  1 -1  1 -1  1  0  1  0
     Eigenvalues ---   -0.74992  -0.00020  -0.00005   0.00047   0.00138
     Eigenvalues ---    0.00192   0.00217   0.00257   0.00285   0.00310
     Eigenvalues ---    0.00331   0.00381   0.00418   0.00595   0.00620
     Eigenvalues ---    0.00994   0.01046   0.01352   0.01465   0.01687
     Eigenvalues ---    0.01940   0.02155   0.02583   0.02951   0.03138
     Eigenvalues ---    0.03181   0.03406   0.03561   0.03644   0.03801
     Eigenvalues ---    0.03974   0.04096   0.04147   0.04229   0.04315
     Eigenvalues ---    0.04396   0.04487   0.04514   0.04626   0.04650
     Eigenvalues ---    0.04693   0.04709   0.04752   0.04769   0.04815
     Eigenvalues ---    0.04849   0.04895   0.05115   0.05309   0.05384
     Eigenvalues ---    0.05609   0.05711   0.05800   0.05836   0.06054
     Eigenvalues ---    0.07384   0.07955   0.08404   0.08589   0.10532
     Eigenvalues ---    0.11553   0.11718   0.12009   0.12115   0.12174
     Eigenvalues ---    0.12286   0.12316   0.12483   0.12576   0.12663
     Eigenvalues ---    0.13115   0.13155   0.13254   0.13762   0.13869
     Eigenvalues ---    0.13909   0.14093   0.14264   0.14501   0.14979
     Eigenvalues ---    0.15318   0.15387   0.16012   0.18029   0.18330
     Eigenvalues ---    0.18488   0.18649   0.18975   0.20403   0.21018
     Eigenvalues ---    0.21944   0.22565   0.22637   0.23225   0.23626
     Eigenvalues ---    0.24754   0.26774   0.27165   0.27755   0.28606
     Eigenvalues ---    0.28890   0.29158   0.29744   0.30253   0.31359
     Eigenvalues ---    0.31645   0.31971   0.32603   0.32699   0.32805
     Eigenvalues ---    0.32997   0.33071   0.33188   0.33261   0.33340
     Eigenvalues ---    0.33358   0.33370   0.33446   0.33525   0.33672
     Eigenvalues ---    0.33806   0.34057   0.34090   0.34139   0.34256
     Eigenvalues ---    0.34259   0.34354   0.34502   0.34568   0.34611
     Eigenvalues ---    0.34772   0.34838   0.35226   0.38332   0.40699
     Eigenvalues ---    0.46805   0.49023   0.50307   0.52320   0.55119
     Eigenvalues ---    0.58748   0.67042   0.71433   0.80634   0.82165
     Eigenvalues ---    1.14166   1.57802
 Eigenvalue     3 is  -5.46D-05 should be greater than     0.000000 Eigenvector:
                          D1        D2        D3        D4        D5
   1                    0.43528   0.42951   0.40023   0.39446   0.39378
                          D6        A3        A1        A4        A7
   1                    0.38800   0.02524  -0.02159  -0.01789   0.01445
 Cut down GDIIS temporarily because of the coefficient check. E 4
 DIIS coeff's:      0.42314      0.24746      0.32939
 Cosine:  0.994 >  0.840
 Length:  0.832
 GDIIS step was calculated using  3 of the last  8 vectors.
 Iteration  1 RMS(Cart)=  0.13564577 RMS(Int)=  0.00717620
 Iteration  2 RMS(Cart)=  0.03154015 RMS(Int)=  0.00029006
 Iteration  3 RMS(Cart)=  0.00076189 RMS(Int)=  0.00004998
 Iteration  4 RMS(Cart)=  0.00000027 RMS(Int)=  0.00004998
 Variable       Old X    -DE/DX   Delta X   Delta X   Delta X     New X
                                 (Linear)    (Quad)   (Total)
    R1        2.07594  -0.00062   0.00076  -0.00056   0.00021   2.07614
    R2        2.07119  -0.00129   0.00154  -0.00201  -0.00047   2.07073
    R3        2.90965   0.00032  -0.00036  -0.00056  -0.00092   2.90872
    R4        2.06441   0.00033  -0.00041   0.00056   0.00015   2.06456
    R5        2.37389  -0.00012  -0.00086  -0.00053  -0.00139   2.37250
    R6        2.39933   0.00150  -0.00056   0.00284   0.00228   2.40161
    R7        3.54797  -0.00029   0.00245   0.01115   0.01360   3.56157
    R8        3.22129  -0.00040  -0.01108   0.01319   0.00211   3.22340
    R9        2.07013   0.00005   0.00008  -0.00066  -0.00058   2.06954
   R10        2.06336   0.00079  -0.00094   0.00212   0.00118   2.06454
   R11        2.87593  -0.00071   0.00098  -0.00077   0.00021   2.87614
   R12        2.05466   0.00221  -0.00281   0.00349   0.00068   2.05534
   R13        2.31422   0.00032  -0.00016  -0.00051  -0.00067   2.31355
   R14        2.49121  -0.00016  -0.00039   0.00164   0.00126   2.49246
   R15        1.97836   0.00104   0.00216   0.00024   0.00241   1.98077
   R16        2.74509   0.00109  -0.00997   0.00091  -0.00906   2.73603
   R17        2.06792   0.00019  -0.00078   0.00128   0.00050   2.06841
   R18        2.89287  -0.00037   0.00063  -0.00051   0.00012   2.89299
   R19        2.87488  -0.00099   0.00012   0.00138   0.00150   2.87638
   R20        2.06674   0.00142  -0.00138   0.00030  -0.00108   2.06566
   R21        2.05641   0.00205  -0.00151   0.00163   0.00012   2.05654
   R22        2.09051  -0.00404   0.00464  -0.00507  -0.00044   2.09007
   R23        2.91156   0.00020   0.00010  -0.00071  -0.00061   2.91095
   R24        2.08614  -0.00082   0.00093  -0.00126  -0.00032   2.08581
   R25        2.90312   0.00013  -0.00039   0.00127   0.00089   2.90400
   R26        2.90324   0.00092  -0.00125   0.00061  -0.00064   2.90260
   R27        2.07187   0.00021  -0.00010   0.00061   0.00051   2.07238
   R28        2.07269  -0.00021   0.00020  -0.00032  -0.00012   2.07257
   R29        2.07496  -0.00070   0.00080  -0.00109  -0.00029   2.07467
   R30        2.06828   0.00190  -0.00226   0.00283   0.00057   2.06885
   R31        2.06805  -0.00020   0.00037  -0.00078  -0.00042   2.06763
   R32        2.06501   0.00150  -0.00201   0.00222   0.00021   2.06522
   R33        2.38177   0.00135  -0.00063  -0.00041  -0.00104   2.38073
   R34        2.51241   0.00009  -0.00168   0.00423   0.00255   2.51496
   R35        1.97834  -0.00020   0.00151  -0.00089   0.00062   1.97897
   R36        2.76143  -0.00058   0.00105  -0.00084   0.00021   2.76164
   R37        2.07484  -0.00003   0.00002   0.00018   0.00019   2.07504
   R38        2.90116  -0.00126   0.00040  -0.00236  -0.00196   2.89920
   R39        2.07052   0.00029   0.00021   0.00109   0.00130   2.07182
   R40        2.07186   0.00037  -0.00068   0.00129   0.00060   2.07246
   R41        2.89634   0.00008  -0.00061   0.00102   0.00040   2.89674
   R42        2.89865  -0.00014   0.00041  -0.00081  -0.00040   2.89825
   R43        2.06802   0.00152  -0.00178   0.00225   0.00047   2.06849
   R44        2.07402   0.00073  -0.00093   0.00145   0.00052   2.07454
   R45        2.06253   0.00118  -0.00141   0.00150   0.00009   2.06262
   R46        2.07825  -0.00074   0.00092  -0.00099  -0.00007   2.07818
   R47        2.07297  -0.00041   0.00046  -0.00073  -0.00027   2.07269
   R48        2.07166  -0.00054   0.00057  -0.00075  -0.00017   2.07148
   R49        1.85415  -0.00035  -0.00014   0.00014  -0.00000   1.85415
   R50        1.82925  -0.00006   0.00053  -0.00053   0.00000   1.82926
    A1        1.87269   0.00016  -0.00043   0.00029  -0.00014   1.87255
    A2        1.89796  -0.00006   0.00044  -0.00340  -0.00296   1.89500
    A3        1.89074   0.00001   0.00014  -0.00060  -0.00046   1.89028
    A4        1.93050   0.00008  -0.00019   0.00152   0.00133   1.93183
    A5        1.92803   0.00022  -0.00032   0.00050   0.00017   1.92820
    A6        1.94189  -0.00041   0.00036   0.00153   0.00189   1.94378
    A7        2.04606  -0.00059   0.00121  -0.00206  -0.00085   2.04520
    A8        2.01345   0.00057  -0.00184   0.00120  -0.00065   2.01280
    A9        2.22217   0.00002   0.00065   0.00054   0.00118   2.22335
   A10        2.13681   0.00065   0.01314   0.02574   0.03888   2.17570
   A11        2.00172  -0.00222  -0.00609  -0.00221  -0.00829   1.99342
   A12        1.87543   0.00022  -0.00118  -0.00164  -0.00282   1.87261
   A13        1.90450  -0.00034   0.00018   0.00417   0.00434   1.90884
   A14        1.90386   0.00010  -0.00020   0.00748   0.00726   1.91112
   A15        1.92921  -0.00007  -0.00003  -0.00630  -0.00633   1.92288
   A16        1.93272   0.00005   0.00081  -0.00463  -0.00383   1.92888
   A17        1.91732   0.00004   0.00037   0.00119   0.00154   1.91886
   A18        2.12818  -0.00098   0.00044   0.00218   0.00261   2.13079
   A19        1.95396   0.00092  -0.00116  -0.00171  -0.00288   1.95109
   A20        2.20092   0.00006   0.00070  -0.00033   0.00036   2.20128
   A21        1.95175   0.00058   0.00153  -0.00582  -0.00429   1.94746
   A22        1.94193  -0.00052   0.00195   0.00004   0.00200   1.94393
   A23        1.80954   0.00074   0.00184  -0.00004   0.00180   1.81133
   A24        1.85349  -0.00002  -0.00015   0.00465   0.00448   1.85797
   A25        2.05795  -0.00055   0.00057  -0.01074  -0.01017   2.04778
   A26        1.92579   0.00049  -0.00313   0.00190  -0.00122   1.92457
   A27        1.86135  -0.00008  -0.00098   0.00568   0.00468   1.86603
   A28        1.92983  -0.00028   0.00090  -0.00049   0.00040   1.93024
   A29        1.89249   0.00088  -0.00195  -0.00249  -0.00442   1.88807
   A30        1.98995  -0.00098  -0.00227   0.01013   0.00788   1.99782
   A31        1.86180  -0.00059  -0.00022  -0.00049  -0.00072   1.86108
   A32        1.88496   0.00084   0.00392  -0.00150   0.00242   1.88738
   A33        1.90044   0.00014  -0.00037  -0.00589  -0.00623   1.89420
   A34        1.90392  -0.00047  -0.00069   0.00131   0.00062   1.90454
   A35        1.90705   0.00033   0.00157  -0.00688  -0.00531   1.90175
   A36        1.95570   0.00017  -0.00021   0.00744   0.00724   1.96294
   A37        1.88490  -0.00002  -0.00150   0.00181   0.00031   1.88521
   A38        1.88608   0.00022  -0.00142  -0.00183  -0.00326   1.88282
   A39        1.92467  -0.00024   0.00211  -0.00189   0.00023   1.92490
   A40        1.91866   0.00069   0.00139  -0.00246  -0.00107   1.91759
   A41        1.94873  -0.00022  -0.00019   0.00088   0.00069   1.94942
   A42        1.94631  -0.00002  -0.00009   0.00033   0.00023   1.94655
   A43        1.88130  -0.00033  -0.00067   0.00100   0.00033   1.88164
   A44        1.88155  -0.00022  -0.00036   0.00027  -0.00009   1.88146
   A45        1.88476   0.00008  -0.00014   0.00004  -0.00010   1.88466
   A46        1.92888   0.00044  -0.00024  -0.00178  -0.00203   1.92685
   A47        1.95055   0.00004  -0.00131  -0.00128  -0.00260   1.94796
   A48        1.93545  -0.00010   0.00198   0.00585   0.00783   1.94327
   A49        1.87817  -0.00027   0.00041  -0.00099  -0.00059   1.87759
   A50        1.90694  -0.00004   0.00056   0.00187   0.00243   1.90937
   A51        1.86155  -0.00010  -0.00144  -0.00384  -0.00528   1.85627
   A52        2.07818   0.00067   0.00002   0.00675   0.00681   2.08499
   A53        2.07972  -0.00101   0.00083  -0.00533  -0.00447   2.07525
   A54        2.12454   0.00034  -0.00096  -0.00166  -0.00259   2.12196
   A55        2.06806  -0.00223  -0.00594  -0.00170  -0.00763   2.06043
   A56        2.09911  -0.00128   0.00242  -0.01757  -0.01550   2.08361
   A57        2.09179   0.00058  -0.00399  -0.00482  -0.00922   2.08258
   A58        1.98085   0.00066   0.00226  -0.00118   0.00062   1.98146
   A59        2.93697   0.00159   0.01054   0.03882   0.04936   2.98633
   A60        1.87086   0.00101  -0.00005   0.00373   0.00366   1.87452
   A61        1.94414  -0.00215   0.00176  -0.00800  -0.00624   1.93790
   A62        1.90147   0.00041   0.00090   0.00363   0.00453   1.90600
   A63        1.92536   0.00067  -0.00073  -0.00196  -0.00268   1.92268
   A64        1.88265  -0.00015  -0.00093   0.00206   0.00113   1.88377
   A65        1.93710   0.00028  -0.00100   0.00098  -0.00000   1.93710
   A66        1.86890   0.00042   0.00039  -0.00048  -0.00009   1.86881
   A67        1.95427  -0.00096   0.00187  -0.00252  -0.00065   1.95362
   A68        1.91681  -0.00006  -0.00056   0.00117   0.00063   1.91744
   A69        1.88266  -0.00035  -0.00069  -0.00045  -0.00115   1.88152
   A70        1.89673   0.00008  -0.00052   0.00125   0.00074   1.89747
   A71        1.94185   0.00088  -0.00055   0.00105   0.00050   1.94235
   A72        1.94249  -0.00033  -0.00033   0.00099   0.00066   1.94315
   A73        1.93055   0.00044  -0.00052  -0.00063  -0.00116   1.92939
   A74        1.93159  -0.00043   0.00025  -0.00092  -0.00066   1.93093
   A75        1.87986   0.00017  -0.00052   0.00013  -0.00039   1.87947
   A76        1.88789   0.00020  -0.00104   0.00256   0.00153   1.88942
   A77        1.88959  -0.00004   0.00218  -0.00212   0.00007   1.88966
   A78        1.93577   0.00026  -0.00031   0.00017  -0.00014   1.93563
   A79        1.93890  -0.00003  -0.00025  -0.00032  -0.00057   1.93833
   A80        1.94440  -0.00018   0.00043   0.00030   0.00073   1.94513
   A81        1.87657  -0.00004  -0.00008  -0.00015  -0.00024   1.87633
   A82        1.88055  -0.00010   0.00013   0.00010   0.00023   1.88078
   A83        1.88495   0.00008   0.00007  -0.00009  -0.00002   1.88493
   A84        1.83360  -0.00013  -0.00021   0.00338   0.00317   1.83677
   A85        3.20789  -0.00091  -0.00703  -0.00991  -0.01694   3.19094
   A86        3.21512   0.00052   0.00391  -0.01592  -0.01201   3.20311
   A87        3.11163   0.00043  -0.00809  -0.00939  -0.01749   3.09415
   A88        3.15861  -0.00029   0.00218  -0.01332  -0.01115   3.14746
    D1        1.65977  -0.00016   0.00290  -0.01465  -0.01174   1.64803
    D2       -1.42724  -0.00020   0.00259  -0.00883  -0.00624  -1.43348
    D3       -2.57115   0.00005   0.00253  -0.01546  -0.01293  -2.58409
    D4        0.62502   0.00001   0.00222  -0.00965  -0.00744   0.61759
    D5       -0.42132   0.00011   0.00224  -0.01267  -0.01043  -0.43176
    D6        2.77485   0.00007   0.00193  -0.00686  -0.00494   2.76992
    D7        2.70088  -0.00073  -0.00929   0.17293   0.16364   2.86451
    D8       -0.50274  -0.00067  -0.00903   0.16633   0.15730  -0.34544
    D9        3.00329  -0.00077   0.01790  -0.14621  -0.12831   2.87498
   D10       -0.07726  -0.00080   0.01754  -0.13962  -0.12207  -0.19934
   D11        2.15342   0.00058  -0.00157  -0.01108  -0.01264   2.14078
   D12        2.42547  -0.00078  -0.04478   0.28981   0.24503   2.67050
   D13        1.80606   0.00011   0.00608   0.08510   0.09119   1.89725
   D14       -1.32019   0.00005   0.00764   0.07605   0.08369  -1.23649
   D15       -2.41833   0.00013   0.00473   0.08191   0.08663  -2.33170
   D16        0.73861   0.00007   0.00629   0.07286   0.07914   0.81775
   D17       -0.28036   0.00018   0.00598   0.07269   0.07866  -0.20170
   D18        2.87658   0.00012   0.00754   0.06363   0.07116   2.94774
   D19        3.12933  -0.00019  -0.00079   0.02826   0.02746  -3.12640
   D20        0.00386  -0.00023   0.00085   0.01872   0.01957   0.02343
   D21        0.79732   0.00022   0.05303   0.00188   0.05491   0.85223
   D22       -1.23070  -0.00024   0.00563   0.03004   0.03567  -1.19502
   D23        3.01705   0.00011   0.00654   0.03237   0.03890   3.05595
   D24        0.89702  -0.00006   0.00990   0.03499   0.04489   0.94191
   D25        0.85600  -0.00008   0.01019   0.02199   0.03218   0.88818
   D26       -1.17944   0.00027   0.01109   0.02432   0.03540  -1.14404
   D27        2.98371   0.00011   0.01446   0.02694   0.04140   3.02511
   D28        2.99976  -0.00020   0.00659   0.02305   0.02964   3.02940
   D29        0.96432   0.00015   0.00749   0.02538   0.03287   0.99719
   D30       -1.15571  -0.00002   0.01086   0.02800   0.03886  -1.11685
   D31       -1.44134  -0.00111  -0.00354  -0.10785  -0.11138  -1.55272
   D32        1.65958  -0.00100  -0.00344  -0.11429  -0.11776   1.54182
   D33        2.68710  -0.00067  -0.00794  -0.10097  -0.10890   2.57820
   D34       -0.49517  -0.00056  -0.00785  -0.10741  -0.11528  -0.61045
   D35        0.51108  -0.00086  -0.00332  -0.10053  -0.10382   0.40726
   D36       -2.67120  -0.00074  -0.00323  -0.10697  -0.11020  -2.78140
   D37        1.02503   0.00054  -0.01242   0.07103   0.05861   1.08364
   D38        3.08204   0.00044  -0.01372   0.07001   0.05629   3.13833
   D39       -1.06268   0.00048  -0.01006   0.06777   0.05770  -1.00498
   D40       -3.10590   0.00014  -0.00979   0.07618   0.06639  -3.03951
   D41       -1.04889   0.00004  -0.01109   0.07517   0.06408  -0.98482
   D42        1.08957   0.00008  -0.00743   0.07293   0.06549   1.15506
   D43       -1.09060  -0.00003  -0.00815   0.07172   0.06358  -1.02702
   D44        0.96641  -0.00013  -0.00945   0.07070   0.06126   1.02767
   D45        3.10487  -0.00010  -0.00579   0.06846   0.06267  -3.11564
   D46        1.07173   0.00016  -0.00179   0.00756   0.00577   1.07751
   D47       -1.01535   0.00026  -0.00175   0.00737   0.00562  -1.00973
   D48       -3.12561   0.00033  -0.00138   0.00648   0.00510  -3.12051
   D49        3.14063  -0.00023  -0.00259   0.00633   0.00374  -3.13882
   D50        1.05355  -0.00013  -0.00256   0.00614   0.00358   1.05714
   D51       -1.05671  -0.00006  -0.00218   0.00525   0.00307  -1.05365
   D52       -1.08520  -0.00011  -0.00401   0.00412   0.00012  -1.08508
   D53        3.11091  -0.00001  -0.00397   0.00393  -0.00004   3.11087
   D54        1.00064   0.00005  -0.00360   0.00304  -0.00055   1.00009
   D55       -3.08079  -0.00002  -0.00636   0.02335   0.01699  -3.06380
   D56        1.11124  -0.00001  -0.00585   0.02665   0.02079   1.13203
   D57       -0.96335   0.00016  -0.00448   0.02844   0.02396  -0.93940
   D58        1.10426   0.00032  -0.00444   0.01836   0.01393   1.11819
   D59       -0.98690   0.00033  -0.00393   0.02166   0.01773  -0.96916
   D60       -3.06148   0.00050  -0.00256   0.02345   0.02089  -3.04059
   D61       -0.95237   0.00035  -0.00298   0.01833   0.01535  -0.93702
   D62       -3.04352   0.00036  -0.00247   0.02163   0.01915  -3.02437
   D63        1.16507   0.00052  -0.00110   0.02341   0.02231   1.18739
   D64        0.40615  -0.00064  -0.03402  -0.03016  -0.06417   0.34197
   D65       -2.69368  -0.00072  -0.03410  -0.02347  -0.05758  -2.75126
   D66       -0.24678  -0.00081  -0.00427  -0.02977  -0.03393  -0.28070
   D67       -2.86703  -0.00093  -0.00652   0.02167   0.01500  -2.85203
   D68        2.85301  -0.00069  -0.00419  -0.03619  -0.04022   2.81279
   D69        0.23276  -0.00080  -0.00644   0.01525   0.00870   0.24147
   D70        3.05597  -0.00012   0.02428  -0.17961  -0.15537   2.90060
   D71       -0.57606   0.00001   0.02455  -0.22864  -0.20404  -0.78010
   D72        1.20936  -0.00036  -0.03547  -0.08300  -0.11850   1.09086
   D73       -2.96610  -0.00017  -0.03535  -0.08776  -0.12315  -3.08926
   D74       -0.82348  -0.00095  -0.03482  -0.08931  -0.12418  -0.94766
   D75       -1.44405   0.00008  -0.03771  -0.03027  -0.06792  -1.51197
   D76        0.66367   0.00028  -0.03758  -0.03503  -0.07257   0.59110
   D77        2.80629  -0.00050  -0.03705  -0.03658  -0.07360   2.73269
   D78       -0.96167  -0.00038  -0.00134  -0.00383  -0.00518  -0.96685
   D79        1.09853  -0.00109  -0.00089  -0.00610  -0.00700   1.09153
   D80       -3.01818  -0.00068  -0.00066  -0.00568  -0.00634  -3.02453
   D81        1.11380  -0.00005  -0.00076  -0.00556  -0.00631   1.10748
   D82       -3.10919  -0.00076  -0.00031  -0.00783  -0.00813  -3.11733
   D83       -0.94272  -0.00036  -0.00008  -0.00741  -0.00748  -0.95020
   D84       -3.08371   0.00038  -0.00302  -0.00363  -0.00665  -3.09036
   D85       -1.02351  -0.00033  -0.00257  -0.00589  -0.00847  -1.03198
   D86        1.14296   0.00008  -0.00234  -0.00547  -0.00782   1.13515
   D87        3.10282   0.00036  -0.01451  -0.01356  -0.02808   3.07474
   D88        1.01372   0.00006  -0.01329  -0.01395  -0.02725   0.98647
   D89       -1.08046   0.00010  -0.01584  -0.01029  -0.02615  -1.10661
   D90       -1.12839   0.00010  -0.01341  -0.01588  -0.02928  -1.15767
   D91        3.06570  -0.00020  -0.01218  -0.01627  -0.02845   3.03725
   D92        0.97151  -0.00016  -0.01474  -0.01261  -0.02735   0.94417
   D93        0.95039   0.00049  -0.01479  -0.01402  -0.02880   0.92160
   D94       -1.13870   0.00020  -0.01356  -0.01441  -0.02797  -1.16667
   D95        3.05030   0.00024  -0.01612  -0.01075  -0.02687   3.02343
   D96       -1.14293   0.00058  -0.00149  -0.01876  -0.02025  -1.16318
   D97        3.05420   0.00048  -0.00102  -0.01846  -0.01949   3.03471
   D98        0.95179   0.00052  -0.00124  -0.01832  -0.01957   0.93222
   D99        3.10111   0.00007  -0.00137  -0.01955  -0.02092   3.08019
   D100       1.01505  -0.00004  -0.00090  -0.01926  -0.02015   0.99490
   D101      -1.08736   0.00000  -0.00112  -0.01912  -0.02024  -1.10759
   D102       1.03075  -0.00008   0.00013  -0.02041  -0.02028   1.01047
   D103      -1.05530  -0.00019   0.00060  -0.02011  -0.01951  -1.07481
   D104       3.12547  -0.00015   0.00039  -0.01998  -0.01959   3.10588
         Item               Value     Threshold  Converged?
 Maximum Force            0.004041     0.000450     NO 
 RMS     Force            0.000673     0.000300     NO 
 Maximum Displacement     0.612280     0.001800     NO 
 RMS     Displacement     0.146804     0.001200     NO 
 Predicted change in Energy=-7.639282D-04
 GradGradGradGradGradGradGradGradGradGradGradGradGradGradGradGradGradGrad

 Symmetry turned off by external request.
 Stoichiometry    C14H30NO6(1-)
 Framework group  C1[X(C14H30NO6)]
 Deg. of freedom   147
 Full point group                 C1      NOp   1
                          Input orientation:                          
 ---------------------------------------------------------------------
 Center     Atomic      Atomic             Coordinates (Angstroms)
 Number     Number       Type             X           Y           Z
 ---------------------------------------------------------------------
      1          6           0        2.611957   -3.373621   -0.936364
      2          1           0        3.151984   -2.804280   -1.705291
      3          1           0        3.350114   -3.702966   -0.196504
      4          6           0        1.565760   -2.450175   -0.286787
      5          8           0        0.400809   -2.485714   -0.753516
      6          8           0        2.008486   -1.684320    0.625674
      7          6           0       -4.540618    2.180626   -2.322524
      8          1           0       -5.455133    2.439809   -1.778605
      9          1           0       -4.178986    3.092730   -2.802997
     10          6           0       -3.501398    1.656537   -1.341808
     11          8           0       -3.179697    0.475873   -1.304410
     12          8           0       -3.029606    2.615854   -0.569303
     13          1           0       -2.303712    2.254197    0.094743
     14          6           0       -0.019331    1.121904   -0.869949
     15          1           0       -0.641153    0.307778   -1.255424
     16          6           0        1.445639    0.946654   -1.278381
     17          1           0        1.884833    0.090246   -0.770434
     18          1           0        2.007104    1.837501   -0.940117
     19          6           0        1.669404    0.772768   -2.792500
     20          1           0        1.324383    1.681357   -3.315686
     21          6           0        3.174255    0.612967   -3.059775
     22          1           0        3.549244   -0.285233   -2.554528
     23          1           0        3.745753    1.471281   -2.686188
     24          1           0        3.383953    0.507018   -4.132210
     25          6           0        0.896485   -0.424064   -3.366483
     26          1           0        1.140615   -0.564086   -4.424478
     27          1           0       -0.185347   -0.277516   -3.293585
     28          1           0        1.120356   -1.342256   -2.817696
     29          6           0       -0.331802    1.142790    0.619599
     30          8           0       -1.288107    1.845622    1.042302
     31          7           0        0.381720    0.372534    1.437385
     32          1           0        0.956344   -0.406680    1.038251
     33          6           0       -0.121250    0.097177    2.781589
     34          1           0       -1.069375   -0.445889    2.672610
     35          6           0        0.880830   -0.743955    3.582884
     36          1           0        1.084985   -1.647443    2.995704
     37          6           0        2.209960   -0.008616    3.788909
     38          1           0        2.892562   -0.588566    4.418080
     39          1           0        2.043038    0.958352    4.281119
     40          1           0        2.700400    0.175046    2.831260
     41          6           0        0.259846   -1.157699    4.922806
     42          1           0        0.097625   -0.281505    5.567295
     43          1           0        0.916669   -1.848907    5.464870
     44          1           0       -0.708216   -1.651842    4.780356
     45          8           0       -1.928284   -1.492778    0.586472
     46          1           0       -1.123144   -1.795852    0.114672
     47          1           0       -2.331516   -0.833265    0.003829
     48          1           0        2.140183   -4.234895   -1.415148
     49          1           0       -4.764371    1.420351   -3.067424
     50          1           0       -0.422309    2.046008   -1.292448
     51          1           0       -0.332021    1.045836    3.289156
 ---------------------------------------------------------------------
 Rotational constants (GHZ):      0.2721292      0.2119115      0.1519418
 Standard basis: 6-31G(d,p) (6D, 7F)
   465 basis functions,   798 primitive gaussians,   465 cartesian basis functions
    85 alpha electrons       85 beta electrons
       nuclear repulsion energy      1924.8666289362 Hartrees.
 NAtoms=   51 NActive=   51 NUniq=   51 SFac= 1.00D+00 NAtFMM=   60 NAOKFM=F Big=F
 Integral buffers will be    131072 words long.
 Raffenetti 2 integral format.
 Two-electron integral symmetry is turned off.
 Nuclear repulsion after empirical dispersion term =     1924.8059483959 Hartrees.
 One-electron integrals computed using PRISM.
 NBasis=   465 RedAO= T EigKep=  2.06D-03  NBF=   465
 NBsUse=   465 1.00D-06 EigRej= -1.00D+00 NBFU=   465
 Initial guess from the checkpoint file:  "ts-frame25_qm-modify-struc_-1-irc-rc.chk"
 B after Tr=    -0.021278   -0.008734    0.016876
         Rot=    0.999999    0.000855   -0.000430    0.000444 Ang=   0.12 deg.
 ExpMin= 1.61D-01 ExpMax= 5.48D+03 ExpMxC= 8.25D+02 IAcc=2 IRadAn=         4 AccDes= 0.00D+00
 Harris functional with IExCor=  402 and IRadAn=       4 diagonalized for initial guess.
 HarFok:  IExCor=  402 AccDes= 0.00D+00 IRadAn=         4 IDoV= 1 UseB2=F ITyADJ=14
 ICtDFT=  3500011 ScaDFX=  1.000000  1.000000  1.000000  1.000000
 FoFCou: FMM=F IPFlag=           0 FMFlag=      100000 FMFlg1=           0
         NFxFlg=           0 DoJE=T BraDBF=F KetDBF=T FulRan=T
         wScrn=  0.000000 ICntrl=     500 IOpCl=  0 I1Cent=   200000004 NGrid=           0
         NMat0=    1 NMatS0=      1 NMatT0=    0 NMatD0=    1 NMtDS0=    0 NMtDT0=    0
 Symmetry not used in FoFCou.
 Requested convergence on RMS density matrix=1.00D-08 within 128 cycles.
 Requested convergence on MAX density matrix=1.00D-06.
 Requested convergence on             energy=1.00D-06.
 No special actions if energy rises.
 Integral accuracy reduced to 1.0D-05 until final iterations.
 Initial convergence to 1.0D-05 achieved.  Increase integral accuracy.
 SCF Done:  E(RB3LYP) =  -1057.93012466     A.U. after   13 cycles
            NFock= 13  Conv=0.32D-08     -V/T= 2.0092
 Calling FoFJK, ICntrl=      2127 FMM=F ISym2X=0 I1Cent= 0 IOpClX= 0 NMat=1 NMatS=1 NMatT=0.
 -------------------------------------------------------------------
 Center     Atomic                   Forces (Hartrees/Bohr)
 Number     Number              X              Y              Z
 -------------------------------------------------------------------
      1        6           0.001908026   -0.000620678    0.000939261
      2        1          -0.000636440   -0.000303427    0.000190512
      3        1          -0.000773377    0.000326023   -0.000733297
      4        6          -0.001206767    0.000654340    0.000408933
      5        8          -0.000018323    0.000759437   -0.000437404
      6        8           0.000001202    0.000251988    0.001091771
      7        6           0.000684560    0.000021312    0.001318658
      8        1           0.000013687   -0.000145964    0.000234710
      9        1           0.000340506    0.000482478   -0.000327228
     10        6          -0.000957788    0.002241248    0.000116238
     11        8          -0.000354916    0.000137543   -0.000862585
     12        8          -0.000467231   -0.001287425   -0.001242973
     13        1           0.000639076    0.001159662    0.000179833
     14        6          -0.000128763   -0.001904950    0.001322469
     15        1           0.001588872   -0.000948654   -0.000497861
     16        6           0.000905138    0.007150441    0.000378115
     17        1           0.000703557   -0.002077379    0.002121339
     18        1          -0.001014047   -0.003692411   -0.000766381
     19        6           0.000359556    0.000058973   -0.000499876
     20        1           0.000130650   -0.000207673    0.001411474
     21        6          -0.000317978   -0.000107570   -0.001548368
     22        1           0.000554631    0.000155861   -0.000092532
     23        1          -0.000119563   -0.000235431    0.000224420
     24        1          -0.000082103    0.000159497    0.000603206
     25        6          -0.001321176    0.001310714    0.000411695
     26        1           0.000488497   -0.000867986   -0.001459267
     27        1           0.000078308    0.000098348   -0.000351925
     28        1          -0.000228975   -0.000609795    0.000348883
     29        6          -0.000889432   -0.000460293   -0.003329265
     30        8           0.000517982    0.000492741    0.003234138
     31        7          -0.000484932   -0.001661832    0.000935464
     32        1           0.002151496    0.001521429   -0.001516246
     33        6          -0.000997919   -0.001015685   -0.000394295
     34        1          -0.000043742    0.000406119   -0.000169890
     35        6          -0.000577652   -0.000594052    0.000223687
     36        1           0.000173198   -0.000199381   -0.000138289
     37        6          -0.001031725    0.000958302   -0.000673316
     38        1           0.000902123   -0.001202154    0.000240893
     39        1           0.000091181    0.000479975    0.000380021
     40        1           0.000329591    0.000013158   -0.000983974
     41        6          -0.000245363    0.000924833    0.000779158
     42        1          -0.000295864   -0.000604034   -0.000487519
     43        1          -0.000098880    0.000413928   -0.000066180
     44        1           0.000536986    0.000048546   -0.000049372
     45        8           0.001013159   -0.000779846    0.000630058
     46        1          -0.000433896   -0.000318165    0.000517870
     47        1           0.000308616   -0.000015411   -0.000336744
     48        1          -0.000396817   -0.000037764   -0.000262670
     49        1          -0.000602778   -0.001429828   -0.001101511
     50        1          -0.001070739    0.000882631   -0.000364662
     51        1           0.000376588    0.000218257    0.000450822
 -------------------------------------------------------------------
 Cartesian Forces:  Max     0.007150441 RMS     0.001090326

 GradGradGradGradGradGradGradGradGradGradGradGradGradGradGradGradGradGrad
 Berny optimization.
 Using GDIIS optimizer.
 FormGI is forming the generalized inverse of G from B-inverse, IUseBI=4.
 Internal  Forces:  Max     0.005051825 RMS     0.000995026
 Search for a local minimum.
 Step number   9 out of a maximum of  252
 All quantities printed in internal units (Hartrees-Bohrs-Radians)
 Swapping is turned off.
 Update second derivatives using D2CorX and points    8    9
 DE= -5.90D-04 DEPred=-7.64D-04 R= 7.73D-01
 TightC=F SS=  1.41D+00  RLast= 6.83D-01 DXNew= 1.0091D+00 2.0486D+00
 Trust test= 7.73D-01 RLast= 6.83D-01 DXMaxT set to 1.01D+00
 ITU=  1  1 -1  1 -1  1  0  1  0
     Eigenvalues ---   -0.87685  -0.00023  -0.00005   0.00050   0.00143
     Eigenvalues ---    0.00205   0.00250   0.00268   0.00285   0.00322
     Eigenvalues ---    0.00337   0.00383   0.00420   0.00508   0.00598
     Eigenvalues ---    0.00990   0.01306   0.01326   0.01432   0.01666
     Eigenvalues ---    0.01962   0.02138   0.02547   0.02691   0.03016
     Eigenvalues ---    0.03151   0.03522   0.03557   0.03707   0.03799
     Eigenvalues ---    0.03981   0.04087   0.04225   0.04246   0.04384
     Eigenvalues ---    0.04453   0.04490   0.04620   0.04631   0.04686
     Eigenvalues ---    0.04697   0.04734   0.04767   0.04779   0.04847
     Eigenvalues ---    0.04851   0.04987   0.05102   0.05308   0.05416
     Eigenvalues ---    0.05608   0.05710   0.05808   0.05838   0.06066
     Eigenvalues ---    0.07487   0.07973   0.08405   0.08580   0.10626
     Eigenvalues ---    0.11652   0.11801   0.11936   0.12116   0.12171
     Eigenvalues ---    0.12274   0.12313   0.12465   0.12561   0.12669
     Eigenvalues ---    0.13110   0.13157   0.13253   0.13755   0.13838
     Eigenvalues ---    0.13882   0.14050   0.14265   0.14501   0.14999
     Eigenvalues ---    0.15299   0.15442   0.15964   0.18071   0.18405
     Eigenvalues ---    0.18436   0.18642   0.18968   0.20319   0.21228
     Eigenvalues ---    0.21924   0.22559   0.22640   0.23412   0.23618
     Eigenvalues ---    0.24812   0.26766   0.27082   0.27756   0.28586
     Eigenvalues ---    0.28816   0.29126   0.29742   0.30395   0.31187
     Eigenvalues ---    0.31456   0.32072   0.32602   0.32699   0.32810
     Eigenvalues ---    0.32957   0.33069   0.33155   0.33260   0.33292
     Eigenvalues ---    0.33357   0.33368   0.33445   0.33537   0.33671
     Eigenvalues ---    0.33807   0.34062   0.34105   0.34123   0.34232
     Eigenvalues ---    0.34278   0.34366   0.34477   0.34557   0.34610
     Eigenvalues ---    0.34801   0.34923   0.35175   0.38279   0.40260
     Eigenvalues ---    0.46819   0.49079   0.50282   0.52306   0.55206
     Eigenvalues ---    0.58839   0.66150   0.71521   0.79969   0.82010
     Eigenvalues ---    1.24210   1.57869
 Eigenvalue     3 is  -5.43D-05 should be greater than     0.000000 Eigenvector:
                          D1        D2        D3        D4        D5
   1                    0.43510   0.42897   0.40027   0.39414   0.39365
                          D6        A3        D71       A1        D70
   1                    0.38751   0.02524   0.02169  -0.02156   0.01868
 Cut down GDIIS temporarily because of the coefficient check. E 4
 DIIS coeff's:      0.49243      0.07757      0.43001
 Cosine:  0.905 >  0.840
 Length:  0.684
 GDIIS step was calculated using  3 of the last  9 vectors.
 Iteration  1 RMS(Cart)=  0.14774230 RMS(Int)=  0.00555875
 Iteration  2 RMS(Cart)=  0.00993900 RMS(Int)=  0.00004614
 Iteration  3 RMS(Cart)=  0.00005849 RMS(Int)=  0.00003443
 Iteration  4 RMS(Cart)=  0.00000000 RMS(Int)=  0.00003443
 Variable       Old X    -DE/DX   Delta X   Delta X   Delta X     New X
                                 (Linear)    (Quad)   (Total)
    R1        2.07614  -0.00060   0.00020  -0.00108  -0.00088   2.07526
    R2        2.07073  -0.00111   0.00093  -0.00364  -0.00271   2.06802
    R3        2.90872   0.00039   0.00039  -0.00024   0.00016   2.90888
    R4        2.06456   0.00032  -0.00028   0.00101   0.00073   2.06529
    R5        2.37250  -0.00094   0.00069  -0.00057   0.00012   2.37262
    R6        2.40161  -0.00038  -0.00094   0.00369   0.00274   2.40435
    R7        3.56157  -0.00075   0.00994   0.00541   0.01535   3.57691
    R8        3.22340  -0.00057  -0.01571  -0.00964  -0.02535   3.19805
    R9        2.06954   0.00007   0.00052  -0.00160  -0.00109   2.06846
   R10        2.06454   0.00066  -0.00099   0.00339   0.00240   2.06694
   R11        2.87614  -0.00075   0.00078  -0.00124  -0.00046   2.87569
   R12        2.05534   0.00188  -0.00183   0.00654   0.00470   2.06004
   R13        2.31355  -0.00025   0.00110  -0.00115  -0.00004   2.31351
   R14        2.49246  -0.00028  -0.00222   0.00301   0.00079   2.49326
   R15        1.98077   0.00212   0.00612   0.00267   0.00879   1.98956
   R16        2.73603   0.00192  -0.01862   0.00077  -0.01785   2.71818
   R17        2.06841  -0.00002  -0.00191   0.00170  -0.00022   2.06820
   R18        2.89299  -0.00021   0.00029  -0.00194  -0.00165   2.89134
   R19        2.87638  -0.00108  -0.00121   0.00054  -0.00067   2.87570
   R20        2.06566   0.00128   0.00091   0.00134   0.00226   2.06791
   R21        2.05654   0.00291  -0.00128   0.01066   0.00939   2.06592
   R22        2.09007  -0.00372   0.00201  -0.01038  -0.00836   2.08171
   R23        2.91095   0.00090   0.00084  -0.00218  -0.00134   2.90961
   R24        2.08581  -0.00088   0.00061  -0.00230  -0.00169   2.08412
   R25        2.90400   0.00018  -0.00084   0.00104   0.00020   2.90420
   R26        2.90260   0.00094   0.00066  -0.00091  -0.00025   2.90235
   R27        2.07238   0.00002  -0.00035   0.00092   0.00057   2.07295
   R28        2.07257  -0.00017   0.00022  -0.00109  -0.00087   2.07170
   R29        2.07467  -0.00062   0.00051  -0.00169  -0.00117   2.07350
   R30        2.06885   0.00163  -0.00137   0.00453   0.00316   2.07201
   R31        2.06763  -0.00009   0.00078  -0.00149  -0.00072   2.06692
   R32        2.06522   0.00064  -0.00076   0.00311   0.00235   2.06758
   R33        2.38073   0.00160   0.00118   0.00084   0.00202   2.38275
   R34        2.51496   0.00085  -0.00361   0.00417   0.00056   2.51551
   R35        1.97897  -0.00021   0.00164   0.00221   0.00385   1.98282
   R36        2.76164  -0.00049   0.00024  -0.00215  -0.00191   2.75973
   R37        2.07504  -0.00015   0.00053  -0.00030   0.00022   2.07526
   R38        2.89920  -0.00067   0.00134  -0.00367  -0.00232   2.89688
   R39        2.07182   0.00032   0.00011   0.00134   0.00146   2.07327
   R40        2.07246   0.00027  -0.00198   0.00270   0.00072   2.07318
   R41        2.89674   0.00023  -0.00163   0.00233   0.00070   2.89745
   R42        2.89825  -0.00002   0.00001  -0.00138  -0.00137   2.89688
   R43        2.06849   0.00134  -0.00146   0.00404   0.00259   2.07108
   R44        2.07454   0.00058  -0.00043   0.00210   0.00167   2.07621
   R45        2.06262   0.00101  -0.00122   0.00326   0.00205   2.06467
   R46        2.07818  -0.00072   0.00042  -0.00194  -0.00153   2.07665
   R47        2.07269  -0.00035   0.00033  -0.00113  -0.00080   2.07189
   R48        2.07148  -0.00049   0.00054  -0.00134  -0.00081   2.07067
   R49        1.85415  -0.00119  -0.00111  -0.00098  -0.00209   1.85205
   R50        1.82926   0.00006   0.00044   0.00009   0.00052   1.82978
    A1        1.87255   0.00024   0.00016   0.00235   0.00251   1.87506
    A2        1.89500  -0.00019   0.00208  -0.00489  -0.00281   1.89219
    A3        1.89028  -0.00001   0.00022  -0.00243  -0.00222   1.88806
    A4        1.93183   0.00020  -0.00083   0.00344   0.00261   1.93444
    A5        1.92820   0.00023  -0.00008   0.00134   0.00126   1.92946
    A6        1.94378  -0.00044  -0.00141   0.00000  -0.00141   1.94236
    A7        2.04520   0.00046   0.00104  -0.00340  -0.00235   2.04285
    A8        2.01280   0.00132  -0.00058   0.00275   0.00218   2.01498
    A9        2.22335  -0.00175  -0.00025   0.00028   0.00004   2.22339
   A10        2.17570  -0.00386  -0.01537   0.06084   0.04547   2.22116
   A11        1.99342  -0.00282  -0.00918  -0.03651  -0.04569   1.94773
   A12        1.87261   0.00024  -0.00002   0.00194   0.00193   1.87454
   A13        1.90884  -0.00040  -0.00189   0.00671   0.00483   1.91367
   A14        1.91112  -0.00001  -0.00378   0.00972   0.00593   1.91706
   A15        1.92288   0.00000   0.00305  -0.00854  -0.00550   1.91738
   A16        1.92888   0.00013   0.00294  -0.00993  -0.00701   1.92188
   A17        1.91886   0.00004  -0.00044   0.00043  -0.00001   1.91885
   A18        2.13079  -0.00146  -0.00302   0.00246  -0.00059   2.13020
   A19        1.95109   0.00098   0.00148  -0.00020   0.00124   1.95233
   A20        2.20128   0.00048   0.00149  -0.00211  -0.00065   2.20063
   A21        1.94746   0.00366   0.00858  -0.01605  -0.00747   1.93998
   A22        1.94393  -0.00156  -0.00419  -0.00292  -0.00706   1.93687
   A23        1.81133   0.00149   0.00453   0.00827   0.01257   1.82390
   A24        1.85797   0.00031  -0.00253   0.01590   0.01330   1.87127
   A25        2.04778  -0.00006   0.00726  -0.03525  -0.02806   2.01972
   A26        1.92457   0.00073  -0.00025   0.00499   0.00476   1.92932
   A27        1.86603  -0.00083  -0.00556   0.01400   0.00836   1.87440
   A28        1.93024  -0.00053  -0.00155  -0.01217  -0.01367   1.91657
   A29        1.88807   0.00181   0.00454  -0.00128   0.00322   1.89130
   A30        1.99782  -0.00245  -0.00799   0.01396   0.00600   2.00383
   A31        1.86108  -0.00072   0.00132  -0.00056   0.00076   1.86184
   A32        1.88738   0.00199  -0.00156   0.01030   0.00884   1.89622
   A33        1.89420  -0.00002   0.00591  -0.01131  -0.00544   1.88876
   A34        1.90454  -0.00080   0.00024  -0.00124  -0.00098   1.90356
   A35        1.90175   0.00063   0.00398  -0.00577  -0.00180   1.89995
   A36        1.96294   0.00033  -0.00597   0.01172   0.00576   1.96870
   A37        1.88521  -0.00005  -0.00065   0.00085   0.00020   1.88541
   A38        1.88282   0.00003   0.00187  -0.00706  -0.00518   1.87764
   A39        1.92490  -0.00018   0.00065   0.00113   0.00177   1.92666
   A40        1.91759   0.00084   0.00137   0.00003   0.00140   1.91899
   A41        1.94942  -0.00030  -0.00071  -0.00192  -0.00263   1.94679
   A42        1.94655  -0.00002  -0.00000   0.00167   0.00166   1.94821
   A43        1.88164  -0.00038  -0.00080  -0.00232  -0.00312   1.87852
   A44        1.88146  -0.00026   0.00012   0.00204   0.00215   1.88361
   A45        1.88466   0.00010  -0.00000   0.00051   0.00051   1.88516
   A46        1.92685   0.00056   0.00133   0.00308   0.00441   1.93126
   A47        1.94796  -0.00006   0.00183  -0.00285  -0.00102   1.94694
   A48        1.94327   0.00021  -0.00517   0.01169   0.00652   1.94979
   A49        1.87759  -0.00021  -0.00005   0.00261   0.00256   1.88015
   A50        1.90937  -0.00043  -0.00177  -0.00323  -0.00501   1.90436
   A51        1.85627  -0.00012   0.00398  -0.01214  -0.00816   1.84811
   A52        2.08499   0.00110  -0.00273   0.01677   0.01410   2.09908
   A53        2.07525  -0.00007   0.00466  -0.01535  -0.01063   2.06462
   A54        2.12196  -0.00097  -0.00153  -0.00188  -0.00335   2.11861
   A55        2.06043   0.00062  -0.01835  -0.00359  -0.02194   2.03849
   A56        2.08361   0.00140   0.00840  -0.00881  -0.00045   2.08316
   A57        2.08258   0.00001  -0.00597   0.00809   0.00219   2.08477
   A58        1.98146  -0.00086   0.00787   0.00327   0.01118   1.99264
   A59        2.98633  -0.00165  -0.01881   0.03358   0.01478   3.00111
   A60        1.87452   0.00092   0.00166   0.00430   0.00596   1.88048
   A61        1.93790  -0.00185   0.00536  -0.01291  -0.00756   1.93034
   A62        1.90600   0.00027  -0.00318   0.00463   0.00144   1.90744
   A63        1.92268   0.00071  -0.00283   0.00450   0.00170   1.92437
   A64        1.88377  -0.00020  -0.00124   0.00146   0.00021   1.88398
   A65        1.93710   0.00022   0.00007  -0.00139  -0.00133   1.93577
   A66        1.86881   0.00030   0.00359  -0.00142   0.00214   1.87094
   A67        1.95362  -0.00066   0.00463  -0.00793  -0.00331   1.95031
   A68        1.91744  -0.00010  -0.00208   0.00193  -0.00013   1.91731
   A69        1.88152  -0.00042  -0.00988   0.00376  -0.00612   1.87540
   A70        1.89747   0.00013   0.00202   0.00259   0.00461   1.90208
   A71        1.94235   0.00075   0.00161   0.00128   0.00290   1.94525
   A72        1.94315  -0.00042  -0.00302   0.00238  -0.00064   1.94251
   A73        1.92939   0.00048   0.00290  -0.00104   0.00186   1.93125
   A74        1.93093  -0.00036   0.00015  -0.00190  -0.00174   1.92919
   A75        1.87947   0.00019   0.00134   0.00060   0.00193   1.88140
   A76        1.88942   0.00006  -0.00365   0.00478   0.00114   1.89056
   A77        1.88966   0.00007   0.00230  -0.00485  -0.00254   1.88712
   A78        1.93563   0.00021   0.00040  -0.00007   0.00033   1.93596
   A79        1.93833   0.00002  -0.00016   0.00045   0.00029   1.93862
   A80        1.94513  -0.00020  -0.00008  -0.00025  -0.00033   1.94479
   A81        1.87633  -0.00003   0.00032  -0.00000   0.00031   1.87664
   A82        1.88078  -0.00006  -0.00027  -0.00018  -0.00045   1.88033
   A83        1.88493   0.00007  -0.00021   0.00004  -0.00017   1.88476
   A84        1.83677  -0.00083   0.00156  -0.00488  -0.00333   1.83344
   A85        3.19094   0.00171  -0.00634  -0.02550  -0.03183   3.15911
   A86        3.20311   0.00039   0.01265  -0.04389  -0.03124   3.17187
   A87        3.09415  -0.00106  -0.00705  -0.00489  -0.01195   3.08220
   A88        3.14746   0.00104   0.00798  -0.02002  -0.01203   3.13543
    D1        1.64803   0.00002   0.00869  -0.03248  -0.02378   1.62425
    D2       -1.43348  -0.00057   0.00483  -0.02646  -0.02162  -1.45510
    D3       -2.58409   0.00031   0.00965  -0.03058  -0.02092  -2.60501
    D4        0.61759  -0.00029   0.00580  -0.02456  -0.01876   0.59883
    D5       -0.43176   0.00043   0.00796  -0.02639  -0.01843  -0.45019
    D6        2.76992  -0.00017   0.00410  -0.02037  -0.01627   2.75365
    D7        2.86451  -0.00243  -0.11335   0.09759  -0.01576   2.84876
    D8       -0.34544  -0.00162  -0.10896   0.09082  -0.01815  -0.36359
    D9        2.87498  -0.00216   0.11678  -0.12577  -0.00899   2.86599
   D10       -0.19934  -0.00294   0.11241  -0.11889  -0.00648  -0.20582
   D11        2.14078  -0.00001   0.01547  -0.01732  -0.00186   2.13892
   D12        2.67050  -0.00505  -0.14717   0.20509   0.05792   2.72843
   D13        1.89725  -0.00001  -0.02906   0.07428   0.04522   1.94247
   D14       -1.23649   0.00002  -0.02485   0.05455   0.02971  -1.20678
   D15       -2.33170   0.00005  -0.02842   0.07563   0.04720  -2.28450
   D16        0.81775   0.00007  -0.02421   0.05590   0.03169   0.84943
   D17       -0.20170   0.00023  -0.02299   0.05785   0.03487  -0.16683
   D18        2.94774   0.00026  -0.01878   0.03813   0.01936   2.96710
   D19       -3.12640  -0.00042  -0.02108   0.04663   0.02556  -3.10084
   D20        0.02343  -0.00038  -0.01662   0.02591   0.00929   0.03272
   D21        0.85223  -0.00015   0.11845   0.03245   0.15090   1.00313
   D22       -1.19502   0.00003  -0.03345   0.18453   0.15102  -1.04401
   D23        3.05595   0.00014  -0.03683   0.19268   0.15577  -3.07147
   D24        0.94191   0.00045  -0.04239   0.19892   0.15641   1.09832
   D25        0.88818   0.00073  -0.02536   0.16721   0.14194   1.03011
   D26       -1.14404   0.00084  -0.02874   0.17537   0.14669  -0.99735
   D27        3.02511   0.00115  -0.03430   0.18160   0.14733  -3.11075
   D28        3.02940   0.00017  -0.02758   0.16340   0.13588  -3.11791
   D29        0.99719   0.00027  -0.03096   0.17156   0.14063   1.13782
   D30       -1.11685   0.00058  -0.03651   0.17779   0.14127  -0.97558
   D31       -1.55272  -0.00149   0.08987  -0.15277  -0.06302  -1.61574
   D32        1.54182  -0.00008   0.10357  -0.16378  -0.06034   1.48147
   D33        2.57820  -0.00060   0.08701  -0.13312  -0.04604   2.53216
   D34       -0.61045   0.00081   0.10071  -0.14414  -0.04336  -0.65382
   D35        0.40726  -0.00083   0.08679  -0.12602  -0.03916   0.36810
   D36       -2.78140   0.00058   0.10049  -0.13703  -0.03648  -2.81788
   D37        1.08364   0.00079  -0.03967   0.09266   0.05299   1.13663
   D38        3.13833   0.00063  -0.03803   0.08967   0.05164  -3.09322
   D39       -1.00498   0.00107  -0.03841   0.09490   0.05650  -0.94848
   D40       -3.03951  -0.00009  -0.04827   0.09445   0.04618  -2.99333
   D41       -0.98482  -0.00025  -0.04663   0.09146   0.04483  -0.93998
   D42        1.15506   0.00019  -0.04701   0.09669   0.04969   1.20475
   D43       -1.02702   0.00010  -0.04445   0.09332   0.04886  -0.97816
   D44        1.02767  -0.00006  -0.04281   0.09033   0.04751   1.07518
   D45       -3.11564   0.00038  -0.04319   0.09556   0.05237  -3.06327
   D46        1.07751   0.00040  -0.00368   0.00123  -0.00246   1.07505
   D47       -1.00973   0.00051  -0.00313   0.00534   0.00220  -1.00753
   D48       -3.12051   0.00061  -0.00263   0.00486   0.00223  -3.11828
   D49       -3.13882  -0.00023  -0.00154  -0.00298  -0.00452   3.13985
   D50        1.05714  -0.00012  -0.00099   0.00114   0.00014   1.05728
   D51       -1.05365  -0.00002  -0.00049   0.00065   0.00017  -1.05348
   D52       -1.08508  -0.00032   0.00069  -0.01034  -0.00965  -1.09473
   D53        3.11087  -0.00021   0.00124  -0.00623  -0.00499   3.10589
   D54        1.00009  -0.00011   0.00174  -0.00671  -0.00496   0.99513
   D55       -3.06380  -0.00028  -0.01219   0.02976   0.01757  -3.04624
   D56        1.13203  -0.00035  -0.01422   0.02628   0.01206   1.14408
   D57       -0.93940  -0.00030  -0.01700   0.03572   0.01871  -0.92068
   D58        1.11819   0.00049  -0.01007   0.02879   0.01872   1.13691
   D59       -0.96916   0.00041  -0.01210   0.02531   0.01321  -0.95595
   D60       -3.04059   0.00046  -0.01488   0.03475   0.01987  -3.02072
   D61       -0.93702   0.00063  -0.01075   0.03128   0.02054  -0.91648
   D62       -3.02437   0.00056  -0.01278   0.02780   0.01503  -3.00935
   D63        1.18739   0.00061  -0.01556   0.03724   0.02168   1.20907
   D64        0.34197  -0.00105  -0.06248  -0.06075  -0.12317   0.21880
   D65       -2.75126  -0.00252  -0.07662  -0.04908  -0.12575  -2.87701
   D66       -0.28070  -0.00076  -0.01390   0.02381   0.00990  -0.27080
   D67       -2.85203  -0.00153  -0.03698   0.01789  -0.01904  -2.87107
   D68        2.81279   0.00074   0.00009   0.01306   0.01310   2.82589
   D69        0.24147  -0.00003  -0.02299   0.00714  -0.01584   0.22563
   D70        2.90060  -0.00289   0.08513  -0.16293  -0.07766   2.82294
   D71       -0.78010  -0.00194   0.10296  -0.15554  -0.05272  -0.83283
   D72        1.09086   0.00042  -0.01932  -0.03620  -0.05544   1.03541
   D73       -3.08926   0.00078  -0.01853  -0.03560  -0.05409   3.13984
   D74       -0.94766   0.00001  -0.01709  -0.04273  -0.05975  -1.00742
   D75       -1.51197  -0.00100  -0.04157  -0.03790  -0.07952  -1.59149
   D76        0.59110  -0.00064  -0.04078  -0.03731  -0.07817   0.51293
   D77        2.73269  -0.00140  -0.03933  -0.04443  -0.08383   2.64886
   D78       -0.96685  -0.00048  -0.04252   0.00494  -0.03757  -1.00442
   D79        1.09153  -0.00118  -0.04971   0.00419  -0.04554   1.04600
   D80       -3.02453  -0.00075  -0.04586   0.00162  -0.04424  -3.06876
   D81        1.10748  -0.00005  -0.03889   0.00503  -0.03385   1.07363
   D82       -3.11733  -0.00075  -0.04608   0.00428  -0.04181   3.12405
   D83       -0.95020  -0.00032  -0.04223   0.00171  -0.04051  -0.99071
   D84       -3.09036   0.00030  -0.04222   0.00888  -0.03334  -3.12369
   D85       -1.03198  -0.00040  -0.04941   0.00813  -0.04130  -1.07328
   D86        1.13515   0.00003  -0.04555   0.00556  -0.04000   1.09515
   D87        3.07474   0.00047   0.01523   0.00207   0.01729   3.09203
   D88        0.98647   0.00019   0.01362   0.00045   0.01404   1.00051
   D89       -1.10661   0.00003   0.00874   0.00842   0.01714  -1.08947
   D90       -1.15767   0.00020   0.01606  -0.00185   0.01425  -1.14342
   D91        3.03725  -0.00008   0.01445  -0.00347   0.01100   3.04825
   D92        0.94417  -0.00025   0.00957   0.00450   0.01410   0.95826
   D93        0.92160   0.00053   0.01332   0.00441   0.01774   0.93934
   D94       -1.16667   0.00025   0.01171   0.00279   0.01449  -1.15217
   D95        3.02343   0.00009   0.00683   0.01076   0.01759   3.04102
   D96       -1.16318   0.00050   0.01725  -0.00979   0.00746  -1.15573
   D97        3.03471   0.00039   0.01669  -0.01004   0.00665   3.04136
   D98        0.93222   0.00042   0.01712  -0.01023   0.00689   0.93911
   D99        3.08019   0.00012   0.01294  -0.01066   0.00228   3.08247
   D100       0.99490   0.00001   0.01238  -0.01091   0.00147   0.99638
   D101      -1.10759   0.00005   0.01281  -0.01110   0.00171  -1.10588
   D102       1.01047   0.00011   0.02284  -0.01768   0.00516   1.01563
   D103      -1.07481  -0.00000   0.02229  -0.01793   0.00435  -1.07046
   D104       3.10588   0.00003   0.02271  -0.01812   0.00459   3.11047
         Item               Value     Threshold  Converged?
 Maximum Force            0.005052     0.000450     NO 
 RMS     Force            0.000995     0.000300     NO 
 Maximum Displacement     0.526845     0.001800     NO 
 RMS     Displacement     0.149575     0.001200     NO 
 Predicted change in Energy=-1.260768D-03
 GradGradGradGradGradGradGradGradGradGradGradGradGradGradGradGradGradGrad

 Symmetry turned off by external request.
 Stoichiometry    C14H30NO6(1-)
 Framework group  C1[X(C14H30NO6)]
 Deg. of freedom   147
 Full point group                 C1      NOp   1
                          Input orientation:                          
 ---------------------------------------------------------------------
 Center     Atomic      Atomic             Coordinates (Angstroms)
 Number     Number       Type             X           Y           Z
 ---------------------------------------------------------------------
      1          6           0        2.557759   -3.357788   -0.943549
      2          1           0        3.014890   -2.786187   -1.762271
      3          1           0        3.361492   -3.656453   -0.263543
      4          6           0        1.541782   -2.451203   -0.225646
      5          8           0        0.349446   -2.510074   -0.614547
      6          8           0        2.030041   -1.672097    0.653793
      7          6           0       -4.416851    2.187242   -2.480270
      8          1           0       -5.310416    2.627922   -2.027006
      9          1           0       -3.900192    2.982628   -3.025038
     10          6           0       -3.510256    1.633908   -1.390489
     11          8           0       -3.327233    0.432092   -1.245759
     12          8           0       -2.969514    2.595106   -0.666304
     13          1           0       -2.314261    2.202212    0.058079
     14          6           0       -0.104119    0.975597   -0.866743
     15          1           0       -0.649971    0.093011   -1.214435
     16          6           0        1.376784    0.886201   -1.240812
     17          1           0        1.821127   -0.002520   -0.784846
     18          1           0        1.896804    1.756316   -0.809553
     19          6           0        1.660369    0.857227   -2.753895
     20          1           0        1.351522    1.818883   -3.196787
     21          6           0        3.173051    0.696805   -2.972822
     22          1           0        3.515151   -0.251925   -2.541318
     23          1           0        3.737387    1.503561   -2.490597
     24          1           0        3.429187    0.694318   -4.039753
     25          6           0        0.893248   -0.256479   -3.481937
     26          1           0        1.193126   -0.307725   -4.535347
     27          1           0       -0.186830   -0.086776   -3.451066
     28          1           0        1.056591   -1.232422   -3.015095
     29          6           0       -0.405784    1.047790    0.623065
     30          8           0       -1.374284    1.737544    1.042722
     31          7           0        0.343758    0.327175    1.454249
     32          1           0        0.943409   -0.443101    1.069487
     33          6           0       -0.115286    0.101096    2.822058
     34          1           0       -1.084154   -0.413201    2.769229
     35          6           0        0.896500   -0.751129    3.596634
     36          1           0        1.020895   -1.690075    3.043017
     37          6           0        2.270654   -0.074931    3.669813
     38          1           0        2.973973   -0.666229    4.267184
     39          1           0        2.189622    0.918348    4.132339
     40          1           0        2.690343    0.049512    2.668766
     41          6           0        0.350882   -1.064978    4.994410
     42          1           0        0.270470   -0.150655    5.598700
     43          1           0        1.011780   -1.757178    5.529347
     44          1           0       -0.644790   -1.519557    4.942722
     45          8           0       -1.991315   -1.600069    0.779880
     46          1           0       -1.186850   -1.891598    0.301998
     47          1           0       -2.417333   -0.962065    0.189099
     48          1           0        2.071112   -4.237520   -1.372135
     49          1           0       -4.704541    1.389444   -3.165202
     50          1           0       -0.566901    1.848664   -1.336918
     51          1           0       -0.272359    1.068024    3.316094
 ---------------------------------------------------------------------
 Rotational constants (GHZ):      0.2755856      0.2095348      0.1520007
 Standard basis: 6-31G(d,p) (6D, 7F)
   465 basis functions,   798 primitive gaussians,   465 cartesian basis functions
    85 alpha electrons       85 beta electrons
       nuclear repulsion energy      1924.1351580761 Hartrees.
 NAtoms=   51 NActive=   51 NUniq=   51 SFac= 1.00D+00 NAtFMM=   60 NAOKFM=F Big=F
 Integral buffers will be    131072 words long.
 Raffenetti 2 integral format.
 Two-electron integral symmetry is turned off.
 Nuclear repulsion after empirical dispersion term =     1924.0745906949 Hartrees.
 One-electron integrals computed using PRISM.
 NBasis=   465 RedAO= T EigKep=  2.03D-03  NBF=   465
 NBsUse=   465 1.00D-06 EigRej= -1.00D+00 NBFU=   465
 Initial guess from the checkpoint file:  "ts-frame25_qm-modify-struc_-1-irc-rc.chk"
 B after Tr=    -0.025316   -0.022760    0.021137
         Rot=    0.999997    0.001367   -0.000006   -0.001840 Ang=   0.26 deg.
 ExpMin= 1.61D-01 ExpMax= 5.48D+03 ExpMxC= 8.25D+02 IAcc=2 IRadAn=         4 AccDes= 0.00D+00
 Harris functional with IExCor=  402 and IRadAn=       4 diagonalized for initial guess.
 HarFok:  IExCor=  402 AccDes= 0.00D+00 IRadAn=         4 IDoV= 1 UseB2=F ITyADJ=14
 ICtDFT=  3500011 ScaDFX=  1.000000  1.000000  1.000000  1.000000
 FoFCou: FMM=F IPFlag=           0 FMFlag=      100000 FMFlg1=           0
         NFxFlg=           0 DoJE=T BraDBF=F KetDBF=T FulRan=T
         wScrn=  0.000000 ICntrl=     500 IOpCl=  0 I1Cent=   200000004 NGrid=           0
         NMat0=    1 NMatS0=      1 NMatT0=    0 NMatD0=    1 NMtDS0=    0 NMtDT0=    0
 Symmetry not used in FoFCou.
 Requested convergence on RMS density matrix=1.00D-08 within 128 cycles.
 Requested convergence on MAX density matrix=1.00D-06.
 Requested convergence on             energy=1.00D-06.
 No special actions if energy rises.
 Integral accuracy reduced to 1.0D-05 until final iterations.
 Initial convergence to 1.0D-05 achieved.  Increase integral accuracy.
 SCF Done:  E(RB3LYP) =  -1057.93021620     A.U. after   13 cycles
            NFock= 13  Conv=0.37D-08     -V/T= 2.0092
 Calling FoFJK, ICntrl=      2127 FMM=F ISym2X=0 I1Cent= 0 IOpClX= 0 NMat=1 NMatS=1 NMatT=0.
 -------------------------------------------------------------------
 Center     Atomic                   Forces (Hartrees/Bohr)
 Number     Number              X              Y              Z
 -------------------------------------------------------------------
      1        6           0.001059318   -0.000337201    0.000353056
      2        1          -0.000266775   -0.000211847    0.000069281
      3        1          -0.000230307    0.000099951   -0.000131455
      4        6          -0.001354053    0.000324903    0.000000517
      5        8           0.000129844    0.001574427   -0.001022429
      6        8          -0.000751677   -0.001312399    0.000353024
      7        6           0.000752521   -0.000388572   -0.000298105
      8        1          -0.000323700    0.000038263    0.000100588
      9        1          -0.000091954    0.000235920    0.000160635
     10        6           0.000466995    0.000298498   -0.001152059
     11        8           0.000126658   -0.000002161    0.000381668
     12        8          -0.001019023   -0.000895422   -0.000188619
     13        1           0.000103069    0.001044683    0.000000123
     14        6           0.000051171   -0.000450031    0.001219217
     15        1           0.000929164   -0.000738804   -0.000955804
     16        6           0.001063351    0.003021081    0.000462642
     17        1           0.000295364    0.001559868   -0.000042288
     18        1           0.000287172   -0.001778687   -0.000075102
     19        6           0.000772047   -0.001159433   -0.000409700
     20        1          -0.000156105   -0.000077019    0.001169569
     21        6          -0.000230648   -0.000148762   -0.001078338
     22        1           0.000356163    0.000262456   -0.000307752
     23        1          -0.000043602   -0.000068911    0.000210353
     24        1          -0.000005021    0.000109453    0.000203562
     25        6          -0.002300362   -0.000129531    0.000679828
     26        1           0.000110646   -0.000775496   -0.000234016
     27        1          -0.000469439    0.001016327   -0.000549770
     28        1           0.001617270   -0.000597503    0.001463182
     29        6          -0.002022028   -0.001375835   -0.001627183
     30        8           0.001620441    0.000698810    0.001908614
     31        7          -0.001680848   -0.001373029   -0.000240882
     32        1           0.001418665    0.002023682   -0.000840830
     33        6          -0.000966420   -0.000989417   -0.000774461
     34        1           0.000235890    0.000506814   -0.000197415
     35        6           0.000382553   -0.000019106    0.000512699
     36        1          -0.000271440   -0.000104195    0.000115013
     37        6          -0.000059900    0.001594988   -0.000619303
     38        1           0.000257618   -0.000618451   -0.000199785
     39        1          -0.000034281   -0.000088706    0.000525081
     40        1           0.000345607   -0.000900435    0.000156771
     41        6           0.000017484    0.000320886    0.000446137
     42        1          -0.000259886   -0.000208554   -0.000285317
     43        1           0.000045812    0.000217770    0.000064404
     44        1           0.000177474   -0.000145647   -0.000081624
     45        8          -0.000440894   -0.000264488   -0.000063743
     46        1           0.000506576    0.000040677    0.000031082
     47        1           0.000826271    0.000397618   -0.000186686
     48        1          -0.000285478    0.000102965   -0.000033480
     49        1          -0.000684757   -0.000367604    0.000363546
     50        1          -0.000407269   -0.000124639    0.000221369
     51        1           0.000400725    0.000161843    0.000424180
 -------------------------------------------------------------------
 Cartesian Forces:  Max     0.003021081 RMS     0.000776222

 GradGradGradGradGradGradGradGradGradGradGradGradGradGradGradGradGradGrad
 Berny optimization.
 Using GDIIS optimizer.
 FormGI is forming the generalized inverse of G from B-inverse, IUseBI=4.
 Internal  Forces:  Max     0.008522932 RMS     0.001412417
 Search for a local minimum.
 Step number  10 out of a maximum of  252
 All quantities printed in internal units (Hartrees-Bohrs-Radians)
 Swapping is turned off.
 Update second derivatives using D2CorX and points    9   10
 DE= -9.15D-05 DEPred=-1.26D-03 R= 7.26D-02
 Trust test= 7.26D-02 RLast= 6.07D-01 DXMaxT set to 5.05D-01
 ITU= -1  1  1 -1  1 -1  1  0  1  0
     Eigenvalues ---   -0.87935  -0.00023  -0.00005   0.00064   0.00170
     Eigenvalues ---    0.00204   0.00237   0.00282   0.00291   0.00322
     Eigenvalues ---    0.00333   0.00384   0.00420   0.00522   0.00668
     Eigenvalues ---    0.00983   0.01276   0.01338   0.01599   0.01664
     Eigenvalues ---    0.01967   0.02209   0.02573   0.02739   0.03132
     Eigenvalues ---    0.03274   0.03550   0.03575   0.03719   0.03795
     Eigenvalues ---    0.03987   0.04107   0.04217   0.04250   0.04384
     Eigenvalues ---    0.04458   0.04485   0.04608   0.04624   0.04654
     Eigenvalues ---    0.04694   0.04721   0.04754   0.04792   0.04829
     Eigenvalues ---    0.04860   0.04873   0.05106   0.05334   0.05352
     Eigenvalues ---    0.05613   0.05725   0.05813   0.05837   0.06051
     Eigenvalues ---    0.07558   0.08086   0.08395   0.08540   0.10575
     Eigenvalues ---    0.11716   0.11784   0.12096   0.12115   0.12171
     Eigenvalues ---    0.12305   0.12318   0.12503   0.12620   0.12663
     Eigenvalues ---    0.13106   0.13155   0.13295   0.13752   0.13854
     Eigenvalues ---    0.13879   0.14155   0.14262   0.14502   0.14983
     Eigenvalues ---    0.15298   0.15387   0.16179   0.18049   0.18331
     Eigenvalues ---    0.18457   0.18614   0.18974   0.20734   0.21378
     Eigenvalues ---    0.21934   0.22556   0.22654   0.23113   0.23697
     Eigenvalues ---    0.24718   0.26787   0.27144   0.27757   0.28633
     Eigenvalues ---    0.28868   0.29136   0.29757   0.30527   0.31422
     Eigenvalues ---    0.31453   0.32043   0.32602   0.32702   0.32807
     Eigenvalues ---    0.33008   0.33075   0.33202   0.33260   0.33311
     Eigenvalues ---    0.33358   0.33371   0.33446   0.33538   0.33669
     Eigenvalues ---    0.33807   0.34061   0.34121   0.34208   0.34256
     Eigenvalues ---    0.34273   0.34365   0.34467   0.34560   0.34635
     Eigenvalues ---    0.34785   0.34879   0.35693   0.38298   0.40332
     Eigenvalues ---    0.46812   0.48996   0.50468   0.52300   0.54980
     Eigenvalues ---    0.58927   0.66501   0.72051   0.80377   0.81987
     Eigenvalues ---    1.28161   1.59944
 Eigenvalue     3 is  -5.42D-05 should be greater than     0.000000 Eigenvector:
                          D1        D2        D3        D4        D5
   1                   -0.43504  -0.42886  -0.40023  -0.39404  -0.39360
                          D6        A3        D71       A1        D70
   1                   -0.38742  -0.02535  -0.02259   0.02157  -0.01996
 Cut down GDIIS temporarily because of the coefficient check. E 4
 DIIS coeff's:      0.31802      0.32228      0.08880      0.27089
 Cosine:  0.927 >  0.710
 Length:  0.803
 GDIIS step was calculated using  4 of the last 10 vectors.
 Iteration  1 RMS(Cart)=  0.07809238 RMS(Int)=  0.00147435
 Iteration  2 RMS(Cart)=  0.00421493 RMS(Int)=  0.00002396
 Iteration  3 RMS(Cart)=  0.00000909 RMS(Int)=  0.00002359
 Iteration  4 RMS(Cart)=  0.00000000 RMS(Int)=  0.00002359
 Variable       Old X    -DE/DX   Delta X   Delta X   Delta X     New X
                                 (Linear)    (Quad)   (Total)
    R1        2.07526  -0.00027   0.00072   0.00030   0.00102   2.07628
    R2        2.06802  -0.00028   0.00245  -0.00010   0.00235   2.07036
    R3        2.90888   0.00027   0.00018  -0.00064  -0.00046   2.90843
    R4        2.06529   0.00006  -0.00068   0.00010  -0.00058   2.06471
    R5        2.37262  -0.00066   0.00041  -0.00046  -0.00006   2.37256
    R6        2.40435  -0.00035  -0.00256   0.00054  -0.00202   2.40233
    R7        3.57691  -0.00077  -0.00475   0.01106   0.00631   3.58322
    R8        3.19805  -0.00067   0.00731  -0.02719  -0.01988   3.17817
    R9        2.06846   0.00032   0.00109  -0.00053   0.00056   2.06902
   R10        2.06694   0.00005  -0.00231   0.00067  -0.00164   2.06530
   R11        2.87569  -0.00020   0.00080  -0.00045   0.00034   2.87603
   R12        2.06004   0.00022  -0.00439  -0.00080  -0.00519   2.05485
   R13        2.31351   0.00007   0.00075  -0.00167  -0.00092   2.31259
   R14        2.49326   0.00028  -0.00199   0.00258   0.00059   2.49385
   R15        1.98956   0.00051  -0.00224  -0.00274  -0.00498   1.98458
   R16        2.71818   0.00087   0.00080   0.00587   0.00668   2.72486
   R17        2.06820   0.00044  -0.00108   0.00060  -0.00047   2.06772
   R18        2.89134   0.00082   0.00130   0.00368   0.00499   2.89632
   R19        2.87570  -0.00158  -0.00036   0.00007  -0.00029   2.87541
   R20        2.06791  -0.00002  -0.00092  -0.00225  -0.00317   2.06474
   R21        2.06592  -0.00117  -0.00721   0.00292  -0.00429   2.06163
   R22        2.08171  -0.00130   0.00699   0.00063   0.00762   2.08932
   R23        2.90961  -0.00116   0.00147   0.00067   0.00213   2.91175
   R24        2.08412  -0.00049   0.00155  -0.00006   0.00149   2.08561
   R25        2.90420   0.00020  -0.00070  -0.00029  -0.00100   2.90321
   R26        2.90235   0.00023   0.00061  -0.00120  -0.00059   2.90176
   R27        2.07295  -0.00024  -0.00063   0.00006  -0.00058   2.07237
   R28        2.07170   0.00002   0.00074   0.00005   0.00079   2.07249
   R29        2.07350  -0.00020   0.00113   0.00021   0.00135   2.07484
   R30        2.07201   0.00029  -0.00304  -0.00048  -0.00352   2.06849
   R31        2.06692   0.00061   0.00100  -0.00016   0.00084   2.06776
   R32        2.06758   0.00140  -0.00209  -0.00132  -0.00341   2.06417
   R33        2.38275   0.00006  -0.00060  -0.00063  -0.00123   2.38153
   R34        2.51551  -0.00190  -0.00276   0.00020  -0.00256   2.51295
   R35        1.98282  -0.00090  -0.00162   0.00239   0.00077   1.98358
   R36        2.75973   0.00004   0.00145  -0.00096   0.00049   2.76022
   R37        2.07526  -0.00044   0.00017  -0.00029  -0.00012   2.07514
   R38        2.89688   0.00069   0.00251  -0.00037   0.00214   2.89901
   R39        2.07327   0.00028  -0.00097   0.00052  -0.00045   2.07282
   R40        2.07318   0.00000  -0.00176   0.00066  -0.00111   2.07208
   R41        2.89745   0.00044  -0.00152   0.00010  -0.00142   2.89603
   R42        2.89688   0.00010   0.00096  -0.00031   0.00065   2.89753
   R43        2.07108   0.00039  -0.00270  -0.00019  -0.00289   2.06819
   R44        2.07621   0.00014  -0.00143  -0.00025  -0.00168   2.07453
   R45        2.06467  -0.00011  -0.00217  -0.00014  -0.00230   2.06236
   R46        2.07665  -0.00031   0.00131   0.00012   0.00142   2.07808
   R47        2.07189  -0.00008   0.00076   0.00001   0.00077   2.07266
   R48        2.07067  -0.00010   0.00090   0.00016   0.00105   2.07173
   R49        1.85205  -0.00040   0.00073  -0.00120  -0.00047   1.85158
   R50        1.82978   0.00001  -0.00008   0.00081   0.00073   1.83051
    A1        1.87506   0.00011  -0.00161   0.00229   0.00068   1.87574
    A2        1.89219   0.00007   0.00334  -0.00182   0.00153   1.89372
    A3        1.88806   0.00001   0.00167  -0.00268  -0.00100   1.88706
    A4        1.93444   0.00006  -0.00236   0.00247   0.00011   1.93455
    A5        1.92946   0.00021  -0.00092   0.00031  -0.00061   1.92885
    A6        1.94236  -0.00044  -0.00000  -0.00064  -0.00064   1.94172
    A7        2.04285   0.00077   0.00230   0.00003   0.00233   2.04519
    A8        2.01498   0.00091  -0.00182   0.00073  -0.00108   2.01390
    A9        2.22339  -0.00173  -0.00023  -0.00082  -0.00105   2.22234
   A10        2.22116  -0.00117  -0.04224  -0.01385  -0.05609   2.16507
   A11        1.94773  -0.00545   0.02571  -0.02552   0.00019   1.94792
   A12        1.87454  -0.00008  -0.00121  -0.00239  -0.00362   1.87092
   A13        1.91367  -0.00014  -0.00465   0.00312  -0.00152   1.91215
   A14        1.91706  -0.00031  -0.00672   0.00595  -0.00073   1.91632
   A15        1.91738   0.00020   0.00592  -0.00579   0.00014   1.91752
   A16        1.92188   0.00042   0.00678  -0.00283   0.00398   1.92586
   A17        1.91885  -0.00008  -0.00033   0.00189   0.00160   1.92044
   A18        2.13020  -0.00017  -0.00160   0.00398   0.00241   2.13261
   A19        1.95233   0.00121   0.00020  -0.00222  -0.00199   1.95034
   A20        2.20063  -0.00103   0.00137  -0.00179  -0.00039   2.20024
   A21        1.93998  -0.00221   0.01067  -0.01069  -0.00002   1.93996
   A22        1.93687  -0.00061   0.00210  -0.00016   0.00200   1.93887
   A23        1.82390  -0.00055  -0.00579   0.00630   0.00068   1.82457
   A24        1.87127   0.00029  -0.01084   0.01003  -0.00073   1.87054
   A25        2.01972   0.00110   0.02412  -0.01457   0.00962   2.02934
   A26        1.92932  -0.00065  -0.00335  -0.00430  -0.00768   1.92164
   A27        1.87440   0.00043  -0.00940   0.00510  -0.00423   1.87016
   A28        1.91657   0.00197   0.00833   0.00372   0.01215   1.92872
   A29        1.89130   0.00165   0.00084  -0.00313  -0.00234   1.88896
   A30        2.00383  -0.00510  -0.00944  -0.00163  -0.01106   1.99277
   A31        1.86184  -0.00137   0.00034  -0.00126  -0.00093   1.86092
   A32        1.89622   0.00044  -0.00710   0.00783   0.00076   1.89698
   A33        1.88876   0.00263   0.00768  -0.00575   0.00185   1.89062
   A34        1.90356  -0.00003   0.00080  -0.00300  -0.00221   1.90135
   A35        1.89995   0.00247   0.00395   0.00064   0.00461   1.90456
   A36        1.96870  -0.00341  -0.00798   0.00437  -0.00362   1.96508
   A37        1.88541  -0.00100  -0.00056  -0.00073  -0.00128   1.88413
   A38        1.87764   0.00139   0.00484  -0.00462   0.00021   1.87785
   A39        1.92666   0.00061  -0.00081   0.00301   0.00221   1.92887
   A40        1.91899   0.00071  -0.00005   0.00030   0.00025   1.91925
   A41        1.94679  -0.00025   0.00132  -0.00083   0.00049   1.94728
   A42        1.94821  -0.00004  -0.00114   0.00059  -0.00055   1.94766
   A43        1.87852  -0.00025   0.00161  -0.00078   0.00084   1.87936
   A44        1.88361  -0.00027  -0.00139   0.00093  -0.00045   1.88316
   A45        1.88516   0.00007  -0.00035  -0.00022  -0.00057   1.88460
   A46        1.93126   0.00121  -0.00209   0.00052  -0.00155   1.92971
   A47        1.94694  -0.00031   0.00195  -0.00326  -0.00132   1.94562
   A48        1.94979  -0.00252  -0.00802   0.00631  -0.00170   1.94809
   A49        1.88015  -0.00021  -0.00175   0.00150  -0.00026   1.87989
   A50        1.90436   0.00033   0.00220  -0.00068   0.00156   1.90591
   A51        1.84811   0.00159   0.00828  -0.00471   0.00356   1.85167
   A52        2.09908   0.00337  -0.01161   0.01080  -0.00077   2.09831
   A53        2.06462  -0.00436   0.01036  -0.01090  -0.00051   2.06411
   A54        2.11861   0.00094   0.00142  -0.00014   0.00132   2.11992
   A55        2.03849  -0.00121   0.00371   0.00399   0.00770   2.04619
   A56        2.08316  -0.00395   0.00622  -0.00128   0.00497   2.08813
   A57        2.08477   0.00052  -0.00488   0.00637   0.00153   2.08629
   A58        1.99264   0.00282  -0.00269   0.00163  -0.00103   1.99161
   A59        3.00111   0.00574  -0.02390   0.02835   0.00445   3.00557
   A60        1.88048  -0.00027  -0.00317   0.00225  -0.00092   1.87956
   A61        1.93034   0.00098   0.00878  -0.00488   0.00391   1.93425
   A62        1.90744  -0.00034  -0.00316   0.00320   0.00006   1.90750
   A63        1.92437   0.00006  -0.00283  -0.00160  -0.00444   1.91993
   A64        1.88398   0.00019  -0.00097   0.00199   0.00103   1.88501
   A65        1.93577  -0.00064   0.00095  -0.00067   0.00027   1.93604
   A66        1.87094   0.00001   0.00081  -0.00150  -0.00069   1.87025
   A67        1.95031   0.00053   0.00520  -0.00110   0.00410   1.95441
   A68        1.91731  -0.00042  -0.00125   0.00064  -0.00061   1.91670
   A69        1.87540  -0.00023  -0.00200   0.00017  -0.00183   1.87357
   A70        1.90208   0.00014  -0.00191   0.00046  -0.00144   1.90064
   A71        1.94525  -0.00003  -0.00098   0.00124   0.00026   1.94551
   A72        1.94251  -0.00048  -0.00150   0.00030  -0.00120   1.94131
   A73        1.93125   0.00012   0.00060  -0.00044   0.00017   1.93142
   A74        1.92919   0.00001   0.00131  -0.00176  -0.00045   1.92874
   A75        1.88140   0.00017  -0.00046  -0.00012  -0.00059   1.88081
   A76        1.89056  -0.00027  -0.00314   0.00090  -0.00224   1.88833
   A77        1.88712   0.00047   0.00318   0.00122   0.00441   1.89153
   A78        1.93596  -0.00001   0.00003  -0.00054  -0.00051   1.93546
   A79        1.93862   0.00008  -0.00028   0.00018  -0.00010   1.93853
   A80        1.94479  -0.00013   0.00015   0.00034   0.00049   1.94529
   A81        1.87664   0.00002  -0.00001  -0.00004  -0.00005   1.87660
   A82        1.88033   0.00002   0.00013   0.00014   0.00026   1.88060
   A83        1.88476   0.00003  -0.00002  -0.00009  -0.00011   1.88466
   A84        1.83344  -0.00122   0.00312  -0.00893  -0.00581   1.82764
   A85        3.15911  -0.00217   0.01839  -0.01374   0.00465   3.16377
   A86        3.17187  -0.00116   0.02975  -0.04170  -0.01195   3.15992
   A87        3.08220   0.00460   0.00440   0.00326   0.00767   3.08986
   A88        3.13543  -0.00065   0.01368  -0.00903   0.00466   3.14009
    D1        1.62425  -0.00061   0.02216  -0.03608  -0.01392   1.61033
    D2       -1.45510   0.00027   0.01804  -0.03517  -0.01713  -1.47223
    D3       -2.60501  -0.00040   0.02087  -0.03298  -0.01211  -2.61712
    D4        0.59883   0.00048   0.01674  -0.03207  -0.01532   0.58351
    D5       -0.45019  -0.00040   0.01800  -0.03127  -0.01327  -0.46346
    D6        2.75365   0.00048   0.01388  -0.03036  -0.01648   2.73717
    D7        2.84876   0.00124  -0.06720  -0.04104  -0.10823   2.74053
    D8       -0.36359   0.00037  -0.06255  -0.04201  -0.10456  -0.46815
    D9        2.86599   0.00357   0.08482   0.01134   0.09617   2.96216
   D10       -0.20582   0.00443   0.08011   0.01232   0.09244  -0.11338
   D11        2.13892  -0.00114   0.01151   0.01139   0.02290   2.16182
   D12        2.72843   0.00852  -0.14200   0.23011   0.08811   2.81654
   D13        1.94247  -0.00036  -0.05279   0.08955   0.03673   1.97920
   D14       -1.20678   0.00033  -0.03926   0.08401   0.04474  -1.16204
   D15       -2.28450  -0.00043  -0.05355   0.08505   0.03151  -2.25299
   D16        0.84943   0.00026  -0.04002   0.07952   0.03952   0.88896
   D17       -0.16683   0.00016  -0.04140   0.07901   0.03760  -0.12924
   D18        2.96710   0.00085  -0.02787   0.07347   0.04561   3.01271
   D19       -3.10084  -0.00105  -0.03181   0.02107  -0.01071  -3.11155
   D20        0.03272  -0.00032  -0.01758   0.01530  -0.00231   0.03041
   D21        1.00313   0.00012  -0.03048  -0.03185  -0.06233   0.94080
   D22       -1.04401  -0.00031  -0.12549   0.06700  -0.05846  -1.10247
   D23       -3.07147  -0.00069  -0.13099   0.06824  -0.06270  -3.13416
   D24        1.09832  -0.00189  -0.13517   0.07905  -0.05608   1.04224
   D25        1.03011  -0.00074  -0.11406   0.06491  -0.04918   0.98094
   D26       -0.99735  -0.00111  -0.11956   0.06615  -0.05341  -1.05076
   D27       -3.11075  -0.00232  -0.12374   0.07696  -0.04680   3.12564
   D28       -3.11791   0.00013  -0.11122   0.05736  -0.05390   3.11138
   D29        1.13782  -0.00024  -0.11672   0.05860  -0.05813   1.07969
   D30       -0.97558  -0.00145  -0.12090   0.06941  -0.05152  -1.02710
   D31       -1.61574  -0.00085   0.10404  -0.12776  -0.02368  -1.63942
   D32        1.48147  -0.00212   0.11110  -0.13380  -0.02265   1.45883
   D33        2.53216  -0.00034   0.09056  -0.12328  -0.03269   2.49946
   D34       -0.65382  -0.00160   0.09763  -0.12931  -0.03166  -0.68548
   D35        0.36810  -0.00059   0.08553  -0.11143  -0.02597   0.34213
   D36       -2.81788  -0.00186   0.09259  -0.11746  -0.02493  -2.84281
   D37        1.13663   0.00008  -0.06347   0.04380  -0.01963   1.11700
   D38       -3.09322   0.00027  -0.06142   0.04159  -0.01980  -3.11302
   D39       -0.94848   0.00052  -0.06503   0.04887  -0.01612  -0.96460
   D40       -2.99333  -0.00061  -0.06455   0.05359  -0.01099  -3.00432
   D41       -0.93998  -0.00042  -0.06251   0.05138  -0.01117  -0.95115
   D42        1.20475  -0.00017  -0.06612   0.05866  -0.00748   1.19726
   D43       -0.97816  -0.00059  -0.06386   0.05316  -0.01071  -0.98887
   D44        1.07518  -0.00040  -0.06182   0.05095  -0.01088   1.06431
   D45       -3.06327  -0.00016  -0.06543   0.05823  -0.00720  -3.07047
   D46        1.07505  -0.00094  -0.00087   0.00666   0.00580   1.08084
   D47       -1.00753  -0.00094  -0.00370   0.00797   0.00427  -1.00325
   D48       -3.11828  -0.00083  -0.00338   0.00842   0.00504  -3.11324
   D49        3.13985  -0.00017   0.00196   0.00303   0.00499  -3.13835
   D50        1.05728  -0.00017  -0.00087   0.00433   0.00347   1.06074
   D51       -1.05348  -0.00005  -0.00054   0.00478   0.00423  -1.04925
   D52       -1.09473   0.00126   0.00701  -0.00128   0.00572  -1.08901
   D53        3.10589   0.00126   0.00418   0.00002   0.00420   3.11008
   D54        0.99513   0.00137   0.00450   0.00047   0.00497   1.00009
   D55       -3.04624  -0.00033  -0.02034   0.00629  -0.01403  -3.06026
   D56        1.14408  -0.00066  -0.01801   0.00620  -0.01180   1.13229
   D57       -0.92068  -0.00079  -0.02443   0.01013  -0.01429  -0.93498
   D58        1.13691   0.00086  -0.01967   0.01045  -0.00921   1.12770
   D59       -0.95595   0.00053  -0.01734   0.01036  -0.00698  -0.96293
   D60       -3.02072   0.00040  -0.02376   0.01430  -0.00948  -3.03020
   D61       -0.91648   0.00092  -0.02139   0.01238  -0.00901  -0.92550
   D62       -3.00935   0.00058  -0.01907   0.01229  -0.00678  -3.01613
   D63        1.20907   0.00045  -0.02548   0.01622  -0.00928   1.19979
   D64        0.21880   0.00200   0.04720   0.02134   0.06860   0.28740
   D65       -2.87701   0.00344   0.03979   0.02784   0.06758  -2.80944
   D66       -0.27080   0.00055  -0.01415   0.01615   0.00204  -0.26876
   D67       -2.87107   0.00093  -0.01091   0.00200  -0.00889  -2.87996
   D68        2.82589  -0.00067  -0.00727   0.01033   0.00304   2.82893
   D69        0.22563  -0.00029  -0.00403  -0.00382  -0.00790   0.21772
   D70        2.82294   0.00515   0.11280  -0.22879  -0.11596   2.70698
   D71       -0.83283   0.00425   0.10897  -0.21388  -0.10495  -0.93778
   D72        1.03541  -0.00157   0.03037  -0.02090   0.00946   1.04487
   D73        3.13984  -0.00108   0.03013  -0.02435   0.00577  -3.13757
   D74       -1.00742  -0.00146   0.03495  -0.02624   0.00872  -0.99870
   D75       -1.59149   0.00076   0.03076  -0.03339  -0.00263  -1.59413
   D76        0.51293   0.00125   0.03052  -0.03684  -0.00632   0.50661
   D77        2.64886   0.00087   0.03533  -0.03872  -0.00338   2.64548
   D78       -1.00442  -0.00037  -0.00096  -0.00843  -0.00939  -1.01381
   D79        1.04600  -0.00035   0.00002  -0.00975  -0.00975   1.03625
   D80       -3.06876  -0.00032   0.00154  -0.00847  -0.00694  -3.07570
   D81        1.07363  -0.00005  -0.00117  -0.00974  -0.01090   1.06274
   D82        3.12405  -0.00002  -0.00019  -0.01106  -0.01126   3.11279
   D83       -0.99071   0.00001   0.00133  -0.00977  -0.00845  -0.99916
   D84       -3.12369  -0.00018  -0.00360  -0.00873  -0.01231  -3.13600
   D85       -1.07328  -0.00016  -0.00262  -0.01005  -0.01267  -1.08594
   D86        1.09515  -0.00013  -0.00110  -0.00876  -0.00986   1.08529
   D87        3.09203   0.00012  -0.00107  -0.01493  -0.01601   3.07602
   D88        1.00051   0.00013   0.00009  -0.01467  -0.01459   0.98593
   D89       -1.08947  -0.00054  -0.00514  -0.01477  -0.01992  -1.10939
   D90       -1.14342   0.00028   0.00157  -0.01725  -0.01567  -1.15910
   D91        3.04825   0.00030   0.00274  -0.01700  -0.01426   3.03399
   D92        0.95826  -0.00037  -0.00249  -0.01710  -0.01958   0.93868
   D93        0.93934   0.00029  -0.00256  -0.01587  -0.01842   0.92092
   D94       -1.15217   0.00031  -0.00139  -0.01561  -0.01701  -1.16918
   D95        3.04102  -0.00037  -0.00662  -0.01571  -0.02233   3.01869
   D96       -1.15573   0.00003   0.00659  -0.00900  -0.00241  -1.15814
   D97        3.04136  -0.00003   0.00676  -0.00871  -0.00196   3.03941
   D98        0.93911  -0.00003   0.00687  -0.00896  -0.00209   0.93702
   D99        3.08247   0.00018   0.00743  -0.00782  -0.00039   3.08208
   D100       0.99638   0.00012   0.00760  -0.00754   0.00006   0.99644
   D101      -1.10588   0.00012   0.00771  -0.00778  -0.00007  -1.10595
   D102       1.01563   0.00039   0.01168  -0.00907   0.00261   1.01824
   D103      -1.07046   0.00033   0.01185  -0.00878   0.00307  -1.06740
   D104       3.11047   0.00033   0.01196  -0.00903   0.00293   3.11340
         Item               Value     Threshold  Converged?
 Maximum Force            0.008523     0.000450     NO 
 RMS     Force            0.001412     0.000300     NO 
 Maximum Displacement     0.281127     0.001800     NO 
 RMS     Displacement     0.077414     0.001200     NO 
 Predicted change in Energy=-8.902571D-04
 GradGradGradGradGradGradGradGradGradGradGradGradGradGradGradGradGradGrad

 Symmetry turned off by external request.
 Stoichiometry    C14H30NO6(1-)
 Framework group  C1[X(C14H30NO6)]
 Deg. of freedom   147
 Full point group                 C1      NOp   1
                          Input orientation:                          
 ---------------------------------------------------------------------
 Center     Atomic      Atomic             Coordinates (Angstroms)
 Number     Number       Type             X           Y           Z
 ---------------------------------------------------------------------
      1          6           0        2.506085   -3.429246   -0.895410
      2          1           0        3.026719   -2.922602   -1.719688
      3          1           0        3.265236   -3.743802   -0.170800
      4          6           0        1.518597   -2.435897   -0.257547
      5          8           0        0.343323   -2.432086   -0.699152
      6          8           0        2.014993   -1.661312    0.619785
      7          6           0       -4.475312    2.116588   -2.424176
      8          1           0       -5.356379    2.545736   -1.936007
      9          1           0       -4.002484    2.916877   -2.998999
     10          6           0       -3.509628    1.598202   -1.368239
     11          8           0       -3.264929    0.406291   -1.237540
     12          8           0       -2.999748    2.579513   -0.648080
     13          1           0       -2.313202    2.214392    0.057788
     14          6           0       -0.064203    1.022479   -0.878224
     15          1           0       -0.604210    0.142154   -1.239713
     16          6           0        1.419770    0.952370   -1.255025
     17          1           0        1.896609    0.097845   -0.772712
     18          1           0        1.919516    1.856888   -0.861958
     19          6           0        1.682847    0.873747   -2.771194
     20          1           0        1.326776    1.804613   -3.245283
     21          6           0        3.196005    0.767151   -3.014595
     22          1           0        3.584863   -0.151187   -2.558422
     23          1           0        3.736084    1.613143   -2.572559
     24          1           0        3.431721    0.737410   -4.086542
     25          6           0        0.946735   -0.297529   -3.437645
     26          1           0        1.220734   -0.372300   -4.494751
     27          1           0       -0.138822   -0.171412   -3.383278
     28          1           0        1.166640   -1.245543   -2.941611
     29          6           0       -0.379421    1.079853    0.609262
     30          8           0       -1.337489    1.783385    1.028041
     31          7           0        0.347100    0.333693    1.436168
     32          1           0        0.938644   -0.442923    1.050493
     33          6           0       -0.122305    0.105157    2.800324
     34          1           0       -1.098763   -0.393358    2.738113
     35          6           0        0.866730   -0.773079    3.577466
     36          1           0        0.968194   -1.713950    3.023600
     37          6           0        2.258800   -0.137118    3.656779
     38          1           0        2.936008   -0.740844    4.268902
     39          1           0        2.202792    0.862883    4.106238
     40          1           0        2.693308   -0.042536    2.660128
     41          6           0        0.307780   -1.075955    4.972769
     42          1           0        0.249379   -0.160394    5.579080
     43          1           0        0.948822   -1.786522    5.508621
     44          1           0       -0.699704   -1.504609    4.916820
     45          8           0       -1.935054   -1.497687    0.786275
     46          1           0       -1.155864   -1.804788    0.277760
     47          1           0       -2.337097   -0.813299    0.231042
     48          1           0        1.984968   -4.297657   -1.305377
     49          1           0       -4.777468    1.305809   -3.082765
     50          1           0       -0.527926    1.897497   -1.339861
     51          1           0       -0.265848    1.070654    3.300699
 ---------------------------------------------------------------------
 Rotational constants (GHZ):      0.2746739      0.2117046      0.1529878
 Standard basis: 6-31G(d,p) (6D, 7F)
   465 basis functions,   798 primitive gaussians,   465 cartesian basis functions
    85 alpha electrons       85 beta electrons
       nuclear repulsion energy      1928.6127491651 Hartrees.
 NAtoms=   51 NActive=   51 NUniq=   51 SFac= 1.00D+00 NAtFMM=   60 NAOKFM=F Big=F
 Integral buffers will be    131072 words long.
 Raffenetti 2 integral format.
 Two-electron integral symmetry is turned off.
 Nuclear repulsion after empirical dispersion term =     1928.5515357434 Hartrees.
 One-electron integrals computed using PRISM.
 NBasis=   465 RedAO= T EigKep=  2.05D-03  NBF=   465
 NBsUse=   465 1.00D-06 EigRej= -1.00D+00 NBFU=   465
 Initial guess from the checkpoint file:  "ts-frame25_qm-modify-struc_-1-irc-rc.chk"
 B after Tr=     0.007428    0.012355   -0.010923
         Rot=    1.000000   -0.000903   -0.000042   -0.000136 Ang=  -0.10 deg.
 ExpMin= 1.61D-01 ExpMax= 5.48D+03 ExpMxC= 8.25D+02 IAcc=2 IRadAn=         4 AccDes= 0.00D+00
 Harris functional with IExCor=  402 and IRadAn=       4 diagonalized for initial guess.
 HarFok:  IExCor=  402 AccDes= 0.00D+00 IRadAn=         4 IDoV= 1 UseB2=F ITyADJ=14
 ICtDFT=  3500011 ScaDFX=  1.000000  1.000000  1.000000  1.000000
 FoFCou: FMM=F IPFlag=           0 FMFlag=      100000 FMFlg1=           0
         NFxFlg=           0 DoJE=T BraDBF=F KetDBF=T FulRan=T
         wScrn=  0.000000 ICntrl=     500 IOpCl=  0 I1Cent=   200000004 NGrid=           0
         NMat0=    1 NMatS0=      1 NMatT0=    0 NMatD0=    1 NMtDS0=    0 NMtDT0=    0
 Symmetry not used in FoFCou.
 Requested convergence on RMS density matrix=1.00D-08 within 128 cycles.
 Requested convergence on MAX density matrix=1.00D-06.
 Requested convergence on             energy=1.00D-06.
 No special actions if energy rises.
 Integral accuracy reduced to 1.0D-05 until final iterations.
 Initial convergence to 1.0D-05 achieved.  Increase integral accuracy.
 SCF Done:  E(RB3LYP) =  -1057.93082021     A.U. after   12 cycles
            NFock= 12  Conv=0.65D-08     -V/T= 2.0092
 Calling FoFJK, ICntrl=      2127 FMM=F ISym2X=0 I1Cent= 0 IOpClX= 0 NMat=1 NMatS=1 NMatT=0.
 -------------------------------------------------------------------
 Center     Atomic                   Forces (Hartrees/Bohr)
 Number     Number              X              Y              Z
 -------------------------------------------------------------------
      1        6           0.001760159   -0.000355696    0.000220095
      2        1          -0.000414130   -0.000315322    0.000367085
      3        1          -0.000833860    0.000397532   -0.000685285
      4        6          -0.000519372    0.000144345   -0.000437825
      5        8          -0.000268464    0.001100384   -0.000483600
      6        8          -0.000488905   -0.000770925    0.001477691
      7        6           0.000716316    0.000351310    0.001367669
      8        1          -0.000079922   -0.000111519    0.000218040
      9        1           0.000347555    0.000424644   -0.000394682
     10        6          -0.000725774    0.002084775   -0.000421805
     11        8           0.000320935   -0.000414765    0.000177564
     12        8          -0.001000130   -0.001027333   -0.000928292
     13        1           0.000783264    0.001162578    0.000108838
     14        6           0.000728860   -0.001158689    0.001641706
     15        1           0.001402751   -0.000996438   -0.000632724
     16        6           0.000562010    0.006400565    0.000500088
     17        1          -0.000156987   -0.000875726    0.000895453
     18        1          -0.000711896   -0.003529966   -0.000890408
     19        6           0.000436218   -0.000161400   -0.000148281
     20        1           0.000055805   -0.000321350    0.001372314
     21        6          -0.000110424   -0.000056921   -0.001284859
     22        1           0.000423328    0.000054379   -0.000203197
     23        1          -0.000146131   -0.000208355    0.000133095
     24        1          -0.000105188    0.000063253    0.000636837
     25        6          -0.002235029    0.000978463    0.000698469
     26        1           0.000528096   -0.000789074   -0.001503961
     27        1           0.000082398    0.000395109   -0.000621055
     28        1           0.000876803   -0.001289678    0.001566078
     29        6           0.000545444   -0.001545446   -0.002193418
     30        8           0.000103086    0.001173712    0.002653303
     31        7          -0.000712664   -0.000895800    0.002008565
     32        1           0.001907910    0.002687269   -0.002011000
     33        6          -0.000950223   -0.000915153   -0.000318910
     34        1           0.000557466    0.000823233   -0.000281406
     35        6          -0.000092336    0.000267406    0.000136591
     36        1          -0.000374786   -0.000557738   -0.000136866
     37        6          -0.000553411    0.001625975   -0.000585947
     38        1           0.000907428   -0.001229044    0.000499813
     39        1           0.000029827    0.000455530    0.000540132
     40        1           0.000442303   -0.000404270   -0.000588094
     41        6          -0.000146382    0.000522277    0.000628606
     42        1          -0.000258070   -0.000614512   -0.000529718
     43        1          -0.000088469    0.000374669   -0.000048870
     44        1           0.000482459    0.000051270   -0.000083696
     45        8          -0.001320900   -0.001402731   -0.000619896
     46        1           0.000255195   -0.000084181   -0.000133100
     47        1          -0.000291667   -0.000960391   -0.000652636
     48        1          -0.000417351   -0.000034817   -0.000154471
     49        1          -0.000773685   -0.001587098   -0.000984581
     50        1          -0.001135105    0.000712996   -0.000460561
     51        1           0.000655646    0.000362665    0.000571110
 -------------------------------------------------------------------
 Cartesian Forces:  Max     0.006400565 RMS     0.001051364

 GradGradGradGradGradGradGradGradGradGradGradGradGradGradGradGradGradGrad
 Berny optimization.
 Using GDIIS optimizer.
 FormGI is forming the generalized inverse of G from B-inverse, IUseBI=4.
 Internal  Forces:  Max     0.016193549 RMS     0.002076426
 Search for a local minimum.
 Step number  11 out of a maximum of  252
 All quantities printed in internal units (Hartrees-Bohrs-Radians)
 Swapping is turned off.
 Update second derivatives using D2CorX and points   10   11
 DE= -6.04D-04 DEPred=-8.90D-04 R= 6.78D-01
 TightC=F SS=  1.41D+00  RLast= 3.75D-01 DXNew= 8.4853D-01 1.1245D+00
 Trust test= 6.78D-01 RLast= 3.75D-01 DXMaxT set to 8.49D-01
 ITU=  1 -1  1  1 -1  1 -1  1  0  1  0
     Eigenvalues ---   -0.87302  -0.00023  -0.00005   0.00065   0.00172
     Eigenvalues ---    0.00209   0.00246   0.00282   0.00316   0.00322
     Eigenvalues ---    0.00357   0.00407   0.00413   0.00502   0.00589
     Eigenvalues ---    0.00958   0.01261   0.01348   0.01551   0.01685
     Eigenvalues ---    0.01912   0.02144   0.02549   0.02705   0.03109
     Eigenvalues ---    0.03140   0.03541   0.03561   0.03721   0.03919
     Eigenvalues ---    0.04020   0.04096   0.04217   0.04262   0.04381
     Eigenvalues ---    0.04442   0.04492   0.04617   0.04636   0.04671
     Eigenvalues ---    0.04693   0.04728   0.04761   0.04798   0.04844
     Eigenvalues ---    0.04862   0.04987   0.05133   0.05321   0.05355
     Eigenvalues ---    0.05621   0.05720   0.05809   0.05839   0.06148
     Eigenvalues ---    0.07699   0.08389   0.08462   0.08857   0.10557
     Eigenvalues ---    0.11720   0.11799   0.12115   0.12152   0.12176
     Eigenvalues ---    0.12308   0.12364   0.12510   0.12660   0.12819
     Eigenvalues ---    0.13106   0.13154   0.13344   0.13716   0.13836
     Eigenvalues ---    0.13889   0.14027   0.14264   0.14502   0.14895
     Eigenvalues ---    0.15301   0.15389   0.15915   0.18062   0.18323
     Eigenvalues ---    0.18467   0.18767   0.18971   0.20083   0.21364
     Eigenvalues ---    0.21958   0.22474   0.22634   0.22708   0.23600
     Eigenvalues ---    0.24758   0.27065   0.27225   0.27759   0.28593
     Eigenvalues ---    0.28827   0.29114   0.29745   0.30574   0.31328
     Eigenvalues ---    0.31486   0.32053   0.32605   0.32700   0.32805
     Eigenvalues ---    0.32979   0.33067   0.33175   0.33261   0.33302
     Eigenvalues ---    0.33357   0.33369   0.33448   0.33539   0.33626
     Eigenvalues ---    0.33808   0.34062   0.34122   0.34174   0.34253
     Eigenvalues ---    0.34271   0.34359   0.34465   0.34555   0.34662
     Eigenvalues ---    0.34720   0.34812   0.35219   0.38369   0.40461
     Eigenvalues ---    0.46758   0.48913   0.50293   0.52292   0.55295
     Eigenvalues ---    0.58507   0.68839   0.71311   0.81751   0.83042
     Eigenvalues ---    1.17890   2.17701
 Eigenvalue     3 is  -5.45D-05 should be greater than     0.000000 Eigenvector:
                          D1        D2        D3        D4        D5
   1                   -0.43542  -0.42897  -0.40059  -0.39414  -0.39388
                          D6        A3        A1        A4        D71
   1                   -0.38743  -0.02535   0.02156   0.01801  -0.01597
 Cut down GDIIS temporarily because of the coefficient check. E 4
 DIIS coeff's:      0.83371      0.16629
 Cosine:  1.000 >  0.970
 Length:  1.000
 GDIIS step was calculated using  2 of the last 11 vectors.
 Iteration  1 RMS(Cart)=  0.21595231 RMS(Int)=  0.00858952
 Iteration  2 RMS(Cart)=  0.02980588 RMS(Int)=  0.00015627
 Iteration  3 RMS(Cart)=  0.00049610 RMS(Int)=  0.00005314
 Iteration  4 RMS(Cart)=  0.00000011 RMS(Int)=  0.00005314
 Variable       Old X    -DE/DX   Delta X   Delta X   Delta X     New X
                                 (Linear)    (Quad)   (Total)
    R1        2.07628  -0.00062  -0.00017   0.00326   0.00309   2.07937
    R2        2.07036  -0.00115  -0.00039   0.00650   0.00611   2.07647
    R3        2.90843   0.00036   0.00008  -0.00060  -0.00053   2.90790
    R4        2.06471   0.00029   0.00010  -0.00163  -0.00153   2.06318
    R5        2.37256   0.00219   0.00001   0.00175   0.00176   2.37433
    R6        2.40233   0.00352   0.00034  -0.01033  -0.00999   2.39234
    R7        3.58322  -0.00046  -0.00105   0.00219   0.00114   3.58436
    R8        3.17817   0.00031   0.00331   0.04355   0.04685   3.22503
    R9        2.06902   0.00012  -0.00009   0.00078   0.00069   2.06971
   R10        2.06530   0.00067   0.00027  -0.00439  -0.00412   2.06118
   R11        2.87603  -0.00059  -0.00006   0.00095   0.00089   2.87693
   R12        2.05485   0.00199   0.00086  -0.01307  -0.01220   2.04265
   R13        2.31259   0.00049   0.00015  -0.00245  -0.00230   2.31029
   R14        2.49385  -0.00046  -0.00010   0.00135   0.00125   2.49510
   R15        1.98458   0.00133   0.00083  -0.01132  -0.01049   1.97409
   R16        2.72486   0.00113  -0.00111   0.01776   0.01665   2.74151
   R17        2.06772   0.00031   0.00008  -0.00245  -0.00237   2.06536
   R18        2.89632  -0.00080  -0.00083   0.01268   0.01185   2.90817
   R19        2.87541  -0.00154   0.00005  -0.00048  -0.00043   2.87498
   R20        2.06474   0.00125   0.00053  -0.00816  -0.00764   2.05711
   R21        2.06163   0.00101   0.00071  -0.01228  -0.01157   2.05006
   R22        2.08932  -0.00353  -0.00127   0.02020   0.01893   2.10825
   R23        2.91175  -0.00060  -0.00035   0.00627   0.00592   2.91767
   R24        2.08561  -0.00088  -0.00025   0.00361   0.00336   2.08897
   R25        2.90321   0.00018   0.00017  -0.00221  -0.00204   2.90117
   R26        2.90176   0.00084   0.00010  -0.00065  -0.00055   2.90121
   R27        2.07237   0.00002   0.00010  -0.00122  -0.00113   2.07125
   R28        2.07249  -0.00018  -0.00013   0.00221   0.00208   2.07457
   R29        2.07484  -0.00065  -0.00022   0.00326   0.00303   2.07788
   R30        2.06849   0.00164   0.00059  -0.00933  -0.00874   2.05975
   R31        2.06776  -0.00007  -0.00014   0.00200   0.00186   2.06961
   R32        2.06417   0.00201   0.00057  -0.00831  -0.00775   2.05642
   R33        2.38153   0.00198   0.00020  -0.00442  -0.00422   2.37731
   R34        2.51295  -0.00137   0.00043  -0.00723  -0.00681   2.50614
   R35        1.98358   0.00049  -0.00013  -0.00757  -0.00770   1.97589
   R36        2.76022  -0.00050  -0.00008   0.00044   0.00036   2.76058
   R37        2.07514  -0.00085   0.00002  -0.00111  -0.00109   2.07405
   R38        2.89901  -0.00014  -0.00036   0.00403   0.00368   2.90269
   R39        2.07282   0.00049   0.00008  -0.00051  -0.00044   2.07238
   R40        2.07208   0.00051   0.00018  -0.00403  -0.00385   2.06823
   R41        2.89603   0.00093   0.00024  -0.00323  -0.00300   2.89303
   R42        2.89753  -0.00009  -0.00011   0.00208   0.00198   2.89950
   R43        2.06819   0.00152   0.00048  -0.00751  -0.00702   2.06116
   R44        2.07453   0.00063   0.00028  -0.00447  -0.00419   2.07034
   R45        2.06236   0.00068   0.00038  -0.00578  -0.00540   2.05696
   R46        2.07808  -0.00079  -0.00024   0.00390   0.00367   2.08174
   R47        2.07266  -0.00032  -0.00013   0.00209   0.00196   2.07462
   R48        2.07173  -0.00046  -0.00017   0.00268   0.00251   2.07423
   R49        1.85158  -0.00012   0.00008   0.00110   0.00118   1.85276
   R50        1.83051  -0.00018  -0.00012   0.00189   0.00177   1.83227
    A1        1.87574   0.00012  -0.00011  -0.00056  -0.00067   1.87506
    A2        1.89372   0.00004  -0.00025   0.00135   0.00110   1.89482
    A3        1.88706   0.00005   0.00017  -0.00062  -0.00046   1.88660
    A4        1.93455  -0.00001  -0.00002  -0.00098  -0.00100   1.93354
    A5        1.92885   0.00027   0.00010  -0.00074  -0.00064   1.92821
    A6        1.94172  -0.00046   0.00011   0.00154   0.00164   1.94337
    A7        2.04519  -0.00702  -0.00039   0.00134   0.00092   2.04610
    A8        2.01390  -0.00613   0.00018  -0.00414  -0.00400   2.00990
    A9        2.22234   0.01312   0.00017   0.00373   0.00387   2.22621
   A10        2.16507   0.01414   0.00933  -0.10803  -0.09870   2.06637
   A11        1.94792   0.01619  -0.00003   0.04135   0.04131   1.98923
   A12        1.87092   0.00019   0.00060  -0.00542  -0.00482   1.86610
   A13        1.91215  -0.00032   0.00025  -0.00323  -0.00297   1.90917
   A14        1.91632  -0.00003   0.00012  -0.00324  -0.00312   1.91320
   A15        1.91752   0.00009  -0.00002   0.00175   0.00172   1.91924
   A16        1.92586   0.00013  -0.00066   0.00755   0.00687   1.93273
   A17        1.92044  -0.00006  -0.00027   0.00232   0.00205   1.92249
   A18        2.13261  -0.00056  -0.00040   0.00409   0.00367   2.13627
   A19        1.95034   0.00170   0.00033  -0.00334  -0.00303   1.94731
   A20        2.20024  -0.00114   0.00006  -0.00076  -0.00072   2.19953
   A21        1.93996  -0.00126   0.00000   0.00230   0.00230   1.94227
   A22        1.93887  -0.00119  -0.00033  -0.00658  -0.00695   1.93192
   A23        1.82457   0.00063  -0.00011   0.00090   0.00082   1.82539
   A24        1.87054   0.00016   0.00012   0.00282   0.00290   1.87344
   A25        2.02934  -0.00078  -0.00160   0.01530   0.01372   2.04305
   A26        1.92164   0.00075   0.00128  -0.01113  -0.00988   1.91176
   A27        1.87016   0.00052   0.00070  -0.00123  -0.00049   1.86967
   A28        1.92872  -0.00020  -0.00202   0.01791   0.01578   1.94450
   A29        1.88896   0.00126   0.00039   0.00186   0.00222   1.89117
   A30        1.99277  -0.00198   0.00184  -0.02248  -0.02063   1.97213
   A31        1.86092  -0.00055   0.00015   0.00305   0.00315   1.86407
   A32        1.89698   0.00051  -0.00013  -0.00616  -0.00621   1.89077
   A33        1.89062   0.00106  -0.00031   0.00735   0.00705   1.89766
   A34        1.90135  -0.00030   0.00037  -0.00746  -0.00710   1.89425
   A35        1.90456   0.00133  -0.00077   0.01042   0.00968   1.91424
   A36        1.96508  -0.00142   0.00060  -0.00899  -0.00841   1.95666
   A37        1.88413  -0.00041   0.00021  -0.00168  -0.00146   1.88267
   A38        1.87785   0.00083  -0.00003   0.00434   0.00427   1.88212
   A39        1.92887  -0.00001  -0.00037   0.00325   0.00290   1.93177
   A40        1.91925   0.00069  -0.00004  -0.00039  -0.00044   1.91881
   A41        1.94728  -0.00026  -0.00008   0.00253   0.00245   1.94973
   A42        1.94766  -0.00003   0.00009  -0.00216  -0.00207   1.94559
   A43        1.87936  -0.00024  -0.00014   0.00362   0.00347   1.88283
   A44        1.88316  -0.00028   0.00008  -0.00222  -0.00215   1.88100
   A45        1.88460   0.00009   0.00009  -0.00133  -0.00124   1.88336
   A46        1.92971   0.00085   0.00026  -0.00591  -0.00568   1.92403
   A47        1.94562   0.00010   0.00022  -0.00106  -0.00084   1.94478
   A48        1.94809  -0.00146   0.00028  -0.00797  -0.00770   1.94039
   A49        1.87989  -0.00031   0.00004  -0.00099  -0.00096   1.87893
   A50        1.90591   0.00013  -0.00026   0.00413   0.00383   1.90975
   A51        1.85167   0.00070  -0.00059   0.01283   0.01225   1.86392
   A52        2.09831   0.00303   0.00013   0.00598   0.00611   2.10442
   A53        2.06411  -0.00407   0.00008  -0.01082  -0.01073   2.05338
   A54        2.11992   0.00103  -0.00022   0.00479   0.00457   2.12449
   A55        2.04619  -0.00045  -0.00128   0.00507   0.00379   2.04998
   A56        2.08813  -0.00293  -0.00083  -0.00389  -0.00517   2.08296
   A57        2.08629   0.00077  -0.00025   0.00812   0.00754   2.09383
   A58        1.99161   0.00262   0.00017   0.01815   0.01805   2.00966
   A59        3.00557  -0.00474  -0.00074  -0.08164  -0.08238   2.92319
   A60        1.87956   0.00001   0.00015  -0.00391  -0.00371   1.87585
   A61        1.93425  -0.00020  -0.00065   0.01665   0.01601   1.95026
   A62        1.90750   0.00006  -0.00001  -0.00421  -0.00424   1.90326
   A63        1.91993   0.00054   0.00074  -0.01078  -0.01003   1.90990
   A64        1.88501   0.00009  -0.00017   0.00385   0.00365   1.88867
   A65        1.93604  -0.00048  -0.00005  -0.00197  -0.00203   1.93401
   A66        1.87025   0.00003   0.00012  -0.00358  -0.00349   1.86676
   A67        1.95441   0.00021  -0.00068   0.01222   0.01154   1.96595
   A68        1.91670  -0.00033   0.00010  -0.00479  -0.00471   1.91200
   A69        1.87357  -0.00008   0.00030   0.00059   0.00089   1.87447
   A70        1.90064   0.00007   0.00024  -0.00377  -0.00355   1.89709
   A71        1.94551   0.00010  -0.00004  -0.00105  -0.00109   1.94443
   A72        1.94131  -0.00045   0.00020  -0.00437  -0.00417   1.93714
   A73        1.93142   0.00024  -0.00003   0.00117   0.00113   1.93255
   A74        1.92874  -0.00002   0.00007   0.00145   0.00150   1.93025
   A75        1.88081   0.00015   0.00010  -0.00166  -0.00156   1.87925
   A76        1.88833  -0.00012   0.00037  -0.00775  -0.00739   1.88094
   A77        1.89153   0.00022  -0.00073   0.01130   0.01054   1.90207
   A78        1.93546   0.00003   0.00008  -0.00051  -0.00043   1.93503
   A79        1.93853   0.00009   0.00002  -0.00037  -0.00035   1.93817
   A80        1.94529  -0.00018  -0.00008   0.00039   0.00031   1.94559
   A81        1.87660  -0.00000   0.00001   0.00007   0.00008   1.87667
   A82        1.88060   0.00000  -0.00004   0.00085   0.00080   1.88140
   A83        1.88466   0.00006   0.00002  -0.00041  -0.00039   1.88427
   A84        1.82764  -0.00070   0.00097  -0.01417  -0.01321   1.81443
   A85        3.16377  -0.00120  -0.00077   0.00408   0.00331   3.16708
   A86        3.15992   0.00321   0.00199  -0.03567  -0.03368   3.12624
   A87        3.08986   0.00277  -0.00127   0.02172   0.02045   3.11031
   A88        3.14009  -0.00468  -0.00077  -0.04481  -0.04558   3.09450
    D1        1.61033  -0.00015   0.00232   0.00100   0.00330   1.61363
    D2       -1.47223  -0.00010   0.00285  -0.01474  -0.01188  -1.48411
    D3       -2.61712   0.00003   0.00201   0.00057   0.00257  -2.61455
    D4        0.58351   0.00007   0.00255  -0.01517  -0.01261   0.57089
    D5       -0.46346   0.00004   0.00221  -0.00000   0.00219  -0.46127
    D6        2.73717   0.00009   0.00274  -0.01574  -0.01299   2.72418
    D7        2.74053  -0.00319   0.01800  -0.00734   0.01063   2.75116
    D8       -0.46815  -0.00411   0.01739   0.01022   0.02764  -0.44051
    D9        2.96216  -0.00259  -0.01599  -0.14210  -0.15808   2.80407
   D10       -0.11338  -0.00164  -0.01537  -0.15957  -0.17495  -0.28833
   D11        2.16182   0.00198  -0.00381   0.04181   0.03800   2.19982
   D12        2.81654   0.00615  -0.01465   0.15923   0.14458   2.96112
   D13        1.97920  -0.00013  -0.00611   0.05370   0.04758   2.02679
   D14       -1.16204   0.00006  -0.00744   0.06743   0.05999  -1.10205
   D15       -2.25299  -0.00004  -0.00524   0.04623   0.04098  -2.21200
   D16        0.88896   0.00016  -0.00657   0.05996   0.05339   0.94235
   D17       -0.12924   0.00015  -0.00625   0.05830   0.05205  -0.07719
   D18        3.01271   0.00035  -0.00758   0.07203   0.06445   3.07716
   D19       -3.11155  -0.00040   0.00178  -0.03863  -0.03683   3.13480
   D20        0.03041  -0.00019   0.00038  -0.02425  -0.02388   0.00653
   D21        0.94080   0.00055   0.01037  -0.06976  -0.05940   0.88140
   D22       -1.10247   0.00008   0.00972  -0.14954  -0.13973  -1.24220
   D23       -3.13416   0.00011   0.01043  -0.16421  -0.15377   2.99525
   D24        1.04224  -0.00086   0.00933  -0.16030  -0.15099   0.89125
   D25        0.98094  -0.00058   0.00818  -0.14248  -0.13424   0.84670
   D26       -1.05076  -0.00054   0.00888  -0.15714  -0.14827  -1.19903
   D27        3.12564  -0.00152   0.00778  -0.15323  -0.14550   2.98015
   D28        3.11138   0.00015   0.00896  -0.14182  -0.13283   2.97855
   D29        1.07969   0.00018   0.00967  -0.15648  -0.14686   0.93283
   D30       -1.02710  -0.00079   0.00857  -0.15258  -0.14408  -1.17118
   D31       -1.63942  -0.00115   0.00394  -0.04775  -0.04380  -1.68322
   D32        1.45883  -0.00133   0.00377  -0.04890  -0.04512   1.41371
   D33        2.49946   0.00038   0.00544  -0.04962  -0.04419   2.45527
   D34       -0.68548   0.00020   0.00526  -0.05077  -0.04551  -0.73098
   D35        0.34213  -0.00048   0.00432  -0.04468  -0.04038   0.30175
   D36       -2.84281  -0.00065   0.00415  -0.04583  -0.04170  -2.88451
   D37        1.11700   0.00073   0.00326  -0.02595  -0.02272   1.09428
   D38       -3.11302   0.00082   0.00329  -0.02630  -0.02306  -3.13608
   D39       -0.96460   0.00078   0.00268  -0.02076  -0.01815  -0.98276
   D40       -3.00432  -0.00054   0.00183  -0.02323  -0.02133  -3.02565
   D41       -0.95115  -0.00046   0.00186  -0.02358  -0.02167  -0.97282
   D42        1.19726  -0.00049   0.00124  -0.01803  -0.01676   1.18050
   D43       -0.98887  -0.00036   0.00178  -0.01896  -0.01716  -1.00603
   D44        1.06431  -0.00027   0.00181  -0.01931  -0.01750   1.04680
   D45       -3.07047  -0.00030   0.00120  -0.01377  -0.01260  -3.08306
   D46        1.08084  -0.00031  -0.00096   0.03226   0.03130   1.11215
   D47       -1.00325  -0.00030  -0.00071   0.02638   0.02567  -0.97758
   D48       -3.11324  -0.00022  -0.00084   0.02782   0.02699  -3.08625
   D49       -3.13835  -0.00017  -0.00083   0.02817   0.02735  -3.11100
   D50        1.06074  -0.00016  -0.00058   0.02228   0.02171   1.08246
   D51       -1.04925  -0.00007  -0.00070   0.02373   0.02304  -1.02621
   D52       -1.08901   0.00058  -0.00095   0.03423   0.03326  -1.05575
   D53        3.11008   0.00059  -0.00070   0.02834   0.02763   3.13771
   D54        1.00009   0.00068  -0.00083   0.02979   0.02895   1.02904
   D55       -3.06026  -0.00001   0.00233  -0.01901  -0.01668  -3.07695
   D56        1.13229  -0.00026   0.00196  -0.01311  -0.01116   1.12113
   D57       -0.93498  -0.00025   0.00238  -0.02334  -0.02095  -0.95593
   D58        1.12770   0.00068   0.00153  -0.00717  -0.00563   1.12207
   D59       -0.96293   0.00043   0.00116  -0.00127  -0.00010  -0.96304
   D60       -3.03020   0.00044   0.00158  -0.01150  -0.00990  -3.04010
   D61       -0.92550   0.00069   0.00150  -0.00950  -0.00802  -0.93352
   D62       -3.01613   0.00044   0.00113  -0.00361  -0.00250  -3.01863
   D63        1.19979   0.00045   0.00154  -0.01383  -0.01229   1.18750
   D64        0.28740   0.00053  -0.01141   0.11309   0.10168   0.38908
   D65       -2.80944   0.00084  -0.01124   0.11467   0.10344  -2.70600
   D66       -0.26876   0.00197  -0.00034   0.04813   0.04766  -0.22110
   D67       -2.87996   0.00026   0.00148  -0.00402  -0.00242  -2.88237
   D68        2.82893   0.00184  -0.00050   0.04699   0.04635   2.87528
   D69        0.21772   0.00013   0.00131  -0.00516  -0.00372   0.21401
   D70        2.70698   0.00217   0.01928  -0.00611   0.01320   2.72018
   D71       -0.93778   0.00338   0.01745   0.04090   0.05833  -0.87945
   D72        1.04487  -0.00037  -0.00157  -0.00390  -0.00533   1.03955
   D73       -3.13757   0.00018  -0.00096  -0.00967  -0.01048   3.13513
   D74       -0.99870  -0.00051  -0.00145  -0.00404  -0.00534  -1.00404
   D75       -1.59413  -0.00042   0.00044  -0.04710  -0.04681  -1.64094
   D76        0.50661   0.00013   0.00105  -0.05288  -0.05197   0.45464
   D77        2.64548  -0.00056   0.00056  -0.04724  -0.04683   2.59865
   D78       -1.01381  -0.00041   0.00156  -0.04387  -0.04229  -1.05610
   D79        1.03625  -0.00037   0.00162  -0.03854  -0.03691   0.99934
   D80       -3.07570  -0.00033   0.00115  -0.03472  -0.03355  -3.10926
   D81        1.06274  -0.00017   0.00181  -0.04515  -0.04334   1.01939
   D82        3.11279  -0.00014   0.00187  -0.03982  -0.03796   3.07483
   D83       -0.99916  -0.00010   0.00140  -0.03599  -0.03461  -1.03377
   D84       -3.13600  -0.00002   0.00205  -0.04855  -0.04649   3.10069
   D85       -1.08594   0.00002   0.00211  -0.04322  -0.04111  -1.12706
   D86        1.08529   0.00006   0.00164  -0.03939  -0.03776   1.04753
   D87        3.07602   0.00013   0.00266  -0.04232  -0.03966   3.03636
   D88        0.98593   0.00008   0.00243  -0.03814  -0.03571   0.95021
   D89       -1.10939  -0.00033   0.00331  -0.05398  -0.05068  -1.16007
   D90       -1.15910   0.00024   0.00261  -0.03945  -0.03684  -1.19594
   D91        3.03399   0.00018   0.00237  -0.03528  -0.03289   3.00110
   D92        0.93868  -0.00023   0.00326  -0.05112  -0.04786   0.89082
   D93        0.92092   0.00033   0.00306  -0.04429  -0.04124   0.87968
   D94       -1.16918   0.00028   0.00283  -0.04012  -0.03729  -1.20647
   D95        3.01869  -0.00013   0.00371  -0.05596  -0.05225   2.96643
   D96       -1.15814   0.00014   0.00040   0.00283   0.00323  -1.15491
   D97        3.03941   0.00006   0.00033   0.00332   0.00365   3.04305
   D98        0.93702   0.00004   0.00035   0.00382   0.00417   0.94119
   D99        3.08208   0.00025   0.00007   0.01205   0.01211   3.09419
   D100       0.99644   0.00017  -0.00001   0.01254   0.01253   1.00897
   D101      -1.10595   0.00015   0.00001   0.01304   0.01305  -1.09290
   D102       1.01824   0.00024  -0.00043   0.01433   0.01389   1.03213
   D103      -1.06740   0.00016  -0.00051   0.01482   0.01431  -1.05309
   D104       3.11340   0.00014  -0.00049   0.01532   0.01483   3.12823
         Item               Value     Threshold  Converged?
 Maximum Force            0.016194     0.000450     NO 
 RMS     Force            0.002076     0.000300     NO 
 Maximum Displacement     0.890910     0.001800     NO 
 RMS     Displacement     0.232261     0.001200     NO 
 Predicted change in Energy=-1.387951D-03
 GradGradGradGradGradGradGradGradGradGradGradGradGradGradGradGradGradGrad

 Symmetry turned off by external request.
 Stoichiometry    C14H30NO6(1-)
 Framework group  C1[X(C14H30NO6)]
 Deg. of freedom   147
 Full point group                 C1      NOp   1
                          Input orientation:                          
 ---------------------------------------------------------------------
[truncated: 1,459,501 more chars]
