# Supplementary material for: Selective Protonation of Catalytic Dyad for γ-Secretase-Mediated Hydrolysis Revealed by Multiscale Simulations
Source: J Phys Chem B. 2024 Nov 7;128(46):11345–58. doi: 10.1021/acs.jpcb.4c04085 (PMC11586911; doi:10.1021/acs.jpcb.4c04085)
Supplement: Supplementary file 2 — jp4c04085_si_002.zip [file jp4c04085_si_002.zip › Figure S16 D385-protonated QM structures/TS_opt_freq.log]

 Entering Gaussian System, Link 0=g09
 Input=ts-frame25_qm-modify-struc_-1.gjf
 Output=ts-frame25_qm-modify-struc_-1.log
 Initial command:
 /share/home/wubh/software/g09/l1.exe "/share4/home/wubh/qmmm/ASH385/new_choosen_model/qm-cal/bridged-wat-step1/qm_region/ts-only_2bond/modify/gas/Gau-67590.inp" -scrdir="/share4/home/wubh/qmmm/ASH385/new_choosen_model/qm-cal/bridged-wat-step1/qm_region/ts-only_2bond/modify/gas/"
 Entering Link 1 = /share/home/wubh/software/g09/l1.exe PID=     67591.
  
 Copyright (c) 1988,1990,1992,1993,1995,1998,2003,2009,2015,
            Gaussian, Inc.  All Rights Reserved.
  
 This is part of the Gaussian(R) 09 program.  It is based on
 the Gaussian(R) 03 system (copyright 2003, Gaussian, Inc.),
 the Gaussian(R) 98 system (copyright 1998, Gaussian, Inc.),
 the Gaussian(R) 94 system (copyright 1995, Gaussian, Inc.),
 the Gaussian 92(TM) system (copyright 1992, Gaussian, Inc.),
 the Gaussian 90(TM) system (copyright 1990, Gaussian, Inc.),
 the Gaussian 88(TM) system (copyright 1988, Gaussian, Inc.),
 the Gaussian 86(TM) system (copyright 1986, Carnegie Mellon
 University), and the Gaussian 82(TM) system (copyright 1983,
 Carnegie Mellon University). Gaussian is a federally registered
 trademark of Gaussian, Inc.
  
 This software contains proprietary and confidential information,
 including trade secrets, belonging to Gaussian, Inc.
  
 This software is provided under written license and may be
 used, copied, transmitted, or stored only in accord with that
 written license.
  
 The following legend is applicable only to US Government
 contracts under FAR:
  
                    RESTRICTED RIGHTS LEGEND
  
 Use, reproduction and disclosure by the US Government is
 subject to restrictions as set forth in subparagraphs (a)
 and (c) of the Commercial Computer Software - Restricted
 Rights clause in FAR 52.227-19.
  
 Gaussian, Inc.
 340 Quinnipiac St., Bldg. 40, Wallingford CT 06492
  
  
 ---------------------------------------------------------------
 Warning -- This program may not be used in any manner that
 competes with the business of Gaussian, Inc. or will provide
 assistance to any competitor of Gaussian, Inc.  The licensee
 of this program is prohibited from giving any competitor of
 Gaussian, Inc. access to this program.  By using this program,
 the user acknowledges that Gaussian, Inc. is engaged in the
 business of creating and licensing software in the field of
 computational chemistry and represents and warrants to the
 licensee that it is not a competitor of Gaussian, Inc. and that
 it will not use this program in any manner prohibited above.
 ---------------------------------------------------------------
  

 Cite this work as:
 Gaussian 09, Revision E.01,
 M. J. Frisch, G. W. Trucks, H. B. Schlegel, G. E. Scuseria, 
 M. A. Robb, J. R. Cheeseman, G. Scalmani, V. Barone, B. Mennucci, 
 G. A. Petersson, H. Nakatsuji, M. Caricato, X. Li, H. P. Hratchian, 
 A. F. Izmaylov, J. Bloino, G. Zheng, J. L. Sonnenberg, M. Hada, 
 M. Ehara, K. Toyota, R. Fukuda, J. Hasegawa, M. Ishida, T. Nakajima, 
 Y. Honda, O. Kitao, H. Nakai, T. Vreven, J. A. Montgomery, Jr., 
 J. E. Peralta, F. Ogliaro, M. Bearpark, J. J. Heyd, E. Brothers, 
 K. N. Kudin, V. N. Staroverov, T. Keith, R. Kobayashi, J. Normand, 
 K. Raghavachari, A. Rendell, J. C. Burant, S. S. Iyengar, J. Tomasi, 
 M. Cossi, N. Rega, J. M. Millam, M. Klene, J. E. Knox, J. B. Cross, 
 V. Bakken, C. Adamo, J. Jaramillo, R. Gomperts, R. E. Stratmann, 
 O. Yazyev, A. J. Austin, R. Cammi, C. Pomelli, J. W. Ochterski, 
 R. L. Martin, K. Morokuma, V. G. Zakrzewski, G. A. Voth, 
 P. Salvador, J. J. Dannenberg, S. Dapprich, A. D. Daniels, 
 O. Farkas, J. B. Foresman, J. V. Ortiz, J. Cioslowski, 
 and D. J. Fox, Gaussian, Inc., Wallingford CT, 2013.
 
 ******************************************
 Gaussian 09:  ES64L-G09RevE.01 30-Nov-2015
                 5-Aug-2024 
 ******************************************
 %NprocShared=24
 Will use up to   24 processors via shared memory.
 %chk=ts-frame25_qm-modify-struc_-1.chk
 %mem=24GB
 ----------------------------------------------------------------------
 # opt=(calcfc,ts,notrustupdate,noeigentest) freq b3lyp/6-31G** em=gd3 
 int=ultrafine nosymm
 ----------------------------------------------------------------------
 1/5=1,9=1,10=4,11=1,14=-1,18=20,26=4,38=1/1,3;
 2/9=110,12=2,15=1,17=6,18=5,40=1/2;
 3/5=1,6=6,7=101,11=2,16=1,25=1,30=1,71=2,74=-5,75=-5,124=31,140=1/1,2,3;
 4//1;
 5/5=2,38=5/2;
 8/6=4,10=90,11=11/1;
 11/6=1,8=1,9=11,15=111,16=1,31=1/1,2,10;
 10/6=1,13=1,31=1/2;
 6/7=2,8=2,9=2,10=2,28=1/1;
 7/10=1,18=20,25=1,30=1/1,2,3,16;
 1/5=1,9=1,10=4,11=1,14=-1,18=20,26=4/3(2);
 2/9=110,15=1/2;
 99//99;
 2/9=110,15=1/2;
 3/5=1,6=6,7=101,11=2,16=1,25=1,30=1,71=1,74=-5,75=-5,124=31/1,2,3;
 4/5=5,16=3,69=1/1;
 5/5=2,38=5/2;
 7/30=1/1,2,3,16;
 1/5=1,9=1,11=1,14=-1,18=20,26=4/3(-5);
 2/9=110,15=1/2;
 6/7=2,8=2,9=2,10=2,19=2,28=1/1;
 99/9=1/99;
 -----
 Title
 -----
 Symbolic Z-matrix:
 Charge = -1 Multiplicity = 1
 C                     59.31182   32.48805   52.80693 
 H                     60.28385   32.48023   53.3053 
 H                     58.6937   31.66879   53.19046 
 C                     58.58305   33.82478   53.02625 
 O                     57.46466   33.92912   52.43525 
 O                     59.1508   34.68323   53.75105 
 C                     52.79791   38.54396   50.34496 
 H                     52.19729   37.73066   49.9288 
 H                     52.15606   39.3093   50.78697 
 C                     53.79118   37.99241   51.37479 
 O                     54.3467   36.89664   51.08727 
 O                     53.99585   38.71086   52.39931 
 H                     54.96677   38.27083   53.45486 
 C                     57.23452   37.92034   52.40246 
 H                     56.39364   38.10232   51.73433 
 C                     58.32536   37.11862   51.68724 
 H                     58.05435   36.0605   51.66105 
 H                     59.26012   37.17679   52.25633 
 C                     58.55031   37.59894   50.23983 
 H                     58.54616   38.70101   50.23213 
 C                     59.9158   37.12798   49.72072 
 H                     59.98139   36.03401   49.76399 
 H                     60.73575   37.53164   50.32592 
 H                     60.07859   37.4327   48.67936 
 C                     57.42625   37.1026   49.31456 
 H                     57.51847   37.53472   48.31012 
 H                     56.42931   37.33243   49.702 
 H                     57.48132   36.01131   49.21812 
 C                     56.653    37.32841   53.68057 
 O                     55.62491   37.97819   54.2009 
 N                     57.53873   36.81649   54.5827 
 H                     58.21473   36.15732   54.1562 
 C                     57.00024   36.26081   55.82542 
 H                     56.29829   35.44465   55.59986 
 C                     58.1319   35.74431   56.7248 
 H                     58.69664   35.00652   56.14068 
 C                     59.08869   36.87414   57.12574 
 H                     59.92454   36.4927   57.72456 
 H                     58.56472   37.63262   57.72297 
 H                     59.49359   37.3686   56.23918 
 C                     57.54468   35.05078   57.95988 
 H                     56.95323   35.75444   58.56076 
 H                     58.33657   34.6498   58.60346 
 H                     56.88752   34.22075   57.67702 
 O                     55.80343   35.83499   53.01843 
 H                     56.46567   35.10739   52.75076 
 H                     55.24864   36.14325   52.24006 
 H                     59.44152   32.31388   51.73345 
 H                     53.36002   38.99288   49.51761 
 H                     57.62184   38.90567   52.69437 
 H                     56.43117   37.0409   56.34314 
 
 Add virtual bond connecting atoms H13        and O12        Dist= 2.83D+00.
 Add virtual bond connecting atoms H46        and O5         Dist= 2.98D+00.
 Add virtual bond connecting atoms O6         and H32        Dist= 3.39D+00.
 Add virtual bond connecting atoms H47        and O11        Dist= 3.11D+00.

 GradGradGradGradGradGradGradGradGradGradGradGradGradGradGradGradGradGrad
 Berny optimization.
 Initialization pass.
                           ----------------------------
                           !    Initial Parameters    !
                           ! (Angstroms and Degrees)  !
 --------------------------                            --------------------------
 ! Name  Definition              Value          Derivative Info.                !
 --------------------------------------------------------------------------------
 ! R1    R(1,2)                  1.0924         calculate D2E/DX2 analytically  !
 ! R2    R(1,3)                  1.0956         calculate D2E/DX2 analytically  !
 ! R3    R(1,4)                  1.5382         calculate D2E/DX2 analytically  !
 ! R4    R(1,48)                 1.0952         calculate D2E/DX2 analytically  !
 ! R5    R(4,5)                  1.2692         calculate D2E/DX2 analytically  !
 ! R6    R(4,6)                  1.2588         calculate D2E/DX2 analytically  !
 ! R7    R(5,46)                 1.5767         calculate D2E/DX2 analytically  !
 ! R8    R(6,32)                 1.7926         calculate D2E/DX2 analytically  !
 ! R9    R(7,8)                  1.0933         calculate D2E/DX2 analytically  !
 ! R10   R(7,9)                  1.0923         calculate D2E/DX2 analytically  !
 ! R11   R(7,10)                 1.5334         calculate D2E/DX2 analytically  !
 ! R12   R(7,49)                 1.0964         calculate D2E/DX2 analytically  !
 ! R13   R(10,11)                1.2617         calculate D2E/DX2 analytically  !
 ! R14   R(10,12)                1.268          calculate D2E/DX2 analytically  !
 ! R15   R(11,47)                1.6462         calculate D2E/DX2 analytically  !
 ! R16   R(12,13)                1.5002         calculate D2E/DX2 analytically  !
 ! R17   R(13,30)                1.037          calculate D2E/DX2 analytically  !
 ! R18   R(14,15)                1.0893         calculate D2E/DX2 analytically  !
 ! R19   R(14,16)                1.5311         calculate D2E/DX2 analytically  !
 ! R20   R(14,29)                1.5238         calculate D2E/DX2 analytically  !
 ! R21   R(14,50)                1.0982         calculate D2E/DX2 analytically  !
 ! R22   R(16,17)                1.0926         calculate D2E/DX2 analytically  !
 ! R23   R(16,18)                1.0959         calculate D2E/DX2 analytically  !
 ! R24   R(16,19)                1.5415         calculate D2E/DX2 analytically  !
 ! R25   R(19,20)                1.1021         calculate D2E/DX2 analytically  !
 ! R26   R(19,21)                1.5349         calculate D2E/DX2 analytically  !
 ! R27   R(19,25)                1.5382         calculate D2E/DX2 analytically  !
 ! R28   R(21,22)                1.0968         calculate D2E/DX2 analytically  !
 ! R29   R(21,23)                1.0961         calculate D2E/DX2 analytically  !
 ! R30   R(21,24)                1.0972         calculate D2E/DX2 analytically  !
 ! R31   R(25,26)                1.0973         calculate D2E/DX2 analytically  !
 ! R32   R(25,27)                1.094          calculate D2E/DX2 analytically  !
 ! R33   R(25,28)                1.0969         calculate D2E/DX2 analytically  !
 ! R34   R(29,30)                1.3229         calculate D2E/DX2 analytically  !
 ! R35   R(29,31)                1.364          calculate D2E/DX2 analytically  !
 ! R36   R(31,32)                1.036          calculate D2E/DX2 analytically  !
 ! R37   R(31,33)                1.4639         calculate D2E/DX2 analytically  !
 ! R38   R(33,34)                1.0999         calculate D2E/DX2 analytically  !
 ! R39   R(33,35)                1.535          calculate D2E/DX2 analytically  !
 ! R40   R(33,51)                1.0956         calculate D2E/DX2 analytically  !
 ! R41   R(35,36)                1.0975         calculate D2E/DX2 analytically  !
 ! R42   R(35,37)                1.5339         calculate D2E/DX2 analytically  !
 ! R43   R(35,41)                1.5334         calculate D2E/DX2 analytically  !
 ! R44   R(37,38)                1.0967         calculate D2E/DX2 analytically  !
 ! R45   R(37,39)                1.0984         calculate D2E/DX2 analytically  !
 ! R46   R(37,40)                1.0929         calculate D2E/DX2 analytically  !
 ! R47   R(41,42)                1.0982         calculate D2E/DX2 analytically  !
 ! R48   R(41,43)                1.0964         calculate D2E/DX2 analytically  !
 ! R49   R(41,44)                1.0958         calculate D2E/DX2 analytically  !
 ! R50   R(45,46)                1.0196         calculate D2E/DX2 analytically  !
 ! R51   R(45,47)                1.0043         calculate D2E/DX2 analytically  !
 ! A1    A(2,1,3)              109.6921         calculate D2E/DX2 analytically  !
 ! A2    A(2,1,4)              111.2695         calculate D2E/DX2 analytically  !
 ! A3    A(2,1,48)             109.9165         calculate D2E/DX2 analytically  !
 ! A4    A(3,1,4)              109.4281         calculate D2E/DX2 analytically  !
 ! A5    A(3,1,48)             106.9187         calculate D2E/DX2 analytically  !
 ! A6    A(4,1,48)             109.5149         calculate D2E/DX2 analytically  !
 ! A7    A(1,4,5)              114.9941         calculate D2E/DX2 analytically  !
 ! A8    A(1,4,6)              117.4548         calculate D2E/DX2 analytically  !
 ! A9    A(5,4,6)              127.5498         calculate D2E/DX2 analytically  !
 ! A10   A(4,5,46)             121.7741         calculate D2E/DX2 analytically  !
 ! A11   A(4,6,32)             117.0916         calculate D2E/DX2 analytically  !
 ! A12   A(8,7,9)              110.6361         calculate D2E/DX2 analytically  !
 ! A13   A(8,7,10)             110.1152         calculate D2E/DX2 analytically  !
 ! A14   A(8,7,49)             107.3977         calculate D2E/DX2 analytically  !
 ! A15   A(9,7,10)             111.1543         calculate D2E/DX2 analytically  !
 ! A16   A(9,7,49)             108.6477         calculate D2E/DX2 analytically  !
 ! A17   A(10,7,49)            108.7833         calculate D2E/DX2 analytically  !
 ! A18   A(7,10,11)            116.3932         calculate D2E/DX2 analytically  !
 ! A19   A(7,10,12)            116.3213         calculate D2E/DX2 analytically  !
 ! A20   A(11,10,12)           127.2395         calculate D2E/DX2 analytically  !
 ! A21   A(10,11,47)           118.6269         calculate D2E/DX2 analytically  !
 ! A22   A(10,12,13)           120.4508         calculate D2E/DX2 analytically  !
 ! A23   A(15,14,16)           110.5454         calculate D2E/DX2 analytically  !
 ! A24   A(15,14,29)           106.5439         calculate D2E/DX2 analytically  !
 ! A25   A(15,14,50)           106.582          calculate D2E/DX2 analytically  !
 ! A26   A(16,14,29)           117.4056         calculate D2E/DX2 analytically  !
 ! A27   A(16,14,50)           110.0409         calculate D2E/DX2 analytically  !
 ! A28   A(29,14,50)           105.0795         calculate D2E/DX2 analytically  !
 ! A29   A(14,16,17)           109.973          calculate D2E/DX2 analytically  !
 ! A30   A(14,16,18)           109.7145         calculate D2E/DX2 analytically  !
 ! A31   A(14,16,19)           112.2977         calculate D2E/DX2 analytically  !
 ! A32   A(17,16,18)           105.9871         calculate D2E/DX2 analytically  !
 ! A33   A(17,16,19)           108.3875         calculate D2E/DX2 analytically  !
 ! A34   A(18,16,19)           110.2784         calculate D2E/DX2 analytically  !
 ! A35   A(16,19,20)           108.5168         calculate D2E/DX2 analytically  !
 ! A36   A(16,19,21)           110.5959         calculate D2E/DX2 analytically  !
 ! A37   A(16,19,25)           110.955          calculate D2E/DX2 analytically  !
 ! A38   A(20,19,21)           107.9275         calculate D2E/DX2 analytically  !
 ! A39   A(20,19,25)           108.4044         calculate D2E/DX2 analytically  !
 ! A40   A(21,19,25)           110.3447         calculate D2E/DX2 analytically  !
 ! A41   A(19,21,22)           110.2377         calculate D2E/DX2 analytically  !
 ! A42   A(19,21,23)           111.4537         calculate D2E/DX2 analytically  !
 ! A43   A(19,21,24)           111.5796         calculate D2E/DX2 analytically  !
 ! A44   A(22,21,23)           107.5049         calculate D2E/DX2 analytically  !
 ! A45   A(22,21,24)           107.7934         calculate D2E/DX2 analytically  !
 ! A46   A(23,21,24)           108.1057         calculate D2E/DX2 analytically  !
 ! A47   A(19,25,26)           111.2315         calculate D2E/DX2 analytically  !
 ! A48   A(19,25,27)           112.6511         calculate D2E/DX2 analytically  !
 ! A49   A(19,25,28)           109.708          calculate D2E/DX2 analytically  !
 ! A50   A(26,25,27)           108.5438         calculate D2E/DX2 analytically  !
 ! A51   A(26,25,28)           107.8827         calculate D2E/DX2 analytically  !
 ! A52   A(27,25,28)           106.6116         calculate D2E/DX2 analytically  !
 ! A53   A(14,29,30)           115.8293         calculate D2E/DX2 analytically  !
 ! A54   A(14,29,31)           116.9184         calculate D2E/DX2 analytically  !
 ! A55   A(30,29,31)           115.3965         calculate D2E/DX2 analytically  !
 ! A56   A(13,30,29)           110.419          calculate D2E/DX2 analytically  !
 ! A57   A(29,31,32)           112.9687         calculate D2E/DX2 analytically  !
 ! A58   A(29,31,33)           117.7139         calculate D2E/DX2 analytically  !
 ! A59   A(32,31,33)           110.3625         calculate D2E/DX2 analytically  !
 ! A60   A(6,32,31)            163.1295         calculate D2E/DX2 analytically  !
 ! A61   A(31,33,34)           110.0189         calculate D2E/DX2 analytically  !
 ! A62   A(31,33,35)           110.7272         calculate D2E/DX2 analytically  !
 ! A63   A(31,33,51)           108.779          calculate D2E/DX2 analytically  !
 ! A64   A(34,33,35)           109.9364         calculate D2E/DX2 analytically  !
 ! A65   A(34,33,51)           107.0829         calculate D2E/DX2 analytically  !
 ! A66   A(35,33,51)           110.2199         calculate D2E/DX2 analytically  !
 ! A67   A(33,35,36)           107.0804         calculate D2E/DX2 analytically  !
 ! A68   A(33,35,37)           111.418          calculate D2E/DX2 analytically  !
 ! A69   A(33,35,41)           109.986          calculate D2E/DX2 analytically  !
 ! A70   A(36,35,37)           108.2592         calculate D2E/DX2 analytically  !
 ! A71   A(36,35,41)           108.7665         calculate D2E/DX2 analytically  !
 ! A72   A(37,35,41)           111.192          calculate D2E/DX2 analytically  !
 ! A73   A(35,37,38)           111.2204         calculate D2E/DX2 analytically  !
 ! A74   A(35,37,39)           110.6828         calculate D2E/DX2 analytically  !
 ! A75   A(35,37,40)           110.6292         calculate D2E/DX2 analytically  !
 ! A76   A(38,37,39)           107.8695         calculate D2E/DX2 analytically  !
 ! A77   A(38,37,40)           108.5382         calculate D2E/DX2 analytically  !
 ! A78   A(39,37,40)           107.7809         calculate D2E/DX2 analytically  !
 ! A79   A(35,41,42)           110.9266         calculate D2E/DX2 analytically  !
 ! A80   A(35,41,43)           111.2002         calculate D2E/DX2 analytically  !
 ! A81   A(35,41,44)           111.367          calculate D2E/DX2 analytically  !
 ! A82   A(42,41,43)           107.5869         calculate D2E/DX2 analytically  !
 ! A83   A(42,41,44)           107.6728         calculate D2E/DX2 analytically  !
 ! A84   A(43,41,44)           107.9169         calculate D2E/DX2 analytically  !
 ! A85   A(46,45,47)           111.9841         calculate D2E/DX2 analytically  !
 ! A86   L(12,13,30,14,-1)     181.173          calculate D2E/DX2 analytically  !
 ! A87   L(5,46,45,16,-1)      183.1934         calculate D2E/DX2 analytically  !
 ! A88   L(11,47,45,13,-1)     170.4547         calculate D2E/DX2 analytically  !
 ! A89   L(12,13,30,14,-2)     179.3611         calculate D2E/DX2 analytically  !
 ! A90   L(5,46,45,16,-2)      182.6765         calculate D2E/DX2 analytically  !
 ! A91   L(11,47,45,13,-2)     181.4471         calculate D2E/DX2 analytically  !
 ! D1    D(2,1,4,5)            177.5275         calculate D2E/DX2 analytically  !
 ! D2    D(2,1,4,6)             -2.0857         calculate D2E/DX2 analytically  !
 ! D3    D(3,1,4,5)            -61.0915         calculate D2E/DX2 analytically  !
 ! D4    D(3,1,4,6)            119.2953         calculate D2E/DX2 analytically  !
 ! D5    D(48,1,4,5)            55.806          calculate D2E/DX2 analytically  !
 ! D6    D(48,1,4,6)          -123.8072         calculate D2E/DX2 analytically  !
 ! D7    D(1,4,5,46)           168.7365         calculate D2E/DX2 analytically  !
 ! D8    D(6,4,5,46)           -11.6964         calculate D2E/DX2 analytically  !
 ! D9    D(1,4,6,32)          -173.0997         calculate D2E/DX2 analytically  !
 ! D10   D(5,4,6,32)             7.3425         calculate D2E/DX2 analytically  !
 ! D11   D(4,5,45,47)          147.9926         calculate D2E/DX2 analytically  !
 ! D12   D(4,6,32,31)           76.7575         calculate D2E/DX2 analytically  !
 ! D13   D(8,7,10,11)           40.0613         calculate D2E/DX2 analytically  !
 ! D14   D(8,7,10,12)         -142.2219         calculate D2E/DX2 analytically  !
 ! D15   D(9,7,10,11)          163.0291         calculate D2E/DX2 analytically  !
 ! D16   D(9,7,10,12)          -19.2541         calculate D2E/DX2 analytically  !
 ! D17   D(49,7,10,11)         -77.3839         calculate D2E/DX2 analytically  !
 ! D18   D(49,7,10,12)         100.3329         calculate D2E/DX2 analytically  !
 ! D19   D(7,10,11,47)        -171.1147         calculate D2E/DX2 analytically  !
 ! D20   D(12,10,11,47)         11.4561         calculate D2E/DX2 analytically  !
 ! D21   D(7,10,12,13)        -178.9942         calculate D2E/DX2 analytically  !
 ! D22   D(11,10,12,13)         -1.5634         calculate D2E/DX2 analytically  !
 ! D23   D(10,11,45,46)       -163.3088         calculate D2E/DX2 analytically  !
 ! D24   D(10,12,30,29)         34.8421         calculate D2E/DX2 analytically  !
 ! D25   D(15,14,16,17)        -79.2427         calculate D2E/DX2 analytically  !
 ! D26   D(15,14,16,18)        164.5561         calculate D2E/DX2 analytically  !
 ! D27   D(15,14,16,19)         41.5407         calculate D2E/DX2 analytically  !
 ! D28   D(29,14,16,17)         43.2269         calculate D2E/DX2 analytically  !
 ! D29   D(29,14,16,18)        -72.9744         calculate D2E/DX2 analytically  !
 ! D30   D(29,14,16,19)        164.0102         calculate D2E/DX2 analytically  !
 ! D31   D(50,14,16,17)        163.2973         calculate D2E/DX2 analytically  !
 ! D32   D(50,14,16,18)         47.096          calculate D2E/DX2 analytically  !
 ! D33   D(50,14,16,19)        -75.9194         calculate D2E/DX2 analytically  !
 ! D34   D(15,14,29,30)        -49.1109         calculate D2E/DX2 analytically  !
 ! D35   D(15,14,29,31)        169.6148         calculate D2E/DX2 analytically  !
 ! D36   D(16,14,29,30)       -173.6104         calculate D2E/DX2 analytically  !
 ! D37   D(16,14,29,31)         45.1153         calculate D2E/DX2 analytically  !
 ! D38   D(50,14,29,30)         63.7418         calculate D2E/DX2 analytically  !
 ! D39   D(50,14,29,31)        -77.5325         calculate D2E/DX2 analytically  !
 ! D40   D(14,16,19,20)         42.8189         calculate D2E/DX2 analytically  !
 ! D41   D(14,16,19,21)        161.025          calculate D2E/DX2 analytically  !
 ! D42   D(14,16,19,25)        -76.1807         calculate D2E/DX2 analytically  !
 ! D43   D(17,16,19,20)        164.5116         calculate D2E/DX2 analytically  !
 ! D44   D(17,16,19,21)        -77.2823         calculate D2E/DX2 analytically  !
 ! D45   D(17,16,19,25)         45.512          calculate D2E/DX2 analytically  !
 ! D46   D(18,16,19,20)        -79.8787         calculate D2E/DX2 analytically  !
 ! D47   D(18,16,19,21)         38.3274         calculate D2E/DX2 analytically  !
 ! D48   D(18,16,19,25)        161.1217         calculate D2E/DX2 analytically  !
 ! D49   D(16,19,21,22)         58.3565         calculate D2E/DX2 analytically  !
 ! D50   D(16,19,21,23)        -60.9397         calculate D2E/DX2 analytically  !
 ! D51   D(16,19,21,24)        178.096          calculate D2E/DX2 analytically  !
 ! D52   D(20,19,21,22)        176.9215         calculate D2E/DX2 analytically  !
 ! D53   D(20,19,21,23)         57.6253         calculate D2E/DX2 analytically  !
 ! D54   D(20,19,21,24)        -63.3389         calculate D2E/DX2 analytically  !
 ! D55   D(25,19,21,22)        -64.7925         calculate D2E/DX2 analytically  !
 ! D56   D(25,19,21,23)        175.9113         calculate D2E/DX2 analytically  !
 ! D57   D(25,19,21,24)         54.9471         calculate D2E/DX2 analytically  !
 ! D58   D(16,19,25,26)        173.5204         calculate D2E/DX2 analytically  !
 ! D59   D(16,19,25,27)         51.3912         calculate D2E/DX2 analytically  !
 ! D60   D(16,19,25,28)        -67.1985         calculate D2E/DX2 analytically  !
 ! D61   D(20,19,25,26)         54.4533         calculate D2E/DX2 analytically  !
 ! D62   D(20,19,25,27)        -67.676          calculate D2E/DX2 analytically  !
 ! D63   D(20,19,25,28)        173.7343         calculate D2E/DX2 analytically  !
 ! D64   D(21,19,25,26)        -63.5401         calculate D2E/DX2 analytically  !
 ! D65   D(21,19,25,27)        174.3307         calculate D2E/DX2 analytically  !
 ! D66   D(21,19,25,28)         55.741          calculate D2E/DX2 analytically  !
 ! D67   D(14,29,30,13)         42.4079         calculate D2E/DX2 analytically  !
 ! D68   D(31,29,30,13)       -175.7248         calculate D2E/DX2 analytically  !
 ! D69   D(14,29,31,32)        -50.3552         calculate D2E/DX2 analytically  !
 ! D70   D(14,29,31,33)        179.1378         calculate D2E/DX2 analytically  !
 ! D71   D(30,29,31,32)        168.2046         calculate D2E/DX2 analytically  !
 ! D72   D(30,29,31,33)         37.6976         calculate D2E/DX2 analytically  !
 ! D73   D(29,31,32,6)        -117.8471         calculate D2E/DX2 analytically  !
 ! D74   D(33,31,32,6)          16.2659         calculate D2E/DX2 analytically  !
 ! D75   D(29,31,33,34)         58.809          calculate D2E/DX2 analytically  !
 ! D76   D(29,31,33,35)       -179.4628         calculate D2E/DX2 analytically  !
 ! D77   D(29,31,33,51)        -58.1985         calculate D2E/DX2 analytically  !
 ! D78   D(32,31,33,34)        -72.885          calculate D2E/DX2 analytically  !
 ! D79   D(32,31,33,35)         48.8432         calculate D2E/DX2 analytically  !
 ! D80   D(32,31,33,51)        170.1075         calculate D2E/DX2 analytically  !
 ! D81   D(31,33,35,36)        -56.7742         calculate D2E/DX2 analytically  !
 ! D82   D(31,33,35,37)         61.4299         calculate D2E/DX2 analytically  !
 ! D83   D(31,33,35,41)       -174.8003         calculate D2E/DX2 analytically  !
 ! D84   D(34,33,35,36)         65.0024         calculate D2E/DX2 analytically  !
 ! D85   D(34,33,35,37)       -176.7934         calculate D2E/DX2 analytically  !
 ! D86   D(34,33,35,41)        -53.0237         calculate D2E/DX2 analytically  !
 ! D87   D(51,33,35,36)       -177.1839         calculate D2E/DX2 analytically  !
 ! D88   D(51,33,35,37)        -58.9797         calculate D2E/DX2 analytically  !
 ! D89   D(51,33,35,41)         64.79           calculate D2E/DX2 analytically  !
 ! D90   D(33,35,37,38)       -177.0318         calculate D2E/DX2 analytically  !
 ! D91   D(33,35,37,39)         63.0718         calculate D2E/DX2 analytically  !
 ! D92   D(33,35,37,40)        -56.328          calculate D2E/DX2 analytically  !
 ! D93   D(36,35,37,38)        -59.5384         calculate D2E/DX2 analytically  !
 ! D94   D(36,35,37,39)       -179.4348         calculate D2E/DX2 analytically  !
 ! D95   D(36,35,37,40)         61.1654         calculate D2E/DX2 analytically  !
 ! D96   D(41,35,37,38)         59.8848         calculate D2E/DX2 analytically  !
 ! D97   D(41,35,37,39)        -60.0115         calculate D2E/DX2 analytically  !
 ! D98   D(41,35,37,40)       -179.4113         calculate D2E/DX2 analytically  !
 ! D99   D(33,35,41,42)        -61.849          calculate D2E/DX2 analytically  !
 ! D100  D(33,35,41,43)        178.4619         calculate D2E/DX2 analytically  !
 ! D101  D(33,35,41,44)         58.0593         calculate D2E/DX2 analytically  !
 ! D102  D(36,35,41,42)       -178.8276         calculate D2E/DX2 analytically  !
 ! D103  D(36,35,41,43)         61.4833         calculate D2E/DX2 analytically  !
 ! D104  D(36,35,41,44)        -58.9193         calculate D2E/DX2 analytically  !
 ! D105  D(37,35,41,42)         62.0522         calculate D2E/DX2 analytically  !
 ! D106  D(37,35,41,43)        -57.6369         calculate D2E/DX2 analytically  !
 ! D107  D(37,35,41,44)       -178.0395         calculate D2E/DX2 analytically  !
 --------------------------------------------------------------------------------
 Trust Radius=3.00D-01 FncErr=1.00D-07 GrdErr=1.00D-06
 Number of steps in this run=    259 maximum allowed number of steps=    306.
 Search for a saddle point of order  1.
 GradGradGradGradGradGradGradGradGradGradGradGradGradGradGradGradGradGrad

 Symmetry turned off by external request.
 Stoichiometry    C14H30NO6(1-)
 Framework group  C1[X(C14H30NO6)]
 Deg. of freedom   147
 Full point group                 C1      NOp   1
                          Input orientation:                          
 ---------------------------------------------------------------------
 Center     Atomic      Atomic             Coordinates (Angstroms)
 Number     Number       Type             X           Y           Z
 ---------------------------------------------------------------------
      1          6           0       59.311816   32.488048   52.806928
      2          1           0       60.283853   32.480230   53.305298
      3          1           0       58.693703   31.668789   53.190458
      4          6           0       58.583052   33.824776   53.026246
      5          8           0       57.464661   33.929120   52.435254
      6          8           0       59.150795   34.683229   53.751052
      7          6           0       52.797914   38.543958   50.344957
      8          1           0       52.197292   37.730662   49.928801
      9          1           0       52.156062   39.309302   50.786975
     10          6           0       53.791177   37.992408   51.374789
     11          8           0       54.346702   36.896644   51.087269
     12          8           0       53.995846   38.710864   52.399306
     13          1           0       54.966771   38.270827   53.454865
     14          6           0       57.234522   37.920339   52.402455
     15          1           0       56.393638   38.102323   51.734330
     16          6           0       58.325365   37.118624   51.687243
     17          1           0       58.054349   36.060505   51.661053
     18          1           0       59.260116   37.176788   52.256331
     19          6           0       58.550307   37.598940   50.239829
     20          1           0       58.546163   38.701006   50.232133
     21          6           0       59.915796   37.127981   49.720717
     22          1           0       59.981394   36.034005   49.763987
     23          1           0       60.735745   37.531642   50.325925
     24          1           0       60.078593   37.432698   48.679357
     25          6           0       57.426255   37.102602   49.314561
     26          1           0       57.518472   37.534719   48.310120
     27          1           0       56.429308   37.332428   49.702004
     28          1           0       57.481320   36.011306   49.218117
     29          6           0       56.653001   37.328410   53.680567
     30          8           0       55.624907   37.978187   54.200899
     31          7           0       57.538729   36.816489   54.582695
     32          1           0       58.214733   36.157321   54.156199
     33          6           0       57.000244   36.260808   55.825421
     34          1           0       56.298286   35.444645   55.599859
     35          6           0       58.131896   35.744306   56.724803
     36          1           0       58.696637   35.006518   56.140677
     37          6           0       59.088693   36.874136   57.125740
     38          1           0       59.924537   36.492702   57.724562
     39          1           0       58.564719   37.632617   57.722970
     40          1           0       59.493591   37.368601   56.239177
     41          6           0       57.544682   35.050782   57.959877
     42          1           0       56.953227   35.754435   58.560760
     43          1           0       58.336567   34.649800   58.603457
     44          1           0       56.887518   34.220750   57.677023
     45          8           0       55.803432   35.834988   53.018431
     46          1           0       56.465667   35.107394   52.750757
     47          1           0       55.248643   36.143252   52.240058
     48          1           0       59.441518   32.313884   51.733449
     49          1           0       53.360020   38.992879   49.517605
     50          1           0       57.621842   38.905667   52.694366
     51          1           0       56.431170   37.040903   56.343145
 ---------------------------------------------------------------------
 Rotational constants (GHZ):      0.3086845      0.1966834      0.1514566
 Standard basis: 6-31G(d,p) (6D, 7F)
   465 basis functions,   798 primitive gaussians,   465 cartesian basis functions
    85 alpha electrons       85 beta electrons
       nuclear repulsion energy      1947.5847912714 Hartrees.
 NAtoms=   51 NActive=   51 NUniq=   51 SFac= 1.00D+00 NAtFMM=   60 NAOKFM=F Big=F
 Integral buffers will be    131072 words long.
 Raffenetti 2 integral format.
 Two-electron integral symmetry is turned off.
 Nuclear repulsion after empirical dispersion term =     1947.5239879082 Hartrees.
 One-electron integrals computed using PRISM.
 NBasis=   465 RedAO= T EigKep=  1.92D-03  NBF=   465
 NBsUse=   465 1.00D-06 EigRej= -1.00D+00 NBFU=   465
 ExpMin= 1.61D-01 ExpMax= 5.48D+03 ExpMxC= 8.25D+02 IAcc=3 IRadAn=         5 AccDes= 0.00D+00
 Harris functional with IExCor=  402 and IRadAn=       5 diagonalized for initial guess.
 HarFok:  IExCor=  402 AccDes= 0.00D+00 IRadAn=         5 IDoV= 1 UseB2=F ITyADJ=14
 ICtDFT=  3500011 ScaDFX=  1.000000  1.000000  1.000000  1.000000
 FoFCou: FMM=F IPFlag=           0 FMFlag=      100000 FMFlg1=           0
         NFxFlg=           0 DoJE=T BraDBF=F KetDBF=T FulRan=T
         wScrn=  0.000000 ICntrl=     500 IOpCl=  0 I1Cent=   200000004 NGrid=           0
         NMat0=    1 NMatS0=      1 NMatT0=    0 NMatD0=    1 NMtDS0=    0 NMtDT0=    0
 Symmetry not used in FoFCou.
 Requested convergence on RMS density matrix=1.00D-08 within 128 cycles.
 Requested convergence on MAX density matrix=1.00D-06.
 Requested convergence on             energy=1.00D-06.
 No special actions if energy rises.
 Integral accuracy reduced to 1.0D-05 until final iterations.
 Initial convergence to 1.0D-05 achieved.  Increase integral accuracy.
 SCF Done:  E(RB3LYP) =  -1057.90731819     A.U. after   14 cycles
            NFock= 14  Conv=0.31D-08     -V/T= 2.0092
 DoSCS=F DFT=T ScalE2(SS,OS)=  1.000000  1.000000
 Range of M.O.s used for correlation:     1   465
 NBasis=   465 NAE=    85 NBE=    85 NFC=     0 NFV=     0
 NROrb=    465 NOA=    85 NOB=    85 NVA=   380 NVB=   380
 Symmetrizing basis deriv contribution to polar:
 IMax=3 JMax=2 DiffMx= 0.00D+00
 G2DrvN: will do    52 centers at a time, making    1 passes.
 Calling FoFCou, ICntrl=  3107 FMM=F I1Cent=   0 AccDes= 0.00D+00.
 End of G2Drv F.D. properties file   721 does not exist.
 End of G2Drv F.D. properties file   722 does not exist.
 End of G2Drv F.D. properties file   788 does not exist.
          IDoAtm=11111111111111111111111111111111111111111111111111
          IDoAtm=1
          Differentiating once with respect to nuclear coordinates.
          There are   156 degrees of freedom in the 1st order CPHF.  IDoFFX=6 NUNeed=     0.
    150 vectors produced by pass  0 Test12= 3.23D-14 1.00D-09 XBig12= 1.64D-01 8.27D-02.
 AX will form   150 AO Fock derivatives at one time.
    150 vectors produced by pass  1 Test12= 3.23D-14 1.00D-09 XBig12= 8.20D-03 2.91D-02.
    150 vectors produced by pass  2 Test12= 3.23D-14 1.00D-09 XBig12= 1.13D-04 1.67D-03.
    150 vectors produced by pass  3 Test12= 3.23D-14 1.00D-09 XBig12= 3.38D-07 8.35D-05.
    150 vectors produced by pass  4 Test12= 3.23D-14 1.00D-09 XBig12= 5.36D-10 2.58D-06.
     97 vectors produced by pass  5 Test12= 3.23D-14 1.00D-09 XBig12= 4.56D-13 8.60D-08.
      4 vectors produced by pass  6 Test12= 3.23D-14 1.00D-09 XBig12= 4.40D-16 1.96D-09.
 InvSVY:  IOpt=1 It=  1 EMax= 4.44D-16
 Solved reduced A of dimension   851 with   156 vectors.
 End of Minotr F.D. properties file   721 does not exist.
 End of Minotr F.D. properties file   722 does not exist.
 End of Minotr F.D. properties file   788 does not exist.

 **********************************************************************

            Population analysis using the SCF density.

 **********************************************************************

 Alpha  occ. eigenvalues --  -19.02023 -19.00943 -18.97986 -18.97605 -18.96233
 Alpha  occ. eigenvalues --  -18.96212 -14.20303 -10.19230 -10.16035 -10.14605
 Alpha  occ. eigenvalues --  -10.08772 -10.08075 -10.07854 -10.07681 -10.07436
 Alpha  occ. eigenvalues --  -10.06931 -10.06585 -10.06526 -10.05991 -10.05639
 Alpha  occ. eigenvalues --  -10.05551  -0.93516  -0.90723  -0.89344  -0.85778
 Alpha  occ. eigenvalues --   -0.82031  -0.80603  -0.78867  -0.70094  -0.68855
 Alpha  occ. eigenvalues --   -0.63614  -0.60366  -0.59214  -0.58152  -0.57503
 Alpha  occ. eigenvalues --   -0.56743  -0.52649  -0.47956  -0.45574  -0.44826
 Alpha  occ. eigenvalues --   -0.41430  -0.39738  -0.38405  -0.37830  -0.36601
 Alpha  occ. eigenvalues --   -0.35446  -0.34686  -0.34222  -0.33149  -0.32640
 Alpha  occ. eigenvalues --   -0.32280  -0.31856  -0.31601  -0.30740  -0.30669
 Alpha  occ. eigenvalues --   -0.30224  -0.30118  -0.29320  -0.28577  -0.28153
 Alpha  occ. eigenvalues --   -0.27699  -0.27482  -0.26879  -0.26280  -0.25482
 Alpha  occ. eigenvalues --   -0.25281  -0.24239  -0.23745  -0.23101  -0.22908
 Alpha  occ. eigenvalues --   -0.22731  -0.22140  -0.21317  -0.20870  -0.20439
 Alpha  occ. eigenvalues --   -0.20209  -0.19417  -0.16080  -0.13736  -0.12827
 Alpha  occ. eigenvalues --   -0.12542  -0.12071  -0.11848  -0.10970  -0.10157
 Alpha virt. eigenvalues --    0.16678   0.16792   0.18026   0.19241   0.19369
 Alpha virt. eigenvalues --    0.22066   0.22696   0.23557   0.23906   0.24479
 Alpha virt. eigenvalues --    0.24670   0.24752   0.25584   0.25735   0.26309
 Alpha virt. eigenvalues --    0.27145   0.27408   0.27527   0.27978   0.28231
 Alpha virt. eigenvalues --    0.28895   0.29160   0.29515   0.29657   0.30115
 Alpha virt. eigenvalues --    0.30468   0.30977   0.31300   0.32552   0.33314
 Alpha virt. eigenvalues --    0.33621   0.33948   0.34842   0.35555   0.35751
 Alpha virt. eigenvalues --    0.36342   0.37081   0.37623   0.38228   0.39249
 Alpha virt. eigenvalues --    0.39883   0.42875   0.43889   0.44737   0.46693
 Alpha virt. eigenvalues --    0.48238   0.49207   0.49629   0.56447   0.57220
 Alpha virt. eigenvalues --    0.60381   0.60960   0.61541   0.61850   0.62475
 Alpha virt. eigenvalues --    0.63149   0.63605   0.64266   0.65834   0.66555
 Alpha virt. eigenvalues --    0.67348   0.68129   0.69251   0.69665   0.70419
 Alpha virt. eigenvalues --    0.70529   0.72481   0.72858   0.73272   0.74036
 Alpha virt. eigenvalues --    0.74660   0.74926   0.76136   0.76926   0.77933
 Alpha virt. eigenvalues --    0.78581   0.78834   0.79986   0.80184   0.80617
 Alpha virt. eigenvalues --    0.81459   0.82482   0.83131   0.83900   0.84978
 Alpha virt. eigenvalues --    0.85564   0.86243   0.87369   0.88084   0.90033
 Alpha virt. eigenvalues --    0.90510   0.91613   0.92447   0.93097   0.94338
 Alpha virt. eigenvalues --    0.95116   0.95324   0.95868   0.96433   0.96818
 Alpha virt. eigenvalues --    0.97173   0.97827   0.98180   0.98418   0.98977
 Alpha virt. eigenvalues --    0.99203   0.99393   0.99727   1.00981   1.01430
 Alpha virt. eigenvalues --    1.02681   1.03047   1.03175   1.03491   1.04199
 Alpha virt. eigenvalues --    1.04522   1.05140   1.05563   1.05813   1.06538
 Alpha virt. eigenvalues --    1.07225   1.07654   1.08448   1.09575   1.10253
 Alpha virt. eigenvalues --    1.12758   1.13005   1.13765   1.16320   1.18489
 Alpha virt. eigenvalues --    1.20810   1.22038   1.23303   1.23806   1.25589
 Alpha virt. eigenvalues --    1.26097   1.28052   1.28626   1.30185   1.31079
 Alpha virt. eigenvalues --    1.33149   1.35038   1.35571   1.37673   1.38382
 Alpha virt. eigenvalues --    1.39648   1.42974   1.44145   1.45017   1.47079
 Alpha virt. eigenvalues --    1.47818   1.48592   1.49582   1.51019   1.51952
 Alpha virt. eigenvalues --    1.53222   1.54960   1.55848   1.56581   1.57033
 Alpha virt. eigenvalues --    1.58335   1.59475   1.60486   1.62181   1.63271
 Alpha virt. eigenvalues --    1.63643   1.64744   1.65135   1.67327   1.68429
 Alpha virt. eigenvalues --    1.68880   1.69632   1.72699   1.72763   1.74870
 Alpha virt. eigenvalues --    1.75461   1.78200   1.79941   1.80747   1.83251
 Alpha virt. eigenvalues --    1.83547   1.84607   1.85407   1.85812   1.87393
 Alpha virt. eigenvalues --    1.89334   1.90424   1.90549   1.91114   1.91437
 Alpha virt. eigenvalues --    1.93662   1.94020   1.94612   1.95082   1.96169
 Alpha virt. eigenvalues --    1.96346   1.96980   1.97632   1.98053   1.99025
 Alpha virt. eigenvalues --    1.99280   2.00667   2.00845   2.01764   2.03512
 Alpha virt. eigenvalues --    2.04550   2.05183   2.06113   2.07202   2.07805
 Alpha virt. eigenvalues --    2.09249   2.09412   2.10482   2.12099   2.13170
 Alpha virt. eigenvalues --    2.14117   2.14649   2.14766   2.15211   2.15255
 Alpha virt. eigenvalues --    2.16194   2.16525   2.17337   2.17845   2.18052
 Alpha virt. eigenvalues --    2.18840   2.19369   2.19629   2.19717   2.20574
 Alpha virt. eigenvalues --    2.20779   2.21400   2.22407   2.23303   2.24036
 Alpha virt. eigenvalues --    2.24472   2.24988   2.25460   2.27892   2.29816
 Alpha virt. eigenvalues --    2.31545   2.32488   2.34743   2.36421   2.36663
 Alpha virt. eigenvalues --    2.38571   2.38978   2.40030   2.40057   2.41466
 Alpha virt. eigenvalues --    2.42320   2.43369   2.43878   2.44659   2.45636
 Alpha virt. eigenvalues --    2.46471   2.46958   2.47346   2.48443   2.48771
 Alpha virt. eigenvalues --    2.50130   2.51102   2.52393   2.53422   2.54378
 Alpha virt. eigenvalues --    2.58333   2.60616   2.62198   2.63990   2.65151
 Alpha virt. eigenvalues --    2.65687   2.66593   2.69248   2.71721   2.72483
 Alpha virt. eigenvalues --    2.73036   2.74414   2.76228   2.76788   2.77578
 Alpha virt. eigenvalues --    2.78389   2.78599   2.78960   2.79818   2.80532
 Alpha virt. eigenvalues --    2.81005   2.81684   2.81950   2.82048   2.82993
 Alpha virt. eigenvalues --    2.84187   2.85096   2.85319   2.85787   2.86118
 Alpha virt. eigenvalues --    2.87769   2.88214   2.89925   2.92163   2.93342
 Alpha virt. eigenvalues --    2.95275   2.96572   2.97315   2.98120   2.98476
 Alpha virt. eigenvalues --    2.98653   2.98845   2.99238   2.99990   3.00231
 Alpha virt. eigenvalues --    3.00644   3.01104   3.01937   3.03024   3.03587
 Alpha virt. eigenvalues --    3.04819   3.05466   3.07146   3.08546   3.09948
 Alpha virt. eigenvalues --    3.10961   3.13097   3.14897   3.19717   3.20503
 Alpha virt. eigenvalues --    3.22603   3.23694   3.27697   3.28169   3.30259
 Alpha virt. eigenvalues --    3.30782   3.33238   3.34169   3.35775   3.36651
 Alpha virt. eigenvalues --    3.41356   3.42573   3.42766   3.45364   3.51761
 Alpha virt. eigenvalues --    3.52765   3.53431   3.53999   3.54097   3.54619
 Alpha virt. eigenvalues --    3.55514   3.55681   3.56613   3.58665   3.59134
 Alpha virt. eigenvalues --    3.60520   3.61962   3.62968   3.65106   3.65692
 Alpha virt. eigenvalues --    3.70608   3.71971   3.75662   3.80106   4.17997
 Alpha virt. eigenvalues --    4.27087   4.31730   4.32436   4.34290   4.37359
 Alpha virt. eigenvalues --    4.40836   4.43539   4.44747   4.48258   4.52856
 Alpha virt. eigenvalues --    4.61813   4.62169   4.64569   4.66016   4.70604
 Alpha virt. eigenvalues --    4.71396   4.76721   4.79230   4.87386   4.93424
          Condensed to atoms (all electrons):
 Mulliken charges:
               1
     1  C   -0.364761
     2  H    0.086651
     3  H    0.095518
     4  C    0.570024
     5  O   -0.610654
     6  O   -0.587682
     7  C   -0.367229
     8  H    0.099653
     9  H    0.094186
    10  C    0.584174
    11  O   -0.593682
    12  O   -0.611076
    13  H    0.388598
    14  C   -0.211355
    15  H    0.122121
    16  C   -0.182704
    17  H    0.129546
    18  H    0.088055
    19  C   -0.052417
    20  H    0.059708
    21  C   -0.307162
    22  H    0.104876
    23  H    0.083854
    24  H    0.069998
    25  C   -0.321340
    26  H    0.061444
    27  H    0.136139
    28  H    0.102351
    29  C    0.609055
    30  O   -0.573636
    31  N   -0.555134
    32  H    0.320613
    33  C    0.002031
    34  H    0.099374
    35  C   -0.091093
    36  H    0.126963
    37  C   -0.298531
    38  H    0.070294
    39  H    0.076300
    40  H    0.118605
    41  C   -0.308661
    42  H    0.082185
    43  H    0.077337
    44  H    0.094364
    45  O   -0.645362
    46  H    0.380468
    47  H    0.360754
    48  H    0.095727
    49  H    0.103323
    50  H    0.090870
    51  H    0.097319
 Sum of Mulliken charges =  -1.00000
 Mulliken charges with hydrogens summed into heavy atoms:
               1
     1  C   -0.086865
     4  C    0.570024
     5  O   -0.610654
     6  O   -0.587682
     7  C   -0.070067
    10  C    0.584174
    11  O   -0.593682
    12  O   -0.611076
    14  C    0.001636
    16  C    0.034897
    19  C    0.007291
    21  C   -0.048434
    25  C   -0.021405
    29  C    0.609055
    30  O   -0.185037
    31  N   -0.234521
    33  C    0.198723
    35  C    0.035869
    37  C   -0.033332
    41  C   -0.054775
    45  O    0.095860
 APT charges:
               1
     1  C    1.256909
     2  H   10.194558
     3  H   -4.882933
     4  C   -4.927031
     5  O  -14.380517
     6  O   17.197626
     7  C    3.490387
     8  H   -9.701499
     9  H    2.798098
    10  C   -6.200654
    11  O   -6.327268
    12  O   12.710294
    13  H   -7.569966
    14  C   -1.556204
    15  H   -8.348412
    16  C   -4.850166
    17  H   -5.183715
    18  H    9.896015
    19  C   -5.259588
    20  H    4.334144
    21  C   -3.944603
    22  H   -3.694164
    23  H   11.179324
    24  H   -3.178972
    25  C   11.476098
    26  H   -2.806482
    27  H   -2.882652
    28  H   -4.764421
    29  C   -5.534614
    30  O    6.491471
    31  N    4.828954
    32  H   -0.722231
    33  C    6.797330
    34  H   -9.008409
    35  C    4.387074
    36  H   -2.446881
    37  C  -11.461889
    38  H    7.934642
    39  H    3.812638
    40  H   -0.754244
    41  C   -1.929986
    42  H    3.060571
    43  H    8.056208
    44  H   -9.609658
    45  O   11.374803
    46  H    0.519935
    47  H   -7.107937
    48  H   -6.287703
    49  H    1.035275
    50  H    8.627543
    51  H    2.862906
 Sum of APT charges =  -1.00000
 APT charges with hydrogens summed into heavy atoms:
               1
     1  C    0.280830
     4  C   -4.927031
     5  O  -14.380517
     6  O   17.197626
     7  C   -2.377739
    10  C   -6.200654
    11  O   -6.327268
    12  O   12.710294
    14  C   -1.277074
    16  C   -0.137866
    19  C   -0.925444
    21  C    0.361584
    25  C    1.022542
    29  C   -5.534614
    30  O   -1.078495
    31  N    4.106723
    33  C    0.651827
    35  C    1.940193
    37  C   -0.468854
    41  C   -0.422865
    45  O    4.786801
 Electronic spatial extent (au):  <R**2>=        4498376.5103
 Charge=             -1.0000 electrons
 Dipole moment (field-independent basis, Debye):
    X=           -271.3346    Y=           -173.9473    Z=           -254.2662  Tot=            410.5258
 Quadrupole moment (field-independent basis, Debye-Ang):
   XX=         -15487.3779   YY=          -6452.0042   ZZ=         -13611.0576
   XY=          -9812.5463   XZ=         -14370.2290   YZ=          -9209.5814
 Traceless Quadrupole moment (field-independent basis, Debye-Ang):
   XX=          -3637.2314   YY=           5398.1424   ZZ=          -1760.9111
   XY=          -9812.5463   XZ=         -14370.2290   YZ=          -9209.5814
 Octapole moment (field-independent basis, Debye-Ang**2):
  XXX=        -893199.6201  YYY=        -244810.4622  ZZZ=        -736563.4360  XYY=        -363553.8182
  XXY=        -559354.9832  XXZ=        -820614.7148  XZZ=        -769697.9800  YZZ=        -493104.9896
  YYZ=        -341660.2378  XYZ=        -519759.6240
 Hexadecapole moment (field-independent basis, Debye-Ang**3):
 XXXX=      -52036544.5211 YYYY=       -9479836.5552 ZZZZ=      -40274132.1384 XXXY=      -32221128.1105
 XXXZ=      -47349197.1278 YYYX=      -13782770.8484 YYYZ=      -12965754.7108 ZZZX=      -41681144.2467
 ZZZY=      -26691492.2963 XXYY=      -20698550.3126 XXZZ=      -43976008.1944 YYZZ=      -18294398.9232
 XXYZ=      -29641889.5733 YYXZ=      -19260332.6056 ZZXY=      -27845624.2963
 N-N= 1.947523987908D+03 E-N=-6.386378587757D+03  KE= 1.048261325551D+03
  Exact polarizability:   0.000   0.000   0.000   0.000   0.000   0.000
 Approx polarizability: 254.783 -11.263 259.422  20.642  16.755 256.913
 Calling FoFJK, ICntrl=    100147 FMM=F ISym2X=0 I1Cent= 0 IOpClX= 0 NMat=1 NMatS=1 NMatT=0.
 -------------------------------------------------------------------
 Center     Atomic                   Forces (Hartrees/Bohr)
 Number     Number              X              Y              Z
 -------------------------------------------------------------------
      1        6          -0.000002228   -0.000000853   -0.000000170
      2        1          -0.000000589   -0.000000431    0.000000207
      3        1           0.000000153    0.000000059    0.000002182
      4        6          -0.000005985   -0.000003466   -0.000002574
      5        8           0.000001733    0.000000141    0.000001120
      6        8           0.000002679   -0.000000880    0.000000841
      7        6           0.000002754    0.000001727   -0.000002526
      8        1          -0.000000284    0.000000698    0.000000100
      9        1           0.000000186    0.000000662   -0.000000212
     10        6           0.000001442    0.000002021   -0.000000787
     11        8          -0.000001582   -0.000000779   -0.000000570
     12        8          -0.000000089   -0.000000602   -0.000000118
     13        1           0.000093169   -0.000041024    0.000104927
     14        6           0.000000033   -0.000000142    0.000000511
     15        1          -0.000000027    0.000000331   -0.000000587
     16        6           0.000000414   -0.000000585    0.000000127
     17        1          -0.000000094   -0.000000292    0.000000015
     18        1           0.000000402   -0.000000352    0.000000277
     19        6           0.000000369   -0.000000725    0.000000148
     20        1           0.000000488   -0.000000156   -0.000000478
     21        6           0.000001291   -0.000000788   -0.000000250
     22        1          -0.000000115   -0.000000607   -0.000000096
     23        1          -0.000000012   -0.000001246    0.000000234
     24        1           0.000000442   -0.000000462    0.000000484
     25        6           0.000000144   -0.000000580    0.000000151
     26        1           0.000000432   -0.000000460   -0.000000125
     27        1           0.000000615   -0.000000009   -0.000000431
     28        1           0.000000096   -0.000000280    0.000000197
     29        6           0.003468708    0.006090772    0.002702825
     30        8          -0.000093620    0.000042058   -0.000105714
     31        7          -0.000003951    0.000001185   -0.000001232
     32        1           0.000000896   -0.000000227   -0.000000009
     33        6           0.000000661    0.000001065   -0.000000450
     34        1          -0.000000431    0.000000391    0.000000088
     35        6          -0.000001172    0.000000206    0.000000382
     36        1          -0.000000205   -0.000000077    0.000000193
     37        6          -0.000000359    0.000000436   -0.000000149
     38        1          -0.000000085   -0.000000237    0.000000319
     39        1          -0.000000044   -0.000000091   -0.000000108
     40        1          -0.000000060   -0.000000470    0.000000287
     41        6           0.000000096    0.000000589   -0.000000041
     42        1          -0.000000605    0.000000586    0.000000153
     43        1          -0.000000863    0.000000194    0.000000248
     44        1          -0.000000867    0.000000183    0.000000086
     45        8          -0.003464992   -0.006092465   -0.002702180
     46        1          -0.000001875    0.000003351    0.000001251
     47        1           0.000001069    0.000000726    0.000000798
     48        1           0.000001432    0.000000489    0.000000306
     49        1           0.000000073    0.000000185    0.000000606
     50        1           0.000000475    0.000000001   -0.000000194
     51        1          -0.000000120    0.000000230   -0.000000062
 -------------------------------------------------------------------
 Cartesian Forces:  Max     0.006092465 RMS     0.000859031
 FormGI is forming the generalized inverse of G from B-inverse, IUseBI=4.

 GradGradGradGradGradGradGradGradGradGradGradGradGradGradGradGradGradGrad
 Berny optimization.
 Internal  Forces:  Max     0.009022634 RMS     0.001612909
 Search for a saddle point.
 Step number   1 out of a maximum of  259
 All quantities printed in internal units (Hartrees-Bohrs-Radians)
 Swapping is turned off.
 Second derivative matrix not updated -- analytic derivatives used.
 ITU=  0
     Eigenvalues ---   -0.02162   0.00002   0.00006   0.00099   0.00144
     Eigenvalues ---    0.00195   0.00240   0.00283   0.00302   0.00324
     Eigenvalues ---    0.00329   0.00361   0.00395   0.00455   0.00509
     Eigenvalues ---    0.00651   0.00887   0.01174   0.01467   0.01908
     Eigenvalues ---    0.02126   0.02497   0.02850   0.03191   0.03362
     Eigenvalues ---    0.03507   0.03604   0.03686   0.03800   0.03871
     Eigenvalues ---    0.03912   0.04040   0.04176   0.04291   0.04388
     Eigenvalues ---    0.04421   0.04457   0.04515   0.04621   0.04656
     Eigenvalues ---    0.04675   0.04683   0.04726   0.04762   0.04768
     Eigenvalues ---    0.04820   0.04881   0.05144   0.05324   0.05425
     Eigenvalues ---    0.05614   0.05644   0.05807   0.05851   0.06587
     Eigenvalues ---    0.07323   0.07556   0.08047   0.08371   0.08631
     Eigenvalues ---    0.11056   0.11641   0.11804   0.11959   0.12104
     Eigenvalues ---    0.12123   0.12442   0.12519   0.12536   0.12575
     Eigenvalues ---    0.12774   0.12985   0.13156   0.13192   0.13401
     Eigenvalues ---    0.13499   0.13874   0.14106   0.14339   0.14482
     Eigenvalues ---    0.14977   0.15297   0.15392   0.17995   0.18109
     Eigenvalues ---    0.18491   0.18641   0.18744   0.19278   0.19813
     Eigenvalues ---    0.21056   0.22054   0.22400   0.22918   0.23389
     Eigenvalues ---    0.24592   0.26778   0.27695   0.27752   0.28519
     Eigenvalues ---    0.28856   0.28985   0.29134   0.29471   0.30260
     Eigenvalues ---    0.30953   0.31829   0.32321   0.32391   0.32801
     Eigenvalues ---    0.32881   0.32901   0.33002   0.33064   0.33141
     Eigenvalues ---    0.33252   0.33271   0.33322   0.33480   0.33524
     Eigenvalues ---    0.33526   0.33540   0.33647   0.33803   0.34036
     Eigenvalues ---    0.34156   0.34189   0.34265   0.34476   0.34691
     Eigenvalues ---    0.34702   0.34727   0.34830   0.35182   0.36996
     Eigenvalues ---    0.38423   0.39649   0.41382   0.42750   0.50604
     Eigenvalues ---    0.56520   0.57436   0.62164   0.69889   0.83494
     Eigenvalues ---    0.84304   0.90210
 Eigenvectors required to have negative eigenvalues:
                          R7        R15       R16       D72       D69
   1                   -0.34889  -0.33739   0.24679   0.23082  -0.22550
                          D37       D39       D67       D35       D34
   1                    0.21775   0.21103   0.20656   0.20368  -0.15636
 RFO step:  Lambda0=2.805803911D-03 Lambda=-1.62588156D-03.
 Linear search not attempted -- option 19 set.
 Iteration  1 RMS(Cart)=  0.07234341 RMS(Int)=  0.00122738
 Iteration  2 RMS(Cart)=  0.00232956 RMS(Int)=  0.00021436
 Iteration  3 RMS(Cart)=  0.00000759 RMS(Int)=  0.00021435
 Iteration  4 RMS(Cart)=  0.00000000 RMS(Int)=  0.00021435
 Variable       Old X    -DE/DX   Delta X   Delta X   Delta X     New X
                                 (Linear)    (Quad)   (Total)
    R1        2.06430   0.00000   0.00000  -0.00023  -0.00023   2.06407
    R2        2.07039  -0.00000   0.00000  -0.00016  -0.00016   2.07023
    R3        2.90676  -0.00000   0.00000  -0.00227  -0.00227   2.90450
    R4        2.06967   0.00000   0.00000  -0.00013  -0.00013   2.06954
    R5        2.39851   0.00163   0.00000   0.00653   0.00648   2.40498
    R6        2.37882   0.00350   0.00000  -0.00582  -0.00580   2.37301
    R7        2.97946  -0.00164   0.00000  -0.13857  -0.13866   2.84080
    R8        3.38746   0.00206   0.00000   0.06115   0.06123   3.44869
    R9        2.06611   0.00000   0.00000   0.00007   0.00007   2.06618
   R10        2.06414   0.00000   0.00000  -0.00004  -0.00004   2.06409
   R11        2.89772   0.00000   0.00000  -0.00031  -0.00031   2.89741
   R12        2.07182  -0.00000   0.00000   0.00000   0.00000   2.07182
   R13        2.38433   0.00206   0.00000   0.00815   0.00808   2.39241
   R14        2.39608   0.00310   0.00000  -0.00825  -0.00831   2.38777
   R15        3.11089  -0.00067   0.00000  -0.15605  -0.15605   2.95484
   R16        2.83492   0.00133   0.00000   0.11485   0.11486   2.94979
   R17        1.95963   0.00123   0.00000  -0.03465  -0.03464   1.92498
   R18        2.05850   0.00000   0.00000   0.00149   0.00149   2.05998
   R19        2.89333   0.00002   0.00000   0.00149   0.00149   2.89482
   R20        2.87966   0.00005   0.00000   0.00556   0.00556   2.88521
   R21        2.07535   0.00000   0.00000  -0.00158  -0.00158   2.07377
   R22        2.06469   0.00000   0.00000   0.00063   0.00063   2.06532
   R23        2.07096   0.00000   0.00000  -0.00014  -0.00014   2.07082
   R24        2.91307   0.00000   0.00000   0.00043   0.00043   2.91350
   R25        2.08267   0.00000   0.00000  -0.00028  -0.00028   2.08238
   R26        2.90049   0.00000   0.00000  -0.00014  -0.00014   2.90035
   R27        2.90672   0.00000   0.00000  -0.00016  -0.00016   2.90656
   R28        2.07264  -0.00000   0.00000   0.00012   0.00012   2.07276
   R29        2.07142  -0.00000   0.00000  -0.00006  -0.00006   2.07136
   R30        2.07335  -0.00000   0.00000   0.00002   0.00002   2.07338
   R31        2.07365   0.00000   0.00000  -0.00008  -0.00008   2.07357
   R32        2.06736  -0.00000   0.00000  -0.00020  -0.00020   2.06716
   R33        2.07290  -0.00000   0.00000   0.00009   0.00009   2.07299
   R34        2.49982  -0.00048   0.00000   0.02306   0.02317   2.52299
   R35        2.57753  -0.00063   0.00000   0.02362   0.02364   2.60117
   R36        1.95784   0.00153   0.00000  -0.00671  -0.00661   1.95123
   R37        2.76644  -0.00000   0.00000   0.00162   0.00162   2.76806
   R38        2.07848   0.00000   0.00000   0.00087   0.00087   2.07935
   R39        2.90077   0.00000   0.00000   0.00043   0.00043   2.90121
   R40        2.07046  -0.00000   0.00000  -0.00029  -0.00029   2.07017
   R41        2.07394   0.00000   0.00000   0.00051   0.00051   2.07445
   R42        2.89858  -0.00000   0.00000  -0.00003  -0.00003   2.89855
   R43        2.89764  -0.00000   0.00000   0.00012   0.00012   2.89776
   R44        2.07243   0.00000   0.00000   0.00022   0.00022   2.07265
   R45        2.07571  -0.00000   0.00000  -0.00005  -0.00005   2.07566
   R46        2.06528  -0.00000   0.00000  -0.00016  -0.00016   2.06513
   R47        2.07527   0.00000   0.00000  -0.00002  -0.00002   2.07525
   R48        2.07187  -0.00000   0.00000   0.00015   0.00015   2.07202
   R49        2.07080   0.00000   0.00000   0.00004   0.00004   2.07084
   R50        1.92678  -0.00158   0.00000   0.03065   0.03056   1.95734
   R51        1.89791  -0.00119   0.00000   0.02612   0.02612   1.92403
    A1        1.91449  -0.00000   0.00000   0.00053   0.00053   1.91502
    A2        1.94202  -0.00000   0.00000  -0.00175  -0.00175   1.94027
    A3        1.91840  -0.00000   0.00000   0.00040   0.00039   1.91880
    A4        1.90988   0.00000   0.00000   0.00035   0.00035   1.91023
    A5        1.86608   0.00000   0.00000   0.00027   0.00027   1.86636
    A6        1.91140   0.00000   0.00000   0.00028   0.00028   1.91167
    A7        2.00703  -0.00241   0.00000  -0.00485  -0.00485   2.00217
    A8        2.04997  -0.00243   0.00000   0.00618   0.00618   2.05615
    A9        2.22616   0.00483   0.00000  -0.00133  -0.00132   2.22484
   A10        2.12536   0.00068   0.00000  -0.00578  -0.00586   2.11950
   A11        2.04363   0.00902   0.00000  -0.01466  -0.01445   2.02918
   A12        1.93096  -0.00000   0.00000   0.00003   0.00003   1.93099
   A13        1.92187  -0.00000   0.00000   0.00110   0.00110   1.92297
   A14        1.87444   0.00000   0.00000  -0.00027  -0.00027   1.87418
   A15        1.94001  -0.00000   0.00000  -0.00151  -0.00151   1.93850
   A16        1.89626   0.00000   0.00000   0.00046   0.00046   1.89672
   A17        1.89863   0.00000   0.00000   0.00023   0.00023   1.89886
   A18        2.03145  -0.00251   0.00000  -0.00723  -0.00709   2.02436
   A19        2.03019  -0.00264   0.00000   0.00822   0.00835   2.03854
   A20        2.22075   0.00512   0.00000  -0.00099  -0.00126   2.21949
   A21        2.07043   0.00301   0.00000  -0.02509  -0.02547   2.04496
   A22        2.10226   0.00715   0.00000   0.00660   0.00631   2.10857
   A23        1.92938  -0.00006   0.00000   0.00021   0.00020   1.92959
   A24        1.85954  -0.00003   0.00000  -0.00034  -0.00034   1.85920
   A25        1.86021   0.00001   0.00000   0.00122   0.00122   1.86143
   A26        2.04911   0.00010   0.00000  -0.00350  -0.00350   2.04561
   A27        1.92058   0.00001   0.00000   0.00032   0.00032   1.92090
   A28        1.83398  -0.00003   0.00000   0.00258   0.00258   1.83656
   A29        1.91939  -0.00000   0.00000   0.00160   0.00160   1.92099
   A30        1.91488  -0.00000   0.00000  -0.00145  -0.00145   1.91343
   A31        1.95996   0.00000   0.00000   0.00019   0.00019   1.96015
   A32        1.84982   0.00000   0.00000  -0.00060  -0.00060   1.84922
   A33        1.89172  -0.00000   0.00000  -0.00012  -0.00012   1.89160
   A34        1.92472   0.00000   0.00000   0.00038   0.00038   1.92510
   A35        1.89398   0.00000   0.00000  -0.00181  -0.00181   1.89216
   A36        1.93026   0.00000   0.00000   0.00244   0.00244   1.93270
   A37        1.93653  -0.00000   0.00000  -0.00080  -0.00080   1.93573
   A38        1.88369  -0.00000   0.00000  -0.00043  -0.00043   1.88326
   A39        1.89201   0.00000   0.00000   0.00020   0.00020   1.89221
   A40        1.92588  -0.00000   0.00000   0.00033   0.00033   1.92621
   A41        1.92401  -0.00000   0.00000   0.00050   0.00050   1.92451
   A42        1.94523  -0.00000   0.00000  -0.00011  -0.00011   1.94513
   A43        1.94743  -0.00000   0.00000   0.00002   0.00002   1.94745
   A44        1.87631   0.00000   0.00000  -0.00008  -0.00008   1.87624
   A45        1.88135   0.00000   0.00000  -0.00038  -0.00038   1.88097
   A46        1.88680   0.00000   0.00000   0.00003   0.00003   1.88683
   A47        1.94136   0.00000   0.00000   0.00111   0.00111   1.94246
   A48        1.96613   0.00000   0.00000  -0.00090  -0.00090   1.96524
   A49        1.91477  -0.00000   0.00000   0.00041   0.00041   1.91518
   A50        1.89445  -0.00000   0.00000   0.00203   0.00203   1.89648
   A51        1.88291   0.00000   0.00000  -0.00049  -0.00049   1.88242
   A52        1.86072  -0.00000   0.00000  -0.00228  -0.00228   1.85844
   A53        2.02160  -0.00063   0.00000  -0.01653  -0.01819   2.00341
   A54        2.04061   0.00049   0.00000  -0.02028  -0.02171   2.01890
   A55        2.01405   0.00187   0.00000  -0.02217  -0.02384   1.99021
   A56        1.92717  -0.00150   0.00000  -0.01809  -0.01801   1.90917
   A57        1.97168  -0.00072   0.00000  -0.02408  -0.02456   1.94712
   A58        2.05450   0.00020   0.00000  -0.01070  -0.01159   2.04291
   A59        1.92619  -0.00054   0.00000  -0.01571  -0.01653   1.90966
   A60        2.84715  -0.00152   0.00000  -0.01087  -0.01097   2.83617
   A61        1.92019  -0.00000   0.00000   0.00799   0.00799   1.92818
   A62        1.93255   0.00000   0.00000  -0.00206  -0.00206   1.93049
   A63        1.89855  -0.00000   0.00000  -0.00083  -0.00083   1.89772
   A64        1.91875  -0.00000   0.00000  -0.00388  -0.00388   1.91488
   A65        1.86895   0.00000   0.00000  -0.00033  -0.00034   1.86861
   A66        1.92370  -0.00000   0.00000  -0.00075  -0.00076   1.92294
   A67        1.86891   0.00000   0.00000  -0.00132  -0.00132   1.86759
   A68        1.94461   0.00000   0.00000   0.00018   0.00018   1.94480
   A69        1.91962   0.00000   0.00000   0.00132   0.00132   1.92094
   A70        1.88948  -0.00000   0.00000   0.00204   0.00204   1.89152
   A71        1.89833  -0.00000   0.00000  -0.00213  -0.00213   1.89620
   A72        1.94067  -0.00000   0.00000  -0.00020  -0.00020   1.94047
   A73        1.94116   0.00000   0.00000   0.00091   0.00091   1.94207
   A74        1.93178  -0.00000   0.00000  -0.00092  -0.00092   1.93086
   A75        1.93084  -0.00000   0.00000  -0.00102  -0.00102   1.92982
   A76        1.88268   0.00000   0.00000  -0.00021  -0.00021   1.88246
   A77        1.89435  -0.00000   0.00000   0.00226   0.00226   1.89661
   A78        1.88113   0.00000   0.00000  -0.00100  -0.00100   1.88013
   A79        1.93603   0.00000   0.00000  -0.00047  -0.00047   1.93557
   A80        1.94081   0.00000   0.00000   0.00057   0.00057   1.94138
   A81        1.94372  -0.00000   0.00000  -0.00007  -0.00007   1.94365
   A82        1.87774  -0.00000   0.00000  -0.00004  -0.00004   1.87770
   A83        1.87925  -0.00000   0.00000  -0.00005  -0.00005   1.87919
   A84        1.88351  -0.00000   0.00000   0.00006   0.00006   1.88356
   A85        1.95449   0.00780   0.00000   0.01590   0.01588   1.97037
   A86        3.16206   0.00121   0.00000  -0.02212  -0.02230   3.13977
   A87        3.19733  -0.00305   0.00000   0.02409   0.02383   3.22116
   A88        2.97500  -0.00436   0.00000   0.06385   0.06375   3.03875
   A89        3.13044   0.00179   0.00000   0.02403   0.02405   3.15449
   A90        3.18831   0.00656   0.00000  -0.04865  -0.04871   3.13960
   A91        3.16685  -0.00160   0.00000  -0.00707  -0.00727   3.15958
    D1        3.09844  -0.00032   0.00000   0.00181   0.00179   3.10023
    D2       -0.03640   0.00032   0.00000   0.00127   0.00129  -0.03511
    D3       -1.06625  -0.00032   0.00000   0.00158   0.00156  -1.06469
    D4        2.08210   0.00032   0.00000   0.00104   0.00106   2.08315
    D5        0.97400  -0.00032   0.00000   0.00227   0.00226   0.97625
    D6       -2.16084   0.00032   0.00000   0.00174   0.00176  -2.15909
    D7        2.94501  -0.00177   0.00000   0.03393   0.03416   2.97917
    D8       -0.20414  -0.00252   0.00000   0.03456   0.03475  -0.16939
    D9       -3.02116  -0.00088   0.00000  -0.01198  -0.01171  -3.03287
   D10        0.12815  -0.00012   0.00000  -0.01259  -0.01227   0.11588
   D11        2.58296  -0.00566   0.00000  -0.00152  -0.00150   2.58146
   D12        1.33967   0.00094   0.00000  -0.05530  -0.05492   1.28475
   D13        0.69920   0.00032   0.00000   0.00680   0.00679   0.70599
   D14       -2.48224  -0.00032   0.00000   0.00686   0.00687  -2.47537
   D15        2.84539   0.00032   0.00000   0.00656   0.00655   2.85195
   D16       -0.33605  -0.00032   0.00000   0.00663   0.00664  -0.32941
   D17       -1.35060   0.00032   0.00000   0.00635   0.00634  -1.34426
   D18        1.75114  -0.00032   0.00000   0.00642   0.00643   1.75756
   D19       -2.98651   0.00334   0.00000  -0.02334  -0.02313  -3.00965
   D20        0.19995   0.00428   0.00000  -0.02363  -0.02346   0.17649
   D21       -3.12404   0.00240   0.00000   0.00759   0.00783  -3.11621
   D22       -0.02729   0.00146   0.00000   0.00754   0.00781  -0.01948
   D23       -2.85028   0.00877   0.00000  -0.04061  -0.04050  -2.89077
   D24        0.60811   0.00083   0.00000  -0.04841  -0.04806   0.56005
   D25       -1.38305  -0.00000   0.00000  -0.00941  -0.00941  -1.39246
   D26        2.87204  -0.00000   0.00000  -0.00876  -0.00876   2.86328
   D27        0.72502  -0.00000   0.00000  -0.00832  -0.00832   0.71670
   D28        0.75445  -0.00002   0.00000  -0.01241  -0.01241   0.74204
   D29       -1.27364  -0.00002   0.00000  -0.01176  -0.01176  -1.28540
   D30        2.86252  -0.00002   0.00000  -0.01132  -0.01132   2.85120
   D31        2.85007   0.00002   0.00000  -0.01123  -0.01123   2.83885
   D32        0.82198   0.00002   0.00000  -0.01058  -0.01058   0.81140
   D33       -1.32504   0.00002   0.00000  -0.01014  -0.01014  -1.33519
   D34       -0.85715   0.00161   0.00000  -0.01555  -0.01543  -0.87258
   D35        2.96034  -0.00156   0.00000   0.07626   0.07614   3.03648
   D36       -3.03007   0.00164   0.00000  -0.01304  -0.01292  -3.04299
   D37        0.78741  -0.00152   0.00000   0.07877   0.07865   0.86606
   D38        1.11250   0.00159   0.00000  -0.01320  -0.01308   1.09943
   D39       -1.35320  -0.00157   0.00000   0.07861   0.07849  -1.27471
   D40        0.74733  -0.00000   0.00000  -0.01547  -0.01547   0.73186
   D41        2.81042  -0.00000   0.00000  -0.01568  -0.01568   2.79473
   D42       -1.32960  -0.00000   0.00000  -0.01411  -0.01411  -1.34372
   D43        2.87127  -0.00000   0.00000  -0.01342  -0.01342   2.85785
   D44       -1.34883  -0.00000   0.00000  -0.01363  -0.01363  -1.36246
   D45        0.79433  -0.00000   0.00000  -0.01206  -0.01206   0.78228
   D46       -1.39415   0.00000   0.00000  -0.01400  -0.01400  -1.40815
   D47        0.66894  -0.00000   0.00000  -0.01421  -0.01421   0.65473
   D48        2.81210   0.00000   0.00000  -0.01264  -0.01264   2.79946
   D49        1.01851   0.00000   0.00000   0.00002   0.00002   1.01853
   D50       -1.06360   0.00000   0.00000  -0.00014  -0.00014  -1.06374
   D51        3.10836   0.00000   0.00000  -0.00012  -0.00012   3.10824
   D52        3.08786   0.00000   0.00000  -0.00105  -0.00105   3.08682
   D53        1.00575   0.00000   0.00000  -0.00121  -0.00121   1.00455
   D54       -1.10547   0.00000   0.00000  -0.00118  -0.00118  -1.10666
   D55       -1.13084   0.00000   0.00000  -0.00087  -0.00087  -1.13172
   D56        3.07023   0.00000   0.00000  -0.00103  -0.00103   3.06920
   D57        0.95901   0.00000   0.00000  -0.00101  -0.00101   0.95800
   D58        3.02850   0.00000   0.00000  -0.01739  -0.01739   3.01111
   D59        0.89695   0.00000   0.00000  -0.02020  -0.02020   0.87674
   D60       -1.17284   0.00000   0.00000  -0.01704  -0.01704  -1.18988
   D61        0.95039   0.00000   0.00000  -0.01482  -0.01482   0.93557
   D62       -1.18117   0.00000   0.00000  -0.01763  -0.01763  -1.19880
   D63        3.03224   0.00000   0.00000  -0.01447  -0.01447   3.01777
   D64       -1.10898   0.00000   0.00000  -0.01461  -0.01461  -1.12359
   D65        3.04264   0.00000   0.00000  -0.01742  -0.01742   3.02522
   D66        0.97286   0.00000   0.00000  -0.01426  -0.01426   0.95860
   D67        0.74016   0.00303   0.00000   0.08079   0.08063   0.82079
   D68       -3.06698   0.00562   0.00000  -0.00891  -0.00863  -3.07561
   D69       -0.87886  -0.00118   0.00000  -0.06284  -0.06236  -0.94123
   D70        3.12654   0.00020   0.00000  -0.00296  -0.00277   3.12377
   D71        2.93572  -0.00337   0.00000   0.02641   0.02636   2.96208
   D72        0.65795  -0.00199   0.00000   0.08630   0.08595   0.74389
   D73       -2.05682   0.00095   0.00000   0.07866   0.07856  -1.97826
   D74        0.28389   0.00005   0.00000   0.02611   0.02647   0.31036
   D75        1.02641  -0.00072   0.00000  -0.01196  -0.01185   1.01456
   D76       -3.13222  -0.00072   0.00000  -0.01284  -0.01274   3.13822
   D77       -1.01576  -0.00072   0.00000  -0.01561  -0.01551  -1.03126
   D78       -1.27208   0.00072   0.00000   0.05039   0.05029  -1.22179
   D79        0.85247   0.00072   0.00000   0.04950   0.04940   0.90187
   D80        2.96894   0.00072   0.00000   0.04674   0.04664   3.01557
   D81       -0.99090   0.00000   0.00000  -0.00204  -0.00204  -0.99293
   D82        1.07215  -0.00000   0.00000  -0.00027  -0.00027   1.07188
   D83       -3.05084  -0.00000   0.00000   0.00055   0.00055  -3.05029
   D84        1.13451   0.00000   0.00000   0.00404   0.00404   1.13855
   D85       -3.08563   0.00000   0.00000   0.00581   0.00581  -3.07982
   D86       -0.92544   0.00000   0.00000   0.00663   0.00663  -0.91881
   D87       -3.09244  -0.00000   0.00000   0.00083   0.00083  -3.09161
   D88       -1.02939  -0.00000   0.00000   0.00259   0.00259  -1.02680
   D89        1.13080  -0.00000   0.00000   0.00341   0.00342   1.13422
   D90       -3.08979  -0.00000   0.00000   0.00621   0.00621  -3.08358
   D91        1.10081  -0.00000   0.00000   0.00649   0.00649   1.10730
   D92       -0.98311  -0.00000   0.00000   0.00899   0.00898  -0.97412
   D93       -1.03914   0.00000   0.00000   0.00596   0.00596  -1.03318
   D94       -3.13173   0.00000   0.00000   0.00624   0.00624  -3.12549
   D95        1.06754  -0.00000   0.00000   0.00874   0.00874   1.07627
   D96        1.04519  -0.00000   0.00000   0.00451   0.00451   1.04970
   D97       -1.04740  -0.00000   0.00000   0.00479   0.00479  -1.04261
   D98       -3.13132  -0.00000   0.00000   0.00729   0.00729  -3.12403
   D99       -1.07947   0.00000   0.00000  -0.00013  -0.00013  -1.07960
   D100       3.11475   0.00000   0.00000  -0.00015  -0.00015   3.11460
   D101       1.01333   0.00000   0.00000  -0.00056  -0.00056   1.01276
   D102      -3.12113  -0.00000   0.00000   0.00195   0.00195  -3.11918
   D103       1.07309  -0.00000   0.00000   0.00193   0.00193   1.07502
   D104      -1.02834  -0.00000   0.00000   0.00152   0.00152  -1.02682
   D105       1.08302   0.00000   0.00000   0.00090   0.00090   1.08392
   D106      -1.00595   0.00000   0.00000   0.00089   0.00089  -1.00506
   D107      -3.10738   0.00000   0.00000   0.00048   0.00048  -3.10690
         Item               Value     Threshold  Converged?
 Maximum Force            0.009023     0.000450     NO 
 RMS     Force            0.001613     0.000300     NO 
 Maximum Displacement     0.356533     0.001800     NO 
 RMS     Displacement     0.072886     0.001200     NO 
 Predicted change in Energy= 7.258060D-04
 GradGradGradGradGradGradGradGradGradGradGradGradGradGradGradGradGradGrad

 Symmetry turned off by external request.
 Stoichiometry    C14H30NO6(1-)
 Framework group  C1[X(C14H30NO6)]
 Deg. of freedom   147
 Full point group                 C1      NOp   1
                          Input orientation:                          
 ---------------------------------------------------------------------
 Center     Atomic      Atomic             Coordinates (Angstroms)
 Number     Number       Type             X           Y           Z
 ---------------------------------------------------------------------
      1          6           0       59.170851   32.448576   52.771408
      2          1           0       60.159805   32.398376   53.232361
      3          1           0       58.535783   31.650329   53.170969
      4          6           0       58.505951   33.809792   53.030929
      5          8           0       57.367295   33.959022   52.482420
      6          8           0       59.128390   34.640605   53.737480
      7          6           0       52.826442   38.411358   50.300323
      8          1           0       52.244137   37.572041   49.910536
      9          1           0       52.166951   39.183845   50.702059
     10          6           0       53.813563   37.920586   51.365955
     11          8           0       54.393660   36.822301   51.120934
     12          8           0       53.992719   38.672104   52.365801
     13          1           0       55.002180   38.280072   53.490033
     14          6           0       57.265000   37.939150   52.420497
     15          1           0       56.429377   38.168093   51.758961
     16          6           0       58.330764   37.125962   51.679213
     17          1           0       58.032792   36.075686   51.628099
     18          1           0       59.268792   37.145690   52.245390
     19          6           0       58.562144   37.636122   50.242824
     20          1           0       58.571780   38.737862   50.262084
     21          6           0       59.921016   37.161660   49.709940
     22          1           0       59.974332   36.066232   49.726956
     23          1           0       60.746632   37.541411   50.322817
     24          1           0       60.085509   37.488919   48.675698
     25          6           0       57.430531   37.176368   49.308057
     26          1           0       57.516829   37.642672   48.318538
     27          1           0       56.437364   37.393510   49.711877
     28          1           0       57.480592   36.088895   49.172922
     29          6           0       56.664578   37.319089   53.679902
     30          8           0       55.659597   38.012080   54.220544
     31          7           0       57.570402   36.837013   54.597386
     32          1           0       58.230026   36.170472   54.165217
     33          6           0       57.027478   36.256321   55.827695
     34          1           0       56.350227   35.421434   55.593065
     35          6           0       58.160790   35.763549   56.738619
     36          1           0       58.751736   35.045088   56.155821
     37          6           0       59.080673   36.915663   57.161857
     38          1           0       59.922310   36.552247   57.763978
     39          1           0       58.528778   37.650590   57.763325
     40          1           0       59.476102   37.433451   56.284485
     41          6           0       57.578075   35.042485   57.960056
     42          1           0       56.959285   35.723949   58.558967
     43          1           0       58.372539   34.658203   58.610744
     44          1           0       56.948211   34.196894   57.661527
     45          8           0       55.834869   35.899848   53.049741
     46          1           0       56.492581   35.139602   52.800190
     47          1           0       55.265109   36.204831   52.262978
     48          1           0       59.252849   32.280966   51.692269
     49          1           0       53.392771   38.834336   49.462250
     50          1           0       57.682788   38.901012   52.743826
     51          1           0       56.432291   37.017874   56.343336
 ---------------------------------------------------------------------
 Rotational constants (GHZ):      0.3094469      0.1960053      0.1532778
 Standard basis: 6-31G(d,p) (6D, 7F)
   465 basis functions,   798 primitive gaussians,   465 cartesian basis functions
    85 alpha electrons       85 beta electrons
       nuclear repulsion energy      1950.5725056856 Hartrees.
 NAtoms=   51 NActive=   51 NUniq=   51 SFac= 1.00D+00 NAtFMM=   60 NAOKFM=F Big=F
 Integral buffers will be    131072 words long.
 Raffenetti 2 integral format.
 Two-electron integral symmetry is turned off.
 Nuclear repulsion after empirical dispersion term =     1950.5117910223 Hartrees.
 One-electron integrals computed using PRISM.
 NBasis=   465 RedAO= T EigKep=  1.88D-03  NBF=   465
 NBsUse=   465 1.00D-06 EigRej= -1.00D+00 NBFU=   465
 Initial guess from the checkpoint file:  "ts-frame25_qm-modify-struc_-1.chk"
 B after Tr=    -0.166123   -0.089212    0.244182
         Rot=    0.999999    0.001116   -0.000393    0.000638 Ang=   0.15 deg.
 ExpMin= 1.61D-01 ExpMax= 5.48D+03 ExpMxC= 8.25D+02 IAcc=2 IRadAn=         4 AccDes= 0.00D+00
 Harris functional with IExCor=  402 and IRadAn=       4 diagonalized for initial guess.
 HarFok:  IExCor=  402 AccDes= 0.00D+00 IRadAn=         4 IDoV= 1 UseB2=F ITyADJ=14
 ICtDFT=  3500011 ScaDFX=  1.000000  1.000000  1.000000  1.000000
 FoFCou: FMM=F IPFlag=           0 FMFlag=      100000 FMFlg1=           0
         NFxFlg=           0 DoJE=T BraDBF=F KetDBF=T FulRan=T
         wScrn=  0.000000 ICntrl=     500 IOpCl=  0 I1Cent=   200000004 NGrid=           0
         NMat0=    1 NMatS0=      1 NMatT0=    0 NMatD0=    1 NMtDS0=    0 NMtDT0=    0
 Symmetry not used in FoFCou.
 Requested convergence on RMS density matrix=1.00D-08 within 128 cycles.
 Requested convergence on MAX density matrix=1.00D-06.
 Requested convergence on             energy=1.00D-06.
 No special actions if energy rises.
 Integral accuracy reduced to 1.0D-05 until final iterations.
 Initial convergence to 1.0D-05 achieved.  Increase integral accuracy.
 SCF Done:  E(RB3LYP) =  -1057.90657341     A.U. after   12 cycles
            NFock= 12  Conv=0.50D-08     -V/T= 2.0092
 Calling FoFJK, ICntrl=      2127 FMM=F ISym2X=0 I1Cent= 0 IOpClX= 0 NMat=1 NMatS=1 NMatT=0.
 -------------------------------------------------------------------
 Center     Atomic                   Forces (Hartrees/Bohr)
 Number     Number              X              Y              Z
 -------------------------------------------------------------------
      1        6           0.000007422    0.000007785    0.000008619
      2        1          -0.000008680   -0.000000740    0.000002076
      3        1          -0.000003721   -0.000001310   -0.000003179
      4        6           0.000228084   -0.000142277    0.000024072
      5        8           0.000564097   -0.000367933   -0.000032037
      6        8          -0.000132687    0.000059252   -0.000129977
      7        6           0.000011195    0.000006774    0.000030157
      8        1          -0.000000986    0.000001371    0.000010067
      9        1           0.000011003   -0.000000141   -0.000001844
     10        6          -0.000112119    0.000132330   -0.000247117
     11        8          -0.000251718    0.000401122   -0.000319514
     12        8           0.000031673    0.000125938    0.000063188
     13        1          -0.001279602    0.000341732   -0.000807633
     14        6          -0.000033334   -0.000336345   -0.000246558
     15        1          -0.000053844   -0.000008520   -0.000044044
     16        6           0.000011840    0.000043569   -0.000009898
     17        1          -0.000070491   -0.000000186   -0.000003056
     18        1           0.000024648   -0.000006424   -0.000011681
     19        6          -0.000001151   -0.000000104    0.000037906
     20        1          -0.000004203   -0.000003527   -0.000022308
     21        6           0.000002969   -0.000006983    0.000002214
     22        1          -0.000002714   -0.000002553    0.000003135
     23        1          -0.000003606    0.000004302   -0.000001750
     24        1           0.000005480   -0.000003536   -0.000007043
     25        6           0.000012751   -0.000049599   -0.000023749
     26        1          -0.000021840    0.000018432    0.000007922
     27        1           0.000016357    0.000013653    0.000018796
     28        1           0.000018801    0.000000156   -0.000010520
     29        6           0.000339839    0.001359859   -0.000263703
     30        8           0.000274776   -0.000484400    0.000721353
     31        7          -0.000369244   -0.001321390   -0.000249461
     32        1           0.000680300   -0.000004408    0.000221864
     33        6           0.000029133    0.000030893    0.000241133
     34        1           0.000010837   -0.000000773   -0.000059515
     35        6           0.000002491   -0.000004347   -0.000008765
     36        1           0.000009199    0.000000338    0.000010093
     37        6          -0.000018561    0.000013316   -0.000007791
     38        1           0.000009615   -0.000000866   -0.000011595
     39        1          -0.000000721   -0.000010543    0.000012873
     40        1           0.000003501   -0.000011420   -0.000005442
     41        6          -0.000009288    0.000001535   -0.000001502
     42        1          -0.000000208    0.000000704   -0.000000961
     43        1           0.000001335    0.000000967    0.000004216
     44        1           0.000001195   -0.000000721   -0.000000903
     45        8           0.000420690    0.001171790    0.002612339
     46        1          -0.000135355   -0.000771616   -0.000520408
     47        1          -0.000212055   -0.000214205   -0.000956934
     48        1           0.000000364    0.000002735   -0.000000355
     49        1           0.000005031   -0.000010665    0.000001478
     50        1           0.000003492    0.000007650   -0.000010743
     51        1          -0.000011988    0.000019327   -0.000013518
 -------------------------------------------------------------------
 Cartesian Forces:  Max     0.002612339 RMS     0.000354803

 GradGradGradGradGradGradGradGradGradGradGradGradGradGradGradGradGradGrad
 Berny optimization.
 FormGI is forming the generalized inverse of G from B-inverse, IUseBI=4.
 Internal  Forces:  Max     0.001853172 RMS     0.000280864
 Search for a saddle point.
 Step number   2 out of a maximum of  259
 All quantities printed in internal units (Hartrees-Bohrs-Radians)
 Swapping is turned off.
 Update second derivatives using D2CorX and points    1    2
 ITU=  0  0
     Eigenvalues ---   -0.02387   0.00002   0.00006   0.00097   0.00142
     Eigenvalues ---    0.00193   0.00239   0.00282   0.00300   0.00323
     Eigenvalues ---    0.00326   0.00361   0.00394   0.00455   0.00508
     Eigenvalues ---    0.00656   0.00886   0.01179   0.01463   0.01922
     Eigenvalues ---    0.02127   0.02496   0.02849   0.03191   0.03366
     Eigenvalues ---    0.03514   0.03604   0.03709   0.03810   0.03878
     Eigenvalues ---    0.03931   0.04041   0.04181   0.04291   0.04393
     Eigenvalues ---    0.04421   0.04457   0.04515   0.04621   0.04656
     Eigenvalues ---    0.04675   0.04683   0.04726   0.04762   0.04768
     Eigenvalues ---    0.04820   0.04881   0.05142   0.05325   0.05427
     Eigenvalues ---    0.05614   0.05644   0.05807   0.05851   0.06600
     Eigenvalues ---    0.07322   0.07554   0.08037   0.08370   0.08631
     Eigenvalues ---    0.11055   0.11640   0.11804   0.11959   0.12104
     Eigenvalues ---    0.12123   0.12442   0.12519   0.12536   0.12574
     Eigenvalues ---    0.12774   0.12982   0.13156   0.13192   0.13401
     Eigenvalues ---    0.13498   0.13874   0.14105   0.14339   0.14482
     Eigenvalues ---    0.14977   0.15296   0.15392   0.17994   0.18110
     Eigenvalues ---    0.18501   0.18642   0.18748   0.19273   0.19804
     Eigenvalues ---    0.21050   0.22053   0.22404   0.22907   0.23389
     Eigenvalues ---    0.24592   0.26795   0.27694   0.27751   0.28518
     Eigenvalues ---    0.28855   0.28981   0.29124   0.29470   0.30255
     Eigenvalues ---    0.30951   0.31829   0.32318   0.32391   0.32800
     Eigenvalues ---    0.32881   0.32901   0.33002   0.33064   0.33141
     Eigenvalues ---    0.33252   0.33270   0.33322   0.33480   0.33524
     Eigenvalues ---    0.33525   0.33540   0.33647   0.33804   0.34036
     Eigenvalues ---    0.34156   0.34189   0.34266   0.34476   0.34692
     Eigenvalues ---    0.34702   0.34727   0.34831   0.35182   0.36995
     Eigenvalues ---    0.38480   0.39659   0.41379   0.42798   0.50583
     Eigenvalues ---    0.56519   0.57425   0.62154   0.69871   0.83465
     Eigenvalues ---    0.84244   0.90201
 Eigenvectors required to have negative eigenvalues:
                          R7        R15       R16       D72       D37
   1                   -0.34153  -0.32085   0.24482   0.23417   0.22259
                          D69       D39       D67       D35       D23
   1                   -0.21702   0.21540   0.20762   0.20761  -0.15832
 RFO step:  Lambda0=1.087631829D-05 Lambda=-1.21529102D-04.
 Linear search not attempted -- option 19 set.
 Iteration  1 RMS(Cart)=  0.03746761 RMS(Int)=  0.00061349
 Iteration  2 RMS(Cart)=  0.00102754 RMS(Int)=  0.00005444
 Iteration  3 RMS(Cart)=  0.00000083 RMS(Int)=  0.00005443
 Variable       Old X    -DE/DX   Delta X   Delta X   Delta X     New X
                                 (Linear)    (Quad)   (Total)
    R1        2.06407  -0.00001   0.00000  -0.00009  -0.00009   2.06398
    R2        2.07023   0.00000   0.00000  -0.00066  -0.00066   2.06957
    R3        2.90450  -0.00001   0.00000  -0.00004  -0.00004   2.90446
    R4        2.06954   0.00000   0.00000   0.00068   0.00068   2.07022
    R5        2.40498  -0.00014   0.00000   0.00064   0.00063   2.40562
    R6        2.37301  -0.00039   0.00000  -0.00085  -0.00088   2.37213
    R7        2.84080   0.00086   0.00000   0.00058   0.00060   2.84141
    R8        3.44869  -0.00013   0.00000  -0.00098  -0.00101   3.44768
    R9        2.06618  -0.00000   0.00000   0.00047   0.00047   2.06664
   R10        2.06409  -0.00001   0.00000  -0.00028  -0.00028   2.06382
   R11        2.89741  -0.00005   0.00000  -0.00042  -0.00042   2.89699
   R12        2.07182  -0.00000   0.00000  -0.00026  -0.00026   2.07156
   R13        2.39241   0.00008   0.00000   0.00066   0.00069   2.39310
   R14        2.38777  -0.00030   0.00000  -0.00029  -0.00026   2.38751
   R15        2.95484   0.00107   0.00000   0.01408   0.01409   2.96893
   R16        2.94979  -0.00036   0.00000   0.00314   0.00314   2.95292
   R17        1.92498   0.00114   0.00000   0.00389   0.00389   1.92887
   R18        2.05998   0.00007   0.00000   0.00018   0.00018   2.06016
   R19        2.89482  -0.00001   0.00000  -0.00024  -0.00024   2.89457
   R20        2.88521   0.00009   0.00000   0.00158   0.00158   2.88680
   R21        2.07377   0.00000   0.00000  -0.00014  -0.00014   2.07363
   R22        2.06532   0.00002   0.00000   0.00028   0.00028   2.06561
   R23        2.07082   0.00001   0.00000  -0.00050  -0.00050   2.07032
   R24        2.91350  -0.00001   0.00000   0.00032   0.00032   2.91382
   R25        2.08238  -0.00000   0.00000  -0.00014  -0.00014   2.08225
   R26        2.90035   0.00000   0.00000  -0.00001  -0.00001   2.90034
   R27        2.90656  -0.00001   0.00000   0.00009   0.00009   2.90665
   R28        2.07276   0.00000   0.00000   0.00006   0.00006   2.07282
   R29        2.07136  -0.00000   0.00000  -0.00013  -0.00013   2.07123
   R30        2.07338   0.00001   0.00000   0.00008   0.00008   2.07346
   R31        2.07357  -0.00000   0.00000  -0.00003  -0.00003   2.07353
   R32        2.06716  -0.00000   0.00000   0.00000   0.00000   2.06716
   R33        2.07299   0.00000   0.00000   0.00014   0.00014   2.07313
   R34        2.52299   0.00067   0.00000   0.00389   0.00387   2.52686
   R35        2.60117   0.00094   0.00000   0.00410   0.00410   2.60527
   R36        1.95123   0.00022   0.00000  -0.00033  -0.00035   1.95088
   R37        2.76806   0.00011   0.00000  -0.00088  -0.00088   2.76718
   R38        2.07935   0.00001   0.00000   0.00034   0.00034   2.07968
   R39        2.90121  -0.00000   0.00000   0.00021   0.00021   2.90142
   R40        2.07017   0.00001   0.00000  -0.00007  -0.00007   2.07010
   R41        2.07445  -0.00000   0.00000   0.00030   0.00030   2.07475
   R42        2.89855  -0.00002   0.00000  -0.00008  -0.00008   2.89847
   R43        2.89776   0.00000   0.00000  -0.00005  -0.00005   2.89771
   R44        2.07265   0.00000   0.00000   0.00003   0.00003   2.07269
   R45        2.07566   0.00000   0.00000  -0.00005  -0.00005   2.07561
   R46        2.06513  -0.00000   0.00000  -0.00002  -0.00002   2.06510
   R47        2.07525  -0.00000   0.00000  -0.00003  -0.00003   2.07522
   R48        2.07202   0.00000   0.00000   0.00004   0.00004   2.07207
   R49        2.07084   0.00000   0.00000  -0.00001  -0.00001   2.07083
   R50        1.95734   0.00147   0.00000   0.00621   0.00623   1.96357
   R51        1.92403   0.00185   0.00000   0.00407   0.00408   1.92811
    A1        1.91502   0.00000   0.00000   0.00443   0.00442   1.91944
    A2        1.94027  -0.00000   0.00000   0.00004   0.00003   1.94031
    A3        1.91880   0.00000   0.00000  -0.00387  -0.00388   1.91492
    A4        1.91023   0.00000   0.00000   0.00311   0.00311   1.91334
    A5        1.86636   0.00000   0.00000  -0.00037  -0.00037   1.86599
    A6        1.91167  -0.00000   0.00000  -0.00333  -0.00334   1.90834
    A7        2.00217   0.00033   0.00000  -0.00143  -0.00129   2.00088
    A8        2.05615   0.00032   0.00000   0.00067   0.00080   2.05695
    A9        2.22484  -0.00065   0.00000   0.00072   0.00043   2.22528
   A10        2.11950  -0.00017   0.00000   0.01560   0.01528   2.13478
   A11        2.02918  -0.00062   0.00000  -0.00894  -0.00939   2.01979
   A12        1.93099   0.00000   0.00000  -0.00124  -0.00124   1.92975
   A13        1.92297  -0.00001   0.00000  -0.00230  -0.00230   1.92067
   A14        1.87418   0.00001   0.00000  -0.00242  -0.00242   1.87176
   A15        1.93850  -0.00000   0.00000   0.00154   0.00154   1.94003
   A16        1.89672   0.00001   0.00000   0.00380   0.00379   1.90051
   A17        1.89886  -0.00001   0.00000   0.00062   0.00061   1.89947
   A18        2.02436   0.00028   0.00000  -0.00170  -0.00170   2.02265
   A19        2.03854   0.00024   0.00000   0.00226   0.00225   2.04079
   A20        2.21949  -0.00052   0.00000  -0.00045  -0.00044   2.21905
   A21        2.04496   0.00050   0.00000   0.00477   0.00478   2.04974
   A22        2.10857  -0.00123   0.00000  -0.00648  -0.00650   2.10207
   A23        1.92959  -0.00001   0.00000  -0.00149  -0.00149   1.92809
   A24        1.85920   0.00000   0.00000  -0.00030  -0.00030   1.85889
   A25        1.86143   0.00000   0.00000   0.00057   0.00057   1.86200
   A26        2.04561  -0.00002   0.00000   0.00246   0.00246   2.04808
   A27        1.92090   0.00001   0.00000  -0.00088  -0.00088   1.92002
   A28        1.83656   0.00002   0.00000  -0.00041  -0.00041   1.83615
   A29        1.92099  -0.00005   0.00000  -0.00067  -0.00067   1.92032
   A30        1.91343   0.00001   0.00000   0.00166   0.00166   1.91508
   A31        1.96015   0.00005   0.00000  -0.00129  -0.00129   1.95886
   A32        1.84922   0.00002   0.00000  -0.00154  -0.00154   1.84769
   A33        1.89160  -0.00001   0.00000   0.00161   0.00161   1.89320
   A34        1.92510  -0.00003   0.00000   0.00021   0.00021   1.92531
   A35        1.89216   0.00001   0.00000  -0.00069  -0.00069   1.89147
   A36        1.93270   0.00001   0.00000   0.00084   0.00084   1.93354
   A37        1.93573  -0.00001   0.00000   0.00066   0.00066   1.93639
   A38        1.88326  -0.00000   0.00000  -0.00042  -0.00042   1.88284
   A39        1.89221   0.00000   0.00000  -0.00076  -0.00076   1.89145
   A40        1.92621   0.00000   0.00000   0.00028   0.00028   1.92649
   A41        1.92451  -0.00001   0.00000   0.00011   0.00011   1.92461
   A42        1.94513  -0.00001   0.00000  -0.00019  -0.00019   1.94494
   A43        1.94745   0.00001   0.00000   0.00018   0.00018   1.94763
   A44        1.87624   0.00001   0.00000  -0.00020  -0.00020   1.87603
   A45        1.88097  -0.00000   0.00000  -0.00008  -0.00008   1.88088
   A46        1.88683  -0.00000   0.00000   0.00018   0.00018   1.88701
   A47        1.94246   0.00002   0.00000   0.00070   0.00070   1.94317
   A48        1.96524  -0.00004   0.00000  -0.00114  -0.00114   1.96409
   A49        1.91518  -0.00000   0.00000   0.00044   0.00044   1.91562
   A50        1.89648   0.00000   0.00000   0.00085   0.00085   1.89732
   A51        1.88242   0.00000   0.00000  -0.00085  -0.00085   1.88156
   A52        1.85844   0.00003   0.00000  -0.00002  -0.00002   1.85842
   A53        2.00341   0.00020   0.00000  -0.00157  -0.00159   2.00182
   A54        2.01890   0.00025   0.00000  -0.00302  -0.00302   2.01588
   A55        1.99021  -0.00024   0.00000  -0.00213  -0.00212   1.98809
   A56        1.90917   0.00033   0.00000   0.00261   0.00252   1.91169
   A57        1.94712   0.00063   0.00000   0.00577   0.00569   1.95280
   A58        2.04291  -0.00009   0.00000   0.00215   0.00211   2.04502
   A59        1.90966  -0.00023   0.00000   0.00133   0.00133   1.91099
   A60        2.83617   0.00015   0.00000   0.00783   0.00763   2.84380
   A61        1.92818  -0.00005   0.00000   0.00107   0.00107   1.92925
   A62        1.93049   0.00002   0.00000  -0.00116  -0.00116   1.92933
   A63        1.89772  -0.00001   0.00000   0.00042   0.00042   1.89815
   A64        1.91488   0.00002   0.00000  -0.00112  -0.00112   1.91375
   A65        1.86861   0.00001   0.00000   0.00007   0.00007   1.86868
   A66        1.92294   0.00001   0.00000   0.00078   0.00078   1.92372
   A67        1.86759   0.00001   0.00000  -0.00038  -0.00038   1.86721
   A68        1.94480  -0.00001   0.00000  -0.00012  -0.00012   1.94468
   A69        1.92094  -0.00000   0.00000   0.00069   0.00069   1.92163
   A70        1.89152  -0.00001   0.00000   0.00005   0.00005   1.89156
   A71        1.89620  -0.00000   0.00000  -0.00051  -0.00051   1.89569
   A72        1.94047   0.00001   0.00000   0.00021   0.00021   1.94068
   A73        1.94207   0.00000   0.00000   0.00033   0.00033   1.94239
   A74        1.93086  -0.00000   0.00000  -0.00027  -0.00027   1.93060
   A75        1.92982  -0.00001   0.00000  -0.00057  -0.00057   1.92925
   A76        1.88246   0.00000   0.00000   0.00003   0.00003   1.88250
   A77        1.89661  -0.00000   0.00000   0.00042   0.00042   1.89703
   A78        1.88013   0.00001   0.00000   0.00008   0.00008   1.88021
   A79        1.93557  -0.00000   0.00000  -0.00030  -0.00030   1.93527
   A80        1.94138   0.00000   0.00000   0.00022   0.00022   1.94160
   A81        1.94365  -0.00000   0.00000  -0.00002  -0.00002   1.94362
   A82        1.87770  -0.00000   0.00000  -0.00002  -0.00002   1.87768
   A83        1.87919   0.00000   0.00000   0.00004   0.00004   1.87924
   A84        1.88356  -0.00000   0.00000   0.00009   0.00009   1.88365
   A85        1.97037  -0.00146   0.00000  -0.00286  -0.00276   1.96762
   A86        3.13977  -0.00067   0.00000  -0.00588  -0.00585   3.13391
   A87        3.22116  -0.00021   0.00000  -0.01067  -0.01085   3.21031
   A88        3.03875   0.00040   0.00000  -0.01319  -0.01326   3.02548
   A89        3.15449   0.00002   0.00000  -0.00662  -0.00648   3.14801
   A90        3.13960  -0.00011   0.00000   0.00362   0.00379   3.14339
   A91        3.15958   0.00037   0.00000   0.00313   0.00316   3.16274
    D1        3.10023   0.00003   0.00000   0.06969   0.06968  -3.11327
    D2       -0.03511  -0.00002   0.00000   0.07606   0.07607   0.04096
    D3       -1.06469   0.00003   0.00000   0.07735   0.07735  -0.98734
    D4        2.08315  -0.00002   0.00000   0.08372   0.08374   2.16689
    D5        0.97625   0.00003   0.00000   0.07678   0.07677   1.05302
    D6       -2.15909  -0.00002   0.00000   0.08315   0.08315  -2.07593
    D7        2.97917  -0.00018   0.00000   0.05614   0.05619   3.03536
    D8       -0.16939  -0.00011   0.00000   0.04904   0.04908  -0.12031
    D9       -3.03287  -0.00025   0.00000  -0.02293  -0.02285  -3.05572
   D10        0.11588  -0.00032   0.00000  -0.01563  -0.01553   0.10035
   D11        2.58146  -0.00012   0.00000  -0.05575  -0.05583   2.52563
   D12        1.28475  -0.00056   0.00000  -0.06042  -0.06027   1.22448
   D13        0.70599  -0.00003   0.00000   0.05600   0.05601   0.76200
   D14       -2.47537   0.00004   0.00000   0.05891   0.05890  -2.41647
   D15        2.85195  -0.00003   0.00000   0.05387   0.05388   2.90583
   D16       -0.32941   0.00004   0.00000   0.05678   0.05677  -0.27264
   D17       -1.34426  -0.00003   0.00000   0.05988   0.05989  -1.28437
   D18        1.75756   0.00004   0.00000   0.06279   0.06278   1.82035
   D19       -3.00965  -0.00010   0.00000  -0.00417  -0.00417  -3.01381
   D20        0.17649  -0.00020   0.00000  -0.00749  -0.00746   0.16902
   D21       -3.11621  -0.00000   0.00000   0.01057   0.01055  -3.10566
   D22       -0.01948   0.00010   0.00000   0.01383   0.01379  -0.00569
   D23       -2.89077  -0.00058   0.00000  -0.01202  -0.01187  -2.90264
   D24        0.56005   0.00018   0.00000  -0.01888  -0.01894   0.54111
   D25       -1.39246   0.00001   0.00000   0.01981   0.01982  -1.37264
   D26        2.86328   0.00001   0.00000   0.02110   0.02110   2.88438
   D27        0.71670   0.00000   0.00000   0.02052   0.02052   0.73722
   D28        0.74204  -0.00001   0.00000   0.02003   0.02003   0.76207
   D29       -1.28540  -0.00002   0.00000   0.02132   0.02131  -1.26409
   D30        2.85120  -0.00002   0.00000   0.02074   0.02074   2.87194
   D31        2.83885   0.00001   0.00000   0.02056   0.02056   2.85940
   D32        0.81140   0.00001   0.00000   0.02184   0.02184   0.83324
   D33       -1.33519  -0.00000   0.00000   0.02126   0.02126  -1.31392
   D34       -0.87258   0.00006   0.00000   0.01678   0.01681  -0.85577
   D35        3.03648  -0.00008   0.00000   0.02555   0.02552   3.06200
   D36       -3.04299   0.00009   0.00000   0.01727   0.01730  -3.02569
   D37        0.86606  -0.00005   0.00000   0.02604   0.02601   0.89207
   D38        1.09943   0.00008   0.00000   0.01712   0.01715   1.11657
   D39       -1.27471  -0.00007   0.00000   0.02589   0.02586  -1.24885
   D40        0.73186   0.00001   0.00000  -0.01088  -0.01088   0.72098
   D41        2.79473   0.00001   0.00000  -0.01131  -0.01131   2.78342
   D42       -1.34372   0.00001   0.00000  -0.00991  -0.00991  -1.35362
   D43        2.85785  -0.00003   0.00000  -0.01145  -0.01145   2.84640
   D44       -1.36246  -0.00002   0.00000  -0.01189  -0.01189  -1.37435
   D45        0.78228  -0.00002   0.00000  -0.01048  -0.01048   0.77179
   D46       -1.40815  -0.00002   0.00000  -0.01226  -0.01226  -1.42041
   D47        0.65473  -0.00001   0.00000  -0.01270  -0.01270   0.64203
   D48        2.79946  -0.00001   0.00000  -0.01129  -0.01129   2.78817
   D49        1.01853  -0.00001   0.00000  -0.00256  -0.00256   1.01597
   D50       -1.06374  -0.00001   0.00000  -0.00225  -0.00225  -1.06599
   D51        3.10824  -0.00001   0.00000  -0.00247  -0.00247   3.10577
   D52        3.08682   0.00000   0.00000  -0.00316  -0.00316   3.08365
   D53        1.00455   0.00000   0.00000  -0.00286  -0.00286   1.00169
   D54       -1.10666   0.00000   0.00000  -0.00308  -0.00308  -1.10974
   D55       -1.13172   0.00000   0.00000  -0.00418  -0.00418  -1.13589
   D56        3.06920   0.00000   0.00000  -0.00387  -0.00387   3.06533
   D57        0.95800   0.00000   0.00000  -0.00409  -0.00409   0.95390
   D58        3.01111  -0.00002   0.00000  -0.01971  -0.01971   2.99140
   D59        0.87674  -0.00000   0.00000  -0.02050  -0.02050   0.85624
   D60       -1.18988  -0.00001   0.00000  -0.02004  -0.02004  -1.20992
   D61        0.93557  -0.00002   0.00000  -0.01879  -0.01879   0.91678
   D62       -1.19880  -0.00000   0.00000  -0.01958  -0.01958  -1.21838
   D63        3.01777  -0.00001   0.00000  -0.01912  -0.01912   2.99865
   D64       -1.12359  -0.00002   0.00000  -0.01799  -0.01799  -1.14158
   D65        3.02522  -0.00000   0.00000  -0.01878  -0.01878   3.00645
   D66        0.95860  -0.00001   0.00000  -0.01832  -0.01832   0.94029
   D67        0.82079  -0.00034   0.00000   0.00972   0.00978   0.83057
   D68       -3.07561   0.00001   0.00000   0.00069   0.00081  -3.07480
   D69       -0.94123   0.00043   0.00000   0.01490   0.01488  -0.92635
   D70        3.12377   0.00024   0.00000   0.00569   0.00570   3.12947
   D71        2.96208   0.00010   0.00000   0.02336   0.02329   2.98537
   D72        0.74389  -0.00009   0.00000   0.01415   0.01411   0.75800
   D73       -1.97826  -0.00040   0.00000   0.02792   0.02806  -1.95020
   D74        0.31036  -0.00020   0.00000   0.03662   0.03671   0.34708
   D75        1.01456   0.00029   0.00000   0.01391   0.01387   1.02843
   D76        3.13822   0.00029   0.00000   0.01244   0.01239  -3.13257
   D77       -1.03126   0.00032   0.00000   0.01296   0.01291  -1.01835
   D78       -1.22179  -0.00031   0.00000   0.00273   0.00278  -1.21901
   D79        0.90187  -0.00031   0.00000   0.00126   0.00130   0.90318
   D80        3.01557  -0.00029   0.00000   0.00178   0.00182   3.01739
   D81       -0.99293   0.00002   0.00000   0.00435   0.00435  -0.98859
   D82        1.07188   0.00001   0.00000   0.00411   0.00411   1.07599
   D83       -3.05029   0.00002   0.00000   0.00480   0.00480  -3.04549
   D84        1.13855  -0.00002   0.00000   0.00418   0.00418   1.14273
   D85       -3.07982  -0.00003   0.00000   0.00394   0.00394  -3.07588
   D86       -0.91881  -0.00002   0.00000   0.00463   0.00463  -0.91418
   D87       -3.09161   0.00001   0.00000   0.00406   0.00406  -3.08756
   D88       -1.02680   0.00000   0.00000   0.00382   0.00382  -1.02298
   D89        1.13422   0.00001   0.00000   0.00451   0.00451   1.13872
   D90       -3.08358   0.00001   0.00000   0.00655   0.00655  -3.07704
   D91        1.10730   0.00001   0.00000   0.00647   0.00647   1.11377
   D92       -0.97412  -0.00000   0.00000   0.00690   0.00690  -0.96722
   D93       -1.03318   0.00001   0.00000   0.00605   0.00605  -1.02714
   D94       -3.12549   0.00001   0.00000   0.00597   0.00597  -3.11952
   D95        1.07627  -0.00000   0.00000   0.00640   0.00640   1.08268
   D96        1.04970   0.00001   0.00000   0.00558   0.00558   1.05528
   D97       -1.04261   0.00001   0.00000   0.00550   0.00550  -1.03710
   D98       -3.12403  -0.00000   0.00000   0.00594   0.00594  -3.11809
   D99       -1.07960   0.00000   0.00000   0.00132   0.00132  -1.07828
   D100       3.11460   0.00000   0.00000   0.00140   0.00140   3.11600
   D101       1.01276   0.00000   0.00000   0.00116   0.00116   1.01393
   D102      -3.11918  -0.00000   0.00000   0.00168   0.00168  -3.11750
   D103       1.07502  -0.00000   0.00000   0.00177   0.00177   1.07678
   D104      -1.02682  -0.00000   0.00000   0.00152   0.00152  -1.02529
   D105       1.08392   0.00000   0.00000   0.00182   0.00182   1.08574
   D106      -1.00506   0.00000   0.00000   0.00190   0.00190  -1.00317
   D107      -3.10690   0.00000   0.00000   0.00166   0.00166  -3.10524
         Item               Value     Threshold  Converged?
 Maximum Force            0.001853     0.000450     NO 
 RMS     Force            0.000281     0.000300     YES
 Maximum Displacement     0.158568     0.001800     NO 
 RMS     Displacement     0.037372     0.001200     NO 
 Predicted change in Energy=-6.066619D-05
 GradGradGradGradGradGradGradGradGradGradGradGradGradGradGradGradGradGrad

 Symmetry turned off by external request.
 Stoichiometry    C14H30NO6(1-)
 Framework group  C1[X(C14H30NO6)]
 Deg. of freedom   147
 Full point group                 C1      NOp   1
                          Input orientation:                          
 ---------------------------------------------------------------------
 Center     Atomic      Atomic             Coordinates (Angstroms)
 Number     Number       Type             X           Y           Z
 ---------------------------------------------------------------------
      1          6           0       59.199261   32.469544   52.745364
      2          1           0       60.177833   32.406926   53.226406
      3          1           0       58.561121   31.647707   53.087059
      4          6           0       58.516936   33.813106   53.047958
      5          8           0       57.354973   33.943544   52.544617
      6          8           0       59.150657   34.651184   53.734796
      7          6           0       52.851068   38.422857   50.286461
      8          1           0       52.230895   37.594235   49.933222
      9          1           0       52.226667   39.237201   50.660234
     10          6           0       53.821786   37.929801   51.365700
     11          8           0       54.398375   36.827447   51.128914
     12          8           0       53.991404   38.679493   52.368399
     13          1           0       54.998609   38.279903   53.494298
     14          6           0       57.265156   37.919113   52.421823
     15          1           0       56.429862   38.171705   51.768373
     16          6           0       58.305050   37.087382   51.664803
     17          1           0       57.972201   36.048822   51.591240
     18          1           0       59.242197   37.062090   52.231708
     19          6           0       58.555379   37.622250   50.240445
     20          1           0       58.589704   38.722742   50.283739
     21          6           0       59.905986   37.129473   49.703212
     22          1           0       59.936304   36.033008   49.699412
     23          1           0       60.736858   37.479801   50.326305
     24          1           0       60.081470   37.472824   48.675973
     25          6           0       57.418260   37.209682   49.290389
     26          1           0       57.509137   37.709969   48.318046
     27          1           0       56.428286   37.423391   49.703770
     28          1           0       57.455455   36.127294   49.115525
     29          6           0       56.659506   37.306142   53.683210
     30          8           0       55.660855   38.012384   54.223492
     31          7           0       57.566220   36.825916   54.604037
     32          1           0       58.236020   36.166631   54.176862
     33          6           0       57.025483   36.244459   55.834389
     34          1           0       56.361595   35.398027   55.602109
     35          6           0       58.162253   35.772303   56.752084
     36          1           0       58.767862   35.062618   56.173302
     37          6           0       59.060755   36.940390   57.177314
     38          1           0       59.909050   36.591824   57.778902
     39          1           0       58.495176   37.663875   57.779893
     40          1           0       59.446010   37.466671   56.300485
     41          6           0       57.586406   35.043248   57.972003
     42          1           0       56.952176   35.714750   58.565965
     43          1           0       58.384179   34.674899   58.627877
     44          1           0       56.973573   34.185757   57.671997
     45          8           0       55.827682   35.903497   53.077365
     46          1           0       56.479001   35.129096   52.841222
     47          1           0       55.262896   36.200375   52.281178
     48          1           0       59.312219   32.355962   51.661625
     49          1           0       53.429765   38.784378   49.428491
     50          1           0       57.708592   38.868510   52.747581
     51          1           0       56.417082   37.000028   56.343284
 ---------------------------------------------------------------------
 Rotational constants (GHZ):      0.3101428      0.1960747      0.1528270
 Standard basis: 6-31G(d,p) (6D, 7F)
   465 basis functions,   798 primitive gaussians,   465 cartesian basis functions
    85 alpha electrons       85 beta electrons
       nuclear repulsion energy      1950.7042508499 Hartrees.
 NAtoms=   51 NActive=   51 NUniq=   51 SFac= 1.00D+00 NAtFMM=   60 NAOKFM=F Big=F
 Integral buffers will be    131072 words long.
 Raffenetti 2 integral format.
 Two-electron integral symmetry is turned off.
 Nuclear repulsion after empirical dispersion term =     1950.6434870506 Hartrees.
 One-electron integrals computed using PRISM.
 NBasis=   465 RedAO= T EigKep=  1.86D-03  NBF=   465
 NBsUse=   465 1.00D-06 EigRej= -1.00D+00 NBFU=   465
 Initial guess from the checkpoint file:  "ts-frame25_qm-modify-struc_-1.chk"
 B after Tr=    -0.062822   -0.097229    0.141761
         Rot=    1.000000    0.000621   -0.000225    0.000129 Ang=   0.08 deg.
 ExpMin= 1.61D-01 ExpMax= 5.48D+03 ExpMxC= 8.25D+02 IAcc=2 IRadAn=         4 AccDes= 0.00D+00
 Harris functional with IExCor=  402 and IRadAn=       4 diagonalized for initial guess.
 HarFok:  IExCor=  402 AccDes= 0.00D+00 IRadAn=         4 IDoV= 1 UseB2=F ITyADJ=14
 ICtDFT=  3500011 ScaDFX=  1.000000  1.000000  1.000000  1.000000
 FoFCou: FMM=F IPFlag=           0 FMFlag=      100000 FMFlg1=           0
         NFxFlg=           0 DoJE=T BraDBF=F KetDBF=T FulRan=T
         wScrn=  0.000000 ICntrl=     500 IOpCl=  0 I1Cent=   200000004 NGrid=           0
         NMat0=    1 NMatS0=      1 NMatT0=    0 NMatD0=    1 NMtDS0=    0 NMtDT0=    0
 Symmetry not used in FoFCou.
 Requested convergence on RMS density matrix=1.00D-08 within 128 cycles.
 Requested convergence on MAX density matrix=1.00D-06.
 Requested convergence on             energy=1.00D-06.
 No special actions if energy rises.
 Integral accuracy reduced to 1.0D-05 until final iterations.
 Initial convergence to 1.0D-05 achieved.  Increase integral accuracy.
 SCF Done:  E(RB3LYP) =  -1057.90661178     A.U. after   11 cycles
            NFock= 11  Conv=0.65D-08     -V/T= 2.0092
 Calling FoFJK, ICntrl=      2127 FMM=F ISym2X=0 I1Cent= 0 IOpClX= 0 NMat=1 NMatS=1 NMatT=0.
 -------------------------------------------------------------------
 Center     Atomic                   Forces (Hartrees/Bohr)
 Number     Number              X              Y              Z
 -------------------------------------------------------------------
      1        6          -0.000075011    0.000017853    0.000007126
      2        1           0.000001197   -0.000001499    0.000008917
      3        1           0.000019860    0.000002249    0.000025355
      4        6          -0.000087442    0.000002468    0.000030203
      5        8          -0.000261543    0.000112357   -0.000156033
      6        8           0.000178450    0.000022842    0.000024489
      7        6           0.000025857   -0.000013826   -0.000021763
      8        1          -0.000018007   -0.000000495    0.000014320
      9        1          -0.000006385   -0.000005753    0.000011708
     10        6           0.000039881   -0.000031453    0.000103921
     11        8           0.000187569   -0.000127931    0.000093908
     12        8           0.000053364   -0.000001419   -0.000063627
     13        1           0.000196796   -0.000102258    0.000229791
     14        6           0.000069660    0.000061327   -0.000045273
     15        1          -0.000019548   -0.000020717   -0.000010594
     16        6           0.000045633    0.000018591    0.000021878
     17        1          -0.000022374   -0.000037681   -0.000057935
     18        1          -0.000000404    0.000000672    0.000032553
     19        6          -0.000020286    0.000000596   -0.000000942
     20        1           0.000008934   -0.000009633    0.000019787
     21        6           0.000000023   -0.000005782   -0.000006484
     22        1          -0.000003575   -0.000000793   -0.000003197
     23        1           0.000000721    0.000000201    0.000000890
     24        1           0.000000357    0.000000308    0.000001805
     25        6          -0.000016626   -0.000054249   -0.000030900
     26        1          -0.000001116   -0.000007758    0.000000722
     27        1           0.000005818    0.000042043    0.000007842
     28        1          -0.000008362   -0.000003059    0.000033753
     29        6           0.000000467    0.000073083   -0.000079408
     30        8          -0.000401883    0.000401236   -0.000002926
     31        7           0.000303735    0.000014898    0.000391834
     32        1          -0.000076510   -0.000007918   -0.000152280
     33        6           0.000008479   -0.000008142   -0.000083774
     34        1          -0.000017663   -0.000033570    0.000028391
     35        6          -0.000000508   -0.000010575    0.000006005
     36        1           0.000004851    0.000011391   -0.000005516
     37        6          -0.000001744    0.000009719   -0.000007793
     38        1          -0.000003881   -0.000001752    0.000006875
     39        1          -0.000003448    0.000002609    0.000000426
     40        1           0.000000211   -0.000017083   -0.000004994
     41        6          -0.000000612    0.000001722    0.000000243
     42        1           0.000000436    0.000000805    0.000002936
     43        1           0.000000108    0.000000871   -0.000000289
     44        1          -0.000003135   -0.000000421    0.000002042
     45        8          -0.000360207   -0.000370048   -0.000510870
     46        1           0.000376093   -0.000205687    0.000168285
     47        1          -0.000107747    0.000202186   -0.000005589
     48        1           0.000031266    0.000028806    0.000008167
     49        1          -0.000008686    0.000013012    0.000006469
     50        1          -0.000033342    0.000018983   -0.000036966
     51        1           0.000000278    0.000018673   -0.000003488
 -------------------------------------------------------------------
 Cartesian Forces:  Max     0.000510870 RMS     0.000108018

 GradGradGradGradGradGradGradGradGradGradGradGradGradGradGradGradGradGrad
 Berny optimization.
 FormGI is forming the generalized inverse of G from B-inverse, IUseBI=4.
 Internal  Forces:  Max     0.000640705 RMS     0.000120539
 Search for a saddle point.
 Step number   3 out of a maximum of  259
 All quantities printed in internal units (Hartrees-Bohrs-Radians)
 Swapping is turned off.
 Update second derivatives using D2CorX and points    1    2    3
 ITU=  0  0  0
     Eigenvalues ---   -0.02353  -0.00027   0.00005   0.00104   0.00141
     Eigenvalues ---    0.00193   0.00241   0.00282   0.00306   0.00325
     Eigenvalues ---    0.00335   0.00362   0.00396   0.00455   0.00509
     Eigenvalues ---    0.00657   0.00888   0.01179   0.01461   0.01922
     Eigenvalues ---    0.02127   0.02495   0.02848   0.03191   0.03365
     Eigenvalues ---    0.03514   0.03604   0.03709   0.03808   0.03877
     Eigenvalues ---    0.03930   0.04041   0.04180   0.04291   0.04393
     Eigenvalues ---    0.04422   0.04457   0.04515   0.04621   0.04656
     Eigenvalues ---    0.04675   0.04683   0.04726   0.04762   0.04768
     Eigenvalues ---    0.04820   0.04881   0.05142   0.05325   0.05426
     Eigenvalues ---    0.05614   0.05644   0.05807   0.05851   0.06594
     Eigenvalues ---    0.07323   0.07554   0.08032   0.08369   0.08630
     Eigenvalues ---    0.11055   0.11639   0.11804   0.11959   0.12104
     Eigenvalues ---    0.12122   0.12442   0.12519   0.12536   0.12574
     Eigenvalues ---    0.12774   0.12981   0.13156   0.13192   0.13400
     Eigenvalues ---    0.13497   0.13874   0.14105   0.14338   0.14482
     Eigenvalues ---    0.14977   0.15296   0.15392   0.17994   0.18110
     Eigenvalues ---    0.18500   0.18642   0.18748   0.19273   0.19803
     Eigenvalues ---    0.21048   0.22052   0.22403   0.22903   0.23388
     Eigenvalues ---    0.24592   0.26794   0.27692   0.27749   0.28518
     Eigenvalues ---    0.28855   0.28980   0.29121   0.29470   0.30254
     Eigenvalues ---    0.30951   0.31829   0.32317   0.32390   0.32800
     Eigenvalues ---    0.32881   0.32901   0.33002   0.33064   0.33141
     Eigenvalues ---    0.33252   0.33270   0.33322   0.33480   0.33524
     Eigenvalues ---    0.33525   0.33540   0.33647   0.33803   0.34036
     Eigenvalues ---    0.34156   0.34189   0.34266   0.34476   0.34691
     Eigenvalues ---    0.34702   0.34727   0.34831   0.35182   0.36994
     Eigenvalues ---    0.38480   0.39660   0.41378   0.42792   0.50573
     Eigenvalues ---    0.56518   0.57421   0.62145   0.69866   0.83465
     Eigenvalues ---    0.84226   0.90191
 Eigenvectors required to have negative eigenvalues:
                          R7        R15       R16       D72       D37
   1                   -0.34682  -0.32714   0.24558   0.23310   0.21948
                          D69       D39       D67       D35       D23
   1                   -0.21615   0.21189   0.20737   0.20407  -0.15718
 RFO step:  Lambda0=5.072864170D-07 Lambda=-2.73797247D-04.
 Linear search not attempted -- option 19 set.
 Iteration  1 RMS(Cart)=  0.05969663 RMS(Int)=  0.01116233
 Iteration  2 RMS(Cart)=  0.01529041 RMS(Int)=  0.00049774
 Iteration  3 RMS(Cart)=  0.00052865 RMS(Int)=  0.00002678
 Iteration  4 RMS(Cart)=  0.00000058 RMS(Int)=  0.00002678
 Variable       Old X    -DE/DX   Delta X   Delta X   Delta X     New X
                                 (Linear)    (Quad)   (Total)
    R1        2.06398   0.00001   0.00000  -0.00006  -0.00006   2.06392
    R2        2.06957  -0.00001   0.00000  -0.00231  -0.00231   2.06725
    R3        2.90446  -0.00006   0.00000  -0.00056  -0.00056   2.90390
    R4        2.07022  -0.00001   0.00000   0.00230   0.00230   2.07252
    R5        2.40562   0.00011   0.00000   0.00028   0.00027   2.40589
    R6        2.37213   0.00029   0.00000   0.00048   0.00050   2.37263
    R7        2.84141  -0.00042   0.00000  -0.01574  -0.01576   2.82565
    R8        3.44768   0.00018   0.00000  -0.00036  -0.00033   3.44735
    R9        2.06664   0.00001   0.00000   0.00135   0.00135   2.06799
   R10        2.06382   0.00000   0.00000  -0.00057  -0.00057   2.06325
   R11        2.89699  -0.00001   0.00000   0.00021   0.00021   2.89720
   R12        2.07156  -0.00001   0.00000  -0.00077  -0.00077   2.07079
   R13        2.39310   0.00011   0.00000   0.00080   0.00077   2.39388
   R14        2.38751   0.00018   0.00000  -0.00095  -0.00097   2.38654
   R15        2.96893  -0.00038   0.00000  -0.02391  -0.02391   2.94502
   R16        2.95292   0.00008   0.00000   0.00764   0.00764   2.96057
   R17        1.92887  -0.00024   0.00000  -0.00430  -0.00430   1.92458
   R18        2.06016   0.00002   0.00000  -0.00009  -0.00009   2.06008
   R19        2.89457   0.00001   0.00000  -0.00039  -0.00039   2.89418
   R20        2.88680   0.00007   0.00000   0.00024   0.00024   2.88703
   R21        2.07363  -0.00001   0.00000   0.00025   0.00025   2.07388
   R22        2.06561   0.00005   0.00000   0.00009   0.00009   2.06569
   R23        2.07032   0.00002   0.00000   0.00007   0.00007   2.07039
   R24        2.91382  -0.00004   0.00000  -0.00023  -0.00023   2.91359
   R25        2.08225  -0.00001   0.00000  -0.00004  -0.00004   2.08221
   R26        2.90034   0.00000   0.00000   0.00011   0.00011   2.90044
   R27        2.90665   0.00001   0.00000   0.00011   0.00011   2.90676
   R28        2.07282  -0.00000   0.00000   0.00004   0.00004   2.07286
   R29        2.07123   0.00000   0.00000   0.00002   0.00002   2.07125
   R30        2.07346  -0.00000   0.00000  -0.00001  -0.00001   2.07345
   R31        2.07353  -0.00000   0.00000  -0.00001  -0.00001   2.07353
   R32        2.06716   0.00001   0.00000  -0.00023  -0.00023   2.06694
   R33        2.07313  -0.00000   0.00000  -0.00012  -0.00012   2.07301
   R34        2.52686   0.00026   0.00000   0.00079   0.00081   2.52767
   R35        2.60527   0.00027   0.00000  -0.00067  -0.00066   2.60460
   R36        1.95088   0.00019   0.00000   0.00055   0.00057   1.95145
   R37        2.76718  -0.00003   0.00000   0.00003   0.00003   2.76721
   R38        2.07968   0.00003   0.00000  -0.00001  -0.00001   2.07968
   R39        2.90142  -0.00000   0.00000  -0.00014  -0.00014   2.90128
   R40        2.07010   0.00001   0.00000   0.00008   0.00008   2.07018
   R41        2.07475  -0.00000   0.00000   0.00000   0.00000   2.07475
   R42        2.89847  -0.00001   0.00000  -0.00004  -0.00004   2.89842
   R43        2.89771   0.00000   0.00000  -0.00001  -0.00001   2.89770
   R44        2.07269   0.00000   0.00000   0.00000   0.00000   2.07269
   R45        2.07561   0.00000   0.00000   0.00001   0.00001   2.07562
   R46        2.06510  -0.00000   0.00000   0.00001   0.00001   2.06511
   R47        2.07522   0.00000   0.00000   0.00001   0.00001   2.07523
   R48        2.07207  -0.00000   0.00000  -0.00002  -0.00002   2.07205
   R49        2.07083   0.00000   0.00000  -0.00003  -0.00003   2.07080
   R50        1.96357  -0.00006   0.00000   0.00271   0.00269   1.96626
   R51        1.92811  -0.00027   0.00000   0.00120   0.00120   1.92930
    A1        1.91944  -0.00001   0.00000   0.01422   0.01412   1.93356
    A2        1.94031  -0.00001   0.00000   0.00013   0.00003   1.94033
    A3        1.91492  -0.00001   0.00000  -0.01381  -0.01390   1.90102
    A4        1.91334   0.00002   0.00000   0.01031   0.01026   1.92361
    A5        1.86599   0.00003   0.00000  -0.00018  -0.00015   1.86584
    A6        1.90834  -0.00001   0.00000  -0.01083  -0.01086   1.89747
    A7        2.00088  -0.00014   0.00000  -0.00080  -0.00092   1.99996
    A8        2.05695  -0.00024   0.00000  -0.00072  -0.00083   2.05612
    A9        2.22528   0.00038   0.00000   0.00121   0.00115   2.22642
   A10        2.13478  -0.00020   0.00000  -0.00739  -0.00739   2.12739
   A11        2.01979   0.00063   0.00000   0.00545   0.00554   2.02533
   A12        1.92975  -0.00001   0.00000  -0.00402  -0.00403   1.92572
   A13        1.92067  -0.00000   0.00000  -0.00679  -0.00679   1.91388
   A14        1.87176   0.00001   0.00000  -0.00596  -0.00597   1.86579
   A15        1.94003  -0.00002   0.00000   0.00348   0.00346   1.94349
   A16        1.90051  -0.00000   0.00000   0.01003   0.00998   1.91049
   A17        1.89947   0.00002   0.00000   0.00325   0.00322   1.90269
   A18        2.02265  -0.00020   0.00000  -0.00438  -0.00433   2.01832
   A19        2.04079  -0.00024   0.00000   0.00436   0.00440   2.04520
   A20        2.21905   0.00043   0.00000   0.00029   0.00017   2.21922
   A21        2.04974   0.00011   0.00000  -0.01031  -0.01046   2.03928
   A22        2.10207   0.00060   0.00000   0.00880   0.00867   2.11074
   A23        1.92809   0.00002   0.00000  -0.00011  -0.00011   1.92798
   A24        1.85889   0.00003   0.00000  -0.00068  -0.00068   1.85821
   A25        1.86200  -0.00002   0.00000   0.00014   0.00014   1.86214
   A26        2.04808  -0.00013   0.00000  -0.00148  -0.00148   2.04659
   A27        1.92002   0.00006   0.00000   0.00092   0.00092   1.92094
   A28        1.83615   0.00007   0.00000   0.00136   0.00137   1.83752
   A29        1.92032   0.00000   0.00000  -0.00171  -0.00171   1.91861
   A30        1.91508  -0.00001   0.00000   0.00046   0.00046   1.91554
   A31        1.95886   0.00002   0.00000   0.00149   0.00149   1.96035
   A32        1.84769   0.00001   0.00000   0.00124   0.00124   1.84893
   A33        1.89320  -0.00005   0.00000  -0.00241  -0.00241   1.89079
   A34        1.92531   0.00003   0.00000   0.00086   0.00086   1.92617
   A35        1.89147   0.00001   0.00000   0.00094   0.00094   1.89241
   A36        1.93354   0.00001   0.00000  -0.00085  -0.00085   1.93268
   A37        1.93639  -0.00005   0.00000  -0.00077  -0.00077   1.93563
   A38        1.88284  -0.00001   0.00000   0.00005   0.00005   1.88289
   A39        1.89145   0.00001   0.00000   0.00079   0.00079   1.89224
   A40        1.92649   0.00002   0.00000  -0.00008  -0.00008   1.92641
   A41        1.92461  -0.00000   0.00000  -0.00017  -0.00017   1.92445
   A42        1.94494  -0.00000   0.00000   0.00010   0.00010   1.94503
   A43        1.94763  -0.00000   0.00000   0.00002   0.00002   1.94765
   A44        1.87603   0.00000   0.00000   0.00003   0.00003   1.87606
   A45        1.88088   0.00000   0.00000  -0.00002  -0.00002   1.88086
   A46        1.88701   0.00000   0.00000   0.00005   0.00005   1.88706
   A47        1.94317   0.00002   0.00000   0.00026   0.00026   1.94343
   A48        1.96409  -0.00004   0.00000  -0.00090  -0.00090   1.96319
   A49        1.91562  -0.00001   0.00000  -0.00029  -0.00029   1.91532
   A50        1.89732   0.00000   0.00000   0.00047   0.00047   1.89779
   A51        1.88156   0.00001   0.00000   0.00087   0.00087   1.88244
   A52        1.85842   0.00002   0.00000  -0.00036  -0.00036   1.85806
   A53        2.00182  -0.00006   0.00000   0.00167   0.00166   2.00348
   A54        2.01588  -0.00002   0.00000   0.00330   0.00329   2.01917
   A55        1.98809   0.00019   0.00000   0.00190   0.00188   1.98998
   A56        1.91169  -0.00039   0.00000  -0.00433  -0.00434   1.90735
   A57        1.95280  -0.00005   0.00000  -0.00197  -0.00195   1.95085
   A58        2.04502  -0.00006   0.00000  -0.00053  -0.00054   2.04448
   A59        1.91099   0.00005   0.00000  -0.00004  -0.00005   1.91094
   A60        2.84380   0.00004   0.00000  -0.00098  -0.00097   2.84283
   A61        1.92925   0.00003   0.00000  -0.00055  -0.00055   1.92870
   A62        1.92933   0.00001   0.00000   0.00018   0.00018   1.92952
   A63        1.89815  -0.00002   0.00000  -0.00042  -0.00042   1.89773
   A64        1.91375  -0.00003   0.00000   0.00031   0.00031   1.91406
   A65        1.86868   0.00000   0.00000   0.00042   0.00042   1.86911
   A66        1.92372   0.00000   0.00000   0.00005   0.00005   1.92378
   A67        1.86721   0.00000   0.00000  -0.00008  -0.00008   1.86713
   A68        1.94468  -0.00000   0.00000  -0.00006  -0.00006   1.94462
   A69        1.92163  -0.00000   0.00000  -0.00010  -0.00010   1.92152
   A70        1.89156  -0.00000   0.00000  -0.00005  -0.00005   1.89152
   A71        1.89569   0.00000   0.00000   0.00011   0.00011   1.89581
   A72        1.94068   0.00001   0.00000   0.00017   0.00017   1.94085
   A73        1.94239  -0.00000   0.00000  -0.00006  -0.00006   1.94234
   A74        1.93060   0.00000   0.00000   0.00009   0.00009   1.93068
   A75        1.92925  -0.00002   0.00000  -0.00019  -0.00019   1.92906
   A76        1.88250   0.00000   0.00000  -0.00003  -0.00003   1.88246
   A77        1.89703   0.00001   0.00000  -0.00004  -0.00004   1.89699
   A78        1.88021   0.00001   0.00000   0.00024   0.00024   1.88045
   A79        1.93527   0.00000   0.00000   0.00002   0.00002   1.93529
   A80        1.94160  -0.00000   0.00000  -0.00009  -0.00009   1.94151
   A81        1.94362   0.00000   0.00000   0.00001   0.00001   1.94363
   A82        1.87768  -0.00000   0.00000  -0.00003  -0.00003   1.87765
   A83        1.87924  -0.00000   0.00000   0.00006   0.00006   1.87930
   A84        1.88365  -0.00000   0.00000   0.00003   0.00003   1.88368
   A85        1.96762   0.00064   0.00000   0.00085   0.00088   1.96850
   A86        3.13391  -0.00003   0.00000  -0.00049  -0.00049   3.13343
   A87        3.21031  -0.00011   0.00000   0.00293   0.00292   3.21322
   A88        3.02548  -0.00019   0.00000   0.00945   0.00936   3.03485
   A89        3.14801   0.00000   0.00000   0.00418   0.00425   3.15225
   A90        3.14339   0.00021   0.00000  -0.01563  -0.01560   3.12779
   A91        3.16274  -0.00009   0.00000  -0.00603  -0.00601   3.15673
    D1       -3.11327  -0.00003   0.00000   0.23164   0.23165  -2.88162
    D2        0.04096   0.00003   0.00000   0.25576   0.25575   0.29671
    D3       -0.98734  -0.00004   0.00000   0.25661   0.25667  -0.73067
    D4        2.16689   0.00002   0.00000   0.28073   0.28077   2.44766
    D5        1.05302  -0.00000   0.00000   0.25606   0.25602   1.30905
    D6       -2.07593   0.00006   0.00000   0.28018   0.28013  -1.79581
    D7        3.03536  -0.00007   0.00000   0.02795   0.02794   3.06331
    D8       -0.12031  -0.00014   0.00000   0.00105   0.00103  -0.11928
    D9       -3.05572   0.00006   0.00000  -0.03388  -0.03390  -3.08962
   D10        0.10035   0.00013   0.00000  -0.00623  -0.00623   0.09412
   D11        2.52563  -0.00031   0.00000  -0.01477  -0.01480   2.51083
   D12        1.22448   0.00028   0.00000  -0.00261  -0.00262   1.22187
   D13        0.76200   0.00004   0.00000   0.14981   0.14981   0.91181
   D14       -2.41647  -0.00001   0.00000   0.15704   0.15703  -2.25943
   D15        2.90583   0.00001   0.00000   0.14235   0.14234   3.04816
   D16       -0.27264  -0.00003   0.00000   0.14958   0.14956  -0.12308
   D17       -1.28437   0.00001   0.00000   0.15898   0.15900  -1.12537
   D18        1.82035  -0.00003   0.00000   0.16621   0.16622   1.98657
   D19       -3.01381   0.00016   0.00000   0.04822   0.04818  -2.96563
   D20        0.16902   0.00023   0.00000   0.04005   0.04003   0.20905
   D21       -3.10566   0.00002   0.00000  -0.03206  -0.03211  -3.13777
   D22       -0.00569  -0.00005   0.00000  -0.02399  -0.02403  -0.02972
   D23       -2.90264   0.00046   0.00000  -0.02190  -0.02186  -2.92451
   D24        0.54111  -0.00020   0.00000  -0.00698  -0.00704   0.53407
   D25       -1.37264   0.00004   0.00000   0.01764   0.01764  -1.35500
   D26        2.88438   0.00003   0.00000   0.01685   0.01685   2.90124
   D27        0.73722  -0.00001   0.00000   0.01439   0.01439   0.75161
   D28        0.76207  -0.00001   0.00000   0.01548   0.01548   0.77755
   D29       -1.26409  -0.00002   0.00000   0.01469   0.01469  -1.24939
   D30        2.87194  -0.00007   0.00000   0.01223   0.01223   2.88416
   D31        2.85940   0.00003   0.00000   0.01697   0.01697   2.87638
   D32        0.83324   0.00002   0.00000   0.01619   0.01619   0.84943
   D33       -1.31392  -0.00003   0.00000   0.01372   0.01372  -1.30020
   D34       -0.85577   0.00009   0.00000  -0.00117  -0.00116  -0.85693
   D35        3.06200  -0.00013   0.00000  -0.00988  -0.00989   3.05211
   D36       -3.02569   0.00014   0.00000   0.00060   0.00060  -3.02509
   D37        0.89207  -0.00008   0.00000  -0.00812  -0.00812   0.88395
   D38        1.11657   0.00010   0.00000  -0.00070  -0.00070   1.11588
   D39       -1.24885  -0.00011   0.00000  -0.00942  -0.00942  -1.25827
   D40        0.72098   0.00002   0.00000   0.00257   0.00257   0.72356
   D41        2.78342   0.00002   0.00000   0.00272   0.00272   2.78614
   D42       -1.35362   0.00003   0.00000   0.00148   0.00148  -1.35214
   D43        2.84640   0.00000   0.00000  -0.00027  -0.00027   2.84613
   D44       -1.37435   0.00000   0.00000  -0.00013  -0.00013  -1.37448
   D45        0.77179   0.00001   0.00000  -0.00137  -0.00136   0.77043
   D46       -1.42041   0.00000   0.00000   0.00031   0.00031  -1.42010
   D47        0.64203   0.00000   0.00000   0.00045   0.00045   0.64248
   D48        2.78817   0.00001   0.00000  -0.00078  -0.00078   2.78739
   D49        1.01597  -0.00002   0.00000  -0.00056  -0.00056   1.01541
   D50       -1.06599  -0.00002   0.00000  -0.00055  -0.00055  -1.06654
   D51        3.10577  -0.00002   0.00000  -0.00069  -0.00069   3.10508
   D52        3.08365   0.00000   0.00000   0.00012   0.00012   3.08378
   D53        1.00169  -0.00000   0.00000   0.00014   0.00014   1.00182
   D54       -1.10974  -0.00000   0.00000  -0.00000  -0.00000  -1.10974
   D55       -1.13589   0.00002   0.00000   0.00106   0.00106  -1.13483
   D56        3.06533   0.00002   0.00000   0.00108   0.00108   3.06640
   D57        0.95390   0.00002   0.00000   0.00093   0.00093   0.95484
   D58        2.99140   0.00000   0.00000   0.00607   0.00607   2.99747
   D59        0.85624   0.00002   0.00000   0.00591   0.00591   0.86216
   D60       -1.20992   0.00002   0.00000   0.00713   0.00713  -1.20279
   D61        0.91678   0.00001   0.00000   0.00488   0.00488   0.92166
   D62       -1.21838   0.00002   0.00000   0.00472   0.00472  -1.21365
   D63        2.99865   0.00003   0.00000   0.00594   0.00594   3.00459
   D64       -1.14158   0.00000   0.00000   0.00439   0.00439  -1.13719
   D65        3.00645   0.00001   0.00000   0.00424   0.00424   3.01069
   D66        0.94029   0.00002   0.00000   0.00546   0.00546   0.94574
   D67        0.83057   0.00004   0.00000   0.00405   0.00405   0.83462
   D68       -3.07480   0.00016   0.00000   0.01325   0.01326  -3.06154
   D69       -0.92635   0.00005   0.00000   0.00713   0.00713  -0.91922
   D70        3.12947   0.00008   0.00000   0.00955   0.00956   3.13902
   D71        2.98537  -0.00006   0.00000  -0.00141  -0.00141   2.98395
   D72        0.75800  -0.00003   0.00000   0.00101   0.00101   0.75901
   D73       -1.95020   0.00014   0.00000   0.00655   0.00653  -1.94367
   D74        0.34708   0.00005   0.00000   0.00415   0.00414   0.35121
   D75        1.02843  -0.00003   0.00000   0.00012   0.00012   1.02855
   D76       -3.13257  -0.00004   0.00000   0.00026   0.00027  -3.13230
   D77       -1.01835  -0.00004   0.00000   0.00017   0.00017  -1.01818
   D78       -1.21901   0.00005   0.00000   0.00341   0.00340  -1.21561
   D79        0.90318   0.00004   0.00000   0.00355   0.00354   0.90672
   D80        3.01739   0.00004   0.00000   0.00346   0.00345   3.02085
   D81       -0.98859  -0.00001   0.00000   0.00055   0.00055  -0.98804
   D82        1.07599  -0.00002   0.00000   0.00042   0.00042   1.07641
   D83       -3.04549  -0.00002   0.00000   0.00052   0.00052  -3.04497
   D84        1.14273   0.00001   0.00000   0.00018   0.00018   1.14291
   D85       -3.07588   0.00001   0.00000   0.00005   0.00005  -3.07583
   D86       -0.91418   0.00001   0.00000   0.00015   0.00015  -0.91403
   D87       -3.08756   0.00000   0.00000   0.00092   0.00092  -3.08664
   D88       -1.02298  -0.00000   0.00000   0.00078   0.00078  -1.02219
   D89        1.13872   0.00000   0.00000   0.00088   0.00088   1.13961
   D90       -3.07704  -0.00000   0.00000  -0.00170  -0.00170  -3.07874
   D91        1.11377  -0.00000   0.00000  -0.00168  -0.00168   1.11208
   D92       -0.96722  -0.00001   0.00000  -0.00192  -0.00192  -0.96914
   D93       -1.02714  -0.00000   0.00000  -0.00186  -0.00186  -1.02900
   D94       -3.11952  -0.00001   0.00000  -0.00184  -0.00184  -3.12136
   D95        1.08268  -0.00001   0.00000  -0.00207  -0.00207   1.08060
   D96        1.05528  -0.00000   0.00000  -0.00165  -0.00165   1.05363
   D97       -1.03710  -0.00000   0.00000  -0.00163  -0.00163  -1.03873
   D98       -3.11809  -0.00000   0.00000  -0.00187  -0.00187  -3.11996
   D99       -1.07828   0.00000   0.00000  -0.00033  -0.00033  -1.07861
   D100       3.11600   0.00000   0.00000  -0.00025  -0.00025   3.11575
   D101       1.01393   0.00000   0.00000  -0.00023  -0.00023   1.01369
   D102      -3.11750  -0.00000   0.00000  -0.00024  -0.00024  -3.11774
   D103       1.07678  -0.00000   0.00000  -0.00016  -0.00016   1.07662
   D104      -1.02529  -0.00000   0.00000  -0.00015  -0.00015  -1.02544
   D105       1.08574  -0.00000   0.00000  -0.00036  -0.00036   1.08538
   D106      -1.00317  -0.00000   0.00000  -0.00028  -0.00028  -1.00345
   D107      -3.10524  -0.00000   0.00000  -0.00026  -0.00026  -3.10550
         Item               Value     Threshold  Converged?
 Maximum Force            0.000641     0.000450     NO 
 RMS     Force            0.000121     0.000300     YES
 Maximum Displacement     0.604730     0.001800     NO 
 RMS     Displacement     0.069973     0.001200     NO 
 Predicted change in Energy=-1.174506D-04
 GradGradGradGradGradGradGradGradGradGradGradGradGradGradGradGradGradGrad

 Symmetry turned off by external request.
 Stoichiometry    C14H30NO6(1-)
 Framework group  C1[X(C14H30NO6)]
 Deg. of freedom   147
 Full point group                 C1      NOp   1
                          Input orientation:                          
 ---------------------------------------------------------------------
 Center     Atomic      Atomic             Coordinates (Angstroms)
 Number     Number       Type             X           Y           Z
 ---------------------------------------------------------------------
      1          6           0       59.191608   32.490447   52.701062
      2          1           0       60.049948   32.314927   53.353209
      3          1           0       58.478428   31.663565   52.767049
      4          6           0       58.497833   33.818508   53.042110
      5          8           0       57.335327   33.952964   52.540719
      6          8           0       59.134867   34.651781   53.732208
      7          6           0       52.818883   38.382288   50.307858
      8          1           0       52.117006   37.571004   50.091629
      9          1           0       52.279409   39.274351   50.632314
     10          6           0       53.827077   37.923243   51.367725
     11          8           0       54.423669   36.833287   51.121108
     12          8           0       53.998420   38.677607   52.365969
     13          1           0       55.011198   38.296667   53.498933
     14          6           0       57.273167   37.926828   52.421473
     15          1           0       56.436638   38.175707   51.768252
     16          6           0       58.307304   37.083742   51.669564
     17          1           0       57.960593   36.049895   51.593023
     18          1           0       59.241016   37.046322   52.241515
     19          6           0       58.571173   37.613454   50.245857
     20          1           0       58.620460   38.713437   50.287066
     21          6           0       59.917461   37.100886   49.716194
     22          1           0       59.932406   36.004077   49.714752
     23          1           0       60.750143   37.440853   50.342617
     24          1           0       60.102657   37.439576   48.689118
     25          6           0       57.432929   37.213403   49.291712
     26          1           0       57.537217   37.705960   48.316777
     27          1           0       56.444722   37.445857   49.698846
     28          1           0       57.453167   36.129379   49.124771
     29          6           0       56.668712   37.325853   53.689341
     30          8           0       55.673343   38.038450   54.228391
     31          7           0       57.572244   36.839019   54.609298
     32          1           0       58.236240   36.174979   54.179705
     33          6           0       57.027194   36.258660   55.838286
     34          1           0       56.358682   35.416576   55.603503
     35          6           0       58.160264   35.778499   56.756281
     36          1           0       58.762617   35.066704   56.176692
     37          6           0       59.064668   36.940825   57.184689
     38          1           0       59.909411   36.586630   57.787989
     39          1           0       58.502046   37.667183   57.786586
     40          1           0       59.455219   37.465306   56.309119
     41          6           0       57.578904   35.050205   57.974031
     42          1           0       56.947917   35.724084   58.568760
     43          1           0       58.373885   34.675973   58.629946
     44          1           0       56.961537   34.196859   57.671566
     45          8           0       55.820457   35.911775   53.079303
     46          1           0       56.474748   35.136626   52.847597
     47          1           0       55.267883   36.216079   52.276565
     48          1           0       59.537537   32.530998   51.661108
     49          1           0       53.353662   38.597746   49.375978
     50          1           0       57.720518   38.877977   52.737050
     51          1           0       56.422833   37.017217   56.347644
 ---------------------------------------------------------------------
 Rotational constants (GHZ):      0.3090585      0.1968597      0.1531734
 Standard basis: 6-31G(d,p) (6D, 7F)
   465 basis functions,   798 primitive gaussians,   465 cartesian basis functions
    85 alpha electrons       85 beta electrons
       nuclear repulsion energy      1951.1954205111 Hartrees.
 NAtoms=   51 NActive=   51 NUniq=   51 SFac= 1.00D+00 NAtFMM=   60 NAOKFM=F Big=F
 Integral buffers will be    131072 words long.
 Raffenetti 2 integral format.
 Two-electron integral symmetry is turned off.
 Nuclear repulsion after empirical dispersion term =     1951.1345604810 Hartrees.
 One-electron integrals computed using PRISM.
 NBasis=   465 RedAO= T EigKep=  1.88D-03  NBF=   465
 NBsUse=   465 1.00D-06 EigRej= -1.00D+00 NBFU=   465
 Initial guess from the checkpoint file:  "ts-frame25_qm-modify-struc_-1.chk"
 B after Tr=    -0.080580    0.056234    0.052821
         Rot=    1.000000    0.000252   -0.000081    0.000473 Ang=   0.06 deg.
 ExpMin= 1.61D-01 ExpMax= 5.48D+03 ExpMxC= 8.25D+02 IAcc=2 IRadAn=         4 AccDes= 0.00D+00
 Harris functional with IExCor=  402 and IRadAn=       4 diagonalized for initial guess.
 HarFok:  IExCor=  402 AccDes= 0.00D+00 IRadAn=         4 IDoV= 1 UseB2=F ITyADJ=14
 ICtDFT=  3500011 ScaDFX=  1.000000  1.000000  1.000000  1.000000
 FoFCou: FMM=F IPFlag=           0 FMFlag=      100000 FMFlg1=           0
         NFxFlg=           0 DoJE=T BraDBF=F KetDBF=T FulRan=T
         wScrn=  0.000000 ICntrl=     500 IOpCl=  0 I1Cent=   200000004 NGrid=           0
         NMat0=    1 NMatS0=      1 NMatT0=    0 NMatD0=    1 NMtDS0=    0 NMtDT0=    0
 Symmetry not used in FoFCou.
 Requested convergence on RMS density matrix=1.00D-08 within 128 cycles.
 Requested convergence on MAX density matrix=1.00D-06.
 Requested convergence on             energy=1.00D-06.
 No special actions if energy rises.
 Integral accuracy reduced to 1.0D-05 until final iterations.
 Initial convergence to 1.0D-05 achieved.  Increase integral accuracy.
 SCF Done:  E(RB3LYP) =  -1057.90655013     A.U. after   11 cycles
            NFock= 11  Conv=0.42D-08     -V/T= 2.0092
 Calling FoFJK, ICntrl=      2127 FMM=F ISym2X=0 I1Cent= 0 IOpClX= 0 NMat=1 NMatS=1 NMatT=0.
 -------------------------------------------------------------------
 Center     Atomic                   Forces (Hartrees/Bohr)
 Number     Number              X              Y              Z
 -------------------------------------------------------------------
      1        6          -0.000227696    0.000104000   -0.000642109
      2        1           0.000114057   -0.000116082    0.000092152
      3        1           0.000182210   -0.000068966    0.000591375
      4        6          -0.000336260   -0.000278657   -0.000738610
      5        8           0.000518587    0.000027987    0.000476980
      6        8          -0.000032837   -0.000353266    0.000179942
      7        6           0.000173645   -0.000080207   -0.000163962
      8        1          -0.000139588    0.000049609    0.000142046
      9        1          -0.000121775   -0.000006938    0.000054006
     10        6           0.000404276    0.000168148   -0.000598841
     11        8          -0.000609971    0.000231896   -0.000096681
     12        8          -0.000286696    0.000044629    0.000189394
     13        1          -0.000578500    0.000219419   -0.000562146
     14        6          -0.000212264   -0.000203416    0.000108085
     15        1           0.000047514    0.000033510    0.000010157
     16        6          -0.000063825   -0.000071667   -0.000060926
     17        1           0.000088989    0.000057972    0.000143228
     18        1          -0.000005589    0.000034565   -0.000080117
     19        6           0.000014115   -0.000005027   -0.000016228
     20        1          -0.000019092    0.000018365   -0.000016177
     21        6          -0.000005124    0.000016527   -0.000005537
     22        1           0.000003351   -0.000003975    0.000001164
     23        1          -0.000002440   -0.000006435    0.000000490
     24        1           0.000001849   -0.000001864   -0.000002463
     25        6           0.000032244    0.000085091    0.000064991
     26        1           0.000017382   -0.000010803   -0.000009135
     27        1           0.000001843   -0.000018779   -0.000037807
     28        1          -0.000001662    0.000001669   -0.000031736
     29        6          -0.000039100   -0.000250789    0.000343270
     30        8           0.001044958   -0.001054428   -0.000083622
     31        7          -0.000626510    0.000035952   -0.000729553
     32        1          -0.000096758    0.000004807    0.000007492
     33        6          -0.000022542    0.000013106    0.000172245
     34        1           0.000038398    0.000101084   -0.000071167
     35        6           0.000003275    0.000008722   -0.000008737
     36        1          -0.000012443   -0.000014950   -0.000008154
     37        6           0.000002941   -0.000020173    0.000012046
     38        1           0.000002837    0.000007961   -0.000005628
     39        1           0.000004971    0.000003268   -0.000011736
     40        1           0.000015712    0.000027230    0.000011352
     41        6           0.000005024    0.000004562    0.000004087
     42        1           0.000000855    0.000000950   -0.000002755
     43        1           0.000000034   -0.000001115    0.000001233
     44        1           0.000001590    0.000005416   -0.000003045
     45        8           0.000908413    0.001257376    0.001186687
     46        1          -0.000943125    0.000435474   -0.000304206
     47        1           0.000298459   -0.000658159    0.000039875
     48        1           0.000404200    0.000169477    0.000223936
     49        1          -0.000005231    0.000123661    0.000120059
     50        1           0.000055534   -0.000031170    0.000101926
     51        1           0.000001763   -0.000035564    0.000012860
 -------------------------------------------------------------------
 Cartesian Forces:  Max     0.001257376 RMS     0.000297757

 GradGradGradGradGradGradGradGradGradGradGradGradGradGradGradGradGradGrad
 Berny optimization.
 FormGI is forming the generalized inverse of G from B-inverse, IUseBI=4.
 Internal  Forces:  Max     0.001527644 RMS     0.000326841
 Search for a saddle point.
 Step number   4 out of a maximum of  259
 All quantities printed in internal units (Hartrees-Bohrs-Radians)
 Swapping is turned off.
 Update second derivatives using D2CorX and points    3    4
 ITU=  0  0  0  0
     Eigenvalues ---   -0.02354   0.00000   0.00006   0.00104   0.00141
     Eigenvalues ---    0.00193   0.00241   0.00282   0.00306   0.00325
     Eigenvalues ---    0.00337   0.00362   0.00397   0.00455   0.00509
     Eigenvalues ---    0.00657   0.00888   0.01179   0.01461   0.01923
     Eigenvalues ---    0.02128   0.02495   0.02848   0.03191   0.03367
     Eigenvalues ---    0.03515   0.03604   0.03713   0.03809   0.03877
     Eigenvalues ---    0.03933   0.04042   0.04183   0.04291   0.04395
     Eigenvalues ---    0.04422   0.04457   0.04515   0.04621   0.04656
     Eigenvalues ---    0.04675   0.04683   0.04726   0.04762   0.04768
     Eigenvalues ---    0.04820   0.04881   0.05142   0.05325   0.05427
     Eigenvalues ---    0.05614   0.05644   0.05810   0.05851   0.06597
     Eigenvalues ---    0.07325   0.07554   0.08034   0.08369   0.08631
     Eigenvalues ---    0.11055   0.11639   0.11801   0.11958   0.12104
     Eigenvalues ---    0.12122   0.12442   0.12519   0.12535   0.12574
     Eigenvalues ---    0.12774   0.12980   0.13156   0.13190   0.13400
     Eigenvalues ---    0.13497   0.13874   0.14104   0.14339   0.14482
     Eigenvalues ---    0.14976   0.15296   0.15392   0.17994   0.18110
     Eigenvalues ---    0.18499   0.18642   0.18746   0.19272   0.19803
     Eigenvalues ---    0.21050   0.22051   0.22404   0.22907   0.23390
     Eigenvalues ---    0.24592   0.26794   0.27691   0.27748   0.28518
     Eigenvalues ---    0.28855   0.28981   0.29123   0.29470   0.30254
     Eigenvalues ---    0.30951   0.31829   0.32318   0.32390   0.32801
     Eigenvalues ---    0.32881   0.32901   0.33002   0.33064   0.33141
     Eigenvalues ---    0.33252   0.33270   0.33322   0.33480   0.33524
     Eigenvalues ---    0.33525   0.33540   0.33647   0.33804   0.34036
     Eigenvalues ---    0.34156   0.34189   0.34266   0.34476   0.34691
     Eigenvalues ---    0.34702   0.34727   0.34831   0.35182   0.36994
     Eigenvalues ---    0.38482   0.39661   0.41377   0.42793   0.50570
     Eigenvalues ---    0.56519   0.57420   0.62151   0.69862   0.83457
     Eigenvalues ---    0.84206   0.90214
 Eigenvectors required to have negative eigenvalues:
                          R7        R15       R16       D72       D37
   1                   -0.34673  -0.32716   0.24561   0.23340   0.21962
                          D69       D39       D67       D35       D23
   1                   -0.21617   0.21203   0.20756   0.20420  -0.15799
 RFO step:  Lambda0=1.185822083D-06 Lambda=-1.41832473D-04.
 Linear search not attempted -- option 19 set.
 Iteration  1 RMS(Cart)=  0.01824801 RMS(Int)=  0.00016561
 Iteration  2 RMS(Cart)=  0.00025189 RMS(Int)=  0.00001106
 Iteration  3 RMS(Cart)=  0.00000005 RMS(Int)=  0.00001106
 Variable       Old X    -DE/DX   Delta X   Delta X   Delta X     New X
                                 (Linear)    (Quad)   (Total)
    R1        2.06392   0.00016   0.00000   0.00051   0.00051   2.06442
    R2        2.06725  -0.00003   0.00000   0.00002   0.00002   2.06728
    R3        2.90390   0.00008   0.00000   0.00039   0.00039   2.90429
    R4        2.07252  -0.00008   0.00000  -0.00041  -0.00041   2.07210
    R5        2.40589  -0.00012   0.00000  -0.00044  -0.00044   2.40545
    R6        2.37263  -0.00075   0.00000  -0.00006  -0.00005   2.37258
    R7        2.82565   0.00117   0.00000   0.01395   0.01393   2.83958
    R8        3.44735  -0.00049   0.00000  -0.00057  -0.00056   3.44679
    R9        2.06799   0.00003   0.00000  -0.00026  -0.00026   2.06773
   R10        2.06325   0.00007   0.00000   0.00037   0.00037   2.06362
   R11        2.89720  -0.00002   0.00000  -0.00003  -0.00003   2.89717
   R12        2.07079  -0.00008   0.00000  -0.00011  -0.00011   2.07068
   R13        2.39388  -0.00022   0.00000  -0.00058  -0.00060   2.39328
   R14        2.38654  -0.00051   0.00000   0.00076   0.00075   2.38729
   R15        2.94502   0.00100   0.00000   0.02353   0.02352   2.96854
   R16        2.96057  -0.00030   0.00000  -0.00891  -0.00891   2.95166
   R17        1.92458   0.00054   0.00000   0.00395   0.00395   1.92853
   R18        2.06008  -0.00003   0.00000   0.00008   0.00008   2.06016
   R19        2.89418   0.00000   0.00000   0.00048   0.00048   2.89467
   R20        2.88703  -0.00020   0.00000   0.00003   0.00004   2.88707
   R21        2.07388   0.00002   0.00000  -0.00024  -0.00024   2.07364
   R22        2.06569  -0.00009   0.00000  -0.00004  -0.00004   2.06565
   R23        2.07039  -0.00005   0.00000  -0.00009  -0.00009   2.07030
   R24        2.91359   0.00008   0.00000   0.00010   0.00010   2.91369
   R25        2.08221   0.00002   0.00000   0.00002   0.00002   2.08223
   R26        2.90044  -0.00000   0.00000  -0.00005  -0.00005   2.90039
   R27        2.90676  -0.00004   0.00000  -0.00019  -0.00019   2.90657
   R28        2.07286   0.00000   0.00000   0.00003   0.00003   2.07289
   R29        2.07125  -0.00000   0.00000  -0.00002  -0.00002   2.07123
   R30        2.07345   0.00000   0.00000  -0.00001  -0.00001   2.07344
   R31        2.07353   0.00001   0.00000  -0.00000  -0.00000   2.07352
   R32        2.06694  -0.00002   0.00000   0.00009   0.00009   2.06702
   R33        2.07301   0.00000   0.00000   0.00007   0.00007   2.07308
   R34        2.52767  -0.00077   0.00000  -0.00091  -0.00090   2.52677
   R35        2.60460  -0.00081   0.00000   0.00092   0.00093   2.60553
   R36        1.95145  -0.00050   0.00000  -0.00045  -0.00043   1.95101
   R37        2.76721   0.00003   0.00000  -0.00008  -0.00008   2.76713
   R38        2.07968  -0.00008   0.00000   0.00002   0.00002   2.07969
   R39        2.90128   0.00001   0.00000   0.00012   0.00012   2.90140
   R40        2.07018  -0.00002   0.00000  -0.00006  -0.00006   2.07012
   R41        2.07475   0.00001   0.00000  -0.00003  -0.00003   2.07471
   R42        2.89842   0.00003   0.00000   0.00002   0.00002   2.89845
   R43        2.89770  -0.00001   0.00000   0.00002   0.00002   2.89772
   R44        2.07269  -0.00000   0.00000   0.00002   0.00002   2.07271
   R45        2.07562  -0.00001   0.00000  -0.00000  -0.00000   2.07562
   R46        2.06511   0.00001   0.00000  -0.00003  -0.00003   2.06509
   R47        2.07523  -0.00000   0.00000   0.00000   0.00000   2.07523
   R48        2.07205   0.00000   0.00000   0.00002   0.00002   2.07207
   R49        2.07080  -0.00000   0.00000   0.00003   0.00003   2.07083
   R50        1.96626   0.00031   0.00000  -0.00171  -0.00173   1.96453
   R51        1.92930   0.00064   0.00000  -0.00129  -0.00130   1.92800
    A1        1.93356  -0.00027   0.00000  -0.00436  -0.00436   1.92920
    A2        1.94033  -0.00008   0.00000  -0.00334  -0.00334   1.93699
    A3        1.90102  -0.00019   0.00000  -0.00160  -0.00160   1.89942
    A4        1.92361   0.00008   0.00000   0.00098   0.00097   1.92458
    A5        1.86584   0.00039   0.00000   0.00549   0.00548   1.87132
    A6        1.89747   0.00011   0.00000   0.00329   0.00328   1.90075
    A7        1.99996   0.00151   0.00000   0.00466   0.00465   2.00461
    A8        2.05612  -0.00055   0.00000  -0.00347  -0.00348   2.05264
    A9        2.22642  -0.00094   0.00000  -0.00104  -0.00104   2.22538
   A10        2.12739   0.00045   0.00000   0.00651   0.00649   2.13388
   A11        2.02533  -0.00153   0.00000  -0.00498  -0.00494   2.02039
   A12        1.92572  -0.00011   0.00000  -0.00069  -0.00069   1.92504
   A13        1.91388   0.00000   0.00000   0.00183   0.00182   1.91570
   A14        1.86579   0.00014   0.00000   0.00359   0.00359   1.86938
   A15        1.94349  -0.00003   0.00000  -0.00223  -0.00223   1.94126
   A16        1.91049  -0.00001   0.00000  -0.00280  -0.00281   1.90768
   A17        1.90269   0.00002   0.00000   0.00054   0.00053   1.90323
   A18        2.01832   0.00082   0.00000   0.00258   0.00261   2.02093
   A19        2.04520   0.00019   0.00000  -0.00280  -0.00277   2.04243
   A20        2.21922  -0.00099   0.00000   0.00029   0.00023   2.21945
   A21        2.03928  -0.00036   0.00000   0.01030   0.01022   2.04950
   A22        2.11074  -0.00147   0.00000  -0.00808  -0.00815   2.10259
   A23        1.92798  -0.00004   0.00000   0.00016   0.00016   1.92813
   A24        1.85821  -0.00006   0.00000   0.00040   0.00040   1.85861
   A25        1.86214   0.00006   0.00000   0.00009   0.00009   1.86222
   A26        2.04659   0.00030   0.00000   0.00058   0.00058   2.04717
   A27        1.92094  -0.00011   0.00000  -0.00047  -0.00047   1.92047
   A28        1.83752  -0.00016   0.00000  -0.00081  -0.00081   1.83671
   A29        1.91861  -0.00001   0.00000   0.00117   0.00117   1.91979
   A30        1.91554   0.00003   0.00000  -0.00043  -0.00043   1.91511
   A31        1.96035  -0.00004   0.00000  -0.00044  -0.00044   1.95991
   A32        1.84893  -0.00003   0.00000  -0.00075  -0.00075   1.84818
   A33        1.89079   0.00012   0.00000   0.00124   0.00124   1.89203
   A34        1.92617  -0.00007   0.00000  -0.00078  -0.00078   1.92539
   A35        1.89241  -0.00002   0.00000  -0.00063  -0.00063   1.89178
   A36        1.93268  -0.00004   0.00000   0.00034   0.00034   1.93303
   A37        1.93563   0.00011   0.00000   0.00066   0.00066   1.93629
   A38        1.88289   0.00003   0.00000   0.00007   0.00007   1.88297
   A39        1.89224  -0.00003   0.00000  -0.00044  -0.00044   1.89179
   A40        1.92641  -0.00004   0.00000  -0.00005  -0.00005   1.92636
   A41        1.92445   0.00000   0.00000   0.00011   0.00011   1.92456
   A42        1.94503  -0.00000   0.00000  -0.00005  -0.00005   1.94498
   A43        1.94765   0.00000   0.00000   0.00004   0.00004   1.94769
   A44        1.87606  -0.00000   0.00000  -0.00005  -0.00005   1.87601
   A45        1.88086  -0.00000   0.00000  -0.00005  -0.00005   1.88081
   A46        1.88706   0.00000   0.00000  -0.00000  -0.00000   1.88705
   A47        1.94343  -0.00003   0.00000  -0.00026  -0.00026   1.94317
   A48        1.96319   0.00006   0.00000   0.00062   0.00062   1.96381
   A49        1.91532   0.00002   0.00000   0.00023   0.00023   1.91555
   A50        1.89779  -0.00001   0.00000  -0.00042  -0.00042   1.89737
   A51        1.88244  -0.00002   0.00000  -0.00052  -0.00052   1.88192
   A52        1.85806  -0.00002   0.00000   0.00032   0.00032   1.85838
   A53        2.00348   0.00016   0.00000  -0.00128  -0.00129   2.00219
   A54        2.01917   0.00004   0.00000  -0.00318  -0.00319   2.01598
   A55        1.98998  -0.00048   0.00000  -0.00188  -0.00190   1.98808
   A56        1.90735   0.00100   0.00000   0.00441   0.00442   1.91178
   A57        1.95085   0.00009   0.00000   0.00038   0.00040   1.95125
   A58        2.04448   0.00013   0.00000   0.00014   0.00013   2.04461
   A59        1.91094  -0.00006   0.00000  -0.00025  -0.00026   1.91068
   A60        2.84283  -0.00014   0.00000   0.00167   0.00167   2.84450
   A61        1.92870  -0.00007   0.00000   0.00077   0.00077   1.92947
   A62        1.92952  -0.00002   0.00000  -0.00009  -0.00009   1.92943
   A63        1.89773   0.00004   0.00000   0.00019   0.00019   1.89792
   A64        1.91406   0.00006   0.00000  -0.00039  -0.00039   1.91367
   A65        1.86911  -0.00001   0.00000  -0.00037  -0.00037   1.86874
   A66        1.92378  -0.00000   0.00000  -0.00011  -0.00011   1.92366
   A67        1.86713  -0.00001   0.00000   0.00003   0.00003   1.86716
   A68        1.94462   0.00002   0.00000   0.00004   0.00004   1.94467
   A69        1.92152  -0.00000   0.00000   0.00006   0.00006   1.92158
   A70        1.89152   0.00001   0.00000   0.00001   0.00001   1.89153
   A71        1.89581   0.00000   0.00000  -0.00000  -0.00000   1.89580
   A72        1.94085  -0.00001   0.00000  -0.00013  -0.00013   1.94072
   A73        1.94234   0.00000   0.00000   0.00004   0.00004   1.94238
   A74        1.93068  -0.00000   0.00000  -0.00006  -0.00006   1.93063
   A75        1.92906   0.00004   0.00000   0.00012   0.00012   1.92917
   A76        1.88246  -0.00000   0.00000   0.00001   0.00001   1.88247
   A77        1.89699  -0.00002   0.00000   0.00008   0.00008   1.89707
   A78        1.88045  -0.00002   0.00000  -0.00019  -0.00019   1.88026
   A79        1.93529  -0.00000   0.00000  -0.00002  -0.00002   1.93528
   A80        1.94151   0.00000   0.00000   0.00009   0.00009   1.94160
   A81        1.94363  -0.00001   0.00000  -0.00001  -0.00001   1.94362
   A82        1.87765   0.00000   0.00000   0.00002   0.00002   1.87767
   A83        1.87930   0.00000   0.00000  -0.00005  -0.00005   1.87925
   A84        1.88368   0.00000   0.00000  -0.00004  -0.00004   1.88364
   A85        1.96850  -0.00146   0.00000   0.00054   0.00055   1.96905
   A86        3.13343  -0.00000   0.00000   0.00054   0.00055   3.13398
   A87        3.21322   0.00020   0.00000  -0.00666  -0.00668   3.20654
   A88        3.03485   0.00019   0.00000  -0.01276  -0.01280   3.02205
   A89        3.15225  -0.00023   0.00000  -0.00480  -0.00477   3.14748
   A90        3.12779  -0.00058   0.00000   0.01052   0.01054   3.13832
   A91        3.15673   0.00028   0.00000   0.00431   0.00432   3.16105
    D1       -2.88162   0.00013   0.00000  -0.01239  -0.01239  -2.89401
    D2        0.29671  -0.00009   0.00000  -0.01630  -0.01630   0.28041
    D3       -0.73067  -0.00022   0.00000  -0.01958  -0.01958  -0.75025
    D4        2.44766  -0.00045   0.00000  -0.02349  -0.02349   2.42417
    D5        1.30905   0.00035   0.00000  -0.01047  -0.01047   1.29858
    D6       -1.79581   0.00013   0.00000  -0.01438  -0.01437  -1.81018
    D7        3.06331   0.00019   0.00000   0.01038   0.01038   3.07369
    D8       -0.11928   0.00045   0.00000   0.01470   0.01470  -0.10458
    D9       -3.08962   0.00007   0.00000  -0.00552  -0.00551  -3.09514
   D10        0.09412  -0.00024   0.00000  -0.01012  -0.01011   0.08401
   D11        2.51083   0.00089   0.00000   0.00489   0.00487   2.51570
   D12        1.22187  -0.00052   0.00000   0.01726   0.01727   1.23914
   D13        0.91181  -0.00007   0.00000  -0.04057  -0.04057   0.87124
   D14       -2.25943   0.00026   0.00000  -0.03818  -0.03818  -2.29761
   D15        3.04816  -0.00023   0.00000  -0.04168  -0.04168   3.00648
   D16       -0.12308   0.00009   0.00000  -0.03929  -0.03929  -0.16237
   D17       -1.12537  -0.00025   0.00000  -0.04624  -0.04624  -1.17161
   D18        1.98657   0.00008   0.00000  -0.04384  -0.04385   1.94272
   D19       -2.96563  -0.00041   0.00000  -0.02653  -0.02654  -2.99217
   D20        0.20905  -0.00080   0.00000  -0.02915  -0.02916   0.17989
   D21       -3.13777  -0.00030   0.00000   0.01212   0.01211  -3.12566
   D22       -0.02972   0.00010   0.00000   0.01487   0.01485  -0.01487
   D23       -2.92451  -0.00136   0.00000   0.01227   0.01230  -2.91221
   D24        0.53407   0.00038   0.00000   0.00779   0.00777   0.54184
   D25       -1.35500  -0.00010   0.00000  -0.01474  -0.01474  -1.36974
   D26        2.90124  -0.00007   0.00000  -0.01426  -0.01426   2.88698
   D27        0.75161   0.00002   0.00000  -0.01264  -0.01264   0.73897
   D28        0.77755   0.00001   0.00000  -0.01361  -0.01361   0.76394
   D29       -1.24939   0.00004   0.00000  -0.01314  -0.01314  -1.26253
   D30        2.88416   0.00013   0.00000  -0.01152  -0.01152   2.87264
   D31        2.87638  -0.00007   0.00000  -0.01466  -0.01466   2.86172
   D32        0.84943  -0.00005   0.00000  -0.01418  -0.01418   0.83525
   D33       -1.30020   0.00005   0.00000  -0.01256  -0.01256  -1.31276
   D34       -0.85693  -0.00024   0.00000   0.00092   0.00092  -0.85601
   D35        3.05211   0.00030   0.00000   0.00913   0.00913   3.06125
   D36       -3.02509  -0.00035   0.00000  -0.00003  -0.00003  -3.02512
   D37        0.88395   0.00019   0.00000   0.00818   0.00818   0.89214
   D38        1.11588  -0.00028   0.00000   0.00083   0.00083   1.11671
   D39       -1.25827   0.00026   0.00000   0.00905   0.00905  -1.24922
   D40        0.72356  -0.00003   0.00000   0.00112   0.00112   0.72468
   D41        2.78614  -0.00003   0.00000   0.00102   0.00102   2.78716
   D42       -1.35214  -0.00004   0.00000   0.00166   0.00166  -1.35048
   D43        2.84613   0.00002   0.00000   0.00316   0.00316   2.84929
   D44       -1.37448   0.00002   0.00000   0.00307   0.00307  -1.37141
   D45        0.77043   0.00001   0.00000   0.00371   0.00371   0.77414
   D46       -1.42010   0.00001   0.00000   0.00255   0.00255  -1.41755
   D47        0.64248   0.00001   0.00000   0.00245   0.00245   0.64494
   D48        2.78739   0.00000   0.00000   0.00309   0.00309   2.79048
   D49        1.01541   0.00004   0.00000   0.00157   0.00157   1.01699
   D50       -1.06654   0.00004   0.00000   0.00159   0.00159  -1.06495
   D51        3.10508   0.00004   0.00000   0.00161   0.00161   3.10669
   D52        3.08378   0.00000   0.00000   0.00105   0.00105   3.08483
   D53        1.00182   0.00001   0.00000   0.00107   0.00107   1.00289
   D54       -1.10974   0.00001   0.00000   0.00108   0.00108  -1.10866
   D55       -1.13483  -0.00004   0.00000   0.00053   0.00053  -1.13430
   D56        3.06640  -0.00004   0.00000   0.00055   0.00055   3.06695
   D57        0.95484  -0.00004   0.00000   0.00056   0.00056   0.95540
   D58        2.99747   0.00002   0.00000   0.00116   0.00116   2.99862
   D59        0.86216   0.00001   0.00000   0.00145   0.00145   0.86360
   D60       -1.20279  -0.00001   0.00000   0.00050   0.00050  -1.20229
   D61        0.92166   0.00000   0.00000   0.00181   0.00181   0.92348
   D62       -1.21365  -0.00001   0.00000   0.00211   0.00211  -1.21155
   D63        3.00459  -0.00003   0.00000   0.00116   0.00116   3.00575
   D64       -1.13719   0.00001   0.00000   0.00202   0.00202  -1.13517
   D65        3.01069   0.00001   0.00000   0.00231   0.00231   3.01300
   D66        0.94574  -0.00001   0.00000   0.00136   0.00136   0.94710
   D67        0.83462  -0.00030   0.00000  -0.00327  -0.00327   0.83135
   D68       -3.06154  -0.00060   0.00000  -0.01193  -0.01192  -3.07347
   D69       -0.91922  -0.00005   0.00000  -0.00780  -0.00779  -0.92701
   D70        3.13902  -0.00018   0.00000  -0.00792  -0.00792   3.13111
   D71        2.98395   0.00021   0.00000   0.00009   0.00008   2.98404
   D72        0.75901   0.00009   0.00000  -0.00004  -0.00004   0.75897
   D73       -1.94367  -0.00034   0.00000  -0.01343  -0.01343  -1.95709
   D74        0.35121  -0.00014   0.00000  -0.01314  -0.01314   0.33807
   D75        1.02855   0.00006   0.00000   0.00065   0.00066   1.02921
   D76       -3.13230   0.00008   0.00000   0.00062   0.00063  -3.13168
   D77       -1.01818   0.00009   0.00000   0.00055   0.00055  -1.01762
   D78       -1.21561  -0.00013   0.00000   0.00023   0.00023  -1.21538
   D79        0.90672  -0.00011   0.00000   0.00020   0.00019   0.90691
   D80        3.02085  -0.00010   0.00000   0.00013   0.00012   3.02097
   D81       -0.98804   0.00003   0.00000  -0.00125  -0.00125  -0.98929
   D82        1.07641   0.00004   0.00000  -0.00120  -0.00120   1.07521
   D83       -3.04497   0.00003   0.00000  -0.00129  -0.00129  -3.04627
   D84        1.14291  -0.00004   0.00000  -0.00060  -0.00060   1.14231
   D85       -3.07583  -0.00003   0.00000  -0.00055  -0.00055  -3.07638
   D86       -0.91403  -0.00003   0.00000  -0.00064  -0.00064  -0.91467
   D87       -3.08664  -0.00001   0.00000  -0.00136  -0.00136  -3.08800
   D88       -1.02219  -0.00000   0.00000  -0.00131  -0.00131  -1.02350
   D89        1.13961  -0.00001   0.00000  -0.00140  -0.00140   1.13821
   D90       -3.07874  -0.00000   0.00000  -0.00041  -0.00041  -3.07915
   D91        1.11208  -0.00000   0.00000  -0.00041  -0.00041   1.11168
   D92       -0.96914   0.00000   0.00000  -0.00021  -0.00021  -0.96935
   D93       -1.02900  -0.00000   0.00000  -0.00034  -0.00034  -1.02934
   D94       -3.12136   0.00000   0.00000  -0.00035  -0.00035  -3.12171
   D95        1.08060   0.00000   0.00000  -0.00015  -0.00015   1.08046
   D96        1.05363  -0.00000   0.00000  -0.00042  -0.00042   1.05321
   D97       -1.03873  -0.00000   0.00000  -0.00042  -0.00042  -1.03916
   D98       -3.11996   0.00000   0.00000  -0.00022  -0.00022  -3.12018
   D99       -1.07861  -0.00001   0.00000  -0.00029  -0.00029  -1.07890
   D100       3.11575  -0.00001   0.00000  -0.00036  -0.00036   3.11539
   D101       1.01369  -0.00001   0.00000  -0.00036  -0.00036   1.01333
   D102      -3.11774   0.00001   0.00000  -0.00035  -0.00035  -3.11809
   D103       1.07662   0.00000   0.00000  -0.00042  -0.00042   1.07620
   D104      -1.02544   0.00000   0.00000  -0.00043  -0.00043  -1.02587
   D105       1.08538   0.00001   0.00000  -0.00028  -0.00028   1.08510
   D106      -1.00345   0.00000   0.00000  -0.00035  -0.00035  -1.00379
   D107      -3.10550   0.00000   0.00000  -0.00036  -0.00036  -3.10586
         Item               Value     Threshold  Converged?
 Maximum Force            0.001528     0.000450     NO 
 RMS     Force            0.000327     0.000300     NO 
 Maximum Displacement     0.130530     0.001800     NO 
 RMS     Displacement     0.018204     0.001200     NO 
 Predicted change in Energy=-7.168763D-05
 GradGradGradGradGradGradGradGradGradGradGradGradGradGradGradGradGradGrad

 Symmetry turned off by external request.
 Stoichiometry    C14H30NO6(1-)
 Framework group  C1[X(C14H30NO6)]
 Deg. of freedom   147
 Full point group                 C1      NOp   1
                          Input orientation:                          
 ---------------------------------------------------------------------
 Center     Atomic      Atomic             Coordinates (Angstroms)
 Number     Number       Type             X           Y           Z
 ---------------------------------------------------------------------
      1          6           0       59.214916   32.489815   52.707771
      2          1           0       60.082717   32.331262   53.352147
      3          1           0       58.514604   31.653899   52.794645
      4          6           0       58.510362   33.812359   53.049082
      5          8           0       57.345622   33.941870   52.552191
      6          8           0       59.143268   34.647013   53.741254
      7          6           0       52.833595   38.415948   50.300653
      8          1           0       52.142638   37.606426   50.046647
      9          1           0       52.280053   39.293786   50.640505
     10          6           0       53.823735   37.936435   51.368424
     11          8           0       54.402322   36.835650   51.128728
     12          8           0       53.997347   38.687859   52.368995
     13          1           0       55.003670   38.288017   53.494667
     14          6           0       57.269600   37.918205   52.422148
     15          1           0       56.434952   38.171573   51.768176
     16          6           0       58.306101   37.079863   51.667671
     17          1           0       57.967498   36.043029   51.595705
     18          1           0       59.242555   37.050914   52.235526
     19          6           0       58.560687   37.608923   50.241974
     20          1           0       58.604273   38.709198   50.282091
     21          6           0       59.907170   37.103040   49.706490
     22          1           0       59.927615   36.006306   49.704823
     23          1           0       60.740804   37.447052   50.329406
     24          1           0       60.086335   37.442730   48.678682
     25          6           0       57.420372   37.202701   49.293087
     26          1           0       57.519184   37.693958   48.316928
     27          1           0       56.432541   37.432109   49.702973
     28          1           0       57.444382   36.118523   49.127396
     29          6           0       56.661898   37.310271   53.685158
     30          8           0       55.665549   38.020740   54.224027
     31          7           0       57.567016   36.828707   54.607066
     32          1           0       58.233241   36.165627   54.180000
     33          6           0       57.023642   36.250263   55.837644
     34          1           0       56.358153   35.404880   55.606108
     35          6           0       58.158250   35.777131   56.757491
     36          1           0       58.762624   35.064752   56.180766
     37          6           0       59.059305   36.943804   57.181160
     38          1           0       59.904920   36.594576   57.786149
     39          1           0       58.494461   37.671096   57.779839
     40          1           0       59.448481   37.465853   56.303543
     41          6           0       57.579223   35.052141   57.978331
     42          1           0       56.946608   35.726703   58.570554
     43          1           0       58.375355   34.682574   58.635515
     44          1           0       56.963996   34.195971   57.679457
     45          8           0       55.825824   35.908748   53.079374
     46          1           0       56.474486   35.129709   52.848996
     47          1           0       55.264295   36.205331   52.280847
     48          1           0       59.550532   32.525002   51.664480
     49          1           0       53.385641   38.666819   49.387972
     50          1           0       57.716446   38.866992   52.745024
     51          1           0       56.416383   37.008086   56.344572
 ---------------------------------------------------------------------
 Rotational constants (GHZ):      0.3093984      0.1966298      0.1527524
 Standard basis: 6-31G(d,p) (6D, 7F)
   465 basis functions,   798 primitive gaussians,   465 cartesian basis functions
    85 alpha electrons       85 beta electrons
       nuclear repulsion energy      1950.8512208427 Hartrees.
 NAtoms=   51 NActive=   51 NUniq=   51 SFac= 1.00D+00 NAtFMM=   60 NAOKFM=F Big=F
 Integral buffers will be    131072 words long.
 Raffenetti 2 integral format.
 Two-electron integral symmetry is turned off.
 Nuclear repulsion after empirical dispersion term =     1950.7904304482 Hartrees.
 One-electron integrals computed using PRISM.
 NBasis=   465 RedAO= T EigKep=  1.87D-03  NBF=   465
 NBsUse=   465 1.00D-06 EigRej= -1.00D+00 NBFU=   465
 Initial guess from the checkpoint file:  "ts-frame25_qm-modify-struc_-1.chk"
 B after Tr=    -0.018678   -0.006713    0.022774
         Rot=    1.000000    0.000022   -0.000085    0.000003 Ang=   0.01 deg.
 ExpMin= 1.61D-01 ExpMax= 5.48D+03 ExpMxC= 8.25D+02 IAcc=2 IRadAn=         4 AccDes= 0.00D+00
 Harris functional with IExCor=  402 and IRadAn=       4 diagonalized for initial guess.
 HarFok:  IExCor=  402 AccDes= 0.00D+00 IRadAn=         4 IDoV= 1 UseB2=F ITyADJ=14
 ICtDFT=  3500011 ScaDFX=  1.000000  1.000000  1.000000  1.000000
 FoFCou: FMM=F IPFlag=           0 FMFlag=      100000 FMFlg1=           0
         NFxFlg=           0 DoJE=T BraDBF=F KetDBF=T FulRan=T
         wScrn=  0.000000 ICntrl=     500 IOpCl=  0 I1Cent=   200000004 NGrid=           0
         NMat0=    1 NMatS0=      1 NMatT0=    0 NMatD0=    1 NMtDS0=    0 NMtDT0=    0
 Symmetry not used in FoFCou.
 Requested convergence on RMS density matrix=1.00D-08 within 128 cycles.
 Requested convergence on MAX density matrix=1.00D-06.
 Requested convergence on             energy=1.00D-06.
 No special actions if energy rises.
 Integral accuracy reduced to 1.0D-05 until final iterations.
 Initial convergence to 1.0D-05 achieved.  Increase integral accuracy.
 SCF Done:  E(RB3LYP) =  -1057.90660609     A.U. after   10 cycles
            NFock= 10  Conv=0.90D-08     -V/T= 2.0092
 Calling FoFJK, ICntrl=      2127 FMM=F ISym2X=0 I1Cent= 0 IOpClX= 0 NMat=1 NMatS=1 NMatT=0.
 -------------------------------------------------------------------
 Center     Atomic                   Forces (Hartrees/Bohr)
 Number     Number              X              Y              Z
 -------------------------------------------------------------------
      1        6          -0.000030325    0.000034610   -0.000045206
      2        1           0.000002179   -0.000002421    0.000012663
      3        1           0.000008292   -0.000036196    0.000038758
      4        6          -0.000005187    0.000075034   -0.000032810
      5        8          -0.000174488    0.000087272   -0.000051681
      6        8           0.000041351   -0.000029451    0.000017327
      7        6          -0.000058319    0.000028575    0.000056305
      8        1           0.000061798   -0.000019937   -0.000048697
      9        1           0.000021583   -0.000005930   -0.000015066
     10        6          -0.000163994   -0.000063116    0.000131811
     11        8           0.000156859   -0.000067603    0.000049247
     12        8           0.000096652   -0.000028488   -0.000055855
     13        1           0.000183058   -0.000036623    0.000092017
     14        6           0.000052117    0.000048755   -0.000029193
     15        1           0.000002593   -0.000008101   -0.000002113
     16        6          -0.000009182    0.000015063    0.000000674
     17        1          -0.000006103   -0.000017859   -0.000007263
     18        1           0.000006094   -0.000007185    0.000013932
     19        6           0.000008264   -0.000005207   -0.000000182
     20        1           0.000002678   -0.000002536   -0.000000673
     21        6           0.000001238   -0.000003455    0.000002896
     22        1          -0.000000080   -0.000001512    0.000000112
     23        1           0.000001569    0.000000889   -0.000000899
     24        1          -0.000000812   -0.000003067   -0.000000135
     25        6           0.000000234    0.000004319    0.000001977
     26        1           0.000000184    0.000004325    0.000001121
     27        1           0.000000950   -0.000017189   -0.000000528
     28        1           0.000002325   -0.000000981   -0.000004642
     29        6           0.000054557    0.000229906   -0.000137339
     30        8          -0.000277045    0.000217256    0.000050502
     31        7           0.000098627   -0.000112080    0.000059751
     32        1           0.000035331   -0.000025253    0.000027602
     33        6           0.000003814    0.000007941    0.000010959
     34        1          -0.000005582   -0.000020985    0.000006429
     35        6           0.000004401   -0.000006870   -0.000000923
     36        1          -0.000001326    0.000002669   -0.000001463
     37        6          -0.000003370    0.000002885   -0.000000616
     38        1           0.000000538   -0.000001314   -0.000001665
     39        1           0.000001258    0.000001135    0.000001674
     40        1          -0.000003271    0.000000745   -0.000000855
     41        6          -0.000002289    0.000002265   -0.000000365
     42        1          -0.000000483    0.000001361    0.000000948
     43        1          -0.000000159    0.000001741    0.000000122
     44        1           0.000000539    0.000000202    0.000000743
     45        8          -0.000274111   -0.000540840   -0.000188444
     46        1           0.000215344    0.000030486    0.000015204
     47        1          -0.000040110    0.000257977    0.000055383
     48        1          -0.000013996    0.000019868    0.000035295
     49        1           0.000006737   -0.000015583   -0.000034204
     50        1          -0.000003895    0.000000667   -0.000021518
     51        1           0.000002964    0.000003839   -0.000001117
 -------------------------------------------------------------------
 Cartesian Forces:  Max     0.000540840 RMS     0.000079727

 GradGradGradGradGradGradGradGradGradGradGradGradGradGradGradGradGradGrad
 Berny optimization.
 FormGI is forming the generalized inverse of G from B-inverse, IUseBI=4.
 Internal  Forces:  Max     0.000466158 RMS     0.000079270
 Search for a saddle point.
 Step number   5 out of a maximum of  259
 All quantities printed in internal units (Hartrees-Bohrs-Radians)
 Swapping is turned off.
 Update second derivatives using D2CorX and points    4    5
 ITU=  0  0  0  0  0
     Eigenvalues ---   -0.02366  -0.00155   0.00003   0.00105   0.00138
     Eigenvalues ---    0.00193   0.00241   0.00281   0.00306   0.00325
     Eigenvalues ---    0.00339   0.00362   0.00400   0.00455   0.00513
     Eigenvalues ---    0.00661   0.00899   0.01186   0.01461   0.01927
     Eigenvalues ---    0.02127   0.02495   0.02847   0.03192   0.03365
     Eigenvalues ---    0.03520   0.03604   0.03745   0.03818   0.03879
     Eigenvalues ---    0.03958   0.04042   0.04219   0.04294   0.04411
     Eigenvalues ---    0.04430   0.04464   0.04515   0.04621   0.04657
     Eigenvalues ---    0.04675   0.04683   0.04726   0.04762   0.04768
     Eigenvalues ---    0.04820   0.04881   0.05146   0.05330   0.05431
     Eigenvalues ---    0.05616   0.05644   0.05804   0.05854   0.06647
     Eigenvalues ---    0.07343   0.07554   0.08049   0.08373   0.08633
     Eigenvalues ---    0.11055   0.11641   0.11802   0.11958   0.12104
     Eigenvalues ---    0.12123   0.12443   0.12519   0.12535   0.12575
     Eigenvalues ---    0.12774   0.12981   0.13156   0.13191   0.13402
     Eigenvalues ---    0.13498   0.13874   0.14105   0.14340   0.14482
     Eigenvalues ---    0.14977   0.15296   0.15392   0.17994   0.18111
     Eigenvalues ---    0.18502   0.18643   0.18746   0.19274   0.19805
     Eigenvalues ---    0.21050   0.22052   0.22403   0.22907   0.23393
     Eigenvalues ---    0.24593   0.26794   0.27696   0.27750   0.28518
     Eigenvalues ---    0.28855   0.28980   0.29122   0.29470   0.30254
     Eigenvalues ---    0.30951   0.31830   0.32317   0.32390   0.32801
     Eigenvalues ---    0.32881   0.32901   0.33002   0.33064   0.33141
     Eigenvalues ---    0.33252   0.33271   0.33322   0.33480   0.33524
     Eigenvalues ---    0.33525   0.33540   0.33647   0.33805   0.34036
     Eigenvalues ---    0.34156   0.34189   0.34266   0.34476   0.34692
     Eigenvalues ---    0.34702   0.34727   0.34833   0.35183   0.36994
     Eigenvalues ---    0.38499   0.39671   0.41378   0.42797   0.50576
     Eigenvalues ---    0.56520   0.57421   0.62190   0.69870   0.83473
     Eigenvalues ---    0.84247   0.90273
 Eigenvectors required to have negative eigenvalues:
                          R7        R15       R16       D72       D37
   1                    0.34609   0.32798  -0.24613  -0.23321  -0.21821
                          D69       D39       D67       D35       D23
   1                    0.21426  -0.21032  -0.20823  -0.20244   0.16381
 RFO step:  Lambda0=8.214090380D-07 Lambda=-1.55233065D-03.
 Linear search not attempted -- option 19 set.
 Iteration  1 RMS(Cart)=  0.05522706 RMS(Int)=  0.01179559
 Iteration  2 RMS(Cart)=  0.01636855 RMS(Int)=  0.00058691
 Iteration  3 RMS(Cart)=  0.00061708 RMS(Int)=  0.00002744
 Iteration  4 RMS(Cart)=  0.00000077 RMS(Int)=  0.00002743
 Variable       Old X    -DE/DX   Delta X   Delta X   Delta X     New X
                                 (Linear)    (Quad)   (Total)
    R1        2.06442   0.00001   0.00000  -0.00020  -0.00020   2.06422
    R2        2.06728   0.00002   0.00000   0.00159   0.00159   2.06887
    R3        2.90429  -0.00004   0.00000  -0.00090  -0.00090   2.90339
    R4        2.07210  -0.00004   0.00000  -0.00153  -0.00153   2.07058
    R5        2.40545   0.00005   0.00000   0.00116   0.00117   2.40662
    R6        2.37258   0.00013   0.00000  -0.00060  -0.00061   2.37197
    R7        2.83958  -0.00028   0.00000  -0.02233  -0.02231   2.81727
    R8        3.44679   0.00008   0.00000   0.00468   0.00466   3.45145
    R9        2.06773  -0.00001   0.00000  -0.00259  -0.00259   2.06514
   R10        2.06362  -0.00002   0.00000   0.00050   0.00050   2.06412
   R11        2.89717   0.00000   0.00000  -0.00067  -0.00067   2.89650
   R12        2.07068   0.00003   0.00000   0.00205   0.00205   2.07273
   R13        2.39328   0.00003   0.00000   0.00071   0.00073   2.39401
   R14        2.38729   0.00008   0.00000  -0.00107  -0.00106   2.38622
   R15        2.96854  -0.00021   0.00000  -0.05304  -0.05302   2.91552
   R16        2.95166   0.00004   0.00000   0.02056   0.02055   2.97221
   R17        1.92853  -0.00015   0.00000  -0.00760  -0.00761   1.92092
   R18        2.06016  -0.00000   0.00000  -0.00013  -0.00013   2.06003
   R19        2.89467   0.00001   0.00000   0.00016   0.00016   2.89483
   R20        2.88707   0.00007   0.00000   0.00130   0.00130   2.88836
   R21        2.07364  -0.00001   0.00000  -0.00021  -0.00021   2.07343
   R22        2.06565   0.00002   0.00000  -0.00046  -0.00046   2.06519
   R23        2.07030   0.00001   0.00000   0.00054   0.00054   2.07084
   R24        2.91369  -0.00000   0.00000  -0.00019  -0.00019   2.91350
   R25        2.08223  -0.00000   0.00000   0.00008   0.00008   2.08231
   R26        2.90039   0.00000   0.00000   0.00003   0.00003   2.90042
   R27        2.90657  -0.00000   0.00000  -0.00006  -0.00006   2.90651
   R28        2.07289   0.00000   0.00000  -0.00004  -0.00004   2.07285
   R29        2.07123   0.00000   0.00000   0.00011   0.00011   2.07134
   R30        2.07344  -0.00000   0.00000  -0.00003  -0.00003   2.07340
   R31        2.07352   0.00000   0.00000   0.00004   0.00004   2.07356
   R32        2.06702  -0.00000   0.00000  -0.00004  -0.00004   2.06699
   R33        2.07308   0.00000   0.00000  -0.00004  -0.00004   2.07304
   R34        2.52677   0.00021   0.00000   0.00450   0.00448   2.53125
   R35        2.60553   0.00019   0.00000   0.00293   0.00292   2.60845
   R36        1.95101   0.00009   0.00000   0.00062   0.00060   1.95162
   R37        2.76713   0.00002   0.00000   0.00056   0.00056   2.76769
   R38        2.07969   0.00002   0.00000   0.00022   0.00022   2.07991
   R39        2.90140  -0.00000   0.00000  -0.00003  -0.00003   2.90136
   R40        2.07012   0.00000   0.00000   0.00004   0.00004   2.07016
   R41        2.07471  -0.00000   0.00000  -0.00010  -0.00010   2.07461
   R42        2.89845  -0.00000   0.00000  -0.00003  -0.00003   2.89842
   R43        2.89772   0.00000   0.00000   0.00003   0.00003   2.89774
   R44        2.07271   0.00000   0.00000   0.00001   0.00001   2.07272
   R45        2.07562   0.00000   0.00000   0.00004   0.00004   2.07566
   R46        2.06509  -0.00000   0.00000  -0.00001  -0.00001   2.06507
   R47        2.07523   0.00000   0.00000   0.00002   0.00002   2.07524
   R48        2.07207  -0.00000   0.00000   0.00001   0.00001   2.07208
   R49        2.07083   0.00000   0.00000   0.00001   0.00001   2.07084
   R50        1.96453  -0.00017   0.00000   0.00230   0.00231   1.96685
   R51        1.92800  -0.00016   0.00000   0.00487   0.00489   1.93289
    A1        1.92920  -0.00002   0.00000  -0.00585  -0.00587   1.92334
    A2        1.93699  -0.00001   0.00000   0.00154   0.00152   1.93851
    A3        1.89942   0.00001   0.00000   0.00924   0.00922   1.90864
    A4        1.92458   0.00004   0.00000  -0.00488  -0.00489   1.91969
    A5        1.87132   0.00002   0.00000  -0.00270  -0.00270   1.86862
    A6        1.90075  -0.00003   0.00000   0.00285   0.00284   1.90359
    A7        2.00461  -0.00008   0.00000  -0.00370  -0.00368   2.00093
    A8        2.05264  -0.00013   0.00000   0.00322   0.00324   2.05588
    A9        2.22538   0.00021   0.00000   0.00087   0.00076   2.22614
   A10        2.13388  -0.00013   0.00000  -0.00839  -0.00846   2.12542
   A11        2.02039   0.00032   0.00000  -0.00091  -0.00108   2.01931
   A12        1.92504   0.00004   0.00000   0.01058   0.01053   1.93557
   A13        1.91570  -0.00002   0.00000   0.01119   0.01117   1.92687
   A14        1.86938  -0.00004   0.00000   0.00651   0.00651   1.87589
   A15        1.94126   0.00002   0.00000  -0.00374  -0.00382   1.93743
   A16        1.90768  -0.00000   0.00000  -0.01695  -0.01707   1.89061
   A17        1.90323  -0.00001   0.00000  -0.00757  -0.00763   1.89559
   A18        2.02093  -0.00017   0.00000   0.00344   0.00334   2.02427
   A19        2.04243   0.00001   0.00000  -0.00262  -0.00272   2.03971
   A20        2.21945   0.00016   0.00000  -0.00144  -0.00149   2.21797
   A21        2.04950   0.00015   0.00000  -0.00909  -0.00903   2.04047
   A22        2.10259   0.00024   0.00000   0.00570   0.00571   2.10830
   A23        1.92813   0.00002   0.00000   0.00141   0.00141   1.92954
   A24        1.85861   0.00003   0.00000   0.00242   0.00242   1.86103
   A25        1.86222  -0.00001   0.00000  -0.00118  -0.00118   1.86104
   A26        2.04717  -0.00007   0.00000  -0.00025  -0.00026   2.04692
   A27        1.92047   0.00000   0.00000  -0.00073  -0.00073   1.91974
   A28        1.83671   0.00003   0.00000  -0.00185  -0.00185   1.83486
   A29        1.91979   0.00000   0.00000   0.00125   0.00125   1.92104
   A30        1.91511  -0.00002   0.00000  -0.00208  -0.00208   1.91303
   A31        1.95991   0.00003   0.00000   0.00128   0.00128   1.96119
   A32        1.84818   0.00000   0.00000   0.00161   0.00161   1.84979
   A33        1.89203  -0.00001   0.00000  -0.00143  -0.00144   1.89060
   A34        1.92539  -0.00000   0.00000  -0.00058  -0.00058   1.92480
   A35        1.89178  -0.00000   0.00000   0.00039   0.00039   1.89217
   A36        1.93303   0.00000   0.00000  -0.00018  -0.00018   1.93285
   A37        1.93629   0.00000   0.00000  -0.00054  -0.00054   1.93575
   A38        1.88297   0.00000   0.00000  -0.00007  -0.00007   1.88290
   A39        1.89179   0.00000   0.00000   0.00061   0.00061   1.89241
   A40        1.92636  -0.00001   0.00000  -0.00017  -0.00017   1.92619
   A41        1.92456   0.00000   0.00000  -0.00011  -0.00011   1.92445
   A42        1.94498   0.00000   0.00000   0.00021   0.00021   1.94520
   A43        1.94769  -0.00000   0.00000  -0.00016  -0.00016   1.94752
   A44        1.87601   0.00000   0.00000   0.00026   0.00026   1.87628
   A45        1.88081  -0.00000   0.00000  -0.00005  -0.00005   1.88076
   A46        1.88705  -0.00000   0.00000  -0.00015  -0.00015   1.88690
   A47        1.94317  -0.00001   0.00000  -0.00026  -0.00026   1.94291
   A48        1.96381   0.00001   0.00000   0.00075   0.00075   1.96456
   A49        1.91555  -0.00000   0.00000  -0.00038  -0.00038   1.91517
   A50        1.89737   0.00000   0.00000  -0.00008  -0.00008   1.89729
   A51        1.88192   0.00000   0.00000   0.00047   0.00047   1.88239
   A52        1.85838  -0.00001   0.00000  -0.00051  -0.00051   1.85787
   A53        2.00219   0.00004   0.00000  -0.00209  -0.00209   2.00009
   A54        2.01598  -0.00004   0.00000  -0.00169  -0.00169   2.01429
   A55        1.98808   0.00008   0.00000   0.00089   0.00090   1.98897
   A56        1.91178  -0.00019   0.00000  -0.00870  -0.00876   1.90301
   A57        1.95125  -0.00000   0.00000  -0.00366  -0.00371   1.94755
   A58        2.04461   0.00001   0.00000  -0.00175  -0.00177   2.04284
   A59        1.91068  -0.00003   0.00000  -0.00195  -0.00196   1.90872
   A60        2.84450   0.00004   0.00000  -0.00304  -0.00314   2.84135
   A61        1.92947   0.00001   0.00000  -0.00001  -0.00001   1.92946
   A62        1.92943  -0.00001   0.00000   0.00006   0.00006   1.92949
   A63        1.89792   0.00000   0.00000  -0.00024  -0.00024   1.89768
   A64        1.91367  -0.00001   0.00000  -0.00006  -0.00006   1.91361
   A65        1.86874   0.00000   0.00000   0.00036   0.00036   1.86909
   A66        1.92366   0.00000   0.00000  -0.00011  -0.00011   1.92355
   A67        1.86716  -0.00000   0.00000  -0.00017  -0.00017   1.86699
   A68        1.94467  -0.00000   0.00000   0.00001   0.00001   1.94468
   A69        1.92158   0.00000   0.00000  -0.00005  -0.00005   1.92154
   A70        1.89153   0.00000   0.00000   0.00038   0.00038   1.89191
   A71        1.89580   0.00000   0.00000  -0.00011  -0.00011   1.89569
   A72        1.94072   0.00000   0.00000  -0.00006  -0.00006   1.94066
   A73        1.94238  -0.00000   0.00000   0.00000   0.00000   1.94238
   A74        1.93063   0.00000   0.00000   0.00005   0.00005   1.93068
   A75        1.92917  -0.00000   0.00000  -0.00018  -0.00018   1.92899
   A76        1.88247   0.00000   0.00000  -0.00003  -0.00003   1.88245
   A77        1.89707   0.00000   0.00000   0.00020   0.00020   1.89726
   A78        1.88026  -0.00000   0.00000  -0.00004  -0.00004   1.88023
   A79        1.93528   0.00000   0.00000   0.00006   0.00006   1.93533
   A80        1.94160  -0.00000   0.00000  -0.00004  -0.00004   1.94156
   A81        1.94362   0.00000   0.00000   0.00002   0.00002   1.94364
   A82        1.87767  -0.00000   0.00000  -0.00002  -0.00002   1.87765
   A83        1.87925  -0.00000   0.00000   0.00000   0.00000   1.87925
   A84        1.88364  -0.00000   0.00000  -0.00003  -0.00003   1.88361
   A85        1.96905   0.00020   0.00000  -0.00260  -0.00259   1.96646
   A86        3.13398   0.00009   0.00000  -0.00281  -0.00283   3.13114
   A87        3.20654   0.00002   0.00000   0.02217   0.02207   3.22861
   A88        3.02205   0.00019   0.00000   0.04075   0.04078   3.06282
   A89        3.14748   0.00021   0.00000   0.01165   0.01169   3.15917
   A90        3.13832   0.00017   0.00000  -0.00878  -0.00876   3.12957
   A91        3.16105  -0.00010   0.00000  -0.00717  -0.00720   3.15385
    D1       -2.89401  -0.00001   0.00000  -0.11971  -0.11971  -3.01373
    D2        0.28041  -0.00000   0.00000  -0.13148  -0.13147   0.14894
    D3       -0.75025  -0.00003   0.00000  -0.12949  -0.12949  -0.87975
    D4        2.42417  -0.00002   0.00000  -0.14127  -0.14126   2.28291
    D5        1.29858   0.00000   0.00000  -0.13389  -0.13390   1.16467
    D6       -1.81018   0.00001   0.00000  -0.14566  -0.14567  -1.95585
    D7        3.07369  -0.00015   0.00000  -0.02538  -0.02531   3.04837
    D8       -0.10458  -0.00016   0.00000  -0.01219  -0.01215  -0.11673
    D9       -3.09514  -0.00008   0.00000  -0.00473  -0.00466  -3.09979
   D10        0.08401  -0.00006   0.00000  -0.01811  -0.01806   0.06595
   D11        2.51570  -0.00028   0.00000   0.02406   0.02407   2.53977
   D12        1.23914   0.00003   0.00000   0.05678   0.05683   1.29597
   D13        0.87124  -0.00000   0.00000  -0.25916  -0.25917   0.61207
   D14       -2.29761  -0.00010   0.00000  -0.28138  -0.28140  -2.57902
   D15        3.00648   0.00005   0.00000  -0.24059  -0.24062   2.76586
   D16       -0.16237  -0.00005   0.00000  -0.26281  -0.26286  -0.42523
   D17       -1.17161   0.00006   0.00000  -0.26901  -0.26895  -1.44056
   D18        1.94272  -0.00004   0.00000  -0.29123  -0.29119   1.65154
   D19       -2.99217   0.00018   0.00000  -0.04733  -0.04732  -3.03949
   D20        0.17989   0.00029   0.00000  -0.02248  -0.02244   0.15746
   D21       -3.12566   0.00016   0.00000   0.04229   0.04228  -3.08338
   D22       -0.01487   0.00004   0.00000   0.01727   0.01730   0.00243
   D23       -2.91221   0.00047   0.00000   0.04038   0.04045  -2.87175
   D24        0.54184   0.00004   0.00000  -0.00404  -0.00407   0.53777
   D25       -1.36974   0.00000   0.00000  -0.02272  -0.02272  -1.39246
   D26        2.88698   0.00001   0.00000  -0.02418  -0.02418   2.86279
   D27        0.73897   0.00001   0.00000  -0.02282  -0.02282   0.71615
   D28        0.76394   0.00000   0.00000  -0.01843  -0.01843   0.74551
   D29       -1.26253   0.00001   0.00000  -0.01989  -0.01989  -1.28242
   D30        2.87264   0.00001   0.00000  -0.01853  -0.01853   2.85412
   D31        2.86172  -0.00000   0.00000  -0.02168  -0.02168   2.84004
   D32        0.83525   0.00000   0.00000  -0.02314  -0.02314   0.81211
   D33       -1.31276   0.00000   0.00000  -0.02178  -0.02178  -1.33453
   D34       -0.85601   0.00005   0.00000  -0.01055  -0.01054  -0.86655
   D35        3.06125  -0.00008   0.00000  -0.00762  -0.00764   3.05361
   D36       -3.02512   0.00005   0.00000  -0.01425  -0.01424  -3.03936
   D37        0.89214  -0.00008   0.00000  -0.01132  -0.01133   0.88080
   D38        1.11671   0.00006   0.00000  -0.01167  -0.01166   1.10505
   D39       -1.24922  -0.00007   0.00000  -0.00874  -0.00876  -1.25798
   D40        0.72468  -0.00001   0.00000  -0.00040  -0.00040   0.72428
   D41        2.78716  -0.00001   0.00000  -0.00036  -0.00036   2.78680
   D42       -1.35048  -0.00001   0.00000  -0.00107  -0.00107  -1.35155
   D43        2.84929   0.00000   0.00000   0.00101   0.00101   2.85031
   D44       -1.37141   0.00000   0.00000   0.00105   0.00105  -1.37036
   D45        0.77414  -0.00000   0.00000   0.00034   0.00034   0.77448
   D46       -1.41755  -0.00000   0.00000   0.00181   0.00181  -1.41574
   D47        0.64494  -0.00000   0.00000   0.00185   0.00185   0.64678
   D48        2.79048  -0.00001   0.00000   0.00114   0.00114   2.79162
   D49        1.01699   0.00000   0.00000   0.00038   0.00038   1.01737
   D50       -1.06495   0.00000   0.00000  -0.00002  -0.00002  -1.06496
   D51        3.10669   0.00000   0.00000   0.00014   0.00014   3.10683
   D52        3.08483  -0.00000   0.00000   0.00070   0.00070   3.08553
   D53        1.00289  -0.00000   0.00000   0.00030   0.00030   1.00320
   D54       -1.10866  -0.00000   0.00000   0.00046   0.00046  -1.10820
   D55       -1.13430  -0.00000   0.00000   0.00130   0.00130  -1.13300
   D56        3.06695  -0.00000   0.00000   0.00090   0.00090   3.06785
   D57        0.95540  -0.00000   0.00000   0.00106   0.00106   0.95646
   D58        2.99862  -0.00000   0.00000  -0.00058  -0.00058   2.99804
   D59        0.86360  -0.00001   0.00000  -0.00083  -0.00083   0.86277
   D60       -1.20229  -0.00001   0.00000  -0.00041  -0.00041  -1.20270
   D61        0.92348  -0.00000   0.00000  -0.00112  -0.00112   0.92236
   D62       -1.21155  -0.00001   0.00000  -0.00137  -0.00137  -1.21291
   D63        3.00575  -0.00001   0.00000  -0.00095  -0.00095   3.00480
   D64       -1.13517  -0.00000   0.00000  -0.00130  -0.00130  -1.13647
   D65        3.01300  -0.00001   0.00000  -0.00155  -0.00155   3.01145
   D66        0.94710  -0.00000   0.00000  -0.00113  -0.00113   0.94597
   D67        0.83135   0.00020   0.00000   0.00498   0.00500   0.83635
   D68       -3.07347   0.00027   0.00000   0.00098   0.00101  -3.07245
   D69       -0.92701   0.00000   0.00000  -0.01131  -0.01133  -0.93834
   D70        3.13111   0.00004   0.00000  -0.00345  -0.00345   3.12766
   D71        2.98404  -0.00011   0.00000  -0.00711  -0.00714   2.97690
   D72        0.75897  -0.00007   0.00000   0.00076   0.00074   0.75971
   D73       -1.95709   0.00002   0.00000  -0.01536  -0.01531  -1.97240
   D74        0.33807   0.00001   0.00000  -0.02242  -0.02238   0.31570
   D75        1.02921  -0.00000   0.00000  -0.00193  -0.00195   1.02727
   D76       -3.13168  -0.00001   0.00000  -0.00197  -0.00199  -3.13366
   D77       -1.01762  -0.00001   0.00000  -0.00221  -0.00223  -1.01985
   D78       -1.21538   0.00002   0.00000   0.00660   0.00662  -1.20876
   D79        0.90691   0.00001   0.00000   0.00656   0.00658   0.91349
   D80        3.02097   0.00001   0.00000   0.00631   0.00633   3.02730
   D81       -0.98929   0.00000   0.00000  -0.00182  -0.00182  -0.99111
   D82        1.07521  -0.00000   0.00000  -0.00146  -0.00146   1.07375
   D83       -3.04627  -0.00000   0.00000  -0.00157  -0.00157  -3.04783
   D84        1.14231   0.00000   0.00000  -0.00183  -0.00183   1.14048
   D85       -3.07638   0.00000   0.00000  -0.00147  -0.00147  -3.07785
   D86       -0.91467   0.00000   0.00000  -0.00158  -0.00158  -0.91625
   D87       -3.08800   0.00000   0.00000  -0.00150  -0.00150  -3.08949
   D88       -1.02350   0.00000   0.00000  -0.00114  -0.00114  -1.02463
   D89        1.13821   0.00000   0.00000  -0.00124  -0.00124   1.13697
   D90       -3.07915   0.00000   0.00000   0.00171   0.00171  -3.07744
   D91        1.11168   0.00000   0.00000   0.00170   0.00170   1.11338
   D92       -0.96935   0.00000   0.00000   0.00183   0.00183  -0.96752
   D93       -1.02934   0.00000   0.00000   0.00174   0.00174  -1.02760
   D94       -3.12171  -0.00000   0.00000   0.00174   0.00174  -3.11997
   D95        1.08046  -0.00000   0.00000   0.00187   0.00187   1.08232
   D96        1.05321   0.00000   0.00000   0.00180   0.00180   1.05501
   D97       -1.03916   0.00000   0.00000   0.00180   0.00180  -1.03736
   D98       -3.12018   0.00000   0.00000   0.00193   0.00193  -3.11825
   D99       -1.07890   0.00000   0.00000  -0.00026  -0.00026  -1.07916
   D100       3.11539   0.00000   0.00000  -0.00025  -0.00025   3.11514
   D101       1.01333   0.00000   0.00000  -0.00021  -0.00021   1.01312
   D102      -3.11809   0.00000   0.00000   0.00003   0.00003  -3.11806
   D103       1.07620   0.00000   0.00000   0.00004   0.00004   1.07624
   D104      -1.02587   0.00000   0.00000   0.00009   0.00009  -1.02578
   D105       1.08510  -0.00000   0.00000  -0.00033  -0.00033   1.08477
   D106      -1.00379  -0.00000   0.00000  -0.00032  -0.00032  -1.00411
   D107      -3.10586  -0.00000   0.00000  -0.00027  -0.00027  -3.10613
         Item               Value     Threshold  Converged?
 Maximum Force            0.000466     0.000450     NO 
 RMS     Force            0.000079     0.000300     YES
 Maximum Displacement     0.461568     0.001800     NO 
 RMS     Displacement     0.067233     0.001200     NO 
 Predicted change in Energy=-5.066722D-04
 GradGradGradGradGradGradGradGradGradGradGradGradGradGradGradGradGradGrad

 Symmetry turned off by external request.
 Stoichiometry    C14H30NO6(1-)
 Framework group  C1[X(C14H30NO6)]
 Deg. of freedom   147
 Full point group                 C1      NOp   1
                          Input orientation:                          
 ---------------------------------------------------------------------
 Center     Atomic      Atomic             Coordinates (Angstroms)
 Number     Number       Type             X           Y           Z
 ---------------------------------------------------------------------
      1          6           0       59.182141   32.491224   52.678829
      2          1           0       60.106730   32.367287   53.247141
      3          1           0       58.502877   31.655359   52.875068
      4          6           0       58.493932   33.820098   53.026692
      5          8           0       57.337547   33.969299   52.514459
      6          8           0       59.122317   34.633674   53.746927
      7          6           0       52.881891   38.402620   50.270931
      8          1           0       52.370128   37.558323   49.802396
      9          1           0       52.162755   39.122752   50.667590
     10          6           0       53.829366   37.909787   51.370369
     11          8           0       54.404143   36.802097   51.152251
     12          8           0       53.995530   38.671089   52.364003
     13          1           0       55.006600   38.293030   53.507941
     14          6           0       57.263612   37.927690   52.430721
     15          1           0       56.429693   38.175967   51.773983
     16          6           0       58.309701   37.096805   51.681071
     17          1           0       57.990829   36.052916   51.626856
     18          1           0       59.250474   37.096184   52.243046
     19          6           0       58.545139   37.606885   50.245309
     20          1           0       58.568918   38.708329   50.266762
     21          6           0       59.897125   37.116659   49.709085
     22          1           0       59.937247   36.020601   49.724926
     23          1           0       60.728569   37.485842   50.320515
     24          1           0       60.063333   37.442726   48.674728
     25          6           0       57.406352   37.163281   49.311497
     26          1           0       57.489046   37.640448   48.326865
     27          1           0       56.416801   37.379726   49.724226
     28          1           0       57.450460   36.077179   49.163656
     29          6           0       56.658377   37.317087   53.694459
     30          8           0       55.664058   38.031485   54.237753
     31          7           0       57.568264   36.833855   54.613107
     32          1           0       58.225124   36.164148   54.181134
     33          6           0       57.027503   36.257031   55.845948
     34          1           0       56.357652   35.414295   55.616813
     35          6           0       58.163880   35.778997   56.761037
     36          1           0       58.761793   35.063022   56.182139
     37          6           0       59.072543   36.941510   57.179805
     38          1           0       59.920084   36.588343   57.779804
     39          1           0       58.514450   37.671177   57.781953
     40          1           0       59.458756   37.462034   56.299987
     41          6           0       57.586710   35.057872   57.985059
     42          1           0       56.960333   35.736089   58.579748
     43          1           0       58.383959   34.684642   58.638819
     44          1           0       56.965705   34.204671   57.689657
     45          8           0       55.816525   35.905038   53.094696
     46          1           0       56.479857   35.144176   52.840991
     47          1           0       55.252987   36.217840   52.300477
     48          1           0       59.409740   32.475787   51.607136
     49          1           0       53.475568   38.900174   49.494369
     50          1           0       57.702508   38.879726   52.754557
     51          1           0       56.425615   37.017361   56.355568
 ---------------------------------------------------------------------
 Rotational constants (GHZ):      0.3102623      0.1971807      0.1535157
 Standard basis: 6-31G(d,p) (6D, 7F)
   465 basis functions,   798 primitive gaussians,   465 cartesian basis functions
    85 alpha electrons       85 beta electrons
       nuclear repulsion energy      1952.5783834794 Hartrees.
 NAtoms=   51 NActive=   51 NUniq=   51 SFac= 1.00D+00 NAtFMM=   60 NAOKFM=F Big=F
 Integral buffers will be    131072 words long.
 Raffenetti 2 integral format.
 Two-electron integral symmetry is turned off.
 Nuclear repulsion after empirical dispersion term =     1952.5174865639 Hartrees.
 One-electron integrals computed using PRISM.
 NBasis=   465 RedAO= T EigKep=  1.88D-03  NBF=   465
 NBsUse=   465 1.00D-06 EigRej= -1.00D+00 NBFU=   465
 Initial guess from the checkpoint file:  "ts-frame25_qm-modify-struc_-1.chk"
 B after Tr=    -0.042680   -0.030222    0.062256
         Rot=    1.000000    0.000076   -0.000234   -0.000057 Ang=   0.03 deg.
 ExpMin= 1.61D-01 ExpMax= 5.48D+03 ExpMxC= 8.25D+02 IAcc=2 IRadAn=         4 AccDes= 0.00D+00
 Harris functional with IExCor=  402 and IRadAn=       4 diagonalized for initial guess.
 HarFok:  IExCor=  402 AccDes= 0.00D+00 IRadAn=         4 IDoV= 1 UseB2=F ITyADJ=14
 ICtDFT=  3500011 ScaDFX=  1.000000  1.000000  1.000000  1.000000
 FoFCou: FMM=F IPFlag=           0 FMFlag=      100000 FMFlg1=           0
         NFxFlg=           0 DoJE=T BraDBF=F KetDBF=T FulRan=T
         wScrn=  0.000000 ICntrl=     500 IOpCl=  0 I1Cent=   200000004 NGrid=           0
         NMat0=    1 NMatS0=      1 NMatT0=    0 NMatD0=    1 NMtDS0=    0 NMtDT0=    0
 Symmetry not used in FoFCou.
 Requested convergence on RMS density matrix=1.00D-08 within 128 cycles.
 Requested convergence on MAX density matrix=1.00D-06.
 Requested convergence on             energy=1.00D-06.
 No special actions if energy rises.
 Integral accuracy reduced to 1.0D-05 until final iterations.
 Initial convergence to 1.0D-05 achieved.  Increase integral accuracy.
 SCF Done:  E(RB3LYP) =  -1057.90646348     A.U. after   11 cycles
            NFock= 11  Conv=0.77D-08     -V/T= 2.0092
 Calling FoFJK, ICntrl=      2127 FMM=F ISym2X=0 I1Cent= 0 IOpClX= 0 NMat=1 NMatS=1 NMatT=0.
 -------------------------------------------------------------------
 Center     Atomic                   Forces (Hartrees/Bohr)
 Number     Number              X              Y              Z
 -------------------------------------------------------------------
      1        6           0.000164815   -0.000149065    0.000279052
      2        1           0.000041924    0.000001626   -0.000085887
      3        1          -0.000015908    0.000166284   -0.000090354
      4        6          -0.000201982   -0.000695551    0.000367107
      5        8           0.001096856   -0.000236478   -0.000091673
      6        8          -0.000239490    0.000205460   -0.000434152
      7        6           0.000280964    0.000022323   -0.000185773
      8        1          -0.000307317    0.000008292    0.000171096
      9        1          -0.000152442   -0.000016770    0.000048543
     10        6           0.000460716    0.000192714   -0.000579148
     11        8          -0.000605544    0.000572250   -0.000514972
     12        8          -0.000261894    0.000300810    0.000058909
     13        1          -0.001264011    0.000241759   -0.000517794
     14        6          -0.000284514   -0.000447991    0.000132310
     15        1          -0.000081654   -0.000107644    0.000004560
     16        6           0.000152578   -0.000055194    0.000054115
     17        1          -0.000075441    0.000135615   -0.000073694
     18        1          -0.000063597   -0.000096982   -0.000027702
     19        6           0.000022682    0.000112403    0.000039504
     20        1          -0.000021366    0.000010421   -0.000010385
     21        6          -0.000002070    0.000011663   -0.000004420
     22        1           0.000004707    0.000000242    0.000011865
     23        1          -0.000008195   -0.000002766   -0.000004623
     24        1          -0.000000097   -0.000003829   -0.000005917
     25        6           0.000020663   -0.000009126   -0.000028979
     26        1          -0.000004037   -0.000021161   -0.000003462
     27        1           0.000003896    0.000051795    0.000004313
     28        1          -0.000013308    0.000001977    0.000007422
     29        6          -0.000178073   -0.001136695    0.001043340
     30        8           0.001737808   -0.001351063   -0.000214687
     31        7          -0.000740614    0.000335096   -0.000614273
     32        1           0.000100299    0.000255944    0.000328335
     33        6          -0.000007852   -0.000082848   -0.000008051
     34        1           0.000032287    0.000146306   -0.000051409
     35        6          -0.000016222    0.000037182    0.000009686
     36        1           0.000011554    0.000000407    0.000004070
     37        6           0.000011348   -0.000011958    0.000010275
     38        1           0.000003119    0.000011154    0.000001680
     39        1          -0.000002131   -0.000002919   -0.000003044
     40        1           0.000019111   -0.000001417    0.000001070
     41        6           0.000003145   -0.000005841   -0.000000510
     42        1          -0.000000683   -0.000000205   -0.000003633
     43        1           0.000000448    0.000001003    0.000003732
     44        1          -0.000000600    0.000003524   -0.000001312
     45        8           0.002100595    0.003766166    0.001521422
     46        1          -0.001252703   -0.000559356    0.000029471
     47        1          -0.000401212   -0.001616581   -0.000637311
     48        1           0.000056782   -0.000096350   -0.000160828
     49        1          -0.000042355    0.000042850    0.000209134
     50        1          -0.000074965    0.000073942    0.000009048
     51        1          -0.000006020   -0.000001415    0.000003931
 -------------------------------------------------------------------
 Cartesian Forces:  Max     0.003766166 RMS     0.000519709

 GradGradGradGradGradGradGradGradGradGradGradGradGradGradGradGradGradGrad
 Berny optimization.
 FormGI is forming the generalized inverse of G from B-inverse, IUseBI=4.
 Internal  Forces:  Max     0.003199837 RMS     0.000518193
 Search for a saddle point.
 Step number   6 out of a maximum of  259
 All quantities printed in internal units (Hartrees-Bohrs-Radians)
 Swapping is turned off.
 Update second derivatives using D2CorX and points    2    3    5    6
 ITU=  0  0  0  0  0  0
     Eigenvalues ---   -0.02393  -0.00153   0.00009   0.00106   0.00143
     Eigenvalues ---    0.00194   0.00243   0.00281   0.00307   0.00325
     Eigenvalues ---    0.00346   0.00362   0.00400   0.00455   0.00513
     Eigenvalues ---    0.00663   0.00902   0.01192   0.01462   0.01928
     Eigenvalues ---    0.02128   0.02496   0.02848   0.03192   0.03370
     Eigenvalues ---    0.03521   0.03604   0.03757   0.03821   0.03881
     Eigenvalues ---    0.03971   0.04042   0.04237   0.04297   0.04415
     Eigenvalues ---    0.04439   0.04476   0.04515   0.04621   0.04657
     Eigenvalues ---    0.04675   0.04684   0.04726   0.04762   0.04768
     Eigenvalues ---    0.04820   0.04881   0.05151   0.05345   0.05436
     Eigenvalues ---    0.05616   0.05645   0.05804   0.05855   0.06689
     Eigenvalues ---    0.07358   0.07554   0.08065   0.08377   0.08637
     Eigenvalues ---    0.11056   0.11641   0.11803   0.11958   0.12104
     Eigenvalues ---    0.12123   0.12443   0.12519   0.12536   0.12575
     Eigenvalues ---    0.12775   0.12981   0.13156   0.13192   0.13403
     Eigenvalues ---    0.13500   0.13874   0.14105   0.14342   0.14482
     Eigenvalues ---    0.14977   0.15296   0.15392   0.17994   0.18111
     Eigenvalues ---    0.18506   0.18644   0.18747   0.19275   0.19805
     Eigenvalues ---    0.21051   0.22054   0.22405   0.22908   0.23396
     Eigenvalues ---    0.24593   0.26795   0.27700   0.27754   0.28518
     Eigenvalues ---    0.28855   0.28980   0.29123   0.29469   0.30253
     Eigenvalues ---    0.30951   0.31830   0.32318   0.32390   0.32801
     Eigenvalues ---    0.32881   0.32901   0.33002   0.33064   0.33141
     Eigenvalues ---    0.33252   0.33271   0.33322   0.33480   0.33524
     Eigenvalues ---    0.33525   0.33540   0.33647   0.33805   0.34036
     Eigenvalues ---    0.34156   0.34189   0.34266   0.34476   0.34692
     Eigenvalues ---    0.34702   0.34727   0.34835   0.35184   0.36993
     Eigenvalues ---    0.38519   0.39686   0.41377   0.42794   0.50581
     Eigenvalues ---    0.56522   0.57420   0.62214   0.69876   0.83468
     Eigenvalues ---    0.84282   0.90274
 Eigenvectors required to have negative eigenvalues:
                          R7        R15       R16       D72       D37
   1                   -0.34507  -0.32811   0.24618   0.23266   0.21695
                          D69       D39       D67       D35       D23
   1                   -0.21517   0.20911   0.20747   0.20137  -0.16127
 RFO step:  Lambda0=4.495594786D-05 Lambda=-1.60051950D-03.
 Linear search not attempted -- option 19 set.
 Iteration  1 RMS(Cart)=  0.06598156 RMS(Int)=  0.00636651
 Iteration  2 RMS(Cart)=  0.00849640 RMS(Int)=  0.00012369
 Iteration  3 RMS(Cart)=  0.00012225 RMS(Int)=  0.00007041
 Iteration  4 RMS(Cart)=  0.00000003 RMS(Int)=  0.00007041
 Variable       Old X    -DE/DX   Delta X   Delta X   Delta X     New X
                                 (Linear)    (Quad)   (Total)
    R1        2.06422  -0.00001   0.00000   0.00004   0.00004   2.06426
    R2        2.06887  -0.00013   0.00000  -0.00234  -0.00234   2.06653
    R3        2.90339   0.00019   0.00000   0.00111   0.00111   2.90449
    R4        2.07058   0.00017   0.00000   0.00253   0.00253   2.07311
    R5        2.40662  -0.00016   0.00000  -0.00110  -0.00104   2.40558
    R6        2.37197  -0.00081   0.00000   0.00065   0.00066   2.37263
    R7        2.81727   0.00178   0.00000   0.03385   0.03391   2.85119
    R8        3.45145  -0.00062   0.00000  -0.00863  -0.00869   3.44276
    R9        2.06514   0.00006   0.00000  -0.00142  -0.00142   2.06372
   R10        2.06412   0.00011   0.00000   0.00135   0.00135   2.06547
   R11        2.89650  -0.00002   0.00000   0.00070   0.00070   2.89720
   R12        2.07273  -0.00015   0.00000   0.00013   0.00013   2.07287
   R13        2.39401  -0.00022   0.00000  -0.00323  -0.00317   2.39084
   R14        2.38622  -0.00048   0.00000   0.00400   0.00399   2.39021
   R15        2.91552   0.00123   0.00000   0.09469   0.09476   3.01028
   R16        2.97221  -0.00007   0.00000  -0.03993  -0.04000   2.93222
   R17        1.92092   0.00119   0.00000   0.01557   0.01550   1.93642
   R18        2.06003   0.00004   0.00000   0.00035   0.00035   2.06038
   R19        2.89483  -0.00005   0.00000  -0.00037  -0.00037   2.89445
   R20        2.88836  -0.00040   0.00000  -0.00276  -0.00276   2.88561
   R21        2.07343   0.00004   0.00000   0.00040   0.00040   2.07382
   R22        2.06519  -0.00010   0.00000   0.00061   0.00061   2.06579
   R23        2.07084  -0.00007   0.00000  -0.00052  -0.00052   2.07033
   R24        2.91350   0.00005   0.00000   0.00039   0.00039   2.91389
   R25        2.08231   0.00001   0.00000  -0.00008  -0.00008   2.08223
   R26        2.90042  -0.00001   0.00000  -0.00011  -0.00011   2.90031
   R27        2.90651  -0.00000   0.00000   0.00023   0.00023   2.90674
   R28        2.07285  -0.00000   0.00000   0.00004   0.00004   2.07289
   R29        2.07134  -0.00001   0.00000  -0.00013  -0.00013   2.07121
   R30        2.07340   0.00000   0.00000   0.00003   0.00003   2.07343
   R31        2.07356  -0.00001   0.00000  -0.00010  -0.00010   2.07346
   R32        2.06699   0.00001   0.00000   0.00022   0.00022   2.06721
   R33        2.07304  -0.00000   0.00000   0.00007   0.00007   2.07310
   R34        2.53125  -0.00113   0.00000  -0.00811  -0.00816   2.52309
   R35        2.60845  -0.00108   0.00000  -0.00293  -0.00301   2.60544
   R36        1.95162  -0.00068   0.00000  -0.00108  -0.00112   1.95049
   R37        2.76769  -0.00008   0.00000  -0.00031  -0.00031   2.76738
   R38        2.07991  -0.00012   0.00000  -0.00041  -0.00041   2.07950
   R39        2.90136   0.00003   0.00000   0.00007   0.00007   2.90143
   R40        2.07016   0.00000   0.00000  -0.00015  -0.00015   2.07001
   R41        2.07461   0.00000   0.00000   0.00006   0.00006   2.07467
   R42        2.89842   0.00002   0.00000   0.00002   0.00002   2.89844
   R43        2.89774  -0.00000   0.00000  -0.00001  -0.00001   2.89773
   R44        2.07272  -0.00000   0.00000  -0.00000  -0.00000   2.07272
   R45        2.07566  -0.00000   0.00000  -0.00002  -0.00002   2.07564
   R46        2.06507   0.00000   0.00000   0.00004   0.00004   2.06511
   R47        2.07524  -0.00000   0.00000  -0.00000  -0.00000   2.07524
   R48        2.07208   0.00000   0.00000   0.00000   0.00000   2.07208
   R49        2.07084  -0.00000   0.00000  -0.00000  -0.00000   2.07083
   R50        1.96685   0.00133   0.00000  -0.00324  -0.00318   1.96366
   R51        1.93289   0.00147   0.00000  -0.00710  -0.00703   1.92586
    A1        1.92334   0.00009   0.00000   0.01190   0.01184   1.93518
    A2        1.93851   0.00009   0.00000  -0.00018  -0.00025   1.93827
    A3        1.90864  -0.00009   0.00000  -0.01333  -0.01339   1.89525
    A4        1.91969  -0.00016   0.00000   0.00799   0.00796   1.92765
    A5        1.86862  -0.00005   0.00000   0.00058   0.00059   1.86921
    A6        1.90359   0.00012   0.00000  -0.00730  -0.00733   1.89626
    A7        2.00093   0.00073   0.00000   0.00332   0.00311   2.00404
    A8        2.05588   0.00051   0.00000  -0.00239  -0.00260   2.05328
    A9        2.22614  -0.00124   0.00000  -0.00143  -0.00127   2.22488
   A10        2.12542   0.00086   0.00000   0.00514   0.00561   2.13103
   A11        2.01931  -0.00205   0.00000   0.00539   0.00560   2.02492
   A12        1.93557  -0.00019   0.00000   0.00095   0.00096   1.93653
   A13        1.92687   0.00009   0.00000   0.00892   0.00890   1.93576
   A14        1.87589   0.00018   0.00000   0.01229   0.01224   1.88813
   A15        1.93743  -0.00006   0.00000  -0.00721  -0.00724   1.93019
   A16        1.89061   0.00002   0.00000  -0.01348  -0.01355   1.87706
   A17        1.89559  -0.00004   0.00000  -0.00134  -0.00140   1.89419
   A18        2.02427   0.00099   0.00000   0.00999   0.00988   2.03416
   A19        2.03971   0.00019   0.00000  -0.01187  -0.01198   2.02773
   A20        2.21797  -0.00116   0.00000   0.00169   0.00190   2.21986
   A21        2.04047  -0.00116   0.00000   0.01657   0.01698   2.05745
   A22        2.10830  -0.00133   0.00000  -0.00429  -0.00416   2.10413
   A23        1.92954  -0.00015   0.00000  -0.00174  -0.00174   1.92780
   A24        1.86103  -0.00013   0.00000  -0.00362  -0.00362   1.85741
   A25        1.86104   0.00006   0.00000   0.00057   0.00057   1.86162
   A26        2.04692   0.00044   0.00000   0.00020   0.00019   2.04711
   A27        1.91974  -0.00002   0.00000   0.00158   0.00157   1.92131
   A28        1.83486  -0.00024   0.00000   0.00318   0.00317   1.83803
   A29        1.92104  -0.00001   0.00000  -0.00166  -0.00166   1.91938
   A30        1.91303   0.00011   0.00000   0.00282   0.00282   1.91586
   A31        1.96119  -0.00017   0.00000  -0.00295  -0.00295   1.95824
   A32        1.84979  -0.00002   0.00000  -0.00096  -0.00096   1.84883
   A33        1.89060   0.00009   0.00000   0.00239   0.00239   1.89299
   A34        1.92480   0.00000   0.00000   0.00045   0.00045   1.92525
   A35        1.89217   0.00002   0.00000  -0.00063  -0.00063   1.89154
   A36        1.93285  -0.00002   0.00000   0.00046   0.00046   1.93331
   A37        1.93575   0.00001   0.00000   0.00088   0.00088   1.93663
   A38        1.88290   0.00000   0.00000   0.00019   0.00019   1.88308
   A39        1.89241  -0.00003   0.00000  -0.00107  -0.00107   1.89134
   A40        1.92619   0.00002   0.00000   0.00010   0.00010   1.92629
   A41        1.92445  -0.00000   0.00000   0.00013   0.00013   1.92458
   A42        1.94520  -0.00000   0.00000  -0.00034  -0.00034   1.94486
   A43        1.94752   0.00000   0.00000   0.00031   0.00031   1.94783
   A44        1.87628  -0.00000   0.00000  -0.00027  -0.00027   1.87601
   A45        1.88076   0.00000   0.00000   0.00005   0.00005   1.88081
   A46        1.88690   0.00000   0.00000   0.00011   0.00011   1.88701
   A47        1.94291   0.00002   0.00000   0.00014   0.00014   1.94305
   A48        1.96456  -0.00004   0.00000   0.00011   0.00011   1.96467
   A49        1.91517   0.00002   0.00000   0.00069   0.00069   1.91586
   A50        1.89729  -0.00000   0.00000  -0.00086  -0.00086   1.89643
   A51        1.88239  -0.00001   0.00000  -0.00084  -0.00084   1.88155
   A52        1.85787   0.00002   0.00000   0.00074   0.00074   1.85861
   A53        2.00009  -0.00022   0.00000   0.00445   0.00443   2.00453
   A54        2.01429   0.00012   0.00000   0.00325   0.00325   2.01754
   A55        1.98897  -0.00034   0.00000   0.00103   0.00096   1.98994
   A56        1.90301   0.00135   0.00000   0.01426   0.01419   1.91721
   A57        1.94755  -0.00021   0.00000   0.00068   0.00069   1.94824
   A58        2.04284   0.00003   0.00000   0.00162   0.00159   2.04443
   A59        1.90872   0.00032   0.00000   0.00081   0.00083   1.90955
   A60        2.84135  -0.00021   0.00000   0.00182   0.00178   2.84313
   A61        1.92946  -0.00009   0.00000  -0.00018  -0.00018   1.92928
   A62        1.92949   0.00006   0.00000  -0.00015  -0.00015   1.92934
   A63        1.89768  -0.00001   0.00000   0.00002   0.00002   1.89771
   A64        1.91361   0.00006   0.00000   0.00056   0.00056   1.91417
   A65        1.86909  -0.00001   0.00000  -0.00041  -0.00041   1.86868
   A66        1.92355  -0.00003   0.00000   0.00014   0.00014   1.92370
   A67        1.86699   0.00000   0.00000   0.00011   0.00011   1.86710
   A68        1.94468   0.00003   0.00000  -0.00012  -0.00012   1.94456
   A69        1.92154  -0.00002   0.00000   0.00004   0.00004   1.92158
   A70        1.89191  -0.00001   0.00000  -0.00018  -0.00018   1.89172
   A71        1.89569   0.00000   0.00000   0.00008   0.00008   1.89578
   A72        1.94066  -0.00000   0.00000   0.00006   0.00006   1.94072
   A73        1.94238   0.00001   0.00000   0.00008   0.00008   1.94246
   A74        1.93068  -0.00001   0.00000   0.00003   0.00003   1.93071
   A75        1.92899   0.00001   0.00000  -0.00000  -0.00000   1.92899
   A76        1.88245  -0.00000   0.00000  -0.00005  -0.00005   1.88240
   A77        1.89726  -0.00001   0.00000  -0.00012  -0.00012   1.89714
   A78        1.88023   0.00000   0.00000   0.00005   0.00005   1.88028
   A79        1.93533  -0.00000   0.00000  -0.00002  -0.00002   1.93531
   A80        1.94156   0.00000   0.00000   0.00006   0.00006   1.94162
   A81        1.94364  -0.00000   0.00000  -0.00004  -0.00004   1.94360
   A82        1.87765   0.00000   0.00000   0.00000   0.00000   1.87765
   A83        1.87925   0.00000   0.00000   0.00003   0.00003   1.87928
   A84        1.88361   0.00000   0.00000  -0.00003  -0.00003   1.88359
   A85        1.96646  -0.00127   0.00000   0.00695   0.00672   1.97318
   A86        3.13114  -0.00045   0.00000  -0.00129  -0.00137   3.12977
   A87        3.22861  -0.00035   0.00000  -0.04609  -0.04600   3.18260
   A88        3.06282  -0.00125   0.00000  -0.06528  -0.06495   2.99787
   A89        3.15917  -0.00131   0.00000  -0.01913  -0.01918   3.13999
   A90        3.12957  -0.00118   0.00000   0.01611   0.01574   3.14531
   A91        3.15385   0.00079   0.00000   0.03060   0.03058   3.18443
    D1       -3.01373   0.00002   0.00000   0.19297   0.19296  -2.82077
    D2        0.14894  -0.00004   0.00000   0.21602   0.21604   0.36497
    D3       -0.87975   0.00008   0.00000   0.21339   0.21341  -0.66634
    D4        2.28291   0.00001   0.00000   0.23645   0.23649   2.51940
    D5        1.16467  -0.00000   0.00000   0.21441   0.21437   1.37904
    D6       -1.95585  -0.00007   0.00000   0.23746   0.23744  -1.71841
    D7        3.04837   0.00094   0.00000   0.02037   0.02049   3.06886
    D8       -0.11673   0.00104   0.00000  -0.00536  -0.00528  -0.12201
    D9       -3.09979   0.00070   0.00000   0.00381   0.00396  -3.09583
   D10        0.06595   0.00059   0.00000   0.03018   0.03030   0.09625
   D11        2.53977   0.00221   0.00000   0.02139   0.02146   2.56124
   D12        1.29597  -0.00032   0.00000  -0.03406  -0.03390   1.26207
   D13        0.61207  -0.00006   0.00000  -0.19866  -0.19866   0.41342
   D14       -2.57902   0.00043   0.00000  -0.20244  -0.20240  -2.78141
   D15        2.76586  -0.00028   0.00000  -0.19620  -0.19625   2.56962
   D16       -0.42523   0.00021   0.00000  -0.19997  -0.19999  -0.62521
   D17       -1.44056  -0.00032   0.00000  -0.21788  -0.21789  -1.65845
   D18        1.65154   0.00017   0.00000  -0.22166  -0.22163   1.42991
   D19       -3.03949  -0.00104   0.00000  -0.00228  -0.00223  -3.04172
   D20        0.15746  -0.00164   0.00000   0.00235   0.00240   0.15985
   D21       -3.08338  -0.00108   0.00000  -0.01673  -0.01664  -3.10002
   D22        0.00243  -0.00045   0.00000  -0.02078  -0.02065  -0.01822
   D23       -2.87175  -0.00320   0.00000  -0.03979  -0.03995  -2.91170
   D24        0.53777  -0.00016   0.00000   0.03477   0.03496   0.57274
   D25       -1.39246   0.00007   0.00000   0.02047   0.02047  -1.37199
   D26        2.86279   0.00003   0.00000   0.02095   0.02095   2.88375
   D27        0.71615   0.00006   0.00000   0.02038   0.02039   0.73653
   D28        0.74551   0.00011   0.00000   0.01421   0.01421   0.75972
   D29       -1.28242   0.00007   0.00000   0.01469   0.01469  -1.26773
   D30        2.85412   0.00010   0.00000   0.01412   0.01412   2.86824
   D31        2.84004   0.00010   0.00000   0.01986   0.01986   2.85990
   D32        0.81211   0.00006   0.00000   0.02034   0.02034   0.83245
   D33       -1.33453   0.00009   0.00000   0.01977   0.01977  -1.31476
   D34       -0.86655  -0.00029   0.00000   0.01046   0.01045  -0.85610
   D35        3.05361   0.00037   0.00000   0.00005   0.00006   3.05367
   D36       -3.03936  -0.00030   0.00000   0.01564   0.01563  -3.02373
   D37        0.88080   0.00035   0.00000   0.00523   0.00524   0.88604
   D38        1.10505  -0.00038   0.00000   0.01097   0.01096   1.11601
   D39       -1.25798   0.00027   0.00000   0.00056   0.00057  -1.25741
   D40        0.72428   0.00003   0.00000   0.00312   0.00312   0.72740
   D41        2.78680   0.00004   0.00000   0.00323   0.00324   2.79004
   D42       -1.35155   0.00005   0.00000   0.00430   0.00430  -1.34725
   D43        2.85031  -0.00003   0.00000   0.00078   0.00078   2.85108
   D44       -1.37036  -0.00003   0.00000   0.00089   0.00089  -1.36946
   D45        0.77448  -0.00001   0.00000   0.00196   0.00196   0.77643
   D46       -1.41574   0.00000   0.00000   0.00123   0.00123  -1.41451
   D47        0.64678   0.00000   0.00000   0.00134   0.00134   0.64813
   D48        2.79162   0.00002   0.00000   0.00241   0.00241   2.79402
   D49        1.01737  -0.00001   0.00000  -0.00053  -0.00053   1.01683
   D50       -1.06496  -0.00000   0.00000  -0.00007  -0.00007  -1.06503
   D51        3.10683  -0.00000   0.00000  -0.00018  -0.00018   3.10664
   D52        3.08553   0.00000   0.00000  -0.00092  -0.00092   3.08461
   D53        1.00320   0.00001   0.00000  -0.00045  -0.00045   1.00275
   D54       -1.10820   0.00001   0.00000  -0.00056  -0.00056  -1.10876
   D55       -1.13300  -0.00002   0.00000  -0.00204  -0.00204  -1.13504
   D56        3.06785  -0.00001   0.00000  -0.00157  -0.00157   3.06628
   D57        0.95646  -0.00001   0.00000  -0.00169  -0.00169   0.95477
   D58        2.99804   0.00001   0.00000   0.00053   0.00053   2.99857
   D59        0.86277   0.00003   0.00000   0.00147   0.00147   0.86424
   D60       -1.20270   0.00002   0.00000   0.00001   0.00001  -1.20269
   D61        0.92236   0.00000   0.00000   0.00144   0.00144   0.92379
   D62       -1.21291   0.00002   0.00000   0.00238   0.00238  -1.21054
   D63        3.00480   0.00001   0.00000   0.00092   0.00092   3.00572
   D64       -1.13647   0.00000   0.00000   0.00179   0.00179  -1.13468
   D65        3.01145   0.00002   0.00000   0.00273   0.00273   3.01418
   D66        0.94597   0.00001   0.00000   0.00128   0.00128   0.94725
   D67        0.83635  -0.00125   0.00000  -0.01878  -0.01875   0.81760
   D68       -3.07245  -0.00169   0.00000  -0.00756  -0.00753  -3.07999
   D69       -0.93834   0.00011   0.00000   0.00676   0.00678  -0.93155
   D70        3.12766  -0.00019   0.00000   0.00353   0.00355   3.13121
   D71        2.97690   0.00071   0.00000  -0.00509  -0.00505   2.97185
   D72        0.75971   0.00041   0.00000  -0.00832  -0.00829   0.75142
   D73       -1.97240  -0.00010   0.00000  -0.00899  -0.00892  -1.98132
   D74        0.31570   0.00005   0.00000  -0.00558  -0.00553   0.31017
   D75        1.02727  -0.00003   0.00000   0.00762   0.00763   1.03490
   D76       -3.13366   0.00002   0.00000   0.00811   0.00811  -3.12555
   D77       -1.01985   0.00003   0.00000   0.00821   0.00822  -1.01164
   D78       -1.20876  -0.00007   0.00000   0.00454   0.00454  -1.20422
   D79        0.91349  -0.00001   0.00000   0.00503   0.00503   0.91852
   D80        3.02730  -0.00001   0.00000   0.00513   0.00513   3.03243
   D81       -0.99111   0.00002   0.00000   0.00251   0.00251  -0.98860
   D82        1.07375   0.00002   0.00000   0.00229   0.00229   1.07604
   D83       -3.04783   0.00002   0.00000   0.00232   0.00232  -3.04552
   D84        1.14048  -0.00002   0.00000   0.00256   0.00256   1.14304
   D85       -3.07785  -0.00001   0.00000   0.00234   0.00234  -3.07551
   D86       -0.91625  -0.00001   0.00000   0.00237   0.00237  -0.91388
   D87       -3.08949  -0.00000   0.00000   0.00248   0.00248  -3.08702
   D88       -1.02463   0.00000   0.00000   0.00226   0.00226  -1.02237
   D89        1.13697   0.00000   0.00000   0.00229   0.00229   1.13926
   D90       -3.07744  -0.00001   0.00000   0.00056   0.00056  -3.07688
   D91        1.11338  -0.00001   0.00000   0.00055   0.00055   1.11393
   D92       -0.96752  -0.00001   0.00000   0.00046   0.00046  -0.96705
   D93       -1.02760   0.00000   0.00000   0.00052   0.00052  -1.02708
   D94       -3.11997   0.00000   0.00000   0.00051   0.00051  -3.11946
   D95        1.08232   0.00000   0.00000   0.00042   0.00042   1.08274
   D96        1.05501  -0.00000   0.00000   0.00055   0.00055   1.05556
   D97       -1.03736  -0.00000   0.00000   0.00053   0.00053  -1.03682
   D98       -3.11825  -0.00000   0.00000   0.00045   0.00045  -3.11780
   D99       -1.07916  -0.00001   0.00000   0.00069   0.00069  -1.07848
   D100       3.11514  -0.00001   0.00000   0.00066   0.00066   3.11580
   D101       1.01312  -0.00001   0.00000   0.00068   0.00068   1.01380
   D102      -3.11806  -0.00000   0.00000   0.00048   0.00048  -3.11758
   D103       1.07624  -0.00000   0.00000   0.00045   0.00045   1.07669
   D104      -1.02578  -0.00000   0.00000   0.00047   0.00047  -1.02531
   D105       1.08477   0.00001   0.00000   0.00061   0.00061   1.08538
   D106      -1.00411   0.00001   0.00000   0.00058   0.00058  -1.00353
   D107      -3.10613   0.00001   0.00000   0.00060   0.00060  -3.10553
         Item               Value     Threshold  Converged?
 Maximum Force            0.003200     0.000450     NO 
 RMS     Force            0.000518     0.000300     NO 
 Maximum Displacement     0.477511     0.001800     NO 
 RMS     Displacement     0.069922     0.001200     NO 
 Predicted change in Energy=-8.355354D-04
 GradGradGradGradGradGradGradGradGradGradGradGradGradGradGradGradGradGrad

 Symmetry turned off by external request.
 Stoichiometry    C14H30NO6(1-)
 Framework group  C1[X(C14H30NO6)]
 Deg. of freedom   147
 Full point group                 C1      NOp   1
                          Input orientation:                          
 ---------------------------------------------------------------------
 Center     Atomic      Atomic             Coordinates (Angstroms)
 Number     Number       Type             X           Y           Z
 ---------------------------------------------------------------------
      1          6           0       59.224099   32.471497   52.734622
      2          1           0       60.041560   32.280974   53.433700
      3          1           0       58.509993   31.643294   52.734986
      4          6           0       58.512970   33.793742   53.063724
      5          8           0       57.352278   33.917145   52.555750
      6          8           0       59.141583   34.638908   53.747041
      7          6           0       52.848749   38.469124   50.299962
      8          1           0       52.457112   37.654021   49.687709
      9          1           0       52.036398   39.038458   50.758866
     10          6           0       53.806734   37.936721   51.372016
     11          8           0       54.358434   36.823175   51.134698
     12          8           0       54.002737   38.689985   52.369018
     13          1           0       54.995531   38.276089   53.487367
     14          6           0       57.262783   37.907298   52.414859
     15          1           0       56.424729   38.149328   51.760750
     16          6           0       58.304536   37.072786   51.663604
     17          1           0       57.975093   36.032301   51.601295
     18          1           0       59.243777   37.057559   52.227401
     19          6           0       58.547445   37.594527   50.233065
     20          1           0       58.582863   38.695331   50.266111
     21          6           0       59.894617   37.095397   49.693115
     22          1           0       59.923408   35.998862   49.698374
     23          1           0       60.729055   37.449734   50.309115
     24          1           0       60.065516   37.429790   48.662169
     25          6           0       57.404963   37.174397   49.292729
     26          1           0       57.495248   37.660327   48.313121
     27          1           0       56.417238   37.399673   49.705411
     28          1           0       57.435703   36.089467   49.133110
     29          6           0       56.661268   37.301639   53.680985
     30          8           0       55.660361   38.003461   54.217914
     31          7           0       57.569105   36.824075   54.602230
     32          1           0       58.231229   36.158173   54.173844
     33          6           0       57.029003   36.247962   55.835501
     34          1           0       56.369113   35.397347   55.607610
     35          6           0       58.166435   35.787099   56.758117
     36          1           0       58.776256   35.076596   56.184865
     37          6           0       59.058552   36.962242   57.177251
     38          1           0       59.907626   36.621736   57.782374
     39          1           0       58.488603   37.686865   57.774341
     40          1           0       59.442464   37.484618   56.297495
     41          6           0       57.591887   35.063243   57.981751
     42          1           0       56.953644   35.735617   58.570425
     43          1           0       58.390231   34.702685   58.641264
     44          1           0       56.983484   34.201054   57.686225
     45          8           0       55.838808   35.900695   53.069673
     46          1           0       56.471794   35.107119   52.847528
     47          1           0       55.249862   36.173465   52.283956
     48          1           0       59.639065   32.539133   51.721345
     49          1           0       53.403224   39.152862   49.645532
     50          1           0       57.701515   38.862349   52.730650
     51          1           0       56.416567   37.004291   56.338292
 ---------------------------------------------------------------------
 Rotational constants (GHZ):      0.3092822      0.1960606      0.1523196
 Standard basis: 6-31G(d,p) (6D, 7F)
   465 basis functions,   798 primitive gaussians,   465 cartesian basis functions
    85 alpha electrons       85 beta electrons
       nuclear repulsion energy      1949.5542149232 Hartrees.
 NAtoms=   51 NActive=   51 NUniq=   51 SFac= 1.00D+00 NAtFMM=   60 NAOKFM=F Big=F
 Integral buffers will be    131072 words long.
 Raffenetti 2 integral format.
 Two-electron integral symmetry is turned off.
 Nuclear repulsion after empirical dispersion term =     1949.4935650430 Hartrees.
 One-electron integrals computed using PRISM.
 NBasis=   465 RedAO= T EigKep=  1.86D-03  NBF=   465
 NBsUse=   465 1.00D-06 EigRej= -1.00D+00 NBFU=   465
 Initial guess from the checkpoint file:  "ts-frame25_qm-modify-struc_-1.chk"
 B after Tr=    -0.156743   -0.055125    0.203557
         Rot=    0.999999    0.000819   -0.000426    0.000525 Ang=   0.12 deg.
 ExpMin= 1.61D-01 ExpMax= 5.48D+03 ExpMxC= 8.25D+02 IAcc=2 IRadAn=         4 AccDes= 0.00D+00
 Harris functional with IExCor=  402 and IRadAn=       4 diagonalized for initial guess.
 HarFok:  IExCor=  402 AccDes= 0.00D+00 IRadAn=         4 IDoV= 1 UseB2=F ITyADJ=14
 ICtDFT=  3500011 ScaDFX=  1.000000  1.000000  1.000000  1.000000
 FoFCou: FMM=F IPFlag=           0 FMFlag=      100000 FMFlg1=           0
         NFxFlg=           0 DoJE=T BraDBF=F KetDBF=T FulRan=T
         wScrn=  0.000000 ICntrl=     500 IOpCl=  0 I1Cent=   200000004 NGrid=           0
         NMat0=    1 NMatS0=      1 NMatT0=    0 NMatD0=    1 NMtDS0=    0 NMtDT0=    0
 Symmetry not used in FoFCou.
 Requested convergence on RMS density matrix=1.00D-08 within 128 cycles.
 Requested convergence on MAX density matrix=1.00D-06.
 Requested convergence on             energy=1.00D-06.
 No special actions if energy rises.
 Integral accuracy reduced to 1.0D-05 until final iterations.
 Initial convergence to 1.0D-05 achieved.  Increase integral accuracy.
 SCF Done:  E(RB3LYP) =  -1057.90636834     A.U. after   11 cycles
            NFock= 11  Conv=0.95D-08     -V/T= 2.0092
 Calling FoFJK, ICntrl=      2127 FMM=F ISym2X=0 I1Cent= 0 IOpClX= 0 NMat=1 NMatS=1 NMatT=0.
 -------------------------------------------------------------------
 Center     Atomic                   Forces (Hartrees/Bohr)
 Number     Number              X              Y              Z
 -------------------------------------------------------------------
      1        6          -0.000247708    0.000216804   -0.000729050
      2        1           0.000009361   -0.000101108    0.000144805
      3        1           0.000104575   -0.000137627    0.000581433
      4        6          -0.000143985    0.000502223   -0.001041004
      5        8          -0.001019389    0.000385440    0.000480393
      6        8           0.000122771   -0.000543900    0.000331236
      7        6           0.000468462    0.000326605   -0.000251436
      8        1          -0.000360081   -0.000114258    0.000208465
      9        1          -0.000212260   -0.000170758    0.000053896
     10        6           0.001287549    0.000258695   -0.000325057
     11        8           0.000137433   -0.000768390    0.000774975
     12        8          -0.000496459   -0.000417612    0.000228428
     13        1           0.001257928   -0.000378411    0.000536992
     14        6           0.000338067    0.000666801    0.000081820
     15        1           0.000017828    0.000012617    0.000069160
     16        6          -0.000082817    0.000108516   -0.000068464
     17        1           0.000054125   -0.000062976   -0.000021487
     18        1           0.000011898    0.000005617    0.000058974
     19        6          -0.000012648   -0.000089989   -0.000031677
     20        1           0.000023082   -0.000014963    0.000017914
     21        6           0.000002403   -0.000018054    0.000001122
     22        1          -0.000006345   -0.000001287   -0.000007725
     23        1           0.000010950    0.000003773    0.000003237
     24        1          -0.000002217    0.000000439    0.000003436
     25        6          -0.000034496   -0.000081299    0.000025675
     26        1          -0.000014542    0.000017824    0.000008751
     27        1          -0.000010204    0.000045445   -0.000009614
     28        1           0.000028176   -0.000009475    0.000023836
     29        6           0.000163931    0.001042846   -0.001332635
     30        8          -0.001492167    0.001049427   -0.000085623
     31        7          -0.000283194   -0.000297616   -0.000110630
     32        1           0.000576367   -0.000090917    0.000138964
     33        6           0.000030694    0.000127748    0.000004878
     34        1          -0.000038008   -0.000121465    0.000054513
     35        6          -0.000003765   -0.000032425   -0.000006578
     36        1          -0.000002976   -0.000001638   -0.000014263
     37        6          -0.000008003    0.000018116   -0.000013197
     38        1          -0.000008197   -0.000007050    0.000000927
     39        1          -0.000003127    0.000000120   -0.000004282
     40        1          -0.000000813   -0.000009387    0.000001830
     41        6           0.000004557   -0.000007798   -0.000002052
     42        1           0.000001760   -0.000000026   -0.000002315
     43        1          -0.000001397    0.000004200   -0.000001935
     44        1          -0.000002245   -0.000002142    0.000003985
     45        8          -0.003411711   -0.004261134   -0.000932765
     46        1           0.001530377    0.000898103   -0.000156020
     47        1           0.001427978    0.001956730    0.001006381
     48        1           0.000253075    0.000167166    0.000300898
     49        1          -0.000073931   -0.000091876    0.000131783
     50        1           0.000098285    0.000009637   -0.000124498
     51        1           0.000011051    0.000008688   -0.000006398
 -------------------------------------------------------------------
 Cartesian Forces:  Max     0.004261134 RMS     0.000619977

 GradGradGradGradGradGradGradGradGradGradGradGradGradGradGradGradGradGrad
 Berny optimization.
 FormGI is forming the generalized inverse of G from B-inverse, IUseBI=4.
 Internal  Forces:  Max     0.003383059 RMS     0.000546198
 Search for a saddle point.
 Step number   7 out of a maximum of  259
 All quantities printed in internal units (Hartrees-Bohrs-Radians)
 Swapping is turned off.
 Update second derivatives using D2CorX and points    6    7
 ITU=  0  0  0  0  0  0  0
     Eigenvalues ---   -0.02419  -0.00027   0.00012   0.00107   0.00142
     Eigenvalues ---    0.00194   0.00244   0.00281   0.00307   0.00325
     Eigenvalues ---    0.00346   0.00362   0.00400   0.00455   0.00514
     Eigenvalues ---    0.00664   0.00904   0.01196   0.01463   0.01928
     Eigenvalues ---    0.02128   0.02496   0.02849   0.03192   0.03391
     Eigenvalues ---    0.03521   0.03605   0.03762   0.03826   0.03884
     Eigenvalues ---    0.03990   0.04044   0.04246   0.04297   0.04416
     Eigenvalues ---    0.04443   0.04492   0.04515   0.04622   0.04657
     Eigenvalues ---    0.04675   0.04684   0.04726   0.04762   0.04769
     Eigenvalues ---    0.04820   0.04881   0.05155   0.05369   0.05444
     Eigenvalues ---    0.05616   0.05649   0.05807   0.05854   0.06729
     Eigenvalues ---    0.07379   0.07554   0.08092   0.08384   0.08643
     Eigenvalues ---    0.11059   0.11641   0.11800   0.11957   0.12104
     Eigenvalues ---    0.12123   0.12443   0.12519   0.12535   0.12575
     Eigenvalues ---    0.12774   0.12982   0.13156   0.13190   0.13402
     Eigenvalues ---    0.13502   0.13874   0.14106   0.14344   0.14482
     Eigenvalues ---    0.14978   0.15296   0.15392   0.17994   0.18112
     Eigenvalues ---    0.18508   0.18646   0.18746   0.19276   0.19807
     Eigenvalues ---    0.21056   0.22056   0.22407   0.22915   0.23400
     Eigenvalues ---    0.24594   0.26794   0.27702   0.27755   0.28518
     Eigenvalues ---    0.28855   0.28982   0.29129   0.29470   0.30255
     Eigenvalues ---    0.30951   0.31832   0.32318   0.32390   0.32802
     Eigenvalues ---    0.32881   0.32902   0.33002   0.33064   0.33141
     Eigenvalues ---    0.33252   0.33271   0.33322   0.33481   0.33524
     Eigenvalues ---    0.33526   0.33540   0.33647   0.33808   0.34036
     Eigenvalues ---    0.34156   0.34190   0.34266   0.34476   0.34694
     Eigenvalues ---    0.34703   0.34727   0.34839   0.35186   0.36995
     Eigenvalues ---    0.38545   0.39717   0.41382   0.42801   0.50596
     Eigenvalues ---    0.56522   0.57425   0.62243   0.69885   0.83533
     Eigenvalues ---    0.84343   0.90336
 Eigenvectors required to have negative eigenvalues:
                          R7        R15       R16       D72       D37
   1                    0.34329   0.33144  -0.24758  -0.23235  -0.21586
                          D69       D67       D39       D35       D23
   1                    0.21466  -0.20848  -0.20832  -0.20072   0.16308
 RFO step:  Lambda0=7.724053591D-05 Lambda=-5.29603990D-04.
 Linear search not attempted -- option 19 set.
 Iteration  1 RMS(Cart)=  0.06612790 RMS(Int)=  0.01382164
 Iteration  2 RMS(Cart)=  0.01902479 RMS(Int)=  0.00081729
 Iteration  3 RMS(Cart)=  0.00084623 RMS(Int)=  0.00008224
 Iteration  4 RMS(Cart)=  0.00000139 RMS(Int)=  0.00008223
 Iteration  5 RMS(Cart)=  0.00000000 RMS(Int)=  0.00008223
 Variable       Old X    -DE/DX   Delta X   Delta X   Delta X     New X
                                 (Linear)    (Quad)   (Total)
    R1        2.06426   0.00012   0.00000   0.00119   0.00119   2.06545
    R2        2.06653   0.00004   0.00000  -0.00267  -0.00267   2.06386
    R3        2.90449  -0.00013   0.00000  -0.00068  -0.00068   2.90381
    R4        2.07311  -0.00017   0.00000   0.00132   0.00132   2.07443
    R5        2.40558  -0.00001   0.00000  -0.00024  -0.00017   2.40541
    R6        2.37263   0.00050   0.00000   0.00012   0.00012   2.37275
    R7        2.85119  -0.00145   0.00000  -0.03013  -0.03006   2.82113
    R8        3.44276   0.00057   0.00000  -0.00458  -0.00465   3.43811
    R9        2.06372   0.00010   0.00000  -0.00010  -0.00010   2.06362
   R10        2.06547   0.00009   0.00000   0.00137   0.00137   2.06684
   R11        2.89720  -0.00001   0.00000   0.00016   0.00016   2.89735
   R12        2.07287  -0.00017   0.00000  -0.00134  -0.00134   2.07152
   R13        2.39084   0.00016   0.00000   0.00173   0.00181   2.39265
   R14        2.39021   0.00004   0.00000  -0.00241  -0.00241   2.38780
   R15        3.01028  -0.00081   0.00000  -0.06124  -0.06115   2.94913
   R16        2.93222  -0.00045   0.00000   0.03141   0.03132   2.96354
   R17        1.93642  -0.00174   0.00000  -0.01300  -0.01309   1.92333
   R18        2.06038  -0.00005   0.00000  -0.00039  -0.00039   2.05999
   R19        2.89445   0.00002   0.00000  -0.00010  -0.00010   2.89435
   R20        2.88561   0.00038   0.00000   0.00396   0.00395   2.88956
   R21        2.07382   0.00001   0.00000  -0.00047  -0.00047   2.07336
   R22        2.06579   0.00004   0.00000   0.00007   0.00007   2.06586
   R23        2.07033   0.00004   0.00000  -0.00036  -0.00036   2.06997
   R24        2.91389  -0.00008   0.00000  -0.00019  -0.00019   2.91370
   R25        2.08223  -0.00001   0.00000  -0.00008  -0.00008   2.08215
   R26        2.90031   0.00001   0.00000   0.00012   0.00012   2.90044
   R27        2.90674  -0.00000   0.00000  -0.00016  -0.00016   2.90658
   R28        2.07289  -0.00000   0.00000   0.00011   0.00011   2.07300
   R29        2.07121   0.00001   0.00000  -0.00010  -0.00010   2.07111
   R30        2.07343  -0.00000   0.00000   0.00001   0.00001   2.07344
   R31        2.07346  -0.00000   0.00000  -0.00001  -0.00001   2.07346
   R32        2.06721   0.00002   0.00000  -0.00045  -0.00045   2.06676
   R33        2.07310   0.00001   0.00000   0.00002   0.00002   2.07312
   R34        2.52309   0.00068   0.00000   0.00827   0.00823   2.53132
   R35        2.60544   0.00065   0.00000   0.00344   0.00334   2.60878
   R36        1.95049   0.00068   0.00000   0.00101   0.00096   1.95145
   R37        2.76738   0.00003   0.00000  -0.00092  -0.00092   2.76646
   R38        2.07950   0.00011   0.00000   0.00055   0.00055   2.08005
   R39        2.90143  -0.00003   0.00000   0.00013   0.00013   2.90156
   R40        2.07001  -0.00000   0.00000   0.00016   0.00016   2.07017
   R41        2.07467   0.00001   0.00000   0.00019   0.00019   2.07486
   R42        2.89844  -0.00002   0.00000  -0.00004  -0.00004   2.89840
   R43        2.89773   0.00000   0.00000  -0.00006  -0.00006   2.89767
   R44        2.07272  -0.00000   0.00000   0.00004   0.00004   2.07276
   R45        2.07564  -0.00000   0.00000  -0.00003  -0.00003   2.07560
   R46        2.06511  -0.00001   0.00000  -0.00008  -0.00008   2.06503
   R47        2.07524  -0.00000   0.00000  -0.00003  -0.00003   2.07521
   R48        2.07208  -0.00000   0.00000   0.00002   0.00002   2.07210
   R49        2.07083   0.00000   0.00000  -0.00001  -0.00001   2.07082
   R50        1.96366  -0.00115   0.00000   0.00650   0.00657   1.97024
   R51        1.92586  -0.00190   0.00000   0.00451   0.00460   1.93046
    A1        1.93518  -0.00027   0.00000   0.00526   0.00526   1.94044
    A2        1.93827  -0.00015   0.00000  -0.00901  -0.00909   1.92918
    A3        1.89525  -0.00008   0.00000  -0.02025  -0.02042   1.87483
    A4        1.92765   0.00009   0.00000   0.01381   0.01378   1.94143
    A5        1.86921   0.00037   0.00000   0.01455   0.01449   1.88370
    A6        1.89626   0.00006   0.00000  -0.00437  -0.00449   1.89177
    A7        2.00404   0.00035   0.00000   0.00863   0.00851   2.01255
    A8        2.05328  -0.00105   0.00000  -0.00910  -0.00920   2.04409
    A9        2.22488   0.00071   0.00000  -0.00013  -0.00001   2.22487
   A10        2.13103  -0.00095   0.00000   0.00832   0.00869   2.13972
   A11        2.02492   0.00163   0.00000  -0.01533  -0.01529   2.00963
   A12        1.93653  -0.00023   0.00000  -0.00720  -0.00723   1.92930
   A13        1.93576  -0.00003   0.00000   0.00205   0.00200   1.93777
   A14        1.88813   0.00017   0.00000   0.01190   0.01184   1.89998
   A15        1.93019  -0.00007   0.00000  -0.00826  -0.00828   1.92192
   A16        1.87706   0.00010   0.00000  -0.00400  -0.00400   1.87306
   A17        1.89419   0.00009   0.00000   0.00613   0.00610   1.90029
   A18        2.03416  -0.00033   0.00000   0.00446   0.00432   2.03848
   A19        2.02773  -0.00062   0.00000  -0.00195  -0.00210   2.02564
   A20        2.21986   0.00095   0.00000  -0.00167  -0.00150   2.21836
   A21        2.05745   0.00128   0.00000  -0.01638  -0.01593   2.04152
   A22        2.10413   0.00017   0.00000  -0.00174  -0.00167   2.10247
   A23        1.92780   0.00013   0.00000  -0.00075  -0.00076   1.92705
   A24        1.85741   0.00002   0.00000   0.00161   0.00161   1.85902
   A25        1.86162  -0.00004   0.00000   0.00045   0.00045   1.86206
   A26        2.04711  -0.00035   0.00000   0.00317   0.00317   2.05027
   A27        1.92131  -0.00002   0.00000  -0.00183  -0.00183   1.91948
   A28        1.83803   0.00028   0.00000  -0.00281  -0.00281   1.83522
   A29        1.91938   0.00000   0.00000   0.00062   0.00062   1.92000
   A30        1.91586  -0.00009   0.00000  -0.00018  -0.00018   1.91568
   A31        1.95824   0.00015   0.00000   0.00128   0.00128   1.95952
   A32        1.84883   0.00001   0.00000  -0.00177  -0.00177   1.84706
   A33        1.89299  -0.00012   0.00000  -0.00051  -0.00051   1.89248
   A34        1.92525   0.00003   0.00000   0.00038   0.00038   1.92563
   A35        1.89154   0.00001   0.00000  -0.00035  -0.00035   1.89119
   A36        1.93331   0.00003   0.00000  -0.00013  -0.00013   1.93318
   A37        1.93663  -0.00007   0.00000   0.00063   0.00063   1.93726
   A38        1.88308  -0.00002   0.00000  -0.00042  -0.00042   1.88266
   A39        1.89134   0.00003   0.00000   0.00039   0.00039   1.89172
   A40        1.92629   0.00003   0.00000  -0.00014  -0.00014   1.92615
   A41        1.92458  -0.00000   0.00000   0.00008   0.00008   1.92466
   A42        1.94486   0.00001   0.00000   0.00002   0.00002   1.94487
   A43        1.94783  -0.00001   0.00000  -0.00002  -0.00002   1.94781
   A44        1.87601   0.00000   0.00000  -0.00014  -0.00014   1.87587
   A45        1.88081   0.00000   0.00000  -0.00020  -0.00020   1.88061
   A46        1.88701  -0.00000   0.00000   0.00025   0.00025   1.88726
   A47        1.94305   0.00001   0.00000   0.00047   0.00047   1.94352
   A48        1.96467  -0.00000   0.00000  -0.00067  -0.00067   1.96400
   A49        1.91586  -0.00004   0.00000  -0.00001  -0.00001   1.91584
   A50        1.89643  -0.00002   0.00000   0.00124   0.00124   1.89766
   A51        1.88155   0.00003   0.00000  -0.00014  -0.00014   1.88141
   A52        1.85861   0.00003   0.00000  -0.00093  -0.00093   1.85768
   A53        2.00453   0.00032   0.00000  -0.00758  -0.00768   1.99685
   A54        2.01754   0.00036   0.00000  -0.00684  -0.00689   2.01065
   A55        1.98994  -0.00034   0.00000  -0.00438  -0.00460   1.98534
   A56        1.91721  -0.00131   0.00000  -0.01051  -0.01058   1.90663
   A57        1.94824   0.00076   0.00000   0.00277   0.00280   1.95103
   A58        2.04443  -0.00018   0.00000   0.00063   0.00053   2.04496
   A59        1.90955  -0.00068   0.00000   0.00134   0.00134   1.91089
   A60        2.84313  -0.00037   0.00000   0.01065   0.01038   2.85352
   A61        1.92928   0.00008   0.00000   0.00163   0.00163   1.93091
   A62        1.92934  -0.00005   0.00000  -0.00075  -0.00075   1.92859
   A63        1.89771  -0.00000   0.00000   0.00041   0.00041   1.89812
   A64        1.91417  -0.00007   0.00000  -0.00140  -0.00140   1.91277
   A65        1.86868   0.00000   0.00000   0.00003   0.00003   1.86871
   A66        1.92370   0.00004   0.00000   0.00012   0.00012   1.92382
   A67        1.86710  -0.00000   0.00000  -0.00025  -0.00025   1.86685
   A68        1.94456  -0.00002   0.00000  -0.00003  -0.00003   1.94453
   A69        1.92158   0.00001   0.00000   0.00054   0.00054   1.92212
   A70        1.89172   0.00001   0.00000  -0.00032  -0.00032   1.89140
   A71        1.89578  -0.00001   0.00000  -0.00012  -0.00012   1.89565
   A72        1.94072   0.00001   0.00000   0.00015   0.00015   1.94087
   A73        1.94246  -0.00001   0.00000   0.00010   0.00010   1.94256
   A74        1.93071  -0.00000   0.00000  -0.00025  -0.00025   1.93046
   A75        1.92899  -0.00000   0.00000  -0.00028  -0.00028   1.92871
   A76        1.88240   0.00001   0.00000   0.00008   0.00008   1.88248
   A77        1.89714   0.00001   0.00000   0.00027   0.00027   1.89742
   A78        1.88028   0.00000   0.00000   0.00009   0.00009   1.88037
   A79        1.93531  -0.00000   0.00000  -0.00024  -0.00024   1.93507
   A80        1.94162  -0.00000   0.00000   0.00011   0.00011   1.94173
   A81        1.94360   0.00001   0.00000   0.00007   0.00007   1.94367
   A82        1.87765   0.00000   0.00000  -0.00003  -0.00003   1.87762
   A83        1.87928  -0.00000   0.00000  -0.00003  -0.00003   1.87925
   A84        1.88359  -0.00000   0.00000   0.00013   0.00013   1.88372
   A85        1.97318   0.00057   0.00000  -0.00627  -0.00652   1.96666
   A86        3.12977   0.00007   0.00000   0.00077   0.00076   3.13053
   A87        3.18260   0.00081   0.00000   0.04025   0.04013   3.22273
   A88        2.99787   0.00191   0.00000   0.04690   0.04723   3.04510
   A89        3.13999   0.00149   0.00000   0.01391   0.01400   3.15399
   A90        3.14531   0.00095   0.00000  -0.01440  -0.01478   3.13053
   A91        3.18443  -0.00115   0.00000  -0.03940  -0.03935   3.14508
    D1       -2.82077   0.00010   0.00000   0.26023   0.26029  -2.56048
    D2        0.36497   0.00000   0.00000   0.27367   0.27376   0.63873
    D3       -0.66634  -0.00028   0.00000   0.27043   0.27038  -0.39596
    D4        2.51940  -0.00038   0.00000   0.28386   0.28385   2.80325
    D5        1.37904   0.00025   0.00000   0.29334   0.29328   1.67232
    D6       -1.71841   0.00015   0.00000   0.30678   0.30675  -1.41165
    D7        3.06886  -0.00143   0.00000   0.07277   0.07305  -3.14128
    D8       -0.12201  -0.00137   0.00000   0.05754   0.05770  -0.06431
    D9       -3.09583  -0.00092   0.00000  -0.05455  -0.05423   3.13312
   D10        0.09625  -0.00101   0.00000  -0.03939  -0.03908   0.05717
   D11        2.56124  -0.00300   0.00000  -0.09686  -0.09686   2.46438
   D12        1.26207  -0.00038   0.00000  -0.02576  -0.02538   1.23669
   D13        0.41342   0.00018   0.00000  -0.09927  -0.09927   0.31415
   D14       -2.78141   0.00031   0.00000  -0.08361  -0.08358  -2.86499
   D15        2.56962  -0.00018   0.00000  -0.11289  -0.11289   2.45673
   D16       -0.62521  -0.00006   0.00000  -0.09723  -0.09721  -0.72242
   D17       -1.65845  -0.00006   0.00000  -0.11883  -0.11887  -1.77732
   D18        1.42991   0.00006   0.00000  -0.10317  -0.10318   1.32673
   D19       -3.04172   0.00163   0.00000   0.03348   0.03354  -3.00819
   D20        0.15985   0.00156   0.00000   0.01582   0.01585   0.17571
   D21       -3.10002   0.00084   0.00000  -0.00876  -0.00867  -3.10869
   D22       -0.01822   0.00092   0.00000   0.00903   0.00909  -0.00913
   D23       -2.91170   0.00338   0.00000   0.01721   0.01717  -2.89453
   D24        0.57274   0.00031   0.00000  -0.04458  -0.04442   0.52832
   D25       -1.37199   0.00002   0.00000   0.02449   0.02449  -1.34750
   D26        2.88375   0.00005   0.00000   0.02638   0.02638   2.91013
   D27        0.73653  -0.00003   0.00000   0.02513   0.02513   0.76166
   D28        0.75972  -0.00011   0.00000   0.02847   0.02847   0.78819
   D29       -1.26773  -0.00008   0.00000   0.03036   0.03036  -1.23737
   D30        2.86824  -0.00016   0.00000   0.02911   0.02911   2.89735
   D31        2.85990   0.00000   0.00000   0.02552   0.02552   2.88542
   D32        0.83245   0.00004   0.00000   0.02741   0.02741   0.85986
   D33       -1.31476  -0.00005   0.00000   0.02616   0.02616  -1.28860
   D34       -0.85610   0.00010   0.00000   0.00855   0.00857  -0.84753
   D35        3.05367  -0.00014   0.00000   0.03241   0.03239   3.08606
   D36       -3.02373   0.00016   0.00000   0.00598   0.00599  -3.01773
   D37        0.88604  -0.00008   0.00000   0.02984   0.02981   0.91585
   D38        1.11601   0.00019   0.00000   0.00850   0.00852   1.12453
   D39       -1.25741  -0.00006   0.00000   0.03236   0.03234  -1.22507
   D40        0.72740   0.00001   0.00000  -0.00372  -0.00372   0.72368
   D41        2.79004   0.00001   0.00000  -0.00453  -0.00453   2.78551
   D42       -1.34725   0.00001   0.00000  -0.00436  -0.00436  -1.35161
   D43        2.85108   0.00003   0.00000  -0.00247  -0.00247   2.84862
   D44       -1.36946   0.00003   0.00000  -0.00327  -0.00327  -1.37274
   D45        0.77643   0.00003   0.00000  -0.00310  -0.00310   0.77333
   D46       -1.41451  -0.00001   0.00000  -0.00467  -0.00467  -1.41918
   D47        0.64813  -0.00001   0.00000  -0.00547  -0.00547   0.64265
   D48        2.79402  -0.00001   0.00000  -0.00530  -0.00530   2.78872
   D49        1.01683  -0.00002   0.00000   0.00013   0.00013   1.01696
   D50       -1.06503  -0.00003   0.00000   0.00023   0.00023  -1.06479
   D51        3.10664  -0.00002   0.00000  -0.00009  -0.00009   3.10656
   D52        3.08461   0.00000   0.00000  -0.00063  -0.00063   3.08398
   D53        1.00275  -0.00001   0.00000  -0.00052  -0.00052   1.00223
   D54       -1.10876  -0.00000   0.00000  -0.00084  -0.00084  -1.10960
   D55       -1.13504   0.00004   0.00000  -0.00049  -0.00049  -1.13553
   D56        3.06628   0.00003   0.00000  -0.00038  -0.00038   3.06590
   D57        0.95477   0.00003   0.00000  -0.00070  -0.00070   0.95407
   D58        2.99857  -0.00001   0.00000  -0.00674  -0.00674   2.99183
   D59        0.86424   0.00001   0.00000  -0.00822  -0.00822   0.85602
   D60       -1.20269  -0.00000   0.00000  -0.00662  -0.00662  -1.20931
   D61        0.92379   0.00000   0.00000  -0.00693  -0.00693   0.91686
   D62       -1.21054   0.00002   0.00000  -0.00841  -0.00841  -1.21894
   D63        3.00572   0.00001   0.00000  -0.00681  -0.00681   2.99891
   D64       -1.13468  -0.00001   0.00000  -0.00657  -0.00657  -1.14124
   D65        3.01418   0.00001   0.00000  -0.00805  -0.00805   3.00613
   D66        0.94725   0.00000   0.00000  -0.00645  -0.00645   0.94080
   D67        0.81760   0.00121   0.00000   0.02465   0.02473   0.84233
   D68       -3.07999   0.00176   0.00000   0.00011   0.00027  -3.07971
   D69       -0.93155  -0.00036   0.00000   0.00133   0.00135  -0.93021
   D70        3.13121   0.00006   0.00000  -0.00376  -0.00370   3.12750
   D71        2.97185  -0.00089   0.00000   0.02638   0.02634   2.99819
   D72        0.75142  -0.00047   0.00000   0.02129   0.02129   0.77272
   D73       -1.98132  -0.00013   0.00000   0.02982   0.03005  -1.95127
   D74        0.31017  -0.00033   0.00000   0.03406   0.03419   0.34436
   D75        1.03490   0.00017   0.00000  -0.00028  -0.00029   1.03460
   D76       -3.12555   0.00011   0.00000  -0.00145  -0.00147  -3.12701
   D77       -1.01164   0.00012   0.00000  -0.00150  -0.00152  -1.01316
   D78       -1.20422  -0.00011   0.00000  -0.00597  -0.00595  -1.21018
   D79        0.91852  -0.00017   0.00000  -0.00714  -0.00713   0.91139
   D80        3.03243  -0.00016   0.00000  -0.00719  -0.00718   3.02525
   D81       -0.98860  -0.00001   0.00000   0.00139   0.00139  -0.98721
   D82        1.07604  -0.00001   0.00000   0.00084   0.00084   1.07687
   D83       -3.04552  -0.00001   0.00000   0.00139   0.00139  -3.04412
   D84        1.14304   0.00002   0.00000   0.00201   0.00201   1.14504
   D85       -3.07551   0.00001   0.00000   0.00145   0.00145  -3.07406
   D86       -0.91388   0.00002   0.00000   0.00201   0.00201  -0.91187
   D87       -3.08702   0.00000   0.00000   0.00128   0.00128  -3.08573
   D88       -1.02237  -0.00000   0.00000   0.00073   0.00073  -1.02165
   D89        1.13926   0.00000   0.00000   0.00128   0.00128   1.14054
   D90       -3.07688   0.00000   0.00000  -0.00127  -0.00127  -3.07815
   D91        1.11393   0.00000   0.00000  -0.00127  -0.00127   1.11266
   D92       -0.96705   0.00000   0.00000  -0.00104  -0.00104  -0.96810
   D93       -1.02708  -0.00001   0.00000  -0.00179  -0.00179  -1.02887
   D94       -3.11946  -0.00001   0.00000  -0.00179  -0.00179  -3.12125
   D95        1.08274  -0.00001   0.00000  -0.00156  -0.00156   1.08118
   D96        1.05556  -0.00000   0.00000  -0.00205  -0.00205   1.05351
   D97       -1.03682  -0.00000   0.00000  -0.00205  -0.00205  -1.03887
   D98       -3.11780  -0.00001   0.00000  -0.00183  -0.00183  -3.11963
   D99       -1.07848   0.00000   0.00000   0.00002   0.00002  -1.07846
   D100       3.11580   0.00001   0.00000   0.00015   0.00015   3.11595
   D101       1.01380   0.00001   0.00000  -0.00013  -0.00013   1.01366
   D102      -3.11758   0.00000   0.00000   0.00009   0.00009  -3.11749
   D103       1.07669   0.00000   0.00000   0.00022   0.00022   1.07691
   D104      -1.02531   0.00000   0.00000  -0.00006  -0.00006  -1.02537
   D105       1.08538  -0.00001   0.00000   0.00047   0.00047   1.08585
   D106      -1.00353  -0.00001   0.00000   0.00060   0.00060  -1.00293
   D107      -3.10553  -0.00001   0.00000   0.00032   0.00032  -3.10521
         Item               Value     Threshold  Converged?
 Maximum Force            0.003383     0.000450     NO 
 RMS     Force            0.000546     0.000300     NO 
 Maximum Displacement     0.672267     0.001800     NO 
 RMS     Displacement     0.078013     0.001200     NO 
 Predicted change in Energy=-3.532960D-04
 GradGradGradGradGradGradGradGradGradGradGradGradGradGradGradGradGradGrad

 Symmetry turned off by external request.
 Stoichiometry    C14H30NO6(1-)
 Framework group  C1[X(C14H30NO6)]
 Deg. of freedom   147
 Full point group                 C1      NOp   1
                          Input orientation:                          
 ---------------------------------------------------------------------
 Center     Atomic      Atomic             Coordinates (Angstroms)
 Number     Number       Type             X           Y           Z
 ---------------------------------------------------------------------
      1          6           0       59.215970   32.514049   52.660620
      2          1           0       59.875999   32.177848   53.464334
      3          1           0       58.507037   31.732371   52.379238
      4          6           0       58.488590   33.805709   53.065297
      5          8           0       57.309723   33.934184   52.602684
      6          8           0       59.134586   34.635371   53.751516
      7          6           0       52.859270   38.412340   50.293803
      8          1           0       52.554947   37.597678   49.633333
      9          1           0       51.985198   38.872937   50.762931
     10          6           0       53.833554   37.914852   51.368056
     11          8           0       54.406892   36.807265   51.149810
     12          8           0       54.006837   38.680861   52.357912
     13          1           0       55.014546   38.294208   53.495626
     14          6           0       57.267602   37.889025   52.417728
     15          1           0       56.433964   38.162741   51.770853
     16          6           0       58.278340   37.030075   51.651903
     17          1           0       57.905533   36.006534   51.559811
     18          1           0       59.210706   36.958268   52.222334
     19          6           0       58.556557   37.576684   50.237279
     20          1           0       58.635885   38.673936   50.298632
     21          6           0       59.888576   37.037641   49.697920
     22          1           0       59.873913   35.940974   49.675995
     23          1           0       60.729806   37.343036   50.330572
     24          1           0       60.083355   37.390061   48.677259
     25          6           0       57.408632   37.226248   49.275404
     26          1           0       57.524813   37.737522   48.311555
     27          1           0       56.426234   37.473237   49.687753
     28          1           0       57.402070   36.146155   49.083382
     29          6           0       56.655961   37.295295   53.687173
     30          8           0       55.673916   38.030726   54.224793
     31          7           0       57.565109   36.820910   54.611409
     32          1           0       58.226973   36.150381   54.188655
     33          6           0       57.026479   36.259466   55.851490
     34          1           0       56.360690   35.409947   55.635581
     35          6           0       58.165469   35.799800   56.772894
     36          1           0       58.768956   35.081567   56.202389
     37          6           0       59.065978   36.973323   57.178311
     38          1           0       59.915189   36.633333   57.783571
     39          1           0       58.502210   37.706511   57.770763
     40          1           0       59.449544   37.485377   56.292409
     41          6           0       57.593151   35.088505   58.004870
     42          1           0       56.961132   35.768875   58.591038
     43          1           0       58.392735   34.729204   58.663582
     44          1           0       56.978920   34.227171   57.719093
     45          8           0       55.801637   35.902530   53.121838
     46          1           0       56.457321   35.124988   52.892643
     47          1           0       55.254869   36.207589   52.314645
     48          1           0       59.845111   32.729932   51.787347
     49          1           0       53.354938   39.186434   49.696514
     50          1           0       57.738964   38.826608   52.737952
     51          1           0       56.420859   37.023957   56.350356
 ---------------------------------------------------------------------
 Rotational constants (GHZ):      0.3099476      0.1972398      0.1528374
 Standard basis: 6-31G(d,p) (6D, 7F)
   465 basis functions,   798 primitive gaussians,   465 cartesian basis functions
    85 alpha electrons       85 beta electrons
       nuclear repulsion energy      1952.1550538398 Hartrees.
 NAtoms=   51 NActive=   51 NUniq=   51 SFac= 1.00D+00 NAtFMM=   60 NAOKFM=F Big=F
 Integral buffers will be    131072 words long.
 Raffenetti 2 integral format.
 Two-electron integral symmetry is turned off.
 Nuclear repulsion after empirical dispersion term =     1952.0941786806 Hartrees.
 One-electron integrals computed using PRISM.
 NBasis=   465 RedAO= T EigKep=  1.85D-03  NBF=   465
 NBsUse=   465 1.00D-06 EigRej= -1.00D+00 NBFU=   465
 Initial guess from the checkpoint file:  "ts-frame25_qm-modify-struc_-1.chk"
 B after Tr=    -0.141170   -0.118658    0.237393
         Rot=    0.999999    0.001170   -0.000318    0.000544 Ang=   0.15 deg.
 ExpMin= 1.61D-01 ExpMax= 5.48D+03 ExpMxC= 8.25D+02 IAcc=2 IRadAn=         4 AccDes= 0.00D+00
 Harris functional with IExCor=  402 and IRadAn=       4 diagonalized for initial guess.
 HarFok:  IExCor=  402 AccDes= 0.00D+00 IRadAn=         4 IDoV= 1 UseB2=F ITyADJ=14
 ICtDFT=  3500011 ScaDFX=  1.000000  1.000000  1.000000  1.000000
 FoFCou: FMM=F IPFlag=           0 FMFlag=      100000 FMFlg1=           0
         NFxFlg=           0 DoJE=T BraDBF=F KetDBF=T FulRan=T
         wScrn=  0.000000 ICntrl=     500 IOpCl=  0 I1Cent=   200000004 NGrid=           0
         NMat0=    1 NMatS0=      1 NMatT0=    0 NMatD0=    1 NMtDS0=    0 NMtDT0=    0
 Symmetry not used in FoFCou.
 Requested convergence on RMS density matrix=1.00D-08 within 128 cycles.
 Requested convergence on MAX density matrix=1.00D-06.
 Requested convergence on             energy=1.00D-06.
 No special actions if energy rises.
 Integral accuracy reduced to 1.0D-05 until final iterations.
 Initial convergence to 1.0D-05 achieved.  Increase integral accuracy.
 SCF Done:  E(RB3LYP) =  -1057.90641145     A.U. after   12 cycles
            NFock= 12  Conv=0.42D-08     -V/T= 2.0092
 Calling FoFJK, ICntrl=      2127 FMM=F ISym2X=0 I1Cent= 0 IOpClX= 0 NMat=1 NMatS=1 NMatT=0.
 -------------------------------------------------------------------
 Center     Atomic                   Forces (Hartrees/Bohr)
 Number     Number              X              Y              Z
 -------------------------------------------------------------------
      1        6           0.000566900    0.000810938   -0.000939087
      2        1          -0.000218572   -0.000488559    0.000346601
      3        1          -0.000143565   -0.000504346    0.000863712
      4        6           0.000344808    0.000951179   -0.002341963
      5        8          -0.000247376   -0.000170516    0.000435844
      6        8           0.000055725   -0.000760634    0.000698586
      7        6          -0.000188103   -0.000191167    0.000119135
      8        1           0.000083674    0.000070331   -0.000141693
      9        1           0.000079425   -0.000009059    0.000022112
     10        6          -0.000252049    0.000244232    0.000273738
     11        8           0.000102935    0.000202481   -0.000269724
     12        8           0.000069805    0.000006083   -0.000068790
     13        1          -0.000611985    0.000214389   -0.000162304
     14        6          -0.000254329   -0.000425801   -0.000300894
     15        1           0.000004936    0.000034769   -0.000059461
     16        6           0.000009525   -0.000002623    0.000085757
     17        1          -0.000054051   -0.000098191    0.000008520
     18        1           0.000010916   -0.000002698    0.000011735
     19        6          -0.000040636   -0.000015271   -0.000013872
     20        1          -0.000009145   -0.000005764    0.000003537
     21        6           0.000007391   -0.000025553    0.000009708
     22        1          -0.000008676   -0.000004629   -0.000001414
     23        1          -0.000004465    0.000010648   -0.000000436
     24        1           0.000002311    0.000001122   -0.000000586
     25        6           0.000010752   -0.000071780   -0.000045372
     26        1          -0.000011568    0.000021399    0.000013500
     27        1           0.000022819    0.000010846    0.000033969
     28        1          -0.000003877    0.000011427    0.000021584
     29        6          -0.000302434   -0.000421436    0.001170860
     30        8           0.000500457    0.000183356    0.000406911
     31        7           0.000667446    0.000313047    0.000333317
     32        1          -0.000240844    0.000106889    0.000285753
     33        6           0.000017092   -0.000091674   -0.000123636
     34        1          -0.000000976    0.000007629    0.000019427
     35        6           0.000020791    0.000004108    0.000006571
     36        1          -0.000018570    0.000004024   -0.000011353
     37        6           0.000005059   -0.000014687    0.000008534
     38        1           0.000006903   -0.000000192    0.000005372
     39        1           0.000005456    0.000008336    0.000001803
     40        1          -0.000019791    0.000010441   -0.000001917
     41        6           0.000002257    0.000021363    0.000004766
     42        1          -0.000005162   -0.000000467    0.000006472
     43        1           0.000001556   -0.000002266    0.000005413
     44        1          -0.000004729   -0.000000589   -0.000000693
     45        8           0.002192754    0.002086441   -0.000861947
     46        1          -0.000810694   -0.000804520    0.000304829
     47        1          -0.001208127   -0.001170487   -0.000640299
     48        1          -0.000154871    0.000163154    0.000514423
     49        1           0.000097006   -0.000135403   -0.000140452
     50        1          -0.000072240   -0.000080808    0.000109090
     51        1          -0.000001867    0.000000485   -0.000005687
 -------------------------------------------------------------------
 Cartesian Forces:  Max     0.002341963 RMS     0.000444841

 GradGradGradGradGradGradGradGradGradGradGradGradGradGradGradGradGradGrad
 Berny optimization.
 FormGI is forming the generalized inverse of G from B-inverse, IUseBI=4.
 Internal  Forces:  Max     0.002026476 RMS     0.000427094
 Search for a saddle point.
 Step number   8 out of a maximum of  259
 All quantities printed in internal units (Hartrees-Bohrs-Radians)
 Swapping is turned off.
 Update second derivatives using D2CorX and points    7    8
 ITU=  0  0  0  0  0  0  0  0
     Eigenvalues ---   -0.02431  -0.00020   0.00013   0.00111   0.00142
     Eigenvalues ---    0.00194   0.00244   0.00281   0.00307   0.00325
     Eigenvalues ---    0.00346   0.00362   0.00400   0.00456   0.00515
     Eigenvalues ---    0.00664   0.00905   0.01197   0.01462   0.01929
     Eigenvalues ---    0.02129   0.02496   0.02850   0.03192   0.03409
     Eigenvalues ---    0.03521   0.03605   0.03761   0.03828   0.03888
     Eigenvalues ---    0.03989   0.04044   0.04247   0.04298   0.04417
     Eigenvalues ---    0.04443   0.04498   0.04516   0.04622   0.04657
     Eigenvalues ---    0.04675   0.04685   0.04726   0.04763   0.04769
     Eigenvalues ---    0.04820   0.04881   0.05157   0.05392   0.05456
     Eigenvalues ---    0.05616   0.05649   0.05807   0.05854   0.06735
     Eigenvalues ---    0.07386   0.07554   0.08107   0.08387   0.08646
     Eigenvalues ---    0.11061   0.11641   0.11792   0.11955   0.12104
     Eigenvalues ---    0.12123   0.12442   0.12519   0.12531   0.12575
     Eigenvalues ---    0.12772   0.12980   0.13156   0.13187   0.13401
     Eigenvalues ---    0.13501   0.13874   0.14106   0.14345   0.14482
     Eigenvalues ---    0.14978   0.15296   0.15392   0.17993   0.18111
     Eigenvalues ---    0.18504   0.18645   0.18742   0.19274   0.19807
     Eigenvalues ---    0.21052   0.22051   0.22403   0.22910   0.23401
     Eigenvalues ---    0.24594   0.26790   0.27700   0.27753   0.28517
     Eigenvalues ---    0.28855   0.28979   0.29120   0.29468   0.30251
     Eigenvalues ---    0.30950   0.31832   0.32317   0.32390   0.32801
     Eigenvalues ---    0.32881   0.32901   0.33002   0.33064   0.33141
     Eigenvalues ---    0.33252   0.33271   0.33322   0.33481   0.33524
     Eigenvalues ---    0.33525   0.33541   0.33647   0.33808   0.34036
     Eigenvalues ---    0.34156   0.34190   0.34265   0.34476   0.34694
     Eigenvalues ---    0.34703   0.34727   0.34839   0.35187   0.36992
     Eigenvalues ---    0.38544   0.39721   0.41379   0.42796   0.50569
     Eigenvalues ---    0.56520   0.57414   0.62231   0.69873   0.83565
     Eigenvalues ---    0.84315   0.90314
 Eigenvectors required to have negative eigenvalues:
                          R7        R15       R16       D72       D37
   1                   -0.34315  -0.33260   0.24807   0.23212   0.21556
                          D69       D67       D39       D35       D23
   1                   -0.21370   0.20873   0.20806   0.20044  -0.16383
 RFO step:  Lambda0=1.340880814D-05 Lambda=-2.87604308D-04.
 Linear search not attempted -- option 19 set.
 Iteration  1 RMS(Cart)=  0.06012311 RMS(Int)=  0.00976649
 Iteration  2 RMS(Cart)=  0.01318211 RMS(Int)=  0.00036024
 Iteration  3 RMS(Cart)=  0.00038430 RMS(Int)=  0.00002050
 Iteration  4 RMS(Cart)=  0.00000032 RMS(Int)=  0.00002050
 Variable       Old X    -DE/DX   Delta X   Delta X   Delta X     New X
                                 (Linear)    (Quad)   (Total)
    R1        2.06545   0.00027   0.00000  -0.00060  -0.00060   2.06485
    R2        2.06386   0.00023   0.00000   0.00242   0.00242   2.06627
    R3        2.90381  -0.00017   0.00000   0.00018   0.00018   2.90399
    R4        2.07443  -0.00047   0.00000  -0.00179  -0.00179   2.07264
    R5        2.40541   0.00018   0.00000   0.00020   0.00020   2.40561
    R6        2.37275   0.00019   0.00000  -0.00018  -0.00018   2.37257
    R7        2.82113  -0.00005   0.00000   0.00833   0.00834   2.82947
    R8        3.43811   0.00026   0.00000   0.00542   0.00542   3.44353
    R9        2.06362   0.00001   0.00000   0.00104   0.00104   2.06466
   R10        2.06684  -0.00006   0.00000  -0.00129  -0.00129   2.06555
   R11        2.89735  -0.00003   0.00000  -0.00017  -0.00017   2.89719
   R12        2.07152   0.00002   0.00000   0.00027   0.00027   2.07179
   R13        2.39265   0.00008   0.00000  -0.00007  -0.00006   2.39259
   R14        2.38780   0.00056   0.00000   0.00016   0.00016   2.38796
   R15        2.94913  -0.00049   0.00000   0.01133   0.01134   2.96048
   R16        2.96354   0.00066   0.00000  -0.00754  -0.00754   2.95600
   R17        1.92333   0.00123   0.00000   0.00342   0.00342   1.92674
   R18        2.05999   0.00004   0.00000   0.00012   0.00012   2.06011
   R19        2.89435  -0.00002   0.00000   0.00011   0.00011   2.89446
   R20        2.88956  -0.00030   0.00000  -0.00153  -0.00153   2.88803
   R21        2.07336  -0.00007   0.00000   0.00018   0.00018   2.07354
   R22        2.06586   0.00011   0.00000  -0.00011  -0.00011   2.06575
   R23        2.06997   0.00002   0.00000   0.00024   0.00024   2.07021
   R24        2.91370  -0.00005   0.00000   0.00001   0.00001   2.91371
   R25        2.08215  -0.00001   0.00000   0.00005   0.00005   2.08220
   R26        2.90044  -0.00000   0.00000  -0.00004  -0.00004   2.90040
   R27        2.90658  -0.00002   0.00000   0.00005   0.00005   2.90663
   R28        2.07300   0.00000   0.00000  -0.00008  -0.00008   2.07292
   R29        2.07111  -0.00000   0.00000   0.00007   0.00007   2.07118
   R30        2.07344   0.00000   0.00000  -0.00000  -0.00000   2.07344
   R31        2.07346  -0.00000   0.00000   0.00003   0.00003   2.07349
   R32        2.06676  -0.00001   0.00000   0.00018   0.00018   2.06694
   R33        2.07312  -0.00002   0.00000  -0.00003  -0.00003   2.07309
   R34        2.53132   0.00005   0.00000  -0.00258  -0.00258   2.52874
   R35        2.60878   0.00007   0.00000  -0.00142  -0.00143   2.60735
   R36        1.95145   0.00013   0.00000  -0.00038  -0.00038   1.95107
   R37        2.76646  -0.00005   0.00000   0.00048   0.00048   2.76694
   R38        2.08005  -0.00001   0.00000  -0.00020  -0.00020   2.07985
   R39        2.90156   0.00000   0.00000  -0.00009  -0.00009   2.90147
   R40        2.07017  -0.00000   0.00000  -0.00003  -0.00003   2.07014
   R41        2.07486  -0.00001   0.00000  -0.00007  -0.00007   2.07478
   R42        2.89840   0.00000   0.00000   0.00003   0.00003   2.89843
   R43        2.89767   0.00001   0.00000   0.00003   0.00003   2.89770
   R44        2.07276   0.00001   0.00000  -0.00003  -0.00003   2.07273
   R45        2.07560   0.00000   0.00000   0.00001   0.00001   2.07562
   R46        2.06503  -0.00000   0.00000   0.00003   0.00003   2.06507
   R47        2.07521   0.00001   0.00000   0.00001   0.00001   2.07522
   R48        2.07210   0.00001   0.00000  -0.00002  -0.00002   2.07209
   R49        2.07082   0.00000   0.00000   0.00001   0.00001   2.07083
   R50        1.97024  -0.00005   0.00000  -0.00292  -0.00291   1.96732
   R51        1.93046   0.00028   0.00000  -0.00120  -0.00119   1.92927
    A1        1.94044  -0.00059   0.00000  -0.00858  -0.00861   1.93183
    A2        1.92918   0.00001   0.00000   0.00508   0.00501   1.93418
    A3        1.87483   0.00017   0.00000   0.01714   0.01702   1.89185
    A4        1.94143   0.00002   0.00000  -0.01166  -0.01168   1.92975
    A5        1.88370   0.00052   0.00000  -0.00757  -0.00758   1.87612
    A6        1.89177  -0.00009   0.00000   0.00676   0.00669   1.89846
    A7        2.01255   0.00037   0.00000  -0.00500  -0.00504   2.00751
    A8        2.04409  -0.00091   0.00000   0.00561   0.00557   2.04966
    A9        2.22487   0.00059   0.00000   0.00046   0.00038   2.22525
   A10        2.13972  -0.00002   0.00000  -0.00568  -0.00570   2.13402
   A11        2.00963   0.00062   0.00000   0.00759   0.00754   2.01717
   A12        1.92930   0.00006   0.00000   0.00151   0.00152   1.93082
   A13        1.93777   0.00010   0.00000  -0.00615  -0.00618   1.93159
   A14        1.89998  -0.00016   0.00000  -0.01170  -0.01176   1.88822
   A15        1.92192  -0.00003   0.00000   0.00765   0.00764   1.92955
   A16        1.87306   0.00010   0.00000   0.01018   0.01014   1.88321
   A17        1.90029  -0.00007   0.00000  -0.00122  -0.00127   1.89902
   A18        2.03848  -0.00074   0.00000  -0.00638  -0.00639   2.03209
   A19        2.02564   0.00012   0.00000   0.00578   0.00577   2.03140
   A20        2.21836   0.00062   0.00000   0.00050   0.00051   2.21888
   A21        2.04152  -0.00050   0.00000   0.00404   0.00408   2.04559
   A22        2.10247   0.00156   0.00000   0.00158   0.00159   2.10406
   A23        1.92705   0.00007   0.00000   0.00068   0.00068   1.92773
   A24        1.85902   0.00019   0.00000  -0.00032  -0.00032   1.85869
   A25        1.86206  -0.00005   0.00000  -0.00014  -0.00014   1.86192
   A26        2.05027  -0.00047   0.00000  -0.00182  -0.00182   2.04845
   A27        1.91948   0.00022   0.00000   0.00063   0.00063   1.92012
   A28        1.83522   0.00006   0.00000   0.00109   0.00109   1.83631
   A29        1.92000  -0.00003   0.00000  -0.00006  -0.00006   1.91994
   A30        1.91568  -0.00001   0.00000  -0.00032  -0.00032   1.91535
   A31        1.95952   0.00004   0.00000  -0.00006  -0.00006   1.95946
   A32        1.84706   0.00001   0.00000   0.00072   0.00072   1.84778
   A33        1.89248  -0.00003   0.00000  -0.00011  -0.00011   1.89237
   A34        1.92563   0.00002   0.00000  -0.00011  -0.00011   1.92552
   A35        1.89119   0.00001   0.00000   0.00032   0.00032   1.89152
   A36        1.93318   0.00001   0.00000   0.00000   0.00000   1.93318
   A37        1.93726  -0.00005   0.00000  -0.00057  -0.00057   1.93669
   A38        1.88266  -0.00000   0.00000   0.00017   0.00017   1.88283
   A39        1.89172   0.00001   0.00000  -0.00001  -0.00001   1.89172
   A40        1.92615   0.00003   0.00000   0.00011   0.00011   1.92627
   A41        1.92466  -0.00001   0.00000  -0.00006  -0.00006   1.92460
   A42        1.94487  -0.00001   0.00000   0.00004   0.00004   1.94491
   A43        1.94781   0.00000   0.00000  -0.00007  -0.00007   1.94774
   A44        1.87587   0.00001   0.00000   0.00011   0.00011   1.87598
   A45        1.88061   0.00000   0.00000   0.00014   0.00014   1.88075
   A46        1.88726   0.00000   0.00000  -0.00014  -0.00014   1.88712
   A47        1.94352   0.00001   0.00000  -0.00021  -0.00021   1.94331
   A48        1.96400  -0.00007   0.00000   0.00010   0.00010   1.96410
   A49        1.91584   0.00000   0.00000  -0.00015  -0.00015   1.91570
   A50        1.89766   0.00002   0.00000  -0.00036  -0.00036   1.89731
   A51        1.88141   0.00002   0.00000   0.00027   0.00027   1.88168
   A52        1.85768   0.00002   0.00000   0.00038   0.00038   1.85806
   A53        1.99685  -0.00021   0.00000   0.00328   0.00327   2.00011
   A54        2.01065  -0.00063   0.00000   0.00323   0.00323   2.01388
   A55        1.98534   0.00094   0.00000   0.00190   0.00186   1.98720
   A56        1.90663  -0.00025   0.00000   0.00266   0.00267   1.90929
   A57        1.95103  -0.00069   0.00000  -0.00064  -0.00063   1.95041
   A58        2.04496  -0.00005   0.00000  -0.00042  -0.00045   2.04451
   A59        1.91089   0.00072   0.00000  -0.00044  -0.00045   1.91044
   A60        2.85352   0.00102   0.00000  -0.00558  -0.00566   2.84786
   A61        1.93091   0.00001   0.00000  -0.00083  -0.00083   1.93008
   A62        1.92859   0.00000   0.00000   0.00041   0.00041   1.92900
   A63        1.89812  -0.00001   0.00000  -0.00012  -0.00012   1.89800
   A64        1.91277  -0.00000   0.00000   0.00058   0.00058   1.91335
   A65        1.86871  -0.00000   0.00000   0.00002   0.00002   1.86873
   A66        1.92382  -0.00000   0.00000  -0.00008  -0.00008   1.92374
   A67        1.86685  -0.00002   0.00000   0.00014   0.00014   1.86699
   A68        1.94453   0.00001   0.00000   0.00006   0.00006   1.94459
   A69        1.92212   0.00001   0.00000  -0.00028  -0.00028   1.92184
   A70        1.89140   0.00001   0.00000   0.00011   0.00011   1.89151
   A71        1.89565   0.00001   0.00000   0.00007   0.00007   1.89572
   A72        1.94087  -0.00002   0.00000  -0.00009  -0.00009   1.94078
   A73        1.94256   0.00000   0.00000  -0.00009  -0.00009   1.94247
   A74        1.93046   0.00001   0.00000   0.00010   0.00010   1.93057
   A75        1.92871  -0.00001   0.00000   0.00023   0.00023   1.92893
   A76        1.88248  -0.00001   0.00000  -0.00001  -0.00001   1.88247
   A77        1.89742   0.00001   0.00000  -0.00017  -0.00017   1.89724
   A78        1.88037  -0.00001   0.00000  -0.00006  -0.00006   1.88031
   A79        1.93507   0.00001   0.00000   0.00013   0.00013   1.93519
   A80        1.94173   0.00000   0.00000  -0.00007  -0.00007   1.94165
   A81        1.94367  -0.00000   0.00000  -0.00002  -0.00002   1.94365
   A82        1.87762  -0.00000   0.00000   0.00002   0.00002   1.87764
   A83        1.87925  -0.00000   0.00000  -0.00000  -0.00000   1.87925
   A84        1.88372  -0.00000   0.00000  -0.00005  -0.00005   1.88367
   A85        1.96666   0.00128   0.00000   0.00193   0.00189   1.96855
   A86        3.13053  -0.00003   0.00000   0.00066   0.00067   3.13120
   A87        3.22273  -0.00117   0.00000  -0.00990  -0.00997   3.21276
   A88        3.04510  -0.00203   0.00000  -0.01223  -0.01219   3.03291
   A89        3.15399  -0.00093   0.00000  -0.00337  -0.00336   3.15063
   A90        3.13053   0.00027   0.00000   0.00452   0.00449   3.13502
   A91        3.14508   0.00063   0.00000   0.01272   0.01272   3.15780
    D1       -2.56048   0.00064   0.00000  -0.22704  -0.22701  -2.78749
    D2        0.63873  -0.00015   0.00000  -0.24556  -0.24552   0.39321
    D3       -0.39596  -0.00011   0.00000  -0.24276  -0.24276  -0.63872
    D4        2.80325  -0.00090   0.00000  -0.26128  -0.26127   2.54198
    D5        1.67232   0.00048   0.00000  -0.25470  -0.25475   1.41757
    D6       -1.41165  -0.00031   0.00000  -0.27322  -0.27326  -1.68491
    D7       -3.14128   0.00064   0.00000  -0.05385  -0.05377   3.08814
    D8       -0.06431   0.00147   0.00000  -0.03291  -0.03289  -0.09720
    D9        3.13312   0.00161   0.00000   0.04422   0.04431  -3.10575
   D10        0.05717   0.00072   0.00000   0.02329   0.02334   0.08051
   D11        2.46438   0.00184   0.00000   0.04139   0.04138   2.50576
   D12        1.23669   0.00146   0.00000  -0.00038  -0.00030   1.23639
   D13        0.31415  -0.00006   0.00000   0.16914   0.16917   0.48332
   D14       -2.86499  -0.00008   0.00000   0.16639   0.16641  -2.69858
   D15        2.45673   0.00006   0.00000   0.17216   0.17215   2.62887
   D16       -0.72242   0.00004   0.00000   0.16941   0.16939  -0.55303
   D17       -1.77732   0.00012   0.00000   0.18816   0.18815  -1.58916
   D18        1.32673   0.00010   0.00000   0.18541   0.18540   1.51212
   D19       -3.00819  -0.00090   0.00000  -0.00569  -0.00567  -3.01385
   D20        0.17571  -0.00086   0.00000  -0.00269  -0.00267   0.17303
   D21       -3.10869  -0.00080   0.00000   0.00059   0.00061  -3.10808
   D22       -0.00913  -0.00086   0.00000  -0.00264  -0.00263  -0.01176
   D23       -2.89453  -0.00144   0.00000  -0.00710  -0.00707  -2.90159
   D24        0.52832  -0.00120   0.00000   0.01225   0.01227   0.54058
   D25       -1.34750   0.00003   0.00000  -0.01372  -0.01372  -1.36121
   D26        2.91013   0.00004   0.00000  -0.01436  -0.01436   2.89576
   D27        0.76166  -0.00001   0.00000  -0.01394  -0.01394   0.74772
   D28        0.78819  -0.00001   0.00000  -0.01498  -0.01498   0.77321
   D29       -1.23737   0.00001   0.00000  -0.01563  -0.01563  -1.25300
   D30        2.89735  -0.00004   0.00000  -0.01521  -0.01521   2.88214
   D31        2.88542  -0.00008   0.00000  -0.01433  -0.01433   2.87109
   D32        0.85986  -0.00007   0.00000  -0.01498  -0.01498   0.84488
   D33       -1.28860  -0.00012   0.00000  -0.01456  -0.01456  -1.30316
   D34       -0.84753   0.00025   0.00000  -0.00575  -0.00575  -0.85328
   D35        3.08606  -0.00029   0.00000  -0.01592  -0.01593   3.07013
   D36       -3.01773   0.00033   0.00000  -0.00509  -0.00508  -3.02282
   D37        0.91585  -0.00022   0.00000  -0.01526  -0.01526   0.90059
   D38        1.12453   0.00030   0.00000  -0.00558  -0.00557   1.11896
   D39       -1.22507  -0.00025   0.00000  -0.01575  -0.01575  -1.24082
   D40        0.72368   0.00001   0.00000   0.00061   0.00061   0.72429
   D41        2.78551   0.00002   0.00000   0.00102   0.00102   2.78653
   D42       -1.35161   0.00003   0.00000   0.00076   0.00076  -1.35085
   D43        2.84862  -0.00002   0.00000   0.00042   0.00042   2.84903
   D44       -1.37274  -0.00001   0.00000   0.00083   0.00083  -1.37191
   D45        0.77333  -0.00001   0.00000   0.00057   0.00057   0.77390
   D46       -1.41918  -0.00002   0.00000   0.00115   0.00115  -1.41803
   D47        0.64265  -0.00001   0.00000   0.00156   0.00156   0.64421
   D48        2.78872  -0.00000   0.00000   0.00130   0.00130   2.79002
   D49        1.01696  -0.00002   0.00000  -0.00027  -0.00027   1.01669
   D50       -1.06479  -0.00002   0.00000  -0.00039  -0.00039  -1.06518
   D51        3.10656  -0.00002   0.00000  -0.00018  -0.00018   3.10638
   D52        3.08398  -0.00000   0.00000   0.00023   0.00023   3.08421
   D53        1.00223  -0.00000   0.00000   0.00011   0.00011   1.00234
   D54       -1.10960  -0.00000   0.00000   0.00031   0.00031  -1.10929
   D55       -1.13553   0.00002   0.00000   0.00039   0.00039  -1.13515
   D56        3.06590   0.00002   0.00000   0.00027   0.00027   3.06617
   D57        0.95407   0.00002   0.00000   0.00047   0.00047   0.95454
   D58        2.99183  -0.00002   0.00000   0.00280   0.00280   2.99463
   D59        0.85602  -0.00000   0.00000   0.00335   0.00335   0.85937
   D60       -1.20931   0.00001   0.00000   0.00291   0.00291  -1.20640
   D61        0.91686  -0.00001   0.00000   0.00275   0.00275   0.91961
   D62       -1.21894   0.00001   0.00000   0.00330   0.00330  -1.21564
   D63        2.99891   0.00002   0.00000   0.00286   0.00286   3.00177
   D64       -1.14124  -0.00002   0.00000   0.00248   0.00248  -1.13876
   D65        3.00613  -0.00001   0.00000   0.00303   0.00303   3.00916
   D66        0.94080   0.00001   0.00000   0.00259   0.00259   0.94339
   D67        0.84233  -0.00078   0.00000  -0.00772  -0.00771   0.83462
   D68       -3.07971  -0.00095   0.00000   0.00289   0.00292  -3.07679
   D69       -0.93021   0.00072   0.00000   0.00061   0.00061  -0.92960
   D70        3.12750   0.00040   0.00000   0.00223   0.00225   3.12975
   D71        2.99819   0.00069   0.00000  -0.01011  -0.01012   2.98807
   D72        0.77272   0.00037   0.00000  -0.00848  -0.00848   0.76423
   D73       -1.95127   0.00077   0.00000  -0.00281  -0.00275  -1.95403
   D74        0.34436   0.00074   0.00000  -0.00428  -0.00426   0.34010
   D75        1.03460  -0.00017   0.00000  -0.00361  -0.00361   1.03099
   D76       -3.12701  -0.00016   0.00000  -0.00316  -0.00316  -3.13018
   D77       -1.01316  -0.00017   0.00000  -0.00308  -0.00308  -1.01624
   D78       -1.21018   0.00018   0.00000  -0.00192  -0.00192  -1.21210
   D79        0.91139   0.00019   0.00000  -0.00147  -0.00147   0.90992
   D80        3.02525   0.00018   0.00000  -0.00139  -0.00139   3.02386
   D81       -0.98721  -0.00001   0.00000  -0.00090  -0.00090  -0.98811
   D82        1.07687  -0.00001   0.00000  -0.00064  -0.00064   1.07623
   D83       -3.04412  -0.00002   0.00000  -0.00092  -0.00092  -3.04504
   D84        1.14504   0.00001   0.00000  -0.00128  -0.00128   1.14376
   D85       -3.07406   0.00001   0.00000  -0.00103  -0.00103  -3.07508
   D86       -0.91187   0.00000   0.00000  -0.00130  -0.00130  -0.91317
   D87       -3.08573   0.00000   0.00000  -0.00096  -0.00096  -3.08669
   D88       -1.02165   0.00000   0.00000  -0.00071  -0.00071  -1.02236
   D89        1.14054  -0.00000   0.00000  -0.00098  -0.00098   1.13956
   D90       -3.07815   0.00001   0.00000   0.00013   0.00013  -3.07801
   D91        1.11266   0.00000   0.00000   0.00014   0.00014   1.11280
   D92       -0.96810   0.00001   0.00000   0.00001   0.00001  -0.96809
   D93       -1.02887  -0.00000   0.00000   0.00041   0.00041  -1.02846
   D94       -3.12125  -0.00001   0.00000   0.00041   0.00041  -3.12084
   D95        1.08118   0.00000   0.00000   0.00028   0.00028   1.08146
   D96        1.05351   0.00000   0.00000   0.00051   0.00051   1.05402
   D97       -1.03887   0.00000   0.00000   0.00052   0.00052  -1.03836
   D98       -3.11963   0.00001   0.00000   0.00038   0.00038  -3.11924
   D99       -1.07846  -0.00000   0.00000  -0.00009  -0.00009  -1.07854
   D100       3.11595  -0.00001   0.00000  -0.00015  -0.00015   3.11580
   D101       1.01366  -0.00001   0.00000  -0.00002  -0.00002   1.01364
   D102      -3.11749   0.00001   0.00000  -0.00014  -0.00014  -3.11764
   D103       1.07691   0.00000   0.00000  -0.00020  -0.00020   1.07671
   D104      -1.02537   0.00000   0.00000  -0.00008  -0.00008  -1.02545
   D105       1.08585   0.00000   0.00000  -0.00027  -0.00027   1.08558
   D106      -1.00293  -0.00000   0.00000  -0.00033  -0.00033  -1.00326
   D107      -3.10521  -0.00000   0.00000  -0.00020  -0.00020  -3.10542
         Item               Value     Threshold  Converged?
 Maximum Force            0.002026     0.000450     NO 
 RMS     Force            0.000427     0.000300     NO 
 Maximum Displacement     0.565027     0.001800     NO 
 RMS     Displacement     0.068748     0.001200     NO 
 Predicted change in Energy=-2.058403D-04
 GradGradGradGradGradGradGradGradGradGradGradGradGradGradGradGradGradGrad

 Symmetry turned off by external request.
 Stoichiometry    C14H30NO6(1-)
 Framework group  C1[X(C14H30NO6)]
 Deg. of freedom   147
 Full point group                 C1      NOp   1
                          Input orientation:                          
 ---------------------------------------------------------------------
 Center     Atomic      Atomic             Coordinates (Angstroms)
 Number     Number       Type             X           Y           Z
 ---------------------------------------------------------------------
      1          6           0       59.207948   32.490222   52.703120
      2          1           0       60.014450   32.281198   53.410082
      3          1           0       58.492306   31.663896   52.678237
      4          6           0       58.499597   33.807393   53.056425
      5          8           0       57.330543   33.937430   52.569683
      6          8           0       59.138695   34.641810   53.743161
      7          6           0       52.852241   38.420480   50.293433
      8          1           0       52.423397   37.580760   49.741460
      9          1           0       52.063280   39.029057   50.742786
     10          6           0       53.825122   37.921410   51.368099
     11          8           0       54.397945   36.815589   51.139959
     12          8           0       54.001033   38.680704   52.362763
     13          1           0       55.006586   38.288109   53.494840
     14          6           0       57.266451   37.905849   52.418995
     15          1           0       56.431187   38.165143   51.768179
     16          6           0       58.293870   37.060573   51.660072
     17          1           0       57.943770   36.027994   51.581450
     18          1           0       59.229530   37.017214   52.228223
     19          6           0       58.555151   37.596167   50.238022
     20          1           0       58.610616   38.695593   50.285670
     21          6           0       59.896546   37.079588   49.699980
     22          1           0       59.905535   35.982718   49.691368
     23          1           0       60.733333   37.410878   50.325522
     24          1           0       60.079864   37.423831   48.674417
     25          6           0       57.411377   37.208900   49.285331
     26          1           0       57.514215   37.708688   48.313952
     27          1           0       56.425433   37.442369   49.697350
     28          1           0       57.426098   36.126244   49.108917
     29          6           0       56.659040   37.303531   53.685447
     30          8           0       55.667735   38.022961   54.224319
     31          7           0       57.567319   36.826126   54.607851
     32          1           0       58.230931   36.159742   54.181788
     33          6           0       57.027249   36.254425   55.842909
     34          1           0       56.362012   35.406830   55.618443
     35          6           0       58.164795   35.787771   56.762505
     36          1           0       58.768999   35.073598   56.187752
     37          6           0       59.064847   36.958093   57.178121
     38          1           0       59.913138   36.613327   57.781942
     39          1           0       58.500405   37.686864   57.775375
     40          1           0       59.449929   37.476935   56.296817
     41          6           0       57.590175   35.067689   57.988307
     42          1           0       56.957482   35.743917   58.578537
     43          1           0       58.388590   34.703176   58.645558
     44          1           0       56.976085   34.208717   57.695196
     45          8           0       55.818293   35.904799   53.096784
     46          1           0       56.468994   35.125715   52.865638
     47          1           0       55.257529   36.202124   52.297138
     48          1           0       59.641907   32.580867   51.699915
     49          1           0       53.401743   39.051017   49.584601
     50          1           0       57.721361   38.851542   52.739492
     51          1           0       56.420569   37.014662   56.346929
 ---------------------------------------------------------------------
 Rotational constants (GHZ):      0.3098777      0.1966962      0.1528365
 Standard basis: 6-31G(d,p) (6D, 7F)
   465 basis functions,   798 primitive gaussians,   465 cartesian basis functions
    85 alpha electrons       85 beta electrons
       nuclear repulsion energy      1951.3621180962 Hartrees.
 NAtoms=   51 NActive=   51 NUniq=   51 SFac= 1.00D+00 NAtFMM=   60 NAOKFM=F Big=F
 Integral buffers will be    131072 words long.
 Raffenetti 2 integral format.
 Two-electron integral symmetry is turned off.
 Nuclear repulsion after empirical dispersion term =     1951.3013159910 Hartrees.
 One-electron integrals computed using PRISM.
 NBasis=   465 RedAO= T EigKep=  1.86D-03  NBF=   465
 NBsUse=   465 1.00D-06 EigRej= -1.00D+00 NBFU=   465
 Initial guess from the checkpoint file:  "ts-frame25_qm-modify-struc_-1.chk"
 B after Tr=     0.169525    0.080047   -0.236917
         Rot=    0.999999   -0.001015    0.000428   -0.000590 Ang=  -0.14 deg.
 ExpMin= 1.61D-01 ExpMax= 5.48D+03 ExpMxC= 8.25D+02 IAcc=2 IRadAn=         4 AccDes= 0.00D+00
 Harris functional with IExCor=  402 and IRadAn=       4 diagonalized for initial guess.
 HarFok:  IExCor=  402 AccDes= 0.00D+00 IRadAn=         4 IDoV= 1 UseB2=F ITyADJ=14
 ICtDFT=  3500011 ScaDFX=  1.000000  1.000000  1.000000  1.000000
 FoFCou: FMM=F IPFlag=           0 FMFlag=      100000 FMFlg1=           0
         NFxFlg=           0 DoJE=T BraDBF=F KetDBF=T FulRan=T
         wScrn=  0.000000 ICntrl=     500 IOpCl=  0 I1Cent=   200000004 NGrid=           0
         NMat0=    1 NMatS0=      1 NMatT0=    0 NMatD0=    1 NMtDS0=    0 NMtDT0=    0
 Symmetry not used in FoFCou.
 Requested convergence on RMS density matrix=1.00D-08 within 128 cycles.
 Requested convergence on MAX density matrix=1.00D-06.
 Requested convergence on             energy=1.00D-06.
 No special actions if energy rises.
 Integral accuracy reduced to 1.0D-05 until final iterations.
 Initial convergence to 1.0D-05 achieved.  Increase integral accuracy.
 SCF Done:  E(RB3LYP) =  -1057.90657358     A.U. after   11 cycles
            NFock= 11  Conv=0.66D-08     -V/T= 2.0092
 Calling FoFJK, ICntrl=      2127 FMM=F ISym2X=0 I1Cent= 0 IOpClX= 0 NMat=1 NMatS=1 NMatT=0.
 -------------------------------------------------------------------
 Center     Atomic                   Forces (Hartrees/Bohr)
 Number     Number              X              Y              Z
 -------------------------------------------------------------------
      1        6          -0.000039712    0.000041470   -0.000084632
      2        1          -0.000004935    0.000005284    0.000023853
      3        1           0.000017566   -0.000067778    0.000057895
      4        6           0.000050873    0.000111628   -0.000152496
      5        8          -0.000064475    0.000029458   -0.000030489
      6        8           0.000038520   -0.000113779    0.000037961
      7        6          -0.000269000   -0.000182586    0.000142854
      8        1           0.000159508    0.000060144   -0.000123806
      9        1           0.000171433    0.000110180   -0.000021736
     10        6          -0.000402245   -0.000135012    0.000352023
     11        8           0.000235081    0.000069619   -0.000093668
     12        8           0.000113507    0.000045887   -0.000089319
     13        1          -0.000085733    0.000043451   -0.000000089
     14        6          -0.000036999   -0.000070953   -0.000076002
     15        1           0.000000848    0.000010576   -0.000015139
     16        6           0.000005984    0.000008221    0.000027878
     17        1          -0.000026521   -0.000043587   -0.000006349
     18        1           0.000000897   -0.000001176    0.000004985
     19        6          -0.000020355   -0.000014347   -0.000004696
     20        1          -0.000000825   -0.000003559    0.000002871
     21        6           0.000001144   -0.000003863    0.000001940
     22        1          -0.000002599   -0.000003559   -0.000001369
     23        1          -0.000001943    0.000000960   -0.000000578
     24        1           0.000001117   -0.000001954   -0.000000522
     25        6           0.000002478   -0.000026008   -0.000015625
     26        1          -0.000004923    0.000006220    0.000003678
     27        1          -0.000003235    0.000005506    0.000012660
     28        1          -0.000003178    0.000004643    0.000010849
     29        6          -0.000158881   -0.000220590    0.000209871
     30        8           0.000058490    0.000202013    0.000143843
     31        7           0.000246099    0.000140735    0.000154352
     32        1          -0.000020252    0.000044786    0.000103961
     33        6           0.000004154   -0.000022310   -0.000061592
     34        1          -0.000006097   -0.000007389    0.000019400
     35        6           0.000002188    0.000002940    0.000001042
     36        1          -0.000003668   -0.000000524    0.000001161
     37        6           0.000003958   -0.000003527    0.000000544
     38        1           0.000001840   -0.000000376    0.000003046
     39        1           0.000001570    0.000002930   -0.000000407
     40        1          -0.000008318    0.000003185   -0.000001170
     41        6           0.000001572    0.000005209    0.000001723
     42        1          -0.000001291    0.000001290    0.000001615
     43        1           0.000000386   -0.000000225    0.000002163
     44        1          -0.000001187    0.000000758    0.000000120
     45        8           0.000407311    0.000448100   -0.000307753
     46        1          -0.000098426   -0.000237621    0.000030278
     47        1          -0.000272111   -0.000226582   -0.000202728
     48        1          -0.000019546    0.000020156    0.000049513
     49        1           0.000046481   -0.000014070   -0.000132777
     50        1          -0.000016314   -0.000025102    0.000022902
     51        1          -0.000000238    0.000001128   -0.000002039
 -------------------------------------------------------------------
 Cartesian Forces:  Max     0.000448100 RMS     0.000106643

 GradGradGradGradGradGradGradGradGradGradGradGradGradGradGradGradGradGrad
 Berny optimization.
 FormGI is forming the generalized inverse of G from B-inverse, IUseBI=4.
 Internal  Forces:  Max     0.000529824 RMS     0.000121591
 Search for a saddle point.
 Step number   9 out of a maximum of  259
 All quantities printed in internal units (Hartrees-Bohrs-Radians)
 Swapping is turned off.
 Update second derivatives using D2CorX and points    7    8    9
 ITU=  0  0  0  0  0  0  0  0  0
     Eigenvalues ---   -0.02478  -0.00064   0.00005   0.00108   0.00138
     Eigenvalues ---    0.00195   0.00243   0.00281   0.00308   0.00325
     Eigenvalues ---    0.00347   0.00362   0.00400   0.00455   0.00515
     Eigenvalues ---    0.00663   0.00906   0.01194   0.01462   0.01929
     Eigenvalues ---    0.02130   0.02495   0.02851   0.03192   0.03458
     Eigenvalues ---    0.03522   0.03605   0.03760   0.03833   0.03885
     Eigenvalues ---    0.04002   0.04050   0.04245   0.04298   0.04417
     Eigenvalues ---    0.04443   0.04498   0.04516   0.04622   0.04657
     Eigenvalues ---    0.04675   0.04685   0.04726   0.04763   0.04769
     Eigenvalues ---    0.04821   0.04881   0.05158   0.05406   0.05471
     Eigenvalues ---    0.05620   0.05665   0.05804   0.05857   0.06740
     Eigenvalues ---    0.07400   0.07554   0.08122   0.08390   0.08649
     Eigenvalues ---    0.11064   0.11641   0.11799   0.11957   0.12104
     Eigenvalues ---    0.12123   0.12443   0.12519   0.12534   0.12575
     Eigenvalues ---    0.12774   0.12981   0.13156   0.13191   0.13403
     Eigenvalues ---    0.13502   0.13874   0.14106   0.14345   0.14482
     Eigenvalues ---    0.14979   0.15296   0.15392   0.17994   0.18112
     Eigenvalues ---    0.18509   0.18646   0.18746   0.19276   0.19810
     Eigenvalues ---    0.21054   0.22054   0.22409   0.22917   0.23403
     Eigenvalues ---    0.24594   0.26794   0.27702   0.27755   0.28518
     Eigenvalues ---    0.28855   0.28980   0.29124   0.29470   0.30253
     Eigenvalues ---    0.30951   0.31832   0.32317   0.32390   0.32802
     Eigenvalues ---    0.32881   0.32901   0.33002   0.33064   0.33141
     Eigenvalues ---    0.33252   0.33271   0.33322   0.33481   0.33524
     Eigenvalues ---    0.33526   0.33541   0.33647   0.33808   0.34036
     Eigenvalues ---    0.34156   0.34190   0.34266   0.34476   0.34694
     Eigenvalues ---    0.34703   0.34727   0.34840   0.35187   0.36993
     Eigenvalues ---    0.38546   0.39725   0.41380   0.42801   0.50581
     Eigenvalues ---    0.56522   0.57419   0.62236   0.69878   0.83628
     Eigenvalues ---    0.84336   0.90341
 Eigenvectors required to have negative eigenvalues:
                          R7        R15       R16       D72       D37
   1                    0.34094   0.33648  -0.24871  -0.23155  -0.21563
                          D69       D67       D39       D35       D23
   1                    0.21097  -0.20922  -0.20834  -0.20071   0.16824
 RFO step:  Lambda0=1.938008234D-06 Lambda=-6.44056765D-04.
 Linear search not attempted -- option 19 set.
 Iteration  1 RMS(Cart)=  0.06931278 RMS(Int)=  0.00982721
 Iteration  2 RMS(Cart)=  0.01294344 RMS(Int)=  0.00036256
 Iteration  3 RMS(Cart)=  0.00038236 RMS(Int)=  0.00005802
 Iteration  4 RMS(Cart)=  0.00000034 RMS(Int)=  0.00005802
 Variable       Old X    -DE/DX   Delta X   Delta X   Delta X     New X
                                 (Linear)    (Quad)   (Total)
    R1        2.06485   0.00001   0.00000   0.00085   0.00085   2.06570
    R2        2.06627   0.00004   0.00000  -0.00094  -0.00094   2.06533
    R3        2.90399  -0.00003   0.00000   0.00071   0.00071   2.90470
    R4        2.07264  -0.00005   0.00000   0.00034   0.00034   2.07298
    R5        2.40561   0.00005   0.00000  -0.00225  -0.00225   2.40336
    R6        2.37257   0.00010   0.00000   0.00180   0.00175   2.37432
    R7        2.82947  -0.00014   0.00000   0.02502   0.02506   2.85452
    R8        3.44353   0.00013   0.00000   0.00121   0.00117   3.44470
    R9        2.06466  -0.00005   0.00000   0.00151   0.00151   2.06617
   R10        2.06555  -0.00007   0.00000  -0.00179  -0.00179   2.06376
   R11        2.89719   0.00002   0.00000   0.00016   0.00016   2.89735
   R12        2.07179   0.00010   0.00000   0.00032   0.00032   2.07211
   R13        2.39259   0.00005   0.00000  -0.00065  -0.00061   2.39198
   R14        2.38796   0.00019   0.00000   0.00076   0.00081   2.38878
   R15        2.96048  -0.00029   0.00000   0.00315   0.00313   2.96361
   R16        2.95600   0.00021   0.00000  -0.01354  -0.01352   2.94248
   R17        1.92674   0.00027   0.00000   0.00666   0.00668   1.93342
   R18        2.06011   0.00001   0.00000  -0.00011  -0.00011   2.06000
   R19        2.89446  -0.00002   0.00000  -0.00089  -0.00089   2.89357
   R20        2.88803  -0.00007   0.00000  -0.00243  -0.00243   2.88560
   R21        2.07354  -0.00002   0.00000   0.00071   0.00071   2.07424
   R22        2.06575   0.00005   0.00000  -0.00035  -0.00035   2.06540
   R23        2.07021   0.00000   0.00000  -0.00011  -0.00011   2.07010
   R24        2.91371  -0.00003   0.00000  -0.00020  -0.00020   2.91351
   R25        2.08220  -0.00000   0.00000   0.00004   0.00004   2.08224
   R26        2.90040  -0.00000   0.00000   0.00007   0.00007   2.90047
   R27        2.90663   0.00000   0.00000  -0.00003  -0.00003   2.90659
   R28        2.07292   0.00000   0.00000   0.00005   0.00005   2.07296
   R29        2.07118  -0.00000   0.00000   0.00001   0.00001   2.07119
   R30        2.07344   0.00000   0.00000   0.00002   0.00002   2.07346
   R31        2.07349  -0.00000   0.00000   0.00001   0.00001   2.07350
   R32        2.06694   0.00001   0.00000  -0.00009  -0.00009   2.06685
   R33        2.07309  -0.00001   0.00000  -0.00017  -0.00017   2.07292
   R34        2.52874   0.00010   0.00000  -0.00552  -0.00556   2.52318
   R35        2.60735   0.00012   0.00000  -0.00656  -0.00655   2.60081
   R36        1.95107   0.00010   0.00000   0.00066   0.00062   1.95169
   R37        2.76694  -0.00002   0.00000   0.00068   0.00068   2.76762
   R38        2.07985   0.00001   0.00000  -0.00061  -0.00061   2.07924
   R39        2.90147   0.00000   0.00000  -0.00034  -0.00034   2.90113
   R40        2.07014  -0.00000   0.00000   0.00015   0.00015   2.07029
   R41        2.07478  -0.00000   0.00000  -0.00006  -0.00006   2.07472
   R42        2.89843  -0.00000   0.00000   0.00011   0.00011   2.89853
   R43        2.89770   0.00000   0.00000  -0.00003  -0.00003   2.89767
   R44        2.07273   0.00000   0.00000  -0.00007  -0.00007   2.07266
   R45        2.07562   0.00000   0.00000   0.00002   0.00002   2.07564
   R46        2.06507  -0.00000   0.00000   0.00009   0.00009   2.06515
   R47        2.07522   0.00000   0.00000   0.00002   0.00002   2.07524
   R48        2.07209   0.00000   0.00000  -0.00005  -0.00005   2.07204
   R49        2.07083   0.00000   0.00000  -0.00007  -0.00007   2.07076
   R50        1.96732  -0.00003   0.00000  -0.00678  -0.00674   1.96058
   R51        1.92927  -0.00005   0.00000  -0.00249  -0.00251   1.92677
    A1        1.93183  -0.00004   0.00000   0.00229   0.00228   1.93411
    A2        1.93418  -0.00005   0.00000  -0.00447  -0.00450   1.92969
    A3        1.89185   0.00002   0.00000  -0.01033  -0.01039   1.88146
    A4        1.92975   0.00008   0.00000   0.00928   0.00927   1.93902
    A5        1.87612   0.00002   0.00000   0.00717   0.00716   1.88328
    A6        1.89846  -0.00003   0.00000  -0.00412  -0.00416   1.89430
    A7        2.00751  -0.00006   0.00000   0.00460   0.00473   2.01224
    A8        2.04966  -0.00014   0.00000  -0.00689  -0.00676   2.04289
    A9        2.22525   0.00021   0.00000   0.00210   0.00183   2.22708
   A10        2.13402  -0.00003   0.00000  -0.00545  -0.00575   2.12827
   A11        2.01717   0.00029   0.00000   0.02307   0.02261   2.03979
   A12        1.93082   0.00014   0.00000   0.00156   0.00157   1.93239
   A13        1.93159   0.00006   0.00000  -0.00721  -0.00725   1.92435
   A14        1.88822  -0.00013   0.00000  -0.01601  -0.01609   1.87213
   A15        1.92955  -0.00001   0.00000   0.00888   0.00885   1.93841
   A16        1.88321  -0.00003   0.00000   0.01394   0.01388   1.89709
   A17        1.89902  -0.00002   0.00000  -0.00123  -0.00130   1.89772
   A18        2.03209  -0.00028   0.00000  -0.00839  -0.00845   2.02364
   A19        2.03140   0.00001   0.00000   0.00597   0.00591   2.03732
   A20        2.21888   0.00026   0.00000   0.00240   0.00250   2.22138
   A21        2.04559  -0.00008   0.00000   0.00066   0.00075   2.04634
   A22        2.10406   0.00053   0.00000   0.01133   0.01146   2.11552
   A23        1.92773   0.00001   0.00000   0.00035   0.00034   1.92807
   A24        1.85869   0.00005   0.00000  -0.00057  -0.00057   1.85812
   A25        1.86192  -0.00002   0.00000   0.00057   0.00057   1.86249
   A26        2.04845  -0.00015   0.00000  -0.00184  -0.00184   2.04662
   A27        1.92012   0.00008   0.00000   0.00060   0.00060   1.92072
   A28        1.83631   0.00003   0.00000   0.00109   0.00109   1.83740
   A29        1.91994  -0.00000   0.00000  -0.00303  -0.00303   1.91691
   A30        1.91535   0.00001   0.00000   0.00134   0.00134   1.91669
   A31        1.95946  -0.00002   0.00000   0.00129   0.00129   1.96074
   A32        1.84778   0.00000   0.00000   0.00112   0.00112   1.84890
   A33        1.89237  -0.00001   0.00000  -0.00171  -0.00171   1.89066
   A34        1.92552   0.00003   0.00000   0.00091   0.00090   1.92643
   A35        1.89152   0.00001   0.00000   0.00112   0.00112   1.89264
   A36        1.93318   0.00001   0.00000  -0.00096  -0.00096   1.93222
   A37        1.93669  -0.00003   0.00000  -0.00067  -0.00067   1.93602
   A38        1.88283  -0.00000   0.00000   0.00011   0.00011   1.88295
   A39        1.89172   0.00000   0.00000   0.00044   0.00044   1.89215
   A40        1.92627   0.00002   0.00000   0.00003   0.00003   1.92630
   A41        1.92460  -0.00000   0.00000  -0.00038  -0.00038   1.92422
   A42        1.94491  -0.00000   0.00000   0.00007   0.00007   1.94498
   A43        1.94774   0.00000   0.00000   0.00013   0.00013   1.94787
   A44        1.87598   0.00000   0.00000   0.00011   0.00011   1.87610
   A45        1.88075  -0.00000   0.00000   0.00000   0.00000   1.88075
   A46        1.88712  -0.00000   0.00000   0.00007   0.00007   1.88719
   A47        1.94331   0.00000   0.00000   0.00022   0.00022   1.94353
   A48        1.96410  -0.00002   0.00000  -0.00070  -0.00070   1.96340
   A49        1.91570  -0.00000   0.00000  -0.00021  -0.00021   1.91548
   A50        1.89731   0.00000   0.00000   0.00042   0.00042   1.89773
   A51        1.88168   0.00001   0.00000   0.00088   0.00088   1.88257
   A52        1.85806   0.00001   0.00000  -0.00057  -0.00057   1.85749
   A53        2.00011  -0.00010   0.00000   0.00787   0.00767   2.00779
   A54        2.01388  -0.00015   0.00000   0.00981   0.00959   2.02347
   A55        1.98720   0.00028   0.00000   0.00550   0.00539   1.99258
   A56        1.90929  -0.00025   0.00000   0.00309   0.00297   1.91226
   A57        1.95041  -0.00016   0.00000   0.00454   0.00438   1.95479
   A58        2.04451  -0.00006   0.00000   0.00046   0.00053   2.04504
   A59        1.91044   0.00020   0.00000   0.00108   0.00112   1.91156
   A60        2.84786   0.00035   0.00000   0.00673   0.00668   2.85455
   A61        1.93008   0.00002   0.00000  -0.00271  -0.00271   1.92737
   A62        1.92900   0.00000   0.00000   0.00018   0.00018   1.92919
   A63        1.89800  -0.00001   0.00000   0.00050   0.00050   1.89850
   A64        1.91335  -0.00001   0.00000   0.00133   0.00133   1.91468
   A65        1.86873  -0.00000   0.00000   0.00056   0.00056   1.86929
   A66        1.92374  -0.00000   0.00000   0.00014   0.00014   1.92388
   A67        1.86699  -0.00000   0.00000   0.00007   0.00007   1.86706
   A68        1.94459  -0.00000   0.00000   0.00026   0.00026   1.94485
   A69        1.92184   0.00000   0.00000  -0.00047  -0.00047   1.92137
   A70        1.89151   0.00000   0.00000  -0.00025  -0.00025   1.89126
   A71        1.89572   0.00000   0.00000   0.00050   0.00050   1.89622
   A72        1.94078  -0.00000   0.00000  -0.00009  -0.00009   1.94069
   A73        1.94247   0.00000   0.00000  -0.00029  -0.00029   1.94218
   A74        1.93057   0.00000   0.00000   0.00019   0.00019   1.93076
   A75        1.92893  -0.00000   0.00000   0.00077   0.00077   1.92970
   A76        1.88247  -0.00000   0.00000   0.00002   0.00002   1.88249
   A77        1.89724   0.00000   0.00000  -0.00070  -0.00070   1.89655
   A78        1.88031  -0.00000   0.00000  -0.00002  -0.00002   1.88029
   A79        1.93519   0.00000   0.00000   0.00015   0.00015   1.93534
   A80        1.94165   0.00000   0.00000  -0.00020  -0.00020   1.94146
   A81        1.94365  -0.00000   0.00000  -0.00010  -0.00010   1.94355
   A82        1.87764  -0.00000   0.00000   0.00001   0.00001   1.87766
   A83        1.87925  -0.00000   0.00000   0.00010   0.00010   1.87935
   A84        1.88367  -0.00000   0.00000   0.00004   0.00004   1.88371
   A85        1.96855   0.00037   0.00000   0.00219   0.00234   1.97089
   A86        3.13120  -0.00008   0.00000  -0.00162  -0.00163   3.12956
   A87        3.21276  -0.00028   0.00000  -0.03089  -0.03091   3.18186
   A88        3.03291  -0.00052   0.00000  -0.02301  -0.02306   3.00985
   A89        3.15063  -0.00026   0.00000  -0.00769  -0.00771   3.14293
   A90        3.13502   0.00013   0.00000  -0.00338  -0.00315   3.13187
   A91        3.15780   0.00012   0.00000   0.01476   0.01472   3.17251
    D1       -2.78749   0.00001   0.00000   0.15265   0.15268  -2.63481
    D2        0.39321  -0.00003   0.00000   0.15745   0.15746   0.55068
    D3       -0.63872  -0.00003   0.00000   0.15894   0.15895  -0.47977
    D4        2.54198  -0.00006   0.00000   0.16374   0.16373   2.70572
    D5        1.41757   0.00003   0.00000   0.17058   0.17057   1.58814
    D6       -1.68491  -0.00001   0.00000   0.17538   0.17536  -1.50956
    D7        3.08814   0.00025   0.00000   0.06701   0.06694  -3.12810
    D8       -0.09720   0.00027   0.00000   0.06141   0.06135  -0.03585
    D9       -3.10575   0.00030   0.00000  -0.05976  -0.05985   3.11758
   D10        0.08051   0.00027   0.00000  -0.05430  -0.05443   0.02608
   D11        2.50576   0.00038   0.00000  -0.02363  -0.02361   2.48215
   D12        1.23639   0.00049   0.00000  -0.02691  -0.02705   1.20934
   D13        0.48332   0.00000   0.00000   0.24222   0.24227   0.72559
   D14       -2.69858  -0.00018   0.00000   0.24160   0.24163  -2.45695
   D15        2.62887   0.00021   0.00000   0.24537   0.24535   2.87422
   D16       -0.55303   0.00002   0.00000   0.24474   0.24471  -0.30832
   D17       -1.58916   0.00015   0.00000   0.26686   0.26685  -1.32231
   D18        1.51212  -0.00004   0.00000   0.26623   0.26621   1.77834
   D19       -3.01385  -0.00033   0.00000   0.00186   0.00186  -3.01200
   D20        0.17303  -0.00011   0.00000   0.00251   0.00253   0.17556
   D21       -3.10808  -0.00008   0.00000   0.01427   0.01424  -3.09384
   D22       -0.01176  -0.00031   0.00000   0.01329   0.01324   0.00148
   D23       -2.90159  -0.00025   0.00000  -0.02935  -0.02930  -2.93089
   D24        0.54058  -0.00044   0.00000  -0.01459  -0.01471   0.52588
   D25       -1.36121   0.00002   0.00000   0.01506   0.01506  -1.34616
   D26        2.89576   0.00002   0.00000   0.01467   0.01468   2.91044
   D27        0.74772  -0.00001   0.00000   0.01165   0.01165   0.75937
   D28        0.77321  -0.00002   0.00000   0.01316   0.01316   0.78636
   D29       -1.25300  -0.00002   0.00000   0.01278   0.01278  -1.24022
   D30        2.88214  -0.00005   0.00000   0.00975   0.00975   2.89189
   D31        2.87109  -0.00001   0.00000   0.01378   0.01378   2.88487
   D32        0.84488  -0.00001   0.00000   0.01340   0.01340   0.85828
   D33       -1.30316  -0.00004   0.00000   0.01037   0.01037  -1.29279
   D34       -0.85328   0.00008   0.00000   0.01985   0.01992  -0.83336
   D35        3.07013  -0.00008   0.00000  -0.00883  -0.00890   3.06123
   D36       -3.02282   0.00014   0.00000   0.02117   0.02124  -3.00158
   D37        0.90059  -0.00002   0.00000  -0.00751  -0.00758   0.89301
   D38        1.11896   0.00010   0.00000   0.02073   0.02079   1.13975
   D39       -1.24082  -0.00006   0.00000  -0.00796  -0.00802  -1.24884
   D40        0.72429   0.00001   0.00000  -0.00108  -0.00108   0.72321
   D41        2.78653   0.00002   0.00000  -0.00081  -0.00081   2.78572
   D42       -1.35085   0.00002   0.00000  -0.00191  -0.00191  -1.35276
   D43        2.84903  -0.00001   0.00000  -0.00523  -0.00523   2.84380
   D44       -1.37191  -0.00001   0.00000  -0.00496  -0.00496  -1.37687
   D45        0.77390  -0.00000   0.00000  -0.00606  -0.00606   0.76784
   D46       -1.41803  -0.00000   0.00000  -0.00437  -0.00437  -1.42240
   D47        0.64421  -0.00000   0.00000  -0.00410  -0.00410   0.64011
   D48        2.79002   0.00001   0.00000  -0.00520  -0.00520   2.78482
   D49        1.01669  -0.00001   0.00000  -0.00195  -0.00195   1.01474
   D50       -1.06518  -0.00001   0.00000  -0.00189  -0.00189  -1.06707
   D51        3.10638  -0.00001   0.00000  -0.00212  -0.00212   3.10426
   D52        3.08421  -0.00000   0.00000  -0.00107  -0.00107   3.08314
   D53        1.00234  -0.00000   0.00000  -0.00100  -0.00100   1.00133
   D54       -1.10929  -0.00000   0.00000  -0.00123  -0.00123  -1.11052
   D55       -1.13515   0.00001   0.00000  -0.00045  -0.00045  -1.13560
   D56        3.06617   0.00001   0.00000  -0.00039  -0.00039   3.06578
   D57        0.95454   0.00001   0.00000  -0.00062  -0.00062   0.95392
   D58        2.99463  -0.00001   0.00000  -0.00223  -0.00223   2.99240
   D59        0.85937  -0.00000   0.00000  -0.00243  -0.00243   0.85694
   D60       -1.20640   0.00000   0.00000  -0.00113  -0.00113  -1.20753
   D61        0.91961  -0.00000   0.00000  -0.00348  -0.00348   0.91614
   D62       -1.21564   0.00000   0.00000  -0.00368  -0.00368  -1.21932
   D63        3.00177   0.00001   0.00000  -0.00238  -0.00238   2.99939
   D64       -1.13876  -0.00001   0.00000  -0.00389  -0.00390  -1.14266
   D65        3.00916  -0.00000   0.00000  -0.00409  -0.00409   3.00507
   D66        0.94339   0.00000   0.00000  -0.00280  -0.00280   0.94060
   D67        0.83462  -0.00023   0.00000  -0.00322  -0.00324   0.83138
   D68       -3.07679  -0.00026   0.00000   0.02694   0.02693  -3.04986
   D69       -0.92960   0.00021   0.00000   0.02047   0.02045  -0.90915
   D70        3.12975   0.00012   0.00000   0.01419   0.01418  -3.13926
   D71        2.98807   0.00021   0.00000  -0.00904  -0.00910   2.97896
   D72        0.76423   0.00013   0.00000  -0.01532  -0.01538   0.74885
   D73       -1.95403   0.00027   0.00000   0.03950   0.03948  -1.91455
   D74        0.34010   0.00023   0.00000   0.04478   0.04478   0.38489
   D75        1.03099  -0.00004   0.00000  -0.01358  -0.01363   1.01736
   D76       -3.13018  -0.00004   0.00000  -0.01359  -0.01365   3.13936
   D77       -1.01624  -0.00004   0.00000  -0.01299  -0.01304  -1.02928
   D78       -1.21210   0.00005   0.00000  -0.02140  -0.02135  -1.23345
   D79        0.90992   0.00005   0.00000  -0.02142  -0.02137   0.88855
   D80        3.02386   0.00004   0.00000  -0.02082  -0.02076   3.00309
   D81       -0.98811  -0.00001   0.00000  -0.00008  -0.00008  -0.98819
   D82        1.07623  -0.00001   0.00000  -0.00020  -0.00020   1.07603
   D83       -3.04504  -0.00001   0.00000  -0.00046  -0.00046  -3.04550
   D84        1.14376   0.00001   0.00000  -0.00248  -0.00248   1.14129
   D85       -3.07508   0.00001   0.00000  -0.00259  -0.00259  -3.07768
   D86       -0.91317   0.00001   0.00000  -0.00286  -0.00286  -0.91603
   D87       -3.08669  -0.00000   0.00000  -0.00091  -0.00091  -3.08760
   D88       -1.02236   0.00000   0.00000  -0.00103  -0.00103  -1.02338
   D89        1.13956  -0.00000   0.00000  -0.00129  -0.00129   1.13827
   D90       -3.07801   0.00000   0.00000  -0.00281  -0.00281  -3.08082
   D91        1.11280   0.00000   0.00000  -0.00277  -0.00277   1.11003
   D92       -0.96809   0.00000   0.00000  -0.00336  -0.00336  -0.97145
   D93       -1.02846  -0.00000   0.00000  -0.00273  -0.00273  -1.03119
   D94       -3.12084  -0.00000   0.00000  -0.00269  -0.00269  -3.12352
   D95        1.08146   0.00000   0.00000  -0.00328  -0.00328   1.07818
   D96        1.05402   0.00000   0.00000  -0.00233  -0.00233   1.05169
   D97       -1.03836  -0.00000   0.00000  -0.00229  -0.00229  -1.04064
   D98       -3.11924   0.00000   0.00000  -0.00288  -0.00288  -3.12212
   D99       -1.07854   0.00000   0.00000  -0.00042  -0.00042  -1.07896
   D100       3.11580   0.00000   0.00000  -0.00040  -0.00040   3.11540
   D101       1.01364   0.00000   0.00000  -0.00026  -0.00026   1.01338
   D102      -3.11764   0.00000   0.00000  -0.00053  -0.00053  -3.11817
   D103       1.07671   0.00000   0.00000  -0.00052  -0.00052   1.07619
   D104      -1.02545   0.00000   0.00000  -0.00037  -0.00037  -1.02582
   D105       1.08558  -0.00000   0.00000  -0.00049  -0.00049   1.08510
   D106      -1.00326  -0.00000   0.00000  -0.00047  -0.00047  -1.00373
   D107      -3.10542  -0.00000   0.00000  -0.00032  -0.00032  -3.10574
         Item               Value     Threshold  Converged?
 Maximum Force            0.000530     0.000450     NO 
 RMS     Force            0.000122     0.000300     YES
 Maximum Displacement     0.492772     0.001800     NO 
 RMS     Displacement     0.076437     0.001200     NO 
 Predicted change in Energy=-2.466050D-04
 GradGradGradGradGradGradGradGradGradGradGradGradGradGradGradGradGradGrad

 Symmetry turned off by external request.
 Stoichiometry    C14H30NO6(1-)
 Framework group  C1[X(C14H30NO6)]
 Deg. of freedom   147
 Full point group                 C1      NOp   1
                          Input orientation:                          
 ---------------------------------------------------------------------
 Center     Atomic      Atomic             Coordinates (Angstroms)
 Number     Number       Type             X           Y           Z
 ---------------------------------------------------------------------
      1          6           0       59.274031   32.556864   52.625263
      2          1           0       59.996385   32.274957   53.395744
      3          1           0       58.586438   31.733135   52.417473
      4          6           0       58.509707   33.824443   53.039669
      5          8           0       57.329556   33.923310   52.576043
      6          8           0       59.127728   34.658577   53.747418
      7          6           0       52.855063   38.424416   50.294019
      8          1           0       52.255749   37.595516   49.907756
      9          1           0       52.212585   39.218072   50.681321
     10          6           0       53.822192   37.922688   51.372753
     11          8           0       54.394741   36.819454   51.133457
     12          8           0       53.994309   38.672910   52.375476
     13          1           0       55.000633   38.295618   53.502195
     14          6           0       57.268150   37.912815   52.425601
     15          1           0       56.429427   38.170199   51.778584
     16          6           0       58.280859   37.047254   51.670730
     17          1           0       57.911055   36.021262   51.598937
     18          1           0       59.216564   36.990692   52.237531
     19          6           0       58.548017   37.567220   50.244092
     20          1           0       58.619434   38.666148   50.281325
     21          6           0       59.881308   37.026041   49.709992
     22          1           0       59.874313   35.929103   49.712941
     23          1           0       60.723529   37.351791   50.331140
     24          1           0       60.068279   37.356763   48.680637
     25          6           0       57.397758   37.186961   49.296428
     26          1           0       57.504391   37.678485   48.321241
     27          1           0       56.415892   37.435230   49.709400
     28          1           0       57.398651   36.102914   49.128730
     29          6           0       56.666658   37.332093   53.703363
     30          8           0       55.670508   38.045490   54.233962
     31          7           0       57.565817   36.847158   54.625598
     32          1           0       58.229647   36.177776   54.203798
     33          6           0       57.017920   36.281035   55.860203
     34          1           0       56.334703   35.449495   55.631312
     35          6           0       58.148185   35.785852   56.773533
     36          1           0       58.735024   35.061640   56.193438
     37          6           0       59.074861   36.934419   57.191532
     38          1           0       59.915826   36.568543   57.793105
     39          1           0       58.527870   37.673934   57.791831
     40          1           0       59.471255   37.447398   56.311757
     41          6           0       57.561763   35.073068   57.997993
     42          1           0       56.946170   35.760337   58.593545
     43          1           0       58.354177   34.687989   58.650718
     44          1           0       56.927943   34.229256   57.702987
     45          8           0       55.815803   35.907544   53.087139
     46          1           0       56.451251   35.115651   52.873805
     47          1           0       55.249806   36.189181   52.287193
     48          1           0       59.831583   32.771004   51.705135
     49          1           0       53.438705   38.822489   49.455423
     50          1           0       57.734342   38.858939   52.729464
     51          1           0       56.428684   37.051108   56.370124
 ---------------------------------------------------------------------
 Rotational constants (GHZ):      0.3093971      0.1979153      0.1525387
 Standard basis: 6-31G(d,p) (6D, 7F)
   465 basis functions,   798 primitive gaussians,   465 cartesian basis functions
    85 alpha electrons       85 beta electrons
       nuclear repulsion energy      1951.2357841589 Hartrees.
 NAtoms=   51 NActive=   51 NUniq=   51 SFac= 1.00D+00 NAtFMM=   60 NAOKFM=F Big=F
 Integral buffers will be    131072 words long.
 Raffenetti 2 integral format.
 Two-electron integral symmetry is turned off.
 Nuclear repulsion after empirical dispersion term =     1951.1748141172 Hartrees.
 One-electron integrals computed using PRISM.
 NBasis=   465 RedAO= T EigKep=  1.90D-03  NBF=   465
 NBsUse=   465 1.00D-06 EigRej= -1.00D+00 NBFU=   465
 Initial guess from the checkpoint file:  "ts-frame25_qm-modify-struc_-1.chk"
 B after Tr=     0.029353   -0.056009    0.011161
         Rot=    1.000000   -0.000028   -0.000052   -0.000304 Ang=  -0.04 deg.
 ExpMin= 1.61D-01 ExpMax= 5.48D+03 ExpMxC= 8.25D+02 IAcc=2 IRadAn=         4 AccDes= 0.00D+00
 Harris functional with IExCor=  402 and IRadAn=       4 diagonalized for initial guess.
 HarFok:  IExCor=  402 AccDes= 0.00D+00 IRadAn=         4 IDoV= 1 UseB2=F ITyADJ=14
 ICtDFT=  3500011 ScaDFX=  1.000000  1.000000  1.000000  1.000000
 FoFCou: FMM=F IPFlag=           0 FMFlag=      100000 FMFlg1=           0
         NFxFlg=           0 DoJE=T BraDBF=F KetDBF=T FulRan=T
         wScrn=  0.000000 ICntrl=     500 IOpCl=  0 I1Cent=   200000004 NGrid=           0
         NMat0=    1 NMatS0=      1 NMatT0=    0 NMatD0=    1 NMtDS0=    0 NMtDT0=    0
 Symmetry not used in FoFCou.
 Requested convergence on RMS density matrix=1.00D-08 within 128 cycles.
 Requested convergence on MAX density matrix=1.00D-06.
 Requested convergence on             energy=1.00D-06.
 No special actions if energy rises.
 Integral accuracy reduced to 1.0D-05 until final iterations.
 Initial convergence to 1.0D-05 achieved.  Increase integral accuracy.
 SCF Done:  E(RB3LYP) =  -1057.90648565     A.U. after   11 cycles
            NFock= 11  Conv=0.88D-08     -V/T= 2.0092
 Calling FoFJK, ICntrl=      2127 FMM=F ISym2X=0 I1Cent= 0 IOpClX= 0 NMat=1 NMatS=1 NMatT=0.
 -------------------------------------------------------------------
 Center     Atomic                   Forces (Hartrees/Bohr)
 Number     Number              X              Y              Z
 -------------------------------------------------------------------
      1        6           0.000236565    0.000203451   -0.000156991
      2        1           0.000003264   -0.000137667    0.000061842
      3        1          -0.000049003    0.000022416    0.000287541
      4        6          -0.000424748   -0.000295094   -0.000345802
      5        8           0.000179741   -0.000047545    0.000104136
      6        8           0.000114704    0.000157869    0.000283926
      7        6           0.000251447    0.000233396   -0.000147562
      8        1          -0.000075340   -0.000062333    0.000166609
      9        1          -0.000194754   -0.000036675   -0.000021965
     10        6          -0.000038969   -0.000088377   -0.000327557
     11        8          -0.000471110    0.000362521   -0.000199852
     12        8           0.000285274   -0.000173344    0.000284354
     13        1           0.000593204   -0.000205172    0.000018273
     14        6           0.000197236    0.000310356    0.000392678
     15        1          -0.000011551   -0.000002135    0.000044173
     16        6           0.000011079   -0.000045050   -0.000170324
     17        1           0.000192727    0.000175822    0.000054789
     18        1           0.000005095    0.000058458   -0.000057826
     19        6           0.000044838    0.000047686    0.000011991
     20        1           0.000004529    0.000013033   -0.000009417
     21        6          -0.000005582    0.000021475   -0.000012521
     22        1           0.000008473   -0.000002226    0.000003583
     23        1           0.000003530   -0.000007927    0.000001545
     24        1          -0.000003141   -0.000002379   -0.000000459
     25        6          -0.000002175    0.000114268    0.000047952
     26        1           0.000026599   -0.000040337   -0.000025375
     27        1          -0.000019261   -0.000031560   -0.000041537
     28        1          -0.000012437   -0.000010577   -0.000034978
     29        6           0.000796225    0.000883879   -0.000717827
     30        8          -0.000215686   -0.001233931   -0.000951679
     31        7          -0.001222648   -0.000317254   -0.000844867
     32        1          -0.000164670   -0.000263301   -0.000484660
     33        6          -0.000007033    0.000092091    0.000258596
     34        1           0.000036463    0.000051629   -0.000096072
     35        6           0.000010334   -0.000022313   -0.000003558
     36        1          -0.000006665   -0.000003694   -0.000006407
     37        6          -0.000020284    0.000010206    0.000002402
     38        1          -0.000003802    0.000006192   -0.000019216
     39        1           0.000002828   -0.000005090    0.000000457
     40        1           0.000034251    0.000008227    0.000007633
     41        6          -0.000014590    0.000002070   -0.000000025
     42        1           0.000003232   -0.000000704   -0.000003061
     43        1          -0.000002286    0.000005330   -0.000008999
     44        1           0.000004960    0.000001670    0.000001185
     45        8          -0.001519653   -0.002388605    0.001547879
     46        1          -0.000023820    0.001675581    0.000099186
     47        1           0.001337204    0.000879842    0.000933879
     48        1           0.000079004    0.000013633    0.000058227
     49        1          -0.000026535   -0.000006485    0.000070498
     50        1           0.000070646    0.000097791   -0.000055124
     51        1           0.000002294   -0.000019117    0.000000324
 -------------------------------------------------------------------
 Cartesian Forces:  Max     0.002388605 RMS     0.000415061

 GradGradGradGradGradGradGradGradGradGradGradGradGradGradGradGradGradGrad
 Berny optimization.
 FormGI is forming the generalized inverse of G from B-inverse, IUseBI=4.
 Internal  Forces:  Max     0.002537155 RMS     0.000585391
 Search for a saddle point.
 Step number  10 out of a maximum of  259
 All quantities printed in internal units (Hartrees-Bohrs-Radians)
 Swapping is turned off.
 Update second derivatives using D2CorX and points    9   10
 ITU=  0  0  0  0  0  0  0  0  0  0
     Eigenvalues ---   -0.02489  -0.00015   0.00008   0.00110   0.00140
     Eigenvalues ---    0.00195   0.00248   0.00282   0.00309   0.00325
     Eigenvalues ---    0.00350   0.00363   0.00400   0.00455   0.00515
     Eigenvalues ---    0.00664   0.00906   0.01195   0.01461   0.01930
     Eigenvalues ---    0.02132   0.02496   0.02852   0.03192   0.03475
     Eigenvalues ---    0.03522   0.03606   0.03761   0.03833   0.03885
     Eigenvalues ---    0.04002   0.04050   0.04245   0.04298   0.04417
     Eigenvalues ---    0.04443   0.04497   0.04516   0.04622   0.04657
     Eigenvalues ---    0.04675   0.04685   0.04726   0.04763   0.04769
     Eigenvalues ---    0.04821   0.04881   0.05158   0.05410   0.05477
     Eigenvalues ---    0.05620   0.05671   0.05804   0.05858   0.06737
     Eigenvalues ---    0.07402   0.07554   0.08126   0.08391   0.08650
     Eigenvalues ---    0.11065   0.11640   0.11795   0.11959   0.12104
     Eigenvalues ---    0.12123   0.12443   0.12519   0.12532   0.12575
     Eigenvalues ---    0.12775   0.12978   0.13156   0.13188   0.13404
     Eigenvalues ---    0.13501   0.13874   0.14106   0.14345   0.14482
     Eigenvalues ---    0.14979   0.15296   0.15392   0.17993   0.18112
     Eigenvalues ---    0.18506   0.18645   0.18743   0.19274   0.19807
     Eigenvalues ---    0.21058   0.22057   0.22409   0.22926   0.23404
     Eigenvalues ---    0.24595   0.26793   0.27699   0.27750   0.28518
     Eigenvalues ---    0.28855   0.28983   0.29132   0.29470   0.30254
     Eigenvalues ---    0.30951   0.31832   0.32317   0.32389   0.32802
     Eigenvalues ---    0.32881   0.32901   0.33002   0.33064   0.33142
     Eigenvalues ---    0.33252   0.33271   0.33322   0.33481   0.33525
     Eigenvalues ---    0.33526   0.33541   0.33647   0.33809   0.34037
     Eigenvalues ---    0.34156   0.34190   0.34267   0.34476   0.34694
     Eigenvalues ---    0.34703   0.34727   0.34840   0.35187   0.36995
     Eigenvalues ---    0.38546   0.39726   0.41380   0.42792   0.50582
     Eigenvalues ---    0.56522   0.57420   0.62230   0.69877   0.83687
     Eigenvalues ---    0.84325   0.90372
 Eigenvectors required to have negative eigenvalues:
                          R7        R15       R16       D72       D37
   1                    0.34212   0.33675  -0.24912  -0.23294  -0.21619
                          D69       D67       D39       D35       D23
   1                    0.21204  -0.20952  -0.20896  -0.20134   0.16778
 RFO step:  Lambda0=4.807217987D-05 Lambda=-3.95161197D-04.
 Linear search not attempted -- option 19 set.
 Iteration  1 RMS(Cart)=  0.06352629 RMS(Int)=  0.01757808
 Iteration  2 RMS(Cart)=  0.02420755 RMS(Int)=  0.00131997
 Iteration  3 RMS(Cart)=  0.00136336 RMS(Int)=  0.00007404
 Iteration  4 RMS(Cart)=  0.00000326 RMS(Int)=  0.00007400
 Iteration  5 RMS(Cart)=  0.00000000 RMS(Int)=  0.00007400
 Variable       Old X    -DE/DX   Delta X   Delta X   Delta X     New X
                                 (Linear)    (Quad)   (Total)
    R1        2.06570   0.00008   0.00000  -0.00009  -0.00009   2.06561
    R2        2.06533  -0.00004   0.00000  -0.00005  -0.00005   2.06529
    R3        2.90470  -0.00002   0.00000  -0.00110  -0.00110   2.90360
    R4        2.07298  -0.00000   0.00000   0.00007   0.00007   2.07306
    R5        2.40336  -0.00013   0.00000   0.00109   0.00108   2.40444
    R6        2.37432  -0.00045   0.00000   0.00003  -0.00003   2.37430
    R7        2.85452   0.00075   0.00000  -0.00336  -0.00330   2.85123
    R8        3.44470  -0.00071   0.00000  -0.01159  -0.01166   3.43304
    R9        2.06617   0.00003   0.00000   0.00216   0.00216   2.06833
   R10        2.06376   0.00008   0.00000  -0.00169  -0.00169   2.06207
   R11        2.89735   0.00002   0.00000  -0.00074  -0.00074   2.89661
   R12        2.07211  -0.00007   0.00000  -0.00039  -0.00039   2.07172
   R13        2.39198  -0.00051   0.00000   0.00320   0.00326   2.39524
   R14        2.38878  -0.00097   0.00000  -0.00383  -0.00376   2.38501
   R15        2.96361   0.00139   0.00000  -0.00685  -0.00687   2.95674
   R16        2.94248  -0.00100   0.00000   0.02766   0.02768   2.97015
   R17        1.93342  -0.00144   0.00000  -0.01246  -0.01243   1.92099
   R18        2.06000  -0.00002   0.00000   0.00011   0.00011   2.06011
   R19        2.89357   0.00011   0.00000   0.00142   0.00142   2.89499
   R20        2.88560   0.00034   0.00000   0.00294   0.00294   2.88854
   R21        2.07424   0.00010   0.00000  -0.00080  -0.00080   2.07344
   R22        2.06540  -0.00023   0.00000   0.00049   0.00049   2.06589
   R23        2.07010  -0.00003   0.00000  -0.00008  -0.00008   2.07002
   R24        2.91351   0.00010   0.00000   0.00045   0.00045   2.91396
   R25        2.08224   0.00001   0.00000  -0.00004  -0.00004   2.08220
   R26        2.90047   0.00000   0.00000  -0.00006  -0.00006   2.90041
   R27        2.90659   0.00003   0.00000   0.00002   0.00002   2.90662
   R28        2.07296   0.00000   0.00000   0.00006   0.00006   2.07302
   R29        2.07119   0.00000   0.00000  -0.00003  -0.00003   2.07116
   R30        2.07346  -0.00000   0.00000  -0.00001  -0.00001   2.07345
   R31        2.07350   0.00001   0.00000   0.00004   0.00004   2.07354
   R32        2.06685  -0.00001   0.00000   0.00017   0.00017   2.06701
   R33        2.07292   0.00002   0.00000   0.00019   0.00019   2.07311
   R34        2.52318  -0.00082   0.00000   0.00613   0.00606   2.52924
   R35        2.60081  -0.00097   0.00000   0.00383   0.00385   2.60465
   R36        1.95169  -0.00064   0.00000   0.00029   0.00023   1.95192
   R37        2.76762   0.00005   0.00000  -0.00095  -0.00095   2.76667
   R38        2.07924  -0.00004   0.00000   0.00053   0.00053   2.07978
   R39        2.90113  -0.00001   0.00000   0.00037   0.00037   2.90150
   R40        2.07029  -0.00001   0.00000  -0.00015  -0.00015   2.07014
   R41        2.07472   0.00000   0.00000  -0.00001  -0.00001   2.07472
   R42        2.89853   0.00002   0.00000  -0.00006  -0.00006   2.89848
   R43        2.89767  -0.00001   0.00000   0.00002   0.00002   2.89769
   R44        2.07266  -0.00002   0.00000   0.00005   0.00005   2.07271
   R45        2.07564  -0.00000   0.00000  -0.00002  -0.00002   2.07562
   R46        2.06515   0.00001   0.00000  -0.00009  -0.00009   2.06507
   R47        2.07524  -0.00000   0.00000  -0.00002  -0.00002   2.07522
   R48        2.07204  -0.00001   0.00000   0.00004   0.00004   2.07208
   R49        2.07076  -0.00000   0.00000   0.00009   0.00009   2.07085
   R50        1.96058  -0.00056   0.00000  -0.00045  -0.00039   1.96020
   R51        1.92677   0.00021   0.00000   0.00491   0.00488   1.93165
    A1        1.93411  -0.00010   0.00000  -0.00050  -0.00050   1.93361
    A2        1.92969   0.00008   0.00000  -0.00058  -0.00058   1.92911
    A3        1.88146  -0.00004   0.00000   0.00068   0.00068   1.88214
    A4        1.93902  -0.00020   0.00000  -0.00183  -0.00183   1.93719
    A5        1.88328   0.00017   0.00000   0.00033   0.00033   1.88361
    A6        1.89430   0.00010   0.00000   0.00206   0.00206   1.89636
    A7        2.01224   0.00093   0.00000   0.00150   0.00163   2.01386
    A8        2.04289  -0.00001   0.00000  -0.00061  -0.00049   2.04240
    A9        2.22708  -0.00091   0.00000  -0.00099  -0.00124   2.22583
   A10        2.12827   0.00014   0.00000   0.01108   0.01085   2.13912
   A11        2.03979  -0.00186   0.00000  -0.03024  -0.03071   2.00907
   A12        1.93239  -0.00010   0.00000  -0.00186  -0.00184   1.93055
   A13        1.92435  -0.00022   0.00000  -0.01301  -0.01305   1.91130
   A14        1.87213   0.00012   0.00000  -0.01638  -0.01649   1.85565
   A15        1.93841   0.00016   0.00000   0.01132   0.01126   1.94967
   A16        1.89709   0.00001   0.00000   0.01819   0.01804   1.91513
   A17        1.89772   0.00003   0.00000   0.00133   0.00120   1.89893
   A18        2.02364   0.00089   0.00000  -0.00974  -0.00986   2.01378
   A19        2.03732   0.00074   0.00000   0.01430   0.01418   2.05150
   A20        2.22138  -0.00162   0.00000  -0.00451  -0.00427   2.21711
   A21        2.04634   0.00013   0.00000  -0.00399  -0.00374   2.04261
   A22        2.11552  -0.00254   0.00000  -0.01727  -0.01694   2.09858
   A23        1.92807  -0.00010   0.00000  -0.00116  -0.00117   1.92690
   A24        1.85812  -0.00037   0.00000   0.00090   0.00089   1.85901
   A25        1.86249   0.00011   0.00000  -0.00045  -0.00046   1.86203
   A26        2.04662   0.00096   0.00000   0.00553   0.00554   2.05215
   A27        1.92072  -0.00042   0.00000  -0.00143  -0.00142   1.91929
   A28        1.83740  -0.00024   0.00000  -0.00389  -0.00388   1.83352
   A29        1.91691   0.00009   0.00000   0.00441   0.00441   1.92132
   A30        1.91669   0.00001   0.00000  -0.00155  -0.00156   1.91514
   A31        1.96074  -0.00008   0.00000  -0.00241  -0.00242   1.95833
   A32        1.84890  -0.00003   0.00000  -0.00191  -0.00190   1.84699
   A33        1.89066   0.00006   0.00000   0.00262   0.00262   1.89328
   A34        1.92643  -0.00005   0.00000  -0.00101  -0.00101   1.92541
   A35        1.89264  -0.00002   0.00000  -0.00144  -0.00144   1.89120
   A36        1.93222  -0.00003   0.00000   0.00099   0.00099   1.93321
   A37        1.93602   0.00010   0.00000   0.00121   0.00120   1.93722
   A38        1.88295   0.00002   0.00000  -0.00028  -0.00028   1.88266
   A39        1.89215  -0.00002   0.00000  -0.00066  -0.00066   1.89150
   A40        1.92630  -0.00005   0.00000   0.00007   0.00007   1.92637
   A41        1.92422   0.00001   0.00000   0.00042   0.00042   1.92464
   A42        1.94498   0.00000   0.00000  -0.00006  -0.00006   1.94492
   A43        1.94787  -0.00000   0.00000  -0.00007  -0.00007   1.94780
   A44        1.87610  -0.00001   0.00000  -0.00012  -0.00012   1.87598
   A45        1.88075  -0.00000   0.00000  -0.00018  -0.00018   1.88058
   A46        1.88719   0.00000   0.00000  -0.00001  -0.00001   1.88718
   A47        1.94353  -0.00002   0.00000  -0.00025  -0.00025   1.94328
   A48        1.96340   0.00008   0.00000   0.00017   0.00017   1.96357
   A49        1.91548   0.00002   0.00000   0.00040   0.00040   1.91589
   A50        1.89773  -0.00001   0.00000   0.00058   0.00058   1.89831
   A51        1.88257  -0.00004   0.00000  -0.00112  -0.00112   1.88145
   A52        1.85749  -0.00004   0.00000   0.00018   0.00018   1.85766
   A53        2.00779   0.00031   0.00000  -0.01056  -0.01085   1.99693
   A54        2.02347   0.00094   0.00000  -0.01065  -0.01095   2.01252
   A55        1.99258  -0.00140   0.00000  -0.00671  -0.00697   1.98561
   A56        1.91226   0.00121   0.00000  -0.00299  -0.00303   1.90924
   A57        1.95479   0.00064   0.00000  -0.00315  -0.00332   1.95147
   A58        2.04504   0.00026   0.00000   0.00072   0.00080   2.04584
   A59        1.91156  -0.00091   0.00000   0.00041   0.00047   1.91203
   A60        2.85455  -0.00161   0.00000  -0.00208  -0.00202   2.85253
   A61        1.92737  -0.00009   0.00000   0.00285   0.00285   1.93022
   A62        1.92919   0.00001   0.00000   0.00001   0.00001   1.92920
   A63        1.89850   0.00003   0.00000  -0.00030  -0.00030   1.89819
   A64        1.91468   0.00005   0.00000  -0.00135  -0.00135   1.91333
   A65        1.86929   0.00001   0.00000  -0.00091  -0.00091   1.86837
   A66        1.92388   0.00000   0.00000  -0.00030  -0.00030   1.92358
   A67        1.86706  -0.00000   0.00000  -0.00004  -0.00004   1.86703
   A68        1.94485   0.00001   0.00000  -0.00027  -0.00027   1.94458
   A69        1.92137  -0.00001   0.00000   0.00035   0.00035   1.92173
   A70        1.89126  -0.00000   0.00000   0.00007   0.00007   1.89134
   A71        1.89622   0.00000   0.00000  -0.00014  -0.00014   1.89609
   A72        1.94069   0.00000   0.00000   0.00001   0.00001   1.94070
   A73        1.94218  -0.00001   0.00000   0.00018   0.00018   1.94237
   A74        1.93076  -0.00000   0.00000  -0.00013  -0.00013   1.93062
   A75        1.92970   0.00004   0.00000  -0.00047  -0.00047   1.92923
   A76        1.88249   0.00000   0.00000  -0.00001  -0.00001   1.88248
   A77        1.89655  -0.00003   0.00000   0.00052   0.00052   1.89707
   A78        1.88029  -0.00001   0.00000  -0.00008  -0.00008   1.88021
   A79        1.93534   0.00000   0.00000  -0.00007  -0.00007   1.93527
   A80        1.94146  -0.00001   0.00000   0.00015   0.00015   1.94161
   A81        1.94355   0.00000   0.00000   0.00012   0.00012   1.94367
   A82        1.87766   0.00000   0.00000   0.00001   0.00001   1.87767
   A83        1.87935   0.00000   0.00000  -0.00012  -0.00012   1.87923
   A84        1.88371   0.00000   0.00000  -0.00011  -0.00011   1.88360
   A85        1.97089  -0.00230   0.00000  -0.01183  -0.01172   1.95917
   A86        3.12956   0.00028   0.00000   0.00443   0.00453   3.13410
   A87        3.18186   0.00141   0.00000   0.03719   0.03733   3.21918
   A88        3.00985   0.00247   0.00000   0.02778   0.02779   3.03764
   A89        3.14293   0.00095   0.00000   0.00665   0.00657   3.14950
   A90        3.13187  -0.00089   0.00000   0.00606   0.00626   3.13813
   A91        3.17251  -0.00038   0.00000  -0.02036  -0.02028   3.15224
    D1       -2.63481   0.00013   0.00000  -0.00883  -0.00882  -2.64363
    D2        0.55068   0.00002   0.00000  -0.00647  -0.00648   0.54420
    D3       -0.47977  -0.00009   0.00000  -0.01117  -0.01116  -0.49093
    D4        2.70572  -0.00020   0.00000  -0.00881  -0.00882   2.69690
    D5        1.58814   0.00007   0.00000  -0.01056  -0.01056   1.57758
    D6       -1.50956  -0.00005   0.00000  -0.00821  -0.00822  -1.51777
    D7       -3.12810  -0.00149   0.00000  -0.07394  -0.07410   3.08098
    D8       -0.03585  -0.00133   0.00000  -0.07657  -0.07670  -0.11255
    D9        3.11758  -0.00121   0.00000   0.06418   0.06401  -3.10160
   D10        0.02608  -0.00140   0.00000   0.06680   0.06659   0.09268
   D11        2.48215  -0.00183   0.00000   0.00885   0.00879   2.49094
   D12        1.20934  -0.00218   0.00000   0.03155   0.03139   1.24073
   D13        0.72559   0.00001   0.00000   0.29884   0.29889   1.02447
   D14       -2.45695   0.00012   0.00000   0.29993   0.29999  -2.15697
   D15        2.87422  -0.00016   0.00000   0.29518   0.29511  -3.11385
   D16       -0.30832  -0.00005   0.00000   0.29627   0.29621  -0.01211
   D17       -1.32231  -0.00003   0.00000   0.32532   0.32534  -0.99697
   D18        1.77834   0.00008   0.00000   0.32642   0.32643   2.10477
   D19       -3.01200   0.00104   0.00000   0.01764   0.01757  -2.99442
   D20        0.17556   0.00084   0.00000   0.01592   0.01587   0.19143
   D21       -3.09384   0.00098   0.00000  -0.01217  -0.01224  -3.10607
   D22        0.00148   0.00119   0.00000  -0.01100  -0.01106  -0.00958
   D23       -2.93089   0.00110   0.00000   0.02630   0.02622  -2.90467
   D24        0.52588   0.00221   0.00000  -0.00565  -0.00573   0.52014
   D25       -1.34616  -0.00013   0.00000  -0.01522  -0.01522  -1.36138
   D26        2.91044  -0.00015   0.00000  -0.01457  -0.01457   2.89587
   D27        0.75937  -0.00004   0.00000  -0.01046  -0.01046   0.74891
   D28        0.78636   0.00002   0.00000  -0.01074  -0.01074   0.77562
   D29       -1.24022  -0.00000   0.00000  -0.01008  -0.01008  -1.25031
   D30        2.89189   0.00011   0.00000  -0.00597  -0.00597   2.88592
   D31        2.88487   0.00006   0.00000  -0.01309  -0.01309   2.87178
   D32        0.85828   0.00004   0.00000  -0.01244  -0.01243   0.84585
   D33       -1.29279   0.00015   0.00000  -0.00832  -0.00832  -1.30111
   D34       -0.83336  -0.00039   0.00000  -0.02142  -0.02134  -0.85470
   D35        3.06123   0.00040   0.00000   0.01514   0.01507   3.07630
   D36       -3.00158  -0.00063   0.00000  -0.02454  -0.02447  -3.02605
   D37        0.89301   0.00016   0.00000   0.01202   0.01194   0.90495
   D38        1.13975  -0.00052   0.00000  -0.02325  -0.02317   1.11658
   D39       -1.24884   0.00026   0.00000   0.01331   0.01323  -1.23561
   D40        0.72321  -0.00005   0.00000  -0.00173  -0.00173   0.72147
   D41        2.78572  -0.00006   0.00000  -0.00238  -0.00238   2.78334
   D42       -1.35276  -0.00007   0.00000  -0.00075  -0.00075  -1.35351
   D43        2.84380   0.00005   0.00000   0.00405   0.00405   2.84786
   D44       -1.37687   0.00004   0.00000   0.00341   0.00341  -1.37347
   D45        0.76784   0.00003   0.00000   0.00504   0.00504   0.77288
   D46       -1.42240   0.00002   0.00000   0.00271   0.00271  -1.41969
   D47        0.64011   0.00001   0.00000   0.00207   0.00207   0.64218
   D48        2.78482   0.00000   0.00000   0.00370   0.00370   2.78852
   D49        1.01474   0.00003   0.00000   0.00241   0.00241   1.01715
   D50       -1.06707   0.00003   0.00000   0.00232   0.00232  -1.06475
   D51        3.10426   0.00003   0.00000   0.00242   0.00242   3.10668
   D52        3.08314   0.00000   0.00000   0.00106   0.00106   3.08420
   D53        1.00133   0.00000   0.00000   0.00096   0.00096   1.00230
   D54       -1.11052   0.00000   0.00000   0.00107   0.00107  -1.10945
   D55       -1.13560  -0.00004   0.00000   0.00014   0.00014  -1.13546
   D56        3.06578  -0.00004   0.00000   0.00004   0.00004   3.06582
   D57        0.95392  -0.00004   0.00000   0.00015   0.00015   0.95407
   D58        2.99240   0.00004   0.00000   0.00080   0.00080   2.99319
   D59        0.85694   0.00001   0.00000   0.00010   0.00010   0.85704
   D60       -1.20753  -0.00000   0.00000  -0.00049  -0.00049  -1.20803
   D61        0.91614   0.00001   0.00000   0.00225   0.00225   0.91839
   D62       -1.21932  -0.00001   0.00000   0.00156   0.00156  -1.21776
   D63        2.99939  -0.00003   0.00000   0.00096   0.00096   3.00036
   D64       -1.14266   0.00003   0.00000   0.00295   0.00295  -1.13971
   D65        3.00507   0.00000   0.00000   0.00225   0.00225   3.00732
   D66        0.94060  -0.00001   0.00000   0.00166   0.00166   0.94225
   D67        0.83138   0.00085   0.00000   0.00975   0.00971   0.84109
   D68       -3.04986   0.00108   0.00000  -0.02782  -0.02781  -3.07767
   D69       -0.90915  -0.00109   0.00000  -0.02273  -0.02273  -0.93188
   D70       -3.13926  -0.00063   0.00000  -0.02095  -0.02096   3.12297
   D71        2.97896  -0.00103   0.00000   0.01513   0.01508   2.99404
   D72        0.74885  -0.00057   0.00000   0.01691   0.01685   0.76571
   D73       -1.91455  -0.00117   0.00000  -0.04843  -0.04847  -1.96302
   D74        0.38489  -0.00105   0.00000  -0.04973  -0.04973   0.33515
   D75        1.01736   0.00012   0.00000   0.01099   0.01093   1.02830
   D76        3.13936   0.00012   0.00000   0.01120   0.01115  -3.13267
   D77       -1.02928   0.00014   0.00000   0.01064   0.01059  -1.01869
   D78       -1.23345  -0.00016   0.00000   0.01445   0.01450  -1.21895
   D79        0.88855  -0.00016   0.00000   0.01466   0.01472   0.90327
   D80        3.00309  -0.00013   0.00000   0.01410   0.01415   3.01725
   D81       -0.98819   0.00004   0.00000  -0.00105  -0.00105  -0.98924
   D82        1.07603   0.00004   0.00000  -0.00113  -0.00113   1.07490
   D83       -3.04550   0.00004   0.00000  -0.00106  -0.00106  -3.04656
   D84        1.14129  -0.00004   0.00000   0.00163   0.00163   1.14292
   D85       -3.07768  -0.00004   0.00000   0.00155   0.00154  -3.07613
   D86       -0.91603  -0.00004   0.00000   0.00162   0.00162  -0.91440
   D87       -3.08760  -0.00000   0.00000  -0.00048  -0.00048  -3.08809
   D88       -1.02338  -0.00000   0.00000  -0.00057  -0.00057  -1.02395
   D89        1.13827   0.00000   0.00000  -0.00049  -0.00049   1.13778
   D90       -3.08082  -0.00000   0.00000   0.00208   0.00208  -3.07874
   D91        1.11003   0.00000   0.00000   0.00206   0.00206   1.11209
   D92       -0.97145  -0.00001   0.00000   0.00255   0.00255  -0.96890
   D93       -1.03119   0.00000   0.00000   0.00193   0.00193  -1.02926
   D94       -3.12352   0.00000   0.00000   0.00191   0.00191  -3.12162
   D95        1.07818  -0.00001   0.00000   0.00240   0.00239   1.08058
   D96        1.05169   0.00000   0.00000   0.00181   0.00181   1.05351
   D97       -1.04064   0.00001   0.00000   0.00179   0.00179  -1.03885
   D98       -3.12212  -0.00001   0.00000   0.00228   0.00228  -3.11984
   D99       -1.07896  -0.00001   0.00000   0.00024   0.00024  -1.07873
   D100       3.11540  -0.00000   0.00000   0.00017   0.00017   3.11556
   D101       1.01338  -0.00000   0.00000   0.00012   0.00012   1.01350
   D102      -3.11817   0.00000   0.00000   0.00016   0.00016  -3.11801
   D103       1.07619   0.00000   0.00000   0.00009   0.00009   1.07628
   D104      -1.02582   0.00001   0.00000   0.00004   0.00004  -1.02578
   D105       1.08510   0.00000   0.00000   0.00015   0.00015   1.08525
   D106      -1.00373   0.00000   0.00000   0.00008   0.00008  -1.00365
   D107      -3.10574   0.00000   0.00000   0.00003   0.00003  -3.10571
         Item               Value     Threshold  Converged?
 Maximum Force            0.002537     0.000450     NO 
 RMS     Force            0.000585     0.000300     NO 
 Maximum Displacement     0.636302     0.001800     NO 
 RMS     Displacement     0.080259     0.001200     NO 
 Predicted change in Energy=-2.867684D-04
 GradGradGradGradGradGradGradGradGradGradGradGradGradGradGradGradGradGrad

 Symmetry turned off by external request.
 Stoichiometry    C14H30NO6(1-)
 Framework group  C1[X(C14H30NO6)]
 Deg. of freedom   147
 Full point group                 C1      NOp   1
                          Input orientation:                          
 ---------------------------------------------------------------------
 Center     Atomic      Atomic             Coordinates (Angstroms)
 Number     Number       Type             X           Y           Z
 ---------------------------------------------------------------------
      1          6           0       59.213993   32.497474   52.705086
      2          1           0       59.915331   32.219125   53.495940
      3          1           0       58.493180   31.695725   52.526026
      4          6           0       58.499586   33.811662   53.056404
      5          8           0       57.332929   33.946123   52.566739
      6          8           0       59.142476   34.645144   53.742410
      7          6           0       52.857136   38.402592   50.282753
      8          1           0       52.084776   37.642874   50.127036
      9          1           0       52.405503   39.363825   50.533304
     10          6           0       53.827039   37.930797   51.371897
     11          8           0       54.416217   36.833512   51.136523
     12          8           0       53.989868   38.681412   52.373370
     13          1           0       55.005358   38.282559   53.504766
     14          6           0       57.261903   37.901444   52.425053
     15          1           0       56.427189   38.166855   51.776000
     16          6           0       58.289042   37.062565   51.658130
     17          1           0       57.939659   36.030496   51.569222
     18          1           0       59.224446   37.013399   52.226038
     19          6           0       58.550795   37.613603   50.241937
     20          1           0       58.604146   38.712549   50.301540
     21          6           0       59.893921   37.105601   49.700035
     22          1           0       59.905188   36.008856   49.679500
     23          1           0       60.729245   37.431775   50.330183
     24          1           0       60.077818   37.461182   48.678449
     25          6           0       57.408968   37.234874   49.283504
     26          1           0       57.511618   37.746426   48.318217
     27          1           0       56.422208   37.460417   49.698076
     28          1           0       57.426484   36.154467   49.093999
     29          6           0       56.653485   37.293607   53.688706
     30          8           0       55.665923   38.016670   54.230243
     31          7           0       57.561660   36.816377   54.609166
     32          1           0       58.226894   36.151221   54.182626
     33          6           0       57.024687   36.246798   55.846383
     34          1           0       56.355739   35.401385   55.624925
     35          6           0       58.164162   35.776718   56.761858
     36          1           0       58.763206   35.059551   56.185504
     37          6           0       59.070659   36.943950   57.172218
     38          1           0       59.919612   36.596528   57.773560
     39          1           0       58.511514   37.676150   57.770261
     40          1           0       59.454979   37.459806   56.288831
     41          6           0       57.591569   35.060798   57.991039
     42          1           0       56.964300   35.740508   58.583054
     43          1           0       58.391173   34.693662   58.645369
     44          1           0       56.972542   34.204079   57.701701
     45          8           0       55.801419   35.904022   53.109204
     46          1           0       56.457250   35.136817   52.869927
     47          1           0       55.256203   36.213153   52.301714
     48          1           0       59.789212   32.646458   51.782932
     49          1           0       53.402859   38.485772   49.335569
     50          1           0       57.717857   38.843933   52.753244
     51          1           0       56.422318   37.008944   56.352687
 ---------------------------------------------------------------------
 Rotational constants (GHZ):      0.3106587      0.1965127      0.1528201
 Standard basis: 6-31G(d,p) (6D, 7F)
   465 basis functions,   798 primitive gaussians,   465 cartesian basis functions
    85 alpha electrons       85 beta electrons
       nuclear repulsion energy      1951.7768406141 Hartrees.
 NAtoms=   51 NActive=   51 NUniq=   51 SFac= 1.00D+00 NAtFMM=   60 NAOKFM=F Big=F
 Integral buffers will be    131072 words long.
 Raffenetti 2 integral format.
 Two-electron integral symmetry is turned off.
 Nuclear repulsion after empirical dispersion term =     1951.7159627938 Hartrees.
 One-electron integrals computed using PRISM.
 NBasis=   465 RedAO= T EigKep=  1.84D-03  NBF=   465
 NBsUse=   465 1.00D-06 EigRej= -1.00D+00 NBFU=   465
 Initial guess from the checkpoint file:  "ts-frame25_qm-modify-struc_-1.chk"
 B after Tr=     0.078590    0.124810   -0.172000
         Rot=    1.000000   -0.000877    0.000229   -0.000230 Ang=  -0.11 deg.
 ExpMin= 1.61D-01 ExpMax= 5.48D+03 ExpMxC= 8.25D+02 IAcc=2 IRadAn=         4 AccDes= 0.00D+00
 Harris functional with IExCor=  402 and IRadAn=       4 diagonalized for initial guess.
 HarFok:  IExCor=  402 AccDes= 0.00D+00 IRadAn=         4 IDoV= 1 UseB2=F ITyADJ=14
 ICtDFT=  3500011 ScaDFX=  1.000000  1.000000  1.000000  1.000000
 FoFCou: FMM=F IPFlag=           0 FMFlag=      100000 FMFlg1=           0
         NFxFlg=           0 DoJE=T BraDBF=F KetDBF=T FulRan=T
         wScrn=  0.000000 ICntrl=     500 IOpCl=  0 I1Cent=   200000004 NGrid=           0
         NMat0=    1 NMatS0=      1 NMatT0=    0 NMatD0=    1 NMtDS0=    0 NMtDT0=    0
 Symmetry not used in FoFCou.
 Requested convergence on RMS density matrix=1.00D-08 within 128 cycles.
 Requested convergence on MAX density matrix=1.00D-06.
 Requested convergence on             energy=1.00D-06.
 No special actions if energy rises.
 Integral accuracy reduced to 1.0D-05 until final iterations.
 Initial convergence to 1.0D-05 achieved.  Increase integral accuracy.
 SCF Done:  E(RB3LYP) =  -1057.90640294     A.U. after   12 cycles
            NFock= 12  Conv=0.41D-08     -V/T= 2.0092
 Calling FoFJK, ICntrl=      2127 FMM=F ISym2X=0 I1Cent= 0 IOpClX= 0 NMat=1 NMatS=1 NMatT=0.
 -------------------------------------------------------------------
 Center     Atomic                   Forces (Hartrees/Bohr)
 Number     Number              X              Y              Z
 -------------------------------------------------------------------
      1        6          -0.000041088   -0.000092080   -0.000273292
      2        1          -0.000029120   -0.000072284    0.000050002
      3        1           0.000014417   -0.000088325    0.000170518
      4        6           0.000480660    0.000642347   -0.000587675
      5        8          -0.000192771    0.000096727    0.000319452
      6        8          -0.000408640   -0.000346542    0.000077718
      7        6           0.001105417   -0.001017604   -0.001314784
      8        1          -0.000936891    0.000427468    0.000695565
      9        1          -0.000767857   -0.000141898    0.000523466
     10        6           0.002496482    0.001028367   -0.001633161
     11        8          -0.000426214   -0.001038855    0.001090620
     12        8          -0.001207428    0.000064131    0.000124492
     13        1          -0.000790065    0.000363853   -0.000280379
     14        6          -0.000159280   -0.000192570   -0.000432535
     15        1           0.000083725   -0.000018648   -0.000022127
     16        6          -0.000089973    0.000002094    0.000153153
     17        1          -0.000130494   -0.000102071    0.000018668
     18        1           0.000013035   -0.000040136    0.000070536
     19        6           0.000015527   -0.000052231   -0.000024371
     20        1          -0.000002399   -0.000015471    0.000015318
     21        6           0.000006304   -0.000050371   -0.000000304
     22        1          -0.000006299    0.000022088    0.000002905
     23        1           0.000008103    0.000006367   -0.000000833
     24        1          -0.000001710    0.000009074    0.000002957
     25        6          -0.000030412   -0.000073790   -0.000007370
     26        1          -0.000014011    0.000019750    0.000021351
     27        1           0.000082530    0.000033669    0.000002455
     28        1           0.000038588   -0.000019259    0.000012545
     29        6          -0.000343027    0.000467347    0.000511787
     30        8          -0.000025762    0.000978855    0.001258100
     31        7           0.001171174   -0.000390226    0.000758780
     32        1           0.000052881    0.000067741    0.000194059
     33        6          -0.000000612   -0.000011307   -0.000109750
     34        1          -0.000025697   -0.000081355    0.000061454
     35        6          -0.000006841    0.000020237   -0.000003640
     36        1           0.000018248    0.000015155   -0.000001800
     37        6           0.000005766    0.000009496   -0.000004994
     38        1           0.000003345   -0.000006349    0.000008940
     39        1          -0.000005904   -0.000000322    0.000007933
     40        1          -0.000021000   -0.000024790   -0.000009570
     41        6           0.000010093   -0.000008386   -0.000005999
     42        1          -0.000000604    0.000002933    0.000000495
     43        1           0.000001708    0.000001364    0.000007125
     44        1          -0.000004733   -0.000001297    0.000002238
     45        8           0.001275985    0.001223317   -0.001730785
     46        1           0.000196032   -0.001452920   -0.000001898
     47        1          -0.001256114   -0.000678402   -0.000506950
     48        1          -0.000028333    0.000023663    0.000112988
     49        1          -0.000068478    0.000540017    0.000658306
     50        1          -0.000046622   -0.000076729    0.000015334
     51        1          -0.000011641    0.000028160    0.000002956
 -------------------------------------------------------------------
 Cartesian Forces:  Max     0.002496482 RMS     0.000509210

 GradGradGradGradGradGradGradGradGradGradGradGradGradGradGradGradGradGrad
 Berny optimization.
 FormGI is forming the generalized inverse of G from B-inverse, IUseBI=4.
 Internal  Forces:  Max     0.003055296 RMS     0.000574672
 Search for a saddle point.
 Step number  11 out of a maximum of  259
 All quantities printed in internal units (Hartrees-Bohrs-Radians)
 Swapping is turned off.
 Update second derivatives using D2CorX and points   10   11
 ITU=  0  0  0  0  0  0  0  0  0  0  0
     Eigenvalues ---   -0.02488  -0.00027   0.00007   0.00109   0.00139
     Eigenvalues ---    0.00195   0.00250   0.00283   0.00310   0.00326
     Eigenvalues ---    0.00348   0.00363   0.00400   0.00455   0.00516
     Eigenvalues ---    0.00664   0.00906   0.01195   0.01462   0.01932
     Eigenvalues ---    0.02136   0.02497   0.02852   0.03193   0.03483
     Eigenvalues ---    0.03522   0.03606   0.03766   0.03835   0.03888
     Eigenvalues ---    0.04014   0.04060   0.04245   0.04301   0.04417
     Eigenvalues ---    0.04444   0.04499   0.04516   0.04622   0.04657
     Eigenvalues ---    0.04675   0.04686   0.04726   0.04763   0.04769
     Eigenvalues ---    0.04821   0.04881   0.05159   0.05415   0.05500
     Eigenvalues ---    0.05622   0.05673   0.05804   0.05861   0.06744
     Eigenvalues ---    0.07408   0.07554   0.08135   0.08392   0.08653
     Eigenvalues ---    0.11066   0.11642   0.11796   0.11957   0.12104
     Eigenvalues ---    0.12123   0.12443   0.12519   0.12533   0.12575
     Eigenvalues ---    0.12776   0.12981   0.13156   0.13189   0.13404
     Eigenvalues ---    0.13502   0.13874   0.14107   0.14346   0.14482
     Eigenvalues ---    0.14980   0.15297   0.15392   0.17994   0.18112
     Eigenvalues ---    0.18509   0.18646   0.18745   0.19276   0.19812
     Eigenvalues ---    0.21053   0.22059   0.22409   0.22915   0.23402
     Eigenvalues ---    0.24595   0.26795   0.27701   0.27756   0.28518
     Eigenvalues ---    0.28855   0.28980   0.29124   0.29471   0.30253
     Eigenvalues ---    0.30950   0.31832   0.32317   0.32391   0.32802
     Eigenvalues ---    0.32881   0.32901   0.33002   0.33064   0.33141
     Eigenvalues ---    0.33252   0.33271   0.33322   0.33481   0.33525
     Eigenvalues ---    0.33526   0.33541   0.33647   0.33808   0.34036
     Eigenvalues ---    0.34156   0.34190   0.34266   0.34476   0.34694
     Eigenvalues ---    0.34703   0.34727   0.34840   0.35187   0.36992
     Eigenvalues ---    0.38547   0.39725   0.41380   0.42806   0.50577
     Eigenvalues ---    0.56522   0.57420   0.62253   0.69874   0.83745
     Eigenvalues ---    0.84331   0.90434
 Eigenvectors required to have negative eigenvalues:
                          R7        R15       R16       D72       D37
   1                   -0.34255  -0.33732   0.24880   0.23159   0.21474
                          D69       D67       D39       D35       D23
   1                   -0.21142   0.20872   0.20750   0.19981  -0.16771
 RFO step:  Lambda0=1.443778109D-09 Lambda=-4.30370237D-04.
 Linear search not attempted -- option 19 set.
 Iteration  1 RMS(Cart)=  0.07188725 RMS(Int)=  0.01718191
 Iteration  2 RMS(Cart)=  0.02501444 RMS(Int)=  0.00131254
 Iteration  3 RMS(Cart)=  0.00136595 RMS(Int)=  0.00008828
 Iteration  4 RMS(Cart)=  0.00000330 RMS(Int)=  0.00008825
 Iteration  5 RMS(Cart)=  0.00000000 RMS(Int)=  0.00008825
 Variable       Old X    -DE/DX   Delta X   Delta X   Delta X     New X
                                 (Linear)    (Quad)   (Total)
    R1        2.06561   0.00004   0.00000   0.00024   0.00024   2.06584
    R2        2.06529   0.00003   0.00000   0.00003   0.00003   2.06531
    R3        2.90360   0.00014   0.00000   0.00107   0.00107   2.90467
    R4        2.07306  -0.00011   0.00000  -0.00048  -0.00048   2.07257
    R5        2.40444  -0.00004   0.00000   0.00020   0.00028   2.40472
    R6        2.37430   0.00041   0.00000  -0.00137  -0.00135   2.37295
    R7        2.85123  -0.00097   0.00000  -0.02329  -0.02322   2.82800
    R8        3.43304   0.00080   0.00000   0.01826   0.01820   3.45124
    R9        2.06833   0.00027   0.00000   0.00373   0.00373   2.07205
   R10        2.06207   0.00031   0.00000   0.00061   0.00061   2.06268
   R11        2.89661  -0.00004   0.00000   0.00154   0.00154   2.89815
   R12        2.07172  -0.00056   0.00000  -0.00471  -0.00471   2.06701
   R13        2.39524   0.00084   0.00000  -0.00107  -0.00100   2.39423
   R14        2.38501   0.00110   0.00000   0.00177   0.00177   2.38679
   R15        2.95674  -0.00098   0.00000  -0.02264  -0.02256   2.93418
   R16        2.97015   0.00074   0.00000  -0.01643  -0.01651   2.95365
   R17        1.92099   0.00154   0.00000   0.00980   0.00973   1.93072
   R18        2.06011  -0.00006   0.00000   0.00060   0.00060   2.06072
   R19        2.89499  -0.00007   0.00000  -0.00011  -0.00011   2.89487
   R20        2.88854  -0.00016   0.00000  -0.00183  -0.00183   2.88670
   R21        2.07344  -0.00008   0.00000   0.00023   0.00023   2.07367
   R22        2.06589   0.00014   0.00000  -0.00053  -0.00053   2.06536
   R23        2.07002   0.00005   0.00000   0.00059   0.00059   2.07061
   R24        2.91396  -0.00005   0.00000  -0.00080  -0.00080   2.91316
   R25        2.08220  -0.00001   0.00000  -0.00001  -0.00001   2.08219
   R26        2.90041   0.00001   0.00000  -0.00006  -0.00006   2.90035
   R27        2.90662  -0.00007   0.00000  -0.00012  -0.00012   2.90650
   R28        2.07302  -0.00002   0.00000  -0.00018  -0.00018   2.07284
   R29        2.07116   0.00001   0.00000   0.00016   0.00016   2.07132
   R30        2.07345  -0.00000   0.00000  -0.00002  -0.00002   2.07343
   R31        2.07354  -0.00001   0.00000  -0.00005  -0.00005   2.07349
   R32        2.06701  -0.00007   0.00000   0.00000   0.00000   2.06702
   R33        2.07311   0.00002   0.00000  -0.00009  -0.00009   2.07301
   R34        2.52924   0.00107   0.00000  -0.00160  -0.00167   2.52757
   R35        2.60465   0.00114   0.00000   0.00331   0.00323   2.60789
   R36        1.95192   0.00083   0.00000  -0.00113  -0.00119   1.95073
   R37        2.76667   0.00000   0.00000   0.00094   0.00094   2.76760
   R38        2.07978   0.00007   0.00000   0.00009   0.00009   2.07987
   R39        2.90150  -0.00000   0.00000  -0.00006  -0.00006   2.90143
   R40        2.07014   0.00003   0.00000  -0.00022  -0.00022   2.06992
   R41        2.07472   0.00000   0.00000   0.00007   0.00007   2.07478
   R42        2.89848  -0.00003   0.00000  -0.00007  -0.00007   2.89841
   R43        2.89769   0.00000   0.00000   0.00002   0.00002   2.89771
   R44        2.07271   0.00001   0.00000   0.00003   0.00003   2.07274
   R45        2.07562   0.00001   0.00000   0.00003   0.00003   2.07565
   R46        2.06507  -0.00001   0.00000   0.00007   0.00007   2.06513
   R47        2.07522   0.00000   0.00000   0.00004   0.00004   2.07526
   R48        2.07208   0.00001   0.00000   0.00003   0.00003   2.07211
   R49        2.07085   0.00000   0.00000  -0.00003  -0.00003   2.07082
   R50        1.96020   0.00020   0.00000   0.00404   0.00412   1.96431
   R51        1.93165  -0.00019   0.00000   0.00002   0.00009   1.93174
    A1        1.93361  -0.00012   0.00000  -0.00183  -0.00183   1.93178
    A2        1.92911  -0.00001   0.00000  -0.00065  -0.00065   1.92846
    A3        1.88214   0.00001   0.00000   0.00018   0.00018   1.88232
    A4        1.93719   0.00005   0.00000  -0.00052  -0.00052   1.93667
    A5        1.88361   0.00008   0.00000   0.00153   0.00153   1.88514
    A6        1.89636  -0.00001   0.00000   0.00144   0.00144   1.89779
    A7        2.01386  -0.00063   0.00000  -0.00083  -0.00098   2.01288
    A8        2.04240  -0.00035   0.00000   0.00197   0.00182   2.04422
    A9        2.22583   0.00099   0.00000  -0.00078  -0.00051   2.22532
   A10        2.13912  -0.00039   0.00000  -0.01666  -0.01615   2.12297
   A11        2.00907   0.00272   0.00000   0.02026   0.02048   2.02956
   A12        1.93055  -0.00075   0.00000  -0.02446  -0.02479   1.90576
   A13        1.91130   0.00020   0.00000  -0.01307  -0.01323   1.89807
   A14        1.85565   0.00066   0.00000   0.00452   0.00456   1.86021
   A15        1.94967  -0.00042   0.00000  -0.00571  -0.00596   1.94371
   A16        1.91513   0.00016   0.00000   0.02044   0.02028   1.93541
   A17        1.89893   0.00022   0.00000   0.01953   0.01946   1.91839
   A18        2.01378   0.00007   0.00000   0.00078   0.00029   2.01407
   A19        2.05150  -0.00196   0.00000  -0.00204  -0.00253   2.04896
   A20        2.21711   0.00192   0.00000   0.00319   0.00301   2.22012
   A21        2.04261   0.00055   0.00000   0.00635   0.00677   2.04937
   A22        2.09858   0.00249   0.00000   0.01128   0.01137   2.10996
   A23        1.92690   0.00025   0.00000   0.00367   0.00365   1.93056
   A24        1.85901   0.00046   0.00000  -0.00076  -0.00077   1.85824
   A25        1.86203  -0.00013   0.00000   0.00039   0.00038   1.86241
   A26        2.05215  -0.00115   0.00000  -0.01115  -0.01116   2.04099
   A27        1.91929   0.00033   0.00000   0.00206   0.00207   1.92137
   A28        1.83352   0.00031   0.00000   0.00669   0.00669   1.84021
   A29        1.92132  -0.00015   0.00000  -0.00228  -0.00228   1.91904
   A30        1.91514  -0.00012   0.00000  -0.00104  -0.00104   1.91409
   A31        1.95833   0.00034   0.00000   0.00403   0.00403   1.96236
   A32        1.84699   0.00006   0.00000   0.00187   0.00187   1.84886
   A33        1.89328  -0.00007   0.00000  -0.00337  -0.00337   1.88991
   A34        1.92541  -0.00007   0.00000   0.00061   0.00061   1.92602
   A35        1.89120  -0.00000   0.00000   0.00157   0.00157   1.89277
   A36        1.93321   0.00001   0.00000  -0.00027  -0.00027   1.93294
   A37        1.93722  -0.00002   0.00000  -0.00285  -0.00285   1.93437
   A38        1.88266  -0.00000   0.00000   0.00060   0.00060   1.88326
   A39        1.89150   0.00002   0.00000   0.00082   0.00082   1.89231
   A40        1.92637  -0.00001   0.00000   0.00028   0.00028   1.92665
   A41        1.92464  -0.00001   0.00000  -0.00029  -0.00029   1.92435
   A42        1.94492   0.00001   0.00000   0.00013   0.00013   1.94505
   A43        1.94780  -0.00001   0.00000  -0.00015  -0.00015   1.94765
   A44        1.87598   0.00000   0.00000   0.00025   0.00025   1.87623
   A45        1.88058   0.00001   0.00000   0.00033   0.00033   1.88091
   A46        1.88718  -0.00000   0.00000  -0.00025  -0.00025   1.88693
   A47        1.94328   0.00001   0.00000   0.00026   0.00026   1.94354
   A48        1.96357  -0.00007   0.00000  -0.00108  -0.00108   1.96249
   A49        1.91589  -0.00004   0.00000  -0.00066  -0.00066   1.91522
   A50        1.89831   0.00001   0.00000  -0.00133  -0.00133   1.89697
   A51        1.88145   0.00003   0.00000   0.00144   0.00144   1.88289
   A52        1.85766   0.00006   0.00000   0.00153   0.00153   1.85920
   A53        1.99693   0.00008   0.00000   0.00827   0.00821   2.00514
   A54        2.01252  -0.00106   0.00000   0.00571   0.00566   2.01818
   A55        1.98561   0.00134   0.00000   0.00309   0.00293   1.98854
   A56        1.90924  -0.00098   0.00000   0.00126   0.00121   1.91045
   A57        1.95147  -0.00031   0.00000  -0.00276  -0.00282   1.94865
   A58        2.04584  -0.00016   0.00000  -0.00269  -0.00274   2.04310
   A59        1.91203   0.00050   0.00000  -0.00610  -0.00611   1.90592
   A60        2.85253   0.00115   0.00000  -0.01199  -0.01203   2.84050
   A61        1.93022   0.00008   0.00000  -0.00082  -0.00082   1.92939
   A62        1.92920  -0.00005   0.00000  -0.00052  -0.00052   1.92868
   A63        1.89819   0.00000   0.00000  -0.00009  -0.00009   1.89810
   A64        1.91333  -0.00003   0.00000   0.00010   0.00010   1.91343
   A65        1.86837  -0.00000   0.00000   0.00087   0.00087   1.86924
   A66        1.92358   0.00001   0.00000   0.00051   0.00051   1.92408
   A67        1.86703   0.00000   0.00000  -0.00055  -0.00055   1.86647
   A68        1.94458  -0.00001   0.00000  -0.00008  -0.00008   1.94450
   A69        1.92173   0.00001   0.00000   0.00011   0.00011   1.92184
   A70        1.89134  -0.00000   0.00000   0.00107   0.00107   1.89240
   A71        1.89609  -0.00000   0.00000  -0.00063  -0.00063   1.89545
   A72        1.94070   0.00000   0.00000   0.00006   0.00006   1.94076
   A73        1.94237   0.00000   0.00000   0.00025   0.00025   1.94262
   A74        1.93062   0.00000   0.00000   0.00002   0.00002   1.93064
   A75        1.92923  -0.00004   0.00000  -0.00051  -0.00051   1.92873
   A76        1.88248   0.00000   0.00000  -0.00013  -0.00013   1.88235
   A77        1.89707   0.00002   0.00000   0.00040   0.00040   1.89747
   A78        1.88021   0.00002   0.00000  -0.00003  -0.00003   1.88017
   A79        1.93527  -0.00000   0.00000   0.00002   0.00002   1.93529
   A80        1.94161   0.00000   0.00000   0.00007   0.00007   1.94168
   A81        1.94367   0.00000   0.00000  -0.00013  -0.00013   1.94354
   A82        1.87767  -0.00000   0.00000  -0.00008  -0.00008   1.87759
   A83        1.87923  -0.00000   0.00000   0.00008   0.00008   1.87931
   A84        1.88360  -0.00000   0.00000   0.00004   0.00004   1.88364
   A85        1.95917   0.00306   0.00000   0.01990   0.01968   1.97885
   A86        3.13410   0.00026   0.00000   0.00094   0.00100   3.13510
   A87        3.21918  -0.00145   0.00000  -0.01700  -0.01685   3.20233
   A88        3.03764  -0.00209   0.00000  -0.01569  -0.01540   3.02224
   A89        3.14950   0.00012   0.00000   0.00612   0.00619   3.15568
   A90        3.13813   0.00150   0.00000  -0.00469  -0.00503   3.13310
   A91        3.15224   0.00002   0.00000   0.01298   0.01314   3.16538
    D1       -2.64363   0.00013   0.00000  -0.00053  -0.00053  -2.64416
    D2        0.54420  -0.00008   0.00000  -0.00805  -0.00804   0.53616
    D3       -0.49093   0.00001   0.00000  -0.00369  -0.00370  -0.49463
    D4        2.69690  -0.00021   0.00000  -0.01121  -0.01121   2.68569
    D5        1.57758   0.00013   0.00000  -0.00124  -0.00124   1.57634
    D6       -1.51777  -0.00009   0.00000  -0.00876  -0.00875  -1.52652
    D7        3.08098   0.00096   0.00000  -0.00926  -0.00922   3.07177
    D8       -0.11255   0.00115   0.00000  -0.00073  -0.00072  -0.11327
    D9       -3.10160   0.00119   0.00000   0.00732   0.00738  -3.09422
   D10        0.09268   0.00100   0.00000  -0.00126  -0.00117   0.09150
   D11        2.49094   0.00139   0.00000   0.06362   0.06359   2.55453
   D12        1.24073   0.00163   0.00000   0.00729   0.00740   1.24813
   D13        1.02447   0.00016   0.00000   0.29135   0.29123   1.31571
   D14       -2.15697   0.00106   0.00000   0.33975   0.33958  -1.81739
   D15       -3.11385  -0.00094   0.00000   0.24715   0.24724  -2.86661
   D16       -0.01211  -0.00004   0.00000   0.29555   0.29559   0.28348
   D17       -0.99697  -0.00086   0.00000   0.28223   0.28233  -0.71465
   D18        2.10477   0.00004   0.00000   0.33062   0.33068   2.43544
   D19       -2.99442   0.00009   0.00000   0.06011   0.06010  -2.93433
   D20        0.19143  -0.00080   0.00000   0.00650   0.00636   0.19780
   D21       -3.10607  -0.00139   0.00000  -0.09157  -0.09164   3.08547
   D22       -0.00958  -0.00043   0.00000  -0.03688  -0.03690  -0.04648
   D23       -2.90467  -0.00005   0.00000  -0.03241  -0.03256  -2.93723
   D24        0.52014  -0.00137   0.00000   0.04415   0.04418   0.56432
   D25       -1.36138   0.00005   0.00000  -0.02283  -0.02283  -1.38421
   D26        2.89587   0.00014   0.00000  -0.02317  -0.02316   2.87271
   D27        0.74891   0.00008   0.00000  -0.02600  -0.02600   0.72292
   D28        0.77562   0.00000   0.00000  -0.02935  -0.02935   0.74627
   D29       -1.25031   0.00009   0.00000  -0.02969  -0.02969  -1.27999
   D30        2.88592   0.00004   0.00000  -0.03252  -0.03252   2.85340
   D31        2.87178  -0.00014   0.00000  -0.02677  -0.02678   2.84500
   D32        0.84585  -0.00005   0.00000  -0.02711  -0.02711   0.81874
   D33       -1.30111  -0.00010   0.00000  -0.02994  -0.02994  -1.33106
   D34       -0.85470   0.00041   0.00000  -0.01137  -0.01134  -0.86604
   D35        3.07630  -0.00060   0.00000  -0.03178  -0.03179   3.04452
   D36       -3.02605   0.00052   0.00000  -0.00764  -0.00764  -3.03369
   D37        0.90495  -0.00049   0.00000  -0.02805  -0.02809   0.87686
   D38        1.11658   0.00060   0.00000  -0.00834  -0.00831   1.10827
   D39       -1.23561  -0.00041   0.00000  -0.02874  -0.02876  -1.26436
   D40        0.72147   0.00001   0.00000   0.00332   0.00332   0.72479
   D41        2.78334   0.00001   0.00000   0.00485   0.00485   2.78819
   D42       -1.35351  -0.00001   0.00000   0.00303   0.00303  -1.35048
   D43        2.84786  -0.00001   0.00000   0.00073   0.00073   2.84859
   D44       -1.37347  -0.00001   0.00000   0.00226   0.00226  -1.37121
   D45        0.77288  -0.00003   0.00000   0.00044   0.00044   0.77332
   D46       -1.41969  -0.00002   0.00000   0.00138   0.00138  -1.41830
   D47        0.64218  -0.00002   0.00000   0.00291   0.00291   0.64509
   D48        2.78852  -0.00004   0.00000   0.00109   0.00109   2.78961
   D49        1.01715  -0.00001   0.00000  -0.00174  -0.00174   1.01541
   D50       -1.06475  -0.00001   0.00000  -0.00194  -0.00195  -1.06670
   D51        3.10668  -0.00001   0.00000  -0.00162  -0.00162   3.10507
   D52        3.08420  -0.00001   0.00000   0.00037   0.00037   3.08457
   D53        1.00230  -0.00001   0.00000   0.00017   0.00017   1.00246
   D54       -1.10945  -0.00000   0.00000   0.00050   0.00049  -1.10895
   D55       -1.13546   0.00002   0.00000   0.00187   0.00187  -1.13359
   D56        3.06582   0.00001   0.00000   0.00167   0.00167   3.06749
   D57        0.95407   0.00002   0.00000   0.00200   0.00200   0.95607
   D58        2.99319  -0.00001   0.00000   0.00546   0.00546   2.99865
   D59        0.85704   0.00001   0.00000   0.00778   0.00778   0.86482
   D60       -1.20803   0.00000   0.00000   0.00699   0.00699  -1.20104
   D61        0.91839  -0.00001   0.00000   0.00471   0.00471   0.92310
   D62       -1.21776   0.00001   0.00000   0.00704   0.00704  -1.21072
   D63        3.00036   0.00000   0.00000   0.00625   0.00625   3.00660
   D64       -1.13971  -0.00002   0.00000   0.00334   0.00334  -1.13638
   D65        3.00732   0.00000   0.00000   0.00566   0.00566   3.01298
   D66        0.94225  -0.00000   0.00000   0.00487   0.00487   0.94712
   D67        0.84109   0.00009   0.00000  -0.00740  -0.00737   0.83372
   D68       -3.07767   0.00001   0.00000   0.01383   0.01391  -3.06377
   D69       -0.93188   0.00088   0.00000   0.00160   0.00161  -0.93027
   D70        3.12297   0.00060   0.00000   0.01548   0.01549   3.13846
   D71        2.99404   0.00043   0.00000  -0.02099  -0.02100   2.97305
   D72        0.76571   0.00015   0.00000  -0.00712  -0.00712   0.75859
   D73       -1.96302   0.00072   0.00000   0.00158   0.00163  -1.96139
   D74        0.33515   0.00067   0.00000  -0.00958  -0.00953   0.32562
   D75        1.02830  -0.00001   0.00000   0.01215   0.01214   1.04044
   D76       -3.13267  -0.00004   0.00000   0.01137   0.01137  -3.12130
   D77       -1.01869  -0.00005   0.00000   0.01162   0.01162  -1.00708
   D78       -1.21895   0.00009   0.00000   0.02417   0.02418  -1.19477
   D79        0.90327   0.00007   0.00000   0.02340   0.02340   0.92667
   D80        3.01725   0.00005   0.00000   0.02365   0.02365   3.04090
   D81       -0.98924  -0.00001   0.00000   0.00340   0.00340  -0.98584
   D82        1.07490  -0.00002   0.00000   0.00431   0.00431   1.07921
   D83       -3.04656  -0.00002   0.00000   0.00441   0.00441  -3.04215
   D84        1.14292   0.00003   0.00000   0.00210   0.00210   1.14501
   D85       -3.07613   0.00002   0.00000   0.00301   0.00301  -3.07312
   D86       -0.91440   0.00002   0.00000   0.00311   0.00311  -0.91130
   D87       -3.08809   0.00001   0.00000   0.00352   0.00352  -3.08457
   D88       -1.02395   0.00000   0.00000   0.00443   0.00443  -1.01952
   D89        1.13778   0.00001   0.00000   0.00453   0.00453   1.14231
   D90       -3.07874   0.00001   0.00000   0.00476   0.00476  -3.07397
   D91        1.11209   0.00000   0.00000   0.00474   0.00474   1.11683
   D92       -0.96890   0.00000   0.00000   0.00510   0.00510  -0.96380
   D93       -1.02926   0.00000   0.00000   0.00470   0.00470  -1.02456
   D94       -3.12162  -0.00000   0.00000   0.00468   0.00468  -3.11694
   D95        1.08058  -0.00000   0.00000   0.00503   0.00503   1.08561
   D96        1.05351  -0.00000   0.00000   0.00463   0.00463   1.05814
   D97       -1.03885  -0.00000   0.00000   0.00461   0.00461  -1.03424
   D98       -3.11984  -0.00000   0.00000   0.00496   0.00496  -3.11488
   D99       -1.07873   0.00001   0.00000   0.00104   0.00104  -1.07769
   D100       3.11556   0.00001   0.00000   0.00108   0.00108   3.11665
   D101       1.01350   0.00000   0.00000   0.00107   0.00107   1.01457
   D102      -3.11801  -0.00000   0.00000   0.00201   0.00201  -3.11600
   D103       1.07628  -0.00000   0.00000   0.00205   0.00205   1.07833
   D104      -1.02578  -0.00001   0.00000   0.00204   0.00204  -1.02374
   D105       1.08525  -0.00000   0.00000   0.00106   0.00106   1.08631
   D106      -1.00365   0.00000   0.00000   0.00110   0.00110  -1.00254
   D107      -3.10571  -0.00000   0.00000   0.00109   0.00109  -3.10462
         Item               Value     Threshold  Converged?
 Maximum Force            0.003055     0.000450     NO 
 RMS     Force            0.000575     0.000300     NO 
 Maximum Displacement     0.707795     0.001800     NO 
 RMS     Displacement     0.090739     0.001200     NO 
 Predicted change in Energy=-3.252157D-04
 GradGradGradGradGradGradGradGradGradGradGradGradGradGradGradGradGradGrad

 Symmetry turned off by external request.
 Stoichiometry    C14H30NO6(1-)
 Framework group  C1[X(C14H30NO6)]
 Deg. of freedom   147
 Full point group                 C1      NOp   1
                          Input orientation:                          
 ---------------------------------------------------------------------
 Center     Atomic      Atomic             Coordinates (Angstroms)
 Number     Number       Type             X           Y           Z
 ---------------------------------------------------------------------
      1          6           0       59.200017   32.486967   52.695708
      2          1           0       59.883558   32.206751   53.501519
      3          1           0       58.473632   31.691406   52.511545
      4          6           0       58.493197   33.811381   53.025812
      5          8           0       57.337468   33.954292   52.512795
      6          8           0       59.126775   34.639605   53.725407
      7          6           0       52.757762   38.377436   50.351288
      8          1           0       51.859028   37.767547   50.501585
      9          1           0       52.499049   39.431763   50.464810
     10          6           0       53.820046   37.949796   51.371444
     11          8           0       54.402391   36.852579   51.122023
     12          8           0       54.014176   38.709604   52.361523
     13          1           0       55.023168   38.316886   53.488770
     14          6           0       57.294731   37.948398   52.419248
     15          1           0       56.463094   38.197403   51.759300
     16          6           0       58.338617   37.107529   51.677654
     17          1           0       58.008820   36.066976   51.622849
     18          1           0       59.275122   37.096665   52.246371
     19          6           0       58.588669   37.611847   50.242524
     20          1           0       58.622586   38.713021   50.260872
     21          6           0       59.939130   37.106920   49.716303
     22          1           0       59.968808   36.010611   49.736729
     23          1           0       60.770230   37.470659   50.331441
     24          1           0       60.114717   37.427407   48.681735
     25          6           0       57.450963   37.176201   49.303671
     26          1           0       57.543433   37.648754   48.317727
     27          1           0       56.462222   37.405998   49.711130
     28          1           0       57.484520   36.089092   49.160635
     29          6           0       56.681041   37.337517   53.677699
     30          8           0       55.684487   38.046551   54.219131
     31          7           0       57.579867   36.840721   54.599547
     32          1           0       58.237486   36.172111   54.168152
     33          6           0       57.025214   36.251307   55.820148
     34          1           0       56.365641   35.404943   55.575208
     35          6           0       58.152292   35.775321   56.747779
     36          1           0       58.766607   35.072203   56.170120
     37          6           0       59.041350   36.942959   57.193479
     38          1           0       59.885308   36.592305   57.799985
[truncated: 3,583,393 more chars]
