# Supplementary material for: Selective Protonation of Catalytic Dyad for γ-Secretase-Mediated Hydrolysis Revealed by Multiscale Simulations
Source: J Phys Chem B. 2024 Nov 7;128(46):11345–58. doi: 10.1021/acs.jpcb.4c04085 (PMC11586911; doi:10.1021/acs.jpcb.4c04085)
Supplement: Supplementary file 2 — jp4c04085_si_002.zip [file jp4c04085_si_002.zip › Starting structures and Topology_MM MD/D257-protonated_mem_solv.pdb]

ATOM      1  CAY SER   665     -19.706  10.517 -22.448  1.00  0.00      PROA C
ATOM      2  HY1 SER   665     -18.677  10.147 -22.249  1.00  0.00      PROA H
ATOM      3  HY2 SER   665     -20.037  10.174 -23.446  1.00  0.00      PROA H
ATOM      4  HY3 SER   665     -20.397  10.101 -21.688  1.00  0.00      PROA H
ATOM      5  CY  SER   665     -19.714  11.994 -22.429  1.00  0.00      PROA C
ATOM      6  OY  SER   665     -18.678  12.635 -22.387  1.00  0.00      PROA O
ATOM      7  N   SER   665     -20.903  12.601 -22.502  1.00  0.00      PROA N
ATOM      8  HN  SER   665     -21.756  12.071 -22.493  1.00  0.00      PROA H
ATOM      9  CA  SER   665     -21.037  14.036 -22.378  1.00  0.00      PROA C
ATOM     10  HA  SER   665     -20.462  14.465 -23.187  1.00  0.00      PROA H
ATOM     11  CB  SER   665     -22.506  14.499 -22.518  1.00  0.00      PROA C
ATOM     12  HB1 SER   665     -22.904  14.116 -23.486  1.00  0.00      PROA H
ATOM     13  HB2 SER   665     -22.580  15.608 -22.534  1.00  0.00      PROA H
ATOM     14  OG  SER   665     -23.300  13.987 -21.451  1.00  0.00      PROA O
ATOM     15  HG1 SER   665     -24.231  14.192 -21.655  1.00  0.00      PROA H
ATOM     16  C   SER   665     -20.461  14.585 -21.081  1.00  0.00      PROA C
ATOM     17  O   SER   665     -20.204  13.871 -20.110  1.00  0.00      PROA O
ATOM     18  N   LYS   666     -20.292  15.909 -21.002  1.00  0.00      PROA N
ATOM     19  HN  LYS   666     -20.479  16.527 -21.763  1.00  0.00      PROA H
ATOM     20  CA  LYS   666     -19.878  16.483 -19.744  1.00  0.00      PROA C
ATOM     21  HA  LYS   666     -19.054  15.903 -19.344  1.00  0.00      PROA H
ATOM     22  CB  LYS   666     -19.428  17.935 -19.942  1.00  0.00      PROA C
ATOM     23  HB1 LYS   666     -19.411  18.422 -18.943  1.00  0.00      PROA H
ATOM     24  HB2 LYS   666     -20.180  18.466 -20.575  1.00  0.00      PROA H
ATOM     25  CG  LYS   666     -18.044  18.052 -20.587  1.00  0.00      PROA C
ATOM     26  HG1 LYS   666     -18.069  17.544 -21.581  1.00  0.00      PROA H
ATOM     27  HG2 LYS   666     -17.302  17.519 -19.955  1.00  0.00      PROA H
ATOM     28  CD  LYS   666     -17.672  19.526 -20.758  1.00  0.00      PROA C
ATOM     29  HD1 LYS   666     -18.503  20.006 -21.335  1.00  0.00      PROA H
ATOM     30  HD2 LYS   666     -16.763  19.607 -21.386  1.00  0.00      PROA H
ATOM     31  CE  LYS   666     -17.558  20.288 -19.422  1.00  0.00      PROA C
ATOM     32  HE1 LYS   666     -18.446  20.154 -18.780  1.00  0.00      PROA H
ATOM     33  HE2 LYS   666     -17.400  21.366 -19.629  1.00  0.00      PROA H
ATOM     34  NZ  LYS   666     -16.424  19.816 -18.628  1.00  0.00      PROA N
ATOM     35  HZ1 LYS   666     -15.629  20.023 -19.255  1.00  0.00      PROA H
ATOM     36  HZ2 LYS   666     -16.411  18.789 -18.480  1.00  0.00      PROA H
ATOM     37  HZ3 LYS   666     -16.246  20.310 -17.737  1.00  0.00      PROA H
ATOM     38  C   LYS   666     -20.956  16.454 -18.687  1.00  0.00      PROA C
ATOM     39  O   LYS   666     -20.692  16.418 -17.488  1.00  0.00      PROA O
ATOM     40  N   GLU   667     -22.223  16.438 -19.121  1.00  0.00      PROA N
ATOM     41  HN  GLU   667     -22.445  16.436 -20.096  1.00  0.00      PROA H
ATOM     42  CA  GLU   667     -23.341  16.358 -18.221  1.00  0.00      PROA C
ATOM     43  HA  GLU   667     -23.271  17.165 -17.508  1.00  0.00      PROA H
ATOM     44  CB  GLU   667     -24.642  16.478 -18.995  1.00  0.00      PROA C
ATOM     45  HB1 GLU   667     -25.512  16.317 -18.312  1.00  0.00      PROA H
ATOM     46  HB2 GLU   667     -24.676  15.686 -19.784  1.00  0.00      PROA H
ATOM     47  CG  GLU   667     -24.875  17.828 -19.700  1.00  0.00      PROA C
ATOM     48  HG1 GLU   667     -24.061  18.057 -20.413  1.00  0.00      PROA H
ATOM     49  HG2 GLU   667     -24.876  18.646 -18.949  1.00  0.00      PROA H
ATOM     50  CD  GLU   667     -26.239  17.655 -20.410  1.00  0.00      PROA C
ATOM     51  OE1 GLU   667     -26.751  16.513 -20.383  1.00  0.00      PROA O
ATOM     52  OE2 GLU   667     -26.924  18.576 -20.862  1.00  0.00      PROA O
ATOM     53  C   GLU   667     -23.368  15.071 -17.434  1.00  0.00      PROA C
ATOM     54  O   GLU   667     -23.648  15.058 -16.239  1.00  0.00      PROA O
ATOM     55  N   LEU   668     -23.059  13.942 -18.091  1.00  0.00      PROA N
ATOM     56  HN  LEU   668     -22.831  13.946 -19.067  1.00  0.00      PROA H
ATOM     57  CA  LEU   668     -23.015  12.668 -17.420  1.00  0.00      PROA C
ATOM     58  HA  LEU   668     -23.933  12.575 -16.860  1.00  0.00      PROA H
ATOM     59  CB  LEU   668     -22.914  11.531 -18.454  1.00  0.00      PROA C
ATOM     60  HB1 LEU   668     -21.949  11.619 -18.999  1.00  0.00      PROA H
ATOM     61  HB2 LEU   668     -23.735  11.667 -19.196  1.00  0.00      PROA H
ATOM     62  CG  LEU   668     -23.034  10.124 -17.849  1.00  0.00      PROA C
ATOM     63  HG  LEU   668     -22.260   9.987 -17.055  1.00  0.00      PROA H
ATOM     64  CD1 LEU   668     -24.420   9.919 -17.229  1.00  0.00      PROA C
ATOM     65 HD11 LEU   668     -25.202  10.055 -18.007  1.00  0.00      PROA H
ATOM     66 HD12 LEU   668     -24.596  10.650 -16.412  1.00  0.00      PROA H
ATOM     67 HD13 LEU   668     -24.493   8.897 -16.804  1.00  0.00      PROA H
ATOM     68  CD2 LEU   668     -22.780   9.073 -18.930  1.00  0.00      PROA C
ATOM     69 HD21 LEU   668     -21.761   9.205 -19.350  1.00  0.00      PROA H
ATOM     70 HD22 LEU   668     -23.530   9.185 -19.742  1.00  0.00      PROA H
ATOM     71 HD23 LEU   668     -22.864   8.055 -18.492  1.00  0.00      PROA H
ATOM     72  C   LEU   668     -21.893  12.578 -16.404  1.00  0.00      PROA C
ATOM     73  O   LEU   668     -22.035  12.019 -15.315  1.00  0.00      PROA O
ATOM     74  N   GLU   669     -20.723  13.150 -16.741  1.00  0.00      PROA N
ATOM     75  HN  GLU   669     -20.590  13.616 -17.619  1.00  0.00      PROA H
ATOM     76  CA  GLU   669     -19.593  13.200 -15.842  1.00  0.00      PROA C
ATOM     77  HA  GLU   669     -19.411  12.199 -15.487  1.00  0.00      PROA H
ATOM     78  CB  GLU   669     -18.347  13.738 -16.550  1.00  0.00      PROA C
ATOM     79  HB1 GLU   669     -17.523  13.871 -15.813  1.00  0.00      PROA H
ATOM     80  HB2 GLU   669     -18.569  14.729 -17.011  1.00  0.00      PROA H
ATOM     81  CG  GLU   669     -17.841  12.792 -17.654  1.00  0.00      PROA C
ATOM     82  HG1 GLU   669     -18.633  12.636 -18.415  1.00  0.00      PROA H
ATOM     83  HG2 GLU   669     -17.609  11.804 -17.217  1.00  0.00      PROA H
ATOM     84  CD  GLU   669     -16.585  13.347 -18.331  1.00  0.00      PROA C
ATOM     85  OE1 GLU   669     -16.214  14.533 -18.088  1.00  0.00      PROA O
ATOM     86  OE2 GLU   669     -15.929  12.564 -19.069  1.00  0.00      PROA O
ATOM     87  C   GLU   669     -19.836  14.024 -14.617  1.00  0.00      PROA C
ATOM     88  O   GLU   669     -19.518  13.649 -13.488  1.00  0.00      PROA O
ATOM     89  N   LEU   670     -20.463  15.179 -14.792  1.00  0.00      PROA N
ATOM     90  HN  LEU   670     -20.695  15.559 -15.697  1.00  0.00      PROA H
ATOM     91  CA  LEU   670     -20.830  15.936 -13.646  1.00  0.00      PROA C
ATOM     92  HA  LEU   670     -19.985  16.096 -12.996  1.00  0.00      PROA H
ATOM     93  CB  LEU   670     -21.176  17.274 -14.100  1.00  0.00      PROA C
ATOM     94  HB1 LEU   670     -21.920  17.725 -13.412  1.00  0.00      PROA H
ATOM     95  HB2 LEU   670     -21.625  17.208 -15.127  1.00  0.00      PROA H
ATOM     96  CG  LEU   670     -19.954  18.180 -14.013  1.00  0.00      PROA C
ATOM     97  HG  LEU   670     -19.540  18.291 -12.992  1.00  0.00      PROA H
ATOM     98  CD1 LEU   670     -19.003  18.130 -15.210  1.00  0.00      PROA C
ATOM     99 HD11 LEU   670     -19.544  18.125 -16.191  1.00  0.00      PROA H
ATOM    100 HD12 LEU   670     -18.433  17.204 -15.099  1.00  0.00      PROA H
ATOM    101 HD13 LEU   670     -18.363  19.044 -15.215  1.00  0.00      PROA H
ATOM    102  CD2 LEU   670     -20.446  19.454 -14.237  1.00  0.00      PROA C
ATOM    103 HD21 LEU   670     -21.102  19.948 -13.535  1.00  0.00      PROA H
ATOM    104 HD22 LEU   670     -20.862  19.203 -15.247  1.00  0.00      PROA H
ATOM    105 HD23 LEU   670     -19.796  20.243 -14.404  1.00  0.00      PROA H
ATOM    106  C   LEU   670     -21.926  15.356 -12.817  1.00  0.00      PROA C
ATOM    107  O   LEU   670     -21.905  15.463 -11.600  1.00  0.00      PROA O
ATOM    108  N   ILE   671     -22.904  14.682 -13.422  1.00  0.00      PROA N
ATOM    109  HN  ILE   671     -22.969  14.635 -14.421  1.00  0.00      PROA H
ATOM    110  CA  ILE   671     -23.884  13.942 -12.658  1.00  0.00      PROA C
ATOM    111  HA  ILE   671     -24.319  14.612 -11.933  1.00  0.00      PROA H
ATOM    112  CB  ILE   671     -24.970  13.435 -13.561  1.00  0.00      PROA C
ATOM    113  HB  ILE   671     -24.531  13.028 -14.503  1.00  0.00      PROA H
ATOM    114  CG2 ILE   671     -25.876  12.375 -12.919  1.00  0.00      PROA C
ATOM    115 HG21 ILE   671     -26.361  12.785 -12.006  1.00  0.00      PROA H
ATOM    116 HG22 ILE   671     -25.294  11.471 -12.663  1.00  0.00      PROA H
ATOM    117 HG23 ILE   671     -26.682  12.062 -13.617  1.00  0.00      PROA H
ATOM    118  CG1 ILE   671     -25.821  14.607 -13.941  1.00  0.00      PROA C
ATOM    119 HG11 ILE   671     -25.213  15.475 -14.299  1.00  0.00      PROA H
ATOM    120 HG12 ILE   671     -26.470  14.917 -13.092  1.00  0.00      PROA H
ATOM    121  CD  ILE   671     -26.704  14.203 -15.052  1.00  0.00      PROA C
ATOM    122  HD1 ILE   671     -27.642  13.703 -14.698  1.00  0.00      PROA H
ATOM    123  HD2 ILE   671     -26.237  13.671 -15.896  1.00  0.00      PROA H
ATOM    124  HD3 ILE   671     -26.889  15.174 -15.485  1.00  0.00      PROA H
ATOM    125  C   ILE   671     -23.261  12.839 -11.854  1.00  0.00      PROA C
ATOM    126  O   ILE   671     -23.608  12.601 -10.700  1.00  0.00      PROA O
ATOM    127  N   THR   672     -22.267  12.162 -12.442  1.00  0.00      PROA N
ATOM    128  HN  THR   672     -21.988  12.398 -13.376  1.00  0.00      PROA H
ATOM    129  CA  THR   672     -21.545  11.100 -11.776  1.00  0.00      PROA C
ATOM    130  HA  THR   672     -22.264  10.368 -11.434  1.00  0.00      PROA H
ATOM    131  CB  THR   672     -20.576  10.444 -12.742  1.00  0.00      PROA C
ATOM    132  HB  THR   672     -19.872  11.195 -13.172  1.00  0.00      PROA H
ATOM    133  OG1 THR   672     -21.303   9.841 -13.806  1.00  0.00      PROA O
ATOM    134  HG1 THR   672     -21.676  10.568 -14.331  1.00  0.00      PROA H
ATOM    135  CG2 THR   672     -19.760   9.352 -12.056  1.00  0.00      PROA C
ATOM    136 HG21 THR   672     -20.424   8.661 -11.498  1.00  0.00      PROA H
ATOM    137 HG22 THR   672     -19.025   9.798 -11.359  1.00  0.00      PROA H
ATOM    138 HG23 THR   672     -19.195   8.763 -12.808  1.00  0.00      PROA H
ATOM    139  C   THR   672     -20.816  11.580 -10.544  1.00  0.00      PROA C
ATOM    140  O   THR   672     -20.934  11.018  -9.455  1.00  0.00      PROA O
ATOM    141  N   LEU   673     -20.087  12.704 -10.656  1.00  0.00      PROA N
ATOM    142  HN  LEU   673     -19.992  13.181 -11.534  1.00  0.00      PROA H
ATOM    143  CA  LEU   673     -19.356  13.258  -9.536  1.00  0.00      PROA C
ATOM    144  HA  LEU   673     -18.821  12.479  -9.031  1.00  0.00      PROA H
ATOM    145  CB  LEU   673     -18.416  14.336 -10.063  1.00  0.00      PROA C
ATOM    146  HB1 LEU   673     -18.989  15.156 -10.550  1.00  0.00      PROA H
ATOM    147  HB2 LEU   673     -17.800  13.842 -10.848  1.00  0.00      PROA H
ATOM    148  CG  LEU   673     -17.473  14.965  -9.045  1.00  0.00      PROA C
ATOM    149  HG  LEU   673     -17.382  14.342  -8.123  1.00  0.00      PROA H
ATOM    150  CD1 LEU   673     -16.104  15.064  -9.680  1.00  0.00      PROA C
ATOM    151 HD11 LEU   673     -16.169  15.564 -10.673  1.00  0.00      PROA H
ATOM    152 HD12 LEU   673     -15.640  14.064  -9.795  1.00  0.00      PROA H
ATOM    153 HD13 LEU   673     -15.495  15.671  -8.993  1.00  0.00      PROA H
ATOM    154  CD2 LEU   673     -17.934  16.381  -8.701  1.00  0.00      PROA C
ATOM    155 HD21 LEU   673     -18.943  16.350  -8.241  1.00  0.00      PROA H
ATOM    156 HD22 LEU   673     -17.971  16.986  -9.633  1.00  0.00      PROA H
ATOM    157 HD23 LEU   673     -17.227  16.874  -8.002  1.00  0.00      PROA H
ATOM    158  C   LEU   673     -20.242  13.789  -8.485  1.00  0.00      PROA C
ATOM    159  O   LEU   673     -20.030  13.716  -7.279  1.00  0.00      PROA O
ATOM    160  N   THR   674     -21.346  14.301  -8.905  1.00  0.00      PROA N
ATOM    161  HN  THR   674     -21.622  14.443  -9.860  1.00  0.00      PROA H
ATOM    162  CA  THR   674     -22.208  14.786  -7.925  1.00  0.00      PROA C
ATOM    163  HA  THR   674     -21.777  15.528  -7.268  1.00  0.00      PROA H
ATOM    164  CB  THR   674     -23.066  15.509  -8.745  1.00  0.00      PROA C
ATOM    165  HB  THR   674     -23.580  14.752  -9.416  1.00  0.00      PROA H
ATOM    166  OG1 THR   674     -22.455  16.613  -9.402  1.00  0.00      PROA O
ATOM    167  HG1 THR   674     -22.411  16.352 -10.337  1.00  0.00      PROA H
ATOM    168  CG2 THR   674     -23.837  16.103  -7.682  1.00  0.00      PROA C
ATOM    169 HG21 THR   674     -23.480  16.509  -6.747  1.00  0.00      PROA H
ATOM    170 HG22 THR   674     -24.584  15.289  -7.533  1.00  0.00      PROA H
ATOM    171 HG23 THR   674     -24.214  17.036  -8.083  1.00  0.00      PROA H
ATOM    172  C   THR   674     -22.971  13.751  -7.108  1.00  0.00      PROA C
ATOM    173  O   THR   674     -23.121  13.902  -5.895  1.00  0.00      PROA O
ATOM    174  N   VAL   675     -23.479  12.695  -7.774  1.00  0.00      PROA N
ATOM    175  HN  VAL   675     -23.461  12.642  -8.774  1.00  0.00      PROA H
ATOM    176  CA  VAL   675     -24.087  11.563  -7.119  1.00  0.00      PROA C
ATOM    177  HA  VAL   675     -24.920  11.890  -6.538  1.00  0.00      PROA H
ATOM    178  CB  VAL   675     -24.642  10.571  -8.118  1.00  0.00      PROA C
ATOM    179  HB  VAL   675     -23.860  10.306  -8.862  1.00  0.00      PROA H
ATOM    180  CG1 VAL   675     -25.136   9.314  -7.402  1.00  0.00      PROA C
ATOM    181 HG11 VAL   675     -25.811   9.566  -6.554  1.00  0.00      PROA H
ATOM    182 HG12 VAL   675     -24.281   8.718  -7.020  1.00  0.00      PROA H
ATOM    183 HG13 VAL   675     -25.707   8.699  -8.129  1.00  0.00      PROA H
ATOM    184  CG2 VAL   675     -25.833  11.183  -8.867  1.00  0.00      PROA C
ATOM    185 HG21 VAL   675     -25.577  12.132  -9.376  1.00  0.00      PROA H
ATOM    186 HG22 VAL   675     -26.632  11.370  -8.152  1.00  0.00      PROA H
ATOM    187 HG23 VAL   675     -26.263  10.463  -9.590  1.00  0.00      PROA H
ATOM    188  C   VAL   675     -23.095  10.965  -6.150  1.00  0.00      PROA C
ATOM    189  O   VAL   675     -23.435  10.617  -5.025  1.00  0.00      PROA O
ATOM    190  N   GLY   676     -21.801  10.947  -6.537  1.00  0.00      PROA N
ATOM    191  HN  GLY   676     -21.536  11.282  -7.447  1.00  0.00      PROA H
ATOM    192  CA  GLY   676     -20.733  10.530  -5.645  1.00  0.00      PROA C
ATOM    193  HA1 GLY   676     -19.806  10.618  -6.186  1.00  0.00      PROA H
ATOM    194  HA2 GLY   676     -20.955   9.525  -5.341  1.00  0.00      PROA H
ATOM    195  C   GLY   676     -20.601  11.337  -4.381  1.00  0.00      PROA C
ATOM    196  O   GLY   676     -20.623  10.804  -3.273  1.00  0.00      PROA O
ATOM    197  N   PHE   677     -20.509  12.672  -4.492  1.00  0.00      PROA N
ATOM    198  HN  PHE   677     -20.515  13.121  -5.391  1.00  0.00      PROA H
ATOM    199  CA  PHE   677     -20.448  13.541  -3.335  1.00  0.00      PROA C
ATOM    200  HA  PHE   677     -19.652  13.181  -2.697  1.00  0.00      PROA H
ATOM    201  CB  PHE   677     -20.274  15.018  -3.747  1.00  0.00      PROA C
ATOM    202  HB1 PHE   677     -20.563  15.712  -2.920  1.00  0.00      PROA H
ATOM    203  HB2 PHE   677     -20.831  15.264  -4.664  1.00  0.00      PROA H
ATOM    204  CG  PHE   677     -18.863  15.258  -4.054  1.00  0.00      PROA C
ATOM    205  CD1 PHE   677     -18.053  15.283  -2.971  1.00  0.00      PROA C
ATOM    206  HD1 PHE   677     -18.516  15.048  -2.075  1.00  0.00      PROA H
ATOM    207  CE1 PHE   677     -16.711  15.375  -3.076  1.00  0.00      PROA C
ATOM    208  HE1 PHE   677     -16.207  15.498  -2.132  1.00  0.00      PROA H
ATOM    209  CZ  PHE   677     -16.134  15.532  -4.364  1.00  0.00      PROA C
ATOM    210  HZ  PHE   677     -15.077  15.724  -4.527  1.00  0.00      PROA H
ATOM    211  CD2 PHE   677     -18.301  15.430  -5.316  1.00  0.00      PROA C
ATOM    212  HD2 PHE   677     -18.928  15.364  -6.166  1.00  0.00      PROA H
ATOM    213  CE2 PHE   677     -16.931  15.621  -5.468  1.00  0.00      PROA C
ATOM    214  HE2 PHE   677     -16.447  15.805  -6.408  1.00  0.00      PROA H
ATOM    215  C   PHE   677     -21.638  13.468  -2.449  1.00  0.00      PROA C
ATOM    216  O   PHE   677     -21.567  13.511  -1.223  1.00  0.00      PROA O
ATOM    217  N   GLY   678     -22.798  13.345  -3.044  1.00  0.00      PROA N
ATOM    218  HN  GLY   678     -22.929  13.294  -4.044  1.00  0.00      PROA H
ATOM    219  CA  GLY   678     -23.925  13.290  -2.191  1.00  0.00      PROA C
ATOM    220  HA1 GLY   678     -24.576  13.463  -2.944  1.00  0.00      PROA H
ATOM    221  HA2 GLY   678     -24.057  14.124  -1.528  1.00  0.00      PROA H
ATOM    222  C   GLY   678     -24.156  11.980  -1.470  1.00  0.00      PROA C
ATOM    223  O   GLY   678     -24.610  11.982  -0.328  1.00  0.00      PROA O
ATOM    224  N   ILE   679     -23.827  10.822  -2.083  1.00  0.00      PROA N
ATOM    225  HN  ILE   679     -23.562  10.792  -3.052  1.00  0.00      PROA H
ATOM    226  CA  ILE   679     -23.787   9.549  -1.382  1.00  0.00      PROA C
ATOM    227  HA  ILE   679     -24.739   9.399  -0.893  1.00  0.00      PROA H
ATOM    228  CB  ILE   679     -23.470   8.401  -2.346  1.00  0.00      PROA C
ATOM    229  HB  ILE   679     -22.571   8.648  -2.957  1.00  0.00      PROA H
ATOM    230  CG2 ILE   679     -23.189   7.075  -1.593  1.00  0.00      PROA C
ATOM    231 HG21 ILE   679     -23.967   6.869  -0.828  1.00  0.00      PROA H
ATOM    232 HG22 ILE   679     -22.202   7.120  -1.089  1.00  0.00      PROA H
ATOM    233 HG23 ILE   679     -23.176   6.222  -2.306  1.00  0.00      PROA H
ATOM    234  CG1 ILE   679     -24.618   8.235  -3.344  1.00  0.00      PROA C
ATOM    235 HG11 ILE   679     -24.421   7.346  -3.992  1.00  0.00      PROA H
ATOM    236 HG12 ILE   679     -24.756   9.115  -3.992  1.00  0.00      PROA H
ATOM    237  CD  ILE   679     -25.916   8.058  -2.626  1.00  0.00      PROA C
ATOM    238  HD1 ILE   679     -26.334   8.932  -2.102  1.00  0.00      PROA H
ATOM    239  HD2 ILE   679     -25.760   7.265  -1.858  1.00  0.00      PROA H
ATOM    240  HD3 ILE   679     -26.651   7.750  -3.395  1.00  0.00      PROA H
ATOM    241  C   ILE   679     -22.806   9.578  -0.242  1.00  0.00      PROA C
ATOM    242  O   ILE   679     -23.096   9.128   0.868  1.00  0.00      PROA O
ATOM    243  N   LEU   680     -21.618  10.160  -0.463  1.00  0.00      PROA N
ATOM    244  HN  LEU   680     -21.415  10.583  -1.349  1.00  0.00      PROA H
ATOM    245  CA  LEU   680     -20.626  10.254   0.578  1.00  0.00      PROA C
ATOM    246  HA  LEU   680     -20.477   9.264   0.975  1.00  0.00      PROA H
ATOM    247  CB  LEU   680     -19.315  10.796   0.002  1.00  0.00      PROA C
ATOM    248  HB1 LEU   680     -19.469  11.820  -0.406  1.00  0.00      PROA H
ATOM    249  HB2 LEU   680     -19.025  10.133  -0.842  1.00  0.00      PROA H
ATOM    250  CG  LEU   680     -18.154  10.826   1.005  1.00  0.00      PROA C
ATOM    251  HG  LEU   680     -18.415  11.472   1.878  1.00  0.00      PROA H
ATOM    252  CD1 LEU   680     -17.845   9.414   1.512  1.00  0.00      PROA C
ATOM    253 HD11 LEU   680     -17.737   8.724   0.649  1.00  0.00      PROA H
ATOM    254 HD12 LEU   680     -18.664   9.042   2.166  1.00  0.00      PROA H
ATOM    255 HD13 LEU   680     -16.901   9.406   2.095  1.00  0.00      PROA H
ATOM    256  CD2 LEU   680     -16.926  11.432   0.327  1.00  0.00      PROA C
ATOM    257 HD21 LEU   680     -17.155  12.462  -0.021  1.00  0.00      PROA H
ATOM    258 HD22 LEU   680     -16.643  10.814  -0.553  1.00  0.00      PROA H
ATOM    259 HD23 LEU   680     -16.074  11.466   1.038  1.00  0.00      PROA H
ATOM    260  C   LEU   680     -21.043  11.108   1.739  1.00  0.00      PROA C
ATOM    261  O   LEU   680     -20.934  10.734   2.903  1.00  0.00      PROA O
ATOM    262  N   ILE   681     -21.600  12.273   1.452  1.00  0.00      PROA N
ATOM    263  HN  ILE   681     -21.711  12.618   0.519  1.00  0.00      PROA H
ATOM    264  CA  ILE   681     -22.084  13.117   2.483  1.00  0.00      PROA C
ATOM    265  HA  ILE   681     -21.285  13.329   3.176  1.00  0.00      PROA H
ATOM    266  CB  ILE   681     -22.511  14.342   1.792  1.00  0.00      PROA C
ATOM    267  HB  ILE   681     -23.121  14.224   0.873  1.00  0.00      PROA H
ATOM    268  CG2 ILE   681     -23.292  15.116   2.772  1.00  0.00      PROA C
ATOM    269 HG21 ILE   681     -22.724  15.277   3.711  1.00  0.00      PROA H
ATOM    270 HG22 ILE   681     -24.327  14.809   2.987  1.00  0.00      PROA H
ATOM    271 HG23 ILE   681     -23.429  16.043   2.264  1.00  0.00      PROA H
ATOM    272  CG1 ILE   681     -21.315  15.133   1.375  1.00  0.00      PROA C
ATOM    273 HG11 ILE   681     -20.572  14.542   0.795  1.00  0.00      PROA H
ATOM    274 HG12 ILE   681     -20.821  15.402   2.278  1.00  0.00      PROA H
ATOM    275  CD  ILE   681     -21.649  16.407   0.660  1.00  0.00      PROA C
ATOM    276  HD1 ILE   681     -21.818  17.415   0.985  1.00  0.00      PROA H
ATOM    277  HD2 ILE   681     -22.027  16.298  -0.368  1.00  0.00      PROA H
ATOM    278  HD3 ILE   681     -20.670  16.828   0.868  1.00  0.00      PROA H
ATOM    279  C   ILE   681     -23.223  12.568   3.303  1.00  0.00      PROA C
ATOM    280  O   ILE   681     -23.231  12.605   4.533  1.00  0.00      PROA O
ATOM    281  N   PHE   682     -24.222  12.014   2.616  1.00  0.00      PROA N
ATOM    282  HN  PHE   682     -24.214  12.015   1.613  1.00  0.00      PROA H
ATOM    283  CA  PHE   682     -25.346  11.403   3.258  1.00  0.00      PROA C
ATOM    284  HA  PHE   682     -25.800  12.149   3.903  1.00  0.00      PROA H
ATOM    285  CB  PHE   682     -26.314  10.909   2.150  1.00  0.00      PROA C
ATOM    286  HB1 PHE   682     -25.793  10.276   1.414  1.00  0.00      PROA H
ATOM    287  HB2 PHE   682     -26.735  11.808   1.626  1.00  0.00      PROA H
ATOM    288  CG  PHE   682     -27.417  10.055   2.703  1.00  0.00      PROA C
ATOM    289  CD1 PHE   682     -28.200  10.662   3.609  1.00  0.00      PROA C
ATOM    290  HD1 PHE   682     -27.807  11.651   3.773  1.00  0.00      PROA H
ATOM    291  CE1 PHE   682     -29.410  10.029   3.979  1.00  0.00      PROA C
ATOM    292  HE1 PHE   682     -30.269  10.299   4.496  1.00  0.00      PROA H
ATOM    293  CZ  PHE   682     -29.747   8.770   3.718  1.00  0.00      PROA C
ATOM    294  HZ  PHE   682     -30.693   8.425   4.143  1.00  0.00      PROA H
ATOM    295  CD2 PHE   682     -27.623   8.682   2.546  1.00  0.00      PROA C
ATOM    296  HD2 PHE   682     -26.858   8.137   2.059  1.00  0.00      PROA H
ATOM    297  CE2 PHE   682     -28.772   8.047   3.086  1.00  0.00      PROA C
ATOM    298  HE2 PHE   682     -28.943   7.002   3.063  1.00  0.00      PROA H
ATOM    299  C   PHE   682     -24.951  10.255   4.158  1.00  0.00      PROA C
ATOM    300  O   PHE   682     -25.447  10.100   5.276  1.00  0.00      PROA O
ATOM    301  N   SER   683     -24.015   9.427   3.669  1.00  0.00      PROA N
ATOM    302  HN  SER   683     -23.600   9.606   2.771  1.00  0.00      PROA H
ATOM    303  CA  SER   683     -23.541   8.287   4.416  1.00  0.00      PROA C
ATOM    304  HA  SER   683     -24.404   7.726   4.741  1.00  0.00      PROA H
ATOM    305  CB  SER   683     -22.625   7.392   3.561  1.00  0.00      PROA C
ATOM    306  HB1 SER   683     -23.185   7.105   2.647  1.00  0.00      PROA H
ATOM    307  HB2 SER   683     -22.377   6.474   4.136  1.00  0.00      PROA H
ATOM    308  OG  SER   683     -21.420   8.037   3.156  1.00  0.00      PROA O
ATOM    309  HG1 SER   683     -21.652   8.862   2.704  1.00  0.00      PROA H
ATOM    310  C   SER   683     -22.842   8.679   5.673  1.00  0.00      PROA C
ATOM    311  O   SER   683     -23.029   8.098   6.743  1.00  0.00      PROA O
ATOM    312  N   LEU   684     -22.025   9.719   5.593  1.00  0.00      PROA N
ATOM    313  HN  LEU   684     -21.815  10.209   4.741  1.00  0.00      PROA H
ATOM    314  CA  LEU   684     -21.407  10.223   6.753  1.00  0.00      PROA C
ATOM    315  HA  LEU   684     -20.836   9.461   7.260  1.00  0.00      PROA H
ATOM    316  CB  LEU   684     -20.470  11.283   6.201  1.00  0.00      PROA C
ATOM    317  HB1 LEU   684     -20.461  11.809   7.133  1.00  0.00      PROA H
ATOM    318  HB2 LEU   684     -20.959  12.012   5.541  1.00  0.00      PROA H
ATOM    319  CG  LEU   684     -19.021  10.904   5.664  1.00  0.00      PROA C
ATOM    320  HG  LEU   684     -19.223  10.241   4.796  1.00  0.00      PROA H
ATOM    321  CD1 LEU   684     -18.110  12.014   4.994  1.00  0.00      PROA C
ATOM    322 HD11 LEU   684     -17.784  12.851   5.597  1.00  0.00      PROA H
ATOM    323 HD12 LEU   684     -18.662  12.599   4.254  1.00  0.00      PROA H
ATOM    324 HD13 LEU   684     -17.107  11.700   4.674  1.00  0.00      PROA H
ATOM    325  CD2 LEU   684     -18.222  10.090   6.704  1.00  0.00      PROA C
ATOM    326 HD21 LEU   684     -18.769   9.177   6.991  1.00  0.00      PROA H
ATOM    327 HD22 LEU   684     -18.053  10.621   7.657  1.00  0.00      PROA H
ATOM    328 HD23 LEU   684     -17.229   9.826   6.286  1.00  0.00      PROA H
ATOM    329  C   LEU   684     -22.379  10.804   7.807  1.00  0.00      PROA C
ATOM    330  O   LEU   684     -22.245  10.567   9.010  1.00  0.00      PROA O
ATOM    331  N   ILE   685     -23.360  11.607   7.358  1.00  0.00      PROA N
ATOM    332  HN  ILE   685     -23.436  11.826   6.380  1.00  0.00      PROA H
ATOM    333  CA  ILE   685     -24.326  12.217   8.246  1.00  0.00      PROA C
ATOM    334  HA  ILE   685     -23.790  12.733   9.027  1.00  0.00      PROA H
ATOM    335  CB  ILE   685     -25.217  13.196   7.483  1.00  0.00      PROA C
ATOM    336  HB  ILE   685     -25.633  12.687   6.580  1.00  0.00      PROA H
ATOM    337  CG2 ILE   685     -26.393  13.660   8.360  1.00  0.00      PROA C
ATOM    338 HG21 ILE   685     -26.020  14.015   9.345  1.00  0.00      PROA H
ATOM    339 HG22 ILE   685     -27.119  12.837   8.525  1.00  0.00      PROA H
ATOM    340 HG23 ILE   685     -26.923  14.500   7.863  1.00  0.00      PROA H
ATOM    341  CG1 ILE   685     -24.413  14.419   6.985  1.00  0.00      PROA C
ATOM    342 HG11 ILE   685     -25.098  15.088   6.418  1.00  0.00      PROA H
ATOM    343 HG12 ILE   685     -23.618  14.084   6.289  1.00  0.00      PROA H
ATOM    344  CD  ILE   685     -23.750  15.222   8.106  1.00  0.00      PROA C
ATOM    345  HD1 ILE   685     -23.033  14.586   8.666  1.00  0.00      PROA H
ATOM    346  HD2 ILE   685     -24.514  15.608   8.814  1.00  0.00      PROA H
ATOM    347  HD3 ILE   685     -23.190  16.080   7.682  1.00  0.00      PROA H
ATOM    348  C   ILE   685     -25.140  11.172   8.969  1.00  0.00      PROA C
ATOM    349  O   ILE   685     -25.303  11.207  10.190  1.00  0.00      PROA O
ATOM    350  N   VAL   686     -25.622  10.161   8.229  1.00  0.00      PROA N
ATOM    351  HN  VAL   686     -25.437  10.100   7.243  1.00  0.00      PROA H
ATOM    352  CA  VAL   686     -26.415   9.099   8.806  1.00  0.00      PROA C
ATOM    353  HA  VAL   686     -27.181   9.562   9.413  1.00  0.00      PROA H
ATOM    354  CB  VAL   686     -27.087   8.286   7.714  1.00  0.00      PROA C
ATOM    355  HB  VAL   686     -26.333   7.946   6.966  1.00  0.00      PROA H
ATOM    356  CG1 VAL   686     -27.818   7.066   8.286  1.00  0.00      PROA C
ATOM    357 HG11 VAL   686     -28.482   7.370   9.124  1.00  0.00      PROA H
ATOM    358 HG12 VAL   686     -27.097   6.304   8.648  1.00  0.00      PROA H
ATOM    359 HG13 VAL   686     -28.448   6.605   7.494  1.00  0.00      PROA H
ATOM    360  CG2 VAL   686     -28.111   9.184   7.009  1.00  0.00      PROA C
ATOM    361 HG21 VAL   686     -27.624  10.063   6.539  1.00  0.00      PROA H
ATOM    362 HG22 VAL   686     -28.879   9.536   7.728  1.00  0.00      PROA H
ATOM    363 HG23 VAL   686     -28.620   8.606   6.211  1.00  0.00      PROA H
ATOM    364  C   VAL   686     -25.623   8.247   9.770  1.00  0.00      PROA C
ATOM    365  O   VAL   686     -26.077   7.913  10.864  1.00  0.00      PROA O
ATOM    366  N   THR   687     -24.372   7.923   9.404  1.00  0.00      PROA N
ATOM    367  HN  THR   687     -23.988   8.237   8.532  1.00  0.00      PROA H
ATOM    368  CA  THR   687     -23.504   7.142  10.265  1.00  0.00      PROA C
ATOM    369  HA  THR   687     -24.045   6.253  10.563  1.00  0.00      PROA H
ATOM    370  CB  THR   687     -22.242   6.722   9.538  1.00  0.00      PROA C
ATOM    371  HB  THR   687     -21.661   7.615   9.212  1.00  0.00      PROA H
ATOM    372  OG1 THR   687     -22.589   5.967   8.389  1.00  0.00      PROA O
ATOM    373  HG1 THR   687     -22.877   6.625   7.735  1.00  0.00      PROA H
ATOM    374  CG2 THR   687     -21.366   5.822  10.405  1.00  0.00      PROA C
ATOM    375 HG21 THR   687     -21.931   4.910  10.693  1.00  0.00      PROA H
ATOM    376 HG22 THR   687     -21.034   6.343  11.323  1.00  0.00      PROA H
ATOM    377 HG23 THR   687     -20.466   5.515   9.831  1.00  0.00      PROA H
ATOM    378  C   THR   687     -23.166   7.858  11.550  1.00  0.00      PROA C
ATOM    379  O   THR   687     -23.177   7.274  12.632  1.00  0.00      PROA O
ATOM    380  N   TYR   688     -22.871   9.169  11.489  1.00  0.00      PROA N
ATOM    381  HN  TYR   688     -22.906   9.669  10.621  1.00  0.00      PROA H
ATOM    382  CA  TYR   688     -22.574   9.947  12.676  1.00  0.00      PROA C
ATOM    383  HA  TYR   688     -21.827   9.411  13.245  1.00  0.00      PROA H
ATOM    384  CB  TYR   688     -22.034  11.335  12.271  1.00  0.00      PROA C
ATOM    385  HB1 TYR   688     -22.819  11.903  11.724  1.00  0.00      PROA H
ATOM    386  HB2 TYR   688     -21.159  11.215  11.601  1.00  0.00      PROA H
ATOM    387  CG  TYR   688     -21.593  12.136  13.461  1.00  0.00      PROA C
ATOM    388  CD1 TYR   688     -20.385  11.832  14.113  1.00  0.00      PROA C
ATOM    389  HD1 TYR   688     -19.775  11.012  13.767  1.00  0.00      PROA H
ATOM    390  CE1 TYR   688     -19.963  12.591  15.213  1.00  0.00      PROA C
ATOM    391  HE1 TYR   688     -19.032  12.366  15.713  1.00  0.00      PROA H
ATOM    392  CZ  TYR   688     -20.756  13.647  15.667  1.00  0.00      PROA C
ATOM    393  OH  TYR   688     -20.361  14.382  16.792  1.00  0.00      PROA O
ATOM    394  HH  TYR   688     -19.438  14.125  17.002  1.00  0.00      PROA H
ATOM    395  CD2 TYR   688     -22.370  13.212  13.917  1.00  0.00      PROA C
ATOM    396  HD2 TYR   688     -23.297  13.459  13.421  1.00  0.00      PROA H
ATOM    397  CE2 TYR   688     -21.951  13.964  15.020  1.00  0.00      PROA C
ATOM    398  HE2 TYR   688     -22.546  14.790  15.374  1.00  0.00      PROA H
ATOM    399  C   TYR   688     -23.763  10.075  13.602  1.00  0.00      PROA C
ATOM    400  O   TYR   688     -23.662   9.939  14.821  1.00  0.00      PROA O
ATOM    401  N   CYS   689     -24.948  10.291  13.033  1.00  0.00      PROA N
ATOM    402  HN  CYS   689     -25.066  10.392  12.043  1.00  0.00      PROA H
ATOM    403  CA  CYS   689     -26.128  10.431  13.831  1.00  0.00      PROA C
ATOM    404  HA  CYS   689     -25.925  11.094  14.668  1.00  0.00      PROA H
ATOM    405  CB  CYS   689     -27.214  11.024  12.926  1.00  0.00      PROA C
ATOM    406  HB1 CYS   689     -28.150  10.886  13.432  1.00  0.00      PROA H
ATOM    407  HB2 CYS   689     -27.365  10.424  12.010  1.00  0.00      PROA H
ATOM    408  SG  CYS   689     -26.965  12.786  12.531  1.00  0.00      PROA S
ATOM    409  HG1 CYS   689     -26.184  12.501  11.499  1.00  0.00      PROA H
ATOM    410  C   CYS   689     -26.603   9.131  14.451  1.00  0.00      PROA C
ATOM    411  O   CYS   689     -27.165   9.117  15.543  1.00  0.00      PROA O
ATOM    412  N   ILE   690     -26.353   7.980  13.802  1.00  0.00      PROA N
ATOM    413  HN  ILE   690     -25.926   7.970  12.892  1.00  0.00      PROA H
ATOM    414  CA  ILE   690     -26.676   6.704  14.424  1.00  0.00      PROA C
ATOM    415  HA  ILE   690     -27.608   6.806  14.966  1.00  0.00      PROA H
ATOM    416  CB  ILE   690     -26.865   5.615  13.373  1.00  0.00      PROA C
ATOM    417  HB  ILE   690     -25.964   5.586  12.714  1.00  0.00      PROA H
ATOM    418  CG2 ILE   690     -27.055   4.229  14.020  1.00  0.00      PROA C
ATOM    419 HG21 ILE   690     -27.966   4.235  14.656  1.00  0.00      PROA H
ATOM    420 HG22 ILE   690     -26.182   3.929  14.630  1.00  0.00      PROA H
ATOM    421 HG23 ILE   690     -27.185   3.459  13.231  1.00  0.00      PROA H
ATOM    422  CG1 ILE   690     -28.103   5.935  12.506  1.00  0.00      PROA C
ATOM    423 HG11 ILE   690     -28.031   6.973  12.117  1.00  0.00      PROA H
ATOM    424 HG12 ILE   690     -29.008   5.874  13.152  1.00  0.00      PROA H
ATOM    425  CD  ILE   690     -28.264   4.978  11.322  1.00  0.00      PROA C
ATOM    426  HD1 ILE   690     -28.546   3.962  11.671  1.00  0.00      PROA H
ATOM    427  HD2 ILE   690     -27.309   4.903  10.757  1.00  0.00      PROA H
ATOM    428  HD3 ILE   690     -29.060   5.338  10.638  1.00  0.00      PROA H
ATOM    429  C   ILE   690     -25.651   6.316  15.476  1.00  0.00      PROA C
ATOM    430  O   ILE   690     -25.982   5.796  16.540  1.00  0.00      PROA O
ATOM    431  N   ASN   691     -24.359   6.607  15.235  1.00  0.00      PROA N
ATOM    432  HN  ASN   691     -24.078   7.024  14.369  1.00  0.00      PROA H
ATOM    433  CA  ASN   691     -23.308   6.298  16.187  1.00  0.00      PROA C
ATOM    434  HA  ASN   691     -23.424   5.258  16.469  1.00  0.00      PROA H
ATOM    435  CB  ASN   691     -21.921   6.529  15.540  1.00  0.00      PROA C
ATOM    436  HB1 ASN   691     -21.710   7.617  15.473  1.00  0.00      PROA H
ATOM    437  HB2 ASN   691     -21.917   6.096  14.519  1.00  0.00      PROA H
ATOM    438  CG  ASN   691     -20.832   5.835  16.355  1.00  0.00      PROA C
ATOM    439  OD1 ASN   691     -21.085   5.004  17.221  1.00  0.00      PROA O
ATOM    440  ND2 ASN   691     -19.570   6.229  16.108  1.00  0.00      PROA N
ATOM    441 HD21 ASN   691     -18.820   5.775  16.576  1.00  0.00      PROA H
ATOM    442 HD22 ASN   691     -19.405   6.876  15.367  1.00  0.00      PROA H
ATOM    443  C   ASN   691     -23.423   7.121  17.465  1.00  0.00      PROA C
ATOM    444  O   ASN   691     -23.096   6.677  18.567  1.00  0.00      PROA O
ATOM    445  N   ALA   692     -23.892   8.379  17.329  1.00  0.00      PROA N
ATOM    446  HN  ALA   692     -24.175   8.737  16.433  1.00  0.00      PROA H
ATOM    447  CA  ALA   692     -24.070   9.233  18.476  1.00  0.00      PROA C
ATOM    448  HA  ALA   692     -23.135   9.238  19.022  1.00  0.00      PROA H
ATOM    449  CB  ALA   692     -24.418  10.666  18.031  1.00  0.00      PROA C
ATOM    450  HB1 ALA   692     -25.366  10.685  17.454  1.00  0.00      PROA H
ATOM    451  HB2 ALA   692     -23.607  11.058  17.379  1.00  0.00      PROA H
ATOM    452  HB3 ALA   692     -24.506  11.332  18.916  1.00  0.00      PROA H
ATOM    453  C   ALA   692     -25.113   8.707  19.441  1.00  0.00      PROA C
ATOM    454  O   ALA   692     -24.914   8.700  20.654  1.00  0.00      PROA O
ATOM    455  N   LYS   693     -26.249   8.212  18.920  1.00  0.00      PROA N
ATOM    456  HN  LYS   693     -26.367   8.169  17.924  1.00  0.00      PROA H
ATOM    457  CA  LYS   693     -27.345   7.730  19.737  1.00  0.00      PROA C
ATOM    458  HA  LYS   693     -27.205   8.047  20.758  1.00  0.00      PROA H
ATOM    459  CB  LYS   693     -28.651   8.310  19.296  1.00  0.00      PROA C
ATOM    460  HB1 LYS   693     -29.538   7.942  19.861  1.00  0.00      PROA H
ATOM    461  HB2 LYS   693     -28.838   8.071  18.213  1.00  0.00      PROA H
ATOM    462  CG  LYS   693     -28.580   9.807  19.506  1.00  0.00      PROA C
ATOM    463  HG1 LYS   693     -29.536   9.985  19.032  1.00  0.00      PROA H
ATOM    464  HG2 LYS   693     -27.706  10.250  18.964  1.00  0.00      PROA H
ATOM    465  CD  LYS   693     -28.648  10.440  20.859  1.00  0.00      PROA C
ATOM    466  HD1 LYS   693     -27.711  10.074  21.334  1.00  0.00      PROA H
ATOM    467  HD2 LYS   693     -29.562  10.036  21.345  1.00  0.00      PROA H
ATOM    468  CE  LYS   693     -28.604  11.979  20.835  1.00  0.00      PROA C
ATOM    469  HE1 LYS   693     -27.872  12.329  20.060  1.00  0.00      PROA H
ATOM    470  HE2 LYS   693     -28.326  12.357  21.832  1.00  0.00      PROA H
ATOM    471  NZ  LYS   693     -29.905  12.565  20.517  1.00  0.00      PROA N
ATOM    472  HZ1 LYS   693     -30.734  12.182  20.996  1.00  0.00      PROA H
ATOM    473  HZ2 LYS   693     -30.072  12.222  19.549  1.00  0.00      PROA H
ATOM    474  HZ3 LYS   693     -29.942  13.592  20.311  1.00  0.00      PROA H
ATOM    475  C   LYS   693     -27.470   6.250  19.749  1.00  0.00      PROA C
ATOM    476  O   LYS   693     -28.555   5.670  19.701  1.00  0.00      PROA O
ATOM    477  N   ALA   694     -26.323   5.574  19.825  1.00  0.00      PROA N
ATOM    478  HN  ALA   694     -25.451   6.048  19.954  1.00  0.00      PROA H
ATOM    479  CA  ALA   694     -26.286   4.144  19.749  1.00  0.00      PROA C
ATOM    480  HA  ALA   694     -26.880   3.846  18.895  1.00  0.00      PROA H
ATOM    481  CB  ALA   694     -24.846   3.669  19.558  1.00  0.00      PROA C
ATOM    482  HB1 ALA   694     -24.214   3.985  20.418  1.00  0.00      PROA H
ATOM    483  HB2 ALA   694     -24.415   4.103  18.630  1.00  0.00      PROA H
ATOM    484  HB3 ALA   694     -24.819   2.561  19.473  1.00  0.00      PROA H
ATOM    485  C   ALA   694     -26.896   3.488  20.968  1.00  0.00      PROA C
ATOM    486  O   ALA   694     -27.594   2.485  20.872  1.00  0.00      PROA O
ATOM    487  N   ASP   695     -26.718   4.074  22.162  1.00  0.00      PROA N
ATOM    488  HN  ASP   695     -26.129   4.873  22.265  1.00  0.00      PROA H
ATOM    489  CA  ASP   695     -27.182   3.413  23.362  1.00  0.00      PROA C
ATOM    490  HA  ASP   695     -26.976   2.350  23.290  1.00  0.00      PROA H
ATOM    491  CB  ASP   695     -26.455   4.018  24.577  1.00  0.00      PROA C
ATOM    492  HB1 ASP   695     -26.881   3.619  25.521  1.00  0.00      PROA H
ATOM    493  HB2 ASP   695     -26.546   5.124  24.567  1.00  0.00      PROA H
ATOM    494  CG  ASP   695     -24.978   3.648  24.546  1.00  0.00      PROA C
ATOM    495  OD1 ASP   695     -24.598   2.615  23.948  1.00  0.00      PROA O
ATOM    496  OD2 ASP   695     -24.221   4.342  25.266  1.00  0.00      PROA O
ATOM    497  C   ASP   695     -28.681   3.549  23.554  1.00  0.00      PROA C
ATOM    498  O   ASP   695     -29.334   2.739  24.201  1.00  0.00      PROA O
ATOM    499  N   VAL   696     -29.283   4.598  22.961  1.00  0.00      PROA N
ATOM    500  HN  VAL   696     -28.753   5.257  22.442  1.00  0.00      PROA H
ATOM    501  CA  VAL   696     -30.715   4.781  23.038  1.00  0.00      PROA C
ATOM    502  HA  VAL   696     -31.065   4.420  23.996  1.00  0.00      PROA H
ATOM    503  CB  VAL   696     -31.064   6.257  22.871  1.00  0.00      PROA C
ATOM    504  HB  VAL   696     -30.806   6.613  21.846  1.00  0.00      PROA H
ATOM    505  CG1 VAL   696     -32.574   6.463  23.120  1.00  0.00      PROA C
ATOM    506 HG11 VAL   696     -32.907   5.962  24.051  1.00  0.00      PROA H
ATOM    507 HG12 VAL   696     -33.156   6.060  22.263  1.00  0.00      PROA H
ATOM    508 HG13 VAL   696     -32.784   7.550  23.209  1.00  0.00      PROA H
ATOM    509  CG2 VAL   696     -30.212   7.095  23.839  1.00  0.00      PROA C
ATOM    510 HG21 VAL   696     -29.152   7.141  23.531  1.00  0.00      PROA H
ATOM    511 HG22 VAL   696     -30.199   6.602  24.811  1.00  0.00      PROA H
ATOM    512 HG23 VAL   696     -30.627   8.120  23.942  1.00  0.00      PROA H
ATOM    513  C   VAL   696     -31.430   3.962  21.985  1.00  0.00      PROA C
ATOM    514  O   VAL   696     -32.466   3.346  22.249  1.00  0.00      PROA O
ATOM    515  N   LEU   697     -30.875   3.919  20.756  1.00  0.00      PROA N
ATOM    516  HN  LEU   697     -30.012   4.378  20.538  1.00  0.00      PROA H
ATOM    517  CA  LEU   697     -31.519   3.218  19.671  1.00  0.00      PROA C
ATOM    518  HA  LEU   697     -32.570   3.461  19.680  1.00  0.00      PROA H
ATOM    519  CB  LEU   697     -30.904   3.600  18.310  1.00  0.00      PROA C
ATOM    520  HB1 LEU   697     -31.246   2.885  17.525  1.00  0.00      PROA H
ATOM    521  HB2 LEU   697     -29.798   3.526  18.400  1.00  0.00      PROA H
ATOM    522  CG  LEU   697     -31.250   5.001  17.783  1.00  0.00      PROA C
ATOM    523  HG  LEU   697     -30.976   5.776  18.541  1.00  0.00      PROA H
ATOM    524  CD1 LEU   697     -30.452   5.256  16.502  1.00  0.00      PROA C
ATOM    525 HD11 LEU   697     -30.710   4.491  15.738  1.00  0.00      PROA H
ATOM    526 HD12 LEU   697     -29.363   5.183  16.715  1.00  0.00      PROA H
ATOM    527 HD13 LEU   697     -30.680   6.265  16.098  1.00  0.00      PROA H
ATOM    528  CD2 LEU   697     -32.742   5.106  17.479  1.00  0.00      PROA C
ATOM    529 HD21 LEU   697     -33.326   4.935  18.402  1.00  0.00      PROA H
ATOM    530 HD22 LEU   697     -33.035   4.337  16.733  1.00  0.00      PROA H
ATOM    531 HD23 LEU   697     -32.992   6.114  17.088  1.00  0.00      PROA H
ATOM    532  C   LEU   697     -31.441   1.716  19.791  1.00  0.00      PROA C
ATOM    533  O   LEU   697     -32.321   1.018  19.290  1.00  0.00      PROA O
ATOM    534  N   PHE   698     -30.413   1.182  20.460  1.00  0.00      PROA N
ATOM    535  HN  PHE   698     -29.713   1.759  20.878  1.00  0.00      PROA H
ATOM    536  CA  PHE   698     -30.228  -0.245  20.582  1.00  0.00      PROA C
ATOM    537  HA  PHE   698     -31.002  -0.771  20.036  1.00  0.00      PROA H
ATOM    538  CB  PHE   698     -28.850  -0.693  20.050  1.00  0.00      PROA C
ATOM    539  HB1 PHE   698     -28.714  -1.788  20.166  1.00  0.00      PROA H
ATOM    540  HB2 PHE   698     -28.053  -0.158  20.617  1.00  0.00      PROA H
ATOM    541  CG  PHE   698     -28.695  -0.362  18.592  1.00  0.00      PROA C
ATOM    542  CD1 PHE   698     -29.290  -1.166  17.610  1.00  0.00      PROA C
ATOM    543  HD1 PHE   698     -29.893  -2.001  17.906  1.00  0.00      PROA H
ATOM    544  CE1 PHE   698     -29.119  -0.886  16.251  1.00  0.00      PROA C
ATOM    545  HE1 PHE   698     -29.591  -1.521  15.515  1.00  0.00      PROA H
ATOM    546  CZ  PHE   698     -28.345   0.212  15.856  1.00  0.00      PROA C
ATOM    547  HZ  PHE   698     -28.214   0.436  14.810  1.00  0.00      PROA H
ATOM    548  CD2 PHE   698     -27.905   0.719  18.178  1.00  0.00      PROA C
ATOM    549  HD2 PHE   698     -27.417   1.326  18.917  1.00  0.00      PROA H
ATOM    550  CE2 PHE   698     -27.735   1.017  16.824  1.00  0.00      PROA C
ATOM    551  HE2 PHE   698     -27.135   1.867  16.537  1.00  0.00      PROA H
ATOM    552  C   PHE   698     -30.342  -0.654  22.036  1.00  0.00      PROA C
ATOM    553  O   PHE   698     -29.811  -0.024  22.943  1.00  0.00      PROA O
ATOM    554  N   ILE   699     -31.065  -1.755  22.299  1.00  0.00      PROA N
ATOM    555  HN  ILE   699     -31.443  -2.291  21.556  1.00  0.00      PROA H
ATOM    556  CA  ILE   699     -31.416  -2.155  23.645  1.00  0.00      PROA C
ATOM    557  HA  ILE   699     -31.005  -1.451  24.358  1.00  0.00      PROA H
ATOM    558  CB  ILE   699     -32.940  -2.196  23.839  1.00  0.00      PROA C
ATOM    559  HB  ILE   699     -33.373  -2.942  23.135  1.00  0.00      PROA H
ATOM    560  CG2 ILE   699     -33.306  -2.602  25.285  1.00  0.00      PROA C
ATOM    561 HG21 ILE   699     -32.766  -1.958  26.013  1.00  0.00      PROA H
ATOM    562 HG22 ILE   699     -33.061  -3.660  25.492  1.00  0.00      PROA H
ATOM    563 HG23 ILE   699     -34.393  -2.450  25.463  1.00  0.00      PROA H
ATOM    564  CG1 ILE   699     -33.579  -0.825  23.500  1.00  0.00      PROA C
ATOM    565 HG11 ILE   699     -34.680  -0.891  23.638  1.00  0.00      PROA H
ATOM    566 HG12 ILE   699     -33.383  -0.572  22.434  1.00  0.00      PROA H
ATOM    567  CD  ILE   699     -33.058   0.319  24.377  1.00  0.00      PROA C
ATOM    568  HD1 ILE   699     -31.959   0.432  24.259  1.00  0.00      PROA H
ATOM    569  HD2 ILE   699     -33.272   0.126  25.450  1.00  0.00      PROA H
ATOM    570  HD3 ILE   699     -33.526   1.280  24.079  1.00  0.00      PROA H
ATOM    571  C   ILE   699     -30.763  -3.507  23.907  1.00  0.00      PROA C
ATOM    572  O   ILE   699     -30.839  -4.434  23.095  1.00  0.00      PROA O
ATOM    573  N   ALA   700     -30.087  -3.643  25.063  1.00  0.00      PROA N
ATOM    574  HN  ALA   700     -30.081  -2.844  25.668  1.00  0.00      PROA H
ATOM    575  CA  ALA   700     -29.535  -4.882  25.605  1.00  0.00      PROA C
ATOM    576  HA  ALA   700     -29.143  -4.574  26.548  1.00  0.00      PROA H
ATOM    577  CB  ALA   700     -30.627  -5.916  25.891  1.00  0.00      PROA C
ATOM    578  HB1 ALA   700     -31.050  -6.300  24.942  1.00  0.00      PROA H
ATOM    579  HB2 ALA   700     -31.444  -5.463  26.493  1.00  0.00      PROA H
ATOM    580  HB3 ALA   700     -30.203  -6.757  26.471  1.00  0.00      PROA H
ATOM    581  C   ALA   700     -28.258  -5.537  25.101  1.00  0.00      PROA C
ATOM    582  O   ALA   700     -27.193  -5.017  25.001  1.00  0.00      PROA O
ATOM    583  NT  ALA   700     -28.093  -6.818  25.047  1.00  0.00      PROA N
ATOM    584  HNT ALA   700     -28.163  -7.184  25.962  1.00  0.00      PROA H
ATOM    585  CAT ALA   700     -26.910  -7.191  24.294  1.00  0.00      PROA C
ATOM    586  HT1 ALA   700     -26.691  -6.570  23.386  1.00  0.00      PROA H
ATOM    587  HT2 ALA   700     -27.112  -8.219  23.964  1.00  0.00      PROA H
ATOM    588  HT3 ALA   700     -25.972  -7.157  24.904  1.00  0.00      PROA H
TER
ATOM    589  CAY LEU    73      -2.043  -4.895  34.190  1.00  0.00      PROB C
ATOM    590  HY1 LEU    73      -1.468  -5.806  34.476  1.00  0.00      PROB H
ATOM    591  HY2 LEU    73      -2.707  -4.591  35.024  1.00  0.00      PROB H
ATOM    592  HY3 LEU    73      -1.349  -4.066  33.957  1.00  0.00      PROB H
ATOM    593  CY  LEU    73      -2.890  -5.204  33.037  1.00  0.00      PROB C
ATOM    594  OY  LEU    73      -2.895  -6.323  32.545  1.00  0.00      PROB O
ATOM    595  N   LEU    73      -3.658  -4.210  32.567  1.00  0.00      PROB N
ATOM    596  HN  LEU    73      -3.660  -3.316  33.005  1.00  0.00      PROB H
ATOM    597  CA  LEU    73      -4.554  -4.409  31.446  1.00  0.00      PROB C
ATOM    598  HA  LEU    73      -5.222  -5.230  31.680  1.00  0.00      PROB H
ATOM    599  CB  LEU    73      -5.393  -3.143  31.146  1.00  0.00      PROB C
ATOM    600  HB1 LEU    73      -6.091  -3.366  30.308  1.00  0.00      PROB H
ATOM    601  HB2 LEU    73      -4.703  -2.330  30.819  1.00  0.00      PROB H
ATOM    602  CG  LEU    73      -6.231  -2.592  32.317  1.00  0.00      PROB C
ATOM    603  HG  LEU    73      -5.557  -2.308  33.160  1.00  0.00      PROB H
ATOM    604  CD1 LEU    73      -6.985  -1.333  31.875  1.00  0.00      PROB C
ATOM    605 HD11 LEU    73      -7.795  -1.612  31.170  1.00  0.00      PROB H
ATOM    606 HD12 LEU    73      -6.299  -0.618  31.378  1.00  0.00      PROB H
ATOM    607 HD13 LEU    73      -7.451  -0.839  32.754  1.00  0.00      PROB H
ATOM    608  CD2 LEU    73      -7.249  -3.608  32.835  1.00  0.00      PROB C
ATOM    609 HD21 LEU    73      -6.902  -4.116  33.753  1.00  0.00      PROB H
ATOM    610 HD22 LEU    73      -7.474  -4.378  32.066  1.00  0.00      PROB H
ATOM    611 HD23 LEU    73      -8.211  -3.108  33.092  1.00  0.00      PROB H
ATOM    612  C   LEU    73      -3.805  -4.806  30.185  1.00  0.00      PROB C
ATOM    613  O   LEU    73      -3.348  -3.990  29.398  1.00  0.00      PROB O
ATOM    614  N   THR    74      -3.672  -6.105  29.942  1.00  0.00      PROB N
ATOM    615  HN  THR    74      -3.934  -6.759  30.649  1.00  0.00      PROB H
ATOM    616  CA  THR    74      -2.928  -6.597  28.797  1.00  0.00      PROB C
ATOM    617  HA  THR    74      -1.992  -6.054  28.707  1.00  0.00      PROB H
ATOM    618  CB  THR    74      -2.651  -8.079  28.964  1.00  0.00      PROB C
ATOM    619  HB  THR    74      -3.591  -8.673  29.030  1.00  0.00      PROB H
ATOM    620  OG1 THR    74      -1.886  -8.245  30.146  1.00  0.00      PROB O
ATOM    621  HG1 THR    74      -2.383  -7.861  30.874  1.00  0.00      PROB H
ATOM    622  CG2 THR    74      -1.796  -8.634  27.836  1.00  0.00      PROB C
ATOM    623 HG21 THR    74      -0.856  -8.067  27.880  1.00  0.00      PROB H
ATOM    624 HG22 THR    74      -2.242  -8.502  26.833  1.00  0.00      PROB H
ATOM    625 HG23 THR    74      -1.550  -9.706  28.000  1.00  0.00      PROB H
ATOM    626  C   THR    74      -3.705  -6.341  27.537  1.00  0.00      PROB C
ATOM    627  O   THR    74      -3.149  -6.136  26.461  1.00  0.00      PROB O
ATOM    628  N   LEU    75      -5.045  -6.309  27.639  1.00  0.00      PROB N
ATOM    629  HN  LEU    75      -5.474  -6.383  28.536  1.00  0.00      PROB H
ATOM    630  CA  LEU    75      -5.900  -6.142  26.480  1.00  0.00      PROB C
ATOM    631  HA  LEU    75      -5.610  -6.878  25.744  1.00  0.00      PROB H
ATOM    632  CB  LEU    75      -7.370  -6.372  26.891  1.00  0.00      PROB C
ATOM    633  HB1 LEU    75      -8.048  -6.193  26.024  1.00  0.00      PROB H
ATOM    634  HB2 LEU    75      -7.643  -5.656  27.700  1.00  0.00      PROB H
ATOM    635  CG  LEU    75      -7.640  -7.800  27.396  1.00  0.00      PROB C
ATOM    636  HG  LEU    75      -6.926  -8.040  28.215  1.00  0.00      PROB H
ATOM    637  CD1 LEU    75      -9.042  -7.938  27.976  1.00  0.00      PROB C
ATOM    638 HD11 LEU    75      -9.819  -7.811  27.195  1.00  0.00      PROB H
ATOM    639 HD12 LEU    75      -9.131  -7.194  28.764  1.00  0.00      PROB H
ATOM    640 HD13 LEU    75      -9.215  -8.911  28.476  1.00  0.00      PROB H
ATOM    641  CD2 LEU    75      -7.469  -8.816  26.279  1.00  0.00      PROB C
ATOM    642 HD21 LEU    75      -6.397  -8.939  26.024  1.00  0.00      PROB H
ATOM    643 HD22 LEU    75      -8.037  -8.504  25.378  1.00  0.00      PROB H
ATOM    644 HD23 LEU    75      -7.863  -9.790  26.628  1.00  0.00      PROB H
ATOM    645  C   LEU    75      -5.808  -4.796  25.787  1.00  0.00      PROB C
ATOM    646  O   LEU    75      -5.574  -4.707  24.585  1.00  0.00      PROB O
ATOM    647  N   LYS    76      -5.980  -3.706  26.550  1.00  0.00      PROB N
ATOM    648  HN  LYS    76      -6.081  -3.769  27.533  1.00  0.00      PROB H
ATOM    649  CA  LYS    76      -5.977  -2.371  25.994  1.00  0.00      PROB C
ATOM    650  HA  LYS    76      -6.639  -2.366  25.137  1.00  0.00      PROB H
ATOM    651  CB  LYS    76      -6.495  -1.359  27.046  1.00  0.00      PROB C
ATOM    652  HB1 LYS    76      -6.172  -0.344  26.738  1.00  0.00      PROB H
ATOM    653  HB2 LYS    76      -6.021  -1.591  28.025  1.00  0.00      PROB H
ATOM    654  CG  LYS    76      -8.027  -1.312  27.212  1.00  0.00      PROB C
ATOM    655  HG1 LYS    76      -8.378  -2.324  27.508  1.00  0.00      PROB H
ATOM    656  HG2 LYS    76      -8.486  -1.061  26.228  1.00  0.00      PROB H
ATOM    657  CD  LYS    76      -8.467  -0.265  28.259  1.00  0.00      PROB C
ATOM    658  HD1 LYS    76      -8.084   0.730  27.946  1.00  0.00      PROB H
ATOM    659  HD2 LYS    76      -8.001  -0.529  29.237  1.00  0.00      PROB H
ATOM    660  CE  LYS    76      -9.980  -0.169  28.414  1.00  0.00      PROB C
ATOM    661  HE1 LYS    76     -10.332  -1.109  28.824  1.00  0.00      PROB H
ATOM    662  HE2 LYS    76     -10.492   0.049  27.454  1.00  0.00      PROB H
ATOM    663  NZ  LYS    76     -10.378   0.805  29.438  1.00  0.00      PROB N
ATOM    664  HZ1 LYS    76     -10.047   1.743  29.145  1.00  0.00      PROB H
ATOM    665  HZ2 LYS    76      -9.943   0.524  30.344  1.00  0.00      PROB H
ATOM    666  HZ3 LYS    76     -11.415   0.782  29.521  1.00  0.00      PROB H
ATOM    667  C   LYS    76      -4.628  -1.922  25.464  1.00  0.00      PROB C
ATOM    668  O   LYS    76      -4.497  -1.435  24.341  1.00  0.00      PROB O
ATOM    669  N   TYR    77      -3.568  -2.127  26.267  1.00  0.00      PROB N
ATOM    670  HN  TYR    77      -3.666  -2.530  27.173  1.00  0.00      PROB H
ATOM    671  CA  TYR    77      -2.225  -1.783  25.859  1.00  0.00      PROB C
ATOM    672  HA  TYR    77      -2.253  -0.786  25.441  1.00  0.00      PROB H
ATOM    673  CB  TYR    77      -1.245  -1.806  27.054  1.00  0.00      PROB C
ATOM    674  HB1 TYR    77      -0.202  -1.637  26.705  1.00  0.00      PROB H
ATOM    675  HB2 TYR    77      -1.313  -2.782  27.581  1.00  0.00      PROB H
ATOM    676  CG  TYR    77      -1.576  -0.698  28.023  1.00  0.00      PROB C
ATOM    677  CD1 TYR    77      -1.192   0.627  27.760  1.00  0.00      PROB C
ATOM    678  HD1 TYR    77      -0.675   0.870  26.843  1.00  0.00      PROB H
ATOM    679  CE1 TYR    77      -1.469   1.640  28.686  1.00  0.00      PROB C
ATOM    680  HE1 TYR    77      -1.190   2.654  28.463  1.00  0.00      PROB H
ATOM    681  CZ  TYR    77      -2.120   1.342  29.884  1.00  0.00      PROB C
ATOM    682  OH  TYR    77      -2.387   2.360  30.810  1.00  0.00      PROB O
ATOM    683  HH  TYR    77      -1.807   3.080  30.589  1.00  0.00      PROB H
ATOM    684  CD2 TYR    77      -2.223  -0.969  29.239  1.00  0.00      PROB C
ATOM    685  HD2 TYR    77      -2.498  -1.966  29.483  1.00  0.00      PROB H
ATOM    686  CE2 TYR    77      -2.510   0.037  30.161  1.00  0.00      PROB C
ATOM    687  HE2 TYR    77      -2.999  -0.198  31.096  1.00  0.00      PROB H
ATOM    688  C   TYR    77      -1.716  -2.670  24.744  1.00  0.00      PROB C
ATOM    689  O   TYR    77      -0.975  -2.242  23.862  1.00  0.00      PROB O
ATOM    690  N   GLY    78      -2.122  -3.954  24.727  1.00  0.00      PROB N
ATOM    691  HN  GLY    78      -2.701  -4.340  25.444  1.00  0.00      PROB H
ATOM    692  CA  GLY    78      -1.765  -4.856  23.647  1.00  0.00      PROB C
ATOM    693  HA1 GLY    78      -2.070  -5.856  23.911  1.00  0.00      PROB H
ATOM    694  HA2 GLY    78      -0.708  -4.764  23.506  1.00  0.00      PROB H
ATOM    695  C   GLY    78      -2.389  -4.499  22.332  1.00  0.00      PROB C
ATOM    696  O   GLY    78      -1.709  -4.457  21.307  1.00  0.00      PROB O
ATOM    697  N   ALA    79      -3.694  -4.157  22.329  1.00  0.00      PROB N
ATOM    698  HN  ALA    79      -4.239  -4.176  23.170  1.00  0.00      PROB H
ATOM    699  CA  ALA    79      -4.370  -3.688  21.142  1.00  0.00      PROB C
ATOM    700  HA  ALA    79      -4.202  -4.412  20.355  1.00  0.00      PROB H
ATOM    701  CB  ALA    79      -5.874  -3.543  21.403  1.00  0.00      PROB C
ATOM    702  HB1 ALA    79      -6.068  -2.809  22.214  1.00  0.00      PROB H
ATOM    703  HB2 ALA    79      -6.288  -4.528  21.713  1.00  0.00      PROB H
ATOM    704  HB3 ALA    79      -6.397  -3.215  20.479  1.00  0.00      PROB H
ATOM    705  C   ALA    79      -3.795  -2.387  20.644  1.00  0.00      PROB C
ATOM    706  O   ALA    79      -3.592  -2.188  19.449  1.00  0.00      PROB O
ATOM    707  N   LYS    80      -3.442  -1.482  21.570  1.00  0.00      PROB N
ATOM    708  HN  LYS    80      -3.630  -1.652  22.540  1.00  0.00      PROB H
ATOM    709  CA  LYS    80      -2.754  -0.266  21.234  1.00  0.00      PROB C
ATOM    710  HA  LYS    80      -3.360   0.239  20.498  1.00  0.00      PROB H
ATOM    711  CB  LYS    80      -2.583   0.592  22.505  1.00  0.00      PROB C
ATOM    712  HB1 LYS    80      -1.933   0.051  23.228  1.00  0.00      PROB H
ATOM    713  HB2 LYS    80      -3.579   0.697  22.989  1.00  0.00      PROB H
ATOM    714  CG  LYS    80      -1.982   1.968  22.231  1.00  0.00      PROB C
ATOM    715  HG1 LYS    80      -0.977   1.849  21.763  1.00  0.00      PROB H
ATOM    716  HG2 LYS    80      -1.827   2.491  23.205  1.00  0.00      PROB H
ATOM    717  CD  LYS    80      -2.904   2.800  21.330  1.00  0.00      PROB C
ATOM    718  HD1 LYS    80      -3.167   2.221  20.420  1.00  0.00      PROB H
ATOM    719  HD2 LYS    80      -2.329   3.665  20.964  1.00  0.00      PROB H
ATOM    720  CE  LYS    80      -4.175   3.227  22.080  1.00  0.00      PROB C
ATOM    721  HE1 LYS    80      -3.899   3.767  23.013  1.00  0.00      PROB H
ATOM    722  HE2 LYS    80      -4.778   2.330  22.344  1.00  0.00      PROB H
ATOM    723  NZ  LYS    80      -5.009   4.115  21.246  1.00  0.00      PROB N
ATOM    724  HZ1 LYS    80      -5.305   3.651  20.367  1.00  0.00      PROB H
ATOM    725  HZ2 LYS    80      -4.506   4.989  21.006  1.00  0.00      PROB H
ATOM    726  HZ3 LYS    80      -5.895   4.423  21.714  1.00  0.00      PROB H
ATOM    727  C   LYS    80      -1.409  -0.496  20.571  1.00  0.00      PROB C
ATOM    728  O   LYS    80      -1.060   0.171  19.599  1.00  0.00      PROB O
ATOM    729  N   HSD    81      -0.631  -1.471  21.054  1.00  0.00      PROB N
ATOM    730  HN  HSD    81      -0.948  -2.021  21.828  1.00  0.00      PROB H
ATOM    731  CA  HSD    81       0.634  -1.827  20.449  1.00  0.00      PROB C
ATOM    732  HA  HSD    81       1.209  -0.917  20.338  1.00  0.00      PROB H
ATOM    733  CB  HSD    81       1.407  -2.821  21.327  1.00  0.00      PROB C
ATOM    734  HB1 HSD    81       2.320  -3.173  20.799  1.00  0.00      PROB H
ATOM    735  HB2 HSD    81       0.753  -3.695  21.543  1.00  0.00      PROB H
ATOM    736  ND1 HSD    81       2.323  -2.978  23.663  1.00  0.00      PROB N
ATOM    737  HD1 HSD    81       2.442  -3.966  23.647  1.00  0.00      PROB H
ATOM    738  CG  HSD    81       1.844  -2.217  22.626  1.00  0.00      PROB C
ATOM    739  CE1 HSD    81       2.621  -2.132  24.675  1.00  0.00      PROB C
ATOM    740  HE1 HSD    81       3.015  -2.483  25.629  1.00  0.00      PROB H
ATOM    741  NE2 HSD    81       2.375  -0.876  24.357  1.00  0.00      PROB N
ATOM    742  CD2 HSD    81       1.872  -0.928  23.067  1.00  0.00      PROB C
ATOM    743  HD2 HSD    81       1.571  -0.018  22.563  1.00  0.00      PROB H
ATOM    744  C   HSD    81       0.503  -2.399  19.059  1.00  0.00      PROB C
ATOM    745  O   HSD    81       1.310  -2.127  18.175  1.00  0.00      PROB O
ATOM    746  N   VAL    82      -0.536  -3.214  18.817  1.00  0.00      PROB N
ATOM    747  HN  VAL    82      -1.175  -3.479  19.546  1.00  0.00      PROB H
ATOM    748  CA  VAL    82      -0.824  -3.741  17.497  1.00  0.00      PROB C
ATOM    749  HA  VAL    82       0.082  -4.202  17.131  1.00  0.00      PROB H
ATOM    750  CB  VAL    82      -1.923  -4.793  17.551  1.00  0.00      PROB C
ATOM    751  HB  VAL    82      -2.832  -4.371  18.040  1.00  0.00      PROB H
ATOM    752  CG1 VAL    82      -2.289  -5.292  16.145  1.00  0.00      PROB C
ATOM    753 HG11 VAL    82      -1.372  -5.584  15.587  1.00  0.00      PROB H
ATOM    754 HG12 VAL    82      -2.830  -4.512  15.570  1.00  0.00      PROB H
ATOM    755 HG13 VAL    82      -2.940  -6.189  16.224  1.00  0.00      PROB H
ATOM    756  CG2 VAL    82      -1.432  -5.984  18.385  1.00  0.00      PROB C
ATOM    757 HG21 VAL    82      -1.024  -5.663  19.363  1.00  0.00      PROB H
ATOM    758 HG22 VAL    82      -0.641  -6.535  17.837  1.00  0.00      PROB H
ATOM    759 HG23 VAL    82      -2.269  -6.689  18.574  1.00  0.00      PROB H
ATOM    760  C   VAL    82      -1.135  -2.641  16.502  1.00  0.00      PROB C
ATOM    761  O   VAL    82      -0.677  -2.651  15.363  1.00  0.00      PROB O
ATOM    762  N   ILE    83      -1.886  -1.612  16.922  1.00  0.00      PROB N
ATOM    763  HN  ILE    83      -2.275  -1.601  17.845  1.00  0.00      PROB H
ATOM    764  CA  ILE    83      -2.153  -0.458  16.086  1.00  0.00      PROB C
ATOM    765  HA  ILE    83      -2.421  -0.827  15.111  1.00  0.00      PROB H
ATOM    766  CB  ILE    83      -3.295   0.358  16.646  1.00  0.00      PROB C
ATOM    767  HB  ILE    83      -3.038   0.713  17.672  1.00  0.00      PROB H
ATOM    768  CG2 ILE    83      -3.590   1.580  15.766  1.00  0.00      PROB C
ATOM    769 HG21 ILE    83      -3.730   1.273  14.705  1.00  0.00      PROB H
ATOM    770 HG22 ILE    83      -2.780   2.334  15.815  1.00  0.00      PROB H
ATOM    771 HG23 ILE    83      -4.535   2.034  16.130  1.00  0.00      PROB H
ATOM    772  CG1 ILE    83      -4.553  -0.520  16.738  1.00  0.00      PROB C
ATOM    773 HG11 ILE    83      -5.391   0.109  17.101  1.00  0.00      PROB H
ATOM    774 HG12 ILE    83      -4.402  -1.329  17.477  1.00  0.00      PROB H
ATOM    775  CD  ILE    83      -4.954  -1.161  15.410  1.00  0.00      PROB C
ATOM    776  HD1 ILE    83      -4.150  -1.821  15.025  1.00  0.00      PROB H
ATOM    777  HD2 ILE    83      -5.192  -0.383  14.655  1.00  0.00      PROB H
ATOM    778  HD3 ILE    83      -5.840  -1.798  15.583  1.00  0.00      PROB H
ATOM    779  C   ILE    83      -0.933   0.386  15.831  1.00  0.00      PROB C
ATOM    780  O   ILE    83      -0.688   0.846  14.714  1.00  0.00      PROB O
ATOM    781  N   MET    84      -0.082   0.546  16.855  1.00  0.00      PROB N
ATOM    782  HN  MET    84      -0.310   0.191  17.765  1.00  0.00      PROB H
ATOM    783  CA  MET    84       1.166   1.257  16.726  1.00  0.00      PROB C
ATOM    784  HA  MET    84       0.955   2.220  16.280  1.00  0.00      PROB H
ATOM    785  CB  MET    84       1.823   1.470  18.100  1.00  0.00      PROB C
ATOM    786  HB1 MET    84       2.888   1.769  17.969  1.00  0.00      PROB H
ATOM    787  HB2 MET    84       1.803   0.505  18.652  1.00  0.00      PROB H
ATOM    788  CG  MET    84       1.140   2.554  18.944  1.00  0.00      PROB C
ATOM    789  HG1 MET    84       0.070   2.285  19.081  1.00  0.00      PROB H
ATOM    790  HG2 MET    84       1.166   3.510  18.375  1.00  0.00      PROB H
ATOM    791  SD  MET    84       1.968   2.735  20.551  1.00  0.00      PROB S
ATOM    792  CE  MET    84       0.929   4.054  21.233  1.00  0.00      PROB C
ATOM    793  HE1 MET    84      -0.143   3.799  21.150  1.00  0.00      PROB H
ATOM    794  HE2 MET    84       1.101   5.018  20.709  1.00  0.00      PROB H
ATOM    795  HE3 MET    84       1.171   4.201  22.309  1.00  0.00      PROB H
ATOM    796  C   MET    84       2.161   0.600  15.799  1.00  0.00      PROB C
ATOM    797  O   MET    84       3.023   1.274  15.240  1.00  0.00      PROB O
ATOM    798  N   LEU    85       2.042  -0.717  15.563  1.00  0.00      PROB N
ATOM    799  HN  LEU    85       1.445  -1.297  16.120  1.00  0.00      PROB H
ATOM    800  CA  LEU    85       2.782  -1.325  14.480  1.00  0.00      PROB C
ATOM    801  HA  LEU    85       3.623  -0.705  14.213  1.00  0.00      PROB H
ATOM    802  CB  LEU    85       3.299  -2.703  14.897  1.00  0.00      PROB C
ATOM    803  HB1 LEU    85       3.716  -3.245  14.017  1.00  0.00      PROB H
ATOM    804  HB2 LEU    85       2.453  -3.303  15.306  1.00  0.00      PROB H
ATOM    805  CG  LEU    85       4.410  -2.613  15.950  1.00  0.00      PROB C
ATOM    806  HG  LEU    85       4.013  -2.089  16.853  1.00  0.00      PROB H
ATOM    807  CD1 LEU    85       4.830  -4.021  16.339  1.00  0.00      PROB C
ATOM    808 HD11 LEU    85       5.736  -4.323  15.775  1.00  0.00      PROB H
ATOM    809 HD12 LEU    85       4.017  -4.723  16.063  1.00  0.00      PROB H
ATOM    810 HD13 LEU    85       5.029  -4.086  17.428  1.00  0.00      PROB H
ATOM    811  CD2 LEU    85       5.627  -1.847  15.425  1.00  0.00      PROB C
ATOM    812 HD21 LEU    85       5.392  -0.767  15.322  1.00  0.00      PROB H
ATOM    813 HD22 LEU    85       5.913  -2.251  14.432  1.00  0.00      PROB H
ATOM    814 HD23 LEU    85       6.480  -1.966  16.126  1.00  0.00      PROB H
ATOM    815  C   LEU    85       2.011  -1.477  13.194  1.00  0.00      PROB C
ATOM    816  O   LEU    85       2.607  -1.651  12.132  1.00  0.00      PROB O
ATOM    817  N   PHE    86       0.673  -1.371  13.196  1.00  0.00      PROB N
ATOM    818  HN  PHE    86       0.157  -1.294  14.054  1.00  0.00      PROB H
ATOM    819  CA  PHE    86      -0.064  -1.303  11.948  1.00  0.00      PROB C
ATOM    820  HA  PHE    86       0.312  -2.075  11.301  1.00  0.00      PROB H
ATOM    821  CB  PHE    86      -1.591  -1.407  12.168  1.00  0.00      PROB C
ATOM    822  HB1 PHE    86      -2.164  -0.875  11.378  1.00  0.00      PROB H
ATOM    823  HB2 PHE    86      -1.848  -0.966  13.151  1.00  0.00      PROB H
ATOM    824  CG  PHE    86      -2.106  -2.809  12.152  1.00  0.00      PROB C
ATOM    825  CD1 PHE    86      -1.297  -3.924  11.868  1.00  0.00      PROB C
ATOM    826  HD1 PHE    86      -0.243  -3.842  11.672  1.00  0.00      PROB H
ATOM    827  CE1 PHE    86      -1.836  -5.203  11.819  1.00  0.00      PROB C
ATOM    828  HE1 PHE    86      -1.183  -6.035  11.599  1.00  0.00      PROB H
ATOM    829  CZ  PHE    86      -3.203  -5.384  12.036  1.00  0.00      PROB C
ATOM    830  HZ  PHE    86      -3.626  -6.371  11.983  1.00  0.00      PROB H
ATOM    831  CD2 PHE    86      -3.479  -3.008  12.374  1.00  0.00      PROB C
ATOM    832  HD2 PHE    86      -4.119  -2.160  12.569  1.00  0.00      PROB H
ATOM    833  CE2 PHE    86      -4.027  -4.293  12.327  1.00  0.00      PROB C
ATOM    834  HE2 PHE    86      -5.079  -4.452  12.512  1.00  0.00      PROB H
ATOM    835  C   PHE    86       0.184  -0.092  11.108  1.00  0.00      PROB C
ATOM    836  O   PHE    86       0.305  -0.174   9.881  1.00  0.00      PROB O
ATOM    837  N   VAL    87       0.229   1.077  11.754  1.00  0.00      PROB N
ATOM    838  HN  VAL    87       0.163   1.106  12.754  1.00  0.00      PROB H
ATOM    839  CA  VAL    87       0.311   2.331  11.052  1.00  0.00      PROB C
ATOM    840  HA  VAL    87      -0.485   2.329  10.318  1.00  0.00      PROB H
ATOM    841  CB  VAL    87       0.063   3.503  11.997  1.00  0.00      PROB C
ATOM    842  HB  VAL    87       0.751   3.451  12.871  1.00  0.00      PROB H
ATOM    843  CG1 VAL    87       0.283   4.838  11.272  1.00  0.00      PROB C
ATOM    844 HG11 VAL    87      -0.302   4.853  10.329  1.00  0.00      PROB H
ATOM    845 HG12 VAL    87       1.359   4.993  11.048  1.00  0.00      PROB H
ATOM    846 HG13 VAL    87      -0.069   5.678  11.906  1.00  0.00      PROB H
ATOM    847  CG2 VAL    87      -1.378   3.441  12.537  1.00  0.00      PROB C
ATOM    848 HG21 VAL    87      -1.553   2.505  13.106  1.00  0.00      PROB H
ATOM    849 HG22 VAL    87      -2.107   3.499  11.702  1.00  0.00      PROB H
ATOM    850 HG23 VAL    87      -1.552   4.297  13.223  1.00  0.00      PROB H
ATOM    851  C   VAL    87       1.578   2.504  10.228  1.00  0.00      PROB C
ATOM    852  O   VAL    87       1.445   2.782   9.035  1.00  0.00      PROB O
ATOM    853  N   PRO    88       2.816   2.296  10.686  1.00  0.00      PROB N
ATOM    854  CD  PRO    88       3.215   1.953  12.056  1.00  0.00      PROB C
ATOM    855  HD1 PRO    88       3.404   0.857  12.115  1.00  0.00      PROB H
ATOM    856  HD2 PRO    88       2.491   2.253  12.843  1.00  0.00      PROB H
ATOM    857  CA  PRO    88       3.975   2.652   9.877  1.00  0.00      PROB C
ATOM    858  HA  PRO    88       3.812   3.621   9.427  1.00  0.00      PROB H
ATOM    859  CB  PRO    88       5.152   2.635  10.855  1.00  0.00      PROB C
ATOM    860  HB1 PRO    88       5.849   3.479  10.683  1.00  0.00      PROB H
ATOM    861  HB2 PRO    88       5.702   1.676  10.837  1.00  0.00      PROB H
ATOM    862  CG  PRO    88       4.518   2.703  12.232  1.00  0.00      PROB C
ATOM    863  HG1 PRO    88       5.174   2.227  12.988  1.00  0.00      PROB H
ATOM    864  HG2 PRO    88       4.322   3.766  12.485  1.00  0.00      PROB H
ATOM    865  C   PRO    88       4.184   1.677   8.757  1.00  0.00      PROB C
ATOM    866  O   PRO    88       4.676   2.056   7.698  1.00  0.00      PROB O
ATOM    867  N   VAL    89       3.856   0.395   8.983  1.00  0.00      PROB N
ATOM    868  HN  VAL    89       3.504   0.100   9.870  1.00  0.00      PROB H
ATOM    869  CA  VAL    89       3.923  -0.620   7.954  1.00  0.00      PROB C
ATOM    870  HA  VAL    89       4.923  -0.624   7.544  1.00  0.00      PROB H
ATOM    871  CB  VAL    89       3.606  -1.984   8.553  1.00  0.00      PROB C
ATOM    872  HB  VAL    89       2.624  -1.958   9.084  1.00  0.00      PROB H
ATOM    873  CG1 VAL    89       3.560  -3.063   7.463  1.00  0.00      PROB C
ATOM    874 HG11 VAL    89       4.472  -3.003   6.830  1.00  0.00      PROB H
ATOM    875 HG12 VAL    89       2.658  -2.944   6.825  1.00  0.00      PROB H
ATOM    876 HG13 VAL    89       3.523  -4.068   7.937  1.00  0.00      PROB H
ATOM    877  CG2 VAL    89       4.696  -2.336   9.577  1.00  0.00      PROB C
ATOM    878 HG21 VAL    89       4.722  -1.599  10.406  1.00  0.00      PROB H
ATOM    879 HG22 VAL    89       5.692  -2.361   9.086  1.00  0.00      PROB H
ATOM    880 HG23 VAL    89       4.492  -3.334  10.020  1.00  0.00      PROB H
ATOM    881  C   VAL    89       2.997  -0.290   6.802  1.00  0.00      PROB C
ATOM    882  O   VAL    89       3.372  -0.334   5.633  1.00  0.00      PROB O
ATOM    883  N   THR    90       1.768   0.141   7.124  1.00  0.00      PROB N
ATOM    884  HN  THR    90       1.493   0.221   8.081  1.00  0.00      PROB H
ATOM    885  CA  THR    90       0.801   0.582   6.138  1.00  0.00      PROB C
ATOM    886  HA  THR    90       0.698  -0.200   5.399  1.00  0.00      PROB H
ATOM    887  CB  THR    90      -0.544   0.828   6.799  1.00  0.00      PROB C
ATOM    888  HB  THR    90      -0.446   1.575   7.622  1.00  0.00      PROB H
ATOM    889  OG1 THR    90      -1.030  -0.384   7.360  1.00  0.00      PROB O
ATOM    890  HG1 THR    90      -0.532  -0.517   8.180  1.00  0.00      PROB H
ATOM    891  CG2 THR    90      -1.583   1.335   5.794  1.00  0.00      PROB C
ATOM    892 HG21 THR    90      -1.602   0.685   4.894  1.00  0.00      PROB H
ATOM    893 HG22 THR    90      -1.350   2.376   5.484  1.00  0.00      PROB H
ATOM    894 HG23 THR    90      -2.594   1.328   6.254  1.00  0.00      PROB H
ATOM    895  C   THR    90       1.252   1.805   5.369  1.00  0.00      PROB C
ATOM    896  O   THR    90       1.168   1.862   4.146  1.00  0.00      PROB O
ATOM    897  N   LEU    91       1.799   2.817   6.061  1.00  0.00      PROB N
ATOM    898  HN  LEU    91       1.916   2.764   7.054  1.00  0.00      PROB H
ATOM    899  CA  LEU    91       2.278   4.020   5.415  1.00  0.00      PROB C
ATOM    900  HA  LEU    91       1.498   4.369   4.751  1.00  0.00      PROB H
ATOM    901  CB  LEU    91       2.585   5.121   6.448  1.00  0.00      PROB C
ATOM    902  HB1 LEU    91       3.417   5.767   6.088  1.00  0.00      PROB H
ATOM    903  HB2 LEU    91       2.912   4.639   7.396  1.00  0.00      PROB H
ATOM    904  CG  LEU    91       1.407   6.067   6.753  1.00  0.00      PROB C
ATOM    905  HG  LEU    91       1.026   6.496   5.794  1.00  0.00      PROB H
ATOM    906  CD1 LEU    91       0.248   5.371   7.466  1.00  0.00      PROB C
ATOM    907 HD11 LEU    91       0.600   4.946   8.424  1.00  0.00      PROB H
ATOM    908 HD12 LEU    91      -0.182   4.560   6.843  1.00  0.00      PROB H
ATOM    909 HD13 LEU    91      -0.544   6.106   7.703  1.00  0.00      PROB H
ATOM    910  CD2 LEU    91       1.915   7.218   7.625  1.00  0.00      PROB C
ATOM    911 HD21 LEU    91       2.712   7.774   7.087  1.00  0.00      PROB H
ATOM    912 HD22 LEU    91       2.343   6.810   8.567  1.00  0.00      PROB H
ATOM    913 HD23 LEU    91       1.087   7.913   7.874  1.00  0.00      PROB H
ATOM    914  C   LEU    91       3.478   3.786   4.523  1.00  0.00      PROB C
ATOM    915  O   LEU    91       3.577   4.341   3.433  1.00  0.00      PROB O
ATOM    916  N   CYS    92       4.419   2.925   4.942  1.00  0.00      PROB N
ATOM    917  HN  CYS    92       4.357   2.497   5.848  1.00  0.00      PROB H
ATOM    918  CA  CYS    92       5.546   2.544   4.111  1.00  0.00      PROB C
ATOM    919  HA  CYS    92       6.060   3.444   3.804  1.00  0.00      PROB H
ATOM    920  CB  CYS    92       6.507   1.643   4.930  1.00  0.00      PROB C
ATOM    921  HB1 CYS    92       5.937   0.746   5.266  1.00  0.00      PROB H
ATOM    922  HB2 CYS    92       6.800   2.199   5.842  1.00  0.00      PROB H
ATOM    923  SG  CYS    92       8.027   1.144   4.060  1.00  0.00      PROB S
ATOM    924  HG1 CYS    92       8.556   2.348   3.977  1.00  0.00      PROB H
ATOM    925  C   CYS    92       5.117   1.844   2.837  1.00  0.00      PROB C
ATOM    926  O   CYS    92       5.536   2.187   1.733  1.00  0.00      PROB O
ATOM    927  N   MET    93       4.189   0.881   2.944  1.00  0.00      PROB N
ATOM    928  HN  MET    93       3.812   0.605   3.829  1.00  0.00      PROB H
ATOM    929  CA  MET    93       3.663   0.211   1.779  1.00  0.00      PROB C
ATOM    930  HA  MET    93       4.498  -0.166   1.204  1.00  0.00      PROB H
ATOM    931  CB  MET    93       2.769  -0.956   2.181  1.00  0.00      PROB C
ATOM    932  HB1 MET    93       2.287  -1.384   1.268  1.00  0.00      PROB H
ATOM    933  HB2 MET    93       1.967  -0.583   2.861  1.00  0.00      PROB H
ATOM    934  CG  MET    93       3.521  -2.084   2.882  1.00  0.00      PROB C
ATOM    935  HG1 MET    93       3.997  -1.722   3.816  1.00  0.00      PROB H
ATOM    936  HG2 MET    93       4.346  -2.469   2.245  1.00  0.00      PROB H
ATOM    937  SD  MET    93       2.294  -3.344   3.229  1.00  0.00      PROB S
ATOM    938  CE  MET    93       3.281  -4.514   4.127  1.00  0.00      PROB C
ATOM    939  HE1 MET    93       3.976  -3.992   4.815  1.00  0.00      PROB H
ATOM    940  HE2 MET    93       3.866  -5.125   3.410  1.00  0.00      PROB H
ATOM    941  HE3 MET    93       2.616  -5.180   4.714  1.00  0.00      PROB H
ATOM    942  C   MET    93       2.881   1.105   0.852  1.00  0.00      PROB C
ATOM    943  O   MET    93       2.948   0.972  -0.369  1.00  0.00      PROB O
ATOM    944  N   VAL    94       2.116   2.059   1.413  1.00  0.00      PROB N
ATOM    945  HN  VAL    94       2.067   2.165   2.410  1.00  0.00      PROB H
ATOM    946  CA  VAL    94       1.402   3.044   0.625  1.00  0.00      PROB C
ATOM    947  HA  VAL    94       0.812   2.512  -0.109  1.00  0.00      PROB H
ATOM    948  CB  VAL    94       0.469   3.875   1.500  1.00  0.00      PROB C
ATOM    949  HB  VAL    94       0.993   4.153   2.444  1.00  0.00      PROB H
ATOM    950  CG1 VAL    94       0.003   5.159   0.797  1.00  0.00      PROB C
ATOM    951 HG11 VAL    94      -0.393   4.913  -0.212  1.00  0.00      PROB H
ATOM    952 HG12 VAL    94       0.835   5.887   0.697  1.00  0.00      PROB H
ATOM    953 HG13 VAL    94      -0.813   5.633   1.384  1.00  0.00      PROB H
ATOM    954  CG2 VAL    94      -0.772   3.034   1.836  1.00  0.00      PROB C
ATOM    955 HG21 VAL    94      -0.494   2.103   2.370  1.00  0.00      PROB H
ATOM    956 HG22 VAL    94      -1.306   2.764   0.899  1.00  0.00      PROB H
ATOM    957 HG23 VAL    94      -1.463   3.627   2.472  1.00  0.00      PROB H
ATOM    958  C   VAL    94       2.336   3.913  -0.186  1.00  0.00      PROB C
ATOM    959  O   VAL    94       2.115   4.153  -1.374  1.00  0.00      PROB O
ATOM    960  N   VAL    95       3.448   4.371   0.421  1.00  0.00      PROB N
ATOM    961  HN  VAL    95       3.626   4.160   1.384  1.00  0.00      PROB H
ATOM    962  CA  VAL    95       4.451   5.148  -0.283  1.00  0.00      PROB C
ATOM    963  HA  VAL    95       3.953   5.987  -0.749  1.00  0.00      PROB H
ATOM    964  CB  VAL    95       5.504   5.676   0.687  1.00  0.00      PROB C
ATOM    965  HB  VAL    95       5.878   4.846   1.332  1.00  0.00      PROB H
ATOM    966  CG1 VAL    95       6.693   6.305  -0.056  1.00  0.00      PROB C
ATOM    967 HG11 VAL    95       6.320   7.039  -0.804  1.00  0.00      PROB H
ATOM    968 HG12 VAL    95       7.299   5.532  -0.571  1.00  0.00      PROB H
ATOM    969 HG13 VAL    95       7.339   6.848   0.667  1.00  0.00      PROB H
ATOM    970  CG2 VAL    95       4.864   6.751   1.581  1.00  0.00      PROB C
ATOM    971 HG21 VAL    95       4.016   6.337   2.162  1.00  0.00      PROB H
ATOM    972 HG22 VAL    95       4.492   7.592   0.957  1.00  0.00      PROB H
ATOM    973 HG23 VAL    95       5.621   7.143   2.294  1.00  0.00      PROB H
ATOM    974  C   VAL    95       5.094   4.378  -1.424  1.00  0.00      PROB C
ATOM    975  O   VAL    95       5.231   4.882  -2.545  1.00  0.00      PROB O
ATOM    976  N   VAL    96       5.469   3.109  -1.178  1.00  0.00      PROB N
ATOM    977  HN  VAL    96       5.318   2.695  -0.276  1.00  0.00      PROB H
ATOM    978  CA  VAL    96       6.070   2.268  -2.192  1.00  0.00      PROB C
ATOM    979  HA  VAL    96       6.900   2.811  -2.620  1.00  0.00      PROB H
ATOM    980  CB  VAL    96       6.598   0.978  -1.574  1.00  0.00      PROB C
ATOM    981  HB  VAL    96       5.786   0.454  -1.017  1.00  0.00      PROB H
ATOM    982  CG1 VAL    96       7.153   0.032  -2.653  1.00  0.00      PROB C
ATOM    983 HG11 VAL    96       7.862   0.578  -3.312  1.00  0.00      PROB H
ATOM    984 HG12 VAL    96       6.333  -0.395  -3.267  1.00  0.00      PROB H
ATOM    985 HG13 VAL    96       7.702  -0.803  -2.166  1.00  0.00      PROB H
ATOM    986  CG2 VAL    96       7.723   1.329  -0.586  1.00  0.00      PROB C
ATOM    987 HG21 VAL    96       7.324   1.823   0.320  1.00  0.00      PROB H
ATOM    988 HG22 VAL    96       8.475   1.993  -1.057  1.00  0.00      PROB H
ATOM    989 HG23 VAL    96       8.251   0.413  -0.263  1.00  0.00      PROB H
ATOM    990  C   VAL    96       5.138   1.984  -3.355  1.00  0.00      PROB C
ATOM    991  O   VAL    96       5.511   2.099  -4.524  1.00  0.00      PROB O
ATOM    992  N   VAL    97       3.873   1.635  -3.064  1.00  0.00      PROB N
ATOM    993  HN  VAL    97       3.548   1.584  -2.115  1.00  0.00      PROB H
ATOM    994  CA  VAL    97       2.894   1.311  -4.082  1.00  0.00      PROB C
ATOM    995  HA  VAL    97       3.361   0.637  -4.787  1.00  0.00      PROB H
ATOM    996  CB  VAL    97       1.696   0.612  -3.454  1.00  0.00      PROB C
ATOM    997  HB  VAL    97       1.346   1.183  -2.562  1.00  0.00      PROB H
ATOM    998  CG1 VAL    97       0.530   0.464  -4.434  1.00  0.00      PROB C
ATOM    999 HG11 VAL    97       0.883   0.018  -5.386  1.00  0.00      PROB H
ATOM   1000 HG12 VAL    97       0.054   1.442  -4.644  1.00  0.00      PROB H
ATOM   1001 HG13 VAL    97      -0.234  -0.218  -4.002  1.00  0.00      PROB H
ATOM   1002  CG2 VAL    97       2.129  -0.798  -3.018  1.00  0.00      PROB C
ATOM   1003 HG21 VAL    97       2.946  -0.754  -2.270  1.00  0.00      PROB H
ATOM   1004 HG22 VAL    97       2.467  -1.377  -3.905  1.00  0.00      PROB H
ATOM   1005 HG23 VAL    97       1.260  -1.327  -2.570  1.00  0.00      PROB H
ATOM   1006  C   VAL    97       2.507   2.508  -4.915  1.00  0.00      PROB C
ATOM   1007  O   VAL    97       2.380   2.455  -6.140  1.00  0.00      PROB O
ATOM   1008  N   ALA    98       2.358   3.677  -4.278  1.00  0.00      PROB N
ATOM   1009  HN  ALA    98       2.475   3.770  -3.284  1.00  0.00      PROB H
ATOM   1010  CA  ALA    98       2.074   4.878  -5.009  1.00  0.00      PROB C
ATOM   1011  HA  ALA    98       1.217   4.713  -5.647  1.00  0.00      PROB H
ATOM   1012  CB  ALA    98       1.767   5.976  -4.030  1.00  0.00      PROB C
ATOM   1013  HB1 ALA    98       2.602   6.174  -3.325  1.00  0.00      PROB H
ATOM   1014  HB2 ALA    98       0.854   5.747  -3.433  1.00  0.00      PROB H
ATOM   1015  HB3 ALA    98       1.614   6.917  -4.599  1.00  0.00      PROB H
ATOM   1016  C   ALA    98       3.201   5.326  -5.902  1.00  0.00      PROB C
ATOM   1017  O   ALA    98       2.997   5.802  -7.019  1.00  0.00      PROB O
ATOM   1018  N   THR    99       4.443   5.161  -5.427  1.00  0.00      PROB N
ATOM   1019  HN  THR    99       4.592   4.784  -4.511  1.00  0.00      PROB H
ATOM   1020  CA  THR    99       5.616   5.431  -6.234  1.00  0.00      PROB C
ATOM   1021  HA  THR    99       5.539   6.439  -6.621  1.00  0.00      PROB H
ATOM   1022  CB  THR    99       6.880   5.309  -5.407  1.00  0.00      PROB C
ATOM   1023  HB  THR    99       6.954   4.292  -4.953  1.00  0.00      PROB H
ATOM   1024  OG1 THR    99       6.884   6.271  -4.355  1.00  0.00      PROB O
ATOM   1025  HG1 THR    99       6.253   5.931  -3.696  1.00  0.00      PROB H
ATOM   1026  CG2 THR    99       8.112   5.559  -6.276  1.00  0.00      PROB C
ATOM   1027 HG21 THR    99       8.082   6.581  -6.710  1.00  0.00      PROB H
ATOM   1028 HG22 THR    99       8.213   4.814  -7.088  1.00  0.00      PROB H
ATOM   1029 HG23 THR    99       9.023   5.464  -5.659  1.00  0.00      PROB H
ATOM   1030  C   THR    99       5.712   4.526  -7.442  1.00  0.00      PROB C
ATOM   1031  O   THR    99       5.979   4.976  -8.557  1.00  0.00      PROB O
ATOM   1032  N   ILE   100       5.474   3.214  -7.261  1.00  0.00      PROB N
ATOM   1033  HN  ILE   100       5.235   2.844  -6.360  1.00  0.00      PROB H
ATOM   1034  CA  ILE   100       5.523   2.268  -8.359  1.00  0.00      PROB C
ATOM   1035  HA  ILE   100       6.456   2.422  -8.885  1.00  0.00      PROB H
ATOM   1036  CB  ILE   100       5.512   0.840  -7.843  1.00  0.00      PROB C
ATOM   1037  HB  ILE   100       4.668   0.725  -7.122  1.00  0.00      PROB H
ATOM   1038  CG2 ILE   100       5.332  -0.188  -8.977  1.00  0.00      PROB C
ATOM   1039 HG21 ILE   100       6.175  -0.103  -9.695  1.00  0.00      PROB H
ATOM   1040 HG22 ILE   100       4.378  -0.041  -9.521  1.00  0.00      PROB H
ATOM   1041 HG23 ILE   100       5.330  -1.219  -8.568  1.00  0.00      PROB H
ATOM   1042  CG1 ILE   100       6.839   0.573  -7.110  1.00  0.00      PROB C
ATOM   1043 HG11 ILE   100       7.052   1.393  -6.389  1.00  0.00      PROB H
ATOM   1044 HG12 ILE   100       7.668   0.551  -7.854  1.00  0.00      PROB H
ATOM   1045  CD  ILE   100       6.814  -0.741  -6.341  1.00  0.00      PROB C
ATOM   1046  HD1 ILE   100       6.825  -1.604  -7.041  1.00  0.00      PROB H
ATOM   1047  HD2 ILE   100       5.907  -0.802  -5.702  1.00  0.00      PROB H
ATOM   1048  HD3 ILE   100       7.713  -0.792  -5.695  1.00  0.00      PROB H
ATOM   1049  C   ILE   100       4.456   2.518  -9.392  1.00  0.00      PROB C
ATOM   1050  O   ILE   100       4.724   2.480 -10.594  1.00  0.00      PROB O
ATOM   1051  N   LYS   101       3.222   2.822  -8.948  1.00  0.00      PROB N
ATOM   1052  HN  LYS   101       3.002   2.861  -7.969  1.00  0.00      PROB H
ATOM   1053  CA  LYS   101       2.153   3.074  -9.884  1.00  0.00      PROB C
ATOM   1054  HA  LYS   101       2.225   2.343 -10.677  1.00  0.00      PROB H
ATOM   1055  CB  LYS   101       0.781   2.951  -9.186  1.00  0.00      PROB C
ATOM   1056  HB1 LYS   101      -0.024   3.306  -9.872  1.00  0.00      PROB H
ATOM   1057  HB2 LYS   101       0.778   3.592  -8.277  1.00  0.00      PROB H
ATOM   1058  CG  LYS   101       0.446   1.513  -8.782  1.00  0.00      PROB C
ATOM   1059  HG1 LYS   101      -0.463   1.527  -8.141  1.00  0.00      PROB H
ATOM   1060  HG2 LYS   101       1.275   1.089  -8.168  1.00  0.00      PROB H
ATOM   1061  CD  LYS   101       0.191   0.643 -10.016  1.00  0.00      PROB C
ATOM   1062  HD1 LYS   101       1.123   0.608 -10.626  1.00  0.00      PROB H
ATOM   1063  HD2 LYS   101      -0.610   1.129 -10.621  1.00  0.00      PROB H
ATOM   1064  CE  LYS   101      -0.244  -0.769  -9.635  1.00  0.00      PROB C
ATOM   1065  HE1 LYS   101      -1.206  -0.745  -9.082  1.00  0.00      PROB H
ATOM   1066  HE2 LYS   101       0.540  -1.215  -8.999  1.00  0.00      PROB H
ATOM   1067  NZ  LYS   101      -0.377  -1.604 -10.833  1.00  0.00      PROB N
ATOM   1068  HZ1 LYS   101       0.393  -2.306 -10.865  1.00  0.00      PROB H
ATOM   1069  HZ2 LYS   101      -0.355  -1.007 -11.680  1.00  0.00      PROB H
ATOM   1070  HZ3 LYS   101      -1.302  -2.134 -10.851  1.00  0.00      PROB H
ATOM   1071  C   LYS   101       2.238   4.400 -10.596  1.00  0.00      PROB C
ATOM   1072  O   LYS   101       1.744   4.541 -11.713  1.00  0.00      PROB O
ATOM   1073  N   SER   102       2.887   5.407  -9.987  1.00  0.00      PROB N
ATOM   1074  HN  SER   102       3.305   5.287  -9.085  1.00  0.00      PROB H
ATOM   1075  CA  SER   102       2.891   6.727 -10.594  1.00  0.00      PROB C
ATOM   1076  HA  SER   102       2.108   6.795 -11.337  1.00  0.00      PROB H
ATOM   1077  CB  SER   102       2.618   7.838  -9.542  1.00  0.00      PROB C
ATOM   1078  HB1 SER   102       1.655   7.600  -9.035  1.00  0.00      PROB H
ATOM   1079  HB2 SER   102       2.508   8.819 -10.052  1.00  0.00      PROB H
ATOM   1080  OG  SER   102       3.621   7.924  -8.529  1.00  0.00      PROB O
ATOM   1081  HG1 SER   102       3.476   7.153  -7.952  1.00  0.00      PROB H
ATOM   1082  C   SER   102       4.170   7.043 -11.340  1.00  0.00      PROB C
ATOM   1083  O   SER   102       4.141   7.513 -12.476  1.00  0.00      PROB O
ATOM   1084  N   VAL   103       5.343   6.793 -10.729  1.00  0.00      PROB N
ATOM   1085  HN  VAL   103       5.381   6.322  -9.849  1.00  0.00      PROB H
ATOM   1086  CA  VAL   103       6.593   7.301 -11.254  1.00  0.00      PROB C
ATOM   1087  HA  VAL   103       6.430   8.282 -11.665  1.00  0.00      PROB H
ATOM   1088  CB  VAL   103       7.627   7.420 -10.137  1.00  0.00      PROB C
ATOM   1089  HB  VAL   103       7.662   6.474  -9.552  1.00  0.00      PROB H
ATOM   1090  CG1 VAL   103       9.025   7.709 -10.696  1.00  0.00      PROB C
ATOM   1091 HG11 VAL   103       8.977   8.568 -11.400  1.00  0.00      PROB H
ATOM   1092 HG12 VAL   103       9.432   6.828 -11.224  1.00  0.00      PROB H
ATOM   1093 HG13 VAL   103       9.715   7.976  -9.868  1.00  0.00      PROB H
ATOM   1094  CG2 VAL   103       7.225   8.567  -9.194  1.00  0.00      PROB C
ATOM   1095 HG21 VAL   103       6.235   8.370  -8.733  1.00  0.00      PROB H
ATOM   1096 HG22 VAL   103       7.178   9.528  -9.750  1.00  0.00      PROB H
ATOM   1097 HG23 VAL   103       7.973   8.658  -8.376  1.00  0.00      PROB H
ATOM   1098  C   VAL   103       7.096   6.464 -12.404  1.00  0.00      PROB C
ATOM   1099  O   VAL   103       7.475   6.966 -13.458  1.00  0.00      PROB O
ATOM   1100  N   SER   104       7.112   5.126 -12.220  1.00  0.00      PROB N
ATOM   1101  HN  SER   104       6.817   4.790 -11.329  1.00  0.00      PROB H
ATOM   1102  CA  SER   104       7.363   4.117 -13.252  1.00  0.00      PROB C
ATOM   1103  HA  SER   104       7.235   3.165 -12.754  1.00  0.00      PROB H
ATOM   1104  CB  SER   104       6.386   4.149 -14.457  1.00  0.00      PROB C
ATOM   1105  HB1 SER   104       5.340   4.189 -14.075  1.00  0.00      PROB H
ATOM   1106  HB2 SER   104       6.503   3.218 -15.055  1.00  0.00      PROB H
ATOM   1107  OG  SER   104       6.635   5.262 -15.313  1.00  0.00      PROB O
ATOM   1108  HG1 SER   104       6.664   6.036 -14.710  1.00  0.00      PROB H
ATOM   1109  C   SER   104       8.772   4.095 -13.804  1.00  0.00      PROB C
ATOM   1110  O   SER   104       9.123   3.270 -14.643  1.00  0.00      PROB O
ATOM   1111  N   PHE   105       9.674   4.943 -13.293  1.00  0.00      PROB N
ATOM   1112  HN  PHE   105       9.374   5.767 -12.808  1.00  0.00      PROB H
ATOM   1113  CA  PHE   105      11.098   4.742 -13.437  1.00  0.00      PROB C
ATOM   1114  HA  PHE   105      11.323   4.646 -14.491  1.00  0.00      PROB H
ATOM   1115  CB  PHE   105      11.869   5.948 -12.855  1.00  0.00      PROB C
ATOM   1116  HB1 PHE   105      11.476   6.199 -11.847  1.00  0.00      PROB H
ATOM   1117  HB2 PHE   105      11.739   6.834 -13.515  1.00  0.00      PROB H
ATOM   1118  CG  PHE   105      13.343   5.677 -12.717  1.00  0.00      PROB C
ATOM   1119  CD1 PHE   105      14.170   5.667 -13.847  1.00  0.00      PROB C
ATOM   1120  HD1 PHE   105      13.749   5.879 -14.818  1.00  0.00      PROB H
ATOM   1121  CE1 PHE   105      15.545   5.439 -13.716  1.00  0.00      PROB C
ATOM   1122  HE1 PHE   105      16.175   5.481 -14.590  1.00  0.00      PROB H
ATOM   1123  CZ  PHE   105      16.098   5.215 -12.449  1.00  0.00      PROB C
ATOM   1124  HZ  PHE   105      17.163   5.083 -12.344  1.00  0.00      PROB H
ATOM   1125  CD2 PHE   105      13.899   5.412 -11.456  1.00  0.00      PROB C
ATOM   1126  HD2 PHE   105      13.268   5.433 -10.581  1.00  0.00      PROB H
ATOM   1127  CE2 PHE   105      15.274   5.197 -11.317  1.00  0.00      PROB C
ATOM   1128  HE2 PHE   105      15.693   5.050 -10.335  1.00  0.00      PROB H
ATOM   1129  C   PHE   105      11.532   3.450 -12.777  1.00  0.00      PROB C
ATOM   1130  O   PHE   105      12.399   2.723 -13.259  1.00  0.00      PROB O
ATOM   1131  N   TYR   106      10.876   3.121 -11.646  1.00  0.00      PROB N
ATOM   1132  HN  TYR   106      10.120   3.674 -11.316  1.00  0.00      PROB H
ATOM   1133  CA  TYR   106      11.361   2.102 -10.751  1.00  0.00      PROB C
ATOM   1134  HA  TYR   106      12.422   2.176 -10.727  1.00  0.00      PROB H
ATOM   1135  CB  TYR   106      10.834   2.325  -9.321  1.00  0.00      PROB C
ATOM   1136  HB1 TYR   106      11.028   1.450  -8.661  1.00  0.00      PROB H
ATOM   1137  HB2 TYR   106       9.744   2.524  -9.340  1.00  0.00      PROB H
ATOM   1138  CG  TYR   106      11.528   3.499  -8.711  1.00  0.00      PROB C
ATOM   1139  CD1 TYR   106      12.740   3.311  -8.028  1.00  0.00      PROB C
ATOM   1140  HD1 TYR   106      13.169   2.325  -7.947  1.00  0.00      PROB H
ATOM   1141  CE1 TYR   106      13.394   4.391  -7.433  1.00  0.00      PROB C
ATOM   1142  HE1 TYR   106      14.324   4.234  -6.907  1.00  0.00      PROB H
ATOM   1143  CZ  TYR   106      12.839   5.664  -7.535  1.00  0.00      PROB C
ATOM   1144  OH  TYR   106      13.538   6.734  -6.981  1.00  0.00      PROB O
ATOM   1145  HH  TYR   106      14.305   6.371  -6.543  1.00  0.00      PROB H
ATOM   1146  CD2 TYR   106      10.969   4.786  -8.785  1.00  0.00      PROB C
ATOM   1147  HD2 TYR   106      10.037   4.939  -9.305  1.00  0.00      PROB H
ATOM   1148  CE2 TYR   106      11.628   5.872  -8.198  1.00  0.00      PROB C
ATOM   1149  HE2 TYR   106      11.211   6.867  -8.259  1.00  0.00      PROB H
ATOM   1150  C   TYR   106      11.019   0.697 -11.176  1.00  0.00      PROB C
ATOM   1151  O   TYR   106      11.324  -0.259 -10.475  1.00  0.00      PROB O
ATOM   1152  N   THR   107      10.366   0.539 -12.336  1.00  0.00      PROB N
ATOM   1153  HN  THR   107      10.150   1.324 -12.911  1.00  0.00      PROB H
ATOM   1154  CA  THR   107       9.956  -0.779 -12.779  1.00  0.00      PROB C
ATOM   1155  HA  THR   107      10.224  -1.525 -12.045  1.00  0.00      PROB H
ATOM   1156  CB  THR   107       8.450  -0.825 -12.978  1.00  0.00      PROB C
ATOM   1157  HB  THR   107       7.950  -0.493 -12.036  1.00  0.00      PROB H
ATOM   1158  OG1 THR   107       8.009  -2.138 -13.280  1.00  0.00      PROB O
ATOM   1159  HG1 THR   107       8.687  -2.500 -13.872  1.00  0.00      PROB H
ATOM   1160  CG2 THR   107       8.007   0.112 -14.115  1.00  0.00      PROB C
ATOM   1161 HG21 THR   107       8.461  -0.177 -15.084  1.00  0.00      PROB H
ATOM   1162 HG22 THR   107       8.287   1.157 -13.885  1.00  0.00      PROB H
ATOM   1163 HG23 THR   107       6.902   0.071 -14.224  1.00  0.00      PROB H
ATOM   1164  C   THR   107      10.635  -1.225 -14.052  1.00  0.00      PROB C
ATOM   1165  O   THR   107      10.565  -2.400 -14.412  1.00  0.00      PROB O
ATOM   1166  N   ARG   108      11.316  -0.327 -14.789  1.00  0.00      PROB N
ATOM   1167  HN  ARG   108      11.363   0.634 -14.544  1.00  0.00      PROB H
ATOM   1168  CA  ARG   108      12.051  -0.762 -15.951  1.00  0.00      PROB C
ATOM   1169  HA  ARG   108      11.510  -1.563 -16.439  1.00  0.00      PROB H
ATOM   1170  CB  ARG   108      12.217   0.374 -16.971  1.00  0.00      PROB C
ATOM   1171  HB1 ARG   108      11.213   0.815 -17.152  1.00  0.00      PROB H
ATOM   1172  HB2 ARG   108      12.577  -0.042 -17.943  1.00  0.00      PROB H
ATOM   1173  CG  ARG   108      13.191   1.480 -16.545  1.00  0.00      PROB C
ATOM   1174  HG1 ARG   108      14.225   1.063 -16.533  1.00  0.00      PROB H
ATOM   1175  HG2 ARG   108      12.970   1.837 -15.519  1.00  0.00      PROB H
ATOM   1176  CD  ARG   108      13.192   2.647 -17.524  1.00  0.00      PROB C
ATOM   1177  HD1 ARG   108      13.308   2.265 -18.566  1.00  0.00      PROB H
ATOM   1178  HD2 ARG   108      13.996   3.370 -17.273  1.00  0.00      PROB H
ATOM   1179  NE  ARG   108      11.884   3.342 -17.392  1.00  0.00      PROB N
ATOM   1180  HE  ARG   108      11.242   2.996 -16.716  1.00  0.00      PROB H
ATOM   1181  CZ  ARG   108      11.548   4.339 -18.187  1.00  0.00      PROB C
ATOM   1182  NH1 ARG   108      12.373   4.810 -19.112  1.00  0.00      PROB N
ATOM   1183 HH11 ARG   108      13.236   4.305 -19.218  1.00  0.00      PROB H
ATOM   1184 HH12 ARG   108      12.064   5.522 -19.733  1.00  0.00      PROB H
ATOM   1185  NH2 ARG   108      10.356   4.877 -18.048  1.00  0.00      PROB N
ATOM   1186 HH21 ARG   108       9.760   4.557 -17.314  1.00  0.00      PROB H
ATOM   1187 HH22 ARG   108      10.126   5.705 -18.541  1.00  0.00      PROB H
ATOM   1188  C   ARG   108      13.404  -1.301 -15.533  1.00  0.00      PROB C
ATOM   1189  O   ARG   108      13.995  -0.907 -14.523  1.00  0.00      PROB O
ATOM   1190  N   LYS   109      13.932  -2.247 -16.322  1.00  0.00      PROB N
ATOM   1191  HN  LYS   109      13.459  -2.569 -17.136  1.00  0.00      PROB H
ATOM   1192  CA  LYS   109      15.215  -2.846 -16.037  1.00  0.00      PROB C
ATOM   1193  HA  LYS   109      15.342  -2.915 -14.963  1.00  0.00      PROB H
ATOM   1194  CB  LYS   109      15.301  -4.278 -16.625  1.00  0.00      PROB C
ATOM   1195  HB1 LYS   109      14.804  -4.961 -15.896  1.00  0.00      PROB H
ATOM   1196  HB2 LYS   109      16.365  -4.602 -16.689  1.00  0.00      PROB H
ATOM   1197  CG  LYS   109      14.611  -4.450 -17.990  1.00  0.00      PROB C
ATOM   1198  HG1 LYS   109      15.087  -3.768 -18.730  1.00  0.00      PROB H
ATOM   1199  HG2 LYS   109      13.531  -4.194 -17.916  1.00  0.00      PROB H
ATOM   1200  CD  LYS   109      14.710  -5.885 -18.527  1.00  0.00      PROB C
ATOM   1201  HD1 LYS   109      14.253  -6.587 -17.792  1.00  0.00      PROB H
ATOM   1202  HD2 LYS   109      15.791  -6.156 -18.593  1.00  0.00      PROB H
ATOM   1203  CE  LYS   109      14.047  -6.054 -19.896  1.00  0.00      PROB C
ATOM   1204  HE1 LYS   109      14.534  -5.385 -20.640  1.00  0.00      PROB H
ATOM   1205  HE2 LYS   109      12.966  -5.803 -19.831  1.00  0.00      PROB H
ATOM   1206  NZ  LYS   109      14.170  -7.442 -20.365  1.00  0.00      PROB N
ATOM   1207  HZ1 LYS   109      13.481  -8.058 -19.901  1.00  0.00      PROB H
ATOM   1208  HZ2 LYS   109      15.119  -7.834 -20.064  1.00  0.00      PROB H
ATOM   1209  HZ3 LYS   109      14.056  -7.488 -21.389  1.00  0.00      PROB H
ATOM   1210  C   LYS   109      16.369  -2.007 -16.540  1.00  0.00      PROB C
ATOM   1211  O   LYS   109      17.316  -1.754 -15.800  1.00  0.00      PROB O
ATOM   1212  N   ASP   110      16.280  -1.555 -17.816  1.00  0.00      PROB N
ATOM   1213  HN  ASP   110      15.467  -1.759 -18.348  1.00  0.00      PROB H
ATOM   1214  CA  ASP   110      17.215  -0.649 -18.472  1.00  0.00      PROB C
ATOM   1215  HA  ASP   110      16.882  -0.569 -19.500  1.00  0.00      PROB H
ATOM   1216  CB  ASP   110      17.219   0.764 -17.816  1.00  0.00      PROB C
ATOM   1217  HB1 ASP   110      18.186   1.281 -17.981  1.00  0.00      PROB H
ATOM   1218  HB2 ASP   110      17.052   0.667 -16.728  1.00  0.00      PROB H
ATOM   1219  CG  ASP   110      16.157   1.682 -18.388  1.00  0.00      PROB C
ATOM   1220  OD1 ASP   110      16.115   2.877 -17.993  1.00  0.00      PROB O
ATOM   1221  OD2 ASP   110      15.310   1.192 -19.170  1.00  0.00      PROB O
ATOM   1222  C   ASP   110      18.629  -1.197 -18.593  1.00  0.00      PROB C
ATOM   1223  O   ASP   110      19.599  -0.481 -18.848  1.00  0.00      PROB O
ATOM   1224  N   GLY   111      18.784  -2.526 -18.472  1.00  0.00      PROB N
ATOM   1225  HN  GLY   111      17.996  -3.099 -18.267  1.00  0.00      PROB H
ATOM   1226  CA  GLY   111      20.085  -3.149 -18.436  1.00  0.00      PROB C
ATOM   1227  HA1 GLY   111      20.658  -2.727 -19.249  1.00  0.00      PROB H
ATOM   1228  HA2 GLY   111      19.924  -4.211 -18.525  1.00  0.00      PROB H
ATOM   1229  C   GLY   111      20.891  -2.915 -17.190  1.00  0.00      PROB C
ATOM   1230  O   GLY   111      20.666  -2.000 -16.405  1.00  0.00      PROB O
ATOM   1231  N   GLN   112      21.894  -3.796 -16.992  1.00  0.00      PROB N
ATOM   1232  HN  GLN   112      21.960  -4.606 -17.558  1.00  0.00      PROB H
ATOM   1233  CA  GLN   112      22.956  -3.632 -16.019  1.00  0.00      PROB C
ATOM   1234  HA  GLN   112      23.563  -4.527 -16.052  1.00  0.00      PROB H
ATOM   1235  CB  GLN   112      23.840  -2.412 -16.303  1.00  0.00      PROB C
ATOM   1236  HB1 GLN   112      24.680  -2.435 -15.572  1.00  0.00      PROB H
ATOM   1237  HB2 GLN   112      23.227  -1.501 -16.101  1.00  0.00      PROB H
ATOM   1238  CG  GLN   112      24.379  -2.348 -17.753  1.00  0.00      PROB C
ATOM   1239  HG1 GLN   112      23.539  -2.310 -18.475  1.00  0.00      PROB H
ATOM   1240  HG2 GLN   112      25.000  -3.236 -17.980  1.00  0.00      PROB H
ATOM   1241  CD  GLN   112      25.219  -1.099 -17.999  1.00  0.00      PROB C
ATOM   1242  OE1 GLN   112      25.750  -0.854 -19.078  1.00  0.00      PROB O
ATOM   1243  NE2 GLN   112      25.365  -0.273 -16.947  1.00  0.00      PROB N
ATOM   1244 HE21 GLN   112      24.944  -0.500 -16.072  1.00  0.00      PROB H
ATOM   1245 HE22 GLN   112      25.954   0.517 -17.061  1.00  0.00      PROB H
ATOM   1246  C   GLN   112      22.458  -3.551 -14.614  1.00  0.00      PROB C
ATOM   1247  O   GLN   112      22.758  -2.667 -13.815  1.00  0.00      PROB O
ATOM   1248  N   LEU   113      21.724  -4.572 -14.268  1.00  0.00      PROB N
ATOM   1249  HN  LEU   113      21.377  -5.267 -14.891  1.00  0.00      PROB H
ATOM   1250  CA  LEU   113      21.383  -4.713 -12.932  1.00  0.00      PROB C
ATOM   1251  HA  LEU   113      21.187  -3.783 -12.413  1.00  0.00      PROB H
ATOM   1252  CB  LEU   113      20.109  -5.476 -13.025  1.00  0.00      PROB C
ATOM   1253  HB1 LEU   113      20.044  -5.388 -11.940  1.00  0.00      PROB H
ATOM   1254  HB2 LEU   113      20.379  -6.448 -13.497  1.00  0.00      PROB H
ATOM   1255  CG  LEU   113      18.696  -5.035 -13.488  1.00  0.00      PROB C
ATOM   1256  HG  LEU   113      18.806  -4.825 -14.567  1.00  0.00      PROB H
ATOM   1257  CD1 LEU   113      17.511  -6.067 -13.380  1.00  0.00      PROB C
ATOM   1258 HD11 LEU   113      17.067  -6.200 -12.378  1.00  0.00      PROB H
ATOM   1259 HD12 LEU   113      17.798  -7.082 -13.715  1.00  0.00      PROB H
ATOM   1260 HD13 LEU   113      16.628  -5.719 -13.934  1.00  0.00      PROB H
ATOM   1261  CD2 LEU   113      18.315  -3.779 -12.727  1.00  0.00      PROB C
ATOM   1262 HD21 LEU   113      18.618  -2.883 -13.297  1.00  0.00      PROB H
ATOM   1263 HD22 LEU   113      18.863  -3.770 -11.761  1.00  0.00      PROB H
ATOM   1264 HD23 LEU   113      17.221  -3.760 -12.523  1.00  0.00      PROB H
ATOM   1265  C   LEU   113      22.457  -5.500 -12.143  1.00  0.00      PROB C
ATOM   1266  O   LEU   113      23.146  -6.386 -12.659  1.00  0.00      PROB O
ATOM   1267  N   ILE   114      22.606  -5.188 -10.842  1.00  0.00      PROB N
ATOM   1268  HN  ILE   114      21.952  -4.617 -10.354  1.00  0.00      PROB H
ATOM   1269  CA  ILE   114      23.728  -5.638 -10.055  1.00  0.00      PROB C
ATOM   1270  HA  ILE   114      24.575  -5.775 -10.715  1.00  0.00      PROB H
ATOM   1271  CB  ILE   114      24.112  -4.638  -8.973  1.00  0.00      PROB C
ATOM   1272  HB  ILE   114      23.305  -4.538  -8.217  1.00  0.00      PROB H
ATOM   1273  CG2 ILE   114      25.353  -5.108  -8.230  1.00  0.00      PROB C
ATOM   1274 HG21 ILE   114      26.146  -5.129  -8.973  1.00  0.00      PROB H
ATOM   1275 HG22 ILE   114      25.231  -6.102  -7.764  1.00  0.00      PROB H
ATOM   1276 HG23 ILE   114      25.666  -4.393  -7.452  1.00  0.00      PROB H
ATOM   1277  CG1 ILE   114      24.437  -3.268  -9.596  1.00  0.00      PROB C
ATOM   1278 HG11 ILE   114      24.741  -3.396 -10.660  1.00  0.00      PROB H
ATOM   1279 HG12 ILE   114      25.312  -2.856  -9.054  1.00  0.00      PROB H
ATOM   1280  CD  ILE   114      23.297  -2.263  -9.477  1.00  0.00      PROB C
ATOM   1281  HD1 ILE   114      23.050  -2.092  -8.406  1.00  0.00      PROB H
ATOM   1282  HD2 ILE   114      22.396  -2.644  -9.999  1.00  0.00      PROB H
ATOM   1283  HD3 ILE   114      23.595  -1.294  -9.932  1.00  0.00      PROB H
ATOM   1284  C   ILE   114      23.422  -6.984  -9.485  1.00  0.00      PROB C
ATOM   1285  O   ILE   114      23.018  -7.154  -8.338  1.00  0.00      PROB O
ATOM   1286  N   TYR   115      23.613  -8.007 -10.319  1.00  0.00      PROB N
ATOM   1287  HN  TYR   115      23.719  -7.837 -11.296  1.00  0.00      PROB H
ATOM   1288  CA  TYR   115      23.494  -9.343  -9.823  1.00  0.00      PROB C
ATOM   1289  HA  TYR   115      23.609  -9.398  -8.749  1.00  0.00      PROB H
ATOM   1290  CB  TYR   115      22.186 -10.088 -10.218  1.00  0.00      PROB C
ATOM   1291  HB1 TYR   115      21.866 -10.809  -9.439  1.00  0.00      PROB H
ATOM   1292  HB2 TYR   115      22.166 -10.575 -11.206  1.00  0.00      PROB H
ATOM   1293  CG  TYR   115      21.161  -9.095 -10.275  1.00  0.00      PROB C
ATOM   1294  CD1 TYR   115      20.813  -8.576 -11.516  1.00  0.00      PROB C
ATOM   1295  HD1 TYR   115      21.251  -8.837 -12.461  1.00  0.00      PROB H
ATOM   1296  CE1 TYR   115      19.806  -7.690 -11.531  1.00  0.00      PROB C
ATOM   1297  HE1 TYR   115      19.234  -7.583 -12.426  1.00  0.00      PROB H
ATOM   1298  CZ  TYR   115      19.475  -6.981 -10.408  1.00  0.00      PROB C
ATOM   1299  OH  TYR   115      18.448  -6.163 -10.716  1.00  0.00      PROB O
ATOM   1300  HH  TYR   115      17.962  -5.972  -9.909  1.00  0.00      PROB H
ATOM   1301  CD2 TYR   115      20.585  -8.609  -9.100  1.00  0.00      PROB C
ATOM   1302  HD2 TYR   115      20.744  -9.084  -8.148  1.00  0.00      PROB H
ATOM   1303  CE2 TYR   115      19.849  -7.435  -9.159  1.00  0.00      PROB C
ATOM   1304  HE2 TYR   115      19.340  -7.104  -8.278  1.00  0.00      PROB H
ATOM   1305  C   TYR   115      24.663 -10.047 -10.339  1.00  0.00      PROB C
ATOM   1306  O   TYR   115      25.067 -10.958  -9.636  1.00  0.00      PROB O
ATOM   1307  N   THR   116      25.128  -9.795 -11.612  1.00  0.00      PROB N
ATOM   1308  HN  THR   116      24.699  -9.080 -12.150  1.00  0.00      PROB H
ATOM   1309  CA  THR   116      26.191 -10.538 -12.327  1.00  0.00      PROB C
ATOM   1310  HA  THR   116      26.465  -9.891 -13.160  1.00  0.00      PROB H
ATOM   1311  CB  THR   116      27.460 -10.709 -11.457  1.00  0.00      PROB C
ATOM   1312  HB  THR   116      28.387 -10.877 -12.005  1.00  0.00      PROB H
ATOM   1313  OG1 THR   116      27.339 -11.568 -10.366  1.00  0.00      PROB O
ATOM   1314  HG1 THR   116      26.434 -11.426 -10.047  1.00  0.00      PROB H
ATOM   1315  CG2 THR   116      27.913  -9.487 -10.797  1.00  0.00      PROB C
ATOM   1316 HG21 THR   116      27.061  -8.838 -10.488  1.00  0.00      PROB H
ATOM   1317 HG22 THR   116      28.570  -9.022 -11.578  1.00  0.00      PROB H
ATOM   1318 HG23 THR   116      28.599  -9.599  -9.941  1.00  0.00      PROB H
ATOM   1319  C   THR   116      25.744 -11.831 -13.104  1.00  0.00      PROB C
ATOM   1320  O   THR   116      26.421 -12.232 -14.029  1.00  0.00      PROB O
ATOM   1321  N   PRO   117      24.626 -12.520 -13.010  1.00  0.00      PROB N
ATOM   1322  CD  PRO   117      24.040 -12.732 -11.780  1.00  0.00      PROB C
ATOM   1323  HD1 PRO   117      22.961 -12.533 -11.916  1.00  0.00      PROB H
ATOM   1324  HD2 PRO   117      23.936 -11.879 -11.254  1.00  0.00      PROB H
ATOM   1325  CA  PRO   117      24.384 -13.788 -13.677  1.00  0.00      PROB C
ATOM   1326  HA  PRO   117      24.858 -13.854 -14.625  1.00  0.00      PROB H
ATOM   1327  CB  PRO   117      24.744 -14.880 -12.650  1.00  0.00      PROB C
ATOM   1328  HB1 PRO   117      25.774 -15.260 -12.782  1.00  0.00      PROB H
ATOM   1329  HB2 PRO   117      24.055 -15.753 -12.686  1.00  0.00      PROB H
ATOM   1330  CG  PRO   117      24.592 -14.133 -11.335  1.00  0.00      PROB C
ATOM   1331  HG1 PRO   117      23.964 -14.796 -10.713  1.00  0.00      PROB H
ATOM   1332  HG2 PRO   117      25.540 -14.099 -10.764  1.00  0.00      PROB H
ATOM   1333  C   PRO   117      22.874 -13.724 -13.878  1.00  0.00      PROB C
ATOM   1334  O   PRO   117      22.109 -14.534 -13.374  1.00  0.00      PROB O
ATOM   1335  N   PHE   118      22.422 -12.566 -14.378  1.00  0.00      PROB N
ATOM   1336  HN  PHE   118      23.084 -11.869 -14.645  1.00  0.00      PROB H
ATOM   1337  CA  PHE   118      21.028 -12.185 -14.434  1.00  0.00      PROB C
ATOM   1338  HA  PHE   118      20.619 -12.199 -13.429  1.00  0.00      PROB H
ATOM   1339  CB  PHE   118      20.867 -10.758 -15.039  1.00  0.00      PROB C
ATOM   1340  HB1 PHE   118      20.641 -10.031 -14.232  1.00  0.00      PROB H
ATOM   1341  HB2 PHE   118      20.027 -10.718 -15.766  1.00  0.00      PROB H
ATOM   1342  CG  PHE   118      22.129 -10.311 -15.742  1.00  0.00      PROB C
ATOM   1343  CD1 PHE   118      22.331 -10.618 -17.097  1.00  0.00      PROB C
ATOM   1344  HD1 PHE   118      21.570 -11.142 -17.654  1.00  0.00      PROB H
ATOM   1345  CE1 PHE   118      23.523 -10.265 -17.737  1.00  0.00      PROB C
ATOM   1346  HE1 PHE   118      23.671 -10.517 -18.778  1.00  0.00      PROB H
ATOM   1347  CZ  PHE   118      24.526  -9.594 -17.027  1.00  0.00      PROB C
ATOM   1348  HZ  PHE   118      25.446  -9.320 -17.525  1.00  0.00      PROB H
ATOM   1349  CD2 PHE   118      23.142  -9.633 -15.039  1.00  0.00      PROB C
ATOM   1350  HD2 PHE   118      23.006  -9.410 -13.992  1.00  0.00      PROB H
ATOM   1351  CE2 PHE   118      24.339  -9.279 -15.675  1.00  0.00      PROB C
ATOM   1352  HE2 PHE   118      25.122  -8.759 -15.138  1.00  0.00      PROB H
ATOM   1353  C   PHE   118      20.202 -13.172 -15.217  1.00  0.00      PROB C
ATOM   1354  O   PHE   118      19.316 -13.818 -14.674  1.00  0.00      PROB O
ATOM   1355  N   THR   119      20.536 -13.337 -16.504  1.00  0.00      PROB N
ATOM   1356  HN  THR   119      21.256 -12.760 -16.881  1.00  0.00      PROB H
ATOM   1357  CA  THR   119      19.974 -14.369 -17.357  1.00  0.00      PROB C
ATOM   1358  HA  THR   119      20.338 -14.126 -18.336  1.00  0.00      PROB H
ATOM   1359  CB  THR   119      20.464 -15.771 -16.964  1.00  0.00      PROB C
ATOM   1360  HB  THR   119      20.316 -15.901 -15.867  1.00  0.00      PROB H
ATOM   1361  OG1 THR   119      21.855 -15.919 -17.225  1.00  0.00      PROB O
ATOM   1362  HG1 THR   119      21.943 -16.103 -18.163  1.00  0.00      PROB H
ATOM   1363  CG2 THR   119      19.738 -16.932 -17.663  1.00  0.00      PROB C
ATOM   1364 HG21 THR   119      19.335 -16.614 -18.639  1.00  0.00      PROB H
ATOM   1365 HG22 THR   119      18.874 -17.243 -17.039  1.00  0.00      PROB H
ATOM   1366 HG23 THR   119      20.399 -17.813 -17.787  1.00  0.00      PROB H
ATOM   1367  C   THR   119      18.465 -14.268 -17.471  1.00  0.00      PROB C
ATOM   1368  O   THR   119      17.693 -15.121 -17.045  1.00  0.00      PROB O
ATOM   1369  N   GLU   120      17.975 -13.151 -18.035  1.00  0.00      PROB N
ATOM   1370  HN  GLU   120      18.575 -12.442 -18.392  1.00  0.00      PROB H
ATOM   1371  CA  GLU   120      16.550 -12.872 -18.081  1.00  0.00      PROB C
ATOM   1372  HA  GLU   120      16.157 -13.011 -17.081  1.00  0.00      PROB H
ATOM   1373  CB  GLU   120      16.316 -11.403 -18.526  1.00  0.00      PROB C
ATOM   1374  HB1 GLU   120      15.218 -11.213 -18.526  1.00  0.00      PROB H
ATOM   1375  HB2 GLU   120      16.696 -11.281 -19.564  1.00  0.00      PROB H
ATOM   1376  CG  GLU   120      16.993 -10.336 -17.612  1.00  0.00      PROB C
ATOM   1377  HG1 GLU   120      18.088 -10.494 -17.590  1.00  0.00      PROB H
ATOM   1378  HG2 GLU   120      16.609 -10.446 -16.576  1.00  0.00      PROB H
ATOM   1379  CD  GLU   120      16.749  -8.878 -18.026  1.00  0.00      PROB C
ATOM   1380  OE1 GLU   120      17.276  -7.966 -17.336  1.00  0.00      PROB O
ATOM   1381  OE2 GLU   120      16.027  -8.643 -19.038  1.00  0.00      PROB O
ATOM   1382  C   GLU   120      15.793 -13.847 -18.985  1.00  0.00      PROB C
ATOM   1383  O   GLU   120      14.753 -14.406 -18.631  1.00  0.00      PROB O
ATOM   1384  N   ASP   121      16.375 -14.116 -20.167  1.00  0.00      PROB N
ATOM   1385  HN  ASP   121      17.096 -13.529 -20.538  1.00  0.00      PROB H
ATOM   1386  CA  ASP   121      15.814 -15.041 -21.126  1.00  0.00      PROB C
ATOM   1387  HA  ASP   121      15.284 -15.814 -20.590  1.00  0.00      PROB H
ATOM   1388  CB  ASP   121      14.852 -14.343 -22.123  1.00  0.00      PROB C
ATOM   1389  HB1 ASP   121      13.932 -14.020 -21.600  1.00  0.00      PROB H
ATOM   1390  HB2 ASP   121      14.574 -15.044 -22.935  1.00  0.00      PROB H
ATOM   1391  CG  ASP   121      15.471 -13.131 -22.800  1.00  0.00      PROB C
ATOM   1392  OD1 ASP   121      14.695 -12.495 -23.554  1.00  0.00      PROB O
ATOM   1393  OD2 ASP   121      16.692 -12.879 -22.596  1.00  0.00      PROB O
ATOM   1394  C   ASP   121      16.926 -15.734 -21.892  1.00  0.00      PROB C
ATOM   1395  O   ASP   121      16.766 -16.127 -23.045  1.00  0.00      PROB O
ATOM   1396  N   THR   122      18.093 -15.916 -21.246  1.00  0.00      PROB N
ATOM   1397  HN  THR   122      18.175 -15.699 -20.276  1.00  0.00      PROB H
ATOM   1398  CA  THR   122      19.286 -16.406 -21.922  1.00  0.00      PROB C
ATOM   1399  HA  THR   122      19.418 -15.810 -22.813  1.00  0.00      PROB H
ATOM   1400  CB  THR   122      20.504 -16.266 -21.023  1.00  0.00      PROB C
ATOM   1401  HB  THR   122      20.431 -17.008 -20.200  1.00  0.00      PROB H
ATOM   1402  OG1 THR   122      20.535 -14.959 -20.463  1.00  0.00      PROB O
ATOM   1403  HG1 THR   122      20.582 -14.354 -21.222  1.00  0.00      PROB H
ATOM   1404  CG2 THR   122      21.855 -16.565 -21.682  1.00  0.00      PROB C
ATOM   1405 HG21 THR   122      22.291 -15.668 -22.161  1.00  0.00      PROB H
ATOM   1406 HG22 THR   122      21.756 -17.367 -22.441  1.00  0.00      PROB H
ATOM   1407 HG23 THR   122      22.573 -16.925 -20.912  1.00  0.00      PROB H
ATOM   1408  C   THR   122      19.141 -17.830 -22.396  1.00  0.00      PROB C
ATOM   1409  O   THR   122      19.590 -18.177 -23.483  1.00  0.00      PROB O
ATOM   1410  N   GLU   123      18.511 -18.675 -21.564  1.00  0.00      PROB N
ATOM   1411  HN  GLU   123      18.120 -18.359 -20.703  1.00  0.00      PROB H
ATOM   1412  CA  GLU   123      18.270 -20.057 -21.888  1.00  0.00      PROB C
ATOM   1413  HA  GLU   123      18.100 -20.146 -22.954  1.00  0.00      PROB H
ATOM   1414  CB  GLU   123      19.464 -20.983 -21.474  1.00  0.00      PROB C
ATOM   1415  HB1 GLU   123      19.161 -22.052 -21.463  1.00  0.00      PROB H
ATOM   1416  HB2 GLU   123      19.776 -20.689 -20.452  1.00  0.00      PROB H
ATOM   1417  CG  GLU   123      20.695 -20.879 -22.430  1.00  0.00      PROB C
ATOM   1418  HG1 GLU   123      21.060 -19.836 -22.446  1.00  0.00      PROB H
ATOM   1419  HG2 GLU   123      20.366 -21.172 -23.448  1.00  0.00      PROB H
ATOM   1420  CD  GLU   123      21.926 -21.744 -22.129  1.00  0.00      PROB C
ATOM   1421  OE1 GLU   123      22.905 -21.615 -22.913  1.00  0.00      PROB O
ATOM   1422  OE2 GLU   123      21.909 -22.550 -21.181  1.00  0.00      PROB O
ATOM   1423  C   GLU   123      16.953 -20.438 -21.235  1.00  0.00      PROB C
ATOM   1424  O   GLU   123      16.147 -19.613 -20.817  1.00  0.00      PROB O
ATOM   1425  N   THR   124      16.673 -21.726 -21.145  1.00  0.00      PROB N
ATOM   1426  HN  THR   124      17.371 -22.393 -21.394  1.00  0.00      PROB H
ATOM   1427  CA  THR   124      15.411 -22.244 -20.673  1.00  0.00      PROB C
ATOM   1428  HA  THR   124      14.628 -21.717 -21.199  1.00  0.00      PROB H
ATOM   1429  CB  THR   124      15.324 -23.697 -20.990  1.00  0.00      PROB C
ATOM   1430  HB  THR   124      14.384 -24.188 -20.647  1.00  0.00      PROB H
ATOM   1431  OG1 THR   124      16.487 -24.246 -20.408  1.00  0.00      PROB O
ATOM   1432  HG1 THR   124      16.969 -24.724 -21.096  1.00  0.00      PROB H
ATOM   1433  CG2 THR   124      15.425 -23.931 -22.487  1.00  0.00      PROB C
ATOM   1434 HG21 THR   124      16.395 -23.562 -22.848  1.00  0.00      PROB H
ATOM   1435 HG22 THR   124      14.631 -23.423 -23.070  1.00  0.00      PROB H
ATOM   1436 HG23 THR   124      15.365 -25.003 -22.717  1.00  0.00      PROB H
ATOM   1437  C   THR   124      15.190 -22.026 -19.178  1.00  0.00      PROB C
ATOM   1438  O   THR   124      15.958 -21.401 -18.452  1.00  0.00      PROB O
ATOM   1439  N   VAL   125      14.070 -22.534 -18.650  1.00  0.00      PROB N
ATOM   1440  HN  VAL   125      13.550 -23.201 -19.164  1.00  0.00      PROB H
ATOM   1441  CA  VAL   125      13.629 -22.250 -17.283  1.00  0.00      PROB C
ATOM   1442  HA  VAL   125      13.672 -21.209 -17.102  1.00  0.00      PROB H
ATOM   1443  CB  VAL   125      12.276 -22.790 -17.022  1.00  0.00      PROB C
ATOM   1444  HB  VAL   125      11.571 -22.449 -17.816  1.00  0.00      PROB H
ATOM   1445  CG1 VAL   125      12.420 -24.261 -17.031  1.00  0.00      PROB C
ATOM   1446 HG11 VAL   125      13.058 -24.876 -16.411  1.00  0.00      PROB H
ATOM   1447 HG12 VAL   125      12.744 -24.494 -18.073  1.00  0.00      PROB H
ATOM   1448 HG13 VAL   125      11.443 -24.629 -16.637  1.00  0.00      PROB H
ATOM   1449  CG2 VAL   125      11.677 -22.520 -15.657  1.00  0.00      PROB C
ATOM   1450 HG21 VAL   125      11.788 -21.454 -15.415  1.00  0.00      PROB H
ATOM   1451 HG22 VAL   125      12.185 -23.149 -14.888  1.00  0.00      PROB H
ATOM   1452 HG23 VAL   125      10.601 -22.810 -15.665  1.00  0.00      PROB H
ATOM   1453  C   VAL   125      14.476 -22.738 -16.209  1.00  0.00      PROB C
ATOM   1454  O   VAL   125      14.621 -22.187 -15.136  1.00  0.00      PROB O
ATOM   1455  N   GLY   126      15.115 -23.804 -16.429  1.00  0.00      PROB N
ATOM   1456  HN  GLY   126      15.061 -24.389 -17.246  1.00  0.00      PROB H
ATOM   1457  CA  GLY   126      16.016 -24.076 -15.440  1.00  0.00      PROB C
ATOM   1458  HA1 GLY   126      15.960 -24.868 -16.014  1.00  0.00      PROB H
ATOM   1459  HA2 GLY   126      15.818 -24.638 -14.545  1.00  0.00      PROB H
ATOM   1460  C   GLY   126      17.309 -23.322 -15.496  1.00  0.00      PROB C
ATOM   1461  O   GLY   126      17.849 -23.095 -14.432  1.00  0.00      PROB O
ATOM   1462  N   GLN   127      17.955 -22.956 -16.644  1.00  0.00      PROB N
ATOM   1463  HN  GLN   127      17.683 -23.226 -17.563  1.00  0.00      PROB H
ATOM   1464  CA  GLN   127      19.175 -22.176 -16.549  1.00  0.00      PROB C
ATOM   1465  HA  GLN   127      19.903 -22.704 -15.941  1.00  0.00      PROB H
ATOM   1466  CB  GLN   127      19.778 -21.908 -17.919  1.00  0.00      PROB C
ATOM   1467  HB1 GLN   127      20.601 -21.154 -17.837  1.00  0.00      PROB H
ATOM   1468  HB2 GLN   127      19.000 -21.489 -18.593  1.00  0.00      PROB H
ATOM   1469  CG  GLN   127      20.350 -23.175 -18.566  1.00  0.00      PROB C
ATOM   1470  HG1 GLN   127      20.662 -22.859 -19.545  1.00  0.00      PROB H
ATOM   1471  HG2 GLN   127      19.600 -23.960 -18.748  1.00  0.00      PROB H
ATOM   1472  CD  GLN   127      21.540 -23.759 -17.809  1.00  0.00      PROB C
ATOM   1473  OE1 GLN   127      21.450 -24.881 -17.308  1.00  0.00      PROB O
ATOM   1474  NE2 GLN   127      22.651 -23.000 -17.683  1.00  0.00      PROB N
ATOM   1475 HE21 GLN   127      22.753 -22.191 -18.261  1.00  0.00      PROB H
ATOM   1476 HE22 GLN   127      23.385 -23.323 -17.092  1.00  0.00      PROB H
ATOM   1477  C   GLN   127      18.862 -20.872 -15.870  1.00  0.00      PROB C
ATOM   1478  O   GLN   127      19.629 -20.353 -15.065  1.00  0.00      PROB O
ATOM   1479  N   ARG   128      17.629 -20.380 -16.121  1.00  0.00      PROB N
ATOM   1480  HN  ARG   128      17.008 -20.836 -16.767  1.00  0.00      PROB H
ATOM   1481  CA  ARG   128      17.069 -19.301 -15.359  1.00  0.00      PROB C
ATOM   1482  HA  ARG   128      17.754 -18.473 -15.453  1.00  0.00      PROB H
ATOM   1483  CB  ARG   128      15.687 -18.902 -15.907  1.00  0.00      PROB C
ATOM   1484  HB1 ARG   128      15.217 -18.173 -15.205  1.00  0.00      PROB H
ATOM   1485  HB2 ARG   128      15.037 -19.800 -15.952  1.00  0.00      PROB H
ATOM   1486  CG  ARG   128      15.729 -18.246 -17.294  1.00  0.00      PROB C
ATOM   1487  HG1 ARG   128      16.179 -18.938 -18.036  1.00  0.00      PROB H
ATOM   1488  HG2 ARG   128      16.397 -17.354 -17.226  1.00  0.00      PROB H
ATOM   1489  CD  ARG   128      14.354 -17.754 -17.766  1.00  0.00      PROB C
ATOM   1490  HD1 ARG   128      14.473 -17.122 -18.674  1.00  0.00      PROB H
ATOM   1491  HD2 ARG   128      13.872 -17.178 -16.942  1.00  0.00      PROB H
ATOM   1492  NE  ARG   128      13.487 -18.925 -18.104  1.00  0.00      PROB N
ATOM   1493  HE  ARG   128      13.931 -19.810 -18.171  1.00  0.00      PROB H
ATOM   1494  CZ  ARG   128      12.214 -18.807 -18.463  1.00  0.00      PROB C
ATOM   1495  NH1 ARG   128      11.531 -19.890 -18.778  1.00  0.00      PROB N
ATOM   1496 HH11 ARG   128      12.001 -20.758 -18.758  1.00  0.00      PROB H
ATOM   1497 HH12 ARG   128      10.572 -19.811 -19.027  1.00  0.00      PROB H
ATOM   1498  NH2 ARG   128      11.608 -17.636 -18.496  1.00  0.00      PROB N
ATOM   1499 HH21 ARG   128      12.162 -16.865 -18.192  1.00  0.00      PROB H
ATOM   1500 HH22 ARG   128      10.641 -17.590 -18.711  1.00  0.00      PROB H
ATOM   1501  C   ARG   128      16.942 -19.586 -13.874  1.00  0.00      PROB C
ATOM   1502  O   ARG   128      17.329 -18.770 -13.039  1.00  0.00      PROB O
ATOM   1503  N   ALA   129      16.451 -20.777 -13.490  1.00  0.00      PROB N
ATOM   1504  HN  ALA   129      16.125 -21.452 -14.158  1.00  0.00      PROB H
ATOM   1505  CA  ALA   129      16.413 -21.207 -12.114  1.00  0.00      PROB C
ATOM   1506  HA  ALA   129      15.892 -20.446 -11.552  1.00  0.00      PROB H
ATOM   1507  CB  ALA   129      15.656 -22.539 -11.993  1.00  0.00      PROB C
ATOM   1508  HB1 ALA   129      16.158 -23.342 -12.573  1.00  0.00      PROB H
ATOM   1509  HB2 ALA   129      14.624 -22.428 -12.395  1.00  0.00      PROB H
ATOM   1510  HB3 ALA   129      15.586 -22.858 -10.931  1.00  0.00      PROB H
ATOM   1511  C   ALA   129      17.790 -21.333 -11.491  1.00  0.00      PROB C
ATOM   1512  O   ALA   129      18.021 -20.914 -10.361  1.00  0.00      PROB O
ATOM   1513  N   LEU   130      18.760 -21.888 -12.231  1.00  0.00      PROB N
ATOM   1514  HN  LEU   130      18.559 -22.234 -13.158  1.00  0.00      PROB H
ATOM   1515  CA  LEU   130      20.106 -22.013 -11.759  1.00  0.00      PROB C
ATOM   1516  HA  LEU   130      20.083 -22.551 -10.824  1.00  0.00      PROB H
ATOM   1517  CB  LEU   130      20.930 -22.793 -12.774  1.00  0.00      PROB C
ATOM   1518  HB1 LEU   130      20.924 -22.283 -13.764  1.00  0.00      PROB H
ATOM   1519  HB2 LEU   130      20.465 -23.796 -12.931  1.00  0.00      PROB H
ATOM   1520  CG  LEU   130      22.388 -22.968 -12.344  1.00  0.00      PROB C
ATOM   1521  HG  LEU   130      22.897 -22.008 -12.106  1.00  0.00      PROB H
ATOM   1522  CD1 LEU   130      22.487 -23.918 -11.133  1.00  0.00      PROB C
ATOM   1523 HD11 LEU   130      21.990 -24.894 -11.329  1.00  0.00      PROB H
ATOM   1524 HD12 LEU   130      21.981 -23.448 -10.262  1.00  0.00      PROB H
ATOM   1525 HD13 LEU   130      23.544 -24.112 -10.857  1.00  0.00      PROB H
ATOM   1526  CD2 LEU   130      23.090 -23.492 -13.558  1.00  0.00      PROB C
ATOM   1527 HD21 LEU   130      23.155 -22.844 -14.446  1.00  0.00      PROB H
ATOM   1528 HD22 LEU   130      22.410 -24.314 -13.881  1.00  0.00      PROB H
ATOM   1529 HD23 LEU   130      24.111 -23.839 -13.271  1.00  0.00      PROB H
ATOM   1530  C   LEU   130      20.776 -20.686 -11.501  1.00  0.00      PROB C
ATOM   1531  O   LEU   130      21.363 -20.449 -10.450  1.00  0.00      PROB O
ATOM   1532  N   HSD   131      20.663 -19.737 -12.440  1.00  0.00      PROB N
ATOM   1533  HN  HSD   131      20.202 -19.913 -13.315  1.00  0.00      PROB H
ATOM   1534  CA  HSD   131      21.251 -18.434 -12.263  1.00  0.00      PROB C
ATOM   1535  HA  HSD   131      22.268 -18.568 -11.918  1.00  0.00      PROB H
ATOM   1536  CB  HSD   131      21.276 -17.682 -13.601  1.00  0.00      PROB C
ATOM   1537  HB1 HSD   131      21.547 -16.638 -13.413  1.00  0.00      PROB H
ATOM   1538  HB2 HSD   131      20.271 -17.697 -14.073  1.00  0.00      PROB H
ATOM   1539  ND1 HSD   131      23.653 -18.162 -14.334  1.00  0.00      PROB N
ATOM   1540  HD1 HSD   131      24.092 -17.712 -13.558  1.00  0.00      PROB H
ATOM   1541  CG  HSD   131      22.295 -18.230 -14.556  1.00  0.00      PROB C
ATOM   1542  CE1 HSD   131      24.260 -18.730 -15.406  1.00  0.00      PROB C
ATOM   1543  HE1 HSD   131      25.344 -18.810 -15.498  1.00  0.00      PROB H
ATOM   1544  NE2 HSD   131      23.387 -19.151 -16.301  1.00  0.00      PROB N
ATOM   1545  CD2 HSD   131      22.150 -18.819 -15.772  1.00  0.00      PROB C
ATOM   1546  HD2 HSD   131      21.251 -19.036 -16.330  1.00  0.00      PROB H
ATOM   1547  C   HSD   131      20.563 -17.620 -11.185  1.00  0.00      PROB C
ATOM   1548  O   HSD   131      21.192 -16.859 -10.453  1.00  0.00      PROB O
ATOM   1549  N   SER   132      19.245 -17.813 -11.020  1.00  0.00      PROB N
ATOM   1550  HN  SER   132      18.739 -18.442 -11.614  1.00  0.00      PROB H
ATOM   1551  CA  SER   132      18.511 -17.185  -9.941  1.00  0.00      PROB C
ATOM   1552  HA  SER   132      18.746 -16.129  -9.970  1.00  0.00      PROB H
ATOM   1553  CB  SER   132      16.994 -17.373 -10.118  1.00  0.00      PROB C
ATOM   1554  HB1 SER   132      16.447 -16.879  -9.287  1.00  0.00      PROB H
ATOM   1555  HB2 SER   132      16.741 -18.458 -10.134  1.00  0.00      PROB H
ATOM   1556  OG  SER   132      16.567 -16.768 -11.337  1.00  0.00      PROB O
ATOM   1557  HG1 SER   132      16.938 -17.304 -12.064  1.00  0.00      PROB H
ATOM   1558  C   SER   132      18.934 -17.670  -8.570  1.00  0.00      PROB C
ATOM   1559  O   SER   132      19.119 -16.882  -7.640  1.00  0.00      PROB O
ATOM   1560  N   ILE   133      19.151 -18.995  -8.437  1.00  0.00      PROB N
ATOM   1561  HN  ILE   133      18.971 -19.644  -9.188  1.00  0.00      PROB H
ATOM   1562  CA  ILE   133      19.719 -19.585  -7.239  1.00  0.00      PROB C
ATOM   1563  HA  ILE   133      19.130 -19.246  -6.396  1.00  0.00      PROB H
ATOM   1564  CB  ILE   133      19.649 -21.105  -7.309  1.00  0.00      PROB C
ATOM   1565  HB  ILE   133      20.084 -21.463  -8.270  1.00  0.00      PROB H
ATOM   1566  CG2 ILE   133      20.444 -21.765  -6.172  1.00  0.00      PROB C
ATOM   1567 HG21 ILE   133      20.065 -21.328  -5.248  1.00  0.00      PROB H
ATOM   1568 HG22 ILE   133      21.524 -21.534  -6.172  1.00  0.00      PROB H
ATOM   1569 HG23 ILE   133      20.302 -22.868  -6.148  1.00  0.00      PROB H
ATOM   1570  CG1 ILE   133      18.165 -21.522  -7.238  1.00  0.00      PROB C
ATOM   1571 HG11 ILE   133      17.556 -20.943  -7.959  1.00  0.00      PROB H
ATOM   1572 HG12 ILE   133      17.765 -21.310  -6.224  1.00  0.00      PROB H
ATOM   1573  CD  ILE   133      17.975 -22.990  -7.549  1.00  0.00      PROB C
ATOM   1574  HD1 ILE   133      18.386 -23.605  -6.716  1.00  0.00      PROB H
ATOM   1575  HD2 ILE   133      18.509 -23.274  -8.483  1.00  0.00      PROB H
ATOM   1576  HD3 ILE   133      16.900 -23.247  -7.659  1.00  0.00      PROB H
ATOM   1577  C   ILE   133      21.121 -19.089  -6.959  1.00  0.00      PROB C
ATOM   1578  O   ILE   133      21.485 -18.793  -5.822  1.00  0.00      PROB O
ATOM   1579  N   LEU   134      21.947 -18.936  -8.007  1.00  0.00      PROB N
ATOM   1580  HN  LEU   134      21.655 -19.182  -8.932  1.00  0.00      PROB H
ATOM   1581  CA  LEU   134      23.267 -18.368  -7.868  1.00  0.00      PROB C
ATOM   1582  HA  LEU   134      23.774 -18.917  -7.089  1.00  0.00      PROB H
ATOM   1583  CB  LEU   134      24.067 -18.471  -9.184  1.00  0.00      PROB C
ATOM   1584  HB1 LEU   134      24.991 -17.855  -9.107  1.00  0.00      PROB H
ATOM   1585  HB2 LEU   134      23.445 -18.058 -10.007  1.00  0.00      PROB H
ATOM   1586  CG  LEU   134      24.500 -19.901  -9.561  1.00  0.00      PROB C
ATOM   1587  HG  LEU   134      23.603 -20.562  -9.600  1.00  0.00      PROB H
ATOM   1588  CD1 LEU   134      25.150 -19.898 -10.949  1.00  0.00      PROB C
ATOM   1589 HD11 LEU   134      26.046 -19.243 -10.948  1.00  0.00      PROB H
ATOM   1590 HD12 LEU   134      24.434 -19.524 -11.712  1.00  0.00      PROB H
ATOM   1591 HD13 LEU   134      25.463 -20.926 -11.229  1.00  0.00      PROB H
ATOM   1592  CD2 LEU   134      25.457 -20.497  -8.521  1.00  0.00      PROB C
ATOM   1593 HD21 LEU   134      24.959 -20.570  -7.531  1.00  0.00      PROB H
ATOM   1594 HD22 LEU   134      26.362 -19.863  -8.420  1.00  0.00      PROB H
ATOM   1595 HD23 LEU   134      25.763 -21.520  -8.826  1.00  0.00      PROB H
ATOM   1596  C   LEU   134      23.262 -16.937  -7.382  1.00  0.00      PROB C
ATOM   1597  O   LEU   134      24.041 -16.577  -6.511  1.00  0.00      PROB O
ATOM   1598  N   ASN   135      22.361 -16.084  -7.898  1.00  0.00      PROB N
ATOM   1599  HN  ASN   135      21.728 -16.391  -8.609  1.00  0.00      PROB H
ATOM   1600  CA  ASN   135      22.228 -14.713  -7.444  1.00  0.00      PROB C
ATOM   1601  HA  ASN   135      23.215 -14.266  -7.496  1.00  0.00      PROB H
ATOM   1602  CB  ASN   135      21.164 -13.940  -8.261  1.00  0.00      PROB C
ATOM   1603  HB1 ASN   135      21.132 -12.884  -7.889  1.00  0.00      PROB H
ATOM   1604  HB2 ASN   135      20.189 -14.438  -8.301  1.00  0.00      PROB H
ATOM   1605  CG  ASN   135      21.679 -13.735  -9.637  1.00  0.00      PROB C
ATOM   1606  OD1 ASN   135      22.814 -13.310  -9.518  1.00  0.00      PROB O
ATOM   1607  ND2 ASN   135      20.914 -13.859 -10.746  1.00  0.00      PROB N
ATOM   1608 HD21 ASN   135      21.297 -13.860 -11.679  1.00  0.00      PROB H
ATOM   1609 HD22 ASN   135      19.936 -13.986 -10.605  1.00  0.00      PROB H
ATOM   1610  C   ASN   135      21.787 -14.594  -6.008  1.00  0.00      PROB C
ATOM   1611  O   ASN   135      22.305 -13.806  -5.214  1.00  0.00      PROB O
ATOM   1612  N   ALA   136      20.798 -15.418  -5.624  1.00  0.00      PROB N
ATOM   1613  HN  ALA   136      20.359 -16.040  -6.273  1.00  0.00      PROB H
ATOM   1614  CA  ALA   136      20.351 -15.481  -4.259  1.00  0.00      PROB C
ATOM   1615  HA  ALA   136      20.122 -14.477  -3.929  1.00  0.00      PROB H
ATOM   1616  CB  ALA   136      19.105 -16.368  -4.136  1.00  0.00      PROB C
ATOM   1617  HB1 ALA   136      19.320 -17.402  -4.481  1.00  0.00      PROB H
ATOM   1618  HB2 ALA   136      18.289 -15.950  -4.764  1.00  0.00      PROB H
ATOM   1619  HB3 ALA   136      18.754 -16.404  -3.081  1.00  0.00      PROB H
ATOM   1620  C   ALA   136      21.451 -15.969  -3.360  1.00  0.00      PROB C
ATOM   1621  O   ALA   136      21.584 -15.516  -2.223  1.00  0.00      PROB O
ATOM   1622  N   ALA   137      22.295 -16.894  -3.864  1.00  0.00      PROB N
ATOM   1623  HN  ALA   137      22.160 -17.306  -4.768  1.00  0.00      PROB H
ATOM   1624  CA  ALA   137      23.428 -17.357  -3.139  1.00  0.00      PROB C
ATOM   1625  HA  ALA   137      22.965 -17.528  -2.229  1.00  0.00      PROB H
ATOM   1626  CB  ALA   137      24.039 -18.632  -3.753  1.00  0.00      PROB C
ATOM   1627  HB1 ALA   137      24.437 -18.403  -4.762  1.00  0.00      PROB H
ATOM   1628  HB2 ALA   137      23.263 -19.423  -3.848  1.00  0.00      PROB H
ATOM   1629  HB3 ALA   137      24.865 -19.031  -3.124  1.00  0.00      PROB H
ATOM   1630  C   ALA   137      24.480 -16.328  -2.836  1.00  0.00      PROB C
ATOM   1631  O   ALA   137      24.953 -16.116  -1.719  1.00  0.00      PROB O
ATOM   1632  N   ILE   138      24.843 -15.552  -3.823  1.00  0.00      PROB N
ATOM   1633  HN  ILE   138      24.485 -15.698  -4.748  1.00  0.00      PROB H
ATOM   1634  CA  ILE   138      25.877 -14.580  -3.601  1.00  0.00      PROB C
ATOM   1635  HA  ILE   138      26.681 -15.034  -3.035  1.00  0.00      PROB H
ATOM   1636  CB  ILE   138      26.430 -14.146  -4.905  1.00  0.00      PROB C
ATOM   1637  HB  ILE   138      27.314 -13.472  -4.768  1.00  0.00      PROB H
ATOM   1638  CG2 ILE   138      26.828 -15.475  -5.537  1.00  0.00      PROB C
ATOM   1639 HG21 ILE   138      26.093 -16.232  -5.799  1.00  0.00      PROB H
ATOM   1640 HG22 ILE   138      27.732 -15.930  -5.072  1.00  0.00      PROB H
ATOM   1641 HG23 ILE   138      26.956 -15.187  -6.566  1.00  0.00      PROB H
ATOM   1642  CG1 ILE   138      25.411 -13.433  -5.815  1.00  0.00      PROB C
ATOM   1643 HG11 ILE   138      24.846 -12.675  -5.241  1.00  0.00      PROB H
ATOM   1644 HG12 ILE   138      24.712 -14.210  -6.180  1.00  0.00      PROB H
ATOM   1645  CD  ILE   138      26.000 -12.706  -7.023  1.00  0.00      PROB C
ATOM   1646  HD1 ILE   138      26.429 -13.404  -7.745  1.00  0.00      PROB H
ATOM   1647  HD2 ILE   138      26.771 -11.964  -6.727  1.00  0.00      PROB H
ATOM   1648  HD3 ILE   138      25.197 -12.214  -7.602  1.00  0.00      PROB H
ATOM   1649  C   ILE   138      25.396 -13.406  -2.808  1.00  0.00      PROB C
ATOM   1650  O   ILE   138      26.192 -12.735  -2.157  1.00  0.00      PROB O
ATOM   1651  N   MET   139      24.071 -13.160  -2.774  1.00  0.00      PROB N
ATOM   1652  HN  MET   139      23.420 -13.679  -3.334  1.00  0.00      PROB H
ATOM   1653  CA  MET   139      23.574 -12.127  -1.908  1.00  0.00      PROB C
ATOM   1654  HA  MET   139      24.281 -11.311  -1.897  1.00  0.00      PROB H
ATOM   1655  CB  MET   139      22.230 -11.584  -2.413  1.00  0.00      PROB C
ATOM   1656  HB1 MET   139      21.474 -12.401  -2.424  1.00  0.00      PROB H
ATOM   1657  HB2 MET   139      22.373 -11.243  -3.463  1.00  0.00      PROB H
ATOM   1658  CG  MET   139      21.721 -10.418  -1.549  1.00  0.00      PROB C
ATOM   1659  HG1 MET   139      22.559  -9.696  -1.427  1.00  0.00      PROB H
ATOM   1660  HG2 MET   139      21.464 -10.808  -0.539  1.00  0.00      PROB H
ATOM   1661  SD  MET   139      20.293  -9.558  -2.251  1.00  0.00      PROB S
ATOM   1662  CE  MET   139      19.962  -8.492  -0.826  1.00  0.00      PROB C
ATOM   1663  HE1 MET   139      20.743  -7.708  -0.723  1.00  0.00      PROB H
ATOM   1664  HE2 MET   139      19.918  -9.071   0.120  1.00  0.00      PROB H
ATOM   1665  HE3 MET   139      18.980  -7.990  -0.956  1.00  0.00      PROB H
ATOM   1666  C   MET   139      23.432 -12.584  -0.476  1.00  0.00      PROB C
ATOM   1667  O   MET   139      23.748 -11.858   0.468  1.00  0.00      PROB O
ATOM   1668  N   ILE   140      23.002 -13.835  -0.242  1.00  0.00      PROB N
ATOM   1669  HN  ILE   140      22.746 -14.465  -0.979  1.00  0.00      PROB H
ATOM   1670  CA  ILE   140      22.824 -14.279   1.129  1.00  0.00      PROB C
ATOM   1671  HA  ILE   140      22.366 -13.497   1.684  1.00  0.00      PROB H
ATOM   1672  CB  ILE   140      21.831 -15.416   1.207  1.00  0.00      PROB C
ATOM   1673  HB  ILE   140      20.977 -15.299   0.498  1.00  0.00      PROB H
ATOM   1674  CG2 ILE   140      22.535 -16.560   0.750  1.00  0.00      PROB C
ATOM   1675 HG21 ILE   140      23.388 -16.771   1.443  1.00  0.00      PROB H
ATOM   1676 HG22 ILE   140      22.920 -16.414  -0.280  1.00  0.00      PROB H
ATOM   1677 HG23 ILE   140      21.902 -17.480   0.770  1.00  0.00      PROB H
ATOM   1678  CG1 ILE   140      21.379 -15.837   2.595  1.00  0.00      PROB C
ATOM   1679 HG11 ILE   140      22.239 -15.841   3.302  1.00  0.00      PROB H
ATOM   1680 HG12 ILE   140      20.980 -16.884   2.572  1.00  0.00      PROB H
ATOM   1681  CD  ILE   140      20.287 -14.891   3.002  1.00  0.00      PROB C
ATOM   1682  HD1 ILE   140      19.459 -14.947   2.259  1.00  0.00      PROB H
ATOM   1683  HD2 ILE   140      20.694 -13.862   2.978  1.00  0.00      PROB H
ATOM   1684  HD3 ILE   140      19.920 -15.135   4.016  1.00  0.00      PROB H
ATOM   1685  C   ILE   140      24.188 -14.531   1.776  1.00  0.00      PROB C
ATOM   1686  O   ILE   140      24.393 -14.438   2.982  1.00  0.00      PROB O
ATOM   1687  N   SER   141      25.208 -14.801   0.966  1.00  0.00      PROB N
ATOM   1688  HN  SER   141      25.104 -14.911  -0.025  1.00  0.00      PROB H
ATOM   1689  CA  SER   141      26.532 -14.877   1.492  1.00  0.00      PROB C
ATOM   1690  HA  SER   141      26.591 -15.616   2.282  1.00  0.00      PROB H
ATOM   1691  CB  SER   141      27.416 -15.326   0.394  1.00  0.00      PROB C
ATOM   1692  HB1 SER   141      28.403 -15.301   0.911  1.00  0.00      PROB H
ATOM   1693  HB2 SER   141      27.468 -14.642  -0.480  1.00  0.00      PROB H
ATOM   1694  OG  SER   141      27.022 -16.624  -0.060  1.00  0.00      PROB O
ATOM   1695  HG1 SER   141      26.243 -16.524  -0.634  1.00  0.00      PROB H
ATOM   1696  C   SER   141      27.104 -13.588   2.029  1.00  0.00      PROB C
ATOM   1697  O   SER   141      27.723 -13.557   3.093  1.00  0.00      PROB O
ATOM   1698  N   VAL   142      26.898 -12.477   1.296  1.00  0.00      PROB N
ATOM   1699  HN  VAL   142      26.398 -12.484   0.432  1.00  0.00      PROB H
ATOM   1700  CA  VAL   142      27.388 -11.199   1.760  1.00  0.00      PROB C
ATOM   1701  HA  VAL   142      28.382 -11.366   2.141  1.00  0.00      PROB H
ATOM   1702  CB  VAL   142      27.516 -10.136   0.671  1.00  0.00      PROB C
ATOM   1703  HB  VAL   142      27.983  -9.218   1.106  1.00  0.00      PROB H
ATOM   1704  CG1 VAL   142      28.445 -10.659  -0.443  1.00  0.00      PROB C
ATOM   1705 HG11 VAL   142      28.043 -11.588  -0.899  1.00  0.00      PROB H
ATOM   1706 HG12 VAL   142      29.459 -10.865  -0.042  1.00  0.00      PROB H
ATOM   1707 HG13 VAL   142      28.529  -9.897  -1.247  1.00  0.00      PROB H
ATOM   1708  CG2 VAL   142      26.152  -9.728   0.098  1.00  0.00      PROB C
ATOM   1709 HG21 VAL   142      25.506  -9.281   0.882  1.00  0.00      PROB H
ATOM   1710 HG22 VAL   142      25.644 -10.603  -0.349  1.00  0.00      PROB H
ATOM   1711 HG23 VAL   142      26.295  -8.970  -0.701  1.00  0.00      PROB H
ATOM   1712  C   VAL   142      26.565 -10.703   2.931  1.00  0.00      PROB C
ATOM   1713  O   VAL   142      27.078 -10.050   3.834  1.00  0.00      PROB O
ATOM   1714  N   ILE   143      25.265 -11.044   3.024  1.00  0.00      PROB N
ATOM   1715  HN  ILE   143      24.796 -11.575   2.319  1.00  0.00      PROB H
ATOM   1716  CA  ILE   143      24.511 -10.626   4.191  1.00  0.00      PROB C
ATOM   1717  HA  ILE   143      24.801  -9.610   4.415  1.00  0.00      PROB H
ATOM   1718  CB  ILE   143      23.011 -10.596   3.931  1.00  0.00      PROB C
ATOM   1719  HB  ILE   143      22.847 -10.144   2.921  1.00  0.00      PROB H
ATOM   1720  CG2 ILE   143      22.399 -11.997   3.948  1.00  0.00      PROB C
ATOM   1721 HG21 ILE   143      22.379 -12.417   4.974  1.00  0.00      PROB H
ATOM   1722 HG22 ILE   143      22.985 -12.666   3.310  1.00  0.00      PROB H
ATOM   1723 HG23 ILE   143      21.358 -11.966   3.563  1.00  0.00      PROB H
ATOM   1724  CG1 ILE   143      22.290  -9.736   4.977  1.00  0.00      PROB C
ATOM   1725 HG11 ILE   143      22.828  -8.768   5.083  1.00  0.00      PROB H
ATOM   1726 HG12 ILE   143      22.326 -10.266   5.955  1.00  0.00      PROB H
ATOM   1727  CD  ILE   143      20.831  -9.469   4.611  1.00  0.00      PROB C
ATOM   1728  HD1 ILE   143      20.267 -10.419   4.521  1.00  0.00      PROB H
ATOM   1729  HD2 ILE   143      20.771  -8.929   3.642  1.00  0.00      PROB H
ATOM   1730  HD3 ILE   143      20.353  -8.852   5.401  1.00  0.00      PROB H
ATOM   1731  C   ILE   143      24.893 -11.422   5.430  1.00  0.00      PROB C
ATOM   1732  O   ILE   143      24.914 -10.890   6.542  1.00  0.00      PROB O
ATOM   1733  N   VAL   144      25.278 -12.709   5.279  1.00  0.00      PROB N
ATOM   1734  HN  VAL   144      25.249 -13.167   4.387  1.00  0.00      PROB H
ATOM   1735  CA  VAL   144      25.808 -13.491   6.377  1.00  0.00      PROB C
ATOM   1736  HA  VAL   144      25.135 -13.366   7.209  1.00  0.00      PROB H
ATOM   1737  CB  VAL   144      25.858 -14.976   6.046  1.00  0.00      PROB C
ATOM   1738  HB  VAL   144      26.348 -15.126   5.058  1.00  0.00      PROB H
ATOM   1739  CG1 VAL   144      26.613 -15.771   7.120  1.00  0.00      PROB C
ATOM   1740 HG11 VAL   144      26.108 -15.652   8.105  1.00  0.00      PROB H
ATOM   1741 HG12 VAL   144      27.671 -15.449   7.208  1.00  0.00      PROB H
ATOM   1742 HG13 VAL   144      26.603 -16.853   6.866  1.00  0.00      PROB H
ATOM   1743  CG2 VAL   144      24.424 -15.520   5.986  1.00  0.00      PROB C
ATOM   1744 HG21 VAL   144      23.816 -14.999   5.222  1.00  0.00      PROB H
ATOM   1745 HG22 VAL   144      23.937 -15.378   6.965  1.00  0.00      PROB H
ATOM   1746 HG23 VAL   144      24.434 -16.607   5.759  1.00  0.00      PROB H
ATOM   1747  C   VAL   144      27.145 -12.969   6.860  1.00  0.00      PROB C
ATOM   1748  O   VAL   144      27.375 -12.811   8.063  1.00  0.00      PROB O
ATOM   1749  N   VAL   145      28.061 -12.616   5.934  1.00  0.00      PROB N
ATOM   1750  HN  VAL   145      27.885 -12.711   4.952  1.00  0.00      PROB H
ATOM   1751  CA  VAL   145      29.356 -12.102   6.354  1.00  0.00      PROB C
ATOM   1752  HA  VAL   145      29.706 -12.735   7.158  1.00  0.00      PROB H
ATOM   1753  CB  VAL   145      30.410 -12.154   5.243  1.00  0.00      PROB C
ATOM   1754  HB  VAL   145      30.334 -13.152   4.749  1.00  0.00      PROB H
ATOM   1755  CG1 VAL   145      30.195 -11.069   4.182  1.00  0.00      PROB C
ATOM   1756 HG11 VAL   145      30.558 -10.080   4.531  1.00  0.00      PROB H
ATOM   1757 HG12 VAL   145      29.125 -10.983   3.960  1.00  0.00      PROB H
ATOM   1758 HG13 VAL   145      30.728 -11.332   3.244  1.00  0.00      PROB H
ATOM   1759  CG2 VAL   145      31.827 -12.023   5.824  1.00  0.00      PROB C
ATOM   1760 HG21 VAL   145      32.037 -12.856   6.525  1.00  0.00      PROB H
ATOM   1761 HG22 VAL   145      31.943 -11.057   6.361  1.00  0.00      PROB H
ATOM   1762 HG23 VAL   145      32.569 -12.051   4.996  1.00  0.00      PROB H
ATOM   1763  C   VAL   145      29.216 -10.728   6.975  1.00  0.00      PROB C
ATOM   1764  O   VAL   145      29.947 -10.378   7.896  1.00  0.00      PROB O
ATOM   1765  N   MET   146      28.230  -9.916   6.546  1.00  0.00      PROB N
ATOM   1766  HN  MET   146      27.612 -10.192   5.808  1.00  0.00      PROB H
ATOM   1767  CA  MET   146      27.964  -8.649   7.189  1.00  0.00      PROB C
ATOM   1768  HA  MET   146      28.916  -8.148   7.316  1.00  0.00      PROB H
ATOM   1769  CB  MET   146      27.066  -7.749   6.319  1.00  0.00      PROB C
ATOM   1770  HB1 MET   146      26.690  -6.899   6.932  1.00  0.00      PROB H
ATOM   1771  HB2 MET   146      26.197  -8.346   5.965  1.00  0.00      PROB H
ATOM   1772  CG  MET   146      27.800  -7.139   5.115  1.00  0.00      PROB C
ATOM   1773  HG1 MET   146      28.122  -7.952   4.429  1.00  0.00      PROB H
ATOM   1774  HG2 MET   146      28.730  -6.649   5.481  1.00  0.00      PROB H
ATOM   1775  SD  MET   146      26.806  -5.907   4.215  1.00  0.00      PROB S
ATOM   1776  CE  MET   146      25.635  -7.044   3.422  1.00  0.00      PROB C
ATOM   1777  HE1 MET   146      24.739  -7.242   4.050  1.00  0.00      PROB H
ATOM   1778  HE2 MET   146      26.111  -8.012   3.186  1.00  0.00      PROB H
ATOM   1779  HE3 MET   146      25.292  -6.638   2.450  1.00  0.00      PROB H
ATOM   1780  C   MET   146      27.400  -8.751   8.588  1.00  0.00      PROB C
ATOM   1781  O   MET   146      27.813  -8.035   9.499  1.00  0.00      PROB O
ATOM   1782  N   THR   147      26.441  -9.668   8.821  1.00  0.00      PROB N
ATOM   1783  HN  THR   147      26.092 -10.266   8.094  1.00  0.00      PROB H
ATOM   1784  CA  THR   147      25.907  -9.838  10.165  1.00  0.00      PROB C
ATOM   1785  HA  THR   147      25.727  -8.845  10.558  1.00  0.00      PROB H
ATOM   1786  CB  THR   147      24.566 -10.558  10.218  1.00  0.00      PROB C
ATOM   1787  HB  THR   147      23.843 -10.016   9.561  1.00  0.00      PROB H
ATOM   1788  OG1 THR   147      24.050 -10.602  11.541  1.00  0.00      PROB O
ATOM   1789  HG1 THR   147      24.820 -10.606  12.126  1.00  0.00      PROB H
ATOM   1790  CG2 THR   147      24.659 -11.995   9.700  1.00  0.00      PROB C
ATOM   1791 HG21 THR   147      25.220 -12.637  10.401  1.00  0.00      PROB H
ATOM   1792 HG22 THR   147      25.165 -12.007   8.718  1.00  0.00      PROB H
ATOM   1793 HG23 THR   147      23.644 -12.419   9.564  1.00  0.00      PROB H
ATOM   1794  C   THR   147      26.906 -10.446  11.128  1.00  0.00      PROB C
ATOM   1795  O   THR   147      26.959 -10.068  12.298  1.00  0.00      PROB O
ATOM   1796  N   ILE   148      27.742 -11.396  10.669  1.00  0.00      PROB N
ATOM   1797  HN  ILE   148      27.680 -11.745   9.730  1.00  0.00      PROB H
ATOM   1798  CA  ILE   148      28.838 -11.911  11.469  1.00  0.00      PROB C
ATOM   1799  HA  ILE   148      28.427 -12.149  12.438  1.00  0.00      PROB H
ATOM   1800  CB  ILE   148      29.398 -13.210  10.885  1.00  0.00      PROB C
ATOM   1801  HB  ILE   148      29.274 -13.190   9.778  1.00  0.00      PROB H
ATOM   1802  CG2 ILE   148      30.903 -13.386  11.171  1.00  0.00      PROB C
ATOM   1803 HG21 ILE   148      31.089 -13.429  12.267  1.00  0.00      PROB H
ATOM   1804 HG22 ILE   148      31.499 -12.565  10.723  1.00  0.00      PROB H
ATOM   1805 HG23 ILE   148      31.262 -14.339  10.725  1.00  0.00      PROB H
ATOM   1806  CG1 ILE   148      28.622 -14.429  11.442  1.00  0.00      PROB C
ATOM   1807 HG11 ILE   148      28.341 -14.245  12.503  1.00  0.00      PROB H
ATOM   1808 HG12 ILE   148      29.304 -15.310  11.432  1.00  0.00      PROB H
ATOM   1809  CD  ILE   148      27.379 -14.795  10.634  1.00  0.00      PROB C
ATOM   1810  HD1 ILE   148      27.655 -15.039   9.588  1.00  0.00      PROB H
ATOM   1811  HD2 ILE   148      26.662 -13.957  10.628  1.00  0.00      PROB H
ATOM   1812  HD3 ILE   148      26.871 -15.672  11.073  1.00  0.00      PROB H
ATOM   1813  C   ILE   148      29.887 -10.848  11.759  1.00  0.00      PROB C
ATOM   1814  O   ILE   148      30.396 -10.703  12.867  1.00  0.00      PROB O
ATOM   1815  N   LEU   149      30.220 -10.008  10.774  1.00  0.00      PROB N
ATOM   1816  HN  LEU   149      29.824 -10.088   9.857  1.00  0.00      PROB H
ATOM   1817  CA  LEU   149      31.167  -8.935  10.978  1.00  0.00      PROB C
ATOM   1818  HA  LEU   149      32.055  -9.365  11.419  1.00  0.00      PROB H
ATOM   1819  CB  LEU   149      31.504  -8.292   9.623  1.00  0.00      PROB C
ATOM   1820  HB1 LEU   149      30.598  -7.787   9.224  1.00  0.00      PROB H
ATOM   1821  HB2 LEU   149      31.775  -9.115   8.922  1.00  0.00      PROB H
ATOM   1822  CG  LEU   149      32.671  -7.295   9.609  1.00  0.00      PROB C
ATOM   1823  HG  LEU   149      32.460  -6.460  10.318  1.00  0.00      PROB H
ATOM   1824  CD1 LEU   149      33.986  -7.972  10.013  1.00  0.00      PROB C
ATOM   1825 HD11 LEU   149      34.219  -8.808   9.319  1.00  0.00      PROB H
ATOM   1826 HD12 LEU   149      33.911  -8.381  11.042  1.00  0.00      PROB H
ATOM   1827 HD13 LEU   149      34.820  -7.241   9.986  1.00  0.00      PROB H
ATOM   1828  CD2 LEU   149      32.794  -6.707   8.199  1.00  0.00      PROB C
ATOM   1829 HD21 LEU   149      31.848  -6.196   7.918  1.00  0.00      PROB H
ATOM   1830 HD22 LEU   149      32.986  -7.521   7.466  1.00  0.00      PROB H
ATOM   1831 HD23 LEU   149      33.625  -5.975   8.157  1.00  0.00      PROB H
ATOM   1832  C   LEU   149      30.654  -7.902  11.957  1.00  0.00      PROB C
ATOM   1833  O   LEU   149      31.392  -7.381  12.790  1.00  0.00      PROB O
ATOM   1834  N   LEU   150      29.343  -7.609  11.905  1.00  0.00      PROB N
ATOM   1835  HN  LEU   150      28.754  -8.042  11.220  1.00  0.00      PROB H
ATOM   1836  CA  LEU   150      28.710  -6.720  12.845  1.00  0.00      PROB C
ATOM   1837  HA  LEU   150      29.295  -5.811  12.862  1.00  0.00      PROB H
ATOM   1838  CB  LEU   150      27.273  -6.413  12.383  1.00  0.00      PROB C
ATOM   1839  HB1 LEU   150      26.690  -7.359  12.350  1.00  0.00      PROB H
ATOM   1840  HB2 LEU   150      27.325  -6.008  11.346  1.00  0.00      PROB H
ATOM   1841  CG  LEU   150      26.509  -5.398  13.254  1.00  0.00      PROB C
ATOM   1842  HG  LEU   150      26.457  -5.771  14.305  1.00  0.00      PROB H
ATOM   1843  CD1 LEU   150      27.216  -4.039  13.256  1.00  0.00      PROB C
ATOM   1844 HD11 LEU   150      27.285  -3.644  12.222  1.00  0.00      PROB H
ATOM   1845 HD12 LEU   150      28.242  -4.138  13.667  1.00  0.00      PROB H
ATOM   1846 HD13 LEU   150      26.656  -3.309  13.876  1.00  0.00      PROB H
ATOM   1847  CD2 LEU   150      25.074  -5.245  12.745  1.00  0.00      PROB C
ATOM   1848 HD21 LEU   150      24.548  -6.222  12.788  1.00  0.00      PROB H
ATOM   1849 HD22 LEU   150      25.075  -4.888  11.693  1.00  0.00      PROB H
ATOM   1850 HD23 LEU   150      24.522  -4.513  13.371  1.00  0.00      PROB H
ATOM   1851  C   LEU   150      28.711  -7.242  14.266  1.00  0.00      PROB C
ATOM   1852  O   LEU   150      28.969  -6.505  15.216  1.00  0.00      PROB O
ATOM   1853  N   VAL   151      28.437  -8.549  14.462  1.00  0.00      PROB N
ATOM   1854  HN  VAL   151      28.201  -9.160  13.704  1.00  0.00      PROB H
ATOM   1855  CA  VAL   151      28.398  -9.107  15.803  1.00  0.00      PROB C
ATOM   1856  HA  VAL   151      27.936  -8.377  16.450  1.00  0.00      PROB H
ATOM   1857  CB  VAL   151      27.572 -10.393  15.870  1.00  0.00      PROB C
ATOM   1858  HB  VAL   151      26.625 -10.220  15.300  1.00  0.00      PROB H
ATOM   1859  CG1 VAL   151      28.307 -11.588  15.248  1.00  0.00      PROB C
ATOM   1860 HG11 VAL   151      29.188 -11.891  15.853  1.00  0.00      PROB H
ATOM   1861 HG12 VAL   151      28.657 -11.324  14.240  1.00  0.00      PROB H
ATOM   1862 HG13 VAL   151      27.623 -12.458  15.163  1.00  0.00      PROB H
ATOM   1863  CG2 VAL   151      27.174 -10.713  17.318  1.00  0.00      PROB C
ATOM   1864 HG21 VAL   151      26.696  -9.831  17.787  1.00  0.00      PROB H
ATOM   1865 HG22 VAL   151      28.056 -11.006  17.921  1.00  0.00      PROB H
ATOM   1866 HG23 VAL   151      26.441 -11.549  17.318  1.00  0.00      PROB H
ATOM   1867  C   VAL   151      29.788  -9.290  16.362  1.00  0.00      PROB C
ATOM   1868  O   VAL   151      30.003  -9.202  17.572  1.00  0.00      PROB O
ATOM   1869  N   VAL   152      30.798  -9.471  15.498  1.00  0.00      PROB N
ATOM   1870  HN  VAL   152      30.658  -9.552  14.507  1.00  0.00      PROB H
ATOM   1871  CA  VAL   152      32.156  -9.469  15.964  1.00  0.00      PROB C
ATOM   1872  HA  VAL   152      32.241 -10.117  16.828  1.00  0.00      PROB H
ATOM   1873  CB  VAL   152      33.046 -10.037  14.899  1.00  0.00      PROB C
ATOM   1874  HB  VAL   152      32.801  -9.648  13.886  1.00  0.00      PROB H
ATOM   1875  CG1 VAL   152      34.461  -9.431  15.266  1.00  0.00      PROB C
ATOM   1876 HG11 VAL   152      34.670  -9.649  16.338  1.00  0.00      PROB H
ATOM   1877 HG12 VAL   152      34.637  -8.369  15.085  1.00  0.00      PROB H
ATOM   1878 HG13 VAL   152      35.310  -9.742  14.694  1.00  0.00      PROB H
ATOM   1879  CG2 VAL   152      32.655 -11.590  14.906  1.00  0.00      PROB C
ATOM   1880 HG21 VAL   152      31.606 -11.785  14.638  1.00  0.00      PROB H
ATOM   1881 HG22 VAL   152      32.884 -12.071  15.877  1.00  0.00      PROB H
ATOM   1882 HG23 VAL   152      33.147 -12.259  14.182  1.00  0.00      PROB H
ATOM   1883  C   VAL   152      32.627  -8.104  16.432  1.00  0.00      PROB C
ATOM   1884  O   VAL   152      33.229  -7.934  17.497  1.00  0.00      PROB O
ATOM   1885  N   LEU   153      32.358  -7.073  15.612  1.00  0.00      PROB N
ATOM   1886  HN  LEU   153      31.939  -7.224  14.711  1.00  0.00      PROB H
ATOM   1887  CA  LEU   153      32.811  -5.738  15.926  1.00  0.00      PROB C
ATOM   1888  HA  LEU   153      33.823  -5.789  16.309  1.00  0.00      PROB H
ATOM   1889  CB  LEU   153      32.766  -4.831  14.673  1.00  0.00      PROB C
ATOM   1890  HB1 LEU   153      32.563  -3.782  14.992  1.00  0.00      PROB H
ATOM   1891  HB2 LEU   153      31.927  -5.170  14.031  1.00  0.00      PROB H
ATOM   1892  CG  LEU   153      34.043  -4.749  13.802  1.00  0.00      PROB C
ATOM   1893  HG  LEU   153      33.825  -4.005  12.995  1.00  0.00      PROB H
ATOM   1894  CD1 LEU   153      35.211  -4.222  14.603  1.00  0.00      PROB C
ATOM   1895 HD11 LEU   153      35.551  -4.920  15.395  1.00  0.00      PROB H
ATOM   1896 HD12 LEU   153      34.786  -3.349  15.084  1.00  0.00      PROB H
ATOM   1897 HD13 LEU   153      36.074  -3.905  13.985  1.00  0.00      PROB H
ATOM   1898  CD2 LEU   153      34.461  -6.047  13.147  1.00  0.00      PROB C
ATOM   1899 HD21 LEU   153      33.643  -6.414  12.500  1.00  0.00      PROB H
ATOM   1900 HD22 LEU   153      34.679  -6.797  13.928  1.00  0.00      PROB H
ATOM   1901 HD23 LEU   153      35.377  -5.883  12.541  1.00  0.00      PROB H
ATOM   1902  C   LEU   153      31.988  -5.125  17.049  1.00  0.00      PROB C
ATOM   1903  O   LEU   153      32.335  -4.071  17.576  1.00  0.00      PROB O
ATOM   1904  N   TYR   154      30.891  -5.785  17.478  1.00  0.00      PROB N
ATOM   1905  HN  TYR   154      30.600  -6.625  17.017  1.00  0.00      PROB H
ATOM   1906  CA  TYR   154      30.104  -5.292  18.592  1.00  0.00      PROB C
ATOM   1907  HA  TYR   154      30.279  -4.231  18.728  1.00  0.00      PROB H
ATOM   1908  CB  TYR   154      28.608  -5.549  18.291  1.00  0.00      PROB C
ATOM   1909  HB1 TYR   154      28.422  -6.642  18.203  1.00  0.00      PROB H
ATOM   1910  HB2 TYR   154      28.349  -5.065  17.326  1.00  0.00      PROB H
ATOM   1911  CG  TYR   154      27.696  -4.985  19.345  1.00  0.00      PROB C
ATOM   1912  CD1 TYR   154      27.484  -3.598  19.430  1.00  0.00      PROB C
ATOM   1913  HD1 TYR   154      27.994  -2.936  18.747  1.00  0.00      PROB H
ATOM   1914  CE1 TYR   154      26.620  -3.069  20.401  1.00  0.00      PROB C
ATOM   1915  HE1 TYR   154      26.441  -2.007  20.461  1.00  0.00      PROB H
ATOM   1916  CZ  TYR   154      25.955  -3.930  21.273  1.00  0.00      PROB C
ATOM   1917  OH  TYR   154      25.051  -3.449  22.228  1.00  0.00      PROB O
ATOM   1918  HH  TYR   154      25.392  -2.627  22.620  1.00  0.00      PROB H
ATOM   1919  CD2 TYR   154      27.023  -5.839  20.233  1.00  0.00      PROB C
ATOM   1920  HD2 TYR   154      27.182  -6.907  20.179  1.00  0.00      PROB H
ATOM   1921  CE2 TYR   154      26.153  -5.305  21.187  1.00  0.00      PROB C
ATOM   1922  HE2 TYR   154      25.619  -5.933  21.871  1.00  0.00      PROB H
ATOM   1923  C   TYR   154      30.476  -5.959  19.904  1.00  0.00      PROB C
ATOM   1924  O   TYR   154      30.412  -5.344  20.968  1.00  0.00      PROB O
ATOM   1925  N   LYS   155      30.909  -7.233  19.874  1.00  0.00      PROB N
ATOM   1926  HN  LYS   155      30.931  -7.765  19.026  1.00  0.00      PROB H
ATOM   1927  CA  LYS   155      31.301  -7.914  21.091  1.00  0.00      PROB C
ATOM   1928  HA  LYS   155      30.595  -7.673  21.879  1.00  0.00      PROB H
ATOM   1929  CB  LYS   155      31.310  -9.436  20.879  1.00  0.00      PROB C
ATOM   1930  HB1 LYS   155      31.823  -9.919  21.744  1.00  0.00      PROB H
ATOM   1931  HB2 LYS   155      31.887  -9.662  19.951  1.00  0.00      PROB H
ATOM   1932  CG  LYS   155      29.898 -10.022  20.759  1.00  0.00      PROB C
ATOM   1933  HG1 LYS   155      29.326  -9.466  19.980  1.00  0.00      PROB H
ATOM   1934  HG2 LYS   155      29.358  -9.884  21.727  1.00  0.00      PROB H
ATOM   1935  CD  LYS   155      29.944 -11.512  20.396  1.00  0.00      PROB C
ATOM   1936  HD1 LYS   155      30.595 -11.626  19.496  1.00  0.00      PROB H
ATOM   1937  HD2 LYS   155      28.914 -11.834  20.123  1.00  0.00      PROB H
ATOM   1938  CE  LYS   155      30.487 -12.347  21.556  1.00  0.00      PROB C
ATOM   1939  HE1 LYS   155      29.885 -12.148  22.471  1.00  0.00      PROB H
ATOM   1940  HE2 LYS   155      31.553 -12.101  21.752  1.00  0.00      PROB H
ATOM   1941  NZ  LYS   155      30.402 -13.784  21.247  1.00  0.00      PROB N
ATOM   1942  HZ1 LYS   155      30.943 -13.982  20.383  1.00  0.00      PROB H
ATOM   1943  HZ2 LYS   155      29.408 -14.031  21.088  1.00  0.00      PROB H
ATOM   1944  HZ3 LYS   155      30.806 -14.325  22.052  1.00  0.00      PROB H
ATOM   1945  C   LYS   155      32.651  -7.479  21.606  1.00  0.00      PROB C
ATOM   1946  O   LYS   155      32.936  -7.563  22.792  1.00  0.00      PROB O
ATOM   1947  N   TYR   156      33.507  -6.923  20.730  1.00  0.00      PROB N
ATOM   1948  HN  TYR   156      33.293  -6.950  19.756  1.00  0.00      PROB H
ATOM   1949  CA  TYR   156      34.816  -6.422  21.111  1.00  0.00      PROB C
ATOM   1950  HA  TYR   156      35.191  -6.986  21.953  1.00  0.00      PROB H
ATOM   1951  CB  TYR   156      35.800  -6.454  19.922  1.00  0.00      PROB C
ATOM   1952  HB1 TYR   156      36.783  -6.006  20.163  1.00  0.00      PROB H
ATOM   1953  HB2 TYR   156      35.350  -5.977  19.027  1.00  0.00      PROB H
ATOM   1954  CG  TYR   156      36.111  -7.805  19.532  1.00  0.00      PROB C
ATOM   1955  CD1 TYR   156      35.883  -8.876  20.415  1.00  0.00      PROB C
ATOM   1956  HD1 TYR   156      35.500  -8.816  21.412  1.00  0.00      PROB H
ATOM   1957  CE1 TYR   156      36.015 -10.148  19.996  1.00  0.00      PROB C
ATOM   1958  HE1 TYR   156      35.922 -10.958  20.736  1.00  0.00      PROB H
ATOM   1959  CZ  TYR   156      36.277 -10.315  18.677  1.00  0.00      PROB C
ATOM   1960  OH  TYR   156      36.498 -11.602  18.773  1.00  0.00      PROB O
ATOM   1961  HH  TYR   156      37.169 -11.766  18.105  1.00  0.00      PROB H
ATOM   1962  CD2 TYR   156      36.649  -8.026  18.249  1.00  0.00      PROB C
ATOM   1963  HD2 TYR   156      36.964  -7.212  17.605  1.00  0.00      PROB H
ATOM   1964  CE2 TYR   156      36.780  -9.324  17.799  1.00  0.00      PROB C
ATOM   1965  HE2 TYR   156      37.380  -9.484  16.903  1.00  0.00      PROB H
ATOM   1966  C   TYR   156      34.769  -5.000  21.574  1.00  0.00      PROB C
ATOM   1967  O   TYR   156      35.791  -4.334  21.697  1.00  0.00      PROB O
ATOM   1968  N   ARG   157      33.558  -4.496  21.870  1.00  0.00      PROB N
ATOM   1969  HN  ARG   157      32.790  -5.132  21.847  1.00  0.00      PROB H
ATOM   1970  CA  ARG   157      33.238  -3.140  22.264  1.00  0.00      PROB C
ATOM   1971  HA  ARG   157      32.195  -3.009  22.013  1.00  0.00      PROB H
ATOM   1972  CB  ARG   157      33.358  -2.944  23.784  1.00  0.00      PROB C
ATOM   1973  HB1 ARG   157      32.682  -3.697  24.249  1.00  0.00      PROB H
ATOM   1974  HB2 ARG   157      33.023  -1.929  24.056  1.00  0.00      PROB H
ATOM   1975  CG  ARG   157      34.741  -3.130  24.406  1.00  0.00      PROB C
ATOM   1976  HG1 ARG   157      35.438  -2.361  23.992  1.00  0.00      PROB H
ATOM   1977  HG2 ARG   157      35.143  -4.121  24.119  1.00  0.00      PROB H
ATOM   1978  CD  ARG   157      34.676  -2.984  25.922  1.00  0.00      PROB C
ATOM   1979  HD1 ARG   157      34.310  -1.971  26.214  1.00  0.00      PROB H
ATOM   1980  HD2 ARG   157      35.668  -3.128  26.324  1.00  0.00      PROB H
ATOM   1981  NE  ARG   157      33.917  -4.103  26.550  1.00  0.00      PROB N
ATOM   1982  HE  ARG   157      34.342  -5.015  26.615  1.00  0.00      PROB H
ATOM   1983  CZ  ARG   157      32.733  -3.925  27.101  1.00  0.00      PROB C
ATOM   1984  NH1 ARG   157      32.119  -2.762  27.061  1.00  0.00      PROB N
ATOM   1985 HH11 ARG   157      32.619  -2.020  26.625  1.00  0.00      PROB H
ATOM   1986 HH12 ARG   157      31.230  -2.656  27.507  1.00  0.00      PROB H
ATOM   1987  NH2 ARG   157      32.165  -4.954  27.676  1.00  0.00      PROB N
ATOM   1988 HH21 ARG   157      32.611  -5.846  27.594  1.00  0.00      PROB H
ATOM   1989 HH22 ARG   157      31.254  -4.864  28.045  1.00  0.00      PROB H
ATOM   1990  C   ARG   157      33.935  -2.043  21.491  1.00  0.00      PROB C
ATOM   1991  O   ARG   157      34.384  -1.018  22.006  1.00  0.00      PROB O
ATOM   1992  N   CYS   158      34.016  -2.245  20.176  1.00  0.00      PROB N
ATOM   1993  HN  CYS   158      33.712  -3.105  19.768  1.00  0.00      PROB H
ATOM   1994  CA  CYS   158      34.623  -1.341  19.264  1.00  0.00      PROB C
ATOM   1995  HA  CYS   158      35.358  -0.733  19.785  1.00  0.00      PROB H
ATOM   1996  CB  CYS   158      35.272  -2.255  18.218  1.00  0.00      PROB C
ATOM   1997  HB1 CYS   158      34.547  -2.989  17.872  1.00  0.00      PROB H
ATOM   1998  HB2 CYS   158      36.171  -2.779  18.624  1.00  0.00      PROB H
ATOM   1999  SG  CYS   158      35.451  -1.726  16.592  1.00  0.00      PROB S
ATOM   2000  HG1 CYS   158      36.782  -1.840  16.453  1.00  0.00      PROB H
ATOM   2001  C   CYS   158      33.581  -0.396  18.720  1.00  0.00      PROB C
ATOM   2002  O   CYS   158      33.085  -0.466  17.602  1.00  0.00      PROB O
ATOM   2003  N   TYR   159      33.207   0.602  19.515  1.00  0.00      PROB N
ATOM   2004  HN  TYR   159      33.544   0.654  20.453  1.00  0.00      PROB H
ATOM   2005  CA  TYR   159      32.122   1.481  19.149  1.00  0.00      PROB C
ATOM   2006  HA  TYR   159      31.328   0.920  18.670  1.00  0.00      PROB H
ATOM   2007  CB  TYR   159      31.605   2.197  20.404  1.00  0.00      PROB C
ATOM   2008  HB1 TYR   159      30.896   3.007  20.145  1.00  0.00      PROB H
ATOM   2009  HB2 TYR   159      32.453   2.638  20.972  1.00  0.00      PROB H
ATOM   2010  CG  TYR   159      30.885   1.232  21.295  1.00  0.00      PROB C
ATOM   2011  CD1 TYR   159      29.499   1.043  21.158  1.00  0.00      PROB C
ATOM   2012  HD1 TYR   159      28.959   1.567  20.384  1.00  0.00      PROB H
ATOM   2013  CE1 TYR   159      28.807   0.187  22.026  1.00  0.00      PROB C
ATOM   2014  HE1 TYR   159      27.740   0.053  21.927  1.00  0.00      PROB H
ATOM   2015  CZ  TYR   159      29.504  -0.488  23.029  1.00  0.00      PROB C
ATOM   2016  OH  TYR   159      28.825  -1.321  23.929  1.00  0.00      PROB O
ATOM   2017  HH  TYR   159      27.907  -0.994  23.983  1.00  0.00      PROB H
ATOM   2018  CD2 TYR   159      31.568   0.563  22.323  1.00  0.00      PROB C
ATOM   2019  HD2 TYR   159      32.630   0.725  22.458  1.00  0.00      PROB H
ATOM   2020  CE2 TYR   159      30.876  -0.301  23.178  1.00  0.00      PROB C
ATOM   2021  HE2 TYR   159      31.383  -0.794  23.983  1.00  0.00      PROB H
ATOM   2022  C   TYR   159      32.527   2.529  18.154  1.00  0.00      PROB C
ATOM   2023  O   TYR   159      31.695   3.281  17.653  1.00  0.00      PROB O
ATOM   2024  N   LYS   160      33.826   2.620  17.832  1.00  0.00      PROB N
ATOM   2025  HN  LYS   160      34.501   2.015  18.236  1.00  0.00      PROB H
ATOM   2026  CA  LYS   160      34.287   3.580  16.881  1.00  0.00      PROB C
ATOM   2027  HA  LYS   160      33.850   4.489  17.163  1.00  0.00      PROB H
ATOM   2028  CB  LYS   160      35.803   3.704  17.010  1.00  0.00      PROB C
ATOM   2029  HB1 LYS   160      36.098   2.711  16.765  1.00  0.00      PROB H
ATOM   2030  HB2 LYS   160      36.154   3.919  18.035  1.00  0.00      PROB H
ATOM   2031  CG  LYS   160      36.509   4.613  16.054  1.00  0.00      PROB C
ATOM   2032  HG1 LYS   160      36.351   5.591  16.491  1.00  0.00      PROB H
ATOM   2033  HG2 LYS   160      36.214   4.561  14.981  1.00  0.00      PROB H
ATOM   2034  CD  LYS   160      37.945   4.865  16.224  1.00  0.00      PROB C
ATOM   2035  HD1 LYS   160      38.250   5.064  17.297  1.00  0.00      PROB H
ATOM   2036  HD2 LYS   160      38.012   5.659  15.463  1.00  0.00      PROB H
ATOM   2037  CE  LYS   160      38.810   4.028  15.463  1.00  0.00      PROB C
ATOM   2038  HE1 LYS   160      38.437   3.596  14.500  1.00  0.00      PROB H
ATOM   2039  HE2 LYS   160      38.838   3.499  16.391  1.00  0.00      PROB H
ATOM   2040  NZ  LYS   160      40.168   4.079  15.643  1.00  0.00      PROB N
ATOM   2041  HZ1 LYS   160      40.480   3.999  16.627  1.00  0.00      PROB H
ATOM   2042  HZ2 LYS   160      40.516   4.911  15.192  1.00  0.00      PROB H
ATOM   2043  HZ3 LYS   160      40.553   3.291  15.082  1.00  0.00      PROB H
ATOM   2044  C   LYS   160      33.769   3.354  15.476  1.00  0.00      PROB C
ATOM   2045  O   LYS   160      33.307   4.251  14.773  1.00  0.00      PROB O
ATOM   2046  N   VAL   161      33.765   2.089  15.047  1.00  0.00      PROB N
ATOM   2047  HN  VAL   161      34.289   1.408  15.554  1.00  0.00      PROB H
ATOM   2048  CA  VAL   161      33.404   1.817  13.656  1.00  0.00      PROB C
ATOM   2049  HA  VAL   161      33.695   2.661  13.040  1.00  0.00      PROB H
ATOM   2050  CB  VAL   161      33.998   0.556  13.076  1.00  0.00      PROB C
ATOM   2051  HB  VAL   161      34.858   1.134  13.122  1.00  0.00      PROB H
ATOM   2052  CG1 VAL   161      33.924  -0.699  13.955  1.00  0.00      PROB C
ATOM   2053 HG11 VAL   161      32.907  -1.118  13.903  1.00  0.00      PROB H
ATOM   2054 HG12 VAL   161      34.133  -0.416  14.997  1.00  0.00      PROB H
ATOM   2055 HG13 VAL   161      34.630  -1.516  13.678  1.00  0.00      PROB H
ATOM   2056  CG2 VAL   161      34.125   0.291  11.566  1.00  0.00      PROB C
ATOM   2057 HG21 VAL   161      34.591   1.181  11.079  1.00  0.00      PROB H
ATOM   2058 HG22 VAL   161      33.137   0.047  11.163  1.00  0.00      PROB H
ATOM   2059 HG23 VAL   161      34.836  -0.552  11.368  1.00  0.00      PROB H
ATOM   2060  C   VAL   161      32.020   1.548  13.517  1.00  0.00      PROB C
ATOM   2061  O   VAL   161      31.467   1.649  12.430  1.00  0.00      PROB O
ATOM   2062  N   ILE   162      31.413   1.187  14.643  1.00  0.00      PROB N
ATOM   2063  HN  ILE   162      31.920   1.146  15.504  1.00  0.00      PROB H
ATOM   2064  CA  ILE   162      30.034   0.853  14.639  1.00  0.00      PROB C
ATOM   2065  HA  ILE   162      29.852   0.272  13.748  1.00  0.00      PROB H
ATOM   2066  CB  ILE   162      29.674   0.061  15.870  1.00  0.00      PROB C
ATOM   2067  HB  ILE   162      29.950   0.632  16.788  1.00  0.00      PROB H
ATOM   2068  CG2 ILE   162      28.163  -0.205  15.873  1.00  0.00      PROB C
ATOM   2069 HG21 ILE   162      27.840  -0.628  14.897  1.00  0.00      PROB H
ATOM   2070 HG22 ILE   162      27.589   0.724  16.060  1.00  0.00      PROB H
ATOM   2071 HG23 ILE   162      27.927  -0.946  16.667  1.00  0.00      PROB H
ATOM   2072  CG1 ILE   162      30.443  -1.275  15.887  1.00  0.00      PROB C
ATOM   2073 HG11 ILE   162      30.155  -1.839  16.802  1.00  0.00      PROB H
ATOM   2074 HG12 ILE   162      31.535  -1.088  15.950  1.00  0.00      PROB H
ATOM   2075  CD  ILE   162      30.172  -2.139  14.652  1.00  0.00      PROB C
ATOM   2076  HD1 ILE   162      30.643  -1.692  13.751  1.00  0.00      PROB H
ATOM   2077  HD2 ILE   162      29.087  -2.250  14.469  1.00  0.00      PROB H
ATOM   2078  HD3 ILE   162      30.588  -3.154  14.794  1.00  0.00      PROB H
ATOM   2079  C   ILE   162      29.206   2.086  14.481  1.00  0.00      PROB C
ATOM   2080  O   ILE   162      28.332   2.158  13.624  1.00  0.00      PROB O
ATOM   2081  N   HSD   163      29.518   3.154  15.233  1.00  0.00      PROB N
ATOM   2082  HN  HSD   163      30.228   3.142  15.937  1.00  0.00      PROB H
ATOM   2083  CA  HSD   163      28.849   4.400  14.972  1.00  0.00      PROB C
ATOM   2084  HA  HSD   163      27.780   4.242  14.950  1.00  0.00      PROB H
ATOM   2085  CB  HSD   163      29.151   5.416  16.048  1.00  0.00      PROB C
ATOM   2086  HB1 HSD   163      28.743   6.411  15.743  1.00  0.00      PROB H
ATOM   2087  HB2 HSD   163      30.263   5.479  16.151  1.00  0.00      PROB H
ATOM   2088  ND1 HSD   163      29.267   4.399  18.350  1.00  0.00      PROB N
ATOM   2089  HD1 HSD   163      30.203   4.034  18.248  1.00  0.00      PROB H
ATOM   2090  CG  HSD   163      28.567   5.080  17.380  1.00  0.00      PROB C
ATOM   2091  CE1 HSD   163      28.472   4.315  19.436  1.00  0.00      PROB C
ATOM   2092  HE1 HSD   163      28.752   3.799  20.358  1.00  0.00      PROB H
ATOM   2093  NE2 HSD   163      27.317   4.906  19.228  1.00  0.00      PROB N
ATOM   2094  CD2 HSD   163      27.378   5.412  17.944  1.00  0.00      PROB C
ATOM   2095  HD2 HSD   163      26.544   5.973  17.536  1.00  0.00      PROB H
ATOM   2096  C   HSD   163      29.229   5.007  13.650  1.00  0.00      PROB C
ATOM   2097  O   HSD   163      28.400   5.626  13.001  1.00  0.00      PROB O
ATOM   2098  N   ALA   164      30.481   4.837  13.189  1.00  0.00      PROB N
ATOM   2099  HN  ALA   164      31.142   4.253  13.654  1.00  0.00      PROB H
ATOM   2100  CA  ALA   164      30.906   5.422  11.942  1.00  0.00      PROB C
ATOM   2101  HA  ALA   164      30.609   6.465  11.940  1.00  0.00      PROB H
ATOM   2102  CB  ALA   164      32.428   5.333  11.808  1.00  0.00      PROB C
ATOM   2103  HB1 ALA   164      32.758   4.274  11.818  1.00  0.00      PROB H
ATOM   2104  HB2 ALA   164      32.906   5.856  12.665  1.00  0.00      PROB H
ATOM   2105  HB3 ALA   164      32.776   5.814  10.868  1.00  0.00      PROB H
ATOM   2106  C   ALA   164      30.246   4.798  10.741  1.00  0.00      PROB C
ATOM   2107  O   ALA   164      29.824   5.486   9.832  1.00  0.00      PROB O
ATOM   2108  N   TRP   165      30.073   3.470  10.706  1.00  0.00      PROB N
ATOM   2109  HN  TRP   165      30.373   2.888  11.469  1.00  0.00      PROB H
ATOM   2110  CA  TRP   165      29.540   2.789   9.545  1.00  0.00      PROB C
ATOM   2111  HA  TRP   165      29.961   3.239   8.655  1.00  0.00      PROB H
ATOM   2112  CB  TRP   165      29.989   1.312   9.613  1.00  0.00      PROB C
ATOM   2113  HB1 TRP   165      29.605   0.883  10.567  1.00  0.00      PROB H
ATOM   2114  HB2 TRP   165      31.100   1.277   9.662  1.00  0.00      PROB H
ATOM   2115  CG  TRP   165      29.560   0.435   8.486  1.00  0.00      PROB C
ATOM   2116  CD1 TRP   165      29.629   0.719   7.146  1.00  0.00      PROB C
ATOM   2117  HD1 TRP   165      29.982   1.659   6.742  1.00  0.00      PROB H
ATOM   2118  NE1 TRP   165      29.168  -0.361   6.425  1.00  0.00      PROB N
ATOM   2119  HE1 TRP   165      29.033  -0.422   5.457  1.00  0.00      PROB H
ATOM   2120  CE2 TRP   165      28.816  -1.358   7.290  1.00  0.00      PROB C
ATOM   2121  CD2 TRP   165      29.057  -0.899   8.606  1.00  0.00      PROB C
ATOM   2122  CE3 TRP   165      28.810  -1.737   9.695  1.00  0.00      PROB C
ATOM   2123  HE3 TRP   165      28.991  -1.409  10.710  1.00  0.00      PROB H
ATOM   2124  CZ3 TRP   165      28.323  -3.020   9.442  1.00  0.00      PROB C
ATOM   2125  HZ3 TRP   165      28.129  -3.687  10.269  1.00  0.00      PROB H
ATOM   2126  CZ2 TRP   165      28.335  -2.633   7.044  1.00  0.00      PROB C
ATOM   2127  HZ2 TRP   165      28.146  -2.978   6.041  1.00  0.00      PROB H
ATOM   2128  CH2 TRP   165      28.085  -3.460   8.142  1.00  0.00      PROB C
ATOM   2129  HH2 TRP   165      27.702  -4.460   7.981  1.00  0.00      PROB H
ATOM   2130  C   TRP   165      28.027   2.945   9.409  1.00  0.00      PROB C
ATOM   2131  O   TRP   165      27.449   2.819   8.324  1.00  0.00      PROB O
ATOM   2132  N   LEU   166      27.347   3.307  10.515  1.00  0.00      PROB N
ATOM   2133  HN  LEU   166      27.802   3.381  11.404  1.00  0.00      PROB H
ATOM   2134  CA  LEU   166      25.946   3.661  10.462  1.00  0.00      PROB C
ATOM   2135  HA  LEU   166      25.461   3.017   9.745  1.00  0.00      PROB H
ATOM   2136  CB  LEU   166      25.297   3.524  11.861  1.00  0.00      PROB C
ATOM   2137  HB1 LEU   166      24.496   4.292  11.982  1.00  0.00      PROB H
ATOM   2138  HB2 LEU   166      26.080   3.717  12.627  1.00  0.00      PROB H
ATOM   2139  CG  LEU   166      24.625   2.172  12.168  1.00  0.00      PROB C
ATOM   2140  HG  LEU   166      24.218   2.236  13.210  1.00  0.00      PROB H
ATOM   2141  CD1 LEU   166      23.454   1.930  11.214  1.00  0.00      PROB C
ATOM   2142 HD11 LEU   166      23.809   1.882  10.167  1.00  0.00      PROB H
ATOM   2143 HD12 LEU   166      22.714   2.755  11.303  1.00  0.00      PROB H
ATOM   2144 HD13 LEU   166      22.970   0.966  11.461  1.00  0.00      PROB H
ATOM   2145  CD2 LEU   166      25.582   0.979  12.136  1.00  0.00      PROB C
ATOM   2146 HD21 LEU   166      26.398   1.128  12.869  1.00  0.00      PROB H
ATOM   2147 HD22 LEU   166      26.022   0.863  11.123  1.00  0.00      PROB H
ATOM   2148 HD23 LEU   166      25.043   0.046  12.406  1.00  0.00      PROB H
ATOM   2149  C   LEU   166      25.709   5.074   9.960  1.00  0.00      PROB C
ATOM   2150  O   LEU   166      24.676   5.364   9.346  1.00  0.00      PROB O
ATOM   2151  N   ILE   167      26.671   5.997  10.167  1.00  0.00      PROB N
ATOM   2152  HN  ILE   167      27.499   5.782  10.687  1.00  0.00      PROB H
ATOM   2153  CA  ILE   167      26.557   7.342   9.636  1.00  0.00      PROB C
ATOM   2154  HA  ILE   167      25.566   7.707   9.860  1.00  0.00      PROB H
ATOM   2155  CB  ILE   167      27.597   8.275  10.256  1.00  0.00      PROB C
ATOM   2156  HB  ILE   167      28.615   7.836  10.128  1.00  0.00      PROB H
ATOM   2157  CG2 ILE   167      27.577   9.656   9.582  1.00  0.00      PROB C
ATOM   2158 HG21 ILE   167      26.538  10.053   9.561  1.00  0.00      PROB H
ATOM   2159 HG22 ILE   167      27.968   9.611   8.548  1.00  0.00      PROB H
ATOM   2160 HG23 ILE   167      28.208  10.357  10.170  1.00  0.00      PROB H
ATOM   2161  CG1 ILE   167      27.358   8.452  11.772  1.00  0.00      PROB C
ATOM   2162 HG11 ILE   167      28.174   9.079  12.196  1.00  0.00      PROB H
ATOM   2163 HG12 ILE   167      27.403   7.466  12.259  1.00  0.00      PROB H
ATOM   2164  CD  ILE   167      26.002   9.061  12.127  1.00  0.00      PROB C
ATOM   2165  HD1 ILE   167      25.181   8.419  11.746  1.00  0.00      PROB H
ATOM   2166  HD2 ILE   167      25.894  10.067  11.684  1.00  0.00      PROB H
ATOM   2167  HD3 ILE   167      25.900   9.141  13.229  1.00  0.00      PROB H
ATOM   2168  C   ILE   167      26.640   7.339   8.128  1.00  0.00      PROB C
ATOM   2169  O   ILE   167      25.834   7.936   7.421  1.00  0.00      PROB O
ATOM   2170  N   ILE   168      27.607   6.593   7.578  1.00  0.00      PROB N
ATOM   2171  HN  ILE   168      28.241   6.087   8.161  1.00  0.00      PROB H
ATOM   2172  CA  ILE   168      27.890   6.542   6.153  1.00  0.00      PROB C
ATOM   2173  HA  ILE   168      27.948   7.571   5.806  1.00  0.00      PROB H
ATOM   2174  CB  ILE   168      29.138   5.698   5.870  1.00  0.00      PROB C
ATOM   2175  HB  ILE   168      29.031   4.641   6.155  1.00  0.00      PROB H
ATOM   2176  CG2 ILE   168      29.545   5.832   4.365  1.00  0.00      PROB C
ATOM   2177 HG21 ILE   168      29.444   6.878   3.978  1.00  0.00      PROB H
ATOM   2178 HG22 ILE   168      28.898   5.212   3.732  1.00  0.00      PROB H
ATOM   2179 HG23 ILE   168      30.620   5.563   4.245  1.00  0.00      PROB H
ATOM   2180  CG1 ILE   168      30.230   6.141   6.786  1.00  0.00      PROB C
ATOM   2181 HG11 ILE   168      31.247   5.719   6.555  1.00  0.00      PROB H
ATOM   2182 HG12 ILE   168      30.095   6.235   7.868  1.00  0.00      PROB H
ATOM   2183  CD  ILE   168      30.281   7.491   6.426  1.00  0.00      PROB C
ATOM   2184  HD1 ILE   168      29.634   8.286   6.878  1.00  0.00      PROB H
ATOM   2185  HD2 ILE   168      30.443   7.654   5.356  1.00  0.00      PROB H
ATOM   2186  HD3 ILE   168      31.296   7.618   6.757  1.00  0.00      PROB H
ATOM   2187  C   ILE   168      26.771   5.972   5.363  1.00  0.00      PROB C
ATOM   2188  O   ILE   168      26.411   6.453   4.290  1.00  0.00      PROB O
ATOM   2189  N   SER   169      26.140   4.935   5.915  1.00  0.00      PROB N
ATOM   2190  HN  SER   169      26.440   4.548   6.785  1.00  0.00      PROB H
ATOM   2191  CA  SER   169      25.028   4.310   5.244  1.00  0.00      PROB C
ATOM   2192  HA  SER   169      25.283   4.179   4.200  1.00  0.00      PROB H
ATOM   2193  CB  SER   169      24.703   2.948   5.867  1.00  0.00      PROB C
ATOM   2194  HB1 SER   169      23.798   2.503   5.388  1.00  0.00      PROB H
ATOM   2195  HB2 SER   169      24.524   3.056   6.960  1.00  0.00      PROB H
ATOM   2196  OG  SER   169      25.808   2.074   5.670  1.00  0.00      PROB O
ATOM   2197  HG1 SER   169      26.427   2.175   6.406  1.00  0.00      PROB H
ATOM   2198  C   SER   169      23.785   5.153   5.281  1.00  0.00      PROB C
ATOM   2199  O   SER   169      22.931   5.063   4.404  1.00  0.00      PROB O
ATOM   2200  N   SER   170      23.664   6.050   6.277  1.00  0.00      PROB N
ATOM   2201  HN  SER   170      24.325   6.100   7.025  1.00  0.00      PROB H
ATOM   2202  CA  SER   170      22.599   7.029   6.273  1.00  0.00      PROB C
ATOM   2203  HA  SER   170      21.691   6.571   5.900  1.00  0.00      PROB H
ATOM   2204  CB  SER   170      22.342   7.567   7.690  1.00  0.00      PROB C
ATOM   2205  HB1 SER   170      21.550   8.349   7.676  1.00  0.00      PROB H
ATOM   2206  HB2 SER   170      23.277   7.996   8.118  1.00  0.00      PROB H
ATOM   2207  OG  SER   170      21.897   6.505   8.525  1.00  0.00      PROB O
ATOM   2208  HG1 SER   170      22.680   5.997   8.798  1.00  0.00      PROB H
ATOM   2209  C   SER   170      22.885   8.200   5.367  1.00  0.00      PROB C
ATOM   2210  O   SER   170      21.980   8.745   4.738  1.00  0.00      PROB O
ATOM   2211  N   LEU   171      24.160   8.610   5.229  1.00  0.00      PROB N
ATOM   2212  HN  LEU   171      24.899   8.186   5.758  1.00  0.00      PROB H
ATOM   2213  CA  LEU   171      24.550   9.691   4.345  1.00  0.00      PROB C
ATOM   2214  HA  LEU   171      23.926  10.546   4.558  1.00  0.00      PROB H
ATOM   2215  CB  LEU   171      26.037  10.058   4.518  1.00  0.00      PROB C
ATOM   2216  HB1 LEU   171      26.348  10.745   3.698  1.00  0.00      PROB H
ATOM   2217  HB2 LEU   171      26.628   9.118   4.439  1.00  0.00      PROB H
ATOM   2218  CG  LEU   171      26.427  10.754   5.832  1.00  0.00      PROB C
ATOM   2219  HG  LEU   171      26.029  10.185   6.702  1.00  0.00      PROB H
ATOM   2220  CD1 LEU   171      27.951  10.792   5.911  1.00  0.00      PROB C
ATOM   2221 HD11 LEU   171      28.355  11.358   5.043  1.00  0.00      PROB H
ATOM   2222 HD12 LEU   171      28.370   9.769   5.877  1.00  0.00      PROB H
ATOM   2223 HD13 LEU   171      28.280  11.283   6.847  1.00  0.00      PROB H
ATOM   2224  CD2 LEU   171      25.886  12.181   5.904  1.00  0.00      PROB C
ATOM   2225 HD21 LEU   171      24.925  12.243   5.361  1.00  0.00      PROB H
ATOM   2226 HD22 LEU   171      26.597  12.889   5.429  1.00  0.00      PROB H
ATOM   2227 HD23 LEU   171      25.723  12.483   6.961  1.00  0.00      PROB H
ATOM   2228  C   LEU   171      24.303   9.361   2.892  1.00  0.00      PROB C
ATOM   2229  O   LEU   171      23.915  10.197   2.084  1.00  0.00      PROB O
ATOM   2230  N   LEU   172      24.479   8.098   2.507  1.00  0.00      PROB N
ATOM   2231  HN  LEU   172      24.829   7.409   3.145  1.00  0.00      PROB H
ATOM   2232  CA  LEU   172      24.214   7.702   1.147  1.00  0.00      PROB C
ATOM   2233  HA  LEU   172      24.588   8.460   0.472  1.00  0.00      PROB H
ATOM   2234  CB  LEU   172      24.939   6.370   0.932  1.00  0.00      PROB C
ATOM   2235  HB1 LEU   172      24.495   5.600   1.604  1.00  0.00      PROB H
ATOM   2236  HB2 LEU   172      26.000   6.518   1.241  1.00  0.00      PROB H
ATOM   2237  CG  LEU   172      24.966   5.802  -0.490  1.00  0.00      PROB C
ATOM   2238  HG  LEU   172      23.927   5.634  -0.862  1.00  0.00      PROB H
ATOM   2239  CD1 LEU   172      25.710   6.726  -1.457  1.00  0.00      PROB C
ATOM   2240 HD11 LEU   172      26.752   6.879  -1.100  1.00  0.00      PROB H
ATOM   2241 HD12 LEU   172      25.211   7.713  -1.512  1.00  0.00      PROB H
ATOM   2242 HD13 LEU   172      25.744   6.281  -2.473  1.00  0.00      PROB H
ATOM   2243  CD2 LEU   172      25.687   4.459  -0.406  1.00  0.00      PROB C
ATOM   2244 HD21 LEU   172      25.157   3.781   0.299  1.00  0.00      PROB H
ATOM   2245 HD22 LEU   172      26.715   4.619  -0.015  1.00  0.00      PROB H
ATOM   2246 HD23 LEU   172      25.740   3.986  -1.403  1.00  0.00      PROB H
ATOM   2247  C   LEU   172      22.731   7.552   0.880  1.00  0.00      PROB C
ATOM   2248  O   LEU   172      22.246   7.748  -0.232  1.00  0.00      PROB O
ATOM   2249  N   LEU   173      21.934   7.275   1.919  1.00  0.00      PROB N
ATOM   2250  HN  LEU   173      22.299   7.180   2.845  1.00  0.00      PROB H
ATOM   2251  CA  LEU   173      20.536   6.988   1.713  1.00  0.00      PROB C
ATOM   2252  HA  LEU   173      20.394   6.541   0.738  1.00  0.00      PROB H
ATOM   2253  CB  LEU   173      20.107   6.012   2.809  1.00  0.00      PROB C
ATOM   2254  HB1 LEU   173      20.125   6.511   3.802  1.00  0.00      PROB H
ATOM   2255  HB2 LEU   173      20.866   5.193   2.826  1.00  0.00      PROB H
ATOM   2256  CG  LEU   173      18.746   5.336   2.645  1.00  0.00      PROB C
ATOM   2257  HG  LEU   173      17.917   6.082   2.705  1.00  0.00      PROB H
ATOM   2258  CD1 LEU   173      18.626   4.575   1.337  1.00  0.00      PROB C
ATOM   2259 HD11 LEU   173      19.580   4.039   1.126  1.00  0.00      PROB H
ATOM   2260 HD12 LEU   173      18.398   5.295   0.525  1.00  0.00      PROB H
ATOM   2261 HD13 LEU   173      17.805   3.827   1.381  1.00  0.00      PROB H
ATOM   2262  CD2 LEU   173      18.649   4.334   3.777  1.00  0.00      PROB C
ATOM   2263 HD21 LEU   173      18.570   4.866   4.749  1.00  0.00      PROB H
ATOM   2264 HD22 LEU   173      19.561   3.699   3.788  1.00  0.00      PROB H
ATOM   2265 HD23 LEU   173      17.769   3.677   3.623  1.00  0.00      PROB H
ATOM   2266  C   LEU   173      19.683   8.229   1.751  1.00  0.00      PROB C
ATOM   2267  O   LEU   173      18.646   8.290   1.097  1.00  0.00      PROB O
ATOM   2268  N   LEU   174      20.144   9.289   2.443  1.00  0.00      PROB N
ATOM   2269  HN  LEU   174      20.977   9.218   2.991  1.00  0.00      PROB H
ATOM   2270  CA  LEU   174      19.388  10.520   2.518  1.00  0.00      PROB C
ATOM   2271  HA  LEU   174      18.367  10.348   2.217  1.00  0.00      PROB H
ATOM   2272  CB  LEU   174      19.424  11.071   3.953  1.00  0.00      PROB C
ATOM   2273  HB1 LEU   174      18.955  12.081   3.970  1.00  0.00      PROB H
ATOM   2274  HB2 LEU   174      20.477  11.174   4.294  1.00  0.00      PROB H
ATOM   2275  CG  LEU   174      18.654  10.221   4.973  1.00  0.00      PROB C
ATOM   2276  HG  LEU   174      19.021   9.166   4.942  1.00  0.00      PROB H
ATOM   2277  CD1 LEU   174      18.885  10.782   6.376  1.00  0.00      PROB C
ATOM   2278 HD11 LEU   174      18.867  11.893   6.349  1.00  0.00      PROB H
ATOM   2279 HD12 LEU   174      19.873  10.457   6.755  1.00  0.00      PROB H
ATOM   2280 HD13 LEU   174      18.101  10.424   7.076  1.00  0.00      PROB H
ATOM   2281  CD2 LEU   174      17.157  10.236   4.656  1.00  0.00      PROB C
ATOM   2282 HD21 LEU   174      16.970   9.811   3.648  1.00  0.00      PROB H
ATOM   2283 HD22 LEU   174      16.778  11.281   4.686  1.00  0.00      PROB H
ATOM   2284 HD23 LEU   174      16.604   9.626   5.399  1.00  0.00      PROB H
ATOM   2285  C   LEU   174      19.884  11.605   1.596  1.00  0.00      PROB C
ATOM   2286  O   LEU   174      19.172  12.578   1.344  1.00  0.00      PROB O
ATOM   2287  N   PHE   175      21.083  11.439   1.010  1.00  0.00      PROB N
ATOM   2288  HN  PHE   175      21.690  10.696   1.281  1.00  0.00      PROB H
ATOM   2289  CA  PHE   175      21.595  12.439   0.095  1.00  0.00      PROB C
ATOM   2290  HA  PHE   175      20.920  13.283   0.038  1.00  0.00      PROB H
ATOM   2291  CB  PHE   175      22.955  12.948   0.562  1.00  0.00      PROB C
ATOM   2292  HB1 PHE   175      23.429  13.638  -0.180  1.00  0.00      PROB H
ATOM   2293  HB2 PHE   175      23.671  12.124   0.760  1.00  0.00      PROB H
ATOM   2294  CG  PHE   175      22.619  13.677   1.840  1.00  0.00      PROB C
ATOM   2295  CD1 PHE   175      22.067  14.972   1.775  1.00  0.00      PROB C
ATOM   2296  HD1 PHE   175      22.067  15.454   0.802  1.00  0.00      PROB H
ATOM   2297  CE1 PHE   175      22.052  15.795   2.926  1.00  0.00      PROB C
ATOM   2298  HE1 PHE   175      21.995  16.869   2.803  1.00  0.00      PROB H
ATOM   2299  CZ  PHE   175      22.548  15.303   4.142  1.00  0.00      PROB C
ATOM   2300  HZ  PHE   175      22.731  15.981   4.965  1.00  0.00      PROB H
ATOM   2301  CD2 PHE   175      23.007  13.167   3.092  1.00  0.00      PROB C
ATOM   2302  HD2 PHE   175      23.512  12.222   3.136  1.00  0.00      PROB H
ATOM   2303  CE2 PHE   175      22.971  13.975   4.239  1.00  0.00      PROB C
ATOM   2304  HE2 PHE   175      23.400  13.627   5.163  1.00  0.00      PROB H
ATOM   2305  C   PHE   175      21.708  11.977  -1.318  1.00  0.00      PROB C
ATOM   2306  O   PHE   175      21.503  12.755  -2.245  1.00  0.00      PROB O
ATOM   2307  N   PHE   176      21.990  10.687  -1.551  1.00  0.00      PROB N
ATOM   2308  HN  PHE   176      22.120  10.028  -0.812  1.00  0.00      PROB H
ATOM   2309  CA  PHE   176      22.183  10.232  -2.908  1.00  0.00      PROB C
ATOM   2310  HA  PHE   176      22.426  11.066  -3.555  1.00  0.00      PROB H
ATOM   2311  CB  PHE   176      23.359   9.234  -2.945  1.00  0.00      PROB C
ATOM   2312  HB1 PHE   176      23.136   8.362  -2.301  1.00  0.00      PROB H
ATOM   2313  HB2 PHE   176      24.285   9.721  -2.574  1.00  0.00      PROB H
ATOM   2314  CG  PHE   176      23.623   8.723  -4.323  1.00  0.00      PROB C
ATOM   2315  CD1 PHE   176      24.126   9.581  -5.307  1.00  0.00      PROB C
ATOM   2316  HD1 PHE   176      24.344  10.611  -5.057  1.00  0.00      PROB H
ATOM   2317  CE1 PHE   176      24.371   9.099  -6.598  1.00  0.00      PROB C
ATOM   2318  HE1 PHE   176      24.757   9.757  -7.359  1.00  0.00      PROB H
ATOM   2319  CZ  PHE   176      24.145   7.754  -6.901  1.00  0.00      PROB C
ATOM   2320  HZ  PHE   176      24.350   7.382  -7.893  1.00  0.00      PROB H
ATOM   2321  CD2 PHE   176      23.370   7.383  -4.639  1.00  0.00      PROB C
ATOM   2322  HD2 PHE   176      22.971   6.729  -3.878  1.00  0.00      PROB H
ATOM   2323  CE2 PHE   176      23.632   6.896  -5.922  1.00  0.00      PROB C
ATOM   2324  HE2 PHE   176      23.426   5.865  -6.163  1.00  0.00      PROB H
ATOM   2325  C   PHE   176      20.921   9.615  -3.474  1.00  0.00      PROB C
ATOM   2326  O   PHE   176      20.540   9.868  -4.613  1.00  0.00      PROB O
ATOM   2327  N   PHE   177      20.207   8.792  -2.696  1.00  0.00      PROB N
ATOM   2328  HN  PHE   177      20.506   8.547  -1.776  1.00  0.00      PROB H
ATOM   2329  CA  PHE   177      19.016   8.157  -3.224  1.00  0.00      PROB C
ATOM   2330  HA  PHE   177      19.141   7.975  -4.278  1.00  0.00      PROB H
ATOM   2331  CB  PHE   177      18.730   6.845  -2.465  1.00  0.00      PROB C
ATOM   2332  HB1 PHE   177      17.715   6.472  -2.700  1.00  0.00      PROB H
ATOM   2333  HB2 PHE   177      18.819   7.032  -1.371  1.00  0.00      PROB H
ATOM   2334  CG  PHE   177      19.687   5.749  -2.844  1.00  0.00      PROB C
ATOM   2335  CD1 PHE   177      20.361   5.723  -4.074  1.00  0.00      PROB C
ATOM   2336  HD1 PHE   177      20.251   6.513  -4.785  1.00  0.00      PROB H
ATOM   2337  CE1 PHE   177      21.219   4.677  -4.407  1.00  0.00      PROB C
ATOM   2338  HE1 PHE   177      21.730   4.694  -5.356  1.00  0.00      PROB H
ATOM   2339  CZ  PHE   177      21.428   3.638  -3.502  1.00  0.00      PROB C
ATOM   2340  HZ  PHE   177      22.113   2.848  -3.747  1.00  0.00      PROB H
ATOM   2341  CD2 PHE   177      19.895   4.681  -1.966  1.00  0.00      PROB C
ATOM   2342  HD2 PHE   177      19.370   4.662  -1.043  1.00  0.00      PROB H
ATOM   2343  CE2 PHE   177      20.761   3.631  -2.276  1.00  0.00      PROB C
ATOM   2344  HE2 PHE   177      20.908   2.824  -1.573  1.00  0.00      PROB H
ATOM   2345  C   PHE   177      17.805   9.039  -3.218  1.00  0.00      PROB C
ATOM   2346  O   PHE   177      16.946   8.954  -4.097  1.00  0.00      PROB O
ATOM   2347  N   SER   178      17.747   9.983  -2.275  1.00  0.00      PROB N
ATOM   2348  HN  SER   178      18.393  10.000  -1.517  1.00  0.00      PROB H
ATOM   2349  CA  SER   178      16.728  11.010  -2.275  1.00  0.00      PROB C
ATOM   2350  HA  SER   178      15.763  10.525  -2.346  1.00  0.00      PROB H
ATOM   2351  CB  SER   178      16.788  11.845  -0.992  1.00  0.00      PROB C
ATOM   2352  HB1 SER   178      16.007  12.640  -1.001  1.00  0.00      PROB H
ATOM   2353  HB2 SER   178      17.791  12.316  -0.885  1.00  0.00      PROB H
ATOM   2354  OG  SER   178      16.588  10.977   0.116  1.00  0.00      PROB O
ATOM   2355  HG1 SER   178      16.730  11.511   0.901  1.00  0.00      PROB H
ATOM   2356  C   SER   178      16.854  11.927  -3.462  1.00  0.00      PROB C
ATOM   2357  O   SER   178      15.865  12.391  -4.018  1.00  0.00      PROB O
ATOM   2358  N   PHE   179      18.098  12.184  -3.897  1.00  0.00      PROB N
ATOM   2359  HN  PHE   179      18.888  11.806  -3.423  1.00  0.00      PROB H
ATOM   2360  CA  PHE   179      18.384  12.927  -5.102  1.00  0.00      PROB C
ATOM   2361  HA  PHE   179      17.907  13.895  -5.030  1.00  0.00      PROB H
ATOM   2362  CB  PHE   179      19.919  13.085  -5.167  1.00  0.00      PROB C
ATOM   2363  HB1 PHE   179      20.408  12.097  -5.268  1.00  0.00      PROB H
ATOM   2364  HB2 PHE   179      20.289  13.557  -4.235  1.00  0.00      PROB H
ATOM   2365  CG  PHE   179      20.376  13.924  -6.307  1.00  0.00      PROB C
ATOM   2366  CD1 PHE   179      20.238  15.317  -6.246  1.00  0.00      PROB C
ATOM   2367  HD1 PHE   179      19.783  15.773  -5.382  1.00  0.00      PROB H
ATOM   2368  CE1 PHE   179      20.694  16.117  -7.295  1.00  0.00      PROB C
ATOM   2369  HE1 PHE   179      20.593  17.190  -7.249  1.00  0.00      PROB H
ATOM   2370  CZ  PHE   179      21.285  15.518  -8.408  1.00  0.00      PROB C
ATOM   2371  HZ  PHE   179      21.628  16.145  -9.214  1.00  0.00      PROB H
ATOM   2372  CD2 PHE   179      21.007  13.334  -7.411  1.00  0.00      PROB C
ATOM   2373  HD2 PHE   179      21.142  12.261  -7.441  1.00  0.00      PROB H
ATOM   2374  CE2 PHE   179      21.465  14.129  -8.464  1.00  0.00      PROB C
ATOM   2375  HE2 PHE   179      21.955  13.670  -9.311  1.00  0.00      PROB H
ATOM   2376  C   PHE   179      17.840  12.261  -6.361  1.00  0.00      PROB C
ATOM   2377  O   PHE   179      17.176  12.884  -7.192  1.00  0.00      PROB O
ATOM   2378  N   ILE   180      18.066  10.940  -6.504  1.00  0.00      PROB N
ATOM   2379  HN  ILE   180      18.614  10.440  -5.835  1.00  0.00      PROB H
ATOM   2380  CA  ILE   180      17.570  10.174  -7.629  1.00  0.00      PROB C
ATOM   2381  HA  ILE   180      17.847  10.701  -8.533  1.00  0.00      PROB H
ATOM   2382  CB  ILE   180      18.194   8.789  -7.662  1.00  0.00      PROB C
ATOM   2383  HB  ILE   180      17.966   8.262  -6.704  1.00  0.00      PROB H
ATOM   2384  CG2 ILE   180      17.638   7.957  -8.834  1.00  0.00      PROB C
ATOM   2385 HG21 ILE   180      17.874   8.455  -9.800  1.00  0.00      PROB H
ATOM   2386 HG22 ILE   180      16.541   7.817  -8.769  1.00  0.00      PROB H
ATOM   2387 HG23 ILE   180      18.106   6.951  -8.844  1.00  0.00      PROB H
ATOM   2388  CG1 ILE   180      19.726   8.914  -7.791  1.00  0.00      PROB C
ATOM   2389 HG11 ILE   180      20.121   9.624  -7.033  1.00  0.00      PROB H
ATOM   2390 HG12 ILE   180      19.975   9.320  -8.797  1.00  0.00      PROB H
ATOM   2391  CD  ILE   180      20.431   7.577  -7.593  1.00  0.00      PROB C
ATOM   2392  HD1 ILE   180      20.238   6.895  -8.446  1.00  0.00      PROB H
ATOM   2393  HD2 ILE   180      20.059   7.090  -6.672  1.00  0.00      PROB H
ATOM   2394  HD3 ILE   180      21.524   7.734  -7.504  1.00  0.00      PROB H
ATOM   2395  C   ILE   180      16.064  10.110  -7.627  1.00  0.00      PROB C
ATOM   2396  O   ILE   180      15.410  10.315  -8.646  1.00  0.00      PROB O
ATOM   2397  N   TYR   181      15.458   9.893  -6.445  1.00  0.00      PROB N
ATOM   2398  HN  TYR   181      16.000   9.757  -5.612  1.00  0.00      PROB H
ATOM   2399  CA  TYR   181      14.019   9.869  -6.303  1.00  0.00      PROB C
ATOM   2400  HA  TYR   181      13.626   9.127  -6.979  1.00  0.00      PROB H
ATOM   2401  CB  TYR   181      13.670   9.508  -4.835  1.00  0.00      PROB C
ATOM   2402  HB1 TYR   181      14.080  10.277  -4.146  1.00  0.00      PROB H
ATOM   2403  HB2 TYR   181      14.121   8.528  -4.573  1.00  0.00      PROB H
ATOM   2404  CG  TYR   181      12.186   9.421  -4.612  1.00  0.00      PROB C
ATOM   2405  CD1 TYR   181      11.491   8.247  -4.925  1.00  0.00      PROB C
ATOM   2406  HD1 TYR   181      12.011   7.393  -5.313  1.00  0.00      PROB H
ATOM   2407  CE1 TYR   181      10.113   8.164  -4.725  1.00  0.00      PROB C
ATOM   2408  HE1 TYR   181       9.596   7.258  -4.966  1.00  0.00      PROB H
ATOM   2409  CZ  TYR   181       9.417   9.253  -4.204  1.00  0.00      PROB C
ATOM   2410  OH  TYR   181       8.038   9.147  -3.982  1.00  0.00      PROB O
ATOM   2411  HH  TYR   181       7.808   8.222  -4.130  1.00  0.00      PROB H
ATOM   2412  CD2 TYR   181      11.477  10.512  -4.081  1.00  0.00      PROB C
ATOM   2413  HD2 TYR   181      11.998  11.423  -3.837  1.00  0.00      PROB H
ATOM   2414  CE2 TYR   181      10.093  10.429  -3.883  1.00  0.00      PROB C
ATOM   2415  HE2 TYR   181       9.542  11.263  -3.480  1.00  0.00      PROB H
ATOM   2416  C   TYR   181      13.367  11.180  -6.697  1.00  0.00      PROB C
ATOM   2417  O   TYR   181      12.392  11.225  -7.447  1.00  0.00      PROB O
ATOM   2418  N   LEU   182      13.933  12.297  -6.221  1.00  0.00      PROB N
ATOM   2419  HN  LEU   182      14.746  12.260  -5.638  1.00  0.00      PROB H
ATOM   2420  CA  LEU   182      13.402  13.605  -6.493  1.00  0.00      PROB C
ATOM   2421  HA  LEU   182      12.346  13.578  -6.262  1.00  0.00      PROB H
ATOM   2422  CB  LEU   182      14.135  14.626  -5.617  1.00  0.00      PROB C
ATOM   2423  HB1 LEU   182      15.193  14.716  -5.947  1.00  0.00      PROB H
ATOM   2424  HB2 LEU   182      14.134  14.235  -4.573  1.00  0.00      PROB H
ATOM   2425  CG  LEU   182      13.499  16.017  -5.573  1.00  0.00      PROB C
ATOM   2426  HG  LEU   182      13.462  16.439  -6.605  1.00  0.00      PROB H
ATOM   2427  CD1 LEU   182      12.079  15.943  -5.007  1.00  0.00      PROB C
ATOM   2428 HD11 LEU   182      12.085  15.367  -4.057  1.00  0.00      PROB H
ATOM   2429 HD12 LEU   182      11.402  15.435  -5.726  1.00  0.00      PROB H
ATOM   2430 HD13 LEU   182      11.687  16.961  -4.806  1.00  0.00      PROB H
ATOM   2431  CD2 LEU   182      14.362  16.927  -4.697  1.00  0.00      PROB C
ATOM   2432 HD21 LEU   182      15.394  16.974  -5.105  1.00  0.00      PROB H
ATOM   2433 HD22 LEU   182      14.402  16.509  -3.669  1.00  0.00      PROB H
ATOM   2434 HD23 LEU   182      13.927  17.946  -4.661  1.00  0.00      PROB H
ATOM   2435  C   LEU   182      13.515  13.968  -7.952  1.00  0.00      PROB C
ATOM   2436  O   LEU   182      12.613  14.561  -8.543  1.00  0.00      PROB O
ATOM   2437  N   GLY   183      14.627  13.550  -8.597  1.00  0.00      PROB N
ATOM   2438  HN  GLY   183      15.352  13.064  -8.097  1.00  0.00      PROB H
ATOM   2439  CA  GLY   183      14.798  13.724 -10.023  1.00  0.00      PROB C
ATOM   2440  HA1 GLY   183      15.770  13.342 -10.294  1.00  0.00      PROB H
ATOM   2441  HA2 GLY   183      14.665  14.770 -10.246  1.00  0.00      PROB H
ATOM   2442  C   GLY   183      13.770  12.999 -10.828  1.00  0.00      PROB C
ATOM   2443  O   GLY   183      13.230  13.547 -11.781  1.00  0.00      PROB O
ATOM   2444  N   GLU   184      13.438  11.754 -10.476  1.00  0.00      PROB N
ATOM   2445  HN  GLU   184      13.878  11.283  -9.704  1.00  0.00      PROB H
ATOM   2446  CA  GLU   184      12.460  10.998 -11.233  1.00  0.00      PROB C
ATOM   2447  HA  GLU   184      12.660  11.131 -12.287  1.00  0.00      PROB H
ATOM   2448  CB  GLU   184      12.568   9.505 -10.900  1.00  0.00      PROB C
ATOM   2449  HB1 GLU   184      11.796   8.940 -11.474  1.00  0.00      PROB H
ATOM   2450  HB2 GLU   184      12.391   9.347  -9.812  1.00  0.00      PROB H
ATOM   2451  CG  GLU   184      13.957   8.936 -11.274  1.00  0.00      PROB C
ATOM   2452  HG1 GLU   184      14.024   7.898 -10.914  1.00  0.00      PROB H
ATOM   2453  HG2 GLU   184      14.752   9.515 -10.768  1.00  0.00      PROB H
ATOM   2454  CD  GLU   184      14.269   8.977 -12.771  1.00  0.00      PROB C
ATOM   2455  OE1 GLU   184      13.313   8.901 -13.583  1.00  0.00      PROB O
ATOM   2456  OE2 GLU   184      15.462   9.214 -13.110  1.00  0.00      PROB O
ATOM   2457  C   GLU   184      11.038  11.456 -11.012  1.00  0.00      PROB C
ATOM   2458  O   GLU   184      10.197  11.435 -11.915  1.00  0.00      PROB O
ATOM   2459  N   VAL   185      10.724  11.953  -9.802  1.00  0.00      PROB N
ATOM   2460  HN  VAL   185      11.387  11.950  -9.049  1.00  0.00      PROB H
ATOM   2461  CA  VAL   185       9.447  12.574  -9.526  1.00  0.00      PROB C
ATOM   2462  HA  VAL   185       8.679  11.907  -9.895  1.00  0.00      PROB H
ATOM   2463  CB  VAL   185       9.245  12.770  -8.033  1.00  0.00      PROB C
ATOM   2464  HB  VAL   185      10.135  13.278  -7.592  1.00  0.00      PROB H
ATOM   2465  CG1 VAL   185       7.988  13.596  -7.724  1.00  0.00      PROB C
ATOM   2466 HG11 VAL   185       7.108  13.180  -8.259  1.00  0.00      PROB H
ATOM   2467 HG12 VAL   185       8.132  14.660  -8.005  1.00  0.00      PROB H
ATOM   2468 HG13 VAL   185       7.783  13.550  -6.631  1.00  0.00      PROB H
ATOM   2469  CG2 VAL   185       9.089  11.382  -7.389  1.00  0.00      PROB C
ATOM   2470 HG21 VAL   185       9.990  10.757  -7.555  1.00  0.00      PROB H
ATOM   2471 HG22 VAL   185       8.206  10.862  -7.815  1.00  0.00      PROB H
ATOM   2472 HG23 VAL   185       8.932  11.490  -6.295  1.00  0.00      PROB H
ATOM   2473  C   VAL   185       9.272  13.845 -10.326  1.00  0.00      PROB C
ATOM   2474  O   VAL   185       8.217  14.123 -10.886  1.00  0.00      PROB O
ATOM   2475  N   PHE   186      10.337  14.639 -10.487  1.00  0.00      PROB N
ATOM   2476  HN  PHE   186      11.217  14.463 -10.036  1.00  0.00      PROB H
ATOM   2477  CA  PHE   186      10.292  15.765 -11.393  1.00  0.00      PROB C
ATOM   2478  HA  PHE   186       9.366  16.287 -11.221  1.00  0.00      PROB H
ATOM   2479  CB  PHE   186      11.500  16.689 -11.178  1.00  0.00      PROB C
ATOM   2480  HB1 PHE   186      11.578  17.453 -11.981  1.00  0.00      PROB H
ATOM   2481  HB2 PHE   186      12.426  16.071 -11.158  1.00  0.00      PROB H
ATOM   2482  CG  PHE   186      11.395  17.428  -9.878  1.00  0.00      PROB C
ATOM   2483  CD1 PHE   186      10.155  17.756  -9.296  1.00  0.00      PROB C
ATOM   2484  HD1 PHE   186       9.220  17.478  -9.749  1.00  0.00      PROB H
ATOM   2485  CE1 PHE   186      10.090  18.458  -8.095  1.00  0.00      PROB C
ATOM   2486  HE1 PHE   186       9.125  18.691  -7.672  1.00  0.00      PROB H
ATOM   2487  CZ  PHE   186      11.268  18.850  -7.456  1.00  0.00      PROB C
ATOM   2488  HZ  PHE   186      11.216  19.395  -6.528  1.00  0.00      PROB H
ATOM   2489  CD2 PHE   186      12.572  17.830  -9.228  1.00  0.00      PROB C
ATOM   2490  HD2 PHE   186      13.530  17.587  -9.665  1.00  0.00      PROB H
ATOM   2491  CE2 PHE   186      12.508  18.538  -8.024  1.00  0.00      PROB C
ATOM   2492  HE2 PHE   186      13.416  18.833  -7.528  1.00  0.00      PROB H
ATOM   2493  C   PHE   186      10.149  15.420 -12.845  1.00  0.00      PROB C
ATOM   2494  O   PHE   186       9.427  16.089 -13.579  1.00  0.00      PROB O
ATOM   2495  N   LYS   187      10.797  14.345 -13.312  1.00  0.00      PROB N
ATOM   2496  HN  LYS   187      11.379  13.797 -12.708  1.00  0.00      PROB H
ATOM   2497  CA  LYS   187      10.643  13.918 -14.682  1.00  0.00      PROB C
ATOM   2498  HA  LYS   187      10.833  14.772 -15.321  1.00  0.00      PROB H
ATOM   2499  CB  LYS   187      11.616  12.791 -15.046  1.00  0.00      PROB C
ATOM   2500  HB1 LYS   187      11.385  12.412 -16.071  1.00  0.00      PROB H
ATOM   2501  HB2 LYS   187      11.489  11.949 -14.327  1.00  0.00      PROB H
ATOM   2502  CG  LYS   187      13.081  13.223 -15.042  1.00  0.00      PROB C
ATOM   2503  HG1 LYS   187      13.348  13.623 -14.048  1.00  0.00      PROB H
ATOM   2504  HG2 LYS   187      13.236  14.042 -15.780  1.00  0.00      PROB H
ATOM   2505  CD  LYS   187      13.963  12.021 -15.375  1.00  0.00      PROB C
ATOM   2506  HD1 LYS   187      13.673  11.663 -16.390  1.00  0.00      PROB H
ATOM   2507  HD2 LYS   187      13.749  11.182 -14.669  1.00  0.00      PROB H
ATOM   2508  CE  LYS   187      15.448  12.355 -15.368  1.00  0.00      PROB C
ATOM   2509  HE1 LYS   187      15.622  13.294 -15.942  1.00  0.00      PROB H
ATOM   2510  HE2 LYS   187      16.031  11.524 -15.819  1.00  0.00      PROB H
ATOM   2511  NZ  LYS   187      15.912  12.554 -13.979  1.00  0.00      PROB N
ATOM   2512  HZ1 LYS   187      15.892  11.624 -13.493  1.00  0.00      PROB H
ATOM   2513  HZ2 LYS   187      15.263  13.200 -13.483  1.00  0.00      PROB H
ATOM   2514  HZ3 LYS   187      16.874  12.947 -13.977  1.00  0.00      PROB H
ATOM   2515  C   LYS   187       9.250  13.449 -15.006  1.00  0.00      PROB C
ATOM   2516  O   LYS   187       8.738  13.685 -16.094  1.00  0.00      PROB O
ATOM   2517  N   THR   188       8.600  12.762 -14.055  1.00  0.00      PROB N
ATOM   2518  HN  THR   188       9.023  12.592 -13.164  1.00  0.00      PROB H
ATOM   2519  CA  THR   188       7.304  12.143 -14.285  1.00  0.00      PROB C
ATOM   2520  HA  THR   188       7.357  11.588 -15.213  1.00  0.00      PROB H
ATOM   2521  CB  THR   188       6.968  11.195 -13.155  1.00  0.00      PROB C
ATOM   2522  HB  THR   188       6.873  11.739 -12.189  1.00  0.00      PROB H
ATOM   2523  OG1 THR   188       7.995  10.229 -13.019  1.00  0.00      PROB O
ATOM   2524  HG1 THR   188       8.806  10.670 -12.726  1.00  0.00      PROB H
ATOM   2525  CG2 THR   188       5.686  10.417 -13.440  1.00  0.00      PROB C
ATOM   2526 HG21 THR   188       5.792   9.813 -14.369  1.00  0.00      PROB H
ATOM   2527 HG22 THR   188       4.816  11.094 -13.537  1.00  0.00      PROB H
ATOM   2528 HG23 THR   188       5.470   9.723 -12.605  1.00  0.00      PROB H
ATOM   2529  C   THR   188       6.202  13.152 -14.492  1.00  0.00      PROB C
ATOM   2530  O   THR   188       5.283  12.948 -15.282  1.00  0.00      PROB O
ATOM   2531  N   TYR   189       6.303  14.315 -13.820  1.00  0.00      PROB N
ATOM   2532  HN  TYR   189       7.033  14.467 -13.156  1.00  0.00      PROB H
ATOM   2533  CA  TYR   189       5.345  15.388 -14.003  1.00  0.00      PROB C
ATOM   2534  HA  TYR   189       4.433  15.004 -14.443  1.00  0.00      PROB H
ATOM   2535  CB  TYR   189       5.011  16.051 -12.649  1.00  0.00      PROB C
ATOM   2536  HB1 TYR   189       4.339  16.928 -12.785  1.00  0.00      PROB H
ATOM   2537  HB2 TYR   189       5.936  16.371 -12.125  1.00  0.00      PROB H
ATOM   2538  CG  TYR   189       4.297  15.052 -11.791  1.00  0.00      PROB C
ATOM   2539  CD1 TYR   189       2.923  14.861 -11.931  1.00  0.00      PROB C
ATOM   2540  HD1 TYR   189       2.364  15.418 -12.661  1.00  0.00      PROB H
ATOM   2541  CE1 TYR   189       2.259  13.938 -11.130  1.00  0.00      PROB C
ATOM   2542  HE1 TYR   189       1.208  13.855 -11.273  1.00  0.00      PROB H
ATOM   2543  CZ  TYR   189       2.962  13.163 -10.194  1.00  0.00      PROB C
ATOM   2544  OH  TYR   189       2.362  12.176  -9.393  1.00  0.00      PROB O
ATOM   2545  HH  TYR   189       3.051  11.703  -8.929  1.00  0.00      PROB H
ATOM   2546  CD2 TYR   189       4.982  14.301 -10.826  1.00  0.00      PROB C
ATOM   2547  HD2 TYR   189       6.029  14.450 -10.701  1.00  0.00      PROB H
ATOM   2548  CE2 TYR   189       4.326  13.353 -10.039  1.00  0.00      PROB C
ATOM   2549  HE2 TYR   189       4.872  12.772  -9.314  1.00  0.00      PROB H
ATOM   2550  C   TYR   189       5.842  16.445 -14.965  1.00  0.00      PROB C
ATOM   2551  O   TYR   189       5.148  17.428 -15.219  1.00  0.00      PROB O
ATOM   2552  N   ASN   190       7.060  16.265 -15.525  1.00  0.00      PROB N
ATOM   2553  HN  ASN   190       7.629  15.499 -15.236  1.00  0.00      PROB H
ATOM   2554  CA  ASN   190       7.557  16.999 -16.666  1.00  0.00      PROB C
ATOM   2555  HA  ASN   190       8.522  16.580 -16.902  1.00  0.00      PROB H
ATOM   2556  CB  ASN   190       6.612  16.889 -17.908  1.00  0.00      PROB C
ATOM   2557  HB1 ASN   190       5.794  17.640 -17.851  1.00  0.00      PROB H
ATOM   2558  HB2 ASN   190       6.157  15.877 -17.898  1.00  0.00      PROB H
ATOM   2559  CG  ASN   190       7.369  17.040 -19.225  1.00  0.00      PROB C
ATOM   2560  OD1 ASN   190       8.594  16.969 -19.315  1.00  0.00      PROB O
ATOM   2561  ND2 ASN   190       6.609  17.257 -20.325  1.00  0.00      PROB N
ATOM   2562 HD21 ASN   190       5.632  17.420 -20.212  1.00  0.00      PROB H
ATOM   2563 HD22 ASN   190       7.100  17.418 -21.169  1.00  0.00      PROB H
ATOM   2564  C   ASN   190       7.888  18.418 -16.333  1.00  0.00      PROB C
ATOM   2565  O   ASN   190       7.613  19.266 -17.144  1.00  0.00      PROB O
ATOM   2566  N   VAL   191       8.492  18.732 -15.179  1.00  0.00      PROB N
ATOM   2567  HN  VAL   191       8.919  17.999 -14.655  1.00  0.00      PROB H
ATOM   2568  CA  VAL   191       8.603  20.086 -14.648  1.00  0.00      PROB C
ATOM   2569  HA  VAL   191       8.138  20.805 -15.312  1.00  0.00      PROB H
ATOM   2570  CB  VAL   191       8.011  20.171 -13.230  1.00  0.00      PROB C
ATOM   2571  HB  VAL   191       8.513  19.429 -12.569  1.00  0.00      PROB H
ATOM   2572  CG1 VAL   191       8.128  21.591 -12.650  1.00  0.00      PROB C
ATOM   2573 HG11 VAL   191       7.775  22.359 -13.373  1.00  0.00      PROB H
ATOM   2574 HG12 VAL   191       9.181  21.797 -12.374  1.00  0.00      PROB H
ATOM   2575 HG13 VAL   191       7.500  21.668 -11.737  1.00  0.00      PROB H
ATOM   2576  CG2 VAL   191       6.536  19.806 -13.224  1.00  0.00      PROB C
ATOM   2577 HG21 VAL   191       6.348  18.762 -13.541  1.00  0.00      PROB H
ATOM   2578 HG22 VAL   191       6.059  20.493 -13.920  1.00  0.00      PROB H
ATOM   2579 HG23 VAL   191       6.028  20.005 -12.260  1.00  0.00      PROB H
ATOM   2580  C   VAL   191      10.063  20.463 -14.583  1.00  0.00      PROB C
ATOM   2581  O   VAL   191      10.903  19.664 -14.176  1.00  0.00      PROB O
ATOM   2582  N   ALA   192      10.427  21.691 -15.001  1.00  0.00      PROB N
ATOM   2583  HN  ALA   192       9.761  22.361 -15.316  1.00  0.00      PROB H
ATOM   2584  CA  ALA   192      11.797  22.139 -14.902  1.00  0.00      PROB C
ATOM   2585  HA  ALA   192      12.451  21.300 -15.074  1.00  0.00      PROB H
ATOM   2586  CB  ALA   192      12.087  23.256 -15.927  1.00  0.00      PROB C
ATOM   2587  HB1 ALA   192      11.833  24.261 -15.525  1.00  0.00      PROB H
ATOM   2588  HB2 ALA   192      11.464  23.093 -16.825  1.00  0.00      PROB H
ATOM   2589  HB3 ALA   192      13.162  23.227 -16.209  1.00  0.00      PROB H
ATOM   2590  C   ALA   192      12.096  22.650 -13.523  1.00  0.00      PROB C
ATOM   2591  O   ALA   192      11.366  23.477 -13.011  1.00  0.00      PROB O
ATOM   2592  N   VAL   193      13.165  22.174 -12.877  1.00  0.00      PROB N
ATOM   2593  HN  VAL   193      13.705  21.446 -13.281  1.00  0.00      PROB H
ATOM   2594  CA  VAL   193      13.593  22.666 -11.580  1.00  0.00      PROB C
ATOM   2595  HA  VAL   193      13.125  23.618 -11.357  1.00  0.00      PROB H
ATOM   2596  CB  VAL   193      13.325  21.675 -10.442  1.00  0.00      PROB C
ATOM   2597  HB  VAL   193      13.972  20.773 -10.553  1.00  0.00      PROB H
ATOM   2598  CG1 VAL   193      13.609  22.331  -9.082  1.00  0.00      PROB C
ATOM   2599 HG11 VAL   193      12.978  23.233  -8.935  1.00  0.00      PROB H
ATOM   2600 HG12 VAL   193      14.673  22.630  -9.002  1.00  0.00      PROB H
ATOM   2601 HG13 VAL   193      13.385  21.610  -8.264  1.00  0.00      PROB H
ATOM   2602  CG2 VAL   193      11.861  21.201 -10.472  1.00  0.00      PROB C
ATOM   2603 HG21 VAL   193      11.683  20.529 -11.338  1.00  0.00      PROB H
ATOM   2604 HG22 VAL   193      11.168  22.067 -10.529  1.00  0.00      PROB H
ATOM   2605 HG23 VAL   193      11.634  20.635  -9.544  1.00  0.00      PROB H
ATOM   2606  C   VAL   193      15.074  22.923 -11.718  1.00  0.00      PROB C
ATOM   2607  O   VAL   193      15.805  22.137 -12.313  1.00  0.00      PROB O
ATOM   2608  N   ASP   194      15.577  24.032 -11.189  1.00  0.00      PROB N
ATOM   2609  HN  ASP   194      15.032  24.676 -10.630  1.00  0.00      PROB H
ATOM   2610  CA  ASP   194      16.968  24.380 -11.127  1.00  0.00      PROB C
ATOM   2611  HA  ASP   194      17.400  24.138 -12.064  1.00  0.00      PROB H
ATOM   2612  CB  ASP   194      17.144  25.883 -10.915  1.00  0.00      PROB C
ATOM   2613  HB1 ASP   194      16.852  26.439 -11.822  1.00  0.00      PROB H
ATOM   2614  HB2 ASP   194      18.202  26.167 -10.716  1.00  0.00      PROB H
ATOM   2615  CG  ASP   194      16.298  26.392  -9.765  1.00  0.00      PROB C
ATOM   2616  OD1 ASP   194      15.367  25.750  -9.222  1.00  0.00      PROB O
ATOM   2617  OD2 ASP   194      16.633  27.512  -9.380  1.00  0.00      PROB O
ATOM   2618  C   ASP   194      17.784  23.629 -10.096  1.00  0.00      PROB C
ATOM   2619  O   ASP   194      17.285  23.000  -9.166  1.00  0.00      PROB O
ATOM   2620  N   TYR   195      19.119  23.692 -10.246  1.00  0.00      PROB N
ATOM   2621  HN  TYR   195      19.535  24.185 -11.016  1.00  0.00      PROB H
ATOM   2622  CA  TYR   195      20.013  23.090  -9.282  1.00  0.00      PROB C
ATOM   2623  HA  TYR   195      19.662  22.088  -9.064  1.00  0.00      PROB H
ATOM   2624  CB  TYR   195      21.471  23.050  -9.801  1.00  0.00      PROB C
ATOM   2625  HB1 TYR   195      22.188  22.856  -8.972  1.00  0.00      PROB H
ATOM   2626  HB2 TYR   195      21.730  24.018 -10.283  1.00  0.00      PROB H
ATOM   2627  CG  TYR   195      21.674  21.950 -10.799  1.00  0.00      PROB C
ATOM   2628  CD1 TYR   195      21.736  20.613 -10.370  1.00  0.00      PROB C
ATOM   2629  HD1 TYR   195      21.592  20.374  -9.327  1.00  0.00      PROB H
ATOM   2630  CE1 TYR   195      22.002  19.588 -11.284  1.00  0.00      PROB C
ATOM   2631  HE1 TYR   195      22.037  18.560 -10.959  1.00  0.00      PROB H
ATOM   2632  CZ  TYR   195      22.206  19.890 -12.632  1.00  0.00      PROB C
ATOM   2633  OH  TYR   195      22.423  18.859 -13.559  1.00  0.00      PROB O
ATOM   2634  HH  TYR   195      22.403  19.275 -14.428  1.00  0.00      PROB H
ATOM   2635  CD2 TYR   195      21.913  22.242 -12.150  1.00  0.00      PROB C
ATOM   2636  HD2 TYR   195      21.917  23.266 -12.482  1.00  0.00      PROB H
ATOM   2637  CE2 TYR   195      22.170  21.216 -13.067  1.00  0.00      PROB C
ATOM   2638  HE2 TYR   195      22.339  21.458 -14.108  1.00  0.00      PROB H
ATOM   2639  C   TYR   195      20.028  23.797  -7.948  1.00  0.00      PROB C
ATOM   2640  O   TYR   195      20.338  23.190  -6.934  1.00  0.00      PROB O
ATOM   2641  N   ILE   196      19.700  25.096  -7.886  1.00  0.00      PROB N
ATOM   2642  HN  ILE   196      19.414  25.603  -8.692  1.00  0.00      PROB H
ATOM   2643  CA  ILE   196      19.658  25.827  -6.633  1.00  0.00      PROB C
ATOM   2644  HA  ILE   196      20.587  25.653  -6.111  1.00  0.00      PROB H
ATOM   2645  CB  ILE   196      19.491  27.315  -6.902  1.00  0.00      PROB C
ATOM   2646  HB  ILE   196      18.509  27.509  -7.401  1.00  0.00      PROB H
ATOM   2647  CG2 ILE   196      19.528  28.096  -5.576  1.00  0.00      PROB C
ATOM   2648 HG21 ILE   196      20.421  27.802  -4.984  1.00  0.00      PROB H
ATOM   2649 HG22 ILE   196      18.619  27.910  -4.969  1.00  0.00      PROB H
ATOM   2650 HG23 ILE   196      19.596  29.186  -5.789  1.00  0.00      PROB H
ATOM   2651  CG1 ILE   196      20.599  27.821  -7.853  1.00  0.00      PROB C
ATOM   2652 HG11 ILE   196      20.411  28.899  -8.065  1.00  0.00      PROB H
ATOM   2653 HG12 ILE   196      20.536  27.288  -8.826  1.00  0.00      PROB H
ATOM   2654  CD  ILE   196      22.010  27.659  -7.276  1.00  0.00      PROB C
ATOM   2655  HD1 ILE   196      22.228  26.592  -7.057  1.00  0.00      PROB H
ATOM   2656  HD2 ILE   196      22.114  28.244  -6.337  1.00  0.00      PROB H
ATOM   2657  HD3 ILE   196      22.763  28.032  -8.002  1.00  0.00      PROB H
ATOM   2658  C   ILE   196      18.576  25.325  -5.704  1.00  0.00      PROB C
ATOM   2659  O   ILE   196      18.803  25.035  -4.530  1.00  0.00      PROB O
ATOM   2660  N   THR   197      17.363  25.144  -6.245  1.00  0.00      PROB N
ATOM   2661  HN  THR   197      17.182  25.372  -7.201  1.00  0.00      PROB H
ATOM   2662  CA  THR   197      16.231  24.646  -5.495  1.00  0.00      PROB C
ATOM   2663  HA  THR   197      16.137  25.244  -4.600  1.00  0.00      PROB H
ATOM   2664  CB  THR   197      14.954  24.764  -6.306  1.00  0.00      PROB C
ATOM   2665  HB  THR   197      15.023  24.159  -7.240  1.00  0.00      PROB H
ATOM   2666  OG1 THR   197      14.742  26.119  -6.675  1.00  0.00      PROB O
ATOM   2667  HG1 THR   197      14.944  26.168  -7.639  1.00  0.00      PROB H
ATOM   2668  CG2 THR   197      13.741  24.312  -5.484  1.00  0.00      PROB C
ATOM   2669 HG21 THR   197      13.734  24.823  -4.498  1.00  0.00      PROB H
ATOM   2670 HG22 THR   197      13.762  23.214  -5.328  1.00  0.00      PROB H
ATOM   2671 HG23 THR   197      12.807  24.574  -6.026  1.00  0.00      PROB H
ATOM   2672  C   THR   197      16.431  23.222  -5.044  1.00  0.00      PROB C
ATOM   2673  O   THR   197      16.214  22.868  -3.886  1.00  0.00      PROB O
ATOM   2674  N   VAL   198      16.911  22.357  -5.959  1.00  0.00      PROB N
ATOM   2675  HN  VAL   198      17.133  22.654  -6.889  1.00  0.00      PROB H
ATOM   2676  CA  VAL   198      17.168  20.966  -5.636  1.00  0.00      PROB C
ATOM   2677  HA  VAL   198      16.275  20.568  -5.170  1.00  0.00      PROB H
ATOM   2678  CB  VAL   198      17.461  20.163  -6.890  1.00  0.00      PROB C
ATOM   2679  HB  VAL   198      18.265  20.655  -7.486  1.00  0.00      PROB H
ATOM   2680  CG1 VAL   198      17.880  18.722  -6.565  1.00  0.00      PROB C
ATOM   2681 HG11 VAL   198      17.150  18.257  -5.870  1.00  0.00      PROB H
ATOM   2682 HG12 VAL   198      18.889  18.695  -6.105  1.00  0.00      PROB H
ATOM   2683 HG13 VAL   198      17.904  18.117  -7.498  1.00  0.00      PROB H
ATOM   2684  CG2 VAL   198      16.178  20.118  -7.723  1.00  0.00      PROB C
ATOM   2685 HG21 VAL   198      15.858  21.138  -8.010  1.00  0.00      PROB H
ATOM   2686 HG22 VAL   198      15.365  19.620  -7.157  1.00  0.00      PROB H
ATOM   2687 HG23 VAL   198      16.368  19.548  -8.647  1.00  0.00      PROB H
ATOM   2688  C   VAL   198      18.258  20.802  -4.604  1.00  0.00      PROB C
ATOM   2689  O   VAL   198      18.140  20.012  -3.670  1.00  0.00      PROB O
ATOM   2690  N   ALA   199      19.344  21.587  -4.719  1.00  0.00      PROB N
ATOM   2691  HN  ALA   199      19.444  22.247  -5.466  1.00  0.00      PROB H
ATOM   2692  CA  ALA   199      20.403  21.570  -3.739  1.00  0.00      PROB C
ATOM   2693  HA  ALA   199      20.746  20.550  -3.640  1.00  0.00      PROB H
ATOM   2694  CB  ALA   199      21.565  22.464  -4.202  1.00  0.00      PROB C
ATOM   2695  HB1 ALA   199      21.230  23.516  -4.334  1.00  0.00      PROB H
ATOM   2696  HB2 ALA   199      21.943  22.101  -5.182  1.00  0.00      PROB H
ATOM   2697  HB3 ALA   199      22.402  22.438  -3.472  1.00  0.00      PROB H
ATOM   2698  C   ALA   199      19.951  22.000  -2.361  1.00  0.00      PROB C
ATOM   2699  O   ALA   199      20.261  21.351  -1.363  1.00  0.00      PROB O
ATOM   2700  N   LEU   200      19.161  23.086  -2.274  1.00  0.00      PROB N
ATOM   2701  HN  LEU   200      18.900  23.608  -3.088  1.00  0.00      PROB H
ATOM   2702  CA  LEU   200      18.632  23.548  -1.013  1.00  0.00      PROB C
ATOM   2703  HA  LEU   200      19.465  23.689  -0.340  1.00  0.00      PROB H
ATOM   2704  CB  LEU   200      17.890  24.881  -1.231  1.00  0.00      PROB C
ATOM   2705  HB1 LEU   200      16.995  24.718  -1.873  1.00  0.00      PROB H
ATOM   2706  HB2 LEU   200      18.571  25.568  -1.784  1.00  0.00      PROB H
ATOM   2707  CG  LEU   200      17.456  25.585   0.062  1.00  0.00      PROB C
ATOM   2708  HG  LEU   200      16.845  24.890   0.684  1.00  0.00      PROB H
ATOM   2709  CD1 LEU   200      18.690  26.018   0.858  1.00  0.00      PROB C
ATOM   2710 HD11 LEU   200      19.390  26.568   0.192  1.00  0.00      PROB H
ATOM   2711 HD12 LEU   200      19.219  25.132   1.270  1.00  0.00      PROB H
ATOM   2712 HD13 LEU   200      18.404  26.683   1.699  1.00  0.00      PROB H
ATOM   2713  CD2 LEU   200      16.579  26.792  -0.273  1.00  0.00      PROB C
ATOM   2714 HD21 LEU   200      15.680  26.462  -0.836  1.00  0.00      PROB H
ATOM   2715 HD22 LEU   200      17.151  27.507  -0.902  1.00  0.00      PROB H
ATOM   2716 HD23 LEU   200      16.257  27.304   0.660  1.00  0.00      PROB H
ATOM   2717  C   LEU   200      17.696  22.553  -0.356  1.00  0.00      PROB C
ATOM   2718  O   LEU   200      17.788  22.260   0.835  1.00  0.00      PROB O
ATOM   2719  N   LEU   201      16.771  21.974  -1.140  1.00  0.00      PROB N
ATOM   2720  HN  LEU   201      16.730  22.172  -2.124  1.00  0.00      PROB H
ATOM   2721  CA  LEU   201      15.822  21.011  -0.628  1.00  0.00      PROB C
ATOM   2722  HA  LEU   201      15.372  21.432   0.260  1.00  0.00      PROB H
ATOM   2723  CB  LEU   201      14.724  20.723  -1.672  1.00  0.00      PROB C
ATOM   2724  HB1 LEU   201      14.382  19.666  -1.592  1.00  0.00      PROB H
ATOM   2725  HB2 LEU   201      15.161  20.860  -2.686  1.00  0.00      PROB H
ATOM   2726  CG  LEU   201      13.450  21.589  -1.565  1.00  0.00      PROB C
ATOM   2727  HG  LEU   201      13.010  21.454  -0.547  1.00  0.00      PROB H
ATOM   2728  CD1 LEU   201      13.681  23.089  -1.787  1.00  0.00      PROB C
ATOM   2729 HD11 LEU   201      14.101  23.261  -2.797  1.00  0.00      PROB H
ATOM   2730 HD12 LEU   201      14.385  23.498  -1.034  1.00  0.00      PROB H
ATOM   2731 HD13 LEU   201      12.718  23.639  -1.719  1.00  0.00      PROB H
ATOM   2732  CD2 LEU   201      12.441  21.071  -2.592  1.00  0.00      PROB C
ATOM   2733 HD21 LEU   201      12.199  20.008  -2.379  1.00  0.00      PROB H
ATOM   2734 HD22 LEU   201      12.875  21.136  -3.613  1.00  0.00      PROB H
ATOM   2735 HD23 LEU   201      11.507  21.669  -2.555  1.00  0.00      PROB H
ATOM   2736  C   LEU   201      16.451  19.709  -0.176  1.00  0.00      PROB C
ATOM   2737  O   LEU   201      16.118  19.182   0.887  1.00  0.00      PROB O
ATOM   2738  N   ILE   202      17.396  19.164  -0.962  1.00  0.00      PROB N
ATOM   2739  HN  ILE   202      17.667  19.587  -1.831  1.00  0.00      PROB H
ATOM   2740  CA  ILE   202      18.109  17.955  -0.594  1.00  0.00      PROB C
ATOM   2741  HA  ILE   202      17.375  17.241  -0.258  1.00  0.00      PROB H
ATOM   2742  CB  ILE   202      18.881  17.381  -1.780  1.00  0.00      PROB C
ATOM   2743  HB  ILE   202      19.497  18.192  -2.237  1.00  0.00      PROB H
ATOM   2744  CG2 ILE   202      19.827  16.243  -1.352  1.00  0.00      PROB C
ATOM   2745 HG21 ILE   202      19.279  15.487  -0.749  1.00  0.00      PROB H
ATOM   2746 HG22 ILE   202      20.674  16.627  -0.749  1.00  0.00      PROB H
ATOM   2747 HG23 ILE   202      20.237  15.734  -2.252  1.00  0.00      PROB H
ATOM   2748  CG1 ILE   202      17.907  16.860  -2.858  1.00  0.00      PROB C
ATOM   2749 HG11 ILE   202      18.511  16.510  -3.724  1.00  0.00      PROB H
ATOM   2750 HG12 ILE   202      17.262  17.693  -3.212  1.00  0.00      PROB H
ATOM   2751  CD  ILE   202      17.024  15.709  -2.371  1.00  0.00      PROB C
ATOM   2752  HD1 ILE   202      16.393  16.029  -1.515  1.00  0.00      PROB H
ATOM   2753  HD2 ILE   202      17.646  14.850  -2.044  1.00  0.00      PROB H
ATOM   2754  HD3 ILE   202      16.358  15.360  -3.186  1.00  0.00      PROB H
ATOM   2755  C   ILE   202      18.971  18.157   0.624  1.00  0.00      PROB C
ATOM   2756  O   ILE   202      19.047  17.305   1.512  1.00  0.00      PROB O
ATOM   2757  N   TRP   203      19.609  19.333   0.720  1.00  0.00      PROB N
ATOM   2758  HN  TRP   203      19.524  20.038   0.010  1.00  0.00      PROB H
ATOM   2759  CA  TRP   203      20.379  19.684   1.881  1.00  0.00      PROB C
ATOM   2760  HA  TRP   203      21.114  18.907   2.043  1.00  0.00      PROB H
ATOM   2761  CB  TRP   203      21.070  21.024   1.596  1.00  0.00      PROB C
ATOM   2762  HB1 TRP   203      20.329  21.817   1.395  1.00  0.00      PROB H
ATOM   2763  HB2 TRP   203      21.732  20.917   0.709  1.00  0.00      PROB H
ATOM   2764  CG  TRP   203      21.876  21.514   2.711  1.00  0.00      PROB C
ATOM   2765  CD1 TRP   203      21.695  22.602   3.519  1.00  0.00      PROB C
ATOM   2766  HD1 TRP   203      20.877  23.291   3.464  1.00  0.00      PROB H
ATOM   2767  NE1 TRP   203      22.690  22.673   4.417  1.00  0.00      PROB N
ATOM   2768  HE1 TRP   203      22.870  23.309   5.141  1.00  0.00      PROB H
ATOM   2769  CE2 TRP   203      23.459  21.649   4.223  1.00  0.00      PROB C
ATOM   2770  CD2 TRP   203      23.019  20.858   3.148  1.00  0.00      PROB C
ATOM   2771  CE3 TRP   203      23.738  19.739   2.728  1.00  0.00      PROB C
ATOM   2772  HE3 TRP   203      23.462  19.051   1.945  1.00  0.00      PROB H
ATOM   2773  CZ3 TRP   203      25.004  19.696   3.261  1.00  0.00      PROB C
ATOM   2774  HZ3 TRP   203      25.704  18.952   3.020  1.00  0.00      PROB H
ATOM   2775  CZ2 TRP   203      24.586  21.437   4.790  1.00  0.00      PROB C
ATOM   2776  HZ2 TRP   203      24.980  22.092   5.472  1.00  0.00      PROB H
ATOM   2777  CH2 TRP   203      25.424  20.637   4.172  1.00  0.00      PROB C
ATOM   2778  HH2 TRP   203      26.386  20.727   4.627  1.00  0.00      PROB H
ATOM   2779  C   TRP   203      19.565  19.753   3.161  1.00  0.00      PROB C
ATOM   2780  O   TRP   203      19.926  19.152   4.172  1.00  0.00      PROB O
ATOM   2781  N   ASN   204      18.397  20.423   3.111  1.00  0.00      PROB N
ATOM   2782  HN  ASN   204      18.131  20.925   2.286  1.00  0.00      PROB H
ATOM   2783  CA  ASN   204      17.507  20.467   4.249  1.00  0.00      PROB C
ATOM   2784  HA  ASN   204      18.056  20.850   5.102  1.00  0.00      PROB H
ATOM   2785  CB  ASN   204      16.269  21.337   3.946  1.00  0.00      PROB C
ATOM   2786  HB1 ASN   204      15.533  21.262   4.776  1.00  0.00      PROB H
ATOM   2787  HB2 ASN   204      15.798  21.005   2.997  1.00  0.00      PROB H
ATOM   2788  CG  ASN   204      16.671  22.797   3.836  1.00  0.00      PROB C
ATOM   2789  OD1 ASN   204      17.544  23.289   4.539  1.00  0.00      PROB O
ATOM   2790  ND2 ASN   204      15.974  23.542   2.951  1.00  0.00      PROB N
ATOM   2791 HD21 ASN   204      16.245  24.493   2.822  1.00  0.00      PROB H
ATOM   2792 HD22 ASN   204      15.278  23.098   2.401  1.00  0.00      PROB H
ATOM   2793  C   ASN   204      17.010  19.095   4.643  1.00  0.00      PROB C
ATOM   2794  O   ASN   204      17.058  18.735   5.815  1.00  0.00      PROB O
ATOM   2795  N   PHE   205      16.561  18.289   3.656  1.00  0.00      PROB N
ATOM   2796  HN  PHE   205      16.570  18.592   2.699  1.00  0.00      PROB H
ATOM   2797  CA  PHE   205      16.011  16.974   3.912  1.00  0.00      PROB C
ATOM   2798  HA  PHE   205      15.176  17.072   4.594  1.00  0.00      PROB H
ATOM   2799  CB  PHE   205      15.542  16.371   2.563  1.00  0.00      PROB C
ATOM   2800  HB1 PHE   205      16.408  16.265   1.874  1.00  0.00      PROB H
ATOM   2801  HB2 PHE   205      14.807  17.058   2.092  1.00  0.00      PROB H
ATOM   2802  CG  PHE   205      14.893  15.027   2.717  1.00  0.00      PROB C
ATOM   2803  CD1 PHE   205      13.557  14.944   3.134  1.00  0.00      PROB C
ATOM   2804  HD1 PHE   205      13.007  15.846   3.359  1.00  0.00      PROB H
ATOM   2805  CE1 PHE   205      12.928  13.700   3.249  1.00  0.00      PROB C
ATOM   2806  HE1 PHE   205      11.899  13.648   3.573  1.00  0.00      PROB H
ATOM   2807  CZ  PHE   205      13.637  12.530   2.949  1.00  0.00      PROB C
ATOM   2808  HZ  PHE   205      13.155  11.568   3.034  1.00  0.00      PROB H
ATOM   2809  CD2 PHE   205      15.598  13.850   2.415  1.00  0.00      PROB C
ATOM   2810  HD2 PHE   205      16.628  13.909   2.091  1.00  0.00      PROB H
ATOM   2811  CE2 PHE   205      14.973  12.604   2.538  1.00  0.00      PROB C
ATOM   2812  HE2 PHE   205      15.514  11.695   2.324  1.00  0.00      PROB H
ATOM   2813  C   PHE   205      17.001  16.043   4.572  1.00  0.00      PROB C
ATOM   2814  O   PHE   205      16.722  15.463   5.624  1.00  0.00      PROB O
ATOM   2815  N   GLY   206      18.213  15.942   3.993  1.00  0.00      PROB N
ATOM   2816  HN  GLY   206      18.452  16.469   3.167  1.00  0.00      PROB H
ATOM   2817  CA  GLY   206      19.196  15.018   4.500  1.00  0.00      PROB C
ATOM   2818  HA1 GLY   206      19.985  14.977   3.785  1.00  0.00      PROB H
ATOM   2819  HA2 GLY   206      18.741  14.052   4.627  1.00  0.00      PROB H
ATOM   2820  C   GLY   206      19.758  15.430   5.824  1.00  0.00      PROB C
ATOM   2821  O   GLY   206      19.982  14.596   6.693  1.00  0.00      PROB O
ATOM   2822  N   VAL   207      19.997  16.737   6.036  1.00  0.00      PROB N
ATOM   2823  HN  VAL   207      19.733  17.446   5.378  1.00  0.00      PROB H
ATOM   2824  CA  VAL   207      20.578  17.199   7.279  1.00  0.00      PROB C
ATOM   2825  HA  VAL   207      21.408  16.546   7.510  1.00  0.00      PROB H
ATOM   2826  CB  VAL   207      21.119  18.611   7.148  1.00  0.00      PROB C
ATOM   2827  HB  VAL   207      20.346  19.280   6.701  1.00  0.00      PROB H
ATOM   2828  CG1 VAL   207      21.548  19.165   8.509  1.00  0.00      PROB C
ATOM   2829 HG11 VAL   207      22.219  18.444   9.022  1.00  0.00      PROB H
ATOM   2830 HG12 VAL   207      20.663  19.366   9.148  1.00  0.00      PROB H
ATOM   2831 HG13 VAL   207      22.107  20.116   8.360  1.00  0.00      PROB H
ATOM   2832  CG2 VAL   207      22.358  18.572   6.242  1.00  0.00      PROB C
ATOM   2833 HG21 VAL   207      22.104  18.190   5.232  1.00  0.00      PROB H
ATOM   2834 HG22 VAL   207      23.141  17.924   6.690  1.00  0.00      PROB H
ATOM   2835 HG23 VAL   207      22.773  19.595   6.129  1.00  0.00      PROB H
ATOM   2836  C   VAL   207      19.653  17.049   8.461  1.00  0.00      PROB C
ATOM   2837  O   VAL   207      20.030  16.541   9.520  1.00  0.00      PROB O
ATOM   2838  N   VAL   208      18.364  17.410   8.315  1.00  0.00      PROB N
ATOM   2839  HN  VAL   208      17.996  17.818   7.473  1.00  0.00      PROB H
ATOM   2840  CA  VAL   208      17.485  17.235   9.458  1.00  0.00      PROB C
ATOM   2841  HA  VAL   208      18.037  17.484  10.351  1.00  0.00      PROB H
ATOM   2842  CB  VAL   208      16.270  18.139   9.451  1.00  0.00      PROB C
ATOM   2843  HB  VAL   208      15.763  18.093  10.447  1.00  0.00      PROB H
ATOM   2844  CG1 VAL   208      16.694  19.594   9.190  1.00  0.00      PROB C
ATOM   2845 HG11 VAL   208      17.053  19.720   8.147  1.00  0.00      PROB H
ATOM   2846 HG12 VAL   208      17.515  19.884   9.876  1.00  0.00      PROB H
ATOM   2847 HG13 VAL   208      15.831  20.278   9.334  1.00  0.00      PROB H
ATOM   2848  CG2 VAL   208      15.273  17.659   8.410  1.00  0.00      PROB C
ATOM   2849 HG21 VAL   208      15.012  16.592   8.534  1.00  0.00      PROB H
ATOM   2850 HG22 VAL   208      15.649  17.822   7.381  1.00  0.00      PROB H
ATOM   2851 HG23 VAL   208      14.335  18.212   8.558  1.00  0.00      PROB H
ATOM   2852  C   VAL   208      17.073  15.784   9.631  1.00  0.00      PROB C
ATOM   2853  O   VAL   208      16.657  15.381  10.719  1.00  0.00      PROB O
ATOM   2854  N   GLY   209      17.223  14.942   8.575  1.00  0.00      PROB N
ATOM   2855  HN  GLY   209      17.433  15.290   7.656  1.00  0.00      PROB H
ATOM   2856  CA  GLY   209      17.117  13.501   8.725  1.00  0.00      PROB C
ATOM   2857  HA1 GLY   209      17.191  13.049   7.750  1.00  0.00      PROB H
ATOM   2858  HA2 GLY   209      16.183  13.283   9.225  1.00  0.00      PROB H
ATOM   2859  C   GLY   209      18.229  12.945   9.568  1.00  0.00      PROB C
ATOM   2860  O   GLY   209      18.009  12.101  10.432  1.00  0.00      PROB O
ATOM   2861  N   MET   210      19.470  13.447   9.390  1.00  0.00      PROB N
ATOM   2862  HN  MET   210      19.668  14.098   8.652  1.00  0.00      PROB H
ATOM   2863  CA  MET   210      20.573  13.098  10.266  1.00  0.00      PROB C
ATOM   2864  HA  MET   210      20.668  12.022  10.256  1.00  0.00      PROB H
ATOM   2865  CB  MET   210      21.892  13.774   9.832  1.00  0.00      PROB C
ATOM   2866  HB1 MET   210      22.698  13.594  10.583  1.00  0.00      PROB H
ATOM   2867  HB2 MET   210      21.750  14.871   9.734  1.00  0.00      PROB H
ATOM   2868  CG  MET   210      22.382  13.215   8.513  1.00  0.00      PROB C
ATOM   2869  HG1 MET   210      23.276  13.774   8.167  1.00  0.00      PROB H
ATOM   2870  HG2 MET   210      21.583  13.384   7.763  1.00  0.00      PROB H
ATOM   2871  SD  MET   210      22.740  11.456   8.723  1.00  0.00      PROB S
ATOM   2872  CE  MET   210      22.536  11.167   6.971  1.00  0.00      PROB C
ATOM   2873  HE1 MET   210      23.532  11.088   6.509  1.00  0.00      PROB H
ATOM   2874  HE2 MET   210      21.957  11.954   6.442  1.00  0.00      PROB H
ATOM   2875  HE3 MET   210      21.997  10.219   6.818  1.00  0.00      PROB H
ATOM   2876  C   MET   210      20.363  13.462  11.701  1.00  0.00      PROB C
ATOM   2877  O   MET   210      20.651  12.681  12.608  1.00  0.00      PROB O
ATOM   2878  N   ILE   211      19.840  14.670  11.930  1.00  0.00      PROB N
ATOM   2879  HN  ILE   211      19.631  15.286  11.164  1.00  0.00      PROB H
ATOM   2880  CA  ILE   211      19.597  15.156  13.262  1.00  0.00      PROB C
ATOM   2881  HA  ILE   211      20.464  14.922  13.866  1.00  0.00      PROB H
ATOM   2882  CB  ILE   211      19.442  16.664  13.230  1.00  0.00      PROB C
ATOM   2883  HB  ILE   211      18.670  16.938  12.473  1.00  0.00      PROB H
ATOM   2884  CG2 ILE   211      19.000  17.213  14.591  1.00  0.00      PROB C
ATOM   2885 HG21 ILE   211      19.078  16.439  15.375  1.00  0.00      PROB H
ATOM   2886 HG22 ILE   211      17.956  17.565  14.518  1.00  0.00      PROB H
ATOM   2887 HG23 ILE   211      19.648  18.059  14.902  1.00  0.00      PROB H
ATOM   2888  CG1 ILE   211      20.794  17.277  12.816  1.00  0.00      PROB C
ATOM   2889 HG11 ILE   211      21.156  16.799  11.879  1.00  0.00      PROB H
ATOM   2890 HG12 ILE   211      21.535  17.062  13.620  1.00  0.00      PROB H
ATOM   2891  CD  ILE   211      20.731  18.783  12.574  1.00  0.00      PROB C
ATOM   2892  HD1 ILE   211      20.585  19.333  13.528  1.00  0.00      PROB H
ATOM   2893  HD2 ILE   211      19.891  19.026  11.889  1.00  0.00      PROB H
ATOM   2894  HD3 ILE   211      21.685  19.125  12.120  1.00  0.00      PROB H
ATOM   2895  C   ILE   211      18.458  14.419  13.924  1.00  0.00      PROB C
ATOM   2896  O   ILE   211      18.504  14.131  15.113  1.00  0.00      PROB O
ATOM   2897  N   SER   212      17.433  14.027  13.160  1.00  0.00      PROB N
ATOM   2898  HN  SER   212      17.398  14.256  12.186  1.00  0.00      PROB H
ATOM   2899  CA  SER   212      16.322  13.293  13.727  1.00  0.00      PROB C
ATOM   2900  HA  SER   212      16.067  13.731  14.683  1.00  0.00      PROB H
ATOM   2901  CB  SER   212      15.094  13.357  12.797  1.00  0.00      PROB C
ATOM   2902  HB1 SER   212      14.266  12.728  13.197  1.00  0.00      PROB H
ATOM   2903  HB2 SER   212      15.362  12.992  11.779  1.00  0.00      PROB H
ATOM   2904  OG  SER   212      14.651  14.707  12.681  1.00  0.00      PROB O
ATOM   2905  HG1 SER   212      15.269  15.140  12.074  1.00  0.00      PROB H
ATOM   2906  C   SER   212      16.638  11.847  14.012  1.00  0.00      PROB C
ATOM   2907  O   SER   212      15.990  11.210  14.834  1.00  0.00      PROB O
ATOM   2908  N   ILE   213      17.646  11.267  13.339  1.00  0.00      PROB N
ATOM   2909  HN  ILE   213      18.132  11.748  12.611  1.00  0.00      PROB H
ATOM   2910  CA  ILE   213      17.984   9.880  13.598  1.00  0.00      PROB C
ATOM   2911  HA  ILE   213      17.129   9.356  14.002  1.00  0.00      PROB H
ATOM   2912  CB  ILE   213      18.384   9.157  12.321  1.00  0.00      PROB C
ATOM   2913  HB  ILE   213      19.166   9.745  11.783  1.00  0.00      PROB H
ATOM   2914  CG2 ILE   213      18.946   7.753  12.636  1.00  0.00      PROB C
ATOM   2915 HG21 ILE   213      18.244   7.199  13.294  1.00  0.00      PROB H
ATOM   2916 HG22 ILE   213      19.939   7.821  13.125  1.00  0.00      PROB H
ATOM   2917 HG23 ILE   213      19.081   7.173  11.701  1.00  0.00      PROB H
ATOM   2918  CG1 ILE   213      17.154   9.040  11.404  1.00  0.00      PROB C
ATOM   2919 HG11 ILE   213      16.635  10.022  11.339  1.00  0.00      PROB H
ATOM   2920 HG12 ILE   213      16.449   8.298  11.841  1.00  0.00      PROB H
ATOM   2921  CD  ILE   213      17.540   8.613   9.992  1.00  0.00      PROB C
ATOM   2922  HD1 ILE   213      17.885   7.557   9.987  1.00  0.00      PROB H
ATOM   2923  HD2 ILE   213      18.364   9.257   9.613  1.00  0.00      PROB H
ATOM   2924  HD3 ILE   213      16.665   8.704   9.315  1.00  0.00      PROB H
ATOM   2925  C   ILE   213      19.060   9.756  14.648  1.00  0.00      PROB C
ATOM   2926  O   ILE   213      18.889   9.092  15.668  1.00  0.00      PROB O
ATOM   2927  N   HSD   214      20.220  10.394  14.424  1.00  0.00      PROB N
ATOM   2928  HN  HSD   214      20.332  11.001  13.638  1.00  0.00      PROB H
ATOM   2929  CA  HSD   214      21.390  10.142  15.241  1.00  0.00      PROB C
ATOM   2930  HA  HSD   214      21.289   9.191  15.744  1.00  0.00      PROB H
ATOM   2931  CB  HSD   214      22.672  10.124  14.383  1.00  0.00      PROB C
ATOM   2932  HB1 HSD   214      23.566   9.974  15.027  1.00  0.00      PROB H
ATOM   2933  HB2 HSD   214      22.778  11.097  13.854  1.00  0.00      PROB H
ATOM   2934  ND1 HSD   214      22.285   9.224  12.062  1.00  0.00      PROB N
ATOM   2935  HD1 HSD   214      21.972  10.085  11.669  1.00  0.00      PROB H
ATOM   2936  CG  HSD   214      22.641   9.021  13.374  1.00  0.00      PROB C
ATOM   2937  CE1 HSD   214      22.429   8.043  11.417  1.00  0.00      PROB C
ATOM   2938  HE1 HSD   214      22.197   7.915  10.359  1.00  0.00      PROB H
ATOM   2939  NE2 HSD   214      22.863   7.102  12.229  1.00  0.00      PROB N
ATOM   2940  CD2 HSD   214      23.012   7.716  13.460  1.00  0.00      PROB C
ATOM   2941  HD2 HSD   214      23.374   7.152  14.311  1.00  0.00      PROB H
ATOM   2942  C   HSD   214      21.578  11.165  16.323  1.00  0.00      PROB C
ATOM   2943  O   HSD   214      22.629  11.206  16.960  1.00  0.00      PROB O
ATOM   2944  N   TRP   215      20.585  12.023  16.563  1.00  0.00      PROB N
ATOM   2945  HN  TRP   215      19.723  12.003  16.058  1.00  0.00      PROB H
ATOM   2946  CA  TRP   215      20.644  12.939  17.663  1.00  0.00      PROB C
ATOM   2947  HA  TRP   215      21.171  12.463  18.483  1.00  0.00      PROB H
ATOM   2948  CB  TRP   215      21.364  14.234  17.221  1.00  0.00      PROB C
ATOM   2949  HB1 TRP   215      20.711  14.805  16.530  1.00  0.00      PROB H
ATOM   2950  HB2 TRP   215      22.277  13.943  16.657  1.00  0.00      PROB H
ATOM   2951  CG  TRP   215      21.761  15.099  18.356  1.00  0.00      PROB C
ATOM   2952  CD1 TRP   215      22.395  14.662  19.479  1.00  0.00      PROB C
ATOM   2953  HD1 TRP   215      23.045  13.786  19.465  1.00  0.00      PROB H
ATOM   2954  NE1 TRP   215      22.318  15.650  20.441  1.00  0.00      PROB N
ATOM   2955  HE1 TRP   215      23.105  15.853  20.979  1.00  0.00      PROB H
ATOM   2956  CE2 TRP   215      21.779  16.791  19.870  1.00  0.00      PROB C
ATOM   2957  CD2 TRP   215      21.320  16.434  18.598  1.00  0.00      PROB C
ATOM   2958  CE3 TRP   215      20.506  17.309  17.907  1.00  0.00      PROB C
ATOM   2959  HE3 TRP   215      20.004  16.997  17.017  1.00  0.00      PROB H
ATOM   2960  CZ3 TRP   215      20.302  18.583  18.422  1.00  0.00      PROB C
ATOM   2961  HZ3 TRP   215      19.618  19.253  17.918  1.00  0.00      PROB H
ATOM   2962  CZ2 TRP   215      21.770  18.120  20.295  1.00  0.00      PROB C
ATOM   2963  HZ2 TRP   215      22.252  18.468  21.195  1.00  0.00      PROB H
ATOM   2964  CH2 TRP   215      20.971  19.006  19.563  1.00  0.00      PROB C
ATOM   2965  HH2 TRP   215      20.791  20.009  19.928  1.00  0.00      PROB H
ATOM   2966  C   TRP   215      19.223  13.120  18.159  1.00  0.00      PROB C
ATOM   2967  O   TRP   215      18.374  12.287  17.884  1.00  0.00      PROB O
ATOM   2968  N   LYS   216      18.936  14.171  18.958  1.00  0.00      PROB N
ATOM   2969  HN  LYS   216      19.567  14.934  19.027  1.00  0.00      PROB H
ATOM   2970  CA  LYS   216      17.734  14.246  19.765  1.00  0.00      PROB C
ATOM   2971  HA  LYS   216      17.704  13.343  20.364  1.00  0.00      PROB H
ATOM   2972  CB  LYS   216      17.780  15.472  20.709  1.00  0.00      PROB C
ATOM   2973  HB1 LYS   216      16.754  15.858  20.916  1.00  0.00      PROB H
ATOM   2974  HB2 LYS   216      18.345  16.284  20.197  1.00  0.00      PROB H
ATOM   2975  CG  LYS   216      18.392  15.189  22.085  1.00  0.00      PROB C
ATOM   2976  HG1 LYS   216      17.982  14.231  22.474  1.00  0.00      PROB H
ATOM   2977  HG2 LYS   216      18.078  16.015  22.772  1.00  0.00      PROB H
ATOM   2978  CD  LYS   216      19.913  15.131  22.101  1.00  0.00      PROB C
ATOM   2979  HD1 LYS   216      20.260  16.107  21.696  1.00  0.00      PROB H
ATOM   2980  HD2 LYS   216      20.261  14.308  21.434  1.00  0.00      PROB H
ATOM   2981  CE  LYS   216      20.433  14.975  23.527  1.00  0.00      PROB C
ATOM   2982  HE1 LYS   216      20.011  14.047  23.962  1.00  0.00      PROB H
ATOM   2983  HE2 LYS   216      20.130  15.856  24.133  1.00  0.00      PROB H
ATOM   2984  NZ  LYS   216      21.905  14.868  23.565  1.00  0.00      PROB N
ATOM   2985  HZ1 LYS   216      22.292  15.759  23.178  1.00  0.00      PROB H
ATOM   2986  HZ2 LYS   216      22.190  14.048  22.995  1.00  0.00      PROB H
ATOM   2987  HZ3 LYS   216      22.226  14.742  24.556  1.00  0.00      PROB H
ATOM   2988  C   LYS   216      16.423  14.231  19.017  1.00  0.00      PROB C
ATOM   2989  O   LYS   216      15.729  13.222  18.986  1.00  0.00      PROB O
ATOM   2990  N   GLY   217      16.041  15.370  18.406  1.00  0.00      PROB N
ATOM   2991  HN  GLY   217      16.592  16.196  18.471  1.00  0.00      PROB H
ATOM   2992  CA  GLY   217      14.810  15.459  17.636  1.00  0.00      PROB C
ATOM   2993  HA1 GLY   217      14.857  14.682  16.882  1.00  0.00      PROB H
ATOM   2994  HA2 GLY   217      14.804  16.441  17.208  1.00  0.00      PROB H
ATOM   2995  C   GLY   217      13.498  15.258  18.382  1.00  0.00      PROB C
ATOM   2996  O   GLY   217      13.426  14.816  19.533  1.00  0.00      PROB O
ATOM   2997  N   PRO   218      12.381  15.560  17.736  1.00  0.00      PROB N
ATOM   2998  CD  PRO   218      12.257  16.656  16.771  1.00  0.00      PROB C
ATOM   2999  HD1 PRO   218      12.914  16.506  15.886  1.00  0.00      PROB H
ATOM   3000  HD2 PRO   218      12.511  17.619  17.274  1.00  0.00      PROB H
ATOM   3001  CA  PRO   218      11.089  15.077  18.195  1.00  0.00      PROB C
ATOM   3002  HA  PRO   218      11.058  15.070  19.276  1.00  0.00      PROB H
ATOM   3003  CB  PRO   218      10.070  16.035  17.565  1.00  0.00      PROB C
ATOM   3004  HB1 PRO   218       9.843  16.845  18.284  1.00  0.00      PROB H
ATOM   3005  HB2 PRO   218       9.115  15.558  17.268  1.00  0.00      PROB H
ATOM   3006  CG  PRO   218      10.784  16.646  16.365  1.00  0.00      PROB C
ATOM   3007  HG1 PRO   218      10.652  15.983  15.486  1.00  0.00      PROB H
ATOM   3008  HG2 PRO   218      10.409  17.664  16.139  1.00  0.00      PROB H
ATOM   3009  C   PRO   218      10.827  13.670  17.717  1.00  0.00      PROB C
ATOM   3010  O   PRO   218      11.379  13.207  16.724  1.00  0.00      PROB O
ATOM   3011  N   LEU   219       9.945  12.947  18.424  1.00  0.00      PROB N
ATOM   3012  HN  LEU   219       9.364  13.386  19.108  1.00  0.00      PROB H
ATOM   3013  CA  LEU   219       9.843  11.510  18.232  1.00  0.00      PROB C
ATOM   3014  HA  LEU   219      10.827  11.098  18.055  1.00  0.00      PROB H
ATOM   3015  CB  LEU   219       9.227  10.928  19.519  1.00  0.00      PROB C
ATOM   3016  HB1 LEU   219       8.197  11.324  19.658  1.00  0.00      PROB H
ATOM   3017  HB2 LEU   219       9.857  11.313  20.353  1.00  0.00      PROB H
ATOM   3018  CG  LEU   219       9.172   9.400  19.668  1.00  0.00      PROB C
ATOM   3019  HG  LEU   219       9.912   8.905  18.994  1.00  0.00      PROB H
ATOM   3020  CD1 LEU   219       9.527   9.057  21.113  1.00  0.00      PROB C
ATOM   3021 HD11 LEU   219       9.045   9.774  21.807  1.00  0.00      PROB H
ATOM   3022 HD12 LEU   219      10.622   9.080  21.269  1.00  0.00      PROB H
ATOM   3023 HD13 LEU   219       9.174   8.044  21.362  1.00  0.00      PROB H
ATOM   3024  CD2 LEU   219       7.772   8.863  19.359  1.00  0.00      PROB C
ATOM   3025 HD21 LEU   219       7.486   9.092  18.313  1.00  0.00      PROB H
ATOM   3026 HD22 LEU   219       7.031   9.318  20.049  1.00  0.00      PROB H
ATOM   3027 HD23 LEU   219       7.745   7.760  19.504  1.00  0.00      PROB H
ATOM   3028  C   LEU   219       9.027  11.143  17.025  1.00  0.00      PROB C
ATOM   3029  O   LEU   219       9.194  10.102  16.397  1.00  0.00      PROB O
ATOM   3030  N   ARG   220       8.117  12.031  16.622  1.00  0.00      PROB N
ATOM   3031  HN  ARG   220       7.959  12.894  17.093  1.00  0.00      PROB H
ATOM   3032  CA  ARG   220       7.322  11.735  15.475  1.00  0.00      PROB C
ATOM   3033  HA  ARG   220       6.946  10.725  15.535  1.00  0.00      PROB H
ATOM   3034  CB  ARG   220       6.176  12.688  15.510  1.00  0.00      PROB C
ATOM   3035  HB1 ARG   220       6.468  13.762  15.378  1.00  0.00      PROB H
ATOM   3036  HB2 ARG   220       5.700  12.565  16.502  1.00  0.00      PROB H
ATOM   3037  CG  ARG   220       5.168  12.321  14.461  1.00  0.00      PROB C
ATOM   3038  HG1 ARG   220       5.551  12.345  13.418  1.00  0.00      PROB H
ATOM   3039  HG2 ARG   220       4.621  13.250  14.535  1.00  0.00      PROB H
ATOM   3040  CD  ARG   220       4.398  11.006  14.697  1.00  0.00      PROB C
ATOM   3041  HD1 ARG   220       5.156  10.195  14.678  1.00  0.00      PROB H
ATOM   3042  HD2 ARG   220       3.642  10.844  13.893  1.00  0.00      PROB H
ATOM   3043  NE  ARG   220       3.712  10.988  16.041  1.00  0.00      PROB N
ATOM   3044  HE  ARG   220       3.411  11.845  16.432  1.00  0.00      PROB H
ATOM   3045  CZ  ARG   220       3.237   9.894  16.612  1.00  0.00      PROB C
ATOM   3046  NH1 ARG   220       3.446   8.728  16.055  1.00  0.00      PROB N
ATOM   3047 HH11 ARG   220       4.148   8.695  15.340  1.00  0.00      PROB H
ATOM   3048 HH12 ARG   220       3.130   7.888  16.451  1.00  0.00      PROB H
ATOM   3049  NH2 ARG   220       2.552   9.998  17.735  1.00  0.00      PROB N
ATOM   3050 HH21 ARG   220       2.372  10.881  18.151  1.00  0.00      PROB H
ATOM   3051 HH22 ARG   220       2.287   9.157  18.188  1.00  0.00      PROB H
ATOM   3052  C   ARG   220       8.050  11.889  14.165  1.00  0.00      PROB C
ATOM   3053  O   ARG   220       7.847  11.140  13.212  1.00  0.00      PROB O
ATOM   3054  N   LEU   221       8.970  12.859  14.114  1.00  0.00      PROB N
ATOM   3055  HN  LEU   221       9.135  13.434  14.907  1.00  0.00      PROB H
ATOM   3056  CA  LEU   221       9.768  13.113  12.946  1.00  0.00      PROB C
ATOM   3057  HA  LEU   221       9.104  13.140  12.092  1.00  0.00      PROB H
ATOM   3058  CB  LEU   221      10.473  14.460  13.141  1.00  0.00      PROB C
ATOM   3059  HB1 LEU   221      11.172  14.388  14.003  1.00  0.00      PROB H
ATOM   3060  HB2 LEU   221       9.685  15.210  13.386  1.00  0.00      PROB H
ATOM   3061  CG  LEU   221      11.239  15.007  11.934  1.00  0.00      PROB C
ATOM   3062  HG  LEU   221      12.073  14.315  11.663  1.00  0.00      PROB H
ATOM   3063  CD1 LEU   221      10.299  15.171  10.741  1.00  0.00      PROB C
ATOM   3064 HD11 LEU   221       9.389  15.728  11.048  1.00  0.00      PROB H
ATOM   3065 HD12 LEU   221      10.006  14.178  10.339  1.00  0.00      PROB H
ATOM   3066 HD13 LEU   221      10.798  15.747   9.936  1.00  0.00      PROB H
ATOM   3067  CD2 LEU   221      11.835  16.365  12.314  1.00  0.00      PROB C
ATOM   3068 HD21 LEU   221      12.507  16.248  13.190  1.00  0.00      PROB H
ATOM   3069 HD22 LEU   221      11.020  17.070  12.582  1.00  0.00      PROB H
ATOM   3070 HD23 LEU   221      12.420  16.780  11.467  1.00  0.00      PROB H
ATOM   3071  C   LEU   221      10.764  12.008  12.685  1.00  0.00      PROB C
ATOM   3072  O   LEU   221      11.019  11.633  11.546  1.00  0.00      PROB O
ATOM   3073  N   GLN   222      11.306  11.393  13.745  1.00  0.00      PROB N
ATOM   3074  HN  GLN   222      11.093  11.694  14.669  1.00  0.00      PROB H
ATOM   3075  CA  GLN   222      12.145  10.228  13.606  1.00  0.00      PROB C
ATOM   3076  HA  GLN   222      12.970  10.482  12.956  1.00  0.00      PROB H
ATOM   3077  CB  GLN   222      12.679   9.798  14.979  1.00  0.00      PROB C
ATOM   3078  HB1 GLN   222      11.832   9.510  15.646  1.00  0.00      PROB H
ATOM   3079  HB2 GLN   222      13.191  10.672  15.448  1.00  0.00      PROB H
ATOM   3080  CG  GLN   222      13.679   8.635  14.867  1.00  0.00      PROB C
ATOM   3081  HG1 GLN   222      14.523   8.940  14.212  1.00  0.00      PROB H
ATOM   3082  HG2 GLN   222      13.184   7.738  14.440  1.00  0.00      PROB H
ATOM   3083  CD  GLN   222      14.231   8.254  16.229  1.00  0.00      PROB C
ATOM   3084  OE1 GLN   222      13.785   8.704  17.281  1.00  0.00      PROB O
ATOM   3085  NE2 GLN   222      15.205   7.314  16.229  1.00  0.00      PROB N
ATOM   3086 HE21 GLN   222      15.571   7.015  17.105  1.00  0.00      PROB H
ATOM   3087 HE22 GLN   222      15.521   6.919  15.372  1.00  0.00      PROB H
ATOM   3088  C   GLN   222      11.422   9.064  12.959  1.00  0.00      PROB C
ATOM   3089  O   GLN   222      11.930   8.395  12.061  1.00  0.00      PROB O
ATOM   3090  N   GLN   223      10.164   8.824  13.363  1.00  0.00      PROB N
ATOM   3091  HN  GLN   223       9.736   9.377  14.077  1.00  0.00      PROB H
ATOM   3092  CA  GLN   223       9.323   7.817  12.760  1.00  0.00      PROB C
ATOM   3093  HA  GLN   223       9.864   6.881  12.782  1.00  0.00      PROB H
ATOM   3094  CB  GLN   223       8.028   7.659  13.572  1.00  0.00      PROB C
ATOM   3095  HB1 GLN   223       7.322   6.970  13.054  1.00  0.00      PROB H
ATOM   3096  HB2 GLN   223       7.542   8.656  13.659  1.00  0.00      PROB H
ATOM   3097  CG  GLN   223       8.320   7.100  14.978  1.00  0.00      PROB C
ATOM   3098  HG1 GLN   223       9.127   7.683  15.469  1.00  0.00      PROB H
ATOM   3099  HG2 GLN   223       8.664   6.050  14.888  1.00  0.00      PROB H
ATOM   3100  CD  GLN   223       7.089   7.152  15.878  1.00  0.00      PROB C
ATOM   3101  OE1 GLN   223       6.065   7.788  15.604  1.00  0.00      PROB O
ATOM   3102  NE2 GLN   223       7.201   6.449  17.031  1.00  0.00      PROB N
ATOM   3103 HE21 GLN   223       8.052   5.953  17.221  1.00  0.00      PROB H
ATOM   3104 HE22 GLN   223       6.441   6.498  17.672  1.00  0.00      PROB H
ATOM   3105  C   GLN   223       9.022   8.080  11.304  1.00  0.00      PROB C
ATOM   3106  O   GLN   223       9.068   7.176  10.471  1.00  0.00      PROB O
ATOM   3107  N   ALA   224       8.763   9.354  10.947  1.00  0.00      PROB N
ATOM   3108  HN  ALA   224       8.726  10.078  11.637  1.00  0.00      PROB H
ATOM   3109  CA  ALA   224       8.575   9.753   9.572  1.00  0.00      PROB C
ATOM   3110  HA  ALA   224       7.765   9.165   9.164  1.00  0.00      PROB H
ATOM   3111  CB  ALA   224       8.223  11.251   9.507  1.00  0.00      PROB C
ATOM   3112  HB1 ALA   224       9.040  11.870   9.936  1.00  0.00      PROB H
ATOM   3113  HB2 ALA   224       7.295  11.446  10.087  1.00  0.00      PROB H
ATOM   3114  HB3 ALA   224       8.055  11.566   8.455  1.00  0.00      PROB H
ATOM   3115  C   ALA   224       9.788   9.482   8.701  1.00  0.00      PROB C
ATOM   3116  O   ALA   224       9.684   8.916   7.613  1.00  0.00      PROB O
ATOM   3117  N   TYR   225      10.995   9.822   9.186  1.00  0.00      PROB N
ATOM   3118  HN  TYR   225      11.079  10.264  10.082  1.00  0.00      PROB H
ATOM   3119  CA  TYR   225      12.215   9.538   8.462  1.00  0.00      PROB C
ATOM   3120  HA  TYR   225      12.053   9.852   7.436  1.00  0.00      PROB H
ATOM   3121  CB  TYR   225      13.417  10.304   9.053  1.00  0.00      PROB C
ATOM   3122  HB1 TYR   225      14.382   9.809   8.807  1.00  0.00      PROB H
ATOM   3123  HB2 TYR   225      13.313  10.386  10.157  1.00  0.00      PROB H
ATOM   3124  CG  TYR   225      13.458  11.675   8.456  1.00  0.00      PROB C
ATOM   3125  CD1 TYR   225      14.149  11.893   7.253  1.00  0.00      PROB C
ATOM   3126  HD1 TYR   225      14.633  11.067   6.754  1.00  0.00      PROB H
ATOM   3127  CE1 TYR   225      14.208  13.174   6.693  1.00  0.00      PROB C
ATOM   3128  HE1 TYR   225      14.740  13.339   5.770  1.00  0.00      PROB H
ATOM   3129  CZ  TYR   225      13.566  14.236   7.330  1.00  0.00      PROB C
ATOM   3130  OH  TYR   225      13.630  15.509   6.762  1.00  0.00      PROB O
ATOM   3131  HH  TYR   225      14.370  15.483   6.150  1.00  0.00      PROB H
ATOM   3132  CD2 TYR   225      12.833  12.759   9.084  1.00  0.00      PROB C
ATOM   3133  HD2 TYR   225      12.297  12.616   9.997  1.00  0.00      PROB H
ATOM   3134  CE2 TYR   225      12.884  14.036   8.525  1.00  0.00      PROB C
ATOM   3135  HE2 TYR   225      12.412  14.869   9.014  1.00  0.00      PROB H
ATOM   3136  C   TYR   225      12.546   8.067   8.339  1.00  0.00      PROB C
ATOM   3137  O   TYR   225      13.085   7.619   7.328  1.00  0.00      PROB O
ATOM   3138  N   LEU   226      12.227   7.253   9.356  1.00  0.00      PROB N
ATOM   3139  HN  LEU   226      11.813   7.604  10.200  1.00  0.00      PROB H
ATOM   3140  CA  LEU   226      12.424   5.822   9.252  1.00  0.00      PROB C
ATOM   3141  HA  LEU   226      13.434   5.656   8.900  1.00  0.00      PROB H
ATOM   3142  CB  LEU   226      12.254   5.145  10.619  1.00  0.00      PROB C
ATOM   3143  HB1 LEU   226      11.773   4.146  10.503  1.00  0.00      PROB H
ATOM   3144  HB2 LEU   226      11.588   5.775  11.248  1.00  0.00      PROB H
ATOM   3145  CG  LEU   226      13.578   4.910  11.370  1.00  0.00      PROB C
ATOM   3146  HG  LEU   226      14.237   4.268  10.737  1.00  0.00      PROB H
ATOM   3147  CD1 LEU   226      14.345   6.194  11.703  1.00  0.00      PROB C
ATOM   3148 HD11 LEU   226      13.721   6.844  12.346  1.00  0.00      PROB H
ATOM   3149 HD12 LEU   226      14.606   6.743  10.775  1.00  0.00      PROB H
ATOM   3150 HD13 LEU   226      15.276   5.954  12.258  1.00  0.00      PROB H
ATOM   3151  CD2 LEU   226      13.265   4.167  12.663  1.00  0.00      PROB C
ATOM   3152 HD21 LEU   226      12.776   3.198  12.425  1.00  0.00      PROB H
ATOM   3153 HD22 LEU   226      12.570   4.772  13.283  1.00  0.00      PROB H
ATOM   3154 HD23 LEU   226      14.194   3.973  13.239  1.00  0.00      PROB H
ATOM   3155  C   LEU   226      11.532   5.166   8.216  1.00  0.00      PROB C
ATOM   3156  O   LEU   226      11.946   4.266   7.477  1.00  0.00      PROB O
ATOM   3157  N   ILE   227      10.271   5.625   8.108  1.00  0.00      PROB N
ATOM   3158  HN  ILE   227       9.918   6.316   8.745  1.00  0.00      PROB H
ATOM   3159  CA  ILE   227       9.375   5.197   7.052  1.00  0.00      PROB C
ATOM   3160  HA  ILE   227       9.318   4.119   7.085  1.00  0.00      PROB H
ATOM   3161  CB  ILE   227       7.978   5.769   7.256  1.00  0.00      PROB C
ATOM   3162  HB  ILE   227       8.049   6.879   7.359  1.00  0.00      PROB H
ATOM   3163  CG2 ILE   227       7.061   5.442   6.063  1.00  0.00      PROB C
ATOM   3164 HG21 ILE   227       6.971   4.342   5.959  1.00  0.00      PROB H
ATOM   3165 HG22 ILE   227       7.445   5.870   5.116  1.00  0.00      PROB H
ATOM   3166 HG23 ILE   227       6.048   5.862   6.235  1.00  0.00      PROB H
ATOM   3167  CG1 ILE   227       7.355   5.203   8.547  1.00  0.00      PROB C
ATOM   3168 HG11 ILE   227       8.101   5.215   9.371  1.00  0.00      PROB H
ATOM   3169 HG12 ILE   227       7.063   4.142   8.374  1.00  0.00      PROB H
ATOM   3170  CD  ILE   227       6.132   6.000   8.999  1.00  0.00      PROB C
ATOM   3171  HD1 ILE   227       5.283   5.843   8.301  1.00  0.00      PROB H
ATOM   3172  HD2 ILE   227       6.374   7.085   9.034  1.00  0.00      PROB H
ATOM   3173  HD3 ILE   227       5.822   5.676  10.015  1.00  0.00      PROB H
ATOM   3174  C   ILE   227       9.913   5.545   5.678  1.00  0.00      PROB C
ATOM   3175  O   ILE   227       9.930   4.717   4.764  1.00  0.00      PROB O
ATOM   3176  N   MET   228      10.428   6.773   5.497  1.00  0.00      PROB N
ATOM   3177  HN  MET   228      10.437   7.447   6.241  1.00  0.00      PROB H
ATOM   3178  CA  MET   228      11.020   7.179   4.243  1.00  0.00      PROB C
ATOM   3179  HA  MET   228      10.304   6.952   3.464  1.00  0.00      PROB H
ATOM   3180  CB  MET   228      11.299   8.687   4.224  1.00  0.00      PROB C
ATOM   3181  HB1 MET   228      11.832   8.956   3.281  1.00  0.00      PROB H
ATOM   3182  HB2 MET   228      11.955   8.942   5.087  1.00  0.00      PROB H
ATOM   3183  CG  MET   228      10.018   9.531   4.298  1.00  0.00      PROB C
ATOM   3184  HG1 MET   228       9.423   9.222   5.186  1.00  0.00      PROB H
ATOM   3185  HG2 MET   228       9.397   9.327   3.396  1.00  0.00      PROB H
ATOM   3186  SD  MET   228      10.430  11.290   4.421  1.00  0.00      PROB S
ATOM   3187  CE  MET   228       8.755  11.954   4.574  1.00  0.00      PROB C
ATOM   3188  HE1 MET   228       8.251  11.559   5.482  1.00  0.00      PROB H
ATOM   3189  HE2 MET   228       8.139  11.696   3.687  1.00  0.00      PROB H
ATOM   3190  HE3 MET   228       8.802  13.060   4.657  1.00  0.00      PROB H
ATOM   3191  C   MET   228      12.276   6.417   3.879  1.00  0.00      PROB C
ATOM   3192  O   MET   228      12.502   6.076   2.722  1.00  0.00      PROB O
ATOM   3193  N   ILE   229      13.121   6.094   4.869  1.00  0.00      PROB N
ATOM   3194  HN  ILE   229      12.938   6.400   5.807  1.00  0.00      PROB H
ATOM   3195  CA  ILE   229      14.290   5.258   4.664  1.00  0.00      PROB C
ATOM   3196  HA  ILE   229      14.889   5.706   3.884  1.00  0.00      PROB H
ATOM   3197  CB  ILE   229      15.097   5.174   5.955  1.00  0.00      PROB C
ATOM   3198  HB  ILE   229      14.395   5.207   6.822  1.00  0.00      PROB H
ATOM   3199  CG2 ILE   229      15.903   3.859   6.091  1.00  0.00      PROB C
ATOM   3200 HG21 ILE   229      16.602   3.753   5.247  1.00  0.00      PROB H
ATOM   3201 HG22 ILE   229      15.244   2.969   6.116  1.00  0.00      PROB H
ATOM   3202 HG23 ILE   229      16.486   3.835   7.031  1.00  0.00      PROB H
ATOM   3203  CG1 ILE   229      15.992   6.419   6.065  1.00  0.00      PROB C
ATOM   3204 HG11 ILE   229      15.347   7.327   6.082  1.00  0.00      PROB H
ATOM   3205 HG12 ILE   229      16.669   6.488   5.184  1.00  0.00      PROB H
ATOM   3206  CD  ILE   229      16.821   6.382   7.340  1.00  0.00      PROB C
ATOM   3207  HD1 ILE   229      17.610   5.604   7.259  1.00  0.00      PROB H
ATOM   3208  HD2 ILE   229      16.170   6.139   8.209  1.00  0.00      PROB H
ATOM   3209  HD3 ILE   229      17.317   7.359   7.509  1.00  0.00      PROB H
ATOM   3210  C   ILE   229      13.939   3.881   4.159  1.00  0.00      PROB C
ATOM   3211  O   ILE   229      14.534   3.360   3.213  1.00  0.00      PROB O
ATOM   3212  N   SER   230      12.915   3.265   4.772  1.00  0.00      PROB N
ATOM   3213  HN  SER   230      12.446   3.699   5.544  1.00  0.00      PROB H
ATOM   3214  CA  SER   230      12.433   1.971   4.335  1.00  0.00      PROB C
ATOM   3215  HA  SER   230      13.274   1.291   4.300  1.00  0.00      PROB H
ATOM   3216  CB  SER   230      11.386   1.410   5.297  1.00  0.00      PROB C
ATOM   3217  HB1 SER   230      10.966   0.453   4.908  1.00  0.00      PROB H
ATOM   3218  HB2 SER   230      10.562   2.142   5.443  1.00  0.00      PROB H
ATOM   3219  OG  SER   230      12.012   1.173   6.550  1.00  0.00      PROB O
ATOM   3220  HG1 SER   230      12.236   2.042   6.916  1.00  0.00      PROB H
ATOM   3221  C   SER   230      11.862   1.995   2.945  1.00  0.00      PROB C
ATOM   3222  O   SER   230      12.083   1.080   2.154  1.00  0.00      PROB O
ATOM   3223  N   ALA   231      11.134   3.076   2.601  1.00  0.00      PROB N
ATOM   3224  HN  ALA   231      10.986   3.827   3.248  1.00  0.00      PROB H
ATOM   3225  CA  ALA   231      10.606   3.256   1.272  1.00  0.00      PROB C
ATOM   3226  HA  ALA   231      10.031   2.374   1.026  1.00  0.00      PROB H
ATOM   3227  CB  ALA   231       9.697   4.493   1.231  1.00  0.00      PROB C
ATOM   3228  HB1 ALA   231      10.262   5.415   1.486  1.00  0.00      PROB H
ATOM   3229  HB2 ALA   231       8.866   4.376   1.958  1.00  0.00      PROB H
ATOM   3230  HB3 ALA   231       9.261   4.614   0.216  1.00  0.00      PROB H
ATOM   3231  C   ALA   231      11.682   3.372   0.214  1.00  0.00      PROB C
ATOM   3232  O   ALA   231      11.633   2.683  -0.800  1.00  0.00      PROB O
ATOM   3233  N   LEU   232      12.727   4.187   0.455  1.00  0.00      PROB N
ATOM   3234  HN  LEU   232      12.777   4.728   1.297  1.00  0.00      PROB H
ATOM   3235  CA  LEU   232      13.841   4.322  -0.461  1.00  0.00      PROB C
ATOM   3236  HA  LEU   232      13.446   4.586  -1.432  1.00  0.00      PROB H
ATOM   3237  CB  LEU   232      14.836   5.397   0.050  1.00  0.00      PROB C
ATOM   3238  HB1 LEU   232      15.883   5.112  -0.209  1.00  0.00      PROB H
ATOM   3239  HB2 LEU   232      14.758   5.455   1.156  1.00  0.00      PROB H
ATOM   3240  CG  LEU   232      14.659   6.816  -0.527  1.00  0.00      PROB C
ATOM   3241  HG  LEU   232      15.437   7.466  -0.048  1.00  0.00      PROB H
ATOM   3242  CD1 LEU   232      14.908   6.795  -2.035  1.00  0.00      PROB C
ATOM   3243 HD11 LEU   232      14.001   6.437  -2.563  1.00  0.00      PROB H
ATOM   3244 HD12 LEU   232      15.744   6.104  -2.263  1.00  0.00      PROB H
ATOM   3245 HD13 LEU   232      15.159   7.815  -2.393  1.00  0.00      PROB H
ATOM   3246  CD2 LEU   232      13.292   7.439  -0.240  1.00  0.00      PROB C
ATOM   3247 HD21 LEU   232      13.114   7.483   0.853  1.00  0.00      PROB H
ATOM   3248 HD22 LEU   232      12.495   6.830  -0.716  1.00  0.00      PROB H
ATOM   3249 HD23 LEU   232      13.252   8.470  -0.655  1.00  0.00      PROB H
ATOM   3250  C   LEU   232      14.601   3.030  -0.670  1.00  0.00      PROB C
ATOM   3251  O   LEU   232      14.937   2.658  -1.793  1.00  0.00      PROB O
ATOM   3252  N   MET   233      14.884   2.291   0.417  1.00  0.00      PROB N
ATOM   3253  HN  MET   233      14.605   2.588   1.335  1.00  0.00      PROB H
ATOM   3254  CA  MET   233      15.583   1.036   0.311  1.00  0.00      PROB C
ATOM   3255  HA  MET   233      16.473   1.205  -0.282  1.00  0.00      PROB H
ATOM   3256  CB  MET   233      15.974   0.548   1.716  1.00  0.00      PROB C
ATOM   3257  HB1 MET   233      15.059   0.258   2.275  1.00  0.00      PROB H
ATOM   3258  HB2 MET   233      16.442   1.393   2.265  1.00  0.00      PROB H
ATOM   3259  CG  MET   233      16.955  -0.626   1.670  1.00  0.00      PROB C
ATOM   3260  HG1 MET   233      16.467  -1.449   1.111  1.00  0.00      PROB H
ATOM   3261  HG2 MET   233      17.138  -0.982   2.703  1.00  0.00      PROB H
ATOM   3262  SD  MET   233      18.551  -0.226   0.897  1.00  0.00      PROB S
ATOM   3263  CE  MET   233      19.101   0.907   2.201  1.00  0.00      PROB C
ATOM   3264  HE1 MET   233      18.722   0.593   3.196  1.00  0.00      PROB H
ATOM   3265  HE2 MET   233      18.762   1.947   2.024  1.00  0.00      PROB H
ATOM   3266  HE3 MET   233      20.204   0.924   2.261  1.00  0.00      PROB H
ATOM   3267  C   MET   233      14.776  -0.021  -0.423  1.00  0.00      PROB C
ATOM   3268  O   MET   233      15.290  -0.787  -1.236  1.00  0.00      PROB O
ATOM   3269  N   ALA   234      13.453  -0.069  -0.187  1.00  0.00      PROB N
ATOM   3270  HN  ALA   234      13.027   0.570   0.457  1.00  0.00      PROB H
ATOM   3271  CA  ALA   234      12.572  -0.954  -0.908  1.00  0.00      PROB C
ATOM   3272  HA  ALA   234      12.977  -1.954  -0.824  1.00  0.00      PROB H
ATOM   3273  CB  ALA   234      11.165  -0.914  -0.305  1.00  0.00      PROB C
ATOM   3274  HB1 ALA   234      10.735   0.109  -0.370  1.00  0.00      PROB H
ATOM   3275  HB2 ALA   234      11.214  -1.205   0.766  1.00  0.00      PROB H
ATOM   3276  HB3 ALA   234      10.496  -1.624  -0.837  1.00  0.00      PROB H
ATOM   3277  C   ALA   234      12.494  -0.658  -2.388  1.00  0.00      PROB C
ATOM   3278  O   ALA   234      12.501  -1.566  -3.215  1.00  0.00      PROB O
ATOM   3279  N   LEU   235      12.460   0.631  -2.774  1.00  0.00      PROB N
ATOM   3280  HN  LEU   235      12.440   1.380  -2.106  1.00  0.00      PROB H
ATOM   3281  CA  LEU   235      12.510   1.008  -4.172  1.00  0.00      PROB C
ATOM   3282  HA  LEU   235      11.731   0.463  -4.688  1.00  0.00      PROB H
ATOM   3283  CB  LEU   235      12.307   2.517  -4.359  1.00  0.00      PROB C
ATOM   3284  HB1 LEU   235      12.441   2.770  -5.434  1.00  0.00      PROB H
ATOM   3285  HB2 LEU   235      13.078   3.062  -3.769  1.00  0.00      PROB H
ATOM   3286  CG  LEU   235      10.923   3.037  -3.952  1.00  0.00      PROB C
ATOM   3287  HG  LEU   235      10.709   2.768  -2.897  1.00  0.00      PROB H
ATOM   3288  CD1 LEU   235      10.937   4.559  -4.069  1.00  0.00      PROB C
ATOM   3289 HD11 LEU   235      11.159   4.853  -5.118  1.00  0.00      PROB H
ATOM   3290 HD12 LEU   235      11.721   4.995  -3.414  1.00  0.00      PROB H
ATOM   3291 HD13 LEU   235       9.951   4.976  -3.773  1.00  0.00      PROB H
ATOM   3292  CD2 LEU   235       9.804   2.419  -4.794  1.00  0.00      PROB C
ATOM   3293 HD21 LEU   235       9.783   1.318  -4.647  1.00  0.00      PROB H
ATOM   3294 HD22 LEU   235       9.969   2.641  -5.868  1.00  0.00      PROB H
ATOM   3295 HD23 LEU   235       8.823   2.832  -4.478  1.00  0.00      PROB H
ATOM   3296  C   LEU   235      13.802   0.619  -4.856  1.00  0.00      PROB C
ATOM   3297  O   LEU   235      13.818   0.239  -6.026  1.00  0.00      PROB O
ATOM   3298  N   VAL   236      14.932   0.698  -4.130  1.00  0.00      PROB N
ATOM   3299  HN  VAL   236      14.918   1.085  -3.205  1.00  0.00      PROB H
ATOM   3300  CA  VAL   236      16.204   0.194  -4.608  1.00  0.00      PROB C
ATOM   3301  HA  VAL   236      16.411   0.673  -5.554  1.00  0.00      PROB H
ATOM   3302  CB  VAL   236      17.320   0.531  -3.625  1.00  0.00      PROB C
ATOM   3303  HB  VAL   236      17.025   0.239  -2.592  1.00  0.00      PROB H
ATOM   3304  CG1 VAL   236      18.624  -0.196  -3.984  1.00  0.00      PROB C
ATOM   3305 HG11 VAL   236      18.863  -0.034  -5.056  1.00  0.00      PROB H
ATOM   3306 HG12 VAL   236      18.541  -1.286  -3.784  1.00  0.00      PROB H
ATOM   3307 HG13 VAL   236      19.458   0.206  -3.369  1.00  0.00      PROB H
ATOM   3308  CG2 VAL   236      17.569   2.046  -3.654  1.00  0.00      PROB C
ATOM   3309 HG21 VAL   236      16.625   2.612  -3.529  1.00  0.00      PROB H
ATOM   3310 HG22 VAL   236      18.039   2.333  -4.618  1.00  0.00      PROB H
ATOM   3311 HG23 VAL   236      18.256   2.326  -2.827  1.00  0.00      PROB H
ATOM   3312  C   VAL   236      16.169  -1.296  -4.901  1.00  0.00      PROB C
ATOM   3313  O   VAL   236      16.586  -1.742  -5.973  1.00  0.00      PROB O
ATOM   3314  N   PHE   237      15.599  -2.110  -3.991  1.00  0.00      PROB N
ATOM   3315  HN  PHE   237      15.235  -1.749  -3.128  1.00  0.00      PROB H
ATOM   3316  CA  PHE   237      15.469  -3.533  -4.232  1.00  0.00      PROB C
ATOM   3317  HA  PHE   237      16.436  -3.880  -4.572  1.00  0.00      PROB H
ATOM   3318  CB  PHE   237      15.057  -4.313  -2.964  1.00  0.00      PROB C
ATOM   3319  HB1 PHE   237      14.769  -5.356  -3.218  1.00  0.00      PROB H
ATOM   3320  HB2 PHE   237      14.204  -3.801  -2.472  1.00  0.00      PROB H
ATOM   3321  CG  PHE   237      16.193  -4.414  -1.995  1.00  0.00      PROB C
ATOM   3322  CD1 PHE   237      17.298  -5.232  -2.284  1.00  0.00      PROB C
ATOM   3323  HD1 PHE   237      17.337  -5.764  -3.222  1.00  0.00      PROB H
ATOM   3324  CE1 PHE   237      18.350  -5.351  -1.369  1.00  0.00      PROB C
ATOM   3325  HE1 PHE   237      19.212  -5.949  -1.615  1.00  0.00      PROB H
ATOM   3326  CZ  PHE   237      18.290  -4.685  -0.141  1.00  0.00      PROB C
ATOM   3327  HZ  PHE   237      19.096  -4.774   0.572  1.00  0.00      PROB H
ATOM   3328  CD2 PHE   237      16.135  -3.764  -0.755  1.00  0.00      PROB C
ATOM   3329  HD2 PHE   237      15.276  -3.156  -0.515  1.00  0.00      PROB H
ATOM   3330  CE2 PHE   237      17.179  -3.896   0.164  1.00  0.00      PROB C
ATOM   3331  HE2 PHE   237      17.132  -3.392   1.114  1.00  0.00      PROB H
ATOM   3332  C   PHE   237      14.520  -3.903  -5.352  1.00  0.00      PROB C
ATOM   3333  O   PHE   237      14.748  -4.861  -6.088  1.00  0.00      PROB O
ATOM   3334  N   ILE   238      13.410  -3.159  -5.513  1.00  0.00      PROB N
ATOM   3335  HN  ILE   238      13.195  -2.400  -4.889  1.00  0.00      PROB H
ATOM   3336  CA  ILE   238      12.454  -3.449  -6.564  1.00  0.00      PROB C
ATOM   3337  HA  ILE   238      12.327  -4.520  -6.615  1.00  0.00      PROB H
ATOM   3338  CB  ILE   238      11.095  -2.825  -6.258  1.00  0.00      PROB C
ATOM   3339  HB  ILE   238      11.221  -1.722  -6.140  1.00  0.00      PROB H
ATOM   3340  CG2 ILE   238      10.066  -3.089  -7.374  1.00  0.00      PROB C
ATOM   3341 HG21 ILE   238       9.906  -4.178  -7.466  1.00  0.00      PROB H
ATOM   3342 HG22 ILE   238      10.389  -2.680  -8.350  1.00  0.00      PROB H
ATOM   3343 HG23 ILE   238       9.093  -2.625  -7.109  1.00  0.00      PROB H
ATOM   3344  CG1 ILE   238      10.539  -3.423  -4.947  1.00  0.00      PROB C
ATOM   3345 HG11 ILE   238      11.340  -3.534  -4.190  1.00  0.00      PROB H
ATOM   3346 HG12 ILE   238      10.140  -4.439  -5.165  1.00  0.00      PROB H
ATOM   3347  CD  ILE   238       9.435  -2.568  -4.336  1.00  0.00      PROB C
ATOM   3348  HD1 ILE   238       8.596  -2.482  -5.051  1.00  0.00      PROB H
ATOM   3349  HD2 ILE   238       9.809  -1.547  -4.105  1.00  0.00      PROB H
ATOM   3350  HD3 ILE   238       9.044  -3.037  -3.410  1.00  0.00      PROB H
ATOM   3351  C   ILE   238      12.990  -3.048  -7.919  1.00  0.00      PROB C
ATOM   3352  O   ILE   238      12.726  -3.715  -8.922  1.00  0.00      PROB O
ATOM   3353  N   LYS   239      13.820  -1.989  -7.967  1.00  0.00      PROB N
ATOM   3354  HN  LYS   239      14.085  -1.494  -7.139  1.00  0.00      PROB H
ATOM   3355  CA  LYS   239      14.403  -1.544  -9.204  1.00  0.00      PROB C
ATOM   3356  HA  LYS   239      13.631  -1.486  -9.957  1.00  0.00      PROB H
ATOM   3357  CB  LYS   239      15.066  -0.162  -8.990  1.00  0.00      PROB C
ATOM   3358  HB1 LYS   239      15.791  -0.217  -8.146  1.00  0.00      PROB H
ATOM   3359  HB2 LYS   239      14.262   0.544  -8.689  1.00  0.00      PROB H
ATOM   3360  CG  LYS   239      15.806   0.397 -10.214  1.00  0.00      PROB C
ATOM   3361  HG1 LYS   239      16.519  -0.344 -10.627  1.00  0.00      PROB H
ATOM   3362  HG2 LYS   239      16.381   1.293  -9.885  1.00  0.00      PROB H
ATOM   3363  CD  LYS   239      14.845   0.827 -11.319  1.00  0.00      PROB C
ATOM   3364  HD1 LYS   239      14.086   1.432 -10.804  1.00  0.00      PROB H
ATOM   3365  HD2 LYS   239      14.330  -0.048 -11.776  1.00  0.00      PROB H
ATOM   3366  CE  LYS   239      15.507   1.711 -12.366  1.00  0.00      PROB C
ATOM   3367  HE1 LYS   239      16.053   2.534 -11.853  1.00  0.00      PROB H
ATOM   3368  HE2 LYS   239      14.757   2.141 -13.061  1.00  0.00      PROB H
ATOM   3369  NZ  LYS   239      16.471   0.913 -13.144  1.00  0.00      PROB N
ATOM   3370  HZ1 LYS   239      15.969   0.130 -13.614  1.00  0.00      PROB H
ATOM   3371  HZ2 LYS   239      17.180   0.509 -12.503  1.00  0.00      PROB H
ATOM   3372  HZ3 LYS   239      16.931   1.505 -13.863  1.00  0.00      PROB H
ATOM   3373  C   LYS   239      15.448  -2.477  -9.728  1.00  0.00      PROB C
ATOM   3374  O   LYS   239      15.382  -2.964 -10.857  1.00  0.00      PROB O
ATOM   3375  N   TYR   240      16.474  -2.715  -8.893  1.00  0.00      PROB N
ATOM   3376  HN  TYR   240      16.461  -2.470  -7.925  1.00  0.00      PROB H
ATOM   3377  CA  TYR   240      17.655  -3.345  -9.335  1.00  0.00      PROB C
ATOM   3378  HA  TYR   240      17.631  -3.432 -10.398  1.00  0.00      PROB H
ATOM   3379  CB  TYR   240      18.981  -2.675  -8.882  1.00  0.00      PROB C
ATOM   3380  HB1 TYR   240      19.885  -3.218  -9.242  1.00  0.00      PROB H
ATOM   3381  HB2 TYR   240      18.999  -2.643  -7.770  1.00  0.00      PROB H
ATOM   3382  CG  TYR   240      19.079  -1.292  -9.396  1.00  0.00      PROB C
ATOM   3383  CD1 TYR   240      19.425  -1.050 -10.733  1.00  0.00      PROB C
ATOM   3384  HD1 TYR   240      19.623  -1.869 -11.405  1.00  0.00      PROB H
ATOM   3385  CE1 TYR   240      19.536   0.257 -11.206  1.00  0.00      PROB C
ATOM   3386  HE1 TYR   240      19.798   0.426 -12.240  1.00  0.00      PROB H
ATOM   3387  CZ  TYR   240      19.313   1.323 -10.334  1.00  0.00      PROB C
ATOM   3388  OH  TYR   240      19.390   2.623 -10.847  1.00  0.00      PROB O
ATOM   3389  HH  TYR   240      19.997   2.592 -11.590  1.00  0.00      PROB H
ATOM   3390  CD2 TYR   240      18.896  -0.217  -8.522  1.00  0.00      PROB C
ATOM   3391  HD2 TYR   240      18.656  -0.412  -7.486  1.00  0.00      PROB H
ATOM   3392  CE2 TYR   240      19.008   1.095  -8.988  1.00  0.00      PROB C
ATOM   3393  HE2 TYR   240      18.860   1.921  -8.308  1.00  0.00      PROB H
ATOM   3394  C   TYR   240      17.645  -4.684  -8.724  1.00  0.00      PROB C
ATOM   3395  O   TYR   240      18.684  -5.049  -8.199  1.00  0.00      PROB O
ATOM   3396  N   LEU   241      16.589  -5.529  -8.964  1.00  0.00      PROB N
ATOM   3397  HN  LEU   241      15.778  -5.192  -9.437  1.00  0.00      PROB H
ATOM   3398  CA  LEU   241      16.645  -6.994  -8.793  1.00  0.00      PROB C
ATOM   3399  HA  LEU   241      17.564  -7.392  -9.042  1.00  0.00      PROB H
ATOM   3400  CB  LEU   241      16.478  -7.277  -7.320  1.00  0.00      PROB C
ATOM   3401  HB1 LEU   241      15.402  -7.112  -7.120  1.00  0.00      PROB H
ATOM   3402  HB2 LEU   241      17.069  -6.491  -6.789  1.00  0.00      PROB H
ATOM   3403  CG  LEU   241      16.911  -8.619  -6.726  1.00  0.00      PROB C
ATOM   3404  HG  LEU   241      16.403  -9.460  -7.253  1.00  0.00      PROB H
ATOM   3405  CD1 LEU   241      18.407  -8.862  -6.765  1.00  0.00      PROB C
ATOM   3406 HD11 LEU   241      18.974  -7.992  -6.354  1.00  0.00      PROB H
ATOM   3407 HD12 LEU   241      18.613  -9.008  -7.829  1.00  0.00      PROB H
ATOM   3408 HD13 LEU   241      18.741  -9.794  -6.274  1.00  0.00      PROB H
ATOM   3409  CD2 LEU   241      16.525  -8.547  -5.268  1.00  0.00      PROB C
ATOM   3410 HD21 LEU   241      15.422  -8.554  -5.171  1.00  0.00      PROB H
ATOM   3411 HD22 LEU   241      16.930  -7.608  -4.828  1.00  0.00      PROB H
ATOM   3412 HD23 LEU   241      16.964  -9.396  -4.720  1.00  0.00      PROB H
ATOM   3413  C   LEU   241      15.771  -7.803  -9.735  1.00  0.00      PROB C
ATOM   3414  O   LEU   241      14.628  -7.382  -9.940  1.00  0.00      PROB O
ATOM   3415  N   PRO   242      16.189  -8.937 -10.387  1.00  0.00      PROB N
ATOM   3416  CD  PRO   242      17.497  -9.574 -10.409  1.00  0.00      PROB C
ATOM   3417  HD1 PRO   242      17.714 -10.242  -9.555  1.00  0.00      PROB H
ATOM   3418  HD2 PRO   242      18.209  -8.826 -10.352  1.00  0.00      PROB H
ATOM   3419  CA  PRO   242      15.324  -9.718 -11.227  1.00  0.00      PROB C
ATOM   3420  HA  PRO   242      14.861  -9.027 -11.915  1.00  0.00      PROB H
ATOM   3421  CB  PRO   242      16.224 -10.760 -11.930  1.00  0.00      PROB C
ATOM   3422  HB1 PRO   242      15.958 -10.873 -13.000  1.00  0.00      PROB H
ATOM   3423  HB2 PRO   242      16.195 -11.741 -11.405  1.00  0.00      PROB H
ATOM   3424  CG  PRO   242      17.628 -10.219 -11.779  1.00  0.00      PROB C
ATOM   3425  HG1 PRO   242      18.422 -10.992 -11.807  1.00  0.00      PROB H
ATOM   3426  HG2 PRO   242      17.834  -9.449 -12.562  1.00  0.00      PROB H
ATOM   3427  C   PRO   242      14.249 -10.375 -10.425  1.00  0.00      PROB C
ATOM   3428  O   PRO   242      14.300 -10.434  -9.199  1.00  0.00      PROB O
ATOM   3429  N   GLU   243      13.222 -10.860 -11.122  1.00  0.00      PROB N
ATOM   3430  HN  GLU   243      13.260 -10.913 -12.117  1.00  0.00      PROB H
ATOM   3431  CA  GLU   243      11.992 -11.270 -10.499  1.00  0.00      PROB C
ATOM   3432  HA  GLU   243      11.684 -10.496  -9.813  1.00  0.00      PROB H
ATOM   3433  CB  GLU   243      10.908 -11.464 -11.570  1.00  0.00      PROB C
ATOM   3434  HB1 GLU   243       9.999 -11.933 -11.128  1.00  0.00      PROB H
ATOM   3435  HB2 GLU   243      11.286 -12.142 -12.370  1.00  0.00      PROB H
ATOM   3436  CG  GLU   243      10.468 -10.140 -12.233  1.00  0.00      PROB C
ATOM   3437  HG1 GLU   243      11.334  -9.633 -12.707  1.00  0.00      PROB H
ATOM   3438  HG2 GLU   243      10.016  -9.470 -11.477  1.00  0.00      PROB H
ATOM   3439  CD  GLU   243       9.428 -10.380 -13.331  1.00  0.00      PROB C
ATOM   3440  OE1 GLU   243       9.138 -11.563 -13.634  1.00  0.00      PROB O
ATOM   3441  OE2 GLU   243       8.914  -9.355 -13.843  1.00  0.00      PROB O
ATOM   3442  C   GLU   243      12.111 -12.533  -9.693  1.00  0.00      PROB C
ATOM   3443  O   GLU   243      11.896 -12.541  -8.485  1.00  0.00      PROB O
ATOM   3444  N   TRP   244      12.511 -13.641 -10.337  1.00  0.00      PROB N
ATOM   3445  HN  TRP   244      12.696 -13.627 -11.315  1.00  0.00      PROB H
ATOM   3446  CA  TRP   244      12.651 -14.924  -9.677  1.00  0.00      PROB C
ATOM   3447  HA  TRP   244      11.737 -15.130  -9.137  1.00  0.00      PROB H
ATOM   3448  CB  TRP   244      12.910 -16.050 -10.692  1.00  0.00      PROB C
ATOM   3449  HB1 TRP   244      13.117 -16.998 -10.145  1.00  0.00      PROB H
ATOM   3450  HB2 TRP   244      13.810 -15.796 -11.297  1.00  0.00      PROB H
ATOM   3451  CG  TRP   244      11.770 -16.307 -11.622  1.00  0.00      PROB C
ATOM   3452  CD1 TRP   244      10.520 -15.740 -11.594  1.00  0.00      PROB C
ATOM   3453  HD1 TRP   244      10.194 -14.994 -10.882  1.00  0.00      PROB H
ATOM   3454  NE1 TRP   244       9.762 -16.247 -12.612  1.00  0.00      PROB N
ATOM   3455  HE1 TRP   244       8.848 -16.000 -12.855  1.00  0.00      PROB H
ATOM   3456  CE2 TRP   244      10.499 -17.152 -13.319  1.00  0.00      PROB C
ATOM   3457  CD2 TRP   244      11.778 -17.228 -12.721  1.00  0.00      PROB C
ATOM   3458  CE3 TRP   244      12.738 -18.097 -13.242  1.00  0.00      PROB C
ATOM   3459  HE3 TRP   244      13.716 -18.185 -12.789  1.00  0.00      PROB H
ATOM   3460  CZ3 TRP   244      12.393 -18.872 -14.352  1.00  0.00      PROB C
ATOM   3461  HZ3 TRP   244      13.115 -19.570 -14.750  1.00  0.00      PROB H
ATOM   3462  CZ2 TRP   244      10.166 -17.916 -14.425  1.00  0.00      PROB C
ATOM   3463  HZ2 TRP   244       9.187 -17.866 -14.869  1.00  0.00      PROB H
ATOM   3464  CH2 TRP   244      11.132 -18.784 -14.932  1.00  0.00      PROB C
ATOM   3465  HH2 TRP   244      10.879 -19.411 -15.774  1.00  0.00      PROB H
ATOM   3466  C   TRP   244      13.739 -14.924  -8.644  1.00  0.00      PROB C
ATOM   3467  O   TRP   244      13.646 -15.564  -7.603  1.00  0.00      PROB O
ATOM   3468  N   THR   245      14.795 -14.143  -8.906  1.00  0.00      PROB N
ATOM   3469  HN  THR   245      14.865 -13.664  -9.776  1.00  0.00      PROB H
ATOM   3470  CA  THR   245      15.816 -13.841  -7.928  1.00  0.00      PROB C
ATOM   3471  HA  THR   245      16.255 -14.774  -7.605  1.00  0.00      PROB H
ATOM   3472  CB  THR   245      16.876 -12.960  -8.555  1.00  0.00      PROB C
ATOM   3473  HB  THR   245      16.440 -11.986  -8.881  1.00  0.00      PROB H
ATOM   3474  OG1 THR   245      17.439 -13.606  -9.691  1.00  0.00      PROB O
ATOM   3475  HG1 THR   245      17.074 -14.498  -9.720  1.00  0.00      PROB H
ATOM   3476  CG2 THR   245      18.014 -12.697  -7.574  1.00  0.00      PROB C
ATOM   3477 HG21 THR   245      18.362 -13.659  -7.139  1.00  0.00      PROB H
ATOM   3478 HG22 THR   245      17.676 -12.034  -6.754  1.00  0.00      PROB H
ATOM   3479 HG23 THR   245      18.867 -12.206  -8.088  1.00  0.00      PROB H
ATOM   3480  C   THR   245      15.266 -13.169  -6.682  1.00  0.00      PROB C
ATOM   3481  O   THR   245      15.591 -13.544  -5.562  1.00  0.00      PROB O
ATOM   3482  N   ALA   246      14.364 -12.187  -6.834  1.00  0.00      PROB N
ATOM   3483  HN  ALA   246      14.033 -11.908  -7.735  1.00  0.00      PROB H
ATOM   3484  CA  ALA   246      13.746 -11.512  -5.717  1.00  0.00      PROB C
ATOM   3485  HA  ALA   246      14.539 -11.179  -5.063  1.00  0.00      PROB H
ATOM   3486  CB  ALA   246      12.929 -10.298  -6.197  1.00  0.00      PROB C
ATOM   3487  HB1 ALA   246      12.111 -10.619  -6.876  1.00  0.00      PROB H
ATOM   3488  HB2 ALA   246      13.598  -9.603  -6.750  1.00  0.00      PROB H
ATOM   3489  HB3 ALA   246      12.489  -9.758  -5.330  1.00  0.00      PROB H
ATOM   3490  C   ALA   246      12.870 -12.419  -4.883  1.00  0.00      PROB C
ATOM   3491  O   ALA   246      12.902 -12.385  -3.653  1.00  0.00      PROB O
ATOM   3492  N   TRP   247      12.074 -13.289  -5.529  1.00  0.00      PROB N
ATOM   3493  HN  TRP   247      12.033 -13.304  -6.528  1.00  0.00      PROB H
ATOM   3494  CA  TRP   247      11.268 -14.255  -4.814  1.00  0.00      PROB C
ATOM   3495  HA  TRP   247      10.723 -13.711  -4.054  1.00  0.00      PROB H
ATOM   3496  CB  TRP   247      10.257 -14.958  -5.747  1.00  0.00      PROB C
ATOM   3497  HB1 TRP   247       9.679 -15.707  -5.161  1.00  0.00      PROB H
ATOM   3498  HB2 TRP   247      10.822 -15.495  -6.541  1.00  0.00      PROB H
ATOM   3499  CG  TRP   247       9.281 -14.020  -6.388  1.00  0.00      PROB C
ATOM   3500  CD1 TRP   247       9.184 -13.723  -7.723  1.00  0.00      PROB C
ATOM   3501  HD1 TRP   247       9.832 -14.128  -8.487  1.00  0.00      PROB H
ATOM   3502  NE1 TRP   247       8.190 -12.801  -7.921  1.00  0.00      PROB N
ATOM   3503  HE1 TRP   247       7.860 -12.436  -8.766  1.00  0.00      PROB H
ATOM   3504  CE2 TRP   247       7.615 -12.484  -6.726  1.00  0.00      PROB C
ATOM   3505  CD2 TRP   247       8.282 -13.227  -5.723  1.00  0.00      PROB C
ATOM   3506  CE3 TRP   247       7.902 -13.077  -4.389  1.00  0.00      PROB C
ATOM   3507  HE3 TRP   247       8.400 -13.621  -3.601  1.00  0.00      PROB H
ATOM   3508  CZ3 TRP   247       6.862 -12.198  -4.088  1.00  0.00      PROB C
ATOM   3509  HZ3 TRP   247       6.551 -12.069  -3.060  1.00  0.00      PROB H
ATOM   3510  CZ2 TRP   247       6.586 -11.609  -6.425  1.00  0.00      PROB C
ATOM   3511  HZ2 TRP   247       6.068 -11.056  -7.195  1.00  0.00      PROB H
ATOM   3512  CH2 TRP   247       6.212 -11.478  -5.086  1.00  0.00      PROB C
ATOM   3513  HH2 TRP   247       5.406 -10.806  -4.817  1.00  0.00      PROB H
ATOM   3514  C   TRP   247      12.098 -15.277  -4.064  1.00  0.00      PROB C
ATOM   3515  O   TRP   247      11.803 -15.633  -2.923  1.00  0.00      PROB O
ATOM   3516  N   LEU   248      13.191 -15.756  -4.679  1.00  0.00      PROB N
ATOM   3517  HN  LEU   248      13.431 -15.492  -5.615  1.00  0.00      PROB H
ATOM   3518  CA  LEU   248      14.125 -16.617  -3.996  1.00  0.00      PROB C
ATOM   3519  HA  LEU   248      13.554 -17.418  -3.551  1.00  0.00      PROB H
ATOM   3520  CB  LEU   248      15.167 -17.192  -4.968  1.00  0.00      PROB C
ATOM   3521  HB1 LEU   248      15.981 -17.687  -4.390  1.00  0.00      PROB H
ATOM   3522  HB2 LEU   248      15.610 -16.361  -5.560  1.00  0.00      PROB H
ATOM   3523  CG  LEU   248      14.591 -18.248  -5.921  1.00  0.00      PROB C
ATOM   3524  HG  LEU   248      13.727 -17.818  -6.481  1.00  0.00      PROB H
ATOM   3525  CD1 LEU   248      15.664 -18.657  -6.929  1.00  0.00      PROB C
ATOM   3526 HD11 LEU   248      16.539 -19.084  -6.392  1.00  0.00      PROB H
ATOM   3527 HD12 LEU   248      15.999 -17.764  -7.489  1.00  0.00      PROB H
ATOM   3528 HD13 LEU   248      15.264 -19.416  -7.633  1.00  0.00      PROB H
ATOM   3529  CD2 LEU   248      14.106 -19.474  -5.145  1.00  0.00      PROB C
ATOM   3530 HD21 LEU   248      13.194 -19.230  -4.559  1.00  0.00      PROB H
ATOM   3531 HD22 LEU   248      14.900 -19.815  -4.446  1.00  0.00      PROB H
ATOM   3532 HD23 LEU   248      13.864 -20.300  -5.845  1.00  0.00      PROB H
ATOM   3533  C   LEU   248      14.831 -15.962  -2.835  1.00  0.00      PROB C
ATOM   3534  O   LEU   248      15.048 -16.586  -1.803  1.00  0.00      PROB O
ATOM   3535  N   ILE   249      15.208 -14.681  -2.956  1.00  0.00      PROB N
ATOM   3536  HN  ILE   249      15.031 -14.173  -3.803  1.00  0.00      PROB H
ATOM   3537  CA  ILE   249      15.817 -13.952  -1.860  1.00  0.00      PROB C
ATOM   3538  HA  ILE   249      16.638 -14.553  -1.489  1.00  0.00      PROB H
ATOM   3539  CB  ILE   249      16.386 -12.624  -2.329  1.00  0.00      PROB C
ATOM   3540  HB  ILE   249      15.617 -12.099  -2.945  1.00  0.00      PROB H
ATOM   3541  CG2 ILE   249      16.784 -11.709  -1.154  1.00  0.00      PROB C
ATOM   3542 HG21 ILE   249      17.571 -12.205  -0.546  1.00  0.00      PROB H
ATOM   3543 HG22 ILE   249      15.920 -11.468  -0.503  1.00  0.00      PROB H
ATOM   3544 HG23 ILE   249      17.195 -10.750  -1.534  1.00  0.00      PROB H
ATOM   3545  CG1 ILE   249      17.631 -12.905  -3.193  1.00  0.00      PROB C
ATOM   3546 HG11 ILE   249      17.441 -13.756  -3.880  1.00  0.00      PROB H
ATOM   3547 HG12 ILE   249      18.475 -13.180  -2.520  1.00  0.00      PROB H
ATOM   3548  CD  ILE   249      18.033 -11.705  -4.033  1.00  0.00      PROB C
ATOM   3549  HD1 ILE   249      18.242 -10.834  -3.383  1.00  0.00      PROB H
ATOM   3550  HD2 ILE   249      17.199 -11.434  -4.714  1.00  0.00      PROB H
ATOM   3551  HD3 ILE   249      18.942 -11.932  -4.627  1.00  0.00      PROB H
ATOM   3552  C   ILE   249      14.881 -13.808  -0.686  1.00  0.00      PROB C
ATOM   3553  O   ILE   249      15.270 -14.038   0.459  1.00  0.00      PROB O
ATOM   3554  N   LEU   250      13.595 -13.492  -0.939  1.00  0.00      PROB N
ATOM   3555  HN  LEU   250      13.291 -13.296  -1.874  1.00  0.00      PROB H
ATOM   3556  CA  LEU   250      12.604 -13.463   0.117  1.00  0.00      PROB C
ATOM   3557  HA  LEU   250      12.942 -12.775   0.878  1.00  0.00      PROB H
ATOM   3558  CB  LEU   250      11.234 -13.024  -0.445  1.00  0.00      PROB C
ATOM   3559  HB1 LEU   250      10.445 -13.187   0.324  1.00  0.00      PROB H
ATOM   3560  HB2 LEU   250      10.995 -13.654  -1.333  1.00  0.00      PROB H
ATOM   3561  CG  LEU   250      11.133 -11.551  -0.878  1.00  0.00      PROB C
ATOM   3562  HG  LEU   250      11.954 -11.309  -1.594  1.00  0.00      PROB H
ATOM   3563  CD1 LEU   250       9.789 -11.319  -1.574  1.00  0.00      PROB C
ATOM   3564 HD11 LEU   250       8.960 -11.565  -0.876  1.00  0.00      PROB H
ATOM   3565 HD12 LEU   250       9.699 -11.966  -2.472  1.00  0.00      PROB H
ATOM   3566 HD13 LEU   250       9.688 -10.258  -1.885  1.00  0.00      PROB H
ATOM   3567  CD2 LEU   250      11.250 -10.624   0.331  1.00  0.00      PROB C
ATOM   3568 HD21 LEU   250      12.237 -10.768   0.819  1.00  0.00      PROB H
ATOM   3569 HD22 LEU   250      10.458 -10.857   1.074  1.00  0.00      PROB H
ATOM   3570 HD23 LEU   250      11.151  -9.560   0.025  1.00  0.00      PROB H
ATOM   3571  C   LEU   250      12.411 -14.803   0.807  1.00  0.00      PROB C
ATOM   3572  O   LEU   250      12.449 -14.919   2.035  1.00  0.00      PROB O
ATOM   3573  N   ALA   251      12.261 -15.883   0.021  1.00  0.00      PROB N
ATOM   3574  HN  ALA   251      12.278 -15.806  -0.978  1.00  0.00      PROB H
ATOM   3575  CA  ALA   251      12.063 -17.206   0.553  1.00  0.00      PROB C
ATOM   3576  HA  ALA   251      11.255 -17.156   1.275  1.00  0.00      PROB H
ATOM   3577  CB  ALA   251      11.674 -18.152  -0.589  1.00  0.00      PROB C
ATOM   3578  HB1 ALA   251      12.483 -18.232  -1.340  1.00  0.00      PROB H
ATOM   3579  HB2 ALA   251      10.736 -17.814  -1.072  1.00  0.00      PROB H
ATOM   3580  HB3 ALA   251      11.475 -19.165  -0.230  1.00  0.00      PROB H
ATOM   3581  C   ALA   251      13.268 -17.725   1.309  1.00  0.00      PROB C
ATOM   3582  O   ALA   251      13.139 -18.390   2.328  1.00  0.00      PROB O
ATOM   3583  N   VAL   252      14.491 -17.407   0.872  1.00  0.00      PROB N
ATOM   3584  HN  VAL   252      14.619 -16.832   0.061  1.00  0.00      PROB H
ATOM   3585  CA  VAL   252      15.677 -17.835   1.582  1.00  0.00      PROB C
ATOM   3586  HA  VAL   252      15.528 -18.854   1.914  1.00  0.00      PROB H
ATOM   3587  CB  VAL   252      16.883 -17.801   0.652  1.00  0.00      PROB C
ATOM   3588  HB  VAL   252      16.912 -16.828   0.105  1.00  0.00      PROB H
ATOM   3589  CG1 VAL   252      18.196 -17.974   1.426  1.00  0.00      PROB C
ATOM   3590 HG11 VAL   252      18.130 -18.865   2.087  1.00  0.00      PROB H
ATOM   3591 HG12 VAL   252      18.419 -17.075   2.035  1.00  0.00      PROB H
ATOM   3592 HG13 VAL   252      19.033 -18.127   0.710  1.00  0.00      PROB H
ATOM   3593  CG2 VAL   252      16.760 -18.945  -0.371  1.00  0.00      PROB C
ATOM   3594 HG21 VAL   252      15.836 -18.839  -0.976  1.00  0.00      PROB H
ATOM   3595 HG22 VAL   252      16.740 -19.926   0.151  1.00  0.00      PROB H
ATOM   3596 HG23 VAL   252      17.634 -18.929  -1.056  1.00  0.00      PROB H
ATOM   3597  C   VAL   252      15.918 -17.037   2.851  1.00  0.00      PROB C
ATOM   3598  O   VAL   252      16.245 -17.579   3.911  1.00  0.00      PROB O
ATOM   3599  N   ILE   253      15.715 -15.706   2.801  1.00  0.00      PROB N
ATOM   3600  HN  ILE   253      15.402 -15.241   1.968  1.00  0.00      PROB H
ATOM   3601  CA  ILE   253      16.039 -14.866   3.937  1.00  0.00      PROB C
ATOM   3602  HA  ILE   253      16.970 -15.223   4.353  1.00  0.00      PROB H
ATOM   3603  CB  ILE   253      16.225 -13.410   3.523  1.00  0.00      PROB C
ATOM   3604  HB  ILE   253      16.748 -13.391   2.536  1.00  0.00      PROB H
ATOM   3605  CG2 ILE   253      14.883 -12.664   3.398  1.00  0.00      PROB C
ATOM   3606 HG21 ILE   253      14.439 -12.488   4.402  1.00  0.00      PROB H
ATOM   3607 HG22 ILE   253      14.168 -13.232   2.775  1.00  0.00      PROB H
ATOM   3608 HG23 ILE   253      15.042 -11.671   2.923  1.00  0.00      PROB H
ATOM   3609  CG1 ILE   253      17.107 -12.683   4.546  1.00  0.00      PROB C
ATOM   3610 HG11 ILE   253      17.967 -13.323   4.840  1.00  0.00      PROB H
ATOM   3611 HG12 ILE   253      16.476 -12.507   5.434  1.00  0.00      PROB H
ATOM   3612  CD  ILE   253      17.615 -11.338   4.044  1.00  0.00      PROB C
ATOM   3613  HD1 ILE   253      16.765 -10.675   3.786  1.00  0.00      PROB H
ATOM   3614  HD2 ILE   253      18.247 -11.478   3.143  1.00  0.00      PROB H
ATOM   3615  HD3 ILE   253      18.204 -10.837   4.841  1.00  0.00      PROB H
ATOM   3616  C   ILE   253      15.023 -15.017   5.047  1.00  0.00      PROB C
ATOM   3617  O   ILE   253      15.329 -14.840   6.226  1.00  0.00      PROB O
ATOM   3618  N   SER   254      13.784 -15.430   4.713  1.00  0.00      PROB N
ATOM   3619  HN  SER   254      13.525 -15.523   3.749  1.00  0.00      PROB H
ATOM   3620  CA  SER   254      12.813 -15.797   5.729  1.00  0.00      PROB C
ATOM   3621  HA  SER   254      12.720 -14.969   6.416  1.00  0.00      PROB H
ATOM   3622  CB  SER   254      11.431 -16.100   5.105  1.00  0.00      PROB C
ATOM   3623  HB1 SER   254      11.105 -15.219   4.511  1.00  0.00      PROB H
ATOM   3624  HB2 SER   254      10.685 -16.285   5.906  1.00  0.00      PROB H
ATOM   3625  OG  SER   254      11.449 -17.229   4.239  1.00  0.00      PROB O
ATOM   3626  HG1 SER   254      12.031 -17.041   3.490  1.00  0.00      PROB H
ATOM   3627  C   SER   254      13.261 -16.976   6.561  1.00  0.00      PROB C
ATOM   3628  O   SER   254      13.210 -16.971   7.788  1.00  0.00      PROB O
ATOM   3629  N   VAL   255      13.781 -18.008   5.901  1.00  0.00      PROB N
ATOM   3630  HN  VAL   255      13.819 -18.030   4.902  1.00  0.00      PROB H
ATOM   3631  CA  VAL   255      14.325 -19.150   6.555  1.00  0.00      PROB C
ATOM   3632  HA  VAL   255      13.585 -19.556   7.236  1.00  0.00      PROB H
ATOM   3633  CB  VAL   255      14.656 -20.131   5.499  1.00  0.00      PROB C
ATOM   3634  HB  VAL   255      15.306 -19.777   4.671  1.00  0.00      PROB H
ATOM   3635  CG1 VAL   255      15.386 -21.230   6.156  1.00  0.00      PROB C
ATOM   3636 HG11 VAL   255      14.750 -21.568   7.017  1.00  0.00      PROB H
ATOM   3637 HG12 VAL   255      16.416 -21.147   6.523  1.00  0.00      PROB H
ATOM   3638 HG13 VAL   255      15.429 -21.935   5.300  1.00  0.00      PROB H
ATOM   3639  CG2 VAL   255      13.367 -20.630   4.860  1.00  0.00      PROB C
ATOM   3640 HG21 VAL   255      12.937 -19.792   4.277  1.00  0.00      PROB H
ATOM   3641 HG22 VAL   255      12.611 -20.996   5.588  1.00  0.00      PROB H
ATOM   3642 HG23 VAL   255      13.568 -21.440   4.137  1.00  0.00      PROB H
ATOM   3643  C   VAL   255      15.570 -18.870   7.356  1.00  0.00      PROB C
ATOM   3644  O   VAL   255      15.765 -19.348   8.475  1.00  0.00      PROB O
ATOM   3645  N   TYR   256      16.471 -18.073   6.771  1.00  0.00      PROB N
ATOM   3646  HN  TYR   256      16.300 -17.703   5.855  1.00  0.00      PROB H
ATOM   3647  CA  TYR   256      17.680 -17.676   7.437  1.00  0.00      PROB C
ATOM   3648  HA  TYR   256      18.169 -18.583   7.766  1.00  0.00      PROB H
ATOM   3649  CB  TYR   256      18.630 -16.916   6.485  1.00  0.00      PROB C
ATOM   3650  HB1 TYR   256      18.105 -16.025   6.080  1.00  0.00      PROB H
ATOM   3651  HB2 TYR   256      18.934 -17.577   5.647  1.00  0.00      PROB H
ATOM   3652  CG  TYR   256      19.870 -16.466   7.214  1.00  0.00      PROB C
ATOM   3653  CD1 TYR   256      20.833 -17.409   7.611  1.00  0.00      PROB C
ATOM   3654  HD1 TYR   256      20.693 -18.451   7.367  1.00  0.00      PROB H
ATOM   3655  CE1 TYR   256      21.962 -17.008   8.336  1.00  0.00      PROB C
ATOM   3656  HE1 TYR   256      22.712 -17.730   8.624  1.00  0.00      PROB H
ATOM   3657  CZ  TYR   256      22.119 -15.662   8.678  1.00  0.00      PROB C
ATOM   3658  OH  TYR   256      23.273 -15.244   9.357  1.00  0.00      PROB O
ATOM   3659  HH  TYR   256      23.175 -14.302   9.495  1.00  0.00      PROB H
ATOM   3660  CD2 TYR   256      20.042 -15.117   7.565  1.00  0.00      PROB C
ATOM   3661  HD2 TYR   256      19.292 -14.388   7.293  1.00  0.00      PROB H
ATOM   3662  CE2 TYR   256      21.166 -14.714   8.295  1.00  0.00      PROB C
ATOM   3663  HE2 TYR   256      21.291 -13.673   8.550  1.00  0.00      PROB H
ATOM   3664  C   TYR   256      17.396 -16.866   8.681  1.00  0.00      PROB C
ATOM   3665  O   TYR   256      18.024 -17.041   9.714  1.00  0.00      PROB O
ATOM   3666  N   ASP   257      16.420 -15.956   8.638  1.00  0.00      PROB N
ATOM   3667  HN  ASP   257      15.912 -15.787   7.791  1.00  0.00      PROB H
ATOM   3668  CA  ASP   257      16.113 -15.167   9.803  1.00  0.00      PROB C
ATOM   3669  HA  ASP   257      17.034 -14.913  10.319  1.00  0.00      PROB H
ATOM   3670  CB  ASP   257      15.377 -13.892   9.377  1.00  0.00      PROB C
ATOM   3671  HB1 ASP   257      15.041 -13.337  10.274  1.00  0.00      PROB H
ATOM   3672  HB2 ASP   257      14.502 -14.144   8.742  1.00  0.00      PROB H
ATOM   3673  CG  ASP   257      16.368 -13.037   8.607  1.00  0.00      PROB C
ATOM   3674  OD1 ASP   257      17.569 -12.975   8.792  1.00  0.00      PROB O
ATOM   3675  OD2 ASP   257      15.767 -12.284   7.644  1.00  0.00      PROB O
ATOM   3676  HD2 ASP   257      16.437 -11.757   7.203  1.00  0.00      PROB H
ATOM   3677  C   ASP   257      15.291 -15.941  10.811  1.00  0.00      PROB C
ATOM   3678  O   ASP   257      15.289 -15.627  11.998  1.00  0.00      PROB O
ATOM   3679  N   LEU   258      14.599 -17.012  10.383  1.00  0.00      PROB N
ATOM   3680  HN  LEU   258      14.495 -17.215   9.405  1.00  0.00      PROB H
ATOM   3681  CA  LEU   258      14.064 -17.972  11.314  1.00  0.00      PROB C
ATOM   3682  HA  LEU   258      13.495 -17.424  12.049  1.00  0.00      PROB H
ATOM   3683  CB  LEU   258      13.152 -18.960  10.567  1.00  0.00      PROB C
ATOM   3684  HB1 LEU   258      13.748 -19.521   9.818  1.00  0.00      PROB H
ATOM   3685  HB2 LEU   258      12.380 -18.374  10.021  1.00  0.00      PROB H
ATOM   3686  CG  LEU   258      12.437 -19.982  11.455  1.00  0.00      PROB C
ATOM   3687  HG  LEU   258      13.184 -20.594  12.018  1.00  0.00      PROB H
ATOM   3688  CD1 LEU   258      11.545 -19.278  12.465  1.00  0.00      PROB C
ATOM   3689 HD11 LEU   258      10.770 -18.676  11.947  1.00  0.00      PROB H
ATOM   3690 HD12 LEU   258      12.128 -18.621  13.140  1.00  0.00      PROB H
ATOM   3691 HD13 LEU   258      11.048 -20.053  13.072  1.00  0.00      PROB H
ATOM   3692  CD2 LEU   258      11.593 -20.925  10.591  1.00  0.00      PROB C
ATOM   3693 HD21 LEU   258      12.250 -21.460   9.874  1.00  0.00      PROB H
ATOM   3694 HD22 LEU   258      10.832 -20.354  10.022  1.00  0.00      PROB H
ATOM   3695 HD23 LEU   258      11.082 -21.673  11.235  1.00  0.00      PROB H
ATOM   3696  C   LEU   258      15.147 -18.718  12.070  1.00  0.00      PROB C
ATOM   3697  O   LEU   258      15.096 -18.886  13.286  1.00  0.00      PROB O
ATOM   3698  N   VAL   259      16.211 -19.155  11.371  1.00  0.00      PROB N
ATOM   3699  HN  VAL   259      16.278 -19.001  10.380  1.00  0.00      PROB H
ATOM   3700  CA  VAL   259      17.219 -19.993  11.998  1.00  0.00      PROB C
ATOM   3701  HA  VAL   259      16.745 -20.595  12.760  1.00  0.00      PROB H
ATOM   3702  CB  VAL   259      17.840 -20.943  10.967  1.00  0.00      PROB C
ATOM   3703  HB  VAL   259      17.011 -21.339  10.329  1.00  0.00      PROB H
ATOM   3704  CG1 VAL   259      18.848 -20.216  10.065  1.00  0.00      PROB C
ATOM   3705 HG11 VAL   259      19.755 -19.911  10.627  1.00  0.00      PROB H
ATOM   3706 HG12 VAL   259      18.381 -19.312   9.645  1.00  0.00      PROB H
ATOM   3707 HG13 VAL   259      19.162 -20.871   9.226  1.00  0.00      PROB H
ATOM   3708  CG2 VAL   259      18.491 -22.165  11.636  1.00  0.00      PROB C
ATOM   3709 HG21 VAL   259      17.772 -22.659  12.320  1.00  0.00      PROB H
ATOM   3710 HG22 VAL   259      19.400 -21.871  12.201  1.00  0.00      PROB H
ATOM   3711 HG23 VAL   259      18.784 -22.901  10.857  1.00  0.00      PROB H
ATOM   3712  C   VAL   259      18.260 -19.155  12.721  1.00  0.00      PROB C
ATOM   3713  O   VAL   259      18.963 -19.652  13.594  1.00  0.00      PROB O
ATOM   3714  N   ALA   260      18.361 -17.840  12.434  1.00  0.00      PROB N
ATOM   3715  HN  ALA   260      17.786 -17.437  11.718  1.00  0.00      PROB H
ATOM   3716  CA  ALA   260      19.406 -16.987  12.965  1.00  0.00      PROB C
ATOM   3717  HA  ALA   260      20.223 -17.599  13.326  1.00  0.00      PROB H
ATOM   3718  CB  ALA   260      19.927 -16.049  11.860  1.00  0.00      PROB C
ATOM   3719  HB1 ALA   260      19.110 -15.419  11.452  1.00  0.00      PROB H
ATOM   3720  HB2 ALA   260      20.356 -16.646  11.026  1.00  0.00      PROB H
ATOM   3721  HB3 ALA   260      20.703 -15.354  12.220  1.00  0.00      PROB H
ATOM   3722  C   ALA   260      18.942 -16.158  14.146  1.00  0.00      PROB C
ATOM   3723  O   ALA   260      19.639 -15.238  14.584  1.00  0.00      PROB O
ATOM   3724  N   VAL   261      17.756 -16.480  14.699  1.00  0.00      PROB N
ATOM   3725  HN  VAL   261      17.158 -17.136  14.240  1.00  0.00      PROB H
ATOM   3726  CA  VAL   261      17.303 -15.875  15.939  1.00  0.00      PROB C
ATOM   3727  HA  VAL   261      18.071 -15.250  16.361  1.00  0.00      PROB H
ATOM   3728  CB  VAL   261      16.009 -15.082  15.745  1.00  0.00      PROB C
ATOM   3729  HB  VAL   261      15.221 -15.735  15.300  1.00  0.00      PROB H
ATOM   3730  CG1 VAL   261      15.486 -14.506  17.078  1.00  0.00      PROB C
ATOM   3731 HG11 VAL   261      16.256 -13.859  17.546  1.00  0.00      PROB H
ATOM   3732 HG12 VAL   261      15.214 -15.316  17.786  1.00  0.00      PROB H
ATOM   3733 HG13 VAL   261      14.575 -13.898  16.890  1.00  0.00      PROB H
ATOM   3734  CG2 VAL   261      16.273 -13.936  14.758  1.00  0.00      PROB C
ATOM   3735 HG21 VAL   261      16.574 -14.333  13.766  1.00  0.00      PROB H
ATOM   3736 HG22 VAL   261      17.081 -13.275  15.136  1.00  0.00      PROB H
ATOM   3737 HG23 VAL   261      15.347 -13.339  14.620  1.00  0.00      PROB H
ATOM   3738  C   VAL   261      17.097 -16.939  16.965  1.00  0.00      PROB C
ATOM   3739  O   VAL   261      17.402 -16.796  18.147  1.00  0.00      PROB O
ATOM   3740  N   LEU   262      16.565 -18.071  16.555  1.00  0.00      PROB N
ATOM   3741  HN  LEU   262      16.319 -18.281  15.610  1.00  0.00      PROB H
ATOM   3742  CA  LEU   262      16.133 -18.984  17.542  1.00  0.00      PROB C
ATOM   3743  HA  LEU   262      15.686 -18.547  18.414  1.00  0.00      PROB H
ATOM   3744  CB  LEU   262      15.002 -19.673  16.842  1.00  0.00      PROB C
ATOM   3745  HB1 LEU   262      14.972 -20.517  17.566  1.00  0.00      PROB H
ATOM   3746  HB2 LEU   262      15.327 -19.888  15.792  1.00  0.00      PROB H
ATOM   3747  CG  LEU   262      13.531 -19.269  16.835  1.00  0.00      PROB C
ATOM   3748  HG  LEU   262      12.902 -19.705  16.042  1.00  0.00      PROB H
ATOM   3749  CD1 LEU   262      13.014 -19.553  18.251  1.00  0.00      PROB C
ATOM   3750 HD11 LEU   262      13.461 -18.774  18.877  1.00  0.00      PROB H
ATOM   3751 HD12 LEU   262      13.368 -20.537  18.652  1.00  0.00      PROB H
ATOM   3752 HD13 LEU   262      11.911 -19.570  18.333  1.00  0.00      PROB H
ATOM   3753  CD2 LEU   262      13.310 -17.995  16.109  1.00  0.00      PROB C
ATOM   3754 HD21 LEU   262      13.566 -18.200  15.024  1.00  0.00      PROB H
ATOM   3755 HD22 LEU   262      14.019 -17.298  16.558  1.00  0.00      PROB H
ATOM   3756 HD23 LEU   262      12.250 -17.682  16.217  1.00  0.00      PROB H
ATOM   3757  C   LEU   262      17.242 -19.947  18.025  1.00  0.00      PROB C
ATOM   3758  O   LEU   262      17.148 -20.541  19.096  1.00  0.00      PROB O
ATOM   3759  N   CYS   263      18.307 -20.159  17.224  1.00  0.00      PROB N
ATOM   3760  HN  CYS   263      18.384 -19.715  16.336  1.00  0.00      PROB H
ATOM   3761  CA  CYS   263      19.428 -20.963  17.639  1.00  0.00      PROB C
ATOM   3762  HA  CYS   263      19.016 -21.894  17.998  1.00  0.00      PROB H
ATOM   3763  CB  CYS   263      20.382 -21.250  16.462  1.00  0.00      PROB C
ATOM   3764  HB1 CYS   263      21.322 -21.710  16.828  1.00  0.00      PROB H
ATOM   3765  HB2 CYS   263      20.633 -20.285  15.972  1.00  0.00      PROB H
ATOM   3766  SG  CYS   263      19.637 -22.349  15.240  1.00  0.00      PROB S
ATOM   3767  HG1 CYS   263      19.071 -21.409  14.493  1.00  0.00      PROB H
ATOM   3768  C   CYS   263      20.212 -20.320  18.768  1.00  0.00      PROB C
ATOM   3769  O   CYS   263      20.179 -19.103  18.933  1.00  0.00      PROB O
ATOM   3770  N   PRO   264      20.977 -21.105  19.546  1.00  0.00      PROB N
ATOM   3771  CD  PRO   264      20.757 -22.536  19.778  1.00  0.00      PROB C
ATOM   3772  HD1 PRO   264      21.416 -23.106  19.089  1.00  0.00      PROB H
ATOM   3773  HD2 PRO   264      19.698 -22.851  19.661  1.00  0.00      PROB H
ATOM   3774  CA  PRO   264      21.798 -20.533  20.601  1.00  0.00      PROB C
ATOM   3775  HA  PRO   264      21.197 -19.915  21.192  1.00  0.00      PROB H
ATOM   3776  CB  PRO   264      22.261 -21.711  21.438  1.00  0.00      PROB C
ATOM   3777  HB1 PRO   264      22.353 -21.423  22.512  1.00  0.00      PROB H
ATOM   3778  HB2 PRO   264      23.218 -22.103  21.051  1.00  0.00      PROB H
ATOM   3779  CG  PRO   264      21.165 -22.745  21.233  1.00  0.00      PROB C
ATOM   3780  HG1 PRO   264      21.497 -23.772  21.430  1.00  0.00      PROB H
ATOM   3781  HG2 PRO   264      20.322 -22.524  21.917  1.00  0.00      PROB H
ATOM   3782  C   PRO   264      22.943 -19.738  20.062  1.00  0.00      PROB C
ATOM   3783  O   PRO   264      23.383 -18.740  20.613  1.00  0.00      PROB O
ATOM   3784  N   LYS   265      23.496 -20.225  18.967  1.00  0.00      PROB N
ATOM   3785  HN  LYS   265      23.149 -21.043  18.545  1.00  0.00      PROB H
ATOM   3786  CA  LYS   265      24.471 -19.533  18.223  1.00  0.00      PROB C
ATOM   3787  HA  LYS   265      25.059 -18.894  18.874  1.00  0.00      PROB H
ATOM   3788  CB  LYS   265      25.296 -20.589  17.491  1.00  0.00      PROB C
ATOM   3789  HB1 LYS   265      25.668 -21.264  18.301  1.00  0.00      PROB H
ATOM   3790  HB2 LYS   265      26.088 -20.039  16.925  1.00  0.00      PROB H
ATOM   3791  CG  LYS   265      24.736 -21.679  16.659  1.00  0.00      PROB C
ATOM   3792  HG1 LYS   265      24.294 -21.194  15.766  1.00  0.00      PROB H
ATOM   3793  HG2 LYS   265      23.989 -22.187  17.301  1.00  0.00      PROB H
ATOM   3794  CD  LYS   265      25.835 -22.667  16.243  1.00  0.00      PROB C
ATOM   3795  HD1 LYS   265      26.311 -23.180  17.112  1.00  0.00      PROB H
ATOM   3796  HD2 LYS   265      26.656 -22.121  15.709  1.00  0.00      PROB H
ATOM   3797  CE  LYS   265      25.228 -23.705  15.328  1.00  0.00      PROB C
ATOM   3798  HE1 LYS   265      26.010 -24.361  14.901  1.00  0.00      PROB H
ATOM   3799  HE2 LYS   265      24.681 -23.157  14.526  1.00  0.00      PROB H
ATOM   3800  NZ  LYS   265      24.265 -24.525  16.094  1.00  0.00      PROB N
ATOM   3801  HZ1 LYS   265      23.530 -23.932  16.517  1.00  0.00      PROB H
ATOM   3802  HZ2 LYS   265      24.716 -25.090  16.849  1.00  0.00      PROB H
ATOM   3803  HZ3 LYS   265      23.802 -25.221  15.482  1.00  0.00      PROB H
ATOM   3804  C   LYS   265      23.850 -18.680  17.200  1.00  0.00      PROB C
ATOM   3805  O   LYS   265      24.067 -18.887  16.028  1.00  0.00      PROB O
ATOM   3806  N   GLY   266      22.981 -17.754  17.574  1.00  0.00      PROB N
ATOM   3807  HN  GLY   266      22.678 -17.726  18.525  1.00  0.00      PROB H
ATOM   3808  CA  GLY   266      22.379 -16.881  16.593  1.00  0.00      PROB C
ATOM   3809  HA1 GLY   266      21.429 -16.580  16.990  1.00  0.00      PROB H
ATOM   3810  HA2 GLY   266      22.248 -17.438  15.683  1.00  0.00      PROB H
ATOM   3811  C   GLY   266      23.203 -15.631  16.373  1.00  0.00      PROB C
ATOM   3812  O   GLY   266      23.675 -15.046  17.349  1.00  0.00      PROB O
ATOM   3813  N   PRO   267      23.350 -15.102  15.155  1.00  0.00      PROB N
ATOM   3814  CD  PRO   267      23.053 -15.783  13.903  1.00  0.00      PROB C
ATOM   3815  HD1 PRO   267      22.011 -15.620  13.618  1.00  0.00      PROB H
ATOM   3816  HD2 PRO   267      23.126 -16.884  14.013  1.00  0.00      PROB H
ATOM   3817  CA  PRO   267      24.109 -13.881  14.915  1.00  0.00      PROB C
ATOM   3818  HA  PRO   267      25.060 -13.953  15.427  1.00  0.00      PROB H
ATOM   3819  CB  PRO   267      24.212 -13.748  13.382  1.00  0.00      PROB C
ATOM   3820  HB1 PRO   267      25.205 -13.347  13.078  1.00  0.00      PROB H
ATOM   3821  HB2 PRO   267      23.390 -13.162  12.928  1.00  0.00      PROB H
ATOM   3822  CG  PRO   267      24.031 -15.156  12.881  1.00  0.00      PROB C
ATOM   3823  HG1 PRO   267      23.712 -15.309  11.840  1.00  0.00      PROB H
ATOM   3824  HG2 PRO   267      25.085 -15.514  12.938  1.00  0.00      PROB H
ATOM   3825  C   PRO   267      23.376 -12.696  15.460  1.00  0.00      PROB C
ATOM   3826  O   PRO   267      24.005 -11.761  15.940  1.00  0.00      PROB O
ATOM   3827  N   LEU   268      22.034 -12.709  15.395  1.00  0.00      PROB N
ATOM   3828  HN  LEU   268      21.534 -13.448  14.948  1.00  0.00      PROB H
ATOM   3829  CA  LEU   268      21.258 -11.613  15.925  1.00  0.00      PROB C
ATOM   3830  HA  LEU   268      21.859 -10.717  15.962  1.00  0.00      PROB H
ATOM   3831  CB  LEU   268      19.994 -11.364  15.068  1.00  0.00      PROB C
ATOM   3832  HB1 LEU   268      19.217 -10.865  15.692  1.00  0.00      PROB H
ATOM   3833  HB2 LEU   268      19.589 -12.342  14.728  1.00  0.00      PROB H
ATOM   3834  CG  LEU   268      20.181 -10.462  13.833  1.00  0.00      PROB C
ATOM   3835  HG  LEU   268      20.808  -9.582  14.113  1.00  0.00      PROB H
ATOM   3836  CD1 LEU   268      20.859 -11.185  12.665  1.00  0.00      PROB C
ATOM   3837 HD11 LEU   268      20.271 -12.079  12.367  1.00  0.00      PROB H
ATOM   3838 HD12 LEU   268      21.879 -11.510  12.952  1.00  0.00      PROB H
ATOM   3839 HD13 LEU   268      20.941 -10.513  11.785  1.00  0.00      PROB H
ATOM   3840  CD2 LEU   268      18.812  -9.931  13.393  1.00  0.00      PROB C
ATOM   3841 HD21 LEU   268      18.357  -9.325  14.203  1.00  0.00      PROB H
ATOM   3842 HD22 LEU   268      18.135 -10.778  13.146  1.00  0.00      PROB H
ATOM   3843 HD23 LEU   268      18.929  -9.301  12.490  1.00  0.00      PROB H
ATOM   3844  C   LEU   268      20.814 -11.880  17.344  1.00  0.00      PROB C
ATOM   3845  O   LEU   268      20.448 -10.971  18.082  1.00  0.00      PROB O
ATOM   3846  N   ARG   269      20.855 -13.138  17.810  1.00  0.00      PROB N
ATOM   3847  HN  ARG   269      21.128 -13.896  17.227  1.00  0.00      PROB H
ATOM   3848  CA  ARG   269      20.557 -13.424  19.189  1.00  0.00      PROB C
ATOM   3849  HA  ARG   269      19.658 -12.889  19.456  1.00  0.00      PROB H
ATOM   3850  CB  ARG   269      20.324 -14.917  19.358  1.00  0.00      PROB C
ATOM   3851  HB1 ARG   269      21.234 -15.496  19.073  1.00  0.00      PROB H
ATOM   3852  HB2 ARG   269      19.490 -15.249  18.696  1.00  0.00      PROB H
ATOM   3853  CG  ARG   269      19.935 -15.268  20.792  1.00  0.00      PROB C
ATOM   3854  HG1 ARG   269      20.750 -15.024  21.513  1.00  0.00      PROB H
ATOM   3855  HG2 ARG   269      19.808 -16.349  20.717  1.00  0.00      PROB H
ATOM   3856  CD  ARG   269      18.576 -14.724  21.216  1.00  0.00      PROB C
ATOM   3857  HD1 ARG   269      17.799 -15.167  20.546  1.00  0.00      PROB H
ATOM   3858  HD2 ARG   269      18.603 -13.616  21.142  1.00  0.00      PROB H
ATOM   3859  NE  ARG   269      18.283 -15.132  22.627  1.00  0.00      PROB N
ATOM   3860  HE  ARG   269      19.020 -15.676  23.058  1.00  0.00      PROB H
ATOM   3861  CZ  ARG   269      17.258 -14.645  23.321  1.00  0.00      PROB C
ATOM   3862  NH1 ARG   269      16.380 -13.848  22.734  1.00  0.00      PROB N
ATOM   3863 HH11 ARG   269      16.519 -13.699  21.758  1.00  0.00      PROB H
ATOM   3864 HH12 ARG   269      15.714 -13.338  23.265  1.00  0.00      PROB H
ATOM   3865  NH2 ARG   269      17.094 -15.019  24.573  1.00  0.00      PROB N
ATOM   3866 HH21 ARG   269      17.856 -15.493  25.008  1.00  0.00      PROB H
ATOM   3867 HH22 ARG   269      16.381 -14.583  25.115  1.00  0.00      PROB H
ATOM   3868  C   ARG   269      21.634 -12.944  20.141  1.00  0.00      PROB C
ATOM   3869  O   ARG   269      21.372 -12.362  21.196  1.00  0.00      PROB O
ATOM   3870  N   MET   270      22.903 -13.107  19.726  1.00  0.00      PROB N
ATOM   3871  HN  MET   270      23.125 -13.612  18.890  1.00  0.00      PROB H
ATOM   3872  CA  MET   270      24.018 -12.613  20.494  1.00  0.00      PROB C
ATOM   3873  HA  MET   270      23.930 -13.006  21.502  1.00  0.00      PROB H
ATOM   3874  CB  MET   270      25.349 -13.083  19.911  1.00  0.00      PROB C
ATOM   3875  HB1 MET   270      26.192 -12.550  20.413  1.00  0.00      PROB H
ATOM   3876  HB2 MET   270      25.375 -12.834  18.824  1.00  0.00      PROB H
ATOM   3877  CG  MET   270      25.554 -14.579  20.099  1.00  0.00      PROB C
ATOM   3878  HG1 MET   270      24.785 -15.166  19.550  1.00  0.00      PROB H
ATOM   3879  HG2 MET   270      25.512 -14.863  21.169  1.00  0.00      PROB H
ATOM   3880  SD  MET   270      27.165 -14.970  19.541  1.00  0.00      PROB S
ATOM   3881  CE  MET   270      26.928 -16.733  19.856  1.00  0.00      PROB C
ATOM   3882  HE1 MET   270      26.186 -17.258  19.213  1.00  0.00      PROB H
ATOM   3883  HE2 MET   270      26.850 -17.087  20.887  1.00  0.00      PROB H
ATOM   3884  HE3 MET   270      27.863 -17.064  19.479  1.00  0.00      PROB H
ATOM   3885  C   MET   270      24.023 -11.114  20.623  1.00  0.00      PROB C
ATOM   3886  O   MET   270      24.394 -10.571  21.657  1.00  0.00      PROB O
ATOM   3887  N   LEU   271      23.569 -10.390  19.589  1.00  0.00      PROB N
ATOM   3888  HN  LEU   271      23.243 -10.838  18.760  1.00  0.00      PROB H
ATOM   3889  CA  LEU   271      23.392  -8.956  19.685  1.00  0.00      PROB C
ATOM   3890  HA  LEU   271      24.336  -8.524  19.980  1.00  0.00      PROB H
ATOM   3891  CB  LEU   271      22.940  -8.387  18.327  1.00  0.00      PROB C
ATOM   3892  HB1 LEU   271      22.670  -7.312  18.444  1.00  0.00      PROB H
ATOM   3893  HB2 LEU   271      22.035  -8.936  17.983  1.00  0.00      PROB H
ATOM   3894  CG  LEU   271      23.994  -8.463  17.211  1.00  0.00      PROB C
ATOM   3895  HG  LEU   271      24.359  -9.513  17.103  1.00  0.00      PROB H
ATOM   3896  CD1 LEU   271      23.353  -8.041  15.885  1.00  0.00      PROB C
ATOM   3897 HD11 LEU   271      22.965  -7.003  15.961  1.00  0.00      PROB H
ATOM   3898 HD12 LEU   271      22.503  -8.708  15.633  1.00  0.00      PROB H
ATOM   3899 HD13 LEU   271      24.092  -8.087  15.059  1.00  0.00      PROB H
ATOM   3900  CD2 LEU   271      25.185  -7.555  17.530  1.00  0.00      PROB C
ATOM   3901 HD21 LEU   271      25.675  -7.872  18.474  1.00  0.00      PROB H
ATOM   3902 HD22 LEU   271      24.837  -6.506  17.649  1.00  0.00      PROB H
ATOM   3903 HD23 LEU   271      25.932  -7.595  16.710  1.00  0.00      PROB H
ATOM   3904  C   LEU   271      22.385  -8.523  20.738  1.00  0.00      PROB C
ATOM   3905  O   LEU   271      22.625  -7.617  21.538  1.00  0.00      PROB O
ATOM   3906  N   VAL   272      21.223  -9.202  20.786  1.00  0.00      PROB N
ATOM   3907  HN  VAL   272      21.040  -9.958  20.158  1.00  0.00      PROB H
ATOM   3908  CA  VAL   272      20.201  -8.935  21.779  1.00  0.00      PROB C
ATOM   3909  HA  VAL   272      20.025  -7.868  21.772  1.00  0.00      PROB H
ATOM   3910  CB  VAL   272      18.904  -9.655  21.431  1.00  0.00      PROB C
ATOM   3911  HB  VAL   272      19.086 -10.753  21.375  1.00  0.00      PROB H
ATOM   3912  CG1 VAL   272      17.810  -9.377  22.478  1.00  0.00      PROB C
ATOM   3913 HG11 VAL   272      17.721  -8.284  22.661  1.00  0.00      PROB H
ATOM   3914 HG12 VAL   272      18.047  -9.883  23.438  1.00  0.00      PROB H
ATOM   3915 HG13 VAL   272      16.832  -9.750  22.108  1.00  0.00      PROB H
ATOM   3916  CG2 VAL   272      18.424  -9.176  20.050  1.00  0.00      PROB C
ATOM   3917 HG21 VAL   272      19.169  -9.403  19.263  1.00  0.00      PROB H
ATOM   3918 HG22 VAL   272      18.245  -8.080  20.052  1.00  0.00      PROB H
ATOM   3919 HG23 VAL   272      17.479  -9.693  19.780  1.00  0.00      PROB H
ATOM   3920  C   VAL   272      20.677  -9.258  23.182  1.00  0.00      PROB C
ATOM   3921  O   VAL   272      20.472  -8.498  24.125  1.00  0.00      PROB O
ATOM   3922  N   GLU   273      21.392 -10.380  23.353  1.00  0.00      PROB N
ATOM   3923  HN  GLU   273      21.576 -11.005  22.592  1.00  0.00      PROB H
ATOM   3924  CA  GLU   273      21.985 -10.734  24.616  1.00  0.00      PROB C
ATOM   3925  HA  GLU   273      21.207 -10.731  25.365  1.00  0.00      PROB H
ATOM   3926  CB  GLU   273      22.613 -12.129  24.539  1.00  0.00      PROB C
ATOM   3927  HB1 GLU   273      23.159 -12.329  25.483  1.00  0.00      PROB H
ATOM   3928  HB2 GLU   273      23.336 -12.171  23.693  1.00  0.00      PROB H
ATOM   3929  CG  GLU   273      21.577 -13.256  24.391  1.00  0.00      PROB C
ATOM   3930  HG1 GLU   273      20.937 -13.080  23.505  1.00  0.00      PROB H
ATOM   3931  HG2 GLU   273      20.934 -13.295  25.293  1.00  0.00      PROB H
ATOM   3932  CD  GLU   273      22.267 -14.604  24.235  1.00  0.00      PROB C
ATOM   3933  OE1 GLU   273      23.524 -14.640  24.150  1.00  0.00      PROB O
ATOM   3934  OE2 GLU   273      21.501 -15.604  24.246  1.00  0.00      PROB O
ATOM   3935  C   GLU   273      23.016  -9.753  25.103  1.00  0.00      PROB C
ATOM   3936  O   GLU   273      22.987  -9.370  26.266  1.00  0.00      PROB O
ATOM   3937  N   THR   274      23.899  -9.293  24.198  1.00  0.00      PROB N
ATOM   3938  HN  THR   274      23.852  -9.595  23.246  1.00  0.00      PROB H
ATOM   3939  CA  THR   274      24.968  -8.359  24.527  1.00  0.00      PROB C
ATOM   3940  HA  THR   274      25.468  -8.711  25.418  1.00  0.00      PROB H
ATOM   3941  CB  THR   274      25.989  -8.272  23.405  1.00  0.00      PROB C
ATOM   3942  HB  THR   274      25.529  -7.801  22.515  1.00  0.00      PROB H
ATOM   3943  OG1 THR   274      26.415  -9.562  23.001  1.00  0.00      PROB O
ATOM   3944  HG1 THR   274      25.606 -10.021  22.720  1.00  0.00      PROB H
ATOM   3945  CG2 THR   274      27.245  -7.525  23.845  1.00  0.00      PROB C
ATOM   3946 HG21 THR   274      27.715  -8.067  24.699  1.00  0.00      PROB H
ATOM   3947 HG22 THR   274      27.008  -6.492  24.164  1.00  0.00      PROB H
ATOM   3948 HG23 THR   274      27.979  -7.486  23.012  1.00  0.00      PROB H
ATOM   3949  C   THR   274      24.414  -6.986  24.846  1.00  0.00      PROB C
ATOM   3950  O   THR   274      24.900  -6.261  25.714  1.00  0.00      PROB O
ATOM   3951  N   ALA   275      23.318  -6.582  24.171  1.00  0.00      PROB N
ATOM   3952  HN  ALA   275      22.922  -7.122  23.426  1.00  0.00      PROB H
ATOM   3953  CA  ALA   275      22.616  -5.364  24.542  1.00  0.00      PROB C
ATOM   3954  HA  ALA   275      23.346  -4.568  24.650  1.00  0.00      PROB H
ATOM   3955  CB  ALA   275      21.611  -4.975  23.450  1.00  0.00      PROB C
ATOM   3956  HB1 ALA   275      20.856  -5.773  23.297  1.00  0.00      PROB H
ATOM   3957  HB2 ALA   275      22.170  -4.822  22.506  1.00  0.00      PROB H
ATOM   3958  HB3 ALA   275      21.097  -4.024  23.715  1.00  0.00      PROB H
ATOM   3959  C   ALA   275      21.902  -5.475  25.878  1.00  0.00      PROB C
ATOM   3960  O   ALA   275      21.859  -4.535  26.664  1.00  0.00      PROB O
ATOM   3961  N   GLN   276      21.367  -6.671  26.196  1.00  0.00      PROB N
ATOM   3962  HN  GLN   276      21.373  -7.432  25.547  1.00  0.00      PROB H
ATOM   3963  CA  GLN   276      20.684  -6.900  27.448  1.00  0.00      PROB C
ATOM   3964  HA  GLN   276      20.146  -6.000  27.722  1.00  0.00      PROB H
ATOM   3965  CB  GLN   276      19.704  -8.091  27.365  1.00  0.00      PROB C
ATOM   3966  HB1 GLN   276      19.412  -8.420  28.390  1.00  0.00      PROB H
ATOM   3967  HB2 GLN   276      20.235  -8.940  26.874  1.00  0.00      PROB H
ATOM   3968  CG  GLN   276      18.414  -7.760  26.598  1.00  0.00      PROB C
ATOM   3969  HG1 GLN   276      18.666  -7.467  25.557  1.00  0.00      PROB H
ATOM   3970  HG2 GLN   276      17.891  -6.922  27.102  1.00  0.00      PROB H
ATOM   3971  CD  GLN   276      17.496  -8.976  26.562  1.00  0.00      PROB C
ATOM   3972  OE1 GLN   276      17.809 -10.069  27.029  1.00  0.00      PROB O
ATOM   3973  NE2 GLN   276      16.290  -8.796  25.975  1.00  0.00      PROB N
ATOM   3974 HE21 GLN   276      15.686  -9.585  25.957  1.00  0.00      PROB H
ATOM   3975 HE22 GLN   276      16.035  -7.899  25.631  1.00  0.00      PROB H
ATOM   3976  C   GLN   276      21.619  -7.177  28.586  1.00  0.00      PROB C
ATOM   3977  O   GLN   276      21.187  -7.299  29.728  1.00  0.00      PROB O
ATOM   3978  N   GLU   277      22.937  -7.281  28.321  1.00  0.00      PROB N
ATOM   3979  HN  GLU   277      23.291  -7.399  27.393  1.00  0.00      PROB H
ATOM   3980  CA  GLU   277      23.902  -7.281  29.384  1.00  0.00      PROB C
ATOM   3981  HA  GLU   277      23.590  -8.094  29.992  1.00  0.00      PROB H
ATOM   3982  CB  GLU   277      25.341  -7.504  28.867  1.00  0.00      PROB C
ATOM   3983  HB1 GLU   277      26.082  -7.299  29.675  1.00  0.00      PROB H
ATOM   3984  HB2 GLU   277      25.538  -6.787  28.039  1.00  0.00      PROB H
ATOM   3985  CG  GLU   277      25.632  -8.933  28.345  1.00  0.00      PROB C
ATOM   3986  HG1 GLU   277      24.963  -9.181  27.507  1.00  0.00      PROB H
ATOM   3987  HG2 GLU   277      25.477  -9.677  29.151  1.00  0.00      PROB H
ATOM   3988  CD  GLU   277      27.076  -9.083  27.857  1.00  0.00      PROB C
ATOM   3989  OE1 GLU   277      27.792  -8.042  27.851  1.00  0.00      PROB O
ATOM   3990  OE2 GLU   277      27.492 -10.218  27.502  1.00  0.00      PROB O
ATOM   3991  C   GLU   277      23.873  -6.006  30.221  1.00  0.00      PROB C
ATOM   3992  O   GLU   277      23.936  -5.994  31.452  1.00  0.00      PROB O
ATOM   3993  N   ARG   278      23.758  -4.875  29.527  1.00  0.00      PROB N
ATOM   3994  HN  ARG   278      23.614  -4.911  28.537  1.00  0.00      PROB H
ATOM   3995  CA  ARG   278      23.759  -3.579  30.128  1.00  0.00      PROB C
ATOM   3996  HA  ARG   278      23.825  -3.661  31.203  1.00  0.00      PROB H
ATOM   3997  CB  ARG   278      24.972  -2.772  29.608  1.00  0.00      PROB C
ATOM   3998  HB1 ARG   278      24.908  -1.707  29.914  1.00  0.00      PROB H
ATOM   3999  HB2 ARG   278      24.961  -2.800  28.494  1.00  0.00      PROB H
ATOM   4000  CG  ARG   278      26.310  -3.345  30.115  1.00  0.00      PROB C
ATOM   4001  HG1 ARG   278      26.376  -4.429  29.873  1.00  0.00      PROB H
ATOM   4002  HG2 ARG   278      26.314  -3.259  31.226  1.00  0.00      PROB H
ATOM   4003  CD  ARG   278      27.548  -2.606  29.600  1.00  0.00      PROB C
ATOM   4004  HD1 ARG   278      28.439  -2.917  30.194  1.00  0.00      PROB H
ATOM   4005  HD2 ARG   278      27.385  -1.504  29.688  1.00  0.00      PROB H
ATOM   4006  NE  ARG   278      27.786  -2.966  28.168  1.00  0.00      PROB N
ATOM   4007  HE  ARG   278      27.144  -3.590  27.715  1.00  0.00      PROB H
ATOM   4008  CZ  ARG   278      28.744  -2.425  27.426  1.00  0.00      PROB C
ATOM   4009  NH1 ARG   278      29.629  -1.602  27.961  1.00  0.00      PROB N
ATOM   4010 HH11 ARG   278      29.466  -1.332  28.902  1.00  0.00      PROB H
ATOM   4011 HH12 ARG   278      30.090  -0.973  27.338  1.00  0.00      PROB H
ATOM   4012  NH2 ARG   278      28.994  -2.856  26.206  1.00  0.00      PROB N
ATOM   4013 HH21 ARG   278      29.377  -2.225  25.521  1.00  0.00      PROB H
ATOM   4014 HH22 ARG   278      28.345  -3.491  25.798  1.00  0.00      PROB H
ATOM   4015  C   ARG   278      22.449  -2.890  29.833  1.00  0.00      PROB C
ATOM   4016  O   ARG   278      21.517  -3.451  29.271  1.00  0.00      PROB O
ATOM   4017  N   ASN   279      22.348  -1.614  30.226  1.00  0.00      PROB N
ATOM   4018  HN  ASN   279      23.065  -1.159  30.740  1.00  0.00      PROB H
ATOM   4019  CA  ASN   279      21.215  -0.807  29.863  1.00  0.00      PROB C
ATOM   4020  HA  ASN   279      20.334  -1.424  29.705  1.00  0.00      PROB H
ATOM   4021  CB  ASN   279      20.935   0.229  30.967  1.00  0.00      PROB C
ATOM   4022  HB1 ASN   279      20.279   1.001  30.523  1.00  0.00      PROB H
ATOM   4023  HB2 ASN   279      21.875   0.708  31.295  1.00  0.00      PROB H
ATOM   4024  CG  ASN   279      20.219  -0.416  32.152  1.00  0.00      PROB C
ATOM   4025  OD1 ASN   279      19.271  -1.176  31.998  1.00  0.00      PROB O
ATOM   4026  ND2 ASN   279      20.688  -0.133  33.389  1.00  0.00      PROB N
ATOM   4027 HD21 ASN   279      20.106  -0.401  34.157  1.00  0.00      PROB H
ATOM   4028 HD22 ASN   279      21.357   0.590  33.498  1.00  0.00      PROB H
ATOM   4029  C   ASN   279      21.496  -0.116  28.543  1.00  0.00      PROB C
ATOM   4030  O   ASN   279      21.928   1.030  28.470  1.00  0.00      PROB O
ATOM   4031  N   GLU   280      21.206  -0.813  27.447  1.00  0.00      PROB N
ATOM   4032  HN  GLU   280      20.906  -1.766  27.502  1.00  0.00      PROB H
ATOM   4033  CA  GLU   280      21.360  -0.276  26.130  1.00  0.00      PROB C
ATOM   4034  HA  GLU   280      21.398   0.803  26.153  1.00  0.00      PROB H
ATOM   4035  CB  GLU   280      22.632  -0.807  25.427  1.00  0.00      PROB C
ATOM   4036  HB1 GLU   280      22.600  -0.563  24.340  1.00  0.00      PROB H
ATOM   4037  HB2 GLU   280      22.656  -1.917  25.529  1.00  0.00      PROB H
ATOM   4038  CG  GLU   280      23.960  -0.245  25.989  1.00  0.00      PROB C
ATOM   4039  HG1 GLU   280      24.056  -0.514  27.060  1.00  0.00      PROB H
ATOM   4040  HG2 GLU   280      23.955   0.862  25.916  1.00  0.00      PROB H
ATOM   4041  CD  GLU   280      25.183  -0.784  25.238  1.00  0.00      PROB C
ATOM   4042  OE1 GLU   280      25.031  -1.677  24.366  1.00  0.00      PROB O
ATOM   4043  OE2 GLU   280      26.323  -0.335  25.531  1.00  0.00      PROB O
ATOM   4044  C   GLU   280      20.165  -0.657  25.309  1.00  0.00      PROB C
ATOM   4045  O   GLU   280      19.946  -1.816  24.963  1.00  0.00      PROB O
ATOM   4046  N   THR   281      19.370   0.332  24.875  1.00  0.00      PROB N
ATOM   4047  HN  THR   281      19.333   1.221  25.320  1.00  0.00      PROB H
ATOM   4048  CA  THR   281      18.665   0.215  23.609  1.00  0.00      PROB C
ATOM   4049  HA  THR   281      18.064  -0.681  23.640  1.00  0.00      PROB H
ATOM   4050  CB  THR   281      17.788   1.417  23.320  1.00  0.00      PROB C
ATOM   4051  HB  THR   281      17.257   1.302  22.347  1.00  0.00      PROB H
ATOM   4052  OG1 THR   281      18.559   2.609  23.291  1.00  0.00      PROB O
ATOM   4053  HG1 THR   281      19.444   2.362  22.976  1.00  0.00      PROB H
ATOM   4054  CG2 THR   281      16.733   1.563  24.431  1.00  0.00      PROB C
ATOM   4055 HG21 THR   281      17.226   1.706  25.418  1.00  0.00      PROB H
ATOM   4056 HG22 THR   281      16.104   0.651  24.487  1.00  0.00      PROB H
ATOM   4057 HG23 THR   281      16.101   2.454  24.240  1.00  0.00      PROB H
ATOM   4058  C   THR   281      19.678   0.060  22.485  1.00  0.00      PROB C
ATOM   4059  O   THR   281      20.719   0.709  22.518  1.00  0.00      PROB O
ATOM   4060  N   LEU   282      19.394  -0.813  21.502  1.00  0.00      PROB N
ATOM   4061  HN  LEU   282      18.487  -1.196  21.377  1.00  0.00      PROB H
ATOM   4062  CA  LEU   282      20.442  -1.355  20.655  1.00  0.00      PROB C
ATOM   4063  HA  LEU   282      21.252  -1.689  21.291  1.00  0.00      PROB H
ATOM   4064  CB  LEU   282      19.850  -2.548  19.872  1.00  0.00      PROB C
ATOM   4065  HB1 LEU   282      19.037  -2.179  19.222  1.00  0.00      PROB H
ATOM   4066  HB2 LEU   282      19.407  -3.245  20.613  1.00  0.00      PROB H
ATOM   4067  CG  LEU   282      20.824  -3.363  19.008  1.00  0.00      PROB C
ATOM   4068  HG  LEU   282      21.281  -2.696  18.253  1.00  0.00      PROB H
ATOM   4069  CD1 LEU   282      21.947  -3.958  19.851  1.00  0.00      PROB C
ATOM   4070 HD11 LEU   282      21.513  -4.631  20.613  1.00  0.00      PROB H
ATOM   4071 HD12 LEU   282      22.529  -3.157  20.359  1.00  0.00      PROB H
ATOM   4072 HD13 LEU   282      22.647  -4.543  19.219  1.00  0.00      PROB H
ATOM   4073  CD2 LEU   282      20.088  -4.478  18.256  1.00  0.00      PROB C
ATOM   4074 HD21 LEU   282      19.588  -4.068  17.357  1.00  0.00      PROB H
ATOM   4075 HD22 LEU   282      19.331  -4.951  18.916  1.00  0.00      PROB H
ATOM   4076 HD23 LEU   282      20.804  -5.256  17.919  1.00  0.00      PROB H
ATOM   4077  C   LEU   282      21.044  -0.328  19.722  1.00  0.00      PROB C
ATOM   4078  O   LEU   282      22.207   0.034  19.837  1.00  0.00      PROB O
ATOM   4079  N   PHE   283      20.234   0.248  18.821  1.00  0.00      PROB N
ATOM   4080  HN  PHE   283      19.300  -0.057  18.664  1.00  0.00      PROB H
ATOM   4081  CA  PHE   283      20.683   1.363  18.021  1.00  0.00      PROB C
ATOM   4082  HA  PHE   283      21.434   1.901  18.586  1.00  0.00      PROB H
ATOM   4083  CB  PHE   283      21.248   0.930  16.639  1.00  0.00      PROB C
ATOM   4084  HB1 PHE   283      21.514   1.813  16.025  1.00  0.00      PROB H
ATOM   4085  HB2 PHE   283      20.486   0.324  16.105  1.00  0.00      PROB H
ATOM   4086  CG  PHE   283      22.491   0.099  16.783  1.00  0.00      PROB C
ATOM   4087  CD1 PHE   283      23.716   0.697  17.114  1.00  0.00      PROB C
ATOM   4088  HD1 PHE   283      23.763   1.762  17.285  1.00  0.00      PROB H
ATOM   4089  CE1 PHE   283      24.872  -0.082  17.249  1.00  0.00      PROB C
ATOM   4090  HE1 PHE   283      25.803   0.392  17.518  1.00  0.00      PROB H
ATOM   4091  CZ  PHE   283      24.816  -1.466  17.036  1.00  0.00      PROB C
ATOM   4092  HZ  PHE   283      25.706  -2.070  17.136  1.00  0.00      PROB H
ATOM   4093  CD2 PHE   283      22.453  -1.284  16.552  1.00  0.00      PROB C
ATOM   4094  HD2 PHE   283      21.510  -1.746  16.296  1.00  0.00      PROB H
ATOM   4095  CE2 PHE   283      23.602  -2.069  16.691  1.00  0.00      PROB C
ATOM   4096  HE2 PHE   283      23.550  -3.139  16.541  1.00  0.00      PROB H
ATOM   4097  C   PHE   283      19.502   2.292  17.800  1.00  0.00      PROB C
ATOM   4098  O   PHE   283      18.358   1.828  17.793  1.00  0.00      PROB O
ATOM   4099  N   PRO   284      19.702   3.608  17.660  1.00  0.00      PROB N
ATOM   4100  CD  PRO   284      20.922   4.329  18.058  1.00  0.00      PROB C
ATOM   4101  HD1 PRO   284      21.833   3.879  17.605  1.00  0.00      PROB H
ATOM   4102  HD2 PRO   284      21.019   4.325  19.170  1.00  0.00      PROB H
ATOM   4103  CA  PRO   284      18.627   4.517  17.269  1.00  0.00      PROB C
ATOM   4104  HA  PRO   284      17.728   4.288  17.826  1.00  0.00      PROB H
ATOM   4105  CB  PRO   284      19.183   5.925  17.551  1.00  0.00      PROB C
ATOM   4106  HB1 PRO   284      18.842   6.258  18.557  1.00  0.00      PROB H
ATOM   4107  HB2 PRO   284      18.856   6.676  16.800  1.00  0.00      PROB H
ATOM   4108  CG  PRO   284      20.710   5.757  17.557  1.00  0.00      PROB C
ATOM   4109  HG1 PRO   284      21.088   5.845  16.514  1.00  0.00      PROB H
ATOM   4110  HG2 PRO   284      21.197   6.519  18.200  1.00  0.00      PROB H
ATOM   4111  C   PRO   284      18.275   4.331  15.811  1.00  0.00      PROB C
ATOM   4112  O   PRO   284      17.105   4.432  15.457  1.00  0.00      PROB O
ATOM   4113  N   ALA   285      19.260   4.075  14.931  1.00  0.00      PROB N
ATOM   4114  HN  ALA   285      20.214   4.120  15.198  1.00  0.00      PROB H
ATOM   4115  CA  ALA   285      18.976   3.535  13.629  1.00  0.00      PROB C
ATOM   4116  HA  ALA   285      18.085   4.016  13.246  1.00  0.00      PROB H
ATOM   4117  CB  ALA   285      20.149   3.791  12.674  1.00  0.00      PROB C
ATOM   4118  HB1 ALA   285      21.074   3.305  13.054  1.00  0.00      PROB H
ATOM   4119  HB2 ALA   285      20.341   4.885  12.600  1.00  0.00      PROB H
ATOM   4120  HB3 ALA   285      19.941   3.412  11.652  1.00  0.00      PROB H
ATOM   4121  C   ALA   285      18.689   2.044  13.718  1.00  0.00      PROB C
ATOM   4122  O   ALA   285      18.712   1.450  14.792  1.00  0.00      PROB O
ATOM   4123  N   LEU   286      18.383   1.420  12.560  1.00  0.00      PROB N
ATOM   4124  HN  LEU   286      18.306   1.966  11.735  1.00  0.00      PROB H
ATOM   4125  CA  LEU   286      18.224  -0.020  12.399  1.00  0.00      PROB C
ATOM   4126  HA  LEU   286      18.070  -0.200  11.344  1.00  0.00      PROB H
ATOM   4127  CB  LEU   286      19.466  -0.827  12.875  1.00  0.00      PROB C
ATOM   4128  HB1 LEU   286      19.250  -1.911  12.759  1.00  0.00      PROB H
ATOM   4129  HB2 LEU   286      19.617  -0.623  13.957  1.00  0.00      PROB H
ATOM   4130  CG  LEU   286      20.822  -0.597  12.182  1.00  0.00      PROB C
ATOM   4131  HG  LEU   286      21.063   0.489  12.195  1.00  0.00      PROB H
ATOM   4132  CD1 LEU   286      21.901  -1.356  12.968  1.00  0.00      PROB C
ATOM   4133 HD11 LEU   286      21.660  -2.441  12.999  1.00  0.00      PROB H
ATOM   4134 HD12 LEU   286      21.937  -0.981  14.010  1.00  0.00      PROB H
ATOM   4135 HD13 LEU   286      22.902  -1.229  12.507  1.00  0.00      PROB H
ATOM   4136  CD2 LEU   286      20.823  -1.093  10.739  1.00  0.00      PROB C
ATOM   4137 HD21 LEU   286      20.066  -0.547  10.143  1.00  0.00      PROB H
ATOM   4138 HD22 LEU   286      20.578  -2.178  10.716  1.00  0.00      PROB H
ATOM   4139 HD23 LEU   286      21.824  -0.955  10.278  1.00  0.00      PROB H
ATOM   4140  C   LEU   286      17.006  -0.624  13.092  1.00  0.00      PROB C
ATOM   4141  O   LEU   286      16.673  -1.787  12.869  1.00  0.00      PROB O
ATOM   4142  N   ILE   287      16.291   0.145  13.928  1.00  0.00      PROB N
ATOM   4143  HN  ILE   287      16.528   1.103  14.058  1.00  0.00      PROB H
ATOM   4144  CA  ILE   287      15.192  -0.335  14.731  1.00  0.00      PROB C
ATOM   4145  HA  ILE   287      14.730  -1.182  14.249  1.00  0.00      PROB H
ATOM   4146  CB  ILE   287      15.638  -0.737  16.138  1.00  0.00      PROB C
ATOM   4147  HB  ILE   287      16.287   0.075  16.548  1.00  0.00      PROB H
ATOM   4148  CG2 ILE   287      14.427  -0.929  17.071  1.00  0.00      PROB C
ATOM   4149 HG21 ILE   287      13.689  -1.607  16.590  1.00  0.00      PROB H
ATOM   4150 HG22 ILE   287      13.945   0.042  17.295  1.00  0.00      PROB H
ATOM   4151 HG23 ILE   287      14.739  -1.380  18.030  1.00  0.00      PROB H
ATOM   4152  CG1 ILE   287      16.455  -2.042  16.113  1.00  0.00      PROB C
ATOM   4153 HG11 ILE   287      17.257  -1.974  15.349  1.00  0.00      PROB H
ATOM   4154 HG12 ILE   287      15.783  -2.888  15.845  1.00  0.00      PROB H
ATOM   4155  CD  ILE   287      17.120  -2.321  17.456  1.00  0.00      PROB C
ATOM   4156  HD1 ILE   287      16.373  -2.598  18.227  1.00  0.00      PROB H
ATOM   4157  HD2 ILE   287      17.673  -1.415  17.788  1.00  0.00      PROB H
ATOM   4158  HD3 ILE   287      17.825  -3.164  17.349  1.00  0.00      PROB H
ATOM   4159  C   ILE   287      14.152   0.757  14.804  1.00  0.00      PROB C
ATOM   4160  O   ILE   287      14.393   1.859  15.282  1.00  0.00      PROB O
ATOM   4161  N   TYR   288      12.926   0.496  14.332  1.00  0.00      PROB N
ATOM   4162  HN  TYR   288      12.714  -0.401  13.938  1.00  0.00      PROB H
ATOM   4163  CA  TYR   288      11.790   1.330  14.599  1.00  0.00      PROB C
ATOM   4164  HA  TYR   288      12.084   2.349  14.392  1.00  0.00      PROB H
ATOM   4165  CB  TYR   288      10.603   0.925  13.700  1.00  0.00      PROB C
ATOM   4166  HB1 TYR   288      10.257  -0.096  13.970  1.00  0.00      PROB H
ATOM   4167  HB2 TYR   288      10.928   0.920  12.638  1.00  0.00      PROB H
ATOM   4168  CG  TYR   288       9.450   1.872  13.833  1.00  0.00      PROB C
ATOM   4169  CD1 TYR   288       9.469   3.096  13.149  1.00  0.00      PROB C
ATOM   4170  HD1 TYR   288      10.321   3.357  12.536  1.00  0.00      PROB H
ATOM   4171  CE1 TYR   288       8.388   3.977  13.255  1.00  0.00      PROB C
ATOM   4172  HE1 TYR   288       8.396   4.915  12.720  1.00  0.00      PROB H
ATOM   4173  CZ  TYR   288       7.301   3.647  14.069  1.00  0.00      PROB C
ATOM   4174  OH  TYR   288       6.224   4.533  14.213  1.00  0.00      PROB O
ATOM   4175  HH  TYR   288       5.589   4.102  14.786  1.00  0.00      PROB H
ATOM   4176  CD2 TYR   288       8.340   1.538  14.626  1.00  0.00      PROB C
ATOM   4177  HD2 TYR   288       8.313   0.596  15.156  1.00  0.00      PROB H
ATOM   4178  CE2 TYR   288       7.269   2.429  14.751  1.00  0.00      PROB C
ATOM   4179  HE2 TYR   288       6.416   2.166  15.360  1.00  0.00      PROB H
ATOM   4180  C   TYR   288      11.390   1.254  16.060  1.00  0.00      PROB C
ATOM   4181  O   TYR   288      11.356   0.194  16.686  1.00  0.00      PROB O
ATOM   4182  N   SER   289      11.032   2.406  16.630  1.00  0.00      PROB N
ATOM   4183  HN  SER   289      11.009   3.247  16.094  1.00  0.00      PROB H
ATOM   4184  CA  SER   289      10.639   2.475  18.012  1.00  0.00      PROB C
ATOM   4185  HA  SER   289      10.416   1.488  18.395  1.00  0.00      PROB H
ATOM   4186  CB  SER   289      11.754   3.120  18.867  1.00  0.00      PROB C
ATOM   4187  HB1 SER   289      11.978   4.139  18.474  1.00  0.00      PROB H
ATOM   4188  HB2 SER   289      12.674   2.506  18.744  1.00  0.00      PROB H
ATOM   4189  OG  SER   289      11.425   3.178  20.258  1.00  0.00      PROB O
ATOM   4190  HG1 SER   289      10.951   4.022  20.382  1.00  0.00      PROB H
ATOM   4191  C   SER   289       9.384   3.287  18.113  1.00  0.00      PROB C
ATOM   4192  O   SER   289       9.330   4.442  17.700  1.00  0.00      PROB O
ATOM   4193  N   SER   290       8.326   2.703  18.697  1.00  0.00      PROB N
ATOM   4194  HN  SER   290       8.355   1.745  18.995  1.00  0.00      PROB H
ATOM   4195  CA  SER   290       7.047   3.369  18.851  1.00  0.00      PROB C
ATOM   4196  HA  SER   290       6.945   4.142  18.107  1.00  0.00      PROB H
ATOM   4197  CB  SER   290       5.883   2.356  18.691  1.00  0.00      PROB C
ATOM   4198  HB1 SER   290       6.009   1.834  17.712  1.00  0.00      PROB H
ATOM   4199  HB2 SER   290       4.908   2.892  18.668  1.00  0.00      PROB H
ATOM   4200  OG  SER   290       5.869   1.395  19.751  1.00  0.00      PROB O
ATOM   4201  HG1 SER   290       5.471   1.824  20.520  1.00  0.00      PROB H
ATOM   4202  C   SER   290       6.907   4.004  20.222  1.00  0.00      PROB C
ATOM   4203  O   SER   290       5.824   4.441  20.589  1.00  0.00      PROB O
ATOM   4204  N   THR   291       7.983   4.027  21.021  1.00  0.00      PROB N
ATOM   4205  HN  THR   291       8.863   3.768  20.639  1.00  0.00      PROB H
ATOM   4206  CA  THR   291       7.994   4.524  22.383  1.00  0.00      PROB C
ATOM   4207  HA  THR   291       7.141   4.103  22.943  1.00  0.00      PROB H
ATOM   4208  CB  THR   291       9.340   4.351  23.064  1.00  0.00      PROB C
ATOM   4209  HB  THR   291       9.324   4.734  24.119  1.00  0.00      PROB H
ATOM   4210  OG1 THR   291      10.422   4.985  22.361  1.00  0.00      PROB O
ATOM   4211  HG1 THR   291      10.293   5.945  22.483  1.00  0.00      PROB H
ATOM   4212  CG2 THR   291       9.607   2.857  23.074  1.00  0.00      PROB C
ATOM   4213 HG21 THR   291       9.663   2.454  22.042  1.00  0.00      PROB H
ATOM   4214 HG22 THR   291       8.764   2.348  23.581  1.00  0.00      PROB H
ATOM   4215 HG23 THR   291      10.559   2.659  23.596  1.00  0.00      PROB H
ATOM   4216  C   THR   291       7.868   6.031  22.534  1.00  0.00      PROB C
ATOM   4217  O   THR   291       7.383   6.950  22.033  1.00  0.00      PROB O
ATOM   4218  NT  THR   291       7.780   6.620  23.695  1.00  0.00      PROB N
ATOM   4219  HNT THR   291       7.784   6.111  24.508  1.00  0.00      PROB H
ATOM   4220  CAT THR   291       7.499   8.139  23.882  1.00  0.00      PROB C
ATOM   4221  HT1 THR   291       6.830   8.638  23.111  1.00  0.00      PROB H
ATOM   4222  HT2 THR   291       8.431   8.764  23.788  1.00  0.00      PROB H
ATOM   4223  HT3 THR   291       6.926   8.456  24.804  1.00  0.00      PROB H
TER
ATOM   4224  CAY GLU   376       4.888   0.642  34.313  1.00  0.00      PROC C
ATOM   4225  HY1 GLU   376       4.432  -0.287  34.721  1.00  0.00      PROC H
ATOM   4226  HY2 GLU   376       4.418   1.529  34.792  1.00  0.00      PROC H
ATOM   4227  HY3 GLU   376       5.978   0.627  34.520  1.00  0.00      PROC H
ATOM   4228  CY  GLU   376       4.645   0.687  32.849  1.00  0.00      PROC C
ATOM   4229  OY  GLU   376       4.000  -0.206  32.301  1.00  0.00      PROC O
ATOM   4230  N   GLU   376       5.139   1.743  32.175  1.00  0.00      PROC N
ATOM   4231  HN  GLU   376       5.683   2.456  32.610  1.00  0.00      PROC H
ATOM   4232  CA  GLU   376       5.030   1.869  30.739  1.00  0.00      PROC C
ATOM   4233  HA  GLU   376       3.967   1.857  30.525  1.00  0.00      PROC H
ATOM   4234  CB  GLU   376       5.649   3.195  30.229  1.00  0.00      PROC C
ATOM   4235  HB1 GLU   376       5.434   3.987  30.968  1.00  0.00      PROC H
ATOM   4236  HB2 GLU   376       5.172   3.448  29.255  1.00  0.00      PROC H
ATOM   4237  CG  GLU   376       7.187   3.215  30.051  1.00  0.00      PROC C
ATOM   4238  HG1 GLU   376       7.508   2.432  29.341  1.00  0.00      PROC H
ATOM   4239  HG2 GLU   376       7.626   2.973  31.027  1.00  0.00      PROC H
ATOM   4240  CD  GLU   376       7.772   4.550  29.543  1.00  0.00      PROC C
ATOM   4241  OE1 GLU   376       9.015   4.610  29.317  1.00  0.00      PROC O
ATOM   4242  OE2 GLU   376       6.998   5.516  29.297  1.00  0.00      PROC O
ATOM   4243  C   GLU   376       5.668   0.706  29.993  1.00  0.00      PROC C
ATOM   4244  O   GLU   376       6.396  -0.122  30.553  1.00  0.00      PROC O
ATOM   4245  N   ARG   377       5.374   0.588  28.693  1.00  0.00      PROC N
ATOM   4246  HN  ARG   377       4.779   1.235  28.222  1.00  0.00      PROC H
ATOM   4247  CA  ARG   377       5.980  -0.437  27.883  1.00  0.00      PROC C
ATOM   4248  HA  ARG   377       6.964  -0.663  28.276  1.00  0.00      PROC H
ATOM   4249  CB  ARG   377       5.104  -1.725  27.795  1.00  0.00      PROC C
ATOM   4250  HB1 ARG   377       5.791  -2.577  27.598  1.00  0.00      PROC H
ATOM   4251  HB2 ARG   377       4.398  -1.632  26.939  1.00  0.00      PROC H
ATOM   4252  CG  ARG   377       4.284  -2.043  29.069  1.00  0.00      PROC C
ATOM   4253  HG1 ARG   377       3.654  -1.175  29.294  1.00  0.00      PROC H
ATOM   4254  HG2 ARG   377       4.967  -2.129  29.941  1.00  0.00      PROC H
ATOM   4255  CD  ARG   377       3.390  -3.278  28.941  1.00  0.00      PROC C
ATOM   4256  HD1 ARG   377       4.037  -4.179  28.829  1.00  0.00      PROC H
ATOM   4257  HD2 ARG   377       2.704  -3.178  28.066  1.00  0.00      PROC H
ATOM   4258  NE  ARG   377       2.567  -3.365  30.194  1.00  0.00      PROC N
ATOM   4259  HE  ARG   377       2.738  -2.674  30.895  1.00  0.00      PROC H
ATOM   4260  CZ  ARG   377       1.746  -4.383  30.470  1.00  0.00      PROC C
ATOM   4261  NH1 ARG   377       1.123  -4.434  31.629  1.00  0.00      PROC N
ATOM   4262 HH11 ARG   377       1.032  -3.576  32.116  1.00  0.00      PROC H
ATOM   4263 HH12 ARG   377       0.658  -5.281  31.895  1.00  0.00      PROC H
ATOM   4264  NH2 ARG   377       1.557  -5.368  29.616  1.00  0.00      PROC N
ATOM   4265 HH21 ARG   377       1.968  -5.306  28.719  1.00  0.00      PROC H
ATOM   4266 HH22 ARG   377       0.891  -6.089  29.810  1.00  0.00      PROC H
ATOM   4267  C   ARG   377       6.178   0.141  26.493  1.00  0.00      PROC C
ATOM   4268  O   ARG   377       5.671   1.212  26.148  1.00  0.00      PROC O
ATOM   4269  N   GLY   378       6.959  -0.551  25.658  1.00  0.00      PROC N
ATOM   4270  HN  GLY   378       7.414  -1.392  25.953  1.00  0.00      PROC H
ATOM   4271  CA  GLY   378       7.177  -0.121  24.301  1.00  0.00      PROC C
ATOM   4272  HA1 GLY   378       8.026   0.540  24.305  1.00  0.00      PROC H
ATOM   4273  HA2 GLY   378       6.272   0.319  23.905  1.00  0.00      PROC H
ATOM   4274  C   GLY   378       7.503  -1.311  23.472  1.00  0.00      PROC C
ATOM   4275  O   GLY   378       8.074  -2.288  23.943  1.00  0.00      PROC O
ATOM   4276  N   VAL   379       7.147  -1.260  22.188  1.00  0.00      PROC N
ATOM   4277  HN  VAL   379       6.663  -0.479  21.810  1.00  0.00      PROC H
ATOM   4278  CA  VAL   379       7.397  -2.337  21.259  1.00  0.00      PROC C
ATOM   4279  HA  VAL   379       7.916  -3.141  21.760  1.00  0.00      PROC H
ATOM   4280  CB  VAL   379       6.088  -2.898  20.697  1.00  0.00      PROC C
ATOM   4281  HB  VAL   379       5.419  -3.132  21.560  1.00  0.00      PROC H
ATOM   4282  CG1 VAL   379       5.372  -1.882  19.788  1.00  0.00      PROC C
ATOM   4283 HG11 VAL   379       6.015  -1.605  18.924  1.00  0.00      PROC H
ATOM   4284 HG12 VAL   379       5.119  -0.963  20.354  1.00  0.00      PROC H
ATOM   4285 HG13 VAL   379       4.435  -2.316  19.383  1.00  0.00      PROC H
ATOM   4286  CG2 VAL   379       6.328  -4.223  19.963  1.00  0.00      PROC C
ATOM   4287 HG21 VAL   379       6.892  -4.931  20.602  1.00  0.00      PROC H
ATOM   4288 HG22 VAL   379       6.895  -4.046  19.024  1.00  0.00      PROC H
ATOM   4289 HG23 VAL   379       5.350  -4.679  19.696  1.00  0.00      PROC H
ATOM   4290  C   VAL   379       8.356  -1.813  20.212  1.00  0.00      PROC C
ATOM   4291  O   VAL   379       8.354  -0.630  19.862  1.00  0.00      PROC O
ATOM   4292  N   LYS   380       9.279  -2.676  19.751  1.00  0.00      PROC N
ATOM   4293  HN  LYS   380       9.293  -3.639  20.037  1.00  0.00      PROC H
ATOM   4294  CA  LYS   380      10.277  -2.313  18.778  1.00  0.00      PROC C
ATOM   4295  HA  LYS   380      10.055  -1.336  18.368  1.00  0.00      PROC H
ATOM   4296  CB  LYS   380      11.687  -2.292  19.394  1.00  0.00      PROC C
ATOM   4297  HB1 LYS   380      12.442  -2.150  18.588  1.00  0.00      PROC H
ATOM   4298  HB2 LYS   380      11.880  -3.277  19.878  1.00  0.00      PROC H
ATOM   4299  CG  LYS   380      11.871  -1.176  20.423  1.00  0.00      PROC C
ATOM   4300  HG1 LYS   380      11.184  -1.366  21.280  1.00  0.00      PROC H
ATOM   4301  HG2 LYS   380      11.589  -0.205  19.956  1.00  0.00      PROC H
ATOM   4302  CD  LYS   380      13.315  -1.125  20.922  1.00  0.00      PROC C
ATOM   4303  HD1 LYS   380      13.994  -0.888  20.074  1.00  0.00      PROC H
ATOM   4304  HD2 LYS   380      13.588  -2.145  21.276  1.00  0.00      PROC H
ATOM   4305  CE  LYS   380      13.502  -0.143  22.078  1.00  0.00      PROC C
ATOM   4306  HE1 LYS   380      14.526  -0.244  22.495  1.00  0.00      PROC H
ATOM   4307  HE2 LYS   380      12.754  -0.373  22.870  1.00  0.00      PROC H
ATOM   4308  NZ  LYS   380      13.293   1.257  21.637  1.00  0.00      PROC N
ATOM   4309  HZ1 LYS   380      12.335   1.390  21.237  1.00  0.00      PROC H
ATOM   4310  HZ2 LYS   380      13.972   1.500  20.890  1.00  0.00      PROC H
ATOM   4311  HZ3 LYS   380      13.419   1.936  22.418  1.00  0.00      PROC H
ATOM   4312  C   LYS   380      10.278  -3.272  17.616  1.00  0.00      PROC C
ATOM   4313  O   LYS   380      10.048  -4.472  17.764  1.00  0.00      PROC O
ATOM   4314  N   LEU   381      10.561  -2.746  16.415  1.00  0.00      PROC N
ATOM   4315  HN  LEU   381      10.796  -1.776  16.318  1.00  0.00      PROC H
ATOM   4316  CA  LEU   381      10.530  -3.530  15.203  1.00  0.00      PROC C
ATOM   4317  HA  LEU   381      10.643  -4.582  15.433  1.00  0.00      PROC H
ATOM   4318  CB  LEU   381       9.207  -3.256  14.452  1.00  0.00      PROC C
ATOM   4319  HB1 LEU   381       9.113  -2.158  14.298  1.00  0.00      PROC H
ATOM   4320  HB2 LEU   381       8.386  -3.595  15.122  1.00  0.00      PROC H
ATOM   4321  CG  LEU   381       8.980  -3.929  13.086  1.00  0.00      PROC C
ATOM   4322  HG  LEU   381       9.759  -3.599  12.358  1.00  0.00      PROC H
ATOM   4323  CD1 LEU   381       9.013  -5.451  13.191  1.00  0.00      PROC C
ATOM   4324 HD11 LEU   381       7.991  -5.872  13.059  1.00  0.00      PROC H
ATOM   4325 HD12 LEU   381       9.401  -5.777  14.172  1.00  0.00      PROC H
ATOM   4326 HD13 LEU   381       9.655  -5.885  12.398  1.00  0.00      PROC H
ATOM   4327  CD2 LEU   381       7.606  -3.498  12.562  1.00  0.00      PROC C
ATOM   4328 HD21 LEU   381       7.559  -2.395  12.454  1.00  0.00      PROC H
ATOM   4329 HD22 LEU   381       6.825  -3.818  13.286  1.00  0.00      PROC H
ATOM   4330 HD23 LEU   381       7.391  -3.975  11.583  1.00  0.00      PROC H
ATOM   4331  C   LEU   381      11.703  -3.139  14.353  1.00  0.00      PROC C
ATOM   4332  O   LEU   381      12.075  -1.980  14.263  1.00  0.00      PROC O
ATOM   4333  N   GLY   382      12.369  -4.106  13.710  1.00  0.00      PROC N
ATOM   4334  HN  GLY   382      12.044  -5.050  13.742  1.00  0.00      PROC H
ATOM   4335  CA  GLY   382      13.540  -3.808  12.905  1.00  0.00      PROC C
ATOM   4336  HA1 GLY   382      14.059  -4.729  12.741  1.00  0.00      PROC H
ATOM   4337  HA2 GLY   382      14.158  -3.093  13.427  1.00  0.00      PROC H
ATOM   4338  C   GLY   382      13.191  -3.221  11.572  1.00  0.00      PROC C
ATOM   4339  O   GLY   382      12.141  -3.492  10.995  1.00  0.00      PROC O
ATOM   4340  N   LEU   383      14.105  -2.425  11.001  1.00  0.00      PROC N
ATOM   4341  HN  LEU   383      14.981  -2.256  11.457  1.00  0.00      PROC H
ATOM   4342  CA  LEU   383      13.901  -1.765   9.715  1.00  0.00      PROC C
ATOM   4343  HA  LEU   383      12.936  -1.277   9.712  1.00  0.00      PROC H
ATOM   4344  CB  LEU   383      15.040  -0.743   9.426  1.00  0.00      PROC C
ATOM   4345  HB1 LEU   383      15.226  -0.685   8.330  1.00  0.00      PROC H
ATOM   4346  HB2 LEU   383      15.950  -1.155   9.915  1.00  0.00      PROC H
ATOM   4347  CG  LEU   383      14.893   0.728   9.893  1.00  0.00      PROC C
ATOM   4348  HG  LEU   383      15.923   1.167   9.882  1.00  0.00      PROC H
ATOM   4349  CD1 LEU   383      14.035   1.572   8.952  1.00  0.00      PROC C
ATOM   4350 HD11 LEU   383      12.996   1.175   8.940  1.00  0.00      PROC H
ATOM   4351 HD12 LEU   383      14.444   1.553   7.922  1.00  0.00      PROC H
ATOM   4352 HD13 LEU   383      14.002   2.624   9.306  1.00  0.00      PROC H
ATOM   4353  CD2 LEU   383      14.325   0.870  11.295  1.00  0.00      PROC C
ATOM   4354 HD21 LEU   383      14.726   0.072  11.943  1.00  0.00      PROC H
ATOM   4355 HD22 LEU   383      13.219   0.767  11.265  1.00  0.00      PROC H
ATOM   4356 HD23 LEU   383      14.591   1.865  11.714  1.00  0.00      PROC H
ATOM   4357  C   LEU   383      13.882  -2.768   8.566  1.00  0.00      PROC C
ATOM   4358  O   LEU   383      13.272  -2.547   7.525  1.00  0.00      PROC O
ATOM   4359  N   GLY   384      14.530  -3.941   8.731  1.00  0.00      PROC N
ATOM   4360  HN  GLY   384      15.051  -4.115   9.564  1.00  0.00      PROC H
ATOM   4361  CA  GLY   384      14.537  -4.964   7.698  1.00  0.00      PROC C
ATOM   4362  HA1 GLY   384      15.206  -5.750   8.004  1.00  0.00      PROC H
ATOM   4363  HA2 GLY   384      14.843  -4.504   6.768  1.00  0.00      PROC H
ATOM   4364  C   GLY   384      13.172  -5.553   7.479  1.00  0.00      PROC C
ATOM   4365  O   GLY   384      12.795  -5.886   6.363  1.00  0.00      PROC O
ATOM   4366  N   ASP   385      12.346  -5.640   8.536  1.00  0.00      PROC N
ATOM   4367  HN  ASP   385      12.608  -5.369   9.456  1.00  0.00      PROC H
ATOM   4368  CA  ASP   385      10.970  -6.062   8.395  1.00  0.00      PROC C
ATOM   4369  HA  ASP   385      11.000  -7.015   7.886  1.00  0.00      PROC H
ATOM   4370  CB  ASP   385      10.344  -6.159   9.815  1.00  0.00      PROC C
ATOM   4371  HB1 ASP   385       9.983  -5.173  10.167  1.00  0.00      PROC H
ATOM   4372  HB2 ASP   385      11.067  -6.603  10.525  1.00  0.00      PROC H
ATOM   4373  CG  ASP   385       9.149  -7.071   9.765  1.00  0.00      PROC C
ATOM   4374  OD1 ASP   385       8.338  -7.185  10.714  1.00  0.00      PROC O
ATOM   4375  OD2 ASP   385       9.061  -7.712   8.711  1.00  0.00      PROC O
ATOM   4376  C   ASP   385      10.139  -5.139   7.504  1.00  0.00      PROC C
ATOM   4377  O   ASP   385       9.477  -5.542   6.549  1.00  0.00      PROC O
ATOM   4378  N   PHE   386      10.280  -3.819   7.719  1.00  0.00      PROC N
ATOM   4379  HN  PHE   386      10.803  -3.502   8.501  1.00  0.00      PROC H
ATOM   4380  CA  PHE   386       9.690  -2.808   6.874  1.00  0.00      PROC C
ATOM   4381  HA  PHE   386       8.615  -2.895   6.925  1.00  0.00      PROC H
ATOM   4382  CB  PHE   386      10.151  -1.399   7.321  1.00  0.00      PROC C
ATOM   4383  HB1 PHE   386       9.970  -0.638   6.535  1.00  0.00      PROC H
ATOM   4384  HB2 PHE   386      11.233  -1.385   7.557  1.00  0.00      PROC H
ATOM   4385  CG  PHE   386       9.432  -0.948   8.541  1.00  0.00      PROC C
ATOM   4386  CD1 PHE   386       8.297  -0.145   8.405  1.00  0.00      PROC C
ATOM   4387  HD1 PHE   386       7.934   0.116   7.421  1.00  0.00      PROC H
ATOM   4388  CE1 PHE   386       7.641   0.328   9.537  1.00  0.00      PROC C
ATOM   4389  HE1 PHE   386       6.776   0.936   9.377  1.00  0.00      PROC H
ATOM   4390  CZ  PHE   386       8.107   0.013  10.821  1.00  0.00      PROC C
ATOM   4391  HZ  PHE   386       7.587   0.373  11.698  1.00  0.00      PROC H
ATOM   4392  CD2 PHE   386       9.917  -1.243   9.822  1.00  0.00      PROC C
ATOM   4393  HD2 PHE   386      10.807  -1.837   9.922  1.00  0.00      PROC H
ATOM   4394  CE2 PHE   386       9.255  -0.776  10.960  1.00  0.00      PROC C
ATOM   4395  HE2 PHE   386       9.628  -1.034  11.939  1.00  0.00      PROC H
ATOM   4396  C   PHE   386      10.089  -2.946   5.421  1.00  0.00      PROC C
ATOM   4397  O   PHE   386       9.246  -2.907   4.516  1.00  0.00      PROC O
ATOM   4398  N   ILE   387      11.402  -3.127   5.180  1.00  0.00      PROC N
ATOM   4399  HN  ILE   387      12.052  -3.197   5.940  1.00  0.00      PROC H
ATOM   4400  CA  ILE   387      11.950  -3.213   3.846  1.00  0.00      PROC C
ATOM   4401  HA  ILE   387      11.598  -2.353   3.295  1.00  0.00      PROC H
ATOM   4402  CB  ILE   387      13.473  -3.175   3.883  1.00  0.00      PROC C
ATOM   4403  HB  ILE   387      13.844  -3.952   4.594  1.00  0.00      PROC H
ATOM   4404  CG2 ILE   387      14.062  -3.460   2.484  1.00  0.00      PROC C
ATOM   4405 HG21 ILE   387      13.588  -2.805   1.724  1.00  0.00      PROC H
ATOM   4406 HG22 ILE   387      13.908  -4.521   2.195  1.00  0.00      PROC H
ATOM   4407 HG23 ILE   387      15.153  -3.267   2.476  1.00  0.00      PROC H
ATOM   4408  CG1 ILE   387      13.938  -1.800   4.406  1.00  0.00      PROC C
ATOM   4409 HG11 ILE   387      13.320  -1.488   5.275  1.00  0.00      PROC H
ATOM   4410 HG12 ILE   387      13.786  -1.050   3.600  1.00  0.00      PROC H
ATOM   4411  CD  ILE   387      15.397  -1.793   4.855  1.00  0.00      PROC C
ATOM   4412  HD1 ILE   387      16.058  -2.064   4.012  1.00  0.00      PROC H
ATOM   4413  HD2 ILE   387      15.557  -2.530   5.672  1.00  0.00      PROC H
ATOM   4414  HD3 ILE   387      15.679  -0.783   5.220  1.00  0.00      PROC H
ATOM   4415  C   ILE   387      11.450  -4.418   3.092  1.00  0.00      PROC C
ATOM   4416  O   ILE   387      10.960  -4.312   1.968  1.00  0.00      PROC O
ATOM   4417  N   PHE   388      11.486  -5.608   3.714  1.00  0.00      PROC N
ATOM   4418  HN  PHE   388      11.817  -5.709   4.658  1.00  0.00      PROC H
ATOM   4419  CA  PHE   388      11.083  -6.805   3.020  1.00  0.00      PROC C
ATOM   4420  HA  PHE   388      11.446  -6.736   2.002  1.00  0.00      PROC H
ATOM   4421  CB  PHE   388      11.676  -8.067   3.679  1.00  0.00      PROC C
ATOM   4422  HB1 PHE   388      11.194  -8.986   3.282  1.00  0.00      PROC H
ATOM   4423  HB2 PHE   388      11.535  -8.018   4.780  1.00  0.00      PROC H
ATOM   4424  CG  PHE   388      13.142  -8.162   3.373  1.00  0.00      PROC C
ATOM   4425  CD1 PHE   388      13.574  -8.546   2.096  1.00  0.00      PROC C
ATOM   4426  HD1 PHE   388      12.845  -8.737   1.328  1.00  0.00      PROC H
ATOM   4427  CE1 PHE   388      14.936  -8.686   1.809  1.00  0.00      PROC C
ATOM   4428  HE1 PHE   388      15.252  -8.991   0.823  1.00  0.00      PROC H
ATOM   4429  CZ  PHE   388      15.885  -8.421   2.802  1.00  0.00      PROC C
ATOM   4430  HZ  PHE   388      16.938  -8.524   2.584  1.00  0.00      PROC H
ATOM   4431  CD2 PHE   388      14.103  -7.934   4.364  1.00  0.00      PROC C
ATOM   4432  HD2 PHE   388      13.789  -7.678   5.359  1.00  0.00      PROC H
ATOM   4433  CE2 PHE   388      15.464  -8.054   4.085  1.00  0.00      PROC C
ATOM   4434  HE2 PHE   388      16.176  -7.883   4.877  1.00  0.00      PROC H
ATOM   4435  C   PHE   388       9.589  -6.933   2.869  1.00  0.00      PROC C
ATOM   4436  O   PHE   388       9.110  -7.474   1.872  1.00  0.00      PROC O
ATOM   4437  N   TYR   389       8.785  -6.378   3.789  1.00  0.00      PROC N
ATOM   4438  HN  TYR   389       9.147  -5.985   4.641  1.00  0.00      PROC H
ATOM   4439  CA  TYR   389       7.353  -6.277   3.573  1.00  0.00      PROC C
ATOM   4440  HA  TYR   389       6.971  -7.259   3.329  1.00  0.00      PROC H
ATOM   4441  CB  TYR   389       6.628  -5.698   4.805  1.00  0.00      PROC C
ATOM   4442  HB1 TYR   389       5.558  -5.571   4.577  1.00  0.00      PROC H
ATOM   4443  HB2 TYR   389       7.075  -4.722   5.093  1.00  0.00      PROC H
ATOM   4444  CG  TYR   389       6.654  -6.582   6.002  1.00  0.00      PROC C
ATOM   4445  CD1 TYR   389       7.023  -7.935   5.927  1.00  0.00      PROC C
ATOM   4446  HD1 TYR   389       7.351  -8.383   5.005  1.00  0.00      PROC H
ATOM   4447  CE1 TYR   389       6.989  -8.737   7.065  1.00  0.00      PROC C
ATOM   4448  HE1 TYR   389       7.399  -9.736   7.029  1.00  0.00      PROC H
ATOM   4449  CZ  TYR   389       6.522  -8.204   8.274  1.00  0.00      PROC C
ATOM   4450  OH  TYR   389       6.621  -8.927   9.466  1.00  0.00      PROC O
ATOM   4451  HH  TYR   389       7.310  -8.437   9.976  1.00  0.00      PROC H
ATOM   4452  CD2 TYR   389       6.279  -6.036   7.243  1.00  0.00      PROC C
ATOM   4453  HD2 TYR   389       6.020  -4.994   7.330  1.00  0.00      PROC H
ATOM   4454  CE2 TYR   389       6.229  -6.845   8.380  1.00  0.00      PROC C
ATOM   4455  HE2 TYR   389       6.046  -6.420   9.357  1.00  0.00      PROC H
ATOM   4456  C   TYR   389       7.003  -5.409   2.394  1.00  0.00      PROC C
ATOM   4457  O   TYR   389       6.171  -5.744   1.549  1.00  0.00      PROC O
ATOM   4458  N   SER   390       7.686  -4.263   2.289  1.00  0.00      PROC N
ATOM   4459  HN  SER   390       8.363  -3.987   2.976  1.00  0.00      PROC H
ATOM   4460  CA  SER   390       7.479  -3.367   1.177  1.00  0.00      PROC C
ATOM   4461  HA  SER   390       6.419  -3.193   1.087  1.00  0.00      PROC H
ATOM   4462  CB  SER   390       8.132  -2.016   1.417  1.00  0.00      PROC C
ATOM   4463  HB1 SER   390       7.918  -1.338   0.566  1.00  0.00      PROC H
ATOM   4464  HB2 SER   390       9.232  -2.117   1.545  1.00  0.00      PROC H
ATOM   4465  OG  SER   390       7.562  -1.463   2.591  1.00  0.00      PROC O
ATOM   4466  HG1 SER   390       8.025  -1.856   3.346  1.00  0.00      PROC H
ATOM   4467  C   SER   390       7.957  -3.919  -0.138  1.00  0.00      PROC C
ATOM   4468  O   SER   390       7.364  -3.669  -1.180  1.00  0.00      PROC O
ATOM   4469  N   VAL   391       9.035  -4.719  -0.136  1.00  0.00      PROC N
ATOM   4470  HN  VAL   391       9.542  -4.899   0.710  1.00  0.00      PROC H
ATOM   4471  CA  VAL   391       9.463  -5.426  -1.330  1.00  0.00      PROC C
ATOM   4472  HA  VAL   391       9.504  -4.705  -2.135  1.00  0.00      PROC H
ATOM   4473  CB  VAL   391      10.854  -6.017  -1.152  1.00  0.00      PROC C
ATOM   4474  HB  VAL   391      10.890  -6.622  -0.217  1.00  0.00      PROC H
ATOM   4475  CG1 VAL   391      11.247  -6.901  -2.342  1.00  0.00      PROC C
ATOM   4476 HG11 VAL   391      11.081  -6.351  -3.294  1.00  0.00      PROC H
ATOM   4477 HG12 VAL   391      10.659  -7.841  -2.359  1.00  0.00      PROC H
ATOM   4478 HG13 VAL   391      12.326  -7.158  -2.279  1.00  0.00      PROC H
ATOM   4479  CG2 VAL   391      11.876  -4.875  -1.062  1.00  0.00      PROC C
ATOM   4480 HG21 VAL   391      11.574  -4.113  -0.318  1.00  0.00      PROC H
ATOM   4481 HG22 VAL   391      11.977  -4.382  -2.052  1.00  0.00      PROC H
ATOM   4482 HG23 VAL   391      12.867  -5.287  -0.773  1.00  0.00      PROC H
ATOM   4483  C   VAL   391       8.458  -6.465  -1.794  1.00  0.00      PROC C
ATOM   4484  O   VAL   391       8.127  -6.553  -2.976  1.00  0.00      PROC O
ATOM   4485  N   LEU   392       7.886  -7.248  -0.860  1.00  0.00      PROC N
ATOM   4486  HN  LEU   392       8.134  -7.162   0.108  1.00  0.00      PROC H
ATOM   4487  CA  LEU   392       6.872  -8.232  -1.189  1.00  0.00      PROC C
ATOM   4488  HA  LEU   392       7.284  -8.865  -1.964  1.00  0.00      PROC H
ATOM   4489  CB  LEU   392       6.526  -9.079   0.056  1.00  0.00      PROC C
ATOM   4490  HB1 LEU   392       5.972  -8.460   0.794  1.00  0.00      PROC H
ATOM   4491  HB2 LEU   392       7.500  -9.363   0.519  1.00  0.00      PROC H
ATOM   4492  CG  LEU   392       5.737 -10.382  -0.204  1.00  0.00      PROC C
ATOM   4493  HG  LEU   392       5.941 -10.737  -1.242  1.00  0.00      PROC H
ATOM   4494  CD1 LEU   392       6.200 -11.457   0.784  1.00  0.00      PROC C
ATOM   4495 HD11 LEU   392       6.042 -11.096   1.824  1.00  0.00      PROC H
ATOM   4496 HD12 LEU   392       7.280 -11.668   0.645  1.00  0.00      PROC H
ATOM   4497 HD13 LEU   392       5.628 -12.396   0.638  1.00  0.00      PROC H
ATOM   4498  CD2 LEU   392       4.223 -10.208  -0.047  1.00  0.00      PROC C
ATOM   4499 HD21 LEU   392       3.883  -9.249  -0.485  1.00  0.00      PROC H
ATOM   4500 HD22 LEU   392       3.966 -10.226   1.033  1.00  0.00      PROC H
ATOM   4501 HD23 LEU   392       3.684 -11.044  -0.539  1.00  0.00      PROC H
ATOM   4502  C   LEU   392       5.618  -7.608  -1.766  1.00  0.00      PROC C
ATOM   4503  O   LEU   392       5.019  -8.111  -2.718  1.00  0.00      PROC O
ATOM   4504  N   VAL   393       5.188  -6.448  -1.232  1.00  0.00      PROC N
ATOM   4505  HN  VAL   393       5.651  -6.017  -0.452  1.00  0.00      PROC H
ATOM   4506  CA  VAL   393       4.003  -5.811  -1.765  1.00  0.00      PROC C
ATOM   4507  HA  VAL   393       3.311  -6.582  -2.073  1.00  0.00      PROC H
ATOM   4508  CB  VAL   393       3.310  -4.994  -0.683  1.00  0.00      PROC C
ATOM   4509  HB  VAL   393       3.274  -5.605   0.253  1.00  0.00      PROC H
ATOM   4510  CG1 VAL   393       4.078  -3.706  -0.388  1.00  0.00      PROC C
ATOM   4511 HG11 VAL   393       4.022  -2.987  -1.229  1.00  0.00      PROC H
ATOM   4512 HG12 VAL   393       5.136  -3.939  -0.183  1.00  0.00      PROC H
ATOM   4513 HG13 VAL   393       3.636  -3.214   0.498  1.00  0.00      PROC H
ATOM   4514  CG2 VAL   393       1.863  -4.677  -1.073  1.00  0.00      PROC C
ATOM   4515 HG21 VAL   393       1.287  -5.615  -1.204  1.00  0.00      PROC H
ATOM   4516 HG22 VAL   393       1.839  -4.080  -2.008  1.00  0.00      PROC H
ATOM   4517 HG23 VAL   393       1.385  -4.073  -0.271  1.00  0.00      PROC H
ATOM   4518  C   VAL   393       4.314  -5.012  -3.028  1.00  0.00      PROC C
ATOM   4519  O   VAL   393       3.459  -4.834  -3.894  1.00  0.00      PROC O
ATOM   4520  N   GLY   394       5.570  -4.560  -3.228  1.00  0.00      PROC N
ATOM   4521  HN  GLY   394       6.290  -4.725  -2.548  1.00  0.00      PROC H
ATOM   4522  CA  GLY   394       5.913  -3.751  -4.390  1.00  0.00      PROC C
ATOM   4523  HA1 GLY   394       6.815  -3.218  -4.156  1.00  0.00      PROC H
ATOM   4524  HA2 GLY   394       5.091  -3.084  -4.608  1.00  0.00      PROC H
ATOM   4525  C   GLY   394       6.166  -4.559  -5.628  1.00  0.00      PROC C
ATOM   4526  O   GLY   394       5.840  -4.144  -6.738  1.00  0.00      PROC O
ATOM   4527  N   LYS   395       6.715  -5.778  -5.483  1.00  0.00      PROC N
ATOM   4528  HN  LYS   395       7.047  -6.104  -4.595  1.00  0.00      PROC H
ATOM   4529  CA  LYS   395       6.801  -6.715  -6.583  1.00  0.00      PROC C
ATOM   4530  HA  LYS   395       7.227  -6.186  -7.421  1.00  0.00      PROC H
ATOM   4531  CB  LYS   395       7.658  -7.955  -6.244  1.00  0.00      PROC C
ATOM   4532  HB1 LYS   395       7.629  -8.672  -7.097  1.00  0.00      PROC H
ATOM   4533  HB2 LYS   395       7.211  -8.466  -5.360  1.00  0.00      PROC H
ATOM   4534  CG  LYS   395       9.120  -7.612  -5.929  1.00  0.00      PROC C
ATOM   4535  HG1 LYS   395       9.644  -8.550  -5.636  1.00  0.00      PROC H
ATOM   4536  HG2 LYS   395       9.159  -6.926  -5.056  1.00  0.00      PROC H
ATOM   4537  CD  LYS   395       9.846  -6.951  -7.105  1.00  0.00      PROC C
ATOM   4538  HD1 LYS   395      10.810  -6.537  -6.731  1.00  0.00      PROC H
ATOM   4539  HD2 LYS   395       9.233  -6.097  -7.465  1.00  0.00      PROC H
ATOM   4540  CE  LYS   395      10.090  -7.929  -8.248  1.00  0.00      PROC C
ATOM   4541  HE1 LYS   395       9.125  -8.282  -8.676  1.00  0.00      PROC H
ATOM   4542  HE2 LYS   395      10.665  -8.803  -7.871  1.00  0.00      PROC H
ATOM   4543  NZ  LYS   395      10.865  -7.275  -9.321  1.00  0.00      PROC N
ATOM   4544  HZ1 LYS   395      11.842  -7.077  -8.998  1.00  0.00      PROC H
ATOM   4545  HZ2 LYS   395      10.416  -6.364  -9.555  1.00  0.00      PROC H
ATOM   4546  HZ3 LYS   395      10.879  -7.888 -10.165  1.00  0.00      PROC H
ATOM   4547  C   LYS   395       5.455  -7.166  -7.073  1.00  0.00      PROC C
ATOM   4548  O   LYS   395       5.272  -7.357  -8.272  1.00  0.00      PROC O
ATOM   4549  N   ALA   396       4.482  -7.307  -6.151  1.00  0.00      PROC N
ATOM   4550  HN  ALA   396       4.681  -7.183  -5.177  1.00  0.00      PROC H
ATOM   4551  CA  ALA   396       3.130  -7.623  -6.541  1.00  0.00      PROC C
ATOM   4552  HA  ALA   396       3.164  -8.402  -7.293  1.00  0.00      PROC H
ATOM   4553  CB  ALA   396       2.339  -8.098  -5.314  1.00  0.00      PROC C
ATOM   4554  HB1 ALA   396       2.312  -7.314  -4.528  1.00  0.00      PROC H
ATOM   4555  HB2 ALA   396       2.825  -9.004  -4.890  1.00  0.00      PROC H
ATOM   4556  HB3 ALA   396       1.301  -8.351  -5.608  1.00  0.00      PROC H
ATOM   4557  C   ALA   396       2.401  -6.453  -7.168  1.00  0.00      PROC C
ATOM   4558  O   ALA   396       1.567  -6.629  -8.051  1.00  0.00      PROC O
ATOM   4559  N   SER   397       2.712  -5.219  -6.738  1.00  0.00      PROC N
ATOM   4560  HN  SER   397       3.331  -5.079  -5.961  1.00  0.00      PROC H
ATOM   4561  CA  SER   397       2.106  -4.059  -7.354  1.00  0.00      PROC C
ATOM   4562  HA  SER   397       1.044  -4.233  -7.477  1.00  0.00      PROC H
ATOM   4563  CB  SER   397       2.318  -2.814  -6.462  1.00  0.00      PROC C
ATOM   4564  HB1 SER   397       3.403  -2.641  -6.297  1.00  0.00      PROC H
ATOM   4565  HB2 SER   397       1.840  -2.996  -5.473  1.00  0.00      PROC H
ATOM   4566  OG  SER   397       1.761  -1.641  -7.041  1.00  0.00      PROC O
ATOM   4567  HG1 SER   397       2.183  -1.548  -7.901  1.00  0.00      PROC H
ATOM   4568  C   SER   397       2.662  -3.777  -8.737  1.00  0.00      PROC C
ATOM   4569  O   SER   397       1.985  -3.193  -9.585  1.00  0.00      PROC O
ATOM   4570  N   ALA   398       3.933  -4.138  -8.985  1.00  0.00      PROC N
ATOM   4571  HN  ALA   398       4.474  -4.621  -8.294  1.00  0.00      PROC H
ATOM   4572  CA  ALA   398       4.618  -3.770 -10.199  1.00  0.00      PROC C
ATOM   4573  HA  ALA   398       4.365  -2.749 -10.453  1.00  0.00      PROC H
ATOM   4574  CB  ALA   398       6.144  -3.890 -10.002  1.00  0.00      PROC C
ATOM   4575  HB1 ALA   398       6.424  -4.927  -9.721  1.00  0.00      PROC H
ATOM   4576  HB2 ALA   398       6.473  -3.207  -9.190  1.00  0.00      PROC H
ATOM   4577  HB3 ALA   398       6.681  -3.606 -10.934  1.00  0.00      PROC H
ATOM   4578  C   ALA   398       4.183  -4.630 -11.360  1.00  0.00      PROC C
ATOM   4579  O   ALA   398       3.643  -4.126 -12.343  1.00  0.00      PROC O
ATOM   4580  N   THR   399       4.388  -5.953 -11.248  1.00  0.00      PROC N
ATOM   4581  HN  THR   399       4.800  -6.350 -10.430  1.00  0.00      PROC H
ATOM   4582  CA  THR   399       4.029  -6.895 -12.287  1.00  0.00      PROC C
ATOM   4583  HA  THR   399       3.362  -6.414 -12.988  1.00  0.00      PROC H
ATOM   4584  CB  THR   399       5.244  -7.379 -13.092  1.00  0.00      PROC C
ATOM   4585  HB  THR   399       5.619  -6.528 -13.711  1.00  0.00      PROC H
ATOM   4586  OG1 THR   399       4.924  -8.460 -13.964  1.00  0.00      PROC O
ATOM   4587  HG1 THR   399       5.764  -8.901 -14.162  1.00  0.00      PROC H
ATOM   4588  CG2 THR   399       6.409  -7.785 -12.164  1.00  0.00      PROC C
ATOM   4589 HG21 THR   399       6.129  -8.608 -11.476  1.00  0.00      PROC H
ATOM   4590 HG22 THR   399       6.758  -6.915 -11.572  1.00  0.00      PROC H
ATOM   4591 HG23 THR   399       7.269  -8.121 -12.777  1.00  0.00      PROC H
ATOM   4592  C   THR   399       3.217  -8.022 -11.676  1.00  0.00      PROC C
ATOM   4593  O   THR   399       3.711  -8.837 -10.900  1.00  0.00      PROC O
ATOM   4594  N   ALA   400       1.920  -8.074 -12.019  1.00  0.00      PROC N
ATOM   4595  HN  ALA   400       1.516  -7.395 -12.624  1.00  0.00      PROC H
ATOM   4596  CA  ALA   400       1.048  -9.143 -11.619  1.00  0.00      PROC C
ATOM   4597  HA  ALA   400       1.556 -10.092 -11.739  1.00  0.00      PROC H
ATOM   4598  CB  ALA   400       0.569  -8.975 -10.166  1.00  0.00      PROC C
ATOM   4599  HB1 ALA   400       0.052  -7.999 -10.035  1.00  0.00      PROC H
ATOM   4600  HB2 ALA   400       1.452  -8.992  -9.491  1.00  0.00      PROC H
ATOM   4601  HB3 ALA   400      -0.113  -9.803  -9.881  1.00  0.00      PROC H
ATOM   4602  C   ALA   400      -0.134  -9.132 -12.556  1.00  0.00      PROC C
ATOM   4603  O   ALA   400      -0.580  -8.089 -13.037  1.00  0.00      PROC O
ATOM   4604  N   SER   401      -0.694 -10.311 -12.859  1.00  0.00      PROC N
ATOM   4605  HN  SER   401      -0.381 -11.175 -12.440  1.00  0.00      PROC H
ATOM   4606  CA  SER   401      -1.838 -10.399 -13.757  1.00  0.00      PROC C
ATOM   4607  HA  SER   401      -1.636  -9.784 -14.623  1.00  0.00      PROC H
ATOM   4608  CB  SER   401      -2.065 -11.859 -14.217  1.00  0.00      PROC C
ATOM   4609  HB1 SER   401      -2.314 -12.494 -13.335  1.00  0.00      PROC H
ATOM   4610  HB2 SER   401      -1.110 -12.234 -14.647  1.00  0.00      PROC H
ATOM   4611  OG  SER   401      -3.076 -11.968 -15.221  1.00  0.00      PROC O
ATOM   4612  HG1 SER   401      -3.716 -12.627 -14.905  1.00  0.00      PROC H
ATOM   4613  C   SER   401      -3.097  -9.840 -13.124  1.00  0.00      PROC C
ATOM   4614  O   SER   401      -3.962  -9.268 -13.785  1.00  0.00      PROC O
ATOM   4615  N   GLY   402      -3.226  -9.945 -11.787  1.00  0.00      PROC N
ATOM   4616  HN  GLY   402      -2.577 -10.522 -11.287  1.00  0.00      PROC H
ATOM   4617  CA  GLY   402      -4.191  -9.153 -11.049  1.00  0.00      PROC C
ATOM   4618  HA1 GLY   402      -4.403  -9.666 -10.125  1.00  0.00      PROC H
ATOM   4619  HA2 GLY   402      -5.070  -8.990 -11.657  1.00  0.00      PROC H
ATOM   4620  C   GLY   402      -3.579  -7.825 -10.721  1.00  0.00      PROC C
ATOM   4621  O   GLY   402      -2.500  -7.758 -10.143  1.00  0.00      PROC O
ATOM   4622  N   ASP   403      -4.288  -6.727 -11.031  1.00  0.00      PROC N
ATOM   4623  HN  ASP   403      -5.176  -6.775 -11.467  1.00  0.00      PROC H
ATOM   4624  CA  ASP   403      -3.677  -5.415 -10.926  1.00  0.00      PROC C
ATOM   4625  HA  ASP   403      -2.658  -5.471 -11.290  1.00  0.00      PROC H
ATOM   4626  CB  ASP   403      -4.465  -4.400 -11.791  1.00  0.00      PROC C
ATOM   4627  HB1 ASP   403      -5.424  -4.130 -11.322  1.00  0.00      PROC H
ATOM   4628  HB2 ASP   403      -4.700  -4.858 -12.775  1.00  0.00      PROC H
ATOM   4629  CG  ASP   403      -3.689  -3.109 -12.036  1.00  0.00      PROC C
ATOM   4630  OD1 ASP   403      -2.538  -2.937 -11.539  1.00  0.00      PROC O
ATOM   4631  OD2 ASP   403      -4.258  -2.238 -12.732  1.00  0.00      PROC O
ATOM   4632  C   ASP   403      -3.631  -4.987  -9.469  1.00  0.00      PROC C
ATOM   4633  O   ASP   403      -2.578  -4.824  -8.857  1.00  0.00      PROC O
ATOM   4634  N   TRP   404      -4.820  -4.861  -8.841  1.00  0.00      PROC N
ATOM   4635  HN  TRP   404      -5.676  -4.916  -9.352  1.00  0.00      PROC H
ATOM   4636  CA  TRP   404      -4.881  -4.424  -7.467  1.00  0.00      PROC C
ATOM   4637  HA  TRP   404      -3.905  -4.121  -7.130  1.00  0.00      PROC H
ATOM   4638  CB  TRP   404      -5.818  -3.220  -7.318  1.00  0.00      PROC C
ATOM   4639  HB1 TRP   404      -6.022  -3.008  -6.245  1.00  0.00      PROC H
ATOM   4640  HB2 TRP   404      -6.769  -3.452  -7.825  1.00  0.00      PROC H
ATOM   4641  CG  TRP   404      -5.273  -1.981  -7.925  1.00  0.00      PROC C
ATOM   4642  CD1 TRP   404      -5.510  -1.505  -9.184  1.00  0.00      PROC C
ATOM   4643  HD1 TRP   404      -6.115  -2.009  -9.928  1.00  0.00      PROC H
ATOM   4644  NE1 TRP   404      -4.829  -0.334  -9.360  1.00  0.00      PROC N
ATOM   4645  HE1 TRP   404      -4.787   0.170 -10.193  1.00  0.00      PROC H
ATOM   4646  CE2 TRP   404      -4.144  -0.029  -8.223  1.00  0.00      PROC C
ATOM   4647  CD2 TRP   404      -4.398  -1.053  -7.283  1.00  0.00      PROC C
ATOM   4648  CE3 TRP   404      -3.826  -0.994  -6.012  1.00  0.00      PROC C
ATOM   4649  HE3 TRP   404      -4.002  -1.763  -5.275  1.00  0.00      PROC H
ATOM   4650  CZ3 TRP   404      -3.005   0.094  -5.711  1.00  0.00      PROC C
ATOM   4651  HZ3 TRP   404      -2.550   0.154  -4.730  1.00  0.00      PROC H
ATOM   4652  CZ2 TRP   404      -3.321   1.042  -7.924  1.00  0.00      PROC C
ATOM   4653  HZ2 TRP   404      -3.123   1.815  -8.647  1.00  0.00      PROC H
ATOM   4654  CH2 TRP   404      -2.752   1.089  -6.649  1.00  0.00      PROC C
ATOM   4655  HH2 TRP   404      -2.102   1.913  -6.383  1.00  0.00      PROC H
ATOM   4656  C   TRP   404      -5.351  -5.493  -6.523  1.00  0.00      PROC C
ATOM   4657  O   TRP   404      -5.188  -5.379  -5.310  1.00  0.00      PROC O
ATOM   4658  N   ASN   405      -5.907  -6.604  -7.033  1.00  0.00      PROC N
ATOM   4659  HN  ASN   405      -6.020  -6.713  -8.012  1.00  0.00      PROC H
ATOM   4660  CA  ASN   405      -6.336  -7.688  -6.169  1.00  0.00      PROC C
ATOM   4661  HA  ASN   405      -6.960  -7.273  -5.387  1.00  0.00      PROC H
ATOM   4662  CB  ASN   405      -7.112  -8.755  -6.969  1.00  0.00      PROC C
ATOM   4663  HB1 ASN   405      -7.406  -9.591  -6.297  1.00  0.00      PROC H
ATOM   4664  HB2 ASN   405      -6.475  -9.144  -7.790  1.00  0.00      PROC H
ATOM   4665  CG  ASN   405      -8.395  -8.159  -7.535  1.00  0.00      PROC C
ATOM   4666  OD1 ASN   405      -9.013  -7.246  -6.998  1.00  0.00      PROC O
ATOM   4667  ND2 ASN   405      -8.772  -8.650  -8.741  1.00  0.00      PROC N
ATOM   4668 HD21 ASN   405      -9.634  -8.308  -9.114  1.00  0.00      PROC H
ATOM   4669 HD22 ASN   405      -8.254  -9.402  -9.131  1.00  0.00      PROC H
ATOM   4670  C   ASN   405      -5.152  -8.348  -5.487  1.00  0.00      PROC C
ATOM   4671  O   ASN   405      -5.180  -8.746  -4.324  1.00  0.00      PROC O
ATOM   4672  N   THR   406      -4.050  -8.464  -6.242  1.00  0.00      PROC N
ATOM   4673  HN  THR   406      -4.007  -8.105  -7.172  1.00  0.00      PROC H
ATOM   4674  CA  THR   406      -2.852  -9.124  -5.781  1.00  0.00      PROC C
ATOM   4675  HA  THR   406      -3.128 -10.081  -5.357  1.00  0.00      PROC H
ATOM   4676  CB  THR   406      -1.922  -9.345  -6.957  1.00  0.00      PROC C
ATOM   4677  HB  THR   406      -1.596  -8.364  -7.391  1.00  0.00      PROC H
ATOM   4678  OG1 THR   406      -2.598 -10.100  -7.960  1.00  0.00      PROC O
ATOM   4679  HG1 THR   406      -1.963 -10.199  -8.678  1.00  0.00      PROC H
ATOM   4680  CG2 THR   406      -0.703 -10.146  -6.515  1.00  0.00      PROC C
ATOM   4681 HG21 THR   406      -0.986 -11.195  -6.278  1.00  0.00      PROC H
ATOM   4682 HG22 THR   406      -0.237  -9.710  -5.609  1.00  0.00      PROC H
ATOM   4683 HG23 THR   406       0.062 -10.151  -7.322  1.00  0.00      PROC H
ATOM   4684  C   THR   406      -2.156  -8.350  -4.690  1.00  0.00      PROC C
ATOM   4685  O   THR   406      -1.765  -8.875  -3.649  1.00  0.00      PROC O
ATOM   4686  N   THR   407      -1.995  -7.035  -4.883  1.00  0.00      PROC N
ATOM   4687  HN  THR   407      -2.336  -6.592  -5.709  1.00  0.00      PROC H
ATOM   4688  CA  THR   407      -1.327  -6.189  -3.910  1.00  0.00      PROC C
ATOM   4689  HA  THR   407      -0.421  -6.697  -3.617  1.00  0.00      PROC H
ATOM   4690  CB  THR   407      -0.911  -4.850  -4.511  1.00  0.00      PROC C
ATOM   4691  HB  THR   407      -0.246  -5.035  -5.390  1.00  0.00      PROC H
ATOM   4692  OG1 THR   407      -0.222  -4.022  -3.586  1.00  0.00      PROC O
ATOM   4693  HG1 THR   407       0.612  -4.456  -3.370  1.00  0.00      PROC H
ATOM   4694  CG2 THR   407      -2.134  -4.084  -5.019  1.00  0.00      PROC C
ATOM   4695 HG21 THR   407      -2.748  -3.715  -4.174  1.00  0.00      PROC H
ATOM   4696 HG22 THR   407      -2.751  -4.733  -5.663  1.00  0.00      PROC H
ATOM   4697 HG23 THR   407      -1.812  -3.205  -5.618  1.00  0.00      PROC H
ATOM   4698  C   THR   407      -2.113  -6.062  -2.619  1.00  0.00      PROC C
ATOM   4699  O   THR   407      -1.551  -6.041  -1.523  1.00  0.00      PROC O
ATOM   4700  N   ILE   408      -3.458  -6.052  -2.704  1.00  0.00      PROC N
ATOM   4701  HN  ILE   408      -3.941  -6.086  -3.580  1.00  0.00      PROC H
ATOM   4702  CA  ILE   408      -4.279  -5.929  -1.517  1.00  0.00      PROC C
ATOM   4703  HA  ILE   408      -3.787  -5.257  -0.828  1.00  0.00      PROC H
ATOM   4704  CB  ILE   408      -5.626  -5.319  -1.867  1.00  0.00      PROC C
ATOM   4705  HB  ILE   408      -6.126  -5.937  -2.650  1.00  0.00      PROC H
ATOM   4706  CG2 ILE   408      -6.544  -5.221  -0.637  1.00  0.00      PROC C
ATOM   4707 HG21 ILE   408      -6.073  -4.561   0.124  1.00  0.00      PROC H
ATOM   4708 HG22 ILE   408      -6.746  -6.215  -0.192  1.00  0.00      PROC H
ATOM   4709 HG23 ILE   408      -7.516  -4.771  -0.930  1.00  0.00      PROC H
ATOM   4710  CG1 ILE   408      -5.371  -3.899  -2.407  1.00  0.00      PROC C
ATOM   4711 HG11 ILE   408      -4.596  -3.919  -3.198  1.00  0.00      PROC H
ATOM   4712 HG12 ILE   408      -4.984  -3.270  -1.571  1.00  0.00      PROC H
ATOM   4713  CD  ILE   408      -6.611  -3.245  -3.004  1.00  0.00      PROC C
ATOM   4714  HD1 ILE   408      -7.337  -2.996  -2.204  1.00  0.00      PROC H
ATOM   4715  HD2 ILE   408      -7.087  -3.938  -3.734  1.00  0.00      PROC H
ATOM   4716  HD3 ILE   408      -6.323  -2.306  -3.522  1.00  0.00      PROC H
ATOM   4717  C   ILE   408      -4.398  -7.240  -0.779  1.00  0.00      PROC C
ATOM   4718  O   ILE   408      -4.408  -7.282   0.451  1.00  0.00      PROC O
ATOM   4719  N   ALA   409      -4.405  -8.383  -1.486  1.00  0.00      PROC N
ATOM   4720  HN  ALA   409      -4.452  -8.390  -2.485  1.00  0.00      PROC H
ATOM   4721  CA  ALA   409      -4.314  -9.672  -0.828  1.00  0.00      PROC C
ATOM   4722  HA  ALA   409      -5.097  -9.722  -0.083  1.00  0.00      PROC H
ATOM   4723  CB  ALA   409      -4.501 -10.811  -1.840  1.00  0.00      PROC C
ATOM   4724  HB1 ALA   409      -3.726 -10.776  -2.636  1.00  0.00      PROC H
ATOM   4725  HB2 ALA   409      -5.493 -10.718  -2.326  1.00  0.00      PROC H
ATOM   4726  HB3 ALA   409      -4.461 -11.800  -1.334  1.00  0.00      PROC H
ATOM   4727  C   ALA   409      -3.007  -9.864  -0.082  1.00  0.00      PROC C
ATOM   4728  O   ALA   409      -2.975 -10.352   1.049  1.00  0.00      PROC O
ATOM   4729  N   CYS   410      -1.878  -9.447  -0.689  1.00  0.00      PROC N
ATOM   4730  HN  CYS   410      -1.906  -9.052  -1.608  1.00  0.00      PROC H
ATOM   4731  CA  CYS   410      -0.586  -9.501  -0.037  1.00  0.00      PROC C
ATOM   4732  HA  CYS   410      -0.461 -10.505   0.351  1.00  0.00      PROC H
ATOM   4733  CB  CYS   410       0.567  -9.186  -1.014  1.00  0.00      PROC C
ATOM   4734  HB1 CYS   410       1.513  -9.092  -0.433  1.00  0.00      PROC H
ATOM   4735  HB2 CYS   410       0.355  -8.210  -1.502  1.00  0.00      PROC H
ATOM   4736  SG  CYS   410       0.782 -10.476  -2.278  1.00  0.00      PROC S
ATOM   4737  HG1 CYS   410      -0.342 -10.202  -2.929  1.00  0.00      PROC H
ATOM   4738  C   CYS   410      -0.493  -8.581   1.160  1.00  0.00      PROC C
ATOM   4739  O   CYS   410       0.069  -8.935   2.191  1.00  0.00      PROC O
ATOM   4740  N   PHE   411      -1.087  -7.382   1.071  1.00  0.00      PROC N
ATOM   4741  HN  PHE   411      -1.513  -7.090   0.213  1.00  0.00      PROC H
ATOM   4742  CA  PHE   411      -1.177  -6.451   2.175  1.00  0.00      PROC C
ATOM   4743  HA  PHE   411      -0.179  -6.183   2.491  1.00  0.00      PROC H
ATOM   4744  CB  PHE   411      -1.928  -5.203   1.642  1.00  0.00      PROC C
ATOM   4745  HB1 PHE   411      -2.896  -5.515   1.202  1.00  0.00      PROC H
ATOM   4746  HB2 PHE   411      -1.328  -4.717   0.844  1.00  0.00      PROC H
ATOM   4747  CG  PHE   411      -2.225  -4.176   2.685  1.00  0.00      PROC C
ATOM   4748  CD1 PHE   411      -1.182  -3.441   3.244  1.00  0.00      PROC C
ATOM   4749  HD1 PHE   411      -0.191  -3.645   2.904  1.00  0.00      PROC H
ATOM   4750  CE1 PHE   411      -1.425  -2.459   4.208  1.00  0.00      PROC C
ATOM   4751  HE1 PHE   411      -0.604  -1.907   4.643  1.00  0.00      PROC H
ATOM   4752  CZ  PHE   411      -2.741  -2.202   4.605  1.00  0.00      PROC C
ATOM   4753  HZ  PHE   411      -2.935  -1.446   5.350  1.00  0.00      PROC H
ATOM   4754  CD2 PHE   411      -3.541  -3.910   3.081  1.00  0.00      PROC C
ATOM   4755  HD2 PHE   411      -4.351  -4.464   2.632  1.00  0.00      PROC H
ATOM   4756  CE2 PHE   411      -3.800  -2.925   4.040  1.00  0.00      PROC C
ATOM   4757  HE2 PHE   411      -4.815  -2.727   4.344  1.00  0.00      PROC H
ATOM   4758  C   PHE   411      -1.877  -7.030   3.399  1.00  0.00      PROC C
ATOM   4759  O   PHE   411      -1.368  -6.989   4.519  1.00  0.00      PROC O
ATOM   4760  N   VAL   412      -3.046  -7.660   3.186  1.00  0.00      PROC N
ATOM   4761  HN  VAL   412      -3.449  -7.700   2.269  1.00  0.00      PROC H
ATOM   4762  CA  VAL   412      -3.790  -8.309   4.243  1.00  0.00      PROC C
ATOM   4763  HA  VAL   412      -3.905  -7.594   5.048  1.00  0.00      PROC H
ATOM   4764  CB  VAL   412      -5.168  -8.725   3.749  1.00  0.00      PROC C
ATOM   4765  HB  VAL   412      -5.069  -9.353   2.832  1.00  0.00      PROC H
ATOM   4766  CG1 VAL   412      -5.930  -9.517   4.825  1.00  0.00      PROC C
ATOM   4767 HG11 VAL   412      -5.921  -8.967   5.791  1.00  0.00      PROC H
ATOM   4768 HG12 VAL   412      -5.479 -10.521   4.967  1.00  0.00      PROC H
ATOM   4769 HG13 VAL   412      -6.985  -9.649   4.504  1.00  0.00      PROC H
ATOM   4770  CG2 VAL   412      -5.970  -7.461   3.392  1.00  0.00      PROC C
ATOM   4771 HG21 VAL   412      -5.471  -6.884   2.589  1.00  0.00      PROC H
ATOM   4772 HG22 VAL   412      -6.077  -6.810   4.285  1.00  0.00      PROC H
ATOM   4773 HG23 VAL   412      -6.981  -7.752   3.036  1.00  0.00      PROC H
ATOM   4774  C   VAL   412      -3.025  -9.473   4.838  1.00  0.00      PROC C
ATOM   4775  O   VAL   412      -2.969  -9.658   6.052  1.00  0.00      PROC O
ATOM   4776  N   ALA   413      -2.357 -10.282   3.996  1.00  0.00      PROC N
ATOM   4777  HN  ALA   413      -2.358 -10.111   3.008  1.00  0.00      PROC H
ATOM   4778  CA  ALA   413      -1.564 -11.391   4.466  1.00  0.00      PROC C
ATOM   4779  HA  ALA   413      -2.207 -12.028   5.059  1.00  0.00      PROC H
ATOM   4780  CB  ALA   413      -1.005 -12.173   3.274  1.00  0.00      PROC C
ATOM   4781  HB1 ALA   413      -0.351 -11.547   2.634  1.00  0.00      PROC H
ATOM   4782  HB2 ALA   413      -1.840 -12.543   2.659  1.00  0.00      PROC H
ATOM   4783  HB3 ALA   413      -0.425 -13.051   3.613  1.00  0.00      PROC H
ATOM   4784  C   ALA   413      -0.421 -10.984   5.364  1.00  0.00      PROC C
ATOM   4785  O   ALA   413      -0.179 -11.597   6.405  1.00  0.00      PROC O
ATOM   4786  N   ILE   414       0.299  -9.910   4.999  1.00  0.00      PROC N
ATOM   4787  HN  ILE   414       0.076  -9.394   4.167  1.00  0.00      PROC H
ATOM   4788  CA  ILE   414       1.382  -9.381   5.796  1.00  0.00      PROC C
ATOM   4789  HA  ILE   414       2.038 -10.206   6.013  1.00  0.00      PROC H
ATOM   4790  CB  ILE   414       2.170  -8.339   5.026  1.00  0.00      PROC C
ATOM   4791  HB  ILE   414       1.474  -7.539   4.674  1.00  0.00      PROC H
ATOM   4792  CG2 ILE   414       3.265  -7.713   5.904  1.00  0.00      PROC C
ATOM   4793 HG21 ILE   414       3.980  -8.500   6.225  1.00  0.00      PROC H
ATOM   4794 HG22 ILE   414       2.846  -7.204   6.793  1.00  0.00      PROC H
ATOM   4795 HG23 ILE   414       3.832  -6.965   5.317  1.00  0.00      PROC H
ATOM   4796  CG1 ILE   414       2.845  -8.994   3.807  1.00  0.00      PROC C
ATOM   4797 HG11 ILE   414       2.142  -9.678   3.288  1.00  0.00      PROC H
ATOM   4798 HG12 ILE   414       3.703  -9.607   4.168  1.00  0.00      PROC H
ATOM   4799  CD  ILE   414       3.336  -7.955   2.807  1.00  0.00      PROC C
ATOM   4800  HD1 ILE   414       4.198  -7.394   3.222  1.00  0.00      PROC H
ATOM   4801  HD2 ILE   414       2.524  -7.239   2.554  1.00  0.00      PROC H
ATOM   4802  HD3 ILE   414       3.681  -8.436   1.877  1.00  0.00      PROC H
ATOM   4803  C   ILE   414       0.917  -8.863   7.138  1.00  0.00      PROC C
ATOM   4804  O   ILE   414       1.517  -9.143   8.177  1.00  0.00      PROC O
ATOM   4805  N   LEU   415      -0.209  -8.137   7.176  1.00  0.00      PROC N
ATOM   4806  HN  LEU   415      -0.716  -7.925   6.336  1.00  0.00      PROC H
ATOM   4807  CA  LEU   415      -0.765  -7.670   8.426  1.00  0.00      PROC C
ATOM   4808  HA  LEU   415       0.014  -7.136   8.953  1.00  0.00      PROC H
ATOM   4809  CB  LEU   415      -1.948  -6.721   8.180  1.00  0.00      PROC C
ATOM   4810  HB1 LEU   415      -2.700  -6.831   8.991  1.00  0.00      PROC H
ATOM   4811  HB2 LEU   415      -2.436  -6.987   7.216  1.00  0.00      PROC H
ATOM   4812  CG  LEU   415      -1.577  -5.229   8.151  1.00  0.00      PROC C
ATOM   4813  HG  LEU   415      -1.008  -4.977   9.078  1.00  0.00      PROC H
ATOM   4814  CD1 LEU   415      -0.722  -4.843   6.941  1.00  0.00      PROC C
ATOM   4815 HD11 LEU   415      -1.272  -5.071   6.004  1.00  0.00      PROC H
ATOM   4816 HD12 LEU   415       0.233  -5.407   6.939  1.00  0.00      PROC H
ATOM   4817 HD13 LEU   415      -0.503  -3.753   6.956  1.00  0.00      PROC H
ATOM   4818  CD2 LEU   415      -2.873  -4.417   8.153  1.00  0.00      PROC C
ATOM   4819 HD21 LEU   415      -3.459  -4.640   9.070  1.00  0.00      PROC H
ATOM   4820 HD22 LEU   415      -3.481  -4.685   7.261  1.00  0.00      PROC H
ATOM   4821 HD23 LEU   415      -2.647  -3.330   8.119  1.00  0.00      PROC H
ATOM   4822  C   LEU   415      -1.188  -8.788   9.361  1.00  0.00      PROC C
ATOM   4823  O   LEU   415      -1.002  -8.717  10.578  1.00  0.00      PROC O
ATOM   4824  N   ILE   416      -1.775  -9.867   8.816  1.00  0.00      PROC N
ATOM   4825  HN  ILE   416      -1.956  -9.909   7.830  1.00  0.00      PROC H
ATOM   4826  CA  ILE   416      -2.135 -11.029   9.603  1.00  0.00      PROC C
ATOM   4827  HA  ILE   416      -2.680 -10.671  10.462  1.00  0.00      PROC H
ATOM   4828  CB  ILE   416      -2.992 -11.978   8.792  1.00  0.00      PROC C
ATOM   4829  HB  ILE   416      -2.512 -12.166   7.801  1.00  0.00      PROC H
ATOM   4830  CG2 ILE   416      -3.184 -13.334   9.499  1.00  0.00      PROC C
ATOM   4831 HG21 ILE   416      -3.518 -13.177  10.547  1.00  0.00      PROC H
ATOM   4832 HG22 ILE   416      -2.244 -13.918   9.511  1.00  0.00      PROC H
ATOM   4833 HG23 ILE   416      -3.963 -13.929   8.975  1.00  0.00      PROC H
ATOM   4834  CG1 ILE   416      -4.355 -11.324   8.535  1.00  0.00      PROC C
ATOM   4835 HG11 ILE   416      -4.897 -12.012   7.867  1.00  0.00      PROC H
ATOM   4836 HG12 ILE   416      -4.242 -10.359   7.997  1.00  0.00      PROC H
ATOM   4837  CD  ILE   416      -5.166 -11.112   9.812  1.00  0.00      PROC C
ATOM   4838  HD1 ILE   416      -4.638 -10.421  10.501  1.00  0.00      PROC H
ATOM   4839  HD2 ILE   416      -5.361 -12.070  10.335  1.00  0.00      PROC H
ATOM   4840  HD3 ILE   416      -6.139 -10.652   9.563  1.00  0.00      PROC H
ATOM   4841  C   ILE   416      -0.952 -11.735  10.204  1.00  0.00      PROC C
ATOM   4842  O   ILE   416      -0.928 -12.077  11.388  1.00  0.00      PROC O
ATOM   4843  N   GLY   417       0.123 -11.922   9.417  1.00  0.00      PROC N
ATOM   4844  HN  GLY   417       0.081 -11.667   8.446  1.00  0.00      PROC H
ATOM   4845  CA  GLY   417       1.337 -12.531   9.934  1.00  0.00      PROC C
ATOM   4846  HA1 GLY   417       2.015 -12.649   9.112  1.00  0.00      PROC H
ATOM   4847  HA2 GLY   417       1.074 -13.477  10.386  1.00  0.00      PROC H
ATOM   4848  C   GLY   417       2.009 -11.695  10.997  1.00  0.00      PROC C
ATOM   4849  O   GLY   417       2.579 -12.220  11.955  1.00  0.00      PROC O
ATOM   4850  N   LEU   418       1.930 -10.356  10.879  1.00  0.00      PROC N
ATOM   4851  HN  LEU   418       1.503  -9.929  10.079  1.00  0.00      PROC H
ATOM   4852  CA  LEU   418       2.388  -9.452  11.911  1.00  0.00      PROC C
ATOM   4853  HA  LEU   418       3.410  -9.725  12.139  1.00  0.00      PROC H
ATOM   4854  CB  LEU   418       2.336  -8.008  11.386  1.00  0.00      PROC C
ATOM   4855  HB1 LEU   418       1.283  -7.728  11.168  1.00  0.00      PROC H
ATOM   4856  HB2 LEU   418       2.909  -7.976  10.430  1.00  0.00      PROC H
ATOM   4857  CG  LEU   418       2.937  -6.946  12.316  1.00  0.00      PROC C
ATOM   4858  HG  LEU   418       2.395  -6.934  13.293  1.00  0.00      PROC H
ATOM   4859  CD1 LEU   418       4.422  -7.231  12.563  1.00  0.00      PROC C
ATOM   4860 HD11 LEU   418       4.946  -7.402  11.596  1.00  0.00      PROC H
ATOM   4861 HD12 LEU   418       4.543  -8.137  13.194  1.00  0.00      PROC H
ATOM   4862 HD13 LEU   418       4.901  -6.374  13.081  1.00  0.00      PROC H
ATOM   4863  CD2 LEU   418       2.763  -5.572  11.664  1.00  0.00      PROC C
ATOM   4864 HD21 LEU   418       1.684  -5.369  11.493  1.00  0.00      PROC H
ATOM   4865 HD22 LEU   418       3.290  -5.560  10.686  1.00  0.00      PROC H
ATOM   4866 HD23 LEU   418       3.186  -4.780  12.316  1.00  0.00      PROC H
ATOM   4867  C   LEU   418       1.612  -9.567  13.211  1.00  0.00      PROC C
ATOM   4868  O   LEU   418       2.188  -9.593  14.297  1.00  0.00      PROC O
ATOM   4869  N   CYS   419       0.270  -9.699  13.139  1.00  0.00      PROC N
ATOM   4870  HN  CYS   419      -0.207  -9.662  12.256  1.00  0.00      PROC H
ATOM   4871  CA  CYS   419      -0.535  -9.951  14.321  1.00  0.00      PROC C
ATOM   4872  HA  CYS   419      -0.318  -9.170  15.038  1.00  0.00      PROC H
ATOM   4873  CB  CYS   419      -2.047  -9.964  14.009  1.00  0.00      PROC C
ATOM   4874  HB1 CYS   419      -2.604 -10.391  14.874  1.00  0.00      PROC H
ATOM   4875  HB2 CYS   419      -2.226 -10.614  13.125  1.00  0.00      PROC H
ATOM   4876  SG  CYS   419      -2.686  -8.303  13.692  1.00  0.00      PROC S
ATOM   4877  HG1 CYS   419      -2.076  -8.159  12.520  1.00  0.00      PROC H
ATOM   4878  C   CYS   419      -0.182 -11.242  15.020  1.00  0.00      PROC C
ATOM   4879  O   CYS   419      -0.118 -11.320  16.245  1.00  0.00      PROC O
ATOM   4880  N   LEU   420       0.084 -12.303  14.253  1.00  0.00      PROC N
ATOM   4881  HN  LEU   420      -0.003 -12.264  13.255  1.00  0.00      PROC H
ATOM   4882  CA  LEU   420       0.531 -13.545  14.832  1.00  0.00      PROC C
ATOM   4883  HA  LEU   420      -0.106 -13.733  15.677  1.00  0.00      PROC H
ATOM   4884  CB  LEU   420       0.546 -14.630  13.768  1.00  0.00      PROC C
ATOM   4885  HB1 LEU   420       0.911 -15.606  14.183  1.00  0.00      PROC H
ATOM   4886  HB2 LEU   420       1.155 -14.354  12.883  1.00  0.00      PROC H
ATOM   4887  CG  LEU   420      -0.857 -14.858  13.320  1.00  0.00      PROC C
ATOM   4888  HG  LEU   420      -1.388 -13.957  12.939  1.00  0.00      PROC H
ATOM   4889  CD1 LEU   420      -0.736 -15.721  12.054  1.00  0.00      PROC C
ATOM   4890 HD11 LEU   420      -0.225 -16.664  12.240  1.00  0.00      PROC H
ATOM   4891 HD12 LEU   420      -0.047 -15.381  11.271  1.00  0.00      PROC H
ATOM   4892 HD13 LEU   420      -1.729 -15.838  11.582  1.00  0.00      PROC H
ATOM   4893  CD2 LEU   420      -1.523 -15.251  14.673  1.00  0.00      PROC C
ATOM   4894 HD21 LEU   420      -1.768 -14.393  15.325  1.00  0.00      PROC H
ATOM   4895 HD22 LEU   420      -1.201 -16.201  15.145  1.00  0.00      PROC H
ATOM   4896 HD23 LEU   420      -2.555 -15.324  14.682  1.00  0.00      PROC H
ATOM   4897  C   LEU   420       1.847 -13.521  15.496  1.00  0.00      PROC C
ATOM   4898  O   LEU   420       2.038 -14.099  16.565  1.00  0.00      PROC O
ATOM   4899  N   THR   421       2.785 -12.799  14.892  1.00  0.00      PROC N
ATOM   4900  HN  THR   421       2.599 -12.378  14.003  1.00  0.00      PROC H
ATOM   4901  CA  THR   421       4.072 -12.564  15.499  1.00  0.00      PROC C
ATOM   4902  HA  THR   421       4.502 -13.528  15.732  1.00  0.00      PROC H
ATOM   4903  CB  THR   421       4.991 -11.819  14.558  1.00  0.00      PROC C
ATOM   4904  HB  THR   421       4.586 -10.811  14.308  1.00  0.00      PROC H
ATOM   4905  OG1 THR   421       5.129 -12.562  13.358  1.00  0.00      PROC O
ATOM   4906  HG1 THR   421       4.333 -12.408  12.831  1.00  0.00      PROC H
ATOM   4907  CG2 THR   421       6.385 -11.679  15.173  1.00  0.00      PROC C
ATOM   4908 HG21 THR   421       6.818 -12.681  15.381  1.00  0.00      PROC H
ATOM   4909 HG22 THR   421       6.342 -11.107  16.119  1.00  0.00      PROC H
ATOM   4910 HG23 THR   421       7.055 -11.145  14.468  1.00  0.00      PROC H
ATOM   4911  C   THR   421       3.957 -11.813  16.808  1.00  0.00      PROC C
ATOM   4912  O   THR   421       4.586 -12.155  17.805  1.00  0.00      PROC O
ATOM   4913  N   LEU   422       3.106 -10.776  16.865  1.00  0.00      PROC N
ATOM   4914  HN  LEU   422       2.573 -10.492  16.064  1.00  0.00      PROC H
ATOM   4915  CA  LEU   422       2.916 -10.022  18.086  1.00  0.00      PROC C
ATOM   4916  HA  LEU   422       3.892  -9.792  18.493  1.00  0.00      PROC H
ATOM   4917  CB  LEU   422       2.155  -8.714  17.818  1.00  0.00      PROC C
ATOM   4918  HB1 LEU   422       1.512  -8.456  18.694  1.00  0.00      PROC H
ATOM   4919  HB2 LEU   422       1.491  -8.855  16.938  1.00  0.00      PROC H
ATOM   4920  CG  LEU   422       3.050  -7.489  17.572  1.00  0.00      PROC C
ATOM   4921  HG  LEU   422       3.745  -7.367  18.437  1.00  0.00      PROC H
ATOM   4922  CD1 LEU   422       3.873  -7.603  16.287  1.00  0.00      PROC C
ATOM   4923 HD11 LEU   422       3.194  -7.704  15.415  1.00  0.00      PROC H
ATOM   4924 HD12 LEU   422       4.545  -8.483  16.327  1.00  0.00      PROC H
ATOM   4925 HD13 LEU   422       4.494  -6.700  16.139  1.00  0.00      PROC H
ATOM   4926  CD2 LEU   422       2.134  -6.270  17.506  1.00  0.00      PROC C
ATOM   4927 HD21 LEU   422       1.452  -6.261  18.381  1.00  0.00      PROC H
ATOM   4928 HD22 LEU   422       1.521  -6.321  16.578  1.00  0.00      PROC H
ATOM   4929 HD23 LEU   422       2.716  -5.331  17.507  1.00  0.00      PROC H
ATOM   4930  C   LEU   422       2.195 -10.802  19.164  1.00  0.00      PROC C
ATOM   4931  O   LEU   422       2.459 -10.651  20.354  1.00  0.00      PROC O
ATOM   4932  N   LEU   423       1.275 -11.697  18.773  1.00  0.00      PROC N
ATOM   4933  HN  LEU   423       1.007 -11.787  17.815  1.00  0.00      PROC H
ATOM   4934  CA  LEU   423       0.678 -12.593  19.726  1.00  0.00      PROC C
ATOM   4935  HA  LEU   423       0.282 -11.988  20.530  1.00  0.00      PROC H
ATOM   4936  CB  LEU   423      -0.446 -13.408  19.070  1.00  0.00      PROC C
ATOM   4937  HB1 LEU   423      -0.045 -14.004  18.220  1.00  0.00      PROC H
ATOM   4938  HB2 LEU   423      -1.196 -12.695  18.658  1.00  0.00      PROC H
ATOM   4939  CG  LEU   423      -1.147 -14.358  20.046  1.00  0.00      PROC C
ATOM   4940  HG  LEU   423      -0.413 -15.082  20.481  1.00  0.00      PROC H
ATOM   4941  CD1 LEU   423      -1.780 -13.547  21.174  1.00  0.00      PROC C
ATOM   4942 HD11 LEU   423      -2.377 -12.719  20.743  1.00  0.00      PROC H
ATOM   4943 HD12 LEU   423      -1.004 -13.141  21.861  1.00  0.00      PROC H
ATOM   4944 HD13 LEU   423      -2.480 -14.187  21.723  1.00  0.00      PROC H
ATOM   4945  CD2 LEU   423      -2.198 -15.195  19.323  1.00  0.00      PROC C
ATOM   4946 HD21 LEU   423      -1.718 -15.811  18.530  1.00  0.00      PROC H
ATOM   4947 HD22 LEU   423      -2.974 -14.556  18.856  1.00  0.00      PROC H
ATOM   4948 HD23 LEU   423      -2.689 -15.898  20.031  1.00  0.00      PROC H
ATOM   4949  C   LEU   423       1.684 -13.530  20.355  1.00  0.00      PROC C
ATOM   4950  O   LEU   423       1.755 -13.665  21.573  1.00  0.00      PROC O
ATOM   4951  N   LEU   424       2.559 -14.140  19.541  1.00  0.00      PROC N
ATOM   4952  HN  LEU   424       2.497 -14.054  18.544  1.00  0.00      PROC H
ATOM   4953  CA  LEU   424       3.595 -14.991  20.077  1.00  0.00      PROC C
ATOM   4954  HA  LEU   424       3.145 -15.673  20.786  1.00  0.00      PROC H
ATOM   4955  CB  LEU   424       4.281 -15.801  18.957  1.00  0.00      PROC C
ATOM   4956  HB1 LEU   424       5.338 -16.010  19.241  1.00  0.00      PROC H
ATOM   4957  HB2 LEU   424       4.289 -15.194  18.025  1.00  0.00      PROC H
ATOM   4958  CG  LEU   424       3.643 -17.172  18.659  1.00  0.00      PROC C
ATOM   4959  HG  LEU   424       3.521 -17.722  19.621  1.00  0.00      PROC H
ATOM   4960  CD1 LEU   424       2.267 -17.073  17.992  1.00  0.00      PROC C
ATOM   4961 HD11 LEU   424       2.338 -16.520  17.033  1.00  0.00      PROC H
ATOM   4962 HD12 LEU   424       1.544 -16.548  18.651  1.00  0.00      PROC H
ATOM   4963 HD13 LEU   424       1.867 -18.091  17.784  1.00  0.00      PROC H
ATOM   4964  CD2 LEU   424       4.593 -17.970  17.761  1.00  0.00      PROC C
ATOM   4965 HD21 LEU   424       5.569 -18.114  18.269  1.00  0.00      PROC H
ATOM   4966 HD22 LEU   424       4.767 -17.405  16.819  1.00  0.00      PROC H
ATOM   4967 HD23 LEU   424       4.158 -18.962  17.510  1.00  0.00      PROC H
ATOM   4968  C   LEU   424       4.631 -14.212  20.868  1.00  0.00      PROC C
ATOM   4969  O   LEU   424       5.257 -14.745  21.782  1.00  0.00      PROC O
ATOM   4970  N   LEU   425       4.827 -12.919  20.558  1.00  0.00      PROC N
ATOM   4971  HN  LEU   425       4.368 -12.527  19.756  1.00  0.00      PROC H
ATOM   4972  CA  LEU   425       5.648 -12.028  21.348  1.00  0.00      PROC C
ATOM   4973  HA  LEU   425       6.628 -12.477  21.441  1.00  0.00      PROC H
ATOM   4974  CB  LEU   425       5.748 -10.671  20.628  1.00  0.00      PROC C
ATOM   4975  HB1 LEU   425       4.730 -10.249  20.521  1.00  0.00      PROC H
ATOM   4976  HB2 LEU   425       6.149 -10.857  19.608  1.00  0.00      PROC H
ATOM   4977  CG  LEU   425       6.611  -9.589  21.287  1.00  0.00      PROC C
ATOM   4978  HG  LEU   425       6.297  -9.479  22.338  1.00  0.00      PROC H
ATOM   4979  CD1 LEU   425       8.091  -9.963  21.215  1.00  0.00      PROC C
ATOM   4980 HD11 LEU   425       8.395 -10.096  20.153  1.00  0.00      PROC H
ATOM   4981 HD12 LEU   425       8.275 -10.926  21.735  1.00  0.00      PROC H
ATOM   4982 HD13 LEU   425       8.727  -9.172  21.659  1.00  0.00      PROC H
ATOM   4983  CD2 LEU   425       6.349  -8.237  20.619  1.00  0.00      PROC C
ATOM   4984 HD21 LEU   425       5.277  -7.962  20.723  1.00  0.00      PROC H
ATOM   4985 HD22 LEU   425       6.588  -8.311  19.537  1.00  0.00      PROC H
ATOM   4986 HD23 LEU   425       6.982  -7.445  21.068  1.00  0.00      PROC H
ATOM   4987  C   LEU   425       5.119 -11.806  22.751  1.00  0.00      PROC C
ATOM   4988  O   LEU   425       5.867 -11.797  23.735  1.00  0.00      PROC O
ATOM   4989  N   ALA   426       3.796 -11.596  22.888  1.00  0.00      PROC N
ATOM   4990  HN  ALA   426       3.197 -11.498  22.083  1.00  0.00      PROC H
ATOM   4991  CA  ALA   426       3.170 -11.464  24.181  1.00  0.00      PROC C
ATOM   4992  HA  ALA   426       3.804 -10.854  24.804  1.00  0.00      PROC H
ATOM   4993  CB  ALA   426       1.800 -10.785  24.058  1.00  0.00      PROC C
ATOM   4994  HB1 ALA   426       1.119 -11.379  23.411  1.00  0.00      PROC H
ATOM   4995  HB2 ALA   426       1.908  -9.775  23.608  1.00  0.00      PROC H
ATOM   4996  HB3 ALA   426       1.331 -10.671  25.060  1.00  0.00      PROC H
ATOM   4997  C   ALA   426       3.007 -12.787  24.901  1.00  0.00      PROC C
ATOM   4998  O   ALA   426       2.837 -12.818  26.118  1.00  0.00      PROC O
ATOM   4999  N   ILE   427       3.102 -13.924  24.189  1.00  0.00      PROC N
ATOM   5000  HN  ILE   427       3.172 -13.899  23.191  1.00  0.00      PROC H
ATOM   5001  CA  ILE   427       3.070 -15.222  24.830  1.00  0.00      PROC C
ATOM   5002  HA  ILE   427       2.469 -15.153  25.717  1.00  0.00      PROC H
ATOM   5003  CB  ILE   427       2.484 -16.295  23.918  1.00  0.00      PROC C
ATOM   5004  HB  ILE   427       3.004 -16.253  22.933  1.00  0.00      PROC H
ATOM   5005  CG2 ILE   427       2.677 -17.701  24.528  1.00  0.00      PROC C
ATOM   5006 HG21 ILE   427       2.332 -17.726  25.582  1.00  0.00      PROC H
ATOM   5007 HG22 ILE   427       3.737 -18.005  24.501  1.00  0.00      PROC H
ATOM   5008 HG23 ILE   427       2.094 -18.464  23.981  1.00  0.00      PROC H
ATOM   5009  CG1 ILE   427       0.987 -16.020  23.671  1.00  0.00      PROC C
ATOM   5010 HG11 ILE   427       0.571 -16.764  22.972  1.00  0.00      PROC H
ATOM   5011 HG12 ILE   427       0.858 -15.032  23.191  1.00  0.00      PROC H
ATOM   5012  CD  ILE   427       0.155 -16.075  24.943  1.00  0.00      PROC C
ATOM   5013  HD1 ILE   427       0.464 -15.261  25.614  1.00  0.00      PROC H
ATOM   5014  HD2 ILE   427       0.232 -17.066  25.437  1.00  0.00      PROC H
ATOM   5015  HD3 ILE   427      -0.904 -15.888  24.743  1.00  0.00      PROC H
ATOM   5016  C   ILE   427       4.423 -15.622  25.351  1.00  0.00      PROC C
ATOM   5017  O   ILE   427       4.583 -15.851  26.544  1.00  0.00      PROC O
ATOM   5018  N   PHE   428       5.457 -15.685  24.506  1.00  0.00      PROC N
ATOM   5019  HN  PHE   428       5.357 -15.476  23.528  1.00  0.00      PROC H
ATOM   5020  CA  PHE   428       6.743 -16.170  24.965  1.00  0.00      PROC C
ATOM   5021  HA  PHE   428       6.618 -16.956  25.693  1.00  0.00      PROC H
ATOM   5022  CB  PHE   428       7.587 -16.551  23.790  1.00  0.00      PROC C
ATOM   5023  HB1 PHE   428       8.638 -16.848  24.001  1.00  0.00      PROC H
ATOM   5024  HB2 PHE   428       7.500 -15.845  22.933  1.00  0.00      PROC H
ATOM   5025  CG  PHE   428       7.042 -17.728  23.363  1.00  0.00      PROC C
ATOM   5026  CD1 PHE   428       6.213 -18.613  24.122  1.00  0.00      PROC C
ATOM   5027  HD1 PHE   428       5.742 -18.465  25.065  1.00  0.00      PROC H
ATOM   5028  CE1 PHE   428       6.049 -19.870  23.743  1.00  0.00      PROC C
ATOM   5029  HE1 PHE   428       5.262 -20.525  24.187  1.00  0.00      PROC H
ATOM   5030  CZ  PHE   428       6.834 -20.175  22.650  1.00  0.00      PROC C
ATOM   5031  HZ  PHE   428       6.135 -20.839  22.595  1.00  0.00      PROC H
ATOM   5032  CD2 PHE   428       7.521 -18.038  22.113  1.00  0.00      PROC C
ATOM   5033  HD2 PHE   428       8.150 -17.455  21.446  1.00  0.00      PROC H
ATOM   5034  CE2 PHE   428       7.212 -19.208  21.670  1.00  0.00      PROC C
ATOM   5035  HE2 PHE   428       7.465 -19.167  20.615  1.00  0.00      PROC H
ATOM   5036  C   PHE   428       7.595 -15.255  25.696  1.00  0.00      PROC C
ATOM   5037  O   PHE   428       8.493 -15.687  26.414  1.00  0.00      PROC O
ATOM   5038  N   LYS   429       7.335 -13.955  25.511  1.00  0.00      PROC N
ATOM   5039  HN  LYS   429       6.564 -13.700  24.930  1.00  0.00      PROC H
ATOM   5040  CA  LYS   429       8.081 -12.920  26.183  1.00  0.00      PROC C
ATOM   5041  HA  LYS   429       7.725 -11.992  25.779  1.00  0.00      PROC H
ATOM   5042  CB  LYS   429       7.825 -12.922  27.696  1.00  0.00      PROC C
ATOM   5043  HB1 LYS   429       8.450 -12.150  28.165  1.00  0.00      PROC H
ATOM   5044  HB2 LYS   429       8.140 -13.906  28.113  1.00  0.00      PROC H
ATOM   5045  CG  LYS   429       6.381 -12.653  28.087  1.00  0.00      PROC C
ATOM   5046  HG1 LYS   429       6.276 -12.913  29.146  1.00  0.00      PROC H
ATOM   5047  HG2 LYS   429       5.699 -13.336  27.530  1.00  0.00      PROC H
ATOM   5048  CD  LYS   429       5.981 -11.201  27.888  1.00  0.00      PROC C
ATOM   5049  HD1 LYS   429       6.080 -10.971  26.805  1.00  0.00      PROC H
ATOM   5050  HD2 LYS   429       6.669 -10.526  28.443  1.00  0.00      PROC H
ATOM   5051  CE  LYS   429       4.534 -10.969  28.303  1.00  0.00      PROC C
ATOM   5052  HE1 LYS   429       3.861 -11.701  27.825  1.00  0.00      PROC H
ATOM   5053  HE2 LYS   429       4.276  -9.961  27.949  1.00  0.00      PROC H
ATOM   5054  NZ  LYS   429       4.362 -11.083  29.770  1.00  0.00      PROC N
ATOM   5055  HZ1 LYS   429       4.943 -10.386  30.279  1.00  0.00      PROC H
ATOM   5056  HZ2 LYS   429       4.652 -12.041  30.083  1.00  0.00      PROC H
ATOM   5057  HZ3 LYS   429       3.365 -10.926  30.028  1.00  0.00      PROC H
ATOM   5058  C   LYS   429       9.570 -12.925  25.906  1.00  0.00      PROC C
ATOM   5059  O   LYS   429      10.395 -12.728  26.795  1.00  0.00      PROC O
ATOM   5060  N   LYS   430       9.909 -13.120  24.629  1.00  0.00      PROC N
ATOM   5061  HN  LYS   430       9.201 -13.216  23.936  1.00  0.00      PROC H
ATOM   5062  CA  LYS   430      11.258 -13.240  24.160  1.00  0.00      PROC C
ATOM   5063  HA  LYS   430      11.930 -12.796  24.880  1.00  0.00      PROC H
[truncated: 6,036,265 more chars]
