# Supplementary material for: Selective Protonation of Catalytic Dyad for γ-Secretase-Mediated Hydrolysis Revealed by Multiscale Simulations
Source: J Phys Chem B. 2024 Nov 7;128(46):11345–58. doi: 10.1021/acs.jpcb.4c04085 (PMC11586911; doi:10.1021/acs.jpcb.4c04085)
Supplement: Supplementary file 2 — jp4c04085_si_002.zip [file jp4c04085_si_002.zip › Starting structures and Topology_MM MD/D257-protonated_mem_solv.rst]

81471
  30.3314862  60.5545814  22.4334604  31.3599519  60.1838093  22.6329051
  29.9997680  60.2115439  21.4351930  29.6406900  60.1387028  23.1931276
  30.3228096  62.0310203  22.4526806  31.3595243  62.6720838  22.4947417
  29.1339117  62.6387294  22.3799962  28.2813976  62.1086014  22.3881391
  29.0004774  64.0735354  22.5034847  29.5748178  64.5019893  21.6944807
  27.5311468  64.5366307  22.3630894  27.1327529  64.1527613  21.3959380
  27.4573667  65.6452193  22.3473946  26.7377390  64.0246806  23.4302754
  25.8064831  64.2293329  23.2265095  29.5761762  64.6218934  23.8006315
  29.8330119  63.9081161  24.7711999  29.7453447  65.9466499  23.8791249
  29.5583671  66.5642876  23.1181269  30.1592557  66.5206820  25.1376350
  30.9834922  65.9402688  25.5372295  30.6092393  67.9725097  24.9391579
  30.6258466  68.4589590  25.9382220  29.8572147  68.5037123  24.3061925
  31.9933554  68.0888626  24.2948826  31.9686441  67.5813610  23.3003123
  32.7353038  67.5563662  24.9269521  32.3649589  69.5636760  24.1238411
  31.5340923  70.0435104  23.5460979  33.2741258  69.6446595  23.4956292
  32.4789820  70.3248426  25.4592931  31.5912509  70.1910860  26.1011720
  32.6375943  71.4037401  25.2522893  33.6128046  69.8529247  26.2531256
  34.4079614  70.0599675  25.6263866  33.6262614  68.8262713  26.4014009
  33.7912224  70.3469075  27.1448945  29.0813284  66.4909360  26.1947862
  29.3449682  66.4552103  27.3935597  27.8138702  66.4755696  25.7609858
  27.5923239  66.4735742  24.7858532  26.6960984  66.3955080  26.6606224
  26.7665873  67.2021612  27.3731545  25.3951464  66.5150433  25.8864250
  24.5251115  66.3539817  26.5699975  25.3616540  65.7230339  25.0972132
  25.1621805  67.8657339  25.1811815  25.9762209  68.0939432  24.4682375
  25.1613486  68.6833893  25.9323917  23.7979925  67.6918040  24.4713901
  23.2859947  66.5506403  24.4989164  23.1134148  68.6127793  24.0190538
  26.6696372  65.1078971  27.4477199  26.3897019  65.0956935  28.6428895
  26.9783800  63.9793664  26.7902297  27.2066996  63.9834061  25.8147680
  27.0222346  62.7055053  27.4619501  26.1041440  62.6124850  28.0216206
  27.1229408  61.5684679  26.4279847  28.0881718  61.6558155  25.8822355
  26.3023179  61.7046183  25.6854594  27.0037055  60.1616440  27.0324127
  27.7777160  60.0247120  27.8264389  25.6168144  59.9559826  27.6527366
  24.8348799  60.0919045  26.8742293  25.4414475  60.6876916  28.4696853
  25.5445297  58.9337696  28.0777146  27.2568592  59.1103044  25.9516194
  28.2765305  59.2424720  25.5312439  26.5075403  59.2224860  25.1398466
  27.1733704  58.0924372  26.3895628  28.1443152  62.6150387  28.4772037
  28.0017734  62.0563305  29.5664277  29.3145128  63.1870218  28.1400503
  29.4472002  63.6533308  27.2628241  30.4438787  63.2371265  29.0399589
  30.6265096  62.2361452  29.3941881  31.6905165  63.7749388  28.3313500
  32.5141054  63.9081393  29.0686523  31.4687309  64.7658086  27.8707931
  32.1962235  62.8289251  27.2278592  31.4042561  62.6728610  26.4662197
  32.4281485  61.8417201  27.6640150  33.4523884  63.3840646  26.5500179
  33.8232891  64.5706587  26.7932009  34.1087169  62.6011740  25.8122114
  30.2013166  64.0616253  30.2644012  30.5191612  63.6862844  31.3930617
  29.5741047  65.2159546  30.0893590  29.3418390  65.5964818  29.1845464
  29.2075642  65.9728908  31.2355637  30.0523864  66.1332505  31.8859139
  28.8611913  67.3116147  30.7814970  28.1170592  67.7624671  31.4694741
  28.4117927  67.2454997  29.7540804  30.0833041  68.2169033  30.8689155
  30.4974672  68.3287104  31.8891716  31.0346550  68.1675641  29.6718396
  30.4929382  68.1627513  28.6901433  31.6037973  67.2416931  29.7823632
  31.6742379  69.0813799  29.6663883  29.5915844  69.4908732  30.6441180
  28.9356607  69.9855737  31.3469720  29.1748090  69.2397709  29.6348852
  30.2412435  70.2805411  30.4775544  28.1109576  65.3928223  32.0648228
  28.1324352  65.5001367  33.2810853  27.1328038  64.7190730  31.4592041
  27.0683125  64.6724870  30.4607511  26.1529093  63.9792941  32.2239765
  25.7180384  64.6494963  32.9486925  25.0676792  63.4718212  31.3204096
  25.5058097  63.0648863  30.3782908  24.1614081  62.4122941  31.9626635
  23.6763087  62.8221227  32.8757227  24.7436306  61.5083701  32.2189481
  23.3552248  62.0991437  31.2647490  24.2166274  64.6443081  30.9400450
  24.8246043  65.5121126  30.5826147  23.5668019  64.9538860  31.7891727
  23.3336452  64.2405663  29.8297965  22.3957261  63.7405364  30.1837014
  23.7999867  63.7081249  28.9853051  23.1484913  65.2115624  29.3967890
  26.7764131  62.8759139  33.0279550  26.4290794  62.6386923  34.1814533
  27.7701897  62.1992564  32.4397362  28.0490407  62.4348320  31.5051947
  28.4926542  61.1368943  33.1056292  27.7735317  60.4056598  33.4470071
  29.4613873  60.4817053  32.1392057  30.1656847  61.2322479  31.7092841
  28.7345464  59.8778871  31.0759092  28.3614146  60.6048359  30.5501021
  30.2777179  59.3893011  32.8252240  29.6133477  58.6979786  33.3836869
  31.0120329  59.8352446  33.5226469  30.8425307  58.8000780  32.0736933
  29.2214764  61.6176409  34.3379873  29.1032751  61.0556445  35.4262565
  29.9501733  62.7413343  34.2250098  30.0451768  63.2182466  33.3477272
  30.6809719  63.2952132  35.3455855  31.2166540  62.5163327  35.8504002
  31.6215398  64.3728731  34.8184431  31.0481971  65.1933888  34.3310605
  32.2368131  63.8794164  34.0336981  32.5645917  65.0023350  35.8367995
  32.6548489  64.3792239  36.7589922  33.9328621  65.1009769  35.2014899
  33.8679085  65.6007536  34.2083295  34.3975981  64.1008905  35.0867916
  34.5420535  65.7077877  35.8880392  32.1031628  66.4185137  36.1808297
  31.0944459  66.3874909  36.6405046  32.0667285  67.0229532  35.2480659
  32.8105029  66.9108029  36.8795014  29.7956618  63.8259825  36.3961526
  30.0069290  63.7534847  37.6024892  28.6910363  64.3381498  35.9767602
  28.4153533  64.4805532  35.0215883  27.8295618  64.8228871  36.9561911
  28.2598553  65.5654729  37.6139487  26.9709406  65.5462784  36.1361670
  26.4572974  64.7894760  35.4654982  27.5821301  66.6499020  35.4796520
  27.6259148  66.3888247  34.5446106  26.1998378  66.1403766  37.1991620
  26.5570744  66.5466916  38.1347599  25.4534265  65.3265569  37.3489606
  25.8227590  67.0736074  36.7988713  27.0664181  63.7882853  37.7735567
  26.9164435  63.9395370  38.9863805  26.5579569  62.7318919  37.1074786
  26.5759838  62.6792038  36.1079055  25.9501288  61.6007140  37.7622384
  25.1169805  61.9276614  38.3430092  25.3956334  60.6081662  36.7633748
  26.1774461  60.3428847  36.0198731  24.9010464  59.3509625  37.4790846
  24.2265793  59.6035732  38.3273158  25.7557635  58.7552400  37.8618509
  24.3300746  58.7359092  36.7526146  24.2043342  61.2201455  36.0144228
  24.4607376  62.1693182  35.5055704  23.4053221  61.4070303  36.7299466
  23.7739016  60.5001982  35.2918843  26.9426183  61.0021433  38.7311697
  26.6020181  60.6543562  39.8568723  28.2365740  60.9838698  38.3441571
  28.5007586  61.3191834  37.4349275  29.3038614  60.5673232  39.2360983
  30.2309831  60.6548567  38.6950954  29.0824595  59.5619459  39.5408225
  29.4364925  61.3745798  40.5008915  29.4143185  60.8412790  41.6087566
  29.5279313  62.7096187  40.3890212  29.5221103  63.1581018  39.4906846
  29.5891742  63.5783864  41.5460277  30.3849380  63.2178873  42.1841460
  29.7629745  65.0555076  41.1340503  29.4740204  65.7496744  41.9616561
  29.2061685  65.3008579  40.2170303  31.1739720  65.2956444  40.8276621
  31.9844154  65.3207318  41.9102967  31.5213544  65.0855103  42.8068785
  33.3257704  65.4123811  41.8058746  33.8299422  65.5353691  42.7494949
  33.9029656  65.5688220  40.5177715  34.9606356  65.7611002  40.3547664
  31.7362851  65.4676894  39.5651280  31.1088555  65.4015743  38.7153029
  33.1066171  65.6582824  39.4130272  33.5901019  65.8423419  38.4733916
  28.3996707  63.5056371  42.4325387  28.4706728  63.5477967  43.6581967
  27.2388152  63.3817911  41.8378537  27.1087102  63.3307696  40.8370708
  26.1126578  63.3275266  42.6903494  25.4616152  63.5000859  41.9374881
  25.9806416  64.1611360  43.3531963  25.8809625  62.0171411  43.4110338
  25.4270921  62.0194909  44.5531095  26.2099883  60.8593173  42.7985892
  26.4751460  60.8295939  41.8298268  26.2499450  59.5859172  43.4997942
  25.2982638  59.4365548  43.9881888  26.5670567  58.4378149  42.5353861
  27.4657652  58.6850397  41.9249585  26.8483285  57.1125356  43.2882697
  26.0698823  56.9060961  44.0538449  27.8350628  57.1570443  43.7927868
  26.8608516  56.2591083  42.5756126  25.4189559  58.2719888  41.5377230
  25.6166983  57.3833063  40.8897450  25.2810789  59.1524334  40.8891819
  24.1212509  58.0953592  42.2558223  23.7035106  58.9693351  42.7790641
  24.2770189  57.3018311  43.0237438  23.3866102  57.7872996  41.4863100
  27.2315088  59.6150436  44.6395142  26.9408545  59.1651103  45.7496190
  28.4194811  60.1968028  44.4182565  28.6223185  60.6201951  43.5328103
  29.4114834  60.2912969  45.4591001  29.5598852  59.3007691  45.8569011
  30.7222408  60.8335605  44.8833331  30.5685162  61.8572042  44.4750776
  31.0125118  60.1698643  44.0395849  31.8837023  60.8634842  45.8860912
  31.6220650  61.5087895  46.7591480  32.1926012  59.4511181  46.3939599
  32.3004135  58.7611850  45.5301716  31.3735543  59.0788913  47.0475129
  33.1358343  59.4428251  46.9760448  33.1110421  61.4695427  45.2082763
  32.8824100  62.4997060  44.8609486  33.3938094  60.8513922  44.3282846
  33.9631410  61.5034428  45.9191268  28.9943143  61.1453769  46.6205084
  29.1034634  60.7708601  47.7844362  28.4374500  62.3102049  46.3338376
  28.3265367  62.6557222  45.4007172  27.9532405  63.1542981  47.3645341
  28.7518559  63.3662302  48.0574904  27.5260250  64.3788667  46.6737970
  26.9163919  64.2615548  45.7547892  26.7448970  65.1536939  47.6538699
  27.3131020  65.3143425  48.5925574  25.7101518  64.8457882  47.8685155
  26.6081117  66.0804960  47.1457290  28.7225749  65.1706459  46.2568589
  29.4654082  64.5788364  45.6768360  29.2165830  65.4388008  47.1599330
  28.3887220  66.4445859  45.5417583  28.2189736  67.4522369  45.8660212
  28.0102537  66.3357289  44.5135307  29.3670454  66.8648788  45.7492615
  26.8146592  62.6052688  48.1844376  26.8066627  62.6422158  49.4148417
  25.8153178  62.0510111  47.4971790  25.8236365  62.0520122  46.4949575
  24.6913143  61.4399802  48.1391113  24.2375303  62.1863241  48.7842359
  23.7237118  60.9465877  47.0315640  24.2445750  60.3136828  46.2955493
  23.3019946  61.8447583  46.5079716  22.6203310  60.0920292  47.5841860
  21.8371895  60.6988032  48.4905790  22.2305480  61.6883372  48.6548474
  20.6269642  60.0665036  48.8603988  19.7682924  60.3367423  49.3774635
  20.2901214  58.8070107  48.5990322  19.3444773  58.4622870  49.0240767
  22.4146290  58.7188292  47.4276054  23.1792619  58.1746417  46.9406562
  21.2649041  58.0843207  47.9671644  21.0938179  57.0396314  47.9445681
  25.0860031  60.2919291  49.0398090  24.5902232  60.1375237  50.1571958
  26.0225382  59.4639740  48.5501283  26.4367822  59.6432526  47.6528021
  26.4959954  58.3244399  49.2977391  25.6337035  57.7637273  49.6221051
  27.4124363  57.4289672  48.4426658  26.8520242  57.1425743  47.5280028
  27.6597763  56.5115328  49.0177506  28.6174911  58.0739444  48.0370176
  28.3856434  58.8997158  47.5852777  27.1953899  58.7167339  50.5548330
  27.0079978  58.1356980  51.6243553  28.0121179  59.7564471  50.4740216
  28.2222342  60.2467038  49.6227773  28.6306145  60.2600324  51.6341784
  29.2015875  59.4978569  52.1413396  29.5675979  61.3207132  51.0825760
  29.5766425  61.8462100  52.0146711  29.0778889  62.0494701  50.4228089
  31.0166157  60.9411453  50.5454824  30.8143009  60.2782675  49.6772005
  31.9272535  62.0508572  49.8753534  32.2534132  62.8882457  50.4780410
  31.3750302  62.6365053  49.1358961  32.9297674  61.7369393  49.5553472
  31.8150141  60.1275423  51.5857491  31.2680371  59.2147290  51.8721711
  31.9841233  60.6585402  52.5383054  32.8082274  59.8632811  51.1673743
  27.6583996  60.8410653  52.6884209  27.7927433  60.6044515  53.8919423
  26.6774765  61.6446326  52.2390639  26.6012729  61.8632947  51.2619676
  25.7114546  62.2538487  53.1271075  26.2476823  62.7698013  53.9081373
  24.8206760  63.2337226  52.3641969  24.4041049  62.7237944  51.4611463
  23.6438266  63.6973090  53.2418440  24.0175869  64.0521830  54.2265672
  22.9182719  62.8746830  53.4063880  23.1144792  64.5376559  52.7444307
  25.6246127  64.4562516  51.8667998  24.9390250  65.1247929  51.2991058
  26.4194748  64.1216666  51.1705375  26.2869902  65.2588688  52.9874710
  27.0044996  64.6229018  53.5478222  25.5232566  65.6451843  53.6952103
  26.8469378  66.1173112  52.5631183  24.8976858  61.2090758  53.8504565
  24.7341440  61.2443803  55.0715143  24.4152443  60.1979452  53.1102896
  24.6003997  60.1375564  52.1246496  23.6221390  59.1367003  53.6879862
  22.8561061  59.5997180  54.2943233  22.9501926  58.3233293  52.5959111
  23.7042283  57.9835256  51.8475997  22.2189624  57.1027997  53.1678718
  21.5553619  57.4074611  54.0056773  22.9404263  56.3412383  53.5290320
  21.5894225  56.6426887  52.3759375  21.9258840  59.2216923  51.8907325
  22.4135400  60.1002486  51.4202438  21.1579691  59.5730445  52.6092541
  21.4172822  58.6431472  51.0920377  24.4139347  58.2840067  54.6512330
  23.9598479  57.9499409  55.7450839  25.6649500  57.9604175  54.2854689
  26.0493716  58.2743150  53.4136314  26.5335750  57.1794463  55.1465110
  25.9923389  56.2903657  55.4441120  27.7949151  56.7590034  54.4191855
  28.3762706  57.6522864  54.0933740  27.4481928  56.0042850  53.2702935
  27.1601951  56.6619968  52.6168072  28.6717256  55.8596052  55.2863676
  28.1064861  54.9471059  55.5745673  29.0029829  56.3804880  56.2040397
  29.5712117  55.5519309  54.7125364  26.8716708  57.8953715  56.4317658
  26.8604989  57.3111291  57.5138883  27.1664715  59.2061533  56.3705322
  27.1316273  59.7066446  55.5022223  27.4627585  59.9844069  57.5579599
  28.2101421  59.4487350  58.1265286  28.0033084  61.3726390  57.1525384
  27.2187311  61.9406669  56.6059439  28.8778016  61.2523949  56.4821161
  28.4447441  62.1737039  58.3425528  29.6523757  61.8692852  58.9942632
  30.2624397  61.0494056  58.6489224  30.0740610  62.6279141  60.0943511
  31.0052621  62.4031176  60.5946206  29.2814259  63.6838577  60.5487188
  29.6765617  64.4197101  61.6736279  30.5992937  64.1618788  61.8834043
  27.6675240  63.2496264  58.7983690  26.7398501  63.4960387  58.3020208
  28.0857609  64.0015909  59.9013428  27.4911295  64.8272873  60.2552694
  26.2746696  60.1126784  58.4838288  26.3750825  59.9764350  59.7028547
  25.0892990  60.3280914  57.9147048  24.9708405  60.4288180  56.9249394
  23.9091575  60.4686944  58.7124725  24.1125318  61.1313886  59.5493522
  22.8236449  61.0613599  57.8074387  21.8874832  60.9234354  58.3139139
  22.6724961  60.4610340  56.8919077  23.0724059  62.8228071  57.4120586
  23.8530247  62.5379095  56.3801537  23.4339697  59.1677999  59.3328458
  22.8720794  59.1537598  60.4242627  23.6840063  58.0176151  58.6833828
  24.1111851  58.0075205  57.7733693  23.3611897  56.7416752  59.3057288
  22.4296232  56.8434221  59.8478309  23.1727072  55.6520379  58.2540854
  24.0731275  55.6231494  57.5950992  22.9821192  54.2664579  58.9010837
  22.0708528  54.2722358  59.5374704  23.8556280  53.9665077  59.5111223
  22.8522837  53.4959666  58.1127094  21.9341623  55.9722599  57.3873130
  22.0066317  57.0104236  56.9984278  21.0291414  55.9116314  58.0330692
  21.7735317  55.0154139  56.2035288  21.4912630  53.9990409  56.5524846
  22.7278285  54.9406172  55.6383413  20.9774594  55.3756471  55.5190600
  24.3858885  56.3530486  60.3572589  24.0554588  55.8335411  61.4217724
  25.6780989  56.6442682  60.1169572  25.9595236  57.0608480  59.2502958
  26.7295894  56.3355453  61.0689818  26.6128270  55.2955719  61.3505982
  28.1164529  56.5663328  60.4210232  28.3270956  57.6543427  60.3548714
  28.1203395  56.1337304  59.4000550  29.2054087  55.8719791  61.2364158
  28.9520323  55.0413339  62.1022365  30.4675524  56.2665318  60.9895787
  31.2174646  55.8125635  61.4571546  30.6318125  56.9130065  60.2480022
  26.6142178  57.1583030  62.3465927  26.9416730  56.7144422  63.4485847
  26.1449382  58.4159338  62.2108835  25.8625290  58.7744679  61.3148924
  25.9675250  59.2705610  63.3576277  26.9023692  59.2751699  63.9039852
  25.6188284  60.7031019  62.9128865  24.6712689  60.7218174  62.3351759
  26.4304319  61.0955480  62.2607872  25.5308613  61.3688611  63.7972449
  24.9242842  58.7439752  64.3229338  25.1229885  58.7368883  65.5358725
  23.7885485  58.2493581  63.8018271  23.6706605  58.2062975  62.8055741
  22.6920291  57.7674324  64.6182817  22.8319996  58.0846207  65.6394245
  21.3864430  58.3475921  64.1778722  20.4987920  57.9789927  64.7423620
  21.1995298  58.1080421  63.0940098  21.4569004  59.8443778  64.3870875
  20.5015984  60.0218035  63.9134413  22.3311914  60.2876075  63.8455051
  21.3889527  60.4768986  65.7400287  22.3258092  60.1114001  66.2159003
  20.4753613  60.0735936  66.2266714  21.4330231  62.0163708  65.7166610
  22.1647943  62.3663403  64.9419993  21.7115962  62.3941602  66.7133068
  20.1323077  62.6026909  65.3981401  19.3030595  62.2187857  65.8774628
  19.9647574  62.2594564  64.4301691  20.0950687  63.6293287  65.1928635
  22.5673822  56.2869526  64.6300638  21.4821493  55.7070415  64.5822492
  23.7146100  55.6117379  64.7060478  24.5857890  56.0857391  64.8351588
  23.7512106  54.1812135  64.6306972  23.1571839  53.8830249  63.7764682
  25.1912708  53.7058102  64.4393475  25.8234065  54.0217776  65.2992325
  25.6227475  54.1400652  63.5115298  25.2178564  52.5985343  64.3546257
  23.1411551  53.5253216  65.8493985  22.4430208  52.5219535  65.7539044
  23.3189887  54.1116884  67.0437397  23.9079097  54.9106761  67.1464456
  22.8551347  53.4504025  68.2438883  23.0612711  52.3871066  68.1715467
  23.5827178  54.0555796  69.4589284  23.1564504  53.6560991  70.4020354
  23.4912768  55.1616819  69.4486492  25.0592449  53.6850260  69.4278350
  25.4388656  52.6527210  68.8295640  25.8159723  54.3790992  70.1475843
  21.3564342  53.5866711  68.4351074  20.7035942  52.7762080  69.0823650
  20.7539359  54.6350625  67.8429807  21.2847184  55.2945111  67.3233543
  19.3226497  54.8187072  67.9194807  18.9724385  54.4569398  68.8771998
  18.9729990  56.2940011  67.7522721  19.2311826  56.6504888  66.7275384
  17.4634765  56.4999564  68.0017871  17.1303219  55.9993350  68.9324895
  16.8809439  56.0975494  67.1443027  17.2534110  57.5877491  68.0900723
  19.8254110  57.1318205  68.7203688  20.8854496  57.1778803  68.4124339
  19.8385823  56.6392782  69.6928834  19.4103178  58.1575083  68.8233457
  18.6073811  53.9995393  66.8663045  17.5714121  53.3833287  67.1307600
  19.1617728  53.9563293  65.6375888  20.0256940  54.4155394  65.4196815
  18.5179949  53.2552314  64.5527832  17.4667822  53.4982254  64.5617333
  19.1337116  53.6368515  63.1915159  18.7909274  52.9219511  62.4064799
  20.2396329  53.5633574  63.2816023  18.7872403  55.0383562  62.6647087
  19.0611918  55.8132777  63.4220522  19.5850485  55.2931100  61.3837014
  19.3269064  54.5286196  60.6198699  20.6741029  55.2202737  61.5960675
  19.3567548  56.3021333  60.9797991  17.2953374  55.1433634  62.3601381
  16.7112528  54.9722164  63.2834314  17.0019684  54.3745245  61.6140495
  17.0455525  56.1513668  61.9696120  18.5962714  51.7537367  64.6728061
  17.7160589  51.0554536  64.1713484  19.6240560  51.2190705  65.3416346
  20.3244125  51.7965104  65.7594291  19.8093397  49.7922764  65.4630229
  19.0357413  49.2658570  64.9177496  21.1875029  49.3446242  64.9318844
  21.3228232  48.2488068  65.0478357  21.9838366  49.8790477  65.4988248
  21.3419741  49.6749836  63.4733795  20.7472246  48.8716895  62.4917464
  20.1443779  48.0360661  62.7872865  20.9179727  49.1510662  61.1320767
  20.4464384  48.5166765  60.3963695  21.6926554  50.2489386  60.7378233
  21.8232520  50.4733615  59.6910395  22.1319061  50.7562585  63.0596710
  22.6197669  51.3633186  63.7983582  22.3018870  51.0540922  61.7057002
  22.9023854  51.9043951  61.4189652  19.6954749  49.3830206  66.9178329
  20.2264438  50.0137443  67.8246502  18.9720412  48.2819884  67.1806312
  18.5944956  47.7465931  66.4371080  18.6207584  47.8819766  68.5264368
  19.0320217  48.5859945  69.2398005  17.0973962  47.8410776  68.7209489
  16.6642568  47.0948438  68.0168963  16.7310943  47.4351239  70.1665983
  17.2711518  48.0792889  70.8949639  16.9764231  46.3768874  70.3739766
  15.6445137  47.5875156  70.3445750  16.4585408  49.2119465  68.3811680
  15.3573105  49.1464972  68.5193336  16.6537799  49.4653908  67.3157850
  16.9795941  50.3561025  69.2587360  18.0786957  50.4694100  69.1409894
  16.7647805  50.1629001  70.3310289  16.5116068  51.3170780  68.9606691
  19.2746796  46.5305649  68.7882030  19.1986845  45.6033784  67.9762615
  19.9502788  46.3939673  69.9445012  19.9567396  47.1937522  70.5494879
  20.5018475  45.1556567  70.4860383  20.8941827  45.4633642  71.4297222
  19.4103821  44.1209797  70.7724104  18.9869293  43.7367819  69.8233015
  18.5935613  44.5742775  71.3745825  19.8342594  43.2804065  71.3529663
  21.7789620  44.5002080  69.9820812  22.8445178  45.0206058  69.8823554
  21.9441434  43.2192484  69.9284631  21.8745221  42.8531618  70.8439925
  23.1270623  42.8463270  69.1751632  23.3466408  43.4674017  68.2678437
  22.9249218  41.8185798  68.8452044  24.0650742  42.8802315  69.7852471
  47.9938896  45.1419827  79.0714915  48.5697111  44.2317343  79.3570761
  47.3305402  45.4458609  79.9056303  48.6886759  45.9715451  78.8384376
  47.1469363  44.8331527  77.9183764  47.1425342  43.7138170  77.4264327
  46.3795569  45.8272590  77.4486882  46.3775252  46.7214846  77.8861691
  45.4828691  45.6284599  76.3277145  44.8153958  44.8076999  76.5610352
  44.6443701  46.8942491  76.0270103  43.9459013  46.6714372  75.1893497
  45.3345210  47.7074706  75.7009308  43.8059410  47.4449703  77.1986801
  44.4798147  47.7295209  78.0410715  43.0518942  48.7044698  76.7561225
  42.2418915  48.4252880  76.0513078  43.7387162  49.4195234  76.2598131
  42.5863094  49.1983491  77.6358624  42.7879546  46.4289149  77.7167470
  43.1349679  45.9209673  78.6344058  42.5632128  45.6596188  76.9474149
  41.8266442  46.9287847  77.9734840  46.2319857  45.2308325  75.0663911
  46.6889662  46.0476490  74.2792242  46.3657397  43.9317910  74.8231707
  46.1033028  43.2786812  75.5307192  47.1087536  43.4402307  73.6780199
  48.0456850  43.9836691  73.5888836  47.3862642  41.9583417  73.8455869
  46.4467460  41.3640539  73.9111413  48.1516346  41.7923516  75.0275149
  47.6542601  42.1764455  75.7557607  48.2411179  41.4027704  72.7178646
  49.1816353  41.9698969  72.7612399  47.7953542  41.5353319  71.7149301
  48.4869268  40.3311628  72.8819651  46.3324166  43.6958861  72.4182422
  46.8881502  43.9013701  71.3428569  44.9918124  43.7286784  72.5204102
  44.5627985  43.6542707  73.4170192  44.1369864  43.8951024  71.3615575
  44.4267638  43.1594609  70.6250020  42.6668576  43.6656279  71.7726231
  41.9895971  43.8439815  70.9056433  42.3938973  44.3814070  72.5818927
  42.3967984  42.2370094  72.2773897  43.1115323  41.9972250  73.0969830
  40.9954997  42.0988338  72.8579051  40.2181225  42.2258590  72.0769768
  40.9058042  42.8435110  73.6454968  40.8225856  41.1260625  73.3575099
  42.5681894  41.2212087  71.1606722  43.6405579  41.0977705  70.9054274
  42.0001105  41.5337525  70.2590089  42.1738221  40.2471524  71.5095333
  44.2289686  45.2415749  70.6686282  44.4628296  45.3301144  69.4668761
  44.0577408  46.3316818  71.4311507  43.9561772  46.2679452  72.4143823
  44.0606411  47.6660379  70.8758701  43.3984262  47.6712805  70.0184559
  43.5424969  48.6782790  71.9273290  43.8647738  49.6937241  71.6191592
  44.0164828  48.4467068  72.9062414  42.0104689  48.7248739  72.0939970
  41.6596263  47.7136964  72.3892165  41.5515919  48.9757698  71.1095756
  41.5705315  49.7719705  73.1408393  41.9528813  50.7669778  72.8273446
  42.0364283  49.5082873  74.1188556  40.0567948  49.8682702  73.2959978
  39.7054166  48.9283411  73.7050503  39.5454010  50.0866391  72.3350103
  39.6593195  50.8423378  74.3198679  39.9905722  51.7800950  74.0260960
  40.0939749  50.5611518  75.2252760  38.6217782  50.8188293  74.4029370
  45.4088722  48.1153143  70.3455901  45.5398011  48.6025989  69.2228684
  46.4696650  47.9099519  71.1484724  46.3712313  47.5071778  72.0549758
  47.8125955  48.2542442  70.7403332  47.7844807  49.2516522  70.3229853
  48.7924255  48.2317102  71.9350337  49.8351827  48.3998333  71.5863721
  48.7238052  47.2553162  72.4629126  48.4612028  49.3392031  72.9047627
  48.8447714  50.6642280  72.6410514  49.3617907  50.9077487  71.7247563
  48.5680457  51.6773328  73.5671740  48.8469470  52.6909207  73.3442204
  47.9176184  51.3793116  74.7659726  47.6498191  52.3969683  75.6919499
  48.2305686  53.1170255  75.4705851  47.8137826  49.0679958  74.1200651
  47.5391300  48.0711729  74.3645719  47.5276007  50.0738284  75.0425694
  47.0387236  49.8387664  75.9777130  48.3216138  47.3667747  69.6259677
  49.0617874  47.7952656  68.7437113  47.9148224  46.0828843  69.6081222
  47.3364639  45.6975994  70.3259256  48.2727230  45.1808914  68.5285392
  47.9669776  44.1808722  68.7929899  49.3295515  45.2735653  68.3876177
  47.6486834  45.5381392  67.2135112  48.3279163  45.5804404  66.1883173
  46.3430691  45.8806692  67.2106025  45.7980425  45.8616828  68.0512740
  45.6671459  46.3488618  66.0235671  45.8348719  45.6253149  65.2366241
  44.1628228  46.4942197  66.2846978  43.9694624  47.2282639  67.0958153
  43.7494980  45.5096013  66.5942048  43.6400292  46.8226726  65.3602576
  46.2422993  47.6507382  65.5250482  46.4448077  47.8493355  64.3308256
  46.5948915  48.5554840  66.4512170  46.4070685  48.3857129  67.4218259
  47.2836447  49.7707802  66.1152860  46.6775488  50.2763895  65.3799466
  47.4546705  50.6288388  67.3866526  48.1038826  50.0883116  68.1093438
  46.4584547  50.7344372  67.8701183  48.0552015  52.0056537  67.1125210
  49.0599589  51.8867059  66.6442425  48.2099275  52.5286599  68.0861645
  47.1334061  52.8369583  66.2111425  46.8699983  52.2577999  65.3016627
  47.7081352  53.7024143  65.8451868  45.8627274  53.2638156  66.9618809
  46.1378919  53.8044703  67.8946917  45.2596671  52.3677204  67.2258084
  45.0279351  54.1521391  66.1272662  44.7322030  53.6879737  65.2489718
  45.5310198  55.0264668  65.8872077  44.1427479  54.4606885  66.5951064
  48.6283848  49.5408614  65.4524081  48.9776295  50.2083031  64.4805556
  49.4063079  48.5665384  65.9357039  49.0895016  48.0163270  66.7099494
  50.6709587  48.2103980  65.3308038  51.2457717  49.1198895  65.2199172
  51.4442595  47.2166586  66.2085709  52.3576489  46.8643536  65.6804879
  50.7905057  46.3420090  66.4244978  52.3599367  47.0588609  68.5446370
  52.4789468  46.0708392  68.5289574  51.8815248  47.8206565  67.5075122
  52.6584659  47.9051560  69.5567838  53.0526526  47.5546914  70.5100093
  52.4120031  49.1615204  69.2389586  51.9091329  49.1090757  67.9488393
  51.6081486  50.0195672  67.4442742  50.5404759  47.6381560  63.9405161
  51.3473091  47.9102654  63.0567193  49.5013298  46.8227668  63.6986096
  48.8625289  46.5585241  64.4270488  49.2135530  46.2959237  62.3783217
  50.1191821  45.8349206  62.0120352  48.1140680  45.2447284  62.4325929
  47.2055584  45.6666587  62.9214489  47.7483958  44.7448704  61.0261838
  48.6650748  44.4535349  60.4687241  47.2073392  45.5247672  60.4512847
  47.0968379  43.8478130  61.1054543  48.6057017  44.0530410  63.2668705
  49.0136090  44.3740297  64.2443269  49.3960954  43.5022356  62.7181369
  47.7685334  43.3479661  63.4559392  48.9024426  47.3959728  61.3835809
  49.3602455  47.3864058  60.2441318  48.1509203  48.4251921  61.8033339
  47.7623606  48.4365575  62.7260405  47.8842851  49.5794487  60.9679795
  47.6166876  49.2105026  59.9929831  46.7421415  50.3953510  61.5276358
  46.9992241  50.7501645  62.5533125  46.4471046  51.6171968  60.6470859
  46.3075726  51.3103845  59.5868794  47.2571195  52.3707646  60.6960691
  45.5018799  52.0713513  61.0110873  45.4840013  49.5175915  61.6192356
  44.6465028  50.1462546  61.9828670  45.6356510  48.7079217  62.3587241
  45.0828729  48.8762539  60.2910985  45.8868127  48.2157647  59.9060115
  44.8447903  49.6545791  59.5365414  44.1973675  48.2395230  60.4647766
  49.1044524  50.4231255  60.7124601  49.3495401  50.8834736  59.5954223
  49.9552733  50.5829379  61.7367551  49.7269656  50.2286381  62.6467850
  51.2035870  51.2941331  61.6078784  50.9918085  52.2573934  61.1610981
  51.8597666  51.5074366  62.9818862  52.9251170  51.8058069  62.8505329
  51.8400129  50.5422651  63.5339393  51.1769154  52.5910612  63.8253383
  50.1075848  52.3221677  63.9626587  51.2029029  53.5469392  63.2567658
  52.0052729  52.7722668  65.4322887  50.9666507  54.0911216  66.1144627
  49.8940716  53.8357981  66.0317049  51.1385177  55.0550950  65.5908038
  51.2078637  54.2380630  67.1900221  52.1977769  50.6375934  60.6802040
  53.0605617  51.3115742  60.1218151  52.0792395  49.3206325  60.4445920
  51.4818624  48.7407051  61.0017590  52.8193774  48.7127501  59.3619711
  53.6599373  49.3320982  59.0945605  53.3362366  47.3344132  59.7784022
  53.7532735  46.7922935  58.8989548  52.4902026  46.7346046  60.1871425
  54.4474763  47.4244967  60.8318681  54.0506570  47.9487070  61.7345372
  54.8673625  46.0158388  61.2208679  55.7735136  45.7137764  60.6560616
  54.0543236  45.3145560  60.9449722  55.0660094  45.9516621  62.3099373
  55.6646172  48.1907409  60.3066468  55.4294051  49.2698368  60.2030944
  55.9505937  47.7865047  59.3136625  56.5171240  48.0715079  61.0077837
  52.0483064  48.5598435  58.0750270  52.6446731  48.3863560  57.0132156
  50.7104183  48.6662109  58.0772256  50.1941068  48.7435368  58.9357668
  49.9734346  48.7338417  56.8291132  50.3493918  47.9621999  56.1820102
  48.4461497  48.6300327  57.0493196  47.8728117  49.1625868  56.2597256
  48.1890408  49.0709258  58.0321185  47.9313170  47.2282572  57.0334219
  48.7403584  46.1137250  56.7499413  49.7939810  46.1957208  56.5530715
  48.2008871  44.8342550  56.7001349  48.8542534  44.0021597  56.4802962
  46.8343796  44.6529753  56.9177449  46.4114293  43.6657703  56.8649384
  46.5584154  47.0292351  57.2556169  45.9182370  47.8771029  57.4500629
  46.0104910  45.7440172  57.2085007  44.9583720  45.5856753  57.3933506
  50.2209519  49.9450369  55.9893586  50.3418487  49.8630144  54.7623392
  50.2659057  51.1144048  56.6359966  50.1999940  51.1435636  57.6351169
  50.3480122  52.3684500  55.9332698  49.5518265  52.3660098  55.1998151
  50.1003078  53.5403232  56.8788051  50.7882623  53.4883446  57.7527416
  50.3199333  54.8756540  56.1533779  49.7355718  54.8901117  55.2101561
  51.3963589  55.0307222  55.9297606  49.9678032  55.7157062  56.7870947
  48.6590590  53.4782751  57.4181081  48.4845870  52.5424328  57.9875569
  47.9300731  53.5366421  56.5835531  48.4849554  54.3346635  58.1049498
  51.6157236  52.5409487  55.1097116  51.4821784  52.8189560  53.9163017
  52.8535223  52.3334213  55.5679288  53.2517528  51.9904958  56.9374775
  53.4413078  50.8945115  56.9962050  52.5287087  52.2898906  57.7247298
  54.0118883  52.6890909  54.7584353  53.8492168  53.6584336  54.3081272
  55.1887952  52.6721014  55.7366588  55.8865063  53.5161603  55.5648250
  55.7397005  51.7127713  55.7186144  54.5556988  52.7403596  57.1137244
  55.2115758  52.2639232  57.8695423  54.3591516  53.8033850  57.3668426
  54.2216387  51.7139698  53.6386286  54.7129897  52.0931750  52.5795080
  53.8932482  50.4324546  53.8642530  53.5411530  50.1375471  54.7511730
  53.9598803  49.4169694  52.8356607  54.9600067  49.4134988  52.4252666
  53.6430361  48.0534758  53.4340009  52.6612229  48.0795791  53.9653346
  53.5974538  46.9740932  52.3444076  54.5096058  47.0343350  51.7119309
  52.6954804  47.0936537  51.7068424  53.5604165  45.9688748  52.8186264
  54.7330162  47.7013170  54.4583534  54.7590110  48.4385503  55.2875678
  55.7293092  47.6758654  53.9673068  54.5288158  46.7035021  54.9012112
  53.0338600  49.7470243  51.6836070  53.4090073  49.7028498  50.5146052
  51.8048567  50.1781101  52.0050467  51.5299211  50.2586892  52.9627129
  50.8385753  50.6197385  51.0197872  50.7353822  49.8373979  50.2808962
  49.4930777  50.8653166  51.6808926  49.5915863  51.6118230  52.5036906
  49.0071815  49.6528707  52.2411703  49.5047876  49.5207520  53.0616866
  48.4546611  51.3726828  50.6759701  48.4352732  50.7224566  49.7759148
  48.6875650  52.4128281  50.3652693  47.4434373  51.3655147  51.1354092
  51.2891797  51.8419051  50.2508720  51.2050508  51.8991149  49.0273672
  51.8360760  52.8546421  50.9421334  51.9532572  52.8017212  51.9357424
  52.3157447  54.0570743  50.2967767  51.5353604  54.4058007  49.6323832
  52.6219347  55.1579867  51.3298134  53.4543497  55.8045952  50.9694792
  52.9491208  54.6765256  52.2770693  51.4444566  56.1038875  51.6348688
  51.0631853  56.5328257  50.6759270  50.2848684  55.4083500  52.3471293
  50.6376230  54.9835986  53.3050418  49.8548586  54.5977286  51.7245306
  49.4934825  56.1432118  52.5843906  51.9525977  57.2550906  52.5060494
  52.7491886  57.8112200  51.9685075  52.3805486  56.8473078  53.4480324
  51.1241262  57.9501565  52.7559946  53.5148017  53.8227601  49.4048605
  53.6139295  54.3785716  48.3146337  54.4567218  52.9621545  49.8237226
  54.3947450  52.5345581  50.7291134  55.5832720  52.5807532  48.9928638
  56.0970942  53.4807628  48.6851703  56.5442080  51.6800180  49.8110954
  55.9738400  50.7835447  50.1479429  56.8372599  52.2366979  50.7239112
  58.0638773  51.1808184  48.9413237  58.5934655  52.3855928  48.8582962
  55.1546792  51.8808861  47.7185448  55.5727840  52.2242653  46.6147686
  54.2263975  50.9185124  47.8259150  53.8489371  50.6421533  48.7109051
  53.6998812  50.2484852  46.6609961  54.5354928  49.8715366  46.0852213
  52.8065926  49.0812560  47.0627388  52.3244055  48.6532874  46.1497705
  52.0046687  49.4539926  47.7422698  53.5587452  47.9531191  47.7635095
  54.0338832  48.3150240  48.6972155  54.3833452  47.5686943  47.1268184
  52.3310389  46.6936141  48.1104671  53.3182088  45.5228846  49.0083011
  54.0131589  46.0455369  49.6967448  53.9029842  44.9117852  48.2912008
  52.6529554  44.8569854  49.5950512  52.9183775  51.1423183  45.7337744
  52.9854907  51.0095513  44.5126458  52.1534382  52.0963063  46.2949953
  52.1041817  52.2026117  47.2917194  51.4392382  53.0810442  45.5066959
  50.8492907  52.5496230  44.7726093  50.5065081  53.9124072  46.3816863
  51.0298853  54.1904885  47.3258744  50.0399556  55.1962331  45.6783993
  49.6442692  54.9499148  44.6691123  50.8720388  55.9241350  45.5786743
  49.2244873  55.6704837  46.2656864  49.2650339  53.0709364  46.7174219
  49.5429858  52.1400373  47.2512966  48.7317419  52.8013322  45.7800625
  48.5739963  53.6643285  47.3533062  52.3727727  53.9503829  44.6958128
  52.1523999  54.1907513  43.5079707  53.4849093  54.4082857  45.3020460
  53.6631268  54.1977176  46.2656623  54.4882454  55.1847882  44.5980242
  53.9898365  56.0244214  44.1328682  55.5413130  55.7133924  45.5685721
  55.9149241  54.8831064  46.2134454  56.7303830  56.3424694  44.8251248
  56.3568939  57.0764547  44.0776342  57.3366428  55.5696095  44.3101665
  57.3761379  56.8847767  45.5486141  54.9008051  56.7886035  46.4620057
  54.0529794  56.3740359  47.0438893  54.5289656  57.6292524  45.8384883
  55.6578310  57.1797955  47.1756888  55.1309751  54.4156832  43.4578465
  55.2681009  54.9189921  42.3367491  55.5066680  53.1461058  43.7032376
  55.3550884  52.7322499  44.6051400  56.1070542  52.3054835  42.6890079
  56.9377022  52.8487014  42.2614063  56.6357351  51.0148510  43.3071117
  55.8228402  50.4911160  43.8649743  57.1899116  50.0696566  42.2285513
  57.8996252  50.6152639  41.5698732  56.3706429  49.6422115  41.6149161
  57.7396084  49.2346482  42.7152883  57.7601807  51.3658696  44.2953617
  57.3615435  51.8604334  45.2014120  58.5124130  52.0299604  43.8248472
  58.2879779  50.4506884  44.6189411  55.1747683  52.0216147  41.5261914
  55.5478044  52.1366079  40.3577152  53.9106850  51.6720982  41.8170534
  53.5856608  51.6209934  42.7667979  52.9308640  51.3480491  40.7992089
  53.3982070  50.6745603  40.0947436  51.7335528  50.6490338  41.4277561
  51.3836904  51.2202995  42.3191425  50.5673330  50.5016318  40.4472591
  50.9207508  50.0556066  39.4950986  50.0910083  51.4797427  40.2371805
  49.8029071  49.8190224  40.8799375  52.1665125  49.2393210  41.8635400
  52.9833180  49.2836748  42.6112393  52.5039369  48.6607141  40.9766648
  51.2974747  48.7104017  42.3114065  52.5438009  52.5455107  39.9664433
  52.4170754  52.4919842  38.7418277  52.3951972  53.7141519  40.6038827
  52.5123939  53.8075746  41.5976787  52.1113428  54.9153633  39.8727097
  51.2545673  54.7503203  39.2341259  51.8046830  56.0131867  40.8511092
  52.6388135  56.2113111  41.5564475  50.8916039  55.7841057  41.4486672
  51.6511082  56.9537965  40.2825766  53.2383051  55.3635463  38.9798371
  53.0340670  55.8391084  37.8628747  54.4803352  55.1980135  39.4545176
  54.6290026  54.8213123  40.3709970  55.6529963  55.4683682  38.6479608
  55.5764280  56.4764627  38.2607161  56.9176758  55.3464577  39.4746030
  56.9916710  54.3291013  39.9283016  56.9207994  56.3081472  40.5266678
  56.2904933  55.9683310  41.1856315  58.1493328  55.5958482  38.6053906
  58.1197441  56.6183699  38.1711449  58.2498356  54.8515217  37.7930807
  59.0598126  55.5014284  39.2222888  55.7494176  54.5630790  37.4395318
  56.0159013  55.0137419  36.3244594  55.5110231  53.2515968  37.6201137
  55.2718025  52.8807969  38.5210795  55.5603820  52.3051309  36.5225996
  56.4928099  52.4592687  35.9968278  55.5489998  50.8770599  37.0383944
  54.7050478  50.7620891  37.7595021  55.3689562  49.8494367  35.9044599
  56.2119949  49.9340549  35.1860378  54.4157448  49.9959613  35.3608344
  55.3675505  48.8182324  36.3137025  56.8757774  50.6106921  37.7716965
  57.0889009  51.4302848  38.4927544  57.7051240  50.5879059  37.0275774
  56.8510973  49.2964079  38.5400572  56.8617814  48.4329111  37.8408369
  55.9437623  49.2353701  39.1793415  57.7498602  49.2450739  39.1860883
  54.4932430  52.5548936  35.4897093  54.7614427  52.5176212  34.2879162
  53.2595417  52.8596435  35.9338669  53.0395601  52.8985486  36.9129725
  52.1905776  53.1107837  34.9971682  52.2620052  52.3803005  34.2046327
  50.8187403  52.9883154  35.6953648  50.0132153  53.3428504  35.0096517
  50.8147585  53.6291025  36.6048623  50.4836987  51.5504537  36.0995742
  49.5742349  51.5642794  36.7401056  51.3124620  51.1260393  36.7133275
  50.2280106  50.6800677  34.8652786  51.1599183  50.6454573  34.2559226
  49.4275431  51.1663700  34.2604161  49.7931045  49.2680716  35.2469073
  48.8316472  49.2920605  35.7999106  50.5769453  48.8223646  35.8824688
  49.6598650  48.4333897  34.0482731  50.4299139  47.7317219  34.0164564
  49.6819503  49.0299039  33.2016430  48.7353093  47.9031838  34.0305649
  52.2752507  54.4371323  34.2852409  51.7812140  54.5784852  33.1689925
  52.9237793  55.4444350  34.8949795  53.3420910  55.3238001  35.7964074
  52.9285459  56.7646805  34.2875107  52.1449012  56.8321365  33.5440935
  52.6548113  57.8748099  35.3394017  51.6921097  57.6367866  35.8462726
  52.5447969  58.8565966  34.8290930  53.6585374  57.9613356  36.3523960
  53.5136916  57.1906387  36.9292124  54.2071700  57.0801264  33.5410744
  54.1780168  57.5500397  32.4059793  55.3804822  56.8302821  34.1522538
  55.4182322  56.3595059  35.0328278  56.6300366  57.3378145  33.6278186
  56.4670907  58.3191440  33.2166939  57.6646121  57.4568055  34.7442465
  57.6997451  56.5110072  35.3297152  59.0626596  57.7460314  34.1858440
  59.0141116  58.6048200  33.4819131  59.4693005  56.8647644  33.6570724
  59.7522121  58.0130477  35.0138990  57.2621233  58.6045988  35.6878737
  56.2725441  58.4077518  36.1488591  57.2153334  59.5651201  35.1316715
  58.0099777  58.6951669  36.5051496  57.1336056  56.5011817  32.4775038
  57.5121562  57.0035494  31.4234568  57.1494296  55.1634906  32.6614583
  56.8542640  54.8272134  33.5526123  57.4006344  54.1545389  31.6294304
  57.2727009  53.2025341  32.1273960  56.4231169  54.1859025  30.4249754
  55.3775727  54.2263448  30.8068773  56.5397987  53.2548763  29.8261751
  56.6724413  55.2994834  29.5680111  56.7009903  56.0727575  30.1711841
  58.8094779  54.1317595  31.0778252  59.1601655  53.3072227  30.2381247
  59.7113231  54.9802006  31.5886993  59.4116414  55.8038559  32.0730702
  61.1356529  54.7795168  31.4446113  61.3607059  54.6831568  30.3905789
  61.9062072  55.9851302  32.0267360  61.5131950  56.2358829  33.0342354
  61.7764513  56.8715524  31.3666131  63.3802333  55.7143774  32.1647256
  64.2072823  55.7045328  31.0349800  63.7864885  55.9161132  30.0633618
  65.5818743  55.4762375  31.1659915  66.2126981  55.5186092  30.2911583
  66.1350944  55.2519081  32.4322480  67.1997738  55.1200429  32.5373184
  63.9364764  55.4487570  33.4257653  63.3054938  55.4706931  34.3001076
  65.3108148  55.2339684  33.5641650  65.7303733  55.0870801  34.5469384
  61.5692243  53.4871235  32.1045091  62.4365636  52.7601954  31.6228267
  60.9136943  53.1583613  33.2357626  60.1576144  53.7111829  33.5656781
  61.3981925  52.1391767  34.1300712  62.4593363  52.2137055  34.1541989
  60.8710669  52.3618741  35.5609063  61.0650510  51.4874651  36.2207453
  59.7814555  52.5614422  35.5416050  61.5652488  53.5361292  36.1706375
  62.7774319  53.3482291  36.8536589  63.2065835  52.3618044  36.9345134
  63.4313167  54.4282353  37.4487617  64.3616519  54.2714226  37.9746466
  62.8766962  55.7014923  37.3468587  63.5750036  56.7715103  37.9007886
  64.3425303  56.4078190  38.3386255  61.0067132  54.8228211  36.0968092
  60.0745491  54.9766731  35.5764223  61.6653206  55.9092992  36.6833667
  61.2485210  56.9041404  36.6224027  61.0559261  50.7347149  33.7058862
  61.3612493  49.7778907  34.4061949  60.4030331  50.5759274  32.5450939
  60.1874807  51.3612739  31.9700759  59.9928256  49.2577752  32.1024731
  60.2608843  48.5121738  32.8368372  58.4869929  49.2126690  31.9030362
  57.9868032  49.5444870  32.8458952  58.0462924  47.8994668  31.6017999
  58.7247185  47.5375864  31.0092824  58.0445146  50.1489050  30.7669760
  58.4982976  49.8603968  29.7971776  58.3244093  51.1944836  30.9962732
  56.9391505  50.1086049  30.6576543  60.6726255  48.8119235  30.8290731
  60.6026766  47.6372096  30.4690891  61.3535102  49.7098734  30.0928904
  61.4001028  50.6707526  30.3377925  62.0885810  49.2749928  28.9305978
  61.5471362  48.4739601  28.4426942  62.2546409  50.4111831  27.9108268
  61.2503672  50.8519639  27.7294142  62.6143057  49.9952345  26.9386374
  63.2287126  51.5171526  28.3368626  64.2623126  51.0999978  28.3481373
  63.0071859  51.8744193  29.3621313  63.2297019  52.6844687  27.3570409
  63.3447715  52.3021357  26.3152614  64.0329361  53.4076337  27.6082566
  61.9211845  53.3797060  27.4897135  61.2794338  53.0334188  28.1652210
  61.5853258  54.3766945  26.6940952  62.4105646  54.8474837  25.7699307
  63.2734459  54.3426568  25.6637539  62.1011816  55.5593769  25.1482846
  60.3935477  54.9146021  26.8336373  59.7976649  54.5937884  27.5675186
  60.1634848  55.7420282  26.3407561  63.4411470  48.7358258  29.3483309
  64.0317647  49.1300184  30.3589489  63.9692625  47.7905351  28.5593849
  63.4963885  47.4679245  27.7459569  65.2524461  47.1913133  28.8443102
  65.3794630  47.1223807  29.9189212  65.3378496  45.7590024  28.2567223
  64.8413275  45.0763491  28.9856960  66.4026889  45.4347881  28.1927934
  64.6485957  45.5869303  26.8914159  65.1240137  46.2691258  26.1511960
  63.5677525  45.8429544  26.9658866  64.7470219  44.1525642  26.3547622
  64.2905550  43.4505733  27.0898218  65.8280489  43.8815671  26.2882196
  64.0842341  43.9834954  24.9851373  64.5715323  44.6524861  24.2419319
  63.0029992  44.2341812  25.0502691  64.2071906  42.5954578  24.5165781
  63.5186151  41.9787945  24.9805509  65.1566228  42.2028294  24.8178956
  64.0929013  42.5489801  23.4929014  66.4063389  48.0306460  28.3416422
  67.3530066  48.2830124  29.0813735  66.3176106  48.4822011  27.0658978
  65.5043872  48.2785576  26.5333212  67.2519383  49.3885949  26.4096608
  66.9196689  49.4686948  25.3811546  67.2565213  50.8011228  27.0655226
  68.2228927  51.3184642  26.9003593  67.0892470  50.7037812  28.1537447
  66.1941549  51.7191166  26.4935672  66.1523673  52.9143106  26.8887477
  65.3476625  51.2292374  25.7114641  68.6663763  48.8400707  26.2888210
  69.6360834  49.5566048  26.0333063  68.8213469  47.5107644  26.4096489
  68.0335491  46.9382002  26.6145580  70.1221455  46.8879696  26.4453180
  70.6953294  47.3107363  25.6324140  69.9614821  45.8259355  26.3562237
  70.9282617  47.1221685  27.6913108  70.7030473  48.0368962  28.4769981
  71.9310642  46.2414148  27.8892216  71.9967857  45.4311481  27.3230353
  72.9933038  46.4051387  28.8626415  73.6003225  45.5099371  28.8295884
  73.8768282  47.6250253  28.5788525  74.7174425  47.6025700  29.3095236
  73.2640901  48.5364271  28.7807740  74.4159020  47.6891139  27.1289501
  73.5758938  47.7275498  26.4060054  75.0369002  46.8014262  26.9014433
  75.2566049  48.9385167  26.8820527  75.7874771  49.1835754  25.8038080
  75.4019838  49.7644611  27.9342279  74.9812621  49.5369052  28.8097376
  75.9914597  50.5545612  27.8207408  72.4952640  46.4864469  30.2670664
  72.7953135  47.3697787  31.0664278  71.7610570  45.4651363  30.6139049
  71.4144698  44.7701431  29.9908250  71.4204481  45.3242437  31.9493933
  71.2242539  46.2540608  32.4687836  70.1466889  44.5615738  31.8566848
  70.0814408  44.6488976  32.9414634  70.4157833  43.5895621  31.3847520
  68.7334221  45.0024420  31.3937795  68.8430160  45.2122199  30.3142727
  67.5486932  43.9701565  31.5015768  67.1045312  43.8375231  32.5032002
  67.8354764  42.9551897  31.1665198  66.6652826  44.3185144  30.9471827
  68.3522520  46.2581704  32.1540635  68.6554877  47.1540564  31.5840920
  68.8997837  46.2676898  33.1201242  67.2579003  46.2775113  32.3581979
  72.4939410  44.5371500  32.7381056  73.1829151  43.6513298  32.2221084
  72.6430646  44.8492352  34.0397615  71.9890174  45.4203200  34.5274251
  73.7649274  44.3988109  34.8260093  74.6126264  44.2618580  34.1666967
  74.1489326  45.3989512  35.9088622  73.3425661  45.4992522  36.6649997
  75.3904960  44.9292939  36.6513251  76.1828916  44.9087397  35.9082765
  75.2686094  43.9350334  37.1172873  75.7036961  45.6442489  37.4295543
  74.4743371  46.7691393  35.2854839  74.7781505  46.6416677  34.2219603
  75.3489340  47.1816291  35.8277732  73.3345763  47.7740934  35.4045320
  73.0875069  47.9456220  36.4751237  72.4336637  47.3928347  34.8826193
  73.6324804  48.7429302  34.9491386  73.4594397  43.0537336  35.3968597
  73.0551544  42.8830613  36.5439613  73.6504423  42.0302650  34.5629385
  73.7561040  42.2003887  33.5858248  73.5314269  40.6938643  35.0586656
  73.6460679  40.6388059  36.1328820  72.2237330  39.9491796  34.6639456
  71.9034173  39.2282020  35.4421056  72.2029778  39.4618734  33.6752805
  71.1986350  40.9425718  34.6062414  70.8505172  41.4609330  33.3650522
  71.2882252  41.1997702  32.4206003  69.8430797  42.3471003  33.3507934
  69.2716223  42.4546248  32.4550129  69.5126108  43.0565081  34.4733577
  68.4854706  43.8738383  34.1656080  67.9997353  44.0653324  34.9720517
  70.6221209  41.4279733  35.7818212  70.7810020  40.9536498  36.7332286
  69.8863963  42.6024142  35.7222177  69.3768698  42.9328834  36.6036732
  74.6999723  39.9902702  34.5426651  75.1038351  39.0792530  35.2453468
  75.1656488  40.2425345  33.2693358  74.7365880  40.9567841  32.7314973
  76.2277697  39.4996508  32.5544939  76.5022658  40.1464437  31.7214149
  77.4973704  39.3282991  33.4242925  78.4239028  39.1606821  32.8767592
  77.3759554  38.4695105  34.5152575  76.4708666  38.6115817  34.8345556
  77.9501310  40.5501055  34.0844548  77.0979275  41.1993404  34.3933231
  78.6068141  41.0149629  33.3037292  78.6363562  40.4380199  34.9408443
  75.7810321  38.2058636  31.7775391  76.4578437  37.8047707  30.8522766
  74.6636608  37.5169067  31.8711981  74.0768942  37.3048405  33.1013167
  72.9979339  37.5040232  32.9650389  73.9733431  38.1586776  33.6276012
  74.4212628  36.2497028  31.2046723  74.8955296  36.1834352  30.2565315
  74.7808460  35.1574835  32.2318537  75.8110944  34.7771718  32.0997838
  74.0927166  34.2844616  32.1953707  74.6296293  35.9040389  33.5461364
  74.0016373  35.2409154  34.1684878  75.5769655  35.9385826  34.1179367
  72.9114621  36.3133962  31.0037277  72.1460680  35.5037016  31.5073319
  72.4589989  37.4716319  30.5036991  73.1208703  38.1678964  30.2363213
  71.0653925  37.8522281  30.4472176  70.6566665  37.8378511  31.4521950
  70.9039627  39.2796599  29.8423361  70.6786319  40.0060416  30.6498217
  70.0638367  39.3195622  29.1154363  72.1658451  39.7264883  29.1391753
  72.3683974  39.4195922  27.7849544  71.6071421  38.8951678  27.2278651
  73.5604267  39.7719385  27.1447302  73.7080399  39.5202999  26.1032739
  74.5629309  40.4432035  27.8544403  75.4830640  40.7174651  27.3567725
  73.1795156  40.4046053  29.8423458  73.0434758  40.6270855  30.8890887
  74.3763982  40.7580270  29.2060463  75.1591549  41.2779483  29.7430226
  70.2397135  36.8656183  29.6642226  69.3529037  36.2195404  30.2074855
  70.5728698  36.7006154  28.3771571  71.2933511  37.2768263  28.0009430
  70.0115962  35.6687287  27.5247709  70.3750665  35.9116337  26.5450248
  70.5017123  34.2658248  27.9173459  70.3528124  34.1366038  29.0149513
  71.8918242  34.1180983  27.6566007  71.9803153  33.9340353  26.7180806
  69.7756919  33.1049927  27.2186102  69.3726375  33.4232143  26.2427055
  68.9116618  32.7941915  27.8420950  70.4363562  32.2244655  27.0949866
  68.5021441  35.7695264  27.4108697  67.7300520  34.9166963  27.8368274
  68.0122644  36.8859583  26.8465319  68.6124691  37.5949053  26.4894781
  66.5874697  37.1654265  26.8009623  66.1941768  37.0262480  27.8002689
  66.3532994  38.6338270  26.3559025  65.2549758  38.8240766  26.3550066
  66.7330129  38.7559973  25.3174095  67.0300024  39.7014655  27.2698343
  68.1253462  39.5434731  27.2914179  66.6465598  39.5908529  28.3050728
  66.7863550  41.1588906  26.8556096  67.3131006  42.0710046  27.5456496
  66.0637995  41.3942568  25.8430640  65.8300932  36.1901076  25.8963266
  64.7903845  35.6309990  26.2502822  66.4120335  35.9210148  24.7149964
  67.1335622  36.5078350  24.3432524  65.8512207  34.9957864  23.7555248
  65.3210025  34.2230939  24.2911034  64.8895835  35.6940319  22.7581997
  63.9694807  36.0176455  23.2812860  64.6108761  34.9935284  21.9462120
  65.5082417  36.9066274  22.0816834  64.7322265  37.5424919  21.3271877
  66.7291993  37.1584109  22.2857153  66.9633511  34.3032902  22.9896728
  66.8037439  33.9097944  21.8365108  68.1305895  34.1209478  23.6357724
  68.2121612  34.3379477  24.6053527  69.3236286  33.6316905  22.9592205
  69.4554149  34.2274467  22.0682577  70.5417004  33.7708693  23.8586973
  70.4679795  33.0289276  24.6813104  70.5719963  35.0780165  24.4181956
  70.6190451  35.6830800  23.6593548  71.8923465  33.4726892  23.1990426
  72.3280802  34.3696817  22.7205390  71.7932353  32.6705081  22.4406882
  72.6106448  33.1123705  23.9691906  69.1780967  32.2071499  22.4851372
  69.6274087  31.8601690  21.3989226  68.5480262  31.3620280  23.3171371
  68.1571612  31.6785881  24.1785494  68.3075934  29.9798681  22.9939035
  68.1377425  29.8908967  21.9271851  69.5012083  29.0541510  23.4071027
  69.1984279  27.9851801  23.4187277  69.8132193  29.3484881  24.4290276
  70.7321067  29.1580230  22.4512184  71.0973410  30.2007717  22.4356347
  70.4028958  28.8656259  21.4336901  71.9629671  28.2935369  22.7521858
  72.9424818  28.4218405  21.9681579  71.9466922  27.4876412  23.7007016
  66.9906348  29.5993586  23.6465302  66.1838555  30.4240442  24.0641615
  66.7098595  28.3115718  23.7364995  67.4078944  27.6437545  23.4877133
  65.4487286  27.7927973  24.2087854  64.6653648  28.3207295  23.6825523
  65.3610929  26.3397813  23.8918155  64.4216182  25.8490336  24.2349359
  66.5240256  25.7907780  24.4733458  67.0065797  25.3128419  23.7853176
  65.4625733  26.1065607  22.3946380  66.4321469  26.4748772  22.0331518
  64.6679382  26.6144863  21.8111371  65.4017615  25.0343427  22.1649082
  65.2268580  28.0111753  25.7037548  65.9956878  28.6360655  26.4293989
  64.1067795  27.5031058  26.2313740  63.5872108  26.8359413  25.7171143
  63.6663056  27.7872130  27.5981943  63.7097368  28.8279583  27.7795748
  62.3130123  27.2474356  27.8598823  61.6080039  27.5884932  27.0655546
  62.4568937  25.7765298  27.8506081  63.0952762  25.1608173  28.4703335
  62.7811112  25.5435144  26.8081023  61.4799126  25.4085998  28.2447134
  61.7140749  27.5170865  29.2242250  61.8254697  28.5832857  29.4666443
  62.2223044  26.8879041  29.9937255  60.6384106  27.2271876  29.2166204
  64.5129590  27.2995919  28.6725489  64.6581899  27.8504283  29.7450529
  65.1522928  26.2333602  28.4520416  65.0987392  25.6484754  27.6352888
  66.0535498  25.9617466  29.4410728  65.9977314  25.1696193  28.8675017
  65.8550636  25.3997409  30.3361023  67.3458109  26.7149694  29.3858015
  67.8859638  26.9417997  30.4493690  67.9922835  27.0811475  28.2372349
  67.7198915  26.8114552  27.3183716  69.2118768  27.8614277  28.3325230
  69.9402389  27.3336156  28.9405212  69.8154810  28.1297374  26.9622661
  70.6383911  28.8829991  27.0444181  69.0370671  28.5485916  26.2881327
  70.3872345  26.8621781  26.3159351  70.6995331  27.1785631  25.3360476
  69.6370813  26.0776584  26.1338436  71.5777371  26.2782640  27.0722344
  71.4872414  25.1557844  27.5738719  72.6882553  27.0369447  27.1985423
  72.7905627  27.8464084  26.6205749  73.4219680  26.7142453  27.7895531
  68.8995412  29.1653586  29.0114301  69.6662424  29.6845831  29.8166320
  67.6660765  29.6571620  28.7605227  67.0456048  29.2015145  28.1149107
  67.1064567  30.7366822  29.5225184  67.7908784  31.5642395  29.4281936
  65.7242547  31.1356105  28.9740438  65.2543732  31.8639190  29.6761960
  65.0745938  30.2369695  28.9293813  65.7661145  31.7916012  27.5873356
  66.2162384  31.0988869  26.8452555  66.4342139  32.6828031  27.6557998
  64.3910641  32.2837093  27.1151874  64.5102755  32.9147535  26.2070933
  63.9092804  32.8592347  27.9392487  63.5240869  31.1119462  26.7776433
  63.9678146  30.2269513  26.7107583  62.2511953  31.2303675  26.4182732
  61.5683255  30.1471470  26.1035057  62.0380512  29.2789149  26.1230176
  60.6088949  30.2265591  25.8547579  61.6456387  32.4010953  26.3853430
  62.1994667  33.1717721  26.6895666  60.6779531  32.4469653  26.1708229
  66.9790342  30.4512611  31.0071200  67.3659176  31.2673640  31.8422543
  66.4879057  29.2605840  31.3910353  66.1617946  28.5853242  30.7236649
  66.4505233  28.8304160  32.7678823  65.9294273  29.5909959  33.3293675
  65.6930271  27.4985857  32.8881332  66.1949394  26.6956573  32.3089558
  64.6611484  27.6091342  32.4869501  65.6229705  27.1790415  33.9508221
  67.8276697  28.7043247  33.3905560  68.0578158  29.1230070  34.5201455
  68.7968573  28.1489647  32.6506128  68.5964748  27.8033068  31.7235737
  70.1432762  28.0239210  33.1221740  70.1201632  27.4859953  34.0576956
  70.9671143  27.2439895  32.1075733  70.9613971  27.7544178  31.1172169
  70.5020054  26.2409663  31.9502179  72.4250157  27.0696774  32.5371058
  72.9343307  28.0291652  32.7751378  72.5240685  26.1197463  33.7487550
  72.0277208  25.1435093  33.5528620  72.0179116  26.5890181  34.6193674
  73.5813067  25.9251150  34.0249173  73.1270917  26.5457463  31.3230999
  73.1919490  27.1933478  30.4350659  72.4477140  25.7233923  31.0000306
  74.1485732  26.1982808  31.6106028  70.8132710  29.3516361  33.3807429
  71.3999420  29.5878402  34.4310121  70.7003968  30.3004602  32.4411415
  70.2387719  30.1244673  31.5661410  71.2885588  31.6029879  32.6183236
  72.3050651  31.4693692  32.9630914  71.3131647  32.3555990  31.2802614
  71.5843767  33.3993910  31.4686325  70.3082027  32.3405981  30.8081603
  73.6901154  31.8747818  30.5473123  74.1294080  32.3248407  31.3234123
  72.3323614  31.8068051  30.3251672  74.2971768  31.3074819  29.4755293
  75.3810565  31.2277209  29.3832877  73.4243108  30.8865861  28.5806529
  72.1868578  31.2183083  29.1090791  71.2881163  31.0010987  28.5516716
  70.6005984  32.4171611  33.6968479  71.2292469  33.1778136  34.4285657
  69.2818970  32.2242063  33.8615209  68.7765423  31.5953103  33.2676598
  68.5485897  32.8527486  34.9406907  68.7827612  33.9079889  34.9117274
  67.0313598  32.6645275  34.7633879  66.4842406  33.1580441  35.5941189
  66.7782976  31.5794784  34.7479151  66.6046790  33.2690369  33.5448931
  66.9754160  32.7333067  32.8173118  68.9710509  32.3674825  36.3116987
  69.1563480  33.1554545  37.2419361  69.1885840  31.0427013  36.4449123
  69.0081978  30.3931746  35.6934864  69.7563519  30.4519635  37.6427256
  69.1674307  30.7915417  38.4850122  69.6860460  28.9325798  37.5725407
  70.1208383  28.5743629  36.6119247  70.4812066  28.2722107  38.7095358
  70.1026223  28.7091730  39.6330262  71.5607753  28.5028351  38.7092586
  70.3397340  27.1696089  38.7338853  68.2026161  28.5149235  37.6433582
  67.5930772  29.0944125  36.9220375  67.8018063  28.7276925  38.6572089
  68.0122514  27.0475102  37.3329189  68.4229358  26.4324695  38.1652160
  68.5458101  26.7630289  36.3987072  66.9376718  26.7905666  37.2225563
  71.1577528  30.9483284  37.9222803  71.5226791  31.2440055  39.0598983
  71.9840292  31.1009108  36.8749961  71.6918113  30.8547691  35.9498161
  73.3041565  31.6696602  37.0136034  73.8112256  31.1199323  37.7924454
  74.1038506  31.5664036  35.6974503  75.0282566  32.1821844  35.7748577
  73.4820150  31.9791941  34.8749969  74.5371124  30.1362919  35.3209964
  73.6398558  29.4756391  35.2819657  75.1872504  30.1396222  33.9323264
  76.0836386  30.7946422  33.9335271  74.4714827  30.5136755  33.1699573
  75.5006328  29.1114002  33.6522458  75.4937585  29.5400400  36.3607464
  74.9962774  29.4668739  37.3505330  76.3990433  30.1746369  36.4617889
  75.8007269  28.5170554  36.0559160  73.2993244  33.1005682  37.4992102
  74.0785933  33.4602084  38.3700045  72.3984003  33.9532876  36.9834166
  71.7656198  33.6463784  36.2727987  72.2652680  35.3246129  37.4374508
  73.2522954  35.7707872  37.3857428  71.2012872  36.0972974  36.6203695
  71.1693703  37.1533282  36.9927529  70.2259673  35.5989861  36.5804916
  71.7162241  36.3022742  35.2443651  72.8516791  36.7268027  35.3637322
  70.9508524  36.1785052  34.1355937  71.3344837  36.1776852  33.2027152
  69.9736350  36.0516557  34.2760266  71.8240499  35.4430594  38.8731091
  72.3424456  36.2313133  39.6674097  70.8356391  34.6194991  39.2577600
  70.3965866  33.9974258  38.6081611  70.3878331  34.5563452  40.6226206
  70.1593206  35.5605516  40.9527135  69.1425841  33.6692742  40.7451225
  69.3576887  32.6355782  40.4000061  68.3259266  34.0874821  40.1170884
  68.7912283  33.6331179  41.8002770  71.4886213  34.0685595  41.5219158
  71.6216022  34.5213472  42.6582323  72.3326487  33.1427526  41.0171535
  72.1970699  32.7317445  40.1135973  73.4648590  32.6799570  41.7424433
  73.0018439  32.5087922  42.6528772  74.0759665  31.4054953  41.1280017
  74.4746043  31.6346831  40.1192215  73.3004854  30.6143615  41.0333878
  74.9019693  31.0057619  41.7570000  74.5172743  33.7091355  42.0455728
  74.9906097  33.9208395  43.1620340  74.8805769  34.4856734  41.0580554
  74.5222333  34.3388942  40.1339928  75.9146231  35.4577317  41.2800525
  76.7187072  35.0032870  41.8468238  76.4676842  35.8912549  39.9764710
  77.3514616  36.5653833  40.1134147  76.8653477  34.5624417  39.3442524
  76.1306526  33.8052058  39.0821215  77.7689060  34.1068473  39.8093989
  76.9934125  34.8499489  38.3157451  75.4486468  36.6044161  39.0663402
  74.8829546  37.3621059  39.6405807  74.7494637  35.8268422  38.7016815
  76.0367816  37.3309646  37.8586728  76.4660211  36.6330602  37.1368395
  76.8084209  38.0727542  38.1546882  75.2341597  37.8235063  37.2790447
  75.4335294  36.6307574  42.0734307  76.2287722  37.3021781  42.7240732
  74.1086313  36.8772732  42.1071347  73.4577403  36.3579508  41.5479010
  73.6109391  37.9104330  42.9733779  74.3187522  38.7267045  42.9849014
  72.2669285  38.4533224  42.4684889  71.5112290  37.6357714  42.4578524
  72.4103406  38.7939940  41.4183972  71.7581069  39.6193025  43.3324542
  72.5965856  40.3415170  43.4545882  71.5010120  39.2287644  44.3421755
  70.3302136  40.4790658  42.6309232  69.9993374  41.5451804  44.0556201
  70.7803206  42.3295173  44.1580719  69.9553950  40.9661217  45.0017441
  69.0172850  42.0468995  43.9251976  73.4692626  37.4529877  44.4054416
  73.7849101  38.1794954  45.3493196  73.0394598  36.2027387  44.6399119
  72.7834677  35.5725303  43.9020986  72.8614083  35.7584681  46.0103652
  72.4032052  36.5401444  46.5658242  71.8680657  34.6210619  46.0889222
  71.0141229  34.7384892  45.3792920  72.5722670  33.4772103  45.6311961
  73.4249457  33.2663146  46.3246497  72.9574766  33.6231867  44.6012383
  71.9392845  32.5569332  45.6512199  71.4163795  34.1999077  47.4768913
  72.2764897  34.1966653  48.1836849  71.0177094  33.1535591  47.4539677
  70.3238204  35.1466189  47.8832751  69.4965193  35.0897853  47.1409144
  70.7315968  36.1754939  47.8590114  69.9577203  34.9022040  48.8970423
  74.2253107  35.5059931  46.6579219  74.4304190  35.5996352  47.8632291
  75.2453937  35.2366904  45.8476234  75.1416528  35.1264733  44.8569942
  76.5689692  35.1604656  46.3739647  76.6285929  34.4213023  47.1633744
  77.4536635  34.7113402  45.2759490  78.4401136  34.7363386  45.7924417
  77.5052844  35.3954453  44.4017058  77.0589286  33.4133658  44.8216781
  76.2805280  33.5128915  44.2479729  77.1410177  36.4492053  46.9100796
  77.7603715  36.4802789  47.9741705  76.9353334  37.5599418  46.1774047
  76.4350470  37.5533605  45.3136599  77.4250900  38.8381435  46.6416222
  78.4192506  38.6717105  47.0225610  77.5533476  39.9007997  45.5527069
  78.0205767  40.8191016  45.9874561  78.4827024  39.3782680  44.4387042
  78.0805411  38.4496758  43.9824364  79.4965633  39.1724576  44.8397043
  78.5661523  40.1402805  43.6345562  76.1895834  40.3090020  44.9796100
  75.5435044  40.7558740  45.7635735  75.6809382  39.4341636  44.5326175
  76.3323497  41.0675837  44.1804228  76.6023530  39.3343804  47.8128726
  77.1152571  39.9871248  48.7152739  75.3025145  38.9933129  47.9059209
  74.8333901  38.4618170  47.2006369  74.5482737  39.4113234  49.0720488
  74.8378536  40.4277256  49.2963372  73.0482135  39.4409160  48.8120403
  72.8843953  39.8928416  47.8020986  72.4365442  38.0402860  48.8295365
  72.4164385  37.6199708  49.8555534  73.0220999  37.3707820  48.1919593
  71.3957428  38.0713216  48.4448124  72.3276902  40.3016563  49.8583147
  72.8652020  41.2690129  49.9641431  72.3636987  39.7708379  50.8361703
  70.8683224  40.5680712  49.4929147  70.3040023  39.6186021  49.4020414
  70.8081667  41.1082150  48.5232702  70.3906132  41.1849487  50.2827337
  74.9300690  38.6152515  50.3116014  74.9515962  39.1474790  51.4231186
  75.3147598  37.3278270  50.1609087  75.2865600  36.8707269  49.2682409
  75.8457199  36.5462330  51.2580023  75.1722500  36.6709071  52.0905273
  75.8952994  35.0608343  50.9277167  76.3853091  34.9108079  49.9399494
  76.6502554  34.2657543  52.0017296  76.1449058  34.3854233  52.9862485
  77.7077611  34.5878839  52.0894518  76.6404641  33.1841448  51.7471080
  74.4609544  34.5169183  50.8670613  73.8527602  35.0384973  50.1037284
  73.9738913  34.6597296  51.8465466  74.4714535  33.4299913  50.6409950
  77.1823208  37.0677957  51.7419948  77.4119734  37.2259549  52.9440923
  78.0979987  37.4208627  50.8156215  77.9220250  37.3266009  49.8331662
  79.3931609  37.9351272  51.2354955  79.7431087  37.3020185  52.0395124
  80.4472621  37.8836254  50.1249521  80.3714833  36.8853872  49.6307843
  80.2321852  38.9679205  49.0636284  80.5951702  39.9570049  49.4123102
  79.1619337  39.0546098  48.8415229  80.7649837  38.7057114  48.1256125
  81.8644056  38.0144259  50.7056025  82.0742574  37.1808752  51.4060528
  81.9797816  38.9800977  51.2424567  82.6059081  37.9866120  49.8776241
  79.2535708  39.3095683  51.8568347  79.9846001  39.6594705  52.7779841
  78.2672984  40.1210473  51.4276225  77.6492353  39.8449989  50.6898632
  78.0015099  41.3881492  52.0704550  78.9532749  41.8894559  52.1971048
  77.1037336  42.2881241  51.2008639  76.7271004  43.1382615  51.8139215
  76.2345121  41.6910442  50.8463903  77.8376025  42.8982322  49.9961174
  78.1594104  42.0852239  49.3101977  78.7672634  43.3882812  50.3624526
  76.8431807  44.1302358  49.0961551  75.6719849  42.9932708  48.3030016
  74.7767133  42.7953007  48.9311432  76.1483511  42.0252335  48.0672359
  75.3292150  43.3988565  47.3315715  77.4372903  41.2863897  53.4699921
  77.8500652  42.0018951  54.3805986  76.4785280  40.3696042  53.7023655
  76.1290586  39.7709097  52.9754741  75.9445974  40.1997092  55.0466318
  75.7639879  41.1920442  55.4395963  74.6036012  39.4788418  55.0992181
  73.8802276  40.0209571  54.4429555  74.0874049  39.4348549  56.4227537
  74.8576581  39.4308771  57.0077879  74.6962669  38.0423225  54.5816753
  75.2569999  37.4004420  55.2826023  75.2022798  38.0301939  53.5999584
  73.6811367  37.6181038  54.4458030  76.9435558  39.5914116  56.0096317
  76.9963949  39.9695666  57.1792393  77.7793900  38.6414016  55.5501509
  77.7168935  38.2922441  54.6119586  78.8748263  38.1261119  56.3509045
  78.4646553  37.8887247  57.3191789  79.4349508  36.8273957  55.7668525
  79.3111756  36.8468475  54.6591802  80.9400102  36.6508836  56.0522573
  81.1264195  36.6081736  57.1480335  81.5366162  37.4720463  55.6043785
  81.2989352  35.6985012  55.6065015  78.6590978  35.6080300  56.3238469
  78.3787374  35.7926142  57.3841530  79.3409247  34.7275256  56.3136928
  77.4157845  35.2425559  55.5151073  77.6918103  34.9977885  54.4690554
  76.6993567  36.0802219  55.5094371  76.9084765  34.3648603  55.9542625
  79.9244135  39.1896405  56.6407406  80.4327803  39.3346704  57.7485501
  80.2573533  40.0290976  55.6554392  79.8612911  39.9489666  54.7389542
  81.2043512  41.1018818  55.8595161  82.0924835  40.6718033  56.3007090
  81.5409105  41.7448208  54.5045520  80.6348415  42.2500921  54.1050028
  81.8120380  40.9225817  53.8030720  82.7085622  42.7417821  54.4900193
  82.4971099  43.5771939  55.1992018  84.0232984  42.0648600  54.8947583
  84.2558522  41.2296005  54.2002120  83.9481592  41.6561914  55.9233146
  84.8575507  42.7963018  54.8671927  82.8309917  43.3298233  53.0802772
  81.8850503  43.8415117  52.7998945  83.0232303  42.5164995  52.3472710
  83.6623291  44.0621557  53.0381199  80.6912082  42.1354869  56.8389470
  81.4296836  42.6566130  57.6712804  79.3803898  42.4284673  56.7863047
  78.7908444  41.9952383  56.1016126  78.7473677  43.3175318  57.7261747
  79.3326709  44.2266571  57.7432213  77.3099223  43.6243813  57.2643880
  76.7275024  42.6778839  57.2313880  77.3623594  44.0295734  56.2274536
  76.5464491  44.6388035  58.1350555  76.4939617  44.2660355  59.1869297
  77.2528748  45.9982237  58.1375218  77.3218898  46.3935716  57.1038025
  78.2791629  45.8987640  58.5480318  76.6933118  46.7285561  58.7572664
  75.1109225  44.7920671  57.6260486  74.5857404  43.8151570  57.6691646
  75.1125855  45.1494743  56.5742433  74.5594439  45.5245829  58.2528631
  78.7479142  42.7949891  59.1477033  79.0064533  43.5318504  60.0973154
  78.4745745  41.4881720  59.3430160  78.2379004  40.8773199  58.5854577
  78.4356502  40.9303179  60.6848120  77.9732681  41.6599436  61.3311682
  77.6091034  39.6445157  60.7513959  76.6626011  39.8173837  60.1819902
  78.3442000  38.4496933  60.1299590  79.2253580  38.1466253  60.7347830
  78.6946834  38.7131164  59.1219750  77.6603900  37.5788171  60.0447043
  77.2111864  39.3240480  62.1998068  76.7331823  40.2061541  62.6685759
  78.0930692  39.0316306  62.8026408  76.4780906  38.4882378  62.1998829
  79.8254393  40.7470938  61.2435354  80.0407174  40.8350273  62.4534351
  80.8352874  40.5663959  60.3793340  80.6956298  40.4856159  59.3883065
  82.1927836  40.5680605  60.8459836  82.2780275  39.9202401  61.7098129
  83.0831876  39.9998380  59.7802691  82.8380642  40.3895352  58.7676236
  84.4981696  40.6064939  60.1473628  84.7071313  40.3883420  61.2199053
  84.6737684  41.6685611  59.9662616  85.3469391  40.2952310  59.5754944
  82.6923928  38.4467679  59.7871872  81.6437074  38.2521286  59.5193194
  82.9208999  37.9658586  60.7581585  83.1846790  37.7785571  59.0639639
  82.6645163  41.9329419  61.3132346  83.2661234  42.1029106  62.3789533
  82.3952984  42.9643288  60.4932585  81.9760895  42.8129529  59.5923252
  82.8485519  44.2988096  60.8070940  83.8603374  44.2484741  61.1902637
  82.8029751  45.2067144  59.5549134  82.5999188  46.2556094  59.8734766
  81.9643536  44.8676475  58.9128649  84.0800018  45.2883456  58.6834059
  83.8623238  46.0323648  57.8760045  85.2478278  45.8153826  59.4844415
  85.5878812  45.1168700  60.2762506  84.8236073  46.6884909  59.9659955
  86.1111372  46.1317818  58.8664725  84.4982106  43.9898551  58.0288752
  83.6804600  43.6234078  57.3812407  84.7163592  43.2402713  58.8092988
  85.4145846  44.1542365  57.4221031  82.0249100  44.9122464  61.9303202
  82.3718523  45.9665480  62.4571582  80.9282043  44.2527200  62.3592670
  80.6371296  43.4125715  61.8985427  80.1414109  44.7448427  63.4739088
  80.3157947  45.8058398  63.6091369  78.6456291  44.4886149  63.1727370
  78.4592542  43.3955894  63.0849419  78.3862101  44.9723029  62.2073211
  77.7331061  45.0524748  64.2260117  77.5208456  46.4395815  64.3119557
  78.0307678  47.1010858  63.6288548  76.6570525  46.9681212  65.2827893
  76.4787477  48.0304373  65.3429720  75.9924120  46.1068970  66.1547203
  75.0878024  46.5881614  67.1093960  75.4287857  47.4102091  67.5014548
  77.0607381  44.1984745  65.1141166  77.2193827  43.1305781  65.0603741
  76.1903235  44.7322984  66.0681305  75.6563630  44.1045372  66.7521702
  80.5135660  44.0782338  64.7859659  80.4494754  44.6927739  65.8495648
  80.9463104  42.8039261  64.7553122  80.9678027  42.2727421  63.9071509
  81.3386824  42.1231405  65.9726137  80.6321149  42.3637802  66.7600318
  81.3474202  40.6008485  65.7605375  81.8604940  40.1179114  66.6251530
  81.9244472  40.3747999  64.8322095  79.9349893  40.0155453  65.6404932
  79.3634080  40.5708811  64.8618084  79.3953840  40.1537381  66.6085428
  79.9813594  38.5257326  65.2776663  80.6319067  38.4115851  64.3774360
  78.9509096  38.2031033  65.0049352  80.5246502  37.6906401  66.4372477
  79.9225939  37.8892874  67.3527713  81.5903566  37.9365513  66.6334477
  80.4396040  36.2531939  66.1288141  80.9805050  36.0553600  65.2648007
  79.4452426  36.0058153  65.9698069  80.8436224  35.7120775  66.9338581
  82.6886519  42.5578445  66.4872269  82.9733567  42.4739399  67.6735420
  83.5444425  43.1143762  65.6112988  83.3300976  43.0873802  64.6376310
  84.8530766  43.6147991  65.9928549  85.2280311  43.0511174  66.8343127
  85.8376908  43.5835779  64.8039748  86.8207388  44.0314126  65.0443184
  85.3872943  44.0603656  63.9088280  86.1479537  42.2322626  64.4130622
  85.9202302  41.1613627  65.2960953  85.5370093  41.2215004  66.2934783
  86.0521896  39.8897312  64.8773140  85.9592433  39.0796724  65.6175236
  86.3139179  39.7227474  63.5587163  86.5348352  38.4350769  63.6544030
  87.2058113  38.2708647  62.9864262  86.6858159  42.0114667  63.1304977
  87.0007562  42.8250110  62.4867941  86.8170839  40.7133651  62.6804821
  87.4171305  40.5531252  61.7845390  84.8065828  45.0368891  66.4557751
  85.8279778  45.7032395  66.5789347  83.5948216  45.5412084  66.7513559
  82.8274983  44.9048205  66.7289557  83.2752556  46.8971837  67.1459005
  82.2321447  47.0282839  66.8941362  83.3956551  47.0931203  68.6657258
  82.7195596  46.3404365  69.1304214  83.0604978  48.1085293  68.9370814
  84.7779096  46.9072749  69.2879899  85.4757287  47.6760054  68.8732030
  85.1802663  45.9160766  69.0007437  84.7133479  47.0533039  70.8039792
  84.3469356  48.0666074  71.0957946  85.7048266  46.9090248  71.2057813
  83.9542134  45.9342385  71.4319297  84.3787764  45.0220602  71.4965454
  82.7699786  46.1117971  71.9822700  82.1564441  47.2753437  71.9424037
  82.6560116  48.0176854  71.5066551  81.2670347  47.3815875  72.3881144
  82.2020268  45.0831345  72.5570205  82.6480195  44.1908832  72.4755057
  81.2916150  45.1727923  72.9262766  83.9723739  47.9941796  66.3725100
  84.4214843  49.0188980  66.8872772  84.0532582  47.7926820  65.0574936
  83.7489545  46.9322567  64.6493686  84.6606283  48.6967230  64.1458334
  85.3956432  49.3047136  64.6667091  85.3090771  47.7822284  63.0998262
  84.5839854  47.0487036  62.7530836  86.2079476  47.2579763  63.5055318
  85.4880314  48.3107630  61.4735896  86.8194057  48.1973015  61.3344015
  83.6180433  49.6411615  63.6017654  83.1223700  49.5714280  62.4830819
  83.2439592  50.6391898  64.3966294  83.5808782  50.6910501  65.3344446
  82.1596085  51.5183924  64.0304489  81.3653353  50.9571202  63.5512407
  81.6421690  52.2346314  65.2851490  80.9328273  53.0440495  65.0260812
  82.4901523  52.6753727  65.8530789  80.9226953  51.2695142  66.1762701
  79.5361842  51.0805750  66.0398284  78.9959527  51.6045434  65.2658344
  78.8446449  50.2247270  66.9079382  77.7769642  50.0899685  66.8087252
  79.5412982  49.5496621  67.9109996  78.8620902  48.7160386  68.8101942
  77.9443939  49.0431030  68.8644860  81.6053163  50.6007038  67.2043491
  82.6672078  50.7618218  67.3397981  80.9133482  49.7357690  68.0590012
  81.4204680  49.2428386  68.8643182  82.5643898  52.5665134  63.0354056
  81.7326853  53.3179329  62.5349678  83.8636310  52.6574527  62.7138607
  84.5386366  52.0525370  63.1170039  84.3243621  53.6175867  61.7623789
  83.8874382  54.5257686  62.0443195  85.8401755  53.7410857  61.8918120
  86.1356319  52.7480445  61.6464920  86.1911455  53.9567018  62.9167661
  86.5458063  54.6499897  60.9357710  86.3886029  55.6283395  61.3720235
  86.2514311  54.5981389  59.8622094  87.9826710  54.9026040  61.1052896
  88.2871880  55.1014934  62.1782783  88.0488993  55.6958903  60.3444086
  88.8470325  54.0647700  60.3442874  88.4745680  53.6327697  59.3816181
  88.8754810  53.5363982  61.2728622  90.2053539  54.1164133  60.5240047
  90.5177475  54.0364946  61.5086320  90.5528161  54.9483170  60.0735458
  90.5902661  53.3283568  59.9630753  83.8066059  53.3908379  60.3576379
  83.3440176  54.2883724  59.6548703  83.8026886  52.1261699  59.9283984
  84.3264851  51.4454450  60.4353537  83.4409237  51.8543292  58.5374394
  83.7327107  52.6978842  57.9216301  84.0355357  50.5932249  57.9577836
  84.8954493  51.1708852  58.0037004  83.9609332  49.3379379  58.8368192
  82.9447489  48.9192882  58.7847738  84.1707163  49.6212900  59.8786935
  84.6674458  48.5214999  58.5591626  84.1620058  50.3277852  56.4474111
  84.6278175  51.2182615  55.9600300  83.1742580  50.0845930  56.0448509
  84.8728129  49.4850212  56.2490985  82.0570782  51.5850858  58.3981188
  81.5042643  51.6864144  57.3115663  81.4500743  51.2244450  59.5249137
  81.9570659  51.1829435  60.3852532  80.0713647  50.8900652  59.5208224
  79.8894536  50.3091121  58.6291847  79.7113141  50.0978189  60.7516491
  79.9867827  50.6688569  61.6697172  78.1999847  49.8326884  60.7548847
  77.8776690  49.4092125  59.7788368  77.6260819  50.7615330  60.9417971
  77.9639181  49.0913455  61.5480797  80.4801737  48.7618364  60.7680381
  80.1926634  48.1984837  61.6834680  81.5719638  48.9489194  60.8315759
  80.2096810  47.8981036  59.5338087  80.6801793  48.3454697  58.6321200
  79.1244617  47.7871113  59.3509552  80.6253118  46.8830990  59.6754331
  79.2432681  52.1232003  59.3627538  78.3693089  52.1951146  58.5057518
  79.5554488  53.1908582  60.1149668  80.2656014  53.1796910  60.8185524
  78.8864398  54.4372203  59.8539024  77.8177428  54.2788040  59.8314474
  79.1879814  55.4532318  60.9293623  78.7799499  56.4481288  60.6247340
  80.2997943  55.5163108  61.0320169  79.3037852  54.4357910  63.2310145
  80.2402078  54.0707792  63.1292622  78.6040814  55.1168899  62.2616260
  78.5089596  54.3519662  64.3177144  78.7890946  53.8364535  65.2392855
  77.3539996  54.9437040  64.1093454  77.4148110  55.4490238  62.8250800
  76.5811038  56.0105263  62.4179093  79.2663268  55.0438873  58.5313095
  78.4374075  55.6636572  57.8822406  80.5181959  54.8738115  58.0707226
  81.1795377  54.2898676  58.5353972  80.9434021  55.4595332  56.8236091
  80.6465126  56.5025530  56.8216647  82.4653541  55.3706564  56.6891996
  82.7957260  54.3114797  56.6999779  82.9433639  55.8929891  57.5462510
  82.8133424  55.8515898  55.7491859  80.2837384  54.8348263  55.6226760
  79.8611444  55.5235755  54.7135904  80.1103862  53.5074043  55.5879301
  80.4105494  52.9255900  56.3502825  79.5774103  52.8265900  54.4263653
  79.9984063  53.2761706  53.5367296  80.0262213  51.3490526  54.4943078
  79.6422430  50.9206741  55.4487284  81.1369257  51.3145969  54.5435829
  79.5967751  50.4726138  53.3671658  79.6660299  50.7561814  52.0276523
  80.0189517  51.6964497  51.6231625  79.2055783  49.6767027  51.3062751
  79.0702705  49.6149542  50.3386111  78.8529614  48.6792993  52.1713298
  79.0942148  49.1384791  53.4879168  78.8469800  48.3004237  54.5764862
  79.0280648  48.6281934  55.5912228  78.3605869  47.0173485  54.3236479
  78.1665233  46.3498284  55.1507385  78.3717583  47.4047279  51.9259362
  78.1831465  47.0588377  50.9226513  78.1218297  46.5772611  53.0236510
  77.7391697  45.5768194  52.8628945  78.0642477  52.9819426  54.2907648
  77.4865314  52.8560327  53.2059685  77.3843385  53.3440799  55.3962343
  77.8389117  53.4185554  56.2851012  75.9837214  53.6985464  55.3433154
  75.4983968  53.0541028  54.6262179  75.3345884  53.5613735  56.7423757
  74.5329278  54.3289154  56.8637289  76.1167825  53.7537740  57.5087339
  74.6617559  52.2088908  57.0498608  74.2555791  52.2731611  58.0913384
  73.4907805  51.9673989  56.0950989  73.8464492  51.9189939  55.0481467
  72.7516035  52.7922809  56.1840791  73.0075702  51.0031039  56.3425657
  75.6196241  51.0158089  57.0171178  76.4348607  51.1653494  57.7506082
  76.0597477  50.9004627  56.0041969  75.0798927  50.0833346  57.2870919
  75.7461064  55.1117476  54.8410442  74.7133954  55.4014911  54.2276745
  76.7077973  56.0344020  55.0489368  77.5362012  55.8192978  55.5682037
  76.5946937  57.3795742  54.5178707  75.6030581  57.7446369  54.7418324
  77.6337538  58.3126980  55.1378954  78.6523873  57.8731159  55.0097476
  77.6139991  59.6934143  54.4630861  76.5753958  60.0906861  54.4422995
  78.0054352  59.6486934  53.4291910  78.2452948  60.3942812  55.0511958
  77.3952090  58.4896821  56.6534512  78.2115334  59.1164603  57.0772180
  77.4401558  57.5027772  57.1405738  76.0392938  59.0977965  57.0085458
  75.2183079  58.4565656  56.6278682  75.9309258  60.1045867  56.5654086
  75.9370552  59.1786756  58.1100298  76.6768996  57.3762635  53.0099385
  75.8711752  57.9729489  52.3020344  77.6440158  56.6300118  52.4597680
  78.2781674  56.1238492  53.0424468  77.9268296  56.5794930  51.0342068
  77.9849685  57.6084418  50.6875512  79.1750407  55.7356863  50.7517125
  79.0684256  54.6778170  51.0365938  79.5819899  55.8693013  49.2461561
  79.4809147  56.9149485  48.8593241  78.9352383  55.2491370  48.6137413
  80.6576835  55.6005877  49.1264099  80.2670534  56.1778658  51.6677292
  81.2841266  55.7567200  51.4360859  80.1324516  56.2719603  52.7495621
  80.3186196  57.5281612  51.3076209  79.6711175  58.3233540  51.7590112
  80.4798175  57.6909079  50.2370100  81.3329406  57.6548343  51.6382531
  76.8086449  56.0095757  50.2448967  76.4484212  56.4905649  49.1716205
  76.1776055  54.9725946  50.7968374  76.4770388  54.5850149  51.6668861
  75.0648921  54.3469285  50.1251707  75.3201246  54.2158819  49.0814077
  74.7407333  52.9848059  50.7480685  73.8352550  52.5405869  50.2696859
  74.5614926  53.0933468  51.8411616  75.8454197  52.1113705  50.5510815
  76.4638253  52.2122485  51.2875123  73.8219285  55.1905197  50.1627271
  72.9679428  55.1006315  49.2852873  73.7012906  56.0874706  51.1587494
  74.3623998  56.1374431  51.9060349  72.6358101  57.0666663  51.1546052
  71.7281290  56.6086504  50.7811065  72.3792807  57.6038257  52.5718196
  71.5876426  58.3861610  52.5579845  73.3142936  58.0335341  52.9996985
  71.9341938  56.5418731  53.4063920  72.7171625  56.0344316  53.6796100
  72.9220611  58.2371090  50.2482111  72.0176016  58.7825645  49.6196204
  74.1973789  58.6473247  50.1103171  74.9364929  58.2228301  50.6393238
  74.5876173  59.7286698  49.2267746  73.9635517  60.5836231  49.4397006
  76.0742451  60.0948674  49.3993375  76.3855447  60.7818765  48.5797622
  76.6654208  59.1552771  49.3205006  76.4644863  60.7914130  50.7137998
  76.0667438  60.2224585  51.5834253  77.9882441  60.8297239  50.7929804
  78.3918035  61.3948987  49.9244860  78.4070352  59.8060394  50.7588316
  78.3175049  61.3202109  51.7282024  75.9233753  62.2185760  50.7858334
  74.9620533  62.2803986  50.2422392  76.6338297  62.9267131  50.3101272
  75.7604665  62.5205411  51.8424747  74.3405465  59.3983329  47.7737310
  73.9519993  60.2341957  46.9658822  74.5164583  58.1347635  47.3886116
  74.8666503  57.4458715  48.0262925  74.2517238  57.7387803  46.0287904
  74.6251219  58.4973865  45.3532904  74.9761343  56.4072444  45.8136273
  74.5326827  55.6372257  46.4850769  76.0376957  56.5556364  46.1223020
  75.0030900  55.8387918  44.3911934  73.9640020  55.6716169  44.0196760
  75.7471578  56.7635447  43.4247448  76.7888289  56.9163672  43.7819215
  75.2478774  57.7504587  43.3697836  75.7812435  56.3179093  42.4081714
  75.7241133  54.4961228  44.4758969  75.1943611  53.8184038  45.1803391
  76.7522074  54.6562411  44.8665878  75.7776690  54.0228422  43.4788849
  72.7685935  57.5888531  45.7615576  72.2827970  57.7854032  44.6497097
  71.9714802  57.3123369  46.8003255  72.3362480  57.2175934  47.7266398
  70.5736479  57.0251709  46.5949292  70.4309147  56.5778624  45.6197604
  70.1445216  56.0490047  47.6904448  70.1620722  56.5482880  48.6836749
  70.9034681  55.2302250  47.7070626  68.7829842  55.3733367  47.5264134
  67.9544777  56.1197510  47.5862713  68.6630141  54.6123750  46.2183397
  69.6173768  54.0765818  46.0079148  68.4347560  55.3322198  45.4062595
  67.8425618  53.8644742  46.2624485  68.6865608  54.3714218  48.6587478
  68.6074989  54.9028583  49.6304890  69.5980264  53.7361586  48.6697077
  67.8065205  53.7141925  48.5046782  69.7206037  58.2658467  46.6327819
  68.6830408  58.3273035  45.9784950  70.1815369  59.3263765  47.3240304
  71.0143077  59.2555763  47.8722278  69.4254691  60.5576954  47.3994285
  68.4039148  60.3850931  47.0981012  69.4611299  61.1087442  48.8349914
  68.9921252  62.1178235  48.8515240  70.5146476  61.2110550  49.1755564
  68.6908314  60.2577933  49.8546563  69.0577935  59.2030928  49.8236751
  68.9218096  60.8191240  51.2571006  68.9037576  61.9307374  51.2306441
  69.9101961  60.4942166  51.6363126  68.1381156  60.4613085  51.9574704
  67.1945191  60.2735426  49.5379002  67.0076668  59.8477774  48.5293430
  66.8156234  61.3177940  49.5678781  66.6413104  59.6633679  50.2804927
  69.9214805  61.6421253  46.4774279  69.2090240  62.6153327  46.2251724
  71.1199135  61.4757569  45.8918242  71.7273921  60.7327909  46.1626921
  71.6321744  62.4766310  44.9769937  70.9571179  63.3203100  44.9191705
  72.9924105  62.9854624  45.4438295  73.4659154  63.6748433  44.7016440
  73.7085387  62.1608931  45.6411494  72.6558903  63.7140447  46.7214973
  72.1038463  65.0090686  46.6564374  72.1039818  65.4916599  45.6831128
  72.0893358  65.8321399  47.8076467  72.0327254  66.9060650  47.6847286
  72.5856271  65.3405997  49.0233850  72.7683135  66.0178297  49.8461469
  73.0445103  63.2045627  47.9737285  73.5490405  62.2591412  48.0176720
  73.0083485  64.0120422  49.1204383  73.4373921  63.6638149  50.0446159
  71.7455388  62.0139184  43.5636572  71.5405045  62.7926007  42.6369932
  72.0269502  60.7243047  43.3308118  72.1569978  60.0653593  44.0697972
  72.2200520  60.2690360  41.9735278  72.4628088  61.1030321  41.3264525
  73.3962776  59.2713806  41.9363590  73.1728384  58.3994058  42.5809664
  74.3221412  59.7580997  42.3079444  73.6607137  58.7606242  40.5584873
  74.1634963  59.6186580  39.5746338  74.3813629  60.6481459  39.8245660
  74.4081601  59.1359039  38.2836301  74.7944208  59.7946294  37.5223833
  74.1824054  57.7907790  37.9809457  74.3871961  57.4188782  36.9887174
  73.4069272  57.4203008  40.2427910  73.0084772  56.7657740  41.0038349
  73.6695901  56.9331652  38.9591261  73.4628994  55.9027396  38.7182354
  70.9586561  59.6517958  41.4076312  70.5771795  59.9047584  40.2686276
  70.2439748  58.8297273  42.1857155  70.5429419  58.5841412  43.1056720
  69.0532962  58.1938224  41.6578323  69.1784475  58.0120468  40.6030762
  68.7676090  56.8821170  42.4161890  67.7524853  56.5094370  42.1815256
  68.8560691  57.0690304  43.5102430  69.7246426  55.7867193  42.0370755
  70.3982720  55.7599863  40.8079507  70.2886126  56.5505924  40.0966797
  71.2558463  54.7140823  40.4742861  71.7672679  54.7310278  39.5258838
  71.4652714  53.6747603  41.3796922  72.1505618  52.8854622  41.1346427
  69.9327297  54.7183503  42.9158521  69.4071906  54.6991768  43.8389039
  70.7985064  53.6686982  42.6058599  70.9451567  52.8616453  43.3087557
  67.8425019  59.0760406  41.6631385  66.9831838  58.9908398  40.7847119
  67.7839438  60.0201363  42.6067524  68.4304126  60.0372106  43.3647602
  66.7651128  61.0471457  42.6069200  65.8000414  60.5626509  42.5359668
  66.8251206  61.8821511  43.8898471  66.0444082  62.6776778  43.8807434
  67.8283792  62.3528097  43.9960873  66.6249685  61.0142109  44.9974881
  66.7671284  61.5486759  45.7824635  66.8908851  61.9642537  41.4199967
  65.9023252  62.4277533  40.8639140  68.1347958  62.2208439  40.9847382
  68.9250769  61.8431210  41.4585703  68.4208456  62.9646601  39.7797034
  67.9445614  63.9320625  39.8519347  69.9559229  63.1220848  39.7141451
  70.4450871  62.1347476  39.6134968  70.3259889  63.5947447  40.6468984
  70.4136712  63.9615622  38.5743866  70.2750432  65.3541845  38.6352589
  69.8203373  65.8102341  39.4997794  70.7307546  66.1540702  37.5868967
  70.6303543  67.2274427  37.6326928  71.3221922  65.5552013  36.4737001
  71.6655775  66.1827122  35.6670989  71.0446807  63.3708408  37.4700215
  71.1795922  62.2987400  37.4404988  71.5025438  64.1659795  36.4170176
  71.9922138  63.7076338  35.5700767  67.8775878  62.2980844  38.5200145
  67.2134561  62.9209575  37.6898340  68.1033040  60.9776760  38.3773858
  68.6509996  60.4777334  39.0467605  67.6073944  60.2112172  37.2521907
  67.8843670  60.7380009  36.3489835  68.2311687  58.8259253  37.2193887
  68.0036818  58.2996139  38.1771586  67.6753178  57.9944523  36.0471768
  67.9109223  58.4923537  35.0811946  66.5778156  57.8543416  36.1127381
  68.1434790  56.9879797  36.0375079  69.7631668  58.9512549  37.0903287
  70.1583725  59.6611027  37.8484962  70.0124294  59.3567630  36.0849521
  70.4679623  57.6140545  37.2886199  70.2750720  56.9321219  36.4356128
  70.0965222  57.1274350  38.2092866  71.5611729  57.7716735  37.3776431
  66.1010738  60.1472642  37.2543474  65.4476592  60.3518482  36.2353385
  65.4950546  59.9305471  38.4367852  66.0376150  59.7938606  39.2691122
  64.0559536  59.9059117  38.5787331  63.6627596  59.1638931  37.9023423
  63.7068048  59.5447768  40.0460207  64.1170761  60.3141044  40.7353428
  64.1584797  58.5654873  40.3087775  62.2236560  59.4587077  40.2697651
  61.5278349  58.2844427  39.9566789  62.0483953  57.4304232  39.5682856
  60.1498788  58.2015460  40.1560954  59.6331485  57.2955180  39.9158713
  59.4546830  59.2897774  40.6770064  58.0748595  59.1838846  40.8998917
  57.8452044  58.2593510  40.7515416  61.5139315  60.5488723  40.8005466
  62.0348810  61.4604574  41.0447971  60.1304831  60.4661175  40.9982502
  59.5788423  61.3001143  41.4011780  63.4038561  61.2170041  38.1842994
  62.4294448  61.2621813  37.4344056  63.9703452  62.3347070  38.6606713
  64.7837238  62.2969752  39.2431139  63.4389000  63.6417912  38.3880090
  62.3831909  63.6148522  38.6192677  64.1719915  64.6630098  39.2646165
  65.2301022  64.7537406  38.9346217  64.1708045  64.2721390  40.3081776
  63.5362393  66.0543958  39.3081165  63.4990364  66.4758696  38.2769585
  62.1159965  65.9803847  39.8741062  62.1224105  65.4040223  40.8241606
  61.4389219  65.4719765  39.1551281  61.7243772  66.9984339  40.0753355
  64.3990787  66.9638906  40.1841780  65.4307992  67.0114762  39.7769291
  64.4394023  66.5458706  41.2129406  63.9646696  67.9829801  40.2209253
  63.5520215  64.0053058  36.9298092  62.6498611  64.5980531  36.3389951
  64.6642053  63.5873930  36.2843567  65.3887992  63.1013095  36.7849607
  64.8356003  63.7612253  34.8585354  65.8070932  63.3793239  34.5872031
  64.7021575  64.8068661  34.6353976  63.8074573  63.0365348  34.0534090
  63.2668601  63.5844886  33.1008402  63.4754620  61.7908648  34.4057114
  63.9153191  61.3207336  35.1772330  62.4974986  61.0353011  33.6484426
  62.6974463  61.1679109  32.5941063  62.6054888  59.5424045  33.9815505
  61.8329161  58.9777418  33.4075007  62.4286737  59.3847304  35.0690262
  63.9941558  58.9734208  33.6078224  64.0609110  57.9352571  33.9676200
  64.7890339  59.5524680  34.1130898  64.3061650  59.0146297  32.1107952
  63.3505859  58.9382038  31.2981743  65.4994457  59.2511039  31.7714478
  61.0752036  61.4932669  33.8694946  60.2338456  61.4721539  32.9664770
  60.7614348  61.9902863  35.0794785  61.4241870  61.9872204  35.8321868
  59.4838893  62.6112311  35.3553527  58.7165296  61.9442690  34.9867871
  59.2822909  62.8070661  36.8488499  60.1724371  63.3154737  37.2893837
  58.0250069  63.6334574  37.1572571  57.1453917  63.2172727  36.6223971
  58.1696960  64.6973708  36.8763169  57.8204689  63.5875363  38.2508038
  59.1262642  61.4193429  37.4923061  60.0274779  60.7944691  37.3264201
  58.2431189  60.8994234  37.0660740  58.9691162  61.5268545  38.5863149
  59.3094009  63.8821747  34.5554802  58.2542946  64.1606841  33.9951788
  60.3743057  64.6765420  34.3943135  61.2544177  64.4998666  34.8456830
  60.3288608  65.8021196  33.4885596  59.4028543  66.3246010  33.6600045
  61.5376200  66.7264891  33.7030010  61.6153339  67.4906203  32.9008279
  62.4630272  66.1083852  33.7239554  61.4324847  67.4657462  35.0036952
  60.1922999  67.7932392  35.5858460  59.2575321  67.5147706  35.1324689
  60.1277213  68.4950179  36.7865405  59.1625348  68.7284604  37.2092265
  61.3052950  68.8867931  37.4254807  61.2536482  69.4319261  38.3537143
  62.6094932  67.8668435  35.6538960  63.5668859  67.6238570  35.2161873
  62.5456302  68.5751627  36.8578658  63.4527644  68.8704293  37.3534156
  60.1858875  65.4574320  32.0367742  59.4647328  66.1265321  31.3025577
  60.8340758  64.3822766  31.5696753  61.4158493  63.8344925  32.1733251
  60.6801340  63.9547635  30.1995648  60.8700081  64.8091032  29.5608730
  61.6537445  62.8282435  29.8350247  61.4223308  62.4491322  28.8105325
  61.5261983  61.9861144  30.5547906  63.1178251  63.2605218  29.8393728
  63.3851237  63.6601927  30.8339618  63.2737036  64.0794235  29.1017910
  64.0004915  62.0582757  29.5066620  63.7106946  61.7004127  28.4911547
  63.7865323  61.2195000  30.2123866  65.4849719  62.3924110  29.5132161
  65.6592784  63.3308159  28.9392003  66.0681345  61.5613586  29.0625594
  65.9491802  62.5907955  30.9024709  65.9293262  61.6610035  31.3886434
  65.3005632  63.2372509  31.3989627  66.9109175  62.9845380  30.9049114
  59.2872856  63.4865792  29.8757613  58.7752982  63.7224729  28.7876224
  58.6368021  62.7994322  30.8264159  59.0601248  62.6290400  31.7179039
  57.3415197  62.1802213  30.5964789  57.3939107  61.6253403  29.6683979
  57.0051167  61.2325043  31.7261412  56.9107515  61.7761890  32.6929159
  58.0318782  60.2659222  31.8622236  58.8435383  60.7070114  32.1553499
  55.7230424  60.4538150  31.4415671  55.8297192  59.8505159  30.5128280
  54.8530134  61.1311826  31.3440089  55.5072439  59.7605327  32.2767704
  56.2391896  63.1896610  30.3896643  55.3201574  62.9851169  29.5993378
  56.3404649  64.3524611  31.0615187  57.0699728  64.5043575  31.7252993
  55.3825118  65.4256520  30.8788714  54.4703893  65.0416412  30.4386901
  55.0482052  66.0882428  32.2329501  54.3758769  66.9653368  32.0965193
  55.9734854  66.4082963  32.7560420  54.3345538  65.0892100  33.0903223
  52.9597807  64.8983677  32.9507053  52.4016385  65.4555031  32.2208267
  52.2966841  63.9748563  33.7516741  51.2452290  63.8922557  33.6085602
  52.9988893  63.2005835  34.6870244  52.3991883  62.2130847  35.4885725
  53.0878986  61.7402431  35.9522439  55.0193214  64.3384620  34.0559385
  56.0661091  64.4872751  34.1807993  54.3630075  63.3906138  34.8422475
  54.9096658  62.8088950  35.5670609  55.8788323  66.4827049  29.9161400
  55.1857394  67.4649348  29.6625035  57.0968959  66.3023240  29.3561023
  57.6665750  65.5365175  29.6457908  57.5943985  67.0359431  28.2152674
  58.5594866  66.6169010  27.9799274  56.6495149  66.9261669  26.9736726
  55.8309507  67.6771633  27.0304494  56.1937689  65.9142311  26.9833649
  57.4057826  67.0776895  25.6569918  58.6317327  67.0065595  25.5667762
  56.6464082  67.2942726  24.5561563  55.6687991  67.4576773  24.6698958
  57.1371140  67.4553192  23.7125862  57.9250795  68.4555850  28.5487420
  57.6499844  69.3029036  27.7376048  58.5295816  68.7690567  29.7028817
  58.9560515  68.0367262  30.2268531  58.6401260  70.1228869  30.2339292
  58.1756964  70.8424127  29.5699493  58.0484158  70.2083211  31.6517164
  58.5505067  69.4666637  32.3121884  58.1653358  71.6281152  32.2312345
  57.8122439  72.3963024  31.5086959  59.2183146  71.8340680  32.5070674
  57.5370555  71.7053386  33.1447488  56.5734796  69.8428535  31.6578842
  56.3853932  68.7995134  31.3409949  56.0959522  70.5298821  30.9612461
  56.0655020  70.0424113  32.6211430  60.1000916  70.4998054  30.2982831
  60.9400219  69.7017456  30.7053574  60.4646544  71.7281815  29.8807167
  59.7978278  72.3986104  29.5657710  61.8341354  72.1759199  29.9790502
  62.4879547  71.3370138  29.8074437  62.1237916  73.2930753  28.9548304
  61.8700404  74.2985585  29.3568454  61.5016760  73.1300208  28.0561139
  63.1996972  73.2646321  28.6729627  62.1334397  72.6874661  31.3587402
  61.4029782  73.5144463  31.8706914  63.2026705  72.2107612  32.0048448
  63.7417774  71.4834091  31.6008888  63.6298434  72.7033316  33.3015907
  63.1626726  73.6552231  33.5249318  63.3626071  71.7120477  34.4391186
  64.0093843  70.8102246  34.3280426  63.6458244  72.3679629  35.7996351
  63.0152996  73.2706289  35.9466284  64.7099544  72.6673828  35.8790813
  63.4223978  71.6467896  36.6171193  61.8978495  71.2379149  34.4093578
  61.7205311  70.5663614  33.5436121  61.2057032  72.1040345  34.3523594
  61.6716244  70.6726115  35.3370443  65.1116250  72.9600967  33.1635692
  65.8419497  72.1745339  32.5685339  65.6146011  74.0695819  33.6926378
  65.0696297  74.7130157  34.2512505  67.0049123  74.4170496  33.7543172
  67.4375993  74.1756114  32.8173106  67.1817308  75.9205769  33.9669237
  66.8895192  76.4758193  33.0590514  68.2388556  76.2038038  34.1659201
  66.3352680  76.4296427  35.1161815  65.4038089  75.7868242  35.6593000
  66.6701205  77.5489079  35.5016523  67.8214892  73.6660565  34.7850959
  67.3227417  73.0368932  35.7151350  69.1560194  73.7294528  34.6353268
  69.5720524  74.2225067  33.8656463  70.0504214  73.1273314  35.5995655
  69.6990452  72.1249066  35.8170139  71.5082631  73.0870150  35.0800248
  72.2252993  72.8931159  35.9095857  71.7668848  74.0555751  34.5984554
  71.7108217  71.9872096  34.0828159  71.7728450  70.6507354  34.5116384
  71.6293794  70.4112519  35.5548920  72.0396204  69.6255651  33.5974579
  72.0747082  68.5972592  33.9229518  72.2427796  69.9271520  32.2497213
  72.4601937  68.8963418  31.3224213  72.4407137  69.3124084  30.4536234
  71.9506742  72.2790647  32.7314017  71.9541105  73.3030571  32.3994266
  72.2067877  71.2536832  31.8141660  72.3764039  71.4951516  30.7732047
  70.0656505  73.8345826  36.9335256  70.3751933  73.2277073  37.9472785
  69.7373621  75.1329506  36.9955962  69.4508167  75.6398371  36.1894054
  69.6950189  75.8639457  38.2484970  70.6244149  75.6905539  38.7702082
  69.5279094  77.3526454  37.9792660  68.5463255  77.5466164  37.4804285
  69.5648770  78.1333186  39.3059179  70.4583050  77.8394705  39.8976780
  68.6561497  77.9472685  39.9126307  69.6328355  79.2232216  39.0920267
  70.6357599  77.8583578  37.0285944  70.4487206  78.9363124  36.8160251
  70.5736097  77.3255336  36.0557599  72.0476554  77.6963898  37.6050468
  72.2654989  76.6297206  37.8249713  72.1509176  78.2810390  38.5446293
  72.8000247  78.0693338  36.8796331  68.6132030  75.3625896  39.1770789
  68.8397765  75.0722212  40.3517808  67.4007291  75.1811527  38.6365223
  67.2191892  75.4089460  37.6805387  66.2686018  74.6832241  39.3861853
  66.1745569  75.2807593  40.2814487  64.9912370  74.8008735  38.5752717
  65.0600215  74.1964339  37.6410474  64.7790765  76.1559000  38.2068959
  64.9816841  76.2048160  37.2428704  63.7780434  74.3495838  39.3971649
  63.7715388  74.8600155  40.3835615  63.7995898  73.2513064  39.5532598
  62.8444184  74.6110670  38.8559408  66.4686783  73.2595401  39.8374551
  66.2516049  72.9052859  40.9952111  66.9483365  72.3941207  38.9224964
  67.1704739  72.6909678  37.9920699  67.2053703  71.0036681  39.2455695
  66.3125704  70.6051409  39.7111625  67.4981409  70.1999469  37.9916503
  68.3026285  70.6922507  37.3950756  67.9177019  68.7591046  38.3164877
  67.1868148  68.2942173  39.0110153  68.9264138  68.7325939  38.7767508
  67.9409610  68.1538171  37.3834901  66.2150856  70.1552026  37.1584911
  65.8955569  71.1748095  36.8716729  65.4024031  69.6569626  37.7241723
  66.4047825  69.5849543  36.2348511  68.2956377  70.8396440  40.2770250
  68.1768697  70.0488625  41.2112173  69.3814029  71.6244751  40.1625292
  69.4813034  72.2844474  39.4156682  70.4406957  71.6072574  41.1424626
  70.7835432  70.5869421  41.2419765  71.6025554  72.5009588  40.6796780
  71.2671549  73.5530891  40.5478615  71.9799955  72.1383278  39.6998937
  72.4397374  72.4748111  41.4094858  69.9879735  72.0369920  42.5209317
  70.2985314  71.3887007  43.5185624  69.1979702  73.1231537  42.6078453
  68.9371702  73.6449635  41.7931947  68.6689585  73.5855275  43.8680969
  69.5023129  73.7258123  44.5419381  67.9271391  74.9184970  43.6505375
  67.0326734  74.7550119  43.0084558  68.6081199  75.6056159  43.0979724
  67.4929786  75.6218974  44.9435480  66.8822470  74.9274816  45.5655625
  68.7267777  76.0553233  45.7399243  69.4273592  76.6054905  45.0737876
  69.2565936  75.1693472  46.1515031  68.4407887  76.7200443  46.5804244
  66.6159139  76.8297102  44.6089627  65.7175013  76.4991020  44.0453016
  67.1886643  77.5441173  43.9799381  66.2945114  77.3412608  45.5416047
  67.7335710  72.5903391  44.5253682  67.8253836  72.2970887  45.7167851
  66.8079165  72.0112031  43.7419342  66.7669015  72.2090950  42.7578207
  65.8589812  71.0479496  44.2530443  65.4092976  71.4691447  45.1419840
  64.7608742  70.7607322  43.2090882  64.4189979  69.7033815  43.2892769
  65.1985779  70.8976910  42.1958519  63.4870926  71.6263427  43.3166374
  63.0468055  71.4911621  44.3343714  63.7180462  73.1258878  43.0948964
  64.1386612  73.2980178  42.0846148  64.4219996  73.5355767  43.8471621
  62.7548819  73.6761533  43.1627867  62.4778838  71.1085472  42.2894087
  62.2359348  70.0452591  42.5023681  62.9125211  71.1730578  41.2685000
  61.5440364  71.7061451  42.3267065  66.4879037  69.7464222  44.7056621
  66.1547628  69.2196077  45.7682083  67.4333714  69.2008746  43.9192502
  67.7044929  69.6246997  43.0501696  68.1465539  67.9922126  44.2879759
  67.4121559  67.2784382  44.6232417  68.9182059  67.4185379  43.1018129
  69.5345093  68.2290451  42.6441873  69.8644736  66.2803404  43.5292807
  69.3160475  65.5247071  44.1321976  70.7114201  66.6643840  44.1321545
  70.2741182  65.7709634  42.6297312  67.9438437  66.8976107  42.0231713
  68.5481571  66.5476190  41.1571700  67.2994852  67.7305454  41.6692213
  67.0607768  65.7461277  42.5108391  66.4303020  66.0664402  43.3668734
  67.6836839  64.8871122  42.8372077  66.3956005  65.3974929  41.6953934
  69.0086975  68.1938033  45.5054591  69.0838591  67.3418494  46.3930896
  69.6464107  69.3706245  45.6010379  69.5611949  70.0756677  44.8919809
  70.4160514  69.7211801  46.7625497  71.1508463  68.9445798  46.9249918
  71.1072590  71.0608839  46.4773901  70.3659398  71.8543494  46.2760281
  71.7689588  70.9543605  45.5905127  71.9133430  71.5514801  47.5923771
  71.7323696  72.6393390  48.4004430  70.9143900  73.3279284  48.3452096
  72.7268145  72.7105076  49.2983443  72.9069278  73.3457885  50.0221721
  73.4966654  71.6863338  49.1042156  73.0565797  70.8952564  48.0291779
  73.7757361  69.7762498  47.6097507  73.4994219  69.0884689  46.8269006
  75.0408585  69.7335742  48.1422883  75.7409436  68.9894154  47.9014484
  74.6235910  71.4739596  49.6716517  75.0169097  72.1295410  50.3531195
  75.4608281  70.6740481  49.0531016  76.4230298  70.7641793  49.5088317
  69.6022056  69.7900819  48.0422129  69.9628721  69.1889361  49.0533848
  68.4345472  70.4601617  47.9924197  68.1677873  70.9624095  47.1675268
  67.5443905  70.5039236  49.1304094  68.0932793  70.8872857  49.9830186
  66.3065383  71.3747281  48.8274198  65.5702299  71.2993382  49.6572325
  65.8354269  71.0424654  47.8788265  66.7086994  72.8345261  48.7173691
  67.5811166  73.3259135  49.4202525  66.0114701  73.5795746  47.8320513
  66.2825459  74.5298916  47.7038022  65.3153780  73.1350869  47.2823859
  67.0473182  69.1325326  49.5241062  67.0949878  68.7723459  50.6966826
  66.5978021  68.3257868  48.5370909  66.6072900  68.6292068  47.5800776
  66.0479565  67.0114803  48.7937535  65.2128934  67.1094373  49.4751801
  65.5788383  66.4087194  47.4447104  66.4447588  66.3023459  46.7551524
  64.8439885  67.0951735  46.9739550  64.9297771  65.0644912  47.5984081
  63.5940988  64.9808194  48.0153852  63.0438973  65.8831629  48.2406226
  62.9654126  63.7370349  48.1302293  61.9360789  63.6848956  48.4542890
  63.6741240  62.5672424  47.8303915  63.1920064  61.6053486  47.9155490
  65.6354738  63.8869982  47.2969513  66.6655003  63.9458988  46.9725414
  65.0099570  62.6415466  47.4194512  65.5508031  61.7325394  47.2057676
  67.0380780  66.0801785  49.4530828  66.7591693  65.5006914  50.5057436
  68.2501364  65.9787901  48.8740400  68.4889403  66.5058797  48.0484902
  69.2333502  65.0550300  49.3816527  70.0224877  65.0143403  48.6669291
  68.7780279  64.0889736  49.5084389  69.7950579  65.4674284  50.7050544
  70.0192142  64.6330387  51.5741647  70.0338816  66.7740549  50.9178301
  69.7705927  67.4828444  50.2597349  70.6150149  67.2363891  52.1606409
  71.4452633  66.5829075  52.3916445  71.1564495  68.6483998  52.0292260
  70.3827767  69.3169139  51.5823859  71.5856372  69.2024537  53.3904664
  72.2563243  68.4814602  53.9038318  70.7002356  69.4033394  54.0295962
  72.1438039  70.1528339  53.2412589  72.3948840  68.6090400  51.1237644
  72.1411973  68.2273345  50.1133324  73.1780748  67.9608507  51.5711093
  72.8105135  69.6321172  51.0100596  69.6902402  67.0862512  53.3421393
  70.0671864  66.5786532  54.4016023  68.4012629  67.4472296  53.1960706
  68.0327556  67.8548038  52.3542012  67.5219652  67.2721116  54.3392400
  68.0740875  67.5216362  55.2326919  66.3076738  68.1759509  54.3327896
  65.8007231  68.1302710  55.3289863  66.7315073  69.6316534  54.0718007
  67.0906852  69.7570621  53.0283870  67.5524119  69.9216692  54.7577088
  65.8677828  70.3156907  54.2156688  65.3106255  67.6959738  53.2911672
  65.0490762  66.6296304  53.4150984  65.6859552  67.8588062  52.2628765
  64.3722881  68.2495932  53.4395057  67.1106658  65.8209030  54.5124764
  66.6938988  65.4181908  55.6004589  67.2603386  64.9791281  53.4566645
  67.4704602  65.3272771  52.5374959  67.1543094  63.5380927  53.6066141
  67.2281074  63.0861421  52.6312243  66.2206179  63.3199881  54.1062815
  68.2665981  62.9824796  54.4499311  68.0458420  62.1386113  55.3136189
  69.5068214  63.4840230  54.2711754  69.7054385  64.1353140  53.5331337
  70.6103350  63.1351065  55.1476081  70.7052255  62.0589025  55.1372747
  71.9296417  63.8116788  54.7136977  72.7348292  63.6309708  55.4646121
  71.7873072  64.9085775  54.6155650  72.4192664  63.2522266  53.3947636
  73.3135807  63.8117276  53.0487310  71.6205869  63.4211130  52.6449982
  72.7772994  61.4929105  53.6048106  72.5729264  61.2042188  51.8523262
  73.5689185  61.1249046  51.3904393  71.9945042  61.9914997  51.3236472
  72.0345106  60.2558942  51.6992471  70.4000421  63.4995441  56.5820195
  70.6884993  62.7184880  57.4894107  69.8772928  64.7076998  56.8115676
  69.6682483  65.3233845  56.0452712  69.6341565  65.1932939  58.1430588
  70.5016474  64.9591078  58.7472721  69.4787880  66.7008163  58.1118800
  68.7073455  66.9747796  57.3540213  69.0373741  67.2503021  59.4728194
  69.1156717  66.4765130  60.2564154  67.9934795  67.6023824  59.3990444
  69.6854180  68.0965672  59.7836743  70.8310844  67.3144998  57.6971520
  71.1928706  66.8358520  56.7605327  71.5720242  67.0991918  58.5013717
  70.7680983  68.8202707  57.4556792  70.6222746  69.3703355  58.4099828
  69.9277623  69.0634253  56.7703309  71.7227025  69.1627175  57.0014577
  68.4957289  64.4565881  58.8055703  68.5414115  64.1682602  59.9949026
  67.4704289  64.0638532  58.0414851  67.4356827  64.2928841  57.0676635
  66.3594485  63.3306261  58.6086555  66.1042094  63.7683781  59.5649011
  65.1310908  63.3939856  57.6786907  64.3032182  62.7653209  58.0781245
  65.3994116  63.0295487  56.6607415  64.6878732  64.7442008  57.5623249
  65.3066453  65.1770221  56.9551108  66.6749155  61.8839157  58.8935070
  66.0272511  61.2469945  59.7150326  67.6827691  61.3042065  58.2208786
  68.1694777  61.7854193  57.4921584  68.0213624  59.9167615  58.4792615
  67.1658720  59.3930233  58.8832160  68.4214640  59.1939579  57.2029043
  69.2032336  59.7821587  56.6645480  68.9829843  57.7902270  57.5170797
  68.2810382  57.2365759  58.1757037  69.9758791  57.8580001  58.0064189
  69.1178125  57.2102192  56.5822183  67.1915497  59.0768217  56.2850789
  66.6721339  60.0590529  56.2206890  66.4861266  58.3348806  56.7224337
  67.5772524  58.6501402  54.8735646  67.9220290  57.5938300  54.8680738
  68.4011202  59.2941494  54.4940711  66.7018606  58.7408080  54.1969929
  69.0967633  59.7935377  59.5294532  68.9260237  59.1294109  60.5499557
  70.2572343  60.4308413  59.3055126  70.3694171  61.0383246  58.5190031
  71.4269899  60.1797253  60.1220445  71.3267202  59.2284712  60.6259412
  72.7092454  60.1608677  59.2643692  73.6035332  60.0107769  59.9085849
  72.8156762  61.1340395  58.7353757  72.3225909  59.2607955  56.9432941
  72.0090002  60.1221535  56.5502420  72.6782184  59.0580919  58.2555262
  72.4663917  58.0805104  56.2989928  72.2343449  57.9517788  55.2401804
  72.8998771  57.1389082  57.1105491  73.0487535  57.7531787  58.3411957
  73.4109135  57.1895651  59.1926956  71.6155513  61.2017670  61.2043837
  72.6663779  61.2435576  61.8419440  70.6221541  62.0605577  61.4447802
  69.7601032  62.0407450  60.9395826  70.6813867  62.9761112  62.5444473
  71.2083385  62.4999043  63.3640533  71.4015839  64.2711256  62.1024764
  70.7479934  64.8419376  61.4113122  72.3146616  63.9799205  61.5382446
  71.7979469  65.1366166  63.2372007  72.4317649  64.6991916  64.3603192
  73.0819029  63.8231775  64.3467979  72.3548218  65.6874874  65.3228466
  73.1417807  65.8899484  65.8600500  71.8160365  66.8286917  64.7518194
  71.3575538  66.4716092  63.4791821  70.5428712  67.3463862  62.7888848
  70.0408048  67.0339199  61.8983803  70.3390988  68.6205032  63.3031710
  69.6553440  69.2900297  62.7993166  71.8071754  68.1568837  65.1765411
  72.2897129  68.5049275  66.0761408  71.0084981  69.0435245  64.4449702
  70.8281633  70.0460086  64.8095179  69.2602617  63.1570307  63.0402837
  68.4108929  62.3239845  62.7654355  68.9730358  64.2079044  63.8391319
  69.6037587  64.9709111  63.9083831  67.7716382  64.2836862  64.6469250
  67.7413288  63.3804187  65.2452005  67.8172481  65.5096214  65.5900398
  66.7915468  65.8956913  65.7970299  68.3823809  66.3209136  65.0783587
  68.4288746  65.2258446  66.9666289  68.0196054  64.2679936  67.3558826
  68.1148967  66.0518544  67.6535188  69.9504456  65.1677754  66.9826964
  70.2973450  66.1442686  66.5772003  70.2981625  64.3455792  66.3150614
  70.4707427  65.0123885  68.4089334  70.0483084  64.0841781  68.8432308
  70.1673190  65.8931215  69.0145809  71.9425422  64.9050817  68.4468655
  72.3296937  65.7958643  68.0596031  72.2269031  64.0856127  67.8766441
  72.2631846  64.7792032  69.4377167  66.4600417  64.2680994  63.8989395
  65.7666743  63.2595147  63.8674387  66.0781836  65.4068872  63.2879131
  66.6287867  66.2331467  63.3528503  64.8474634  65.4962645  62.5172496
  64.8939842  64.7193568  61.7635696  64.8409204  66.4786163  62.0898364
  63.5355925  65.2956969  63.2630465  63.4637065  64.8534689  64.4143404
  62.4183329  65.5972015  62.6170334  62.2943338  66.6933234  61.6521981
  62.9514649  66.5430790  60.7675761  62.5485640  67.6559079  62.1554265
  61.1262605  65.1146255  63.0769102  61.0957458  65.1068084  64.1572728
  60.1069526  66.0722431  62.4469178  59.8805024  66.8822750  63.1654437
  59.1519762  65.5956128  62.1493470  60.8215090  66.6831045  61.2461177
  60.6896766  66.0205662  60.3675177  60.4464340  67.7012717  61.0204540
  60.8639808  63.7067958  62.5988762  61.4161383  63.2439545  61.6051301
  59.9822351  62.9843768  63.3052492  59.4010904  63.4236990  63.9893741
  59.8801445  61.5475408  63.1136928  60.8644772  61.1349396  62.9362574
  59.2640920  60.9656452  64.4002507  58.2343957  61.3607586  64.5394128
  59.8940817  61.3504814  65.2344249  59.2087782  59.4377086  64.5492978
  59.9494011  58.9422100  63.8757976  59.5647512  59.0938552  65.9948440
  59.0825803  59.8117517  66.6885733  60.6589519  59.1168016  66.1504615
  59.2117463  58.0808889  66.2438130  57.8095883  58.9000681  64.2407340
  57.5228902  59.1291416  63.1942505  57.0680134  59.3548854  64.9306897
  57.7820779  57.7970887  64.3852720  59.0646942  61.1801265  61.9064000
  59.2310377  60.1394497  61.2786980  58.1539341  62.0685621  61.5037331
  57.9962591  62.9313534  61.9748428  57.3589397  61.7720896  60.3567482
  56.9832024  60.7620415  60.4167079  56.2130866  62.7251979  60.3911508
  56.5053906  63.7988506  60.2597365  55.7376469  62.6020332  61.3837323
  55.2051982  62.3580211  59.3427484  55.5878704  62.3818375  58.2990336
  54.6582186  63.2875116  59.4162030  54.4354926  61.0436659  59.5786053
  55.1934821  60.2325081  59.5596406  53.6792615  60.8811869  58.7740983
  53.7489502  61.0256407  60.9229397  53.4485979  61.8821199  61.3131376
  53.2745865  59.9316109  61.4936366  53.4832343  58.7652644  60.9365726
  54.1854475  58.7325354  60.2216649  53.1674344  57.9247803  61.3327410
  52.5889471  60.0348899  62.6167727  52.4096481  60.9179697  63.0324068
  52.3247273  59.1945208  63.0699181  58.0870021  61.9263742  59.0466601
  57.8841382  61.1776638  58.0936875  59.0068883  62.8966047  58.9952039
  59.1725141  63.4713171  59.7887371  59.8052035  63.1498997  57.8279464
  59.1414151  63.1768451  56.9738613  60.5100323  64.4971169  58.0223564
  61.2088856  64.4251186  58.8843794  59.7223360  65.2472949  58.2676901
  61.2758580  65.0445506  56.8158522  62.1102839  64.3524569  56.5448752
  60.3361306  65.2087368  55.6222286  59.4261372  65.7650132  55.9298063
  60.0431580  64.2151083  55.2206903  60.8354890  65.7846381  54.8173475
  61.8725732  66.4025100  57.1952802  62.5447155  66.2849069  58.0719383
  61.0570381  67.1068639  57.4631506  62.4571983  66.8171709  56.3484161
  60.8007851  62.0455459  57.5661441  61.0566260  61.6704669  56.4274563
  61.3432955  61.4298512  58.6262844  61.1298465  61.7312829  59.5509826
  62.1823620  60.2654654  58.4872879  63.0075264  60.5196125  57.8376649
  62.7159364  59.8348055  59.8605164  61.8691351  59.5473735  60.5275514
  63.2283182  60.7092620  60.3292310  63.7165088  58.6726712  59.7482338
  64.5607065  58.9773432  59.0939533  63.2217388  57.7750662  59.3210032
  64.2680417  58.2908628  61.1105821  63.8225422  58.7411625  62.1625838
  65.2420105  57.3508413  61.1109572  65.6077849  57.0520335  61.9868444
  65.5580782  56.9559488  60.2536341  61.4587541  59.1010638  57.8405246
  61.9668405  58.4319906  56.9428283  60.2007649  58.8614433  58.2446849
  59.7729420  59.4147409  58.9586293  59.3604364  57.8539869  57.6411260
  59.9013508  56.9181133  57.6635818  58.0656850  57.6960592  58.4532252
  57.3595203  57.0068287  57.9357239  57.5790975  58.6927967  58.5409020
  58.3576210  57.1374164  59.8592825  59.1637559  57.7202679  60.3504667
  58.7013140  56.0874926  59.7692655  57.1264069  57.1888952  60.7599443
  56.1021914  57.8247821  60.4850974  57.2382945  56.4866250  61.9125349
  58.0887777  55.9905639  62.1026207  56.4783826  56.5353030  62.5535748
  59.0597205  58.1170449  56.1859487  59.1056931  57.2134939  55.3523633
  58.8002397  59.3911472  55.8288019  58.7631663  60.1156141  56.5184133
  58.6118429  59.7900359  54.4534650  57.8017842  59.2024600  54.0453829
  58.2602922  61.2879424  54.3889990  59.0768389  61.9074559  54.8175182
  57.3327523  61.4833360  54.9683169  58.0922275  61.6029838  53.3364263
  59.8255377  59.5192020  53.5823909  59.7211776  58.9536138  52.4947773
  61.0323667  59.8590690  54.0677675  61.1167024  60.3017367  54.9636115
  62.2523337  59.5749472  53.3435716  62.0901717  59.8897276  52.3175869
  63.4547057  60.3414539  53.9345433  64.4193010  59.8466723  53.6880497
  63.3502889  60.4234284  55.0387227  63.4949623  61.7122309  53.3374075
  64.1861138  61.9302466  52.1343784  64.6700854  61.1047127  51.6351439
  64.2447737  63.2111813  51.5749390  64.7774950  63.3763754  50.6511971
  63.6036081  64.2729816  52.2118019  63.6673460  65.5462620  51.6435463
  64.4077358  65.5206379  51.0319396  62.8702743  62.7965223  53.9657291
  62.3345885  62.6532889  54.8786536  62.9210213  64.0732756  53.4061848
  62.4494226  64.9060139  53.8957497  62.5835879  58.1045601  53.2204876
  63.1217738  57.6559122  52.2096102  62.2643113  57.2901970  54.2375964
  61.8500706  57.6411588  55.0812449  62.4616542  55.8597419  54.1331136
  63.4715811  55.6937149  53.7819103  62.2912467  55.1820074  55.5005430
  61.8099257  54.1835033  55.3845415  61.6248015  55.8122404  56.1299910
  63.6154324  54.9472772  56.2514333  64.2738867  54.3055909  55.6181728
  64.3824117  56.2312115  56.5844098  63.7582018  56.8815300  57.2272172
  64.6430184  56.7799874  55.6562747  65.3133113  55.9912972  57.1390883
  63.3019353  54.2038262  57.5442505  62.8129578  53.2351231  57.3067184
  62.6070465  54.8091118  58.1648243  64.2308751  54.0100600  58.1207561
  61.5696524  55.2029125  53.0971333  61.9836386  54.3032898  52.3584402
  60.3086983  55.6626503  52.9896232  59.9553488  56.3532685  53.6263751
  59.4122598  55.2341436  51.9337921  59.3553866  54.1561092  51.9662543
  58.0150873  55.8063159  52.1373890  58.0857588  56.9161963  52.2402321
  57.0985896  55.4792185  50.9448018  57.0078551  54.3795608  50.8406958
  57.4823240  55.9070053  49.9978123  56.0854302  55.8990705  51.1168096
  57.3924520  55.2400164  53.4282287  58.1381735  55.2522964  54.2523036
  57.1007521  54.1793020  53.2550819  56.1689691  56.0376795  53.8806398
  55.3199644  55.8801677  53.1821755  56.4114716  57.1223578  53.9157512
  55.8593038  55.7132697  54.8968396  59.9498268  55.5820003  50.5590889
  59.9672698  54.7537752  49.6451078  60.4649403  56.8104607  50.3788022
  60.4742713  57.4840806  51.1225346  61.0573079  57.2165027  49.1243292
  60.3413678  56.9889783  48.3451814  61.3360764  58.7247158  49.1054197
  61.8692440  58.9928518  48.1623875  61.9923557  58.9792752  49.9689376
  60.0551673  59.5682283  49.1798996  59.4601412  59.2593601  50.0672998
  59.4347279  59.3647488  48.2776607  60.4670663  61.3270942  49.3026315
  58.7922857  61.9910314  49.4554857  58.2878564  61.5966589  50.3631888
  58.1758942  61.7330913  48.5685721  58.8389721  63.0976259  49.5386672
  62.3128564  56.4543673  48.7601603  62.5392609  56.1131957  47.6034358
  63.1581267  56.1310654  49.7506005  62.9755073  56.4369054  50.6881974
  64.3269720  55.2955159  49.5457081  64.9259244  55.7432554  48.7652144
  65.1337756  55.2110140  50.8365638  64.4322627  55.2438512  51.7034402
  65.9397607  53.8961316  50.9726215  66.6393112  53.7900163  50.1285057
  65.2809227  53.0062969  50.9970966  66.5236921  53.8720208  51.9124386
  66.0293135  56.4565004  50.9469553  65.3839447  57.3641560  50.9636909
  66.7064046  56.5253696  50.0651323  66.8581215  56.4197252  52.2219930
  67.6475986  55.6407912  52.1406105  66.2068720  56.1759529  53.0907410
  67.3538395  57.3962515  52.3904220  63.9759123  53.9179048  49.0402961
  64.5708738  53.3975412  48.0942249  62.9523730  53.3017759  49.6537115
  62.4837244  53.7359372  50.4251345  62.4698209  52.0084119  49.2160197
  63.3113753  51.3286226  49.1819371  61.4236047  51.4470332  50.1789694
  61.0031766  50.4900518  49.7895993  60.5990004  52.1795083  50.3243161
  62.0490707  51.2101114  51.4319717  62.2730108  52.0788038  51.7973558
  61.8993982  52.0326467  47.8269683  62.1199029  51.1175635  47.0350487
  61.1709693  53.1129816  47.4821057  61.0232950  53.8641710  48.1292129
  60.6433700  53.2930128  46.1539348  60.0687282  52.4109034  45.9075678
  59.7347017  54.5302064  46.1126622  60.2994381  55.4519013  46.3672689
  58.9031978  54.4132699  46.8396075  59.2980461  54.6508410  45.0973185
  61.7192263  53.4097458  45.0951557  61.6700809  52.7198668  44.0815652
  62.7644454  54.2242059  45.3364371  62.8144088  54.7653517  46.1786166
  63.8786526  54.3593544  44.4206192  63.4827802  54.6232626  43.4493116
  64.8730203  55.4340056  44.9311572  65.9199051  55.1496665  44.6724133
  64.7955542  55.4920516  46.0375419  64.6964845  56.8534995  44.3544368
  65.4741912  57.5031203  44.8331873  64.9452224  56.8320091  42.8465328
  64.0377647  56.4737939  42.3183380  65.7811030  56.1410581  42.6187770
  65.1958543  57.8517810  42.4881359  63.3294666  57.4764745  44.6417087
  63.1512931  57.5207468  45.7348060  62.5325339  56.8673518  44.1652359
  63.2894869  58.5070151  44.2265554  64.6379410  53.0669411  44.2115362
  64.9743238  52.6952353  43.0880628  64.9209017  52.3286514  45.2982198
  64.6426410  52.6247673  46.2160497  65.6205597  51.0727732  45.1924411
  66.5102935  51.2420826  44.5991017  66.0116987  50.5850150  46.5970950
  65.0966789  50.2948085  47.1569287  66.4796906  51.4306712  47.1463119
  66.9926424  49.4113086  46.5519003  66.5046215  48.5879865  45.9921583
  67.1750945  49.0554286  47.5846283  68.5884562  49.8112631  45.7789531
  69.1380645  50.9445743  47.0827454  68.7594134  50.6299738  48.0770134
  68.7991893  51.9839401  46.9050621  70.2416289  50.9608234  47.1424677
  64.8130573  50.0160909  44.4582114  65.3274498  49.2503557  43.6451594
  63.4906751  49.9686374  44.6947168  63.0640551  50.6075717  45.3383158
  62.6088111  49.0832555  43.9738250  63.0147042  48.0835116  44.0570500
  61.2019280  49.1234898  44.5769450  60.7721351  50.1464533  44.5116233
  61.2512964  48.8325148  45.6476987  60.5327587  48.4128381  44.0448962
  62.5315512  49.3796498  42.4930499  62.5381486  48.4716486  41.6663490
  62.4975589  50.6685088  42.1076900  62.4767708  51.4172662  42.7751731
  62.5473159  51.0451873  40.7096256  61.7685049  50.5005958  40.1938864
  62.3441068  52.5544560  40.5226234  62.4784242  52.8072088  39.4478776
  63.1148139  53.0997464  41.1127867  60.9604523  53.0740764  40.9296362
  60.7458010  52.8051258  41.9844482  60.9743779  54.5966482  40.8129163
  61.1961781  54.8903256  39.7635271  61.7581903  55.0320773  41.4677820
  59.9884424  55.0129598  41.1083662  59.8410409  52.4562143  40.0877894
  59.8203274  51.3551651  40.2349612  60.0062189  52.6778682  39.0130522
  58.8600547  52.8692198  40.4030905  63.8391241  50.6562185  40.0254725
  63.8549769  50.2762321  38.8551540  64.9695993  50.7349314  40.7515916
  64.9554563  51.1218231  41.6767223  66.2410913  50.2317278  40.2737102
  66.4486401  50.7101114  39.3279770  67.3574344  50.5684983  41.2564624
  67.0626832  50.2757660  42.2897373  68.6614041  49.8410020  40.8970946
  68.9006094  50.0028024  39.8251903  68.5782767  48.7515675  41.0970413
  69.4949313  50.2431292  41.5120176  67.6065867  52.0835319  41.2278056
  66.6627472  52.6497390  41.3520283  68.0765273  52.3702352  40.2638772
  68.2937474  52.3632527  42.0544596  66.2065746  48.7407666  39.9801804
  66.6235690  48.2952327  38.9087357  65.6361330  47.9277336  40.8909413
  65.2725097  48.2879778  41.7534724  65.5061298  46.5043046  40.6497699
  66.4734387  46.1567826  40.3098748  65.0945852  45.7238911  41.9175976
  64.8060045  44.6813070  41.6635132  64.2411850  46.2364108  42.4093164
  66.2304657  45.6230732  42.8863762  67.3348980  44.8055241  42.5979339
  67.3740054  44.2729955  41.6592567  68.3867558  44.6860049  43.5125287
  69.2491372  44.0878263  43.2667593  68.3270485  45.3524606  44.7406041
  69.1330329  45.2629824  45.4534990  66.1717938  46.2731435  44.1262512
  65.3128563  46.8816394  44.3668327  67.2162845  46.1414784  45.0457010
  67.1687617  46.6454865  45.9957564  64.5568691  46.1341657  39.5293927
  64.7847670  45.1767336  38.7935745  63.4476325  46.8786748  39.3688552
  63.2317668  47.6377220  39.9920421  62.4908577  46.5884422  38.3176632
  62.3640517  45.5172737  38.2667714  61.1318507  47.2126610  38.6239458
  61.2582690  48.3152869  38.7413368  60.1032829  46.9478899  37.5077450
  59.9434327  45.8593716  37.4151911  60.4263708  47.3568234  36.5316013
  59.1298998  47.4122969  37.7721754  60.5760229  46.6146052  39.9344782
  61.3776148  46.5034467  40.6917337  60.1767549  45.5978339  39.7161527
  59.4719111  47.4695845  40.5459782  58.6330280  47.5555420  39.8300998
  59.8464652  48.4899565  40.7763998  59.0814506  47.0003294  41.4718048
  63.0277140  46.9892573  36.9625024  62.7631230  46.3220632  35.9593597
  63.8574332  48.0487095  36.9142051  64.1222884  48.5433433  37.7426494
  64.4402572  48.4936876  35.6777627  63.6686677  48.5512771  34.9244229
  65.1032841  49.8753755  35.8914008  65.8286444  49.8205676  36.7351653
  64.2988121  50.5810628  36.1928185  65.8429859  50.4342326  34.6678028
  66.5558070  49.6930448  34.2540046  66.4185338  51.3301780  34.9969686
  64.8824893  50.8639840  33.5629168  64.1229703  51.4697209  34.0779365
  64.3675765  49.9892444  33.1058063  65.5437646  51.7485266  32.5157994
  66.0906191  52.5713673  33.0288083  64.7945965  52.1777788  31.8207492
  66.5087178  50.9506242  31.7377721  66.0064668  50.1669456  31.2677834
  67.2173905  50.5461281  32.3788169  66.9683231  51.5421036  31.0189838
  65.4857455  47.5598994  35.1536051  65.4194752  47.0729830  34.0242829
  66.5111261  47.3218662  35.9880797  66.4978139  47.5668801  36.9561692
  67.6926872  46.6922949  35.5460156  67.6679818  46.6055473  34.4830339
  69.0179706  47.3621278  35.9991875  69.9218601  46.8188073  35.6393462
  69.0361400  47.3941353  37.1118639  69.1160758  48.7447586  35.4852515
  69.4620005  48.9869679  34.1484845  69.6603847  48.1685888  33.4769689
  69.5730198  50.2943041  33.6758033  69.8351105  50.4628709  32.6412552
  69.3501665  51.3606166  34.5471472  69.4269149  52.6597890  34.0343878
  70.0341317  52.6292167  33.2913619  68.9332147  49.8202315  36.3596413
  68.6934470  49.6255875  37.3958606  69.0449603  51.1323232  35.8932966
  68.8976636  51.9578211  36.5735780  67.6824926  45.3527988  36.1576476
  68.7215930  44.9885956  36.6823471  66.6262564  44.5081694  35.9177199
  65.8153642  44.8454072  35.4443884  66.6819666  43.0437358  36.0885974
  67.6016939  42.6457301  35.8391715  66.5152924  42.7598498  37.5612995
  65.4392462  42.9251984  37.7611734  67.1065610  43.5466217  38.0927018
  66.9482875  41.4184436  38.1554572  66.4403992  40.5775674  37.6289657
  68.4439095  41.1751649  38.1168028  69.0114021  42.0449821  38.5279903
  68.6504845  41.0289715  37.0524274  68.7786676  40.2436388  38.6074868
  66.5618174  41.4902879  39.6138630  65.4594254  41.4836716  39.7100210
  66.9668930  42.4295912  40.0539581  67.0010529  40.6414838  40.1617120
  65.8087035  42.2346545  35.1465573  64.6657465  42.6549236  34.9417953
  66.2258515  41.1000039  34.4948643  67.5344087  40.4632580  34.4724866
  67.7516474  39.7949729  35.3261851  68.2464308  41.2116650  34.5298139
  65.3611035  40.3193682  33.6546291  64.8985891  41.0100632  32.9661835
  66.2614303  39.2773475  32.9513298  65.9948050  39.1645324  31.8812682
  66.2324809  38.2962881  33.4762579  67.6653340  39.8182281  33.1028598
  68.4595204  39.0448363  33.0749336  67.8711698  40.5878714  32.3196357
  64.2857776  39.6625265  34.4568936  64.3368691  39.6033759  35.6823004
  63.2588475  39.1774582  33.7599091  63.2973465  39.1243270  32.7648985
  62.0289198  38.7668408  34.3823980  61.7209191  39.5410697  35.0689808
  60.9456550  38.5736521  33.3110470  60.0366760  38.1040651  33.7539636
  61.3233268  37.8951523  32.5113443  60.5054458  39.8975486  32.6487050
  61.3710226  40.4040155  32.1743634  60.0528523  40.5667599  33.4044867
  59.4648716  39.6576846  31.5503676  59.1757478  38.4746401  31.2479724
  58.9508746  40.6825909  31.0385326  62.1482499  37.5041071  35.1886600
  61.9331452  37.4964863  36.3965046  62.5479453  36.3966841  34.5449960
  62.7328307  36.4103752  33.5660654  62.6880245  35.1131735  35.2047552
  61.7746602  34.9075729  35.7444861  62.9473065  33.9872735  34.1894823
  63.1546825  33.0394958  34.7369510  63.8473112  34.2410641  33.5846785
  61.8074483  33.7304541  33.2598058  60.5575138  34.2974273  33.2879558
  60.2307879  35.0427910  33.9992840  59.7996433  33.7902224  32.2690068
  58.8855709  34.0373255  32.0264798  60.5359398  32.8853276  31.5623112
  61.8153775  32.8090618  32.1603198  62.7748192  31.9401211  31.6398503
  63.7529977  31.8521614  32.0926714  62.4303412  31.1649662  30.5292936
  63.1524948  30.4669897  30.1318728  60.2032402  32.1211161  30.4568281
  59.2239112  32.1715613  30.0121005  61.1694804  31.2535861  29.9491535
  60.9161960  30.6263186  29.1073395  63.7762171  35.1136520  36.2374566
  63.6836011  34.4735553  37.2783613  64.8327483  35.8941946  35.9751202
  64.9022055  36.3728875  35.1055493  65.8533764  36.1960663  36.9538232
  66.2917735  35.2637307  37.2760453  66.9135078  37.0771139  36.3267328
  66.4771452  38.0513165  36.0002285  67.4765489  36.4311742  35.1904914
  67.1110727  35.5391217  35.1613341  68.0511105  37.3397736  37.3079036
  68.3987587  36.3783621  37.7428270  67.7136377  38.0029988  38.1277228
  68.9038589  37.8313175  36.7936751  65.3029141  36.8681190  38.1997637
  65.6279407  36.4929331  39.3196587  64.4014445  37.8505359  38.0476652
  64.0704980  38.1289668  37.1464361  63.7828158  38.5248647  39.1645358
  64.5765038  38.8581954  39.8187434  62.9659283  39.7390617  38.6840301
  62.1483436  39.4183251  38.0054195  63.6351314  40.4339067  38.1316724
  62.5260873  40.2792654  39.5511514  62.9074381  37.6182407  39.9989219
  62.9391317  37.6518929  41.2281229  62.1116148  36.7483889  39.3526203
  62.0701689  36.7331282  38.3534389  61.3048488  35.7826082  40.0672933
  60.7597993  36.3267485  40.8276917  60.2941774  35.0793882  39.1341749
  59.7167073  34.3300028  39.7209447  60.8593926  34.5423062  38.3400139
  59.3178635  36.0170700  38.4933893  59.2215681  36.3139351  37.1585698
  59.8689545  35.9092903  36.3947101  58.2269501  37.2361114  36.9606516
  57.8971255  37.6017078  36.1155597  57.6517834  37.5528103  38.1558892
  58.3193565  36.8106779  39.1587566  57.9396957  36.9602584  40.4922985
  58.4373841  36.4164863  41.2805403  56.8990108  37.8396822  40.7938544
  56.5887426  37.9680601  41.8219931  56.6233324  38.4283239  38.4564394
  56.1052974  38.9810548  37.6869848  56.2493599  38.5593518  39.7953606
  55.4434833  39.2315821  40.0649162  62.1353822  34.7600249  40.8173787
  61.8401219  34.4038987  41.9587664  63.2280657  34.2816130  40.2024654
  63.4679703  34.5451520  39.2660670  64.1618716  33.4207512  40.8852594
  63.5907828  32.6188850  41.3305726  65.2037846  32.8454724  39.9132033
  66.0180927  32.3498767  40.4913838  65.6471365  33.6758660  39.3214128
  64.6283269  31.7892919  38.9601248  63.7638424  32.2191490  38.4006463
  65.7016627  31.3804089  37.9528939  66.5763235  30.9536051  38.4892593
  66.0358680  32.2733876  37.3929941  65.3014171  30.6207833  37.2480056
  64.1431852  30.5634448  39.7368583  63.2316010  30.8073763  40.3222848
  64.9375229  30.2217813  40.4355036  63.9011251  29.7372748  39.0362060
  64.8683614  34.0747813  42.0462537  65.0856847  33.4512648  43.0784449
  65.2452593  35.3567079  41.9257707  65.0686387  35.8646131  41.0783334
  65.8545325  36.0849079  43.0214356  66.6749165  35.4845584  43.3923631
  66.4230109  37.4136998  42.5527586  65.6543677  37.9378037  41.9361503
  66.8209947  38.3280061  43.7278562  67.6084749  37.8319824  44.3351294
  65.9567903  38.5690267  44.3785301  67.2318763  39.2869527  43.3477737
  67.6685190  37.1322157  41.6888099  67.4783161  36.2810258  41.0013429
  68.5119360  36.8573927  42.3612147  68.0701819  38.3319223  40.8488882
  68.2794044  39.2031266  41.4984174  67.2365287  38.6033560  40.1673799
  68.9792702  38.1056431  40.2541666  64.9184059  36.2294184  44.1952973
  65.3069091  35.9988451  45.3404251  63.6326499  36.5448533  43.9420386
  63.3281182  36.7410962  43.0072429  62.6416037  36.5744384  44.9983173
  62.9793393  37.2617726  45.7597521  61.2709599  37.0127743  44.4363051
  60.4821156  36.8501717  45.2056273  61.0319185  36.3832102  43.5489752
  61.1697838  38.4860739  44.0037478  61.9910096  38.7278125  43.2876938
  59.8264575  38.7178787  43.3075222  58.9970728  38.4723480  44.0055879
  59.7364749  38.0716182  42.4093516  59.7252950  39.7794507  42.9963173
  61.2869350  39.4136780  45.2126747  62.2741766  39.2692633  45.7002896
  60.4950021  39.1798212  45.9551089  61.1884708  40.4768433  44.9063324
  62.4484675  35.2338225  45.6882500  62.4858441  35.1178322  46.9160907
  62.2987097  34.1544538  44.9029594  62.3147537  34.2311892  43.9038371
  62.0997561  32.8316175  45.4342716  61.2925499  32.8812644  46.1566548
  61.7108867  31.8849985  44.2926868  62.5206934  31.8054289  43.5411818
  60.7730807  32.2233431  43.8093469  61.5120164  30.8721685  44.6519652
  63.3050339  32.3121742  46.1903511  63.1761292  31.6475135  47.2098210
  64.5278433  32.6302905  45.7535353  64.6563453  33.2055340  44.9429543
  65.7144091  32.2025604  46.4639396  65.5648807  31.1829765  46.7957888
  66.9198861  32.2364492  45.5334984  66.9492940  33.2092022  44.9866625
  68.2328316  32.0630652  46.3070577  68.1667922  31.1725678  46.9684391
  68.4563857  32.9619262  46.9161939  69.0704982  31.9098565  45.5919813
  66.7972180  31.0922835  44.5106703  65.8728245  31.1985645  43.9050481
  66.7767829  30.1117494  45.0329970  67.6715112  31.1078270  43.8256238
  65.9551623  33.0003044  47.7326202  66.2827406  32.4586560  48.7920730
  65.7523375  34.3317342  47.6826481  65.4395702  34.7963337  46.8492820
  66.0762761  35.1714362  48.8185507  67.0071866  34.8142607  49.2341190
  66.2618551  36.6269447  48.4046097  66.7854120  36.6465233  47.4179598
  64.9204180  37.3733967  48.2792964  64.4763905  37.5490661  49.2830555
  64.2053907  36.8055782  47.6561069  65.0789522  38.3661553  47.8048582
  67.1438655  37.3539690  49.4275529  68.0038580  36.7147223  49.7214632
  66.5135113  37.5301697  50.3159908  67.6527144  38.6988097  48.9259062
  66.8027220  39.3621664  48.6676032  68.2841284  38.5590789  48.0240204
  68.2411830  39.2001522  49.7228842  65.0602321  35.0205851  49.9284730
  65.3658917  35.1968472  51.1073165  63.8217484  34.6075878  49.5944486
  63.5618093  34.5141753  48.6304298  62.8497695  34.2406816  50.6103744
  62.7575949  35.0680244  51.2973835  61.4677958  33.9374724  49.9863250
  61.1425070  34.8182260  49.3925780  60.7226699  33.7517904  50.7876559
  61.4860755  32.8081655  49.1204593  62.0678491  32.9961566  48.3718356
  63.2982299  33.0613523  51.4426518  63.2470770  33.0662204  52.6698062
  63.8180840  32.0290039  50.7821372  63.8559970  32.0068546  49.7836484
  64.3619153  30.8874278  51.4362258  63.6224444  30.4816965  52.1172830
  64.6934451  29.9064726  50.3806007  65.3429635  30.2600688  49.5523571
  65.4231338  28.8068052  51.0376742  64.7872185  28.4695399  51.8983931
  66.4529700  28.8898187  51.4040245  65.4660361  28.1021805  50.1810209
  63.4046874  29.4076832  49.7417839  62.9743281  30.2447697  49.1584483
  62.6479789  29.0415884  50.4694022  63.6055821  28.5969366  49.0188629
  65.6070953  31.1669282  52.2378918  65.8025047  30.6892696  53.3561018
  66.5080097  31.9641414  51.6521669  66.3371963  32.3337867  50.7362884
  67.7173391  32.3609313  52.3183096  68.2059930  31.4545641  52.6472463
  68.6668803  33.1211769  51.3664522  68.1419319  34.0118286  50.9616689
  68.9717354  32.4606460  50.5284094  69.9072990  33.5712892  52.0955643
  70.8701913  32.6280840  52.4929277  70.7298923  31.5860654  52.2489024
  71.9992190  33.0297291  53.2176431  72.7491564  32.3073545  53.5053565
  72.1558734  34.3751562  53.5592540  73.3105569  34.7936487  54.2388609
  73.2124527  35.7350626  54.3761860  70.0792152  34.9205542  52.4468721
  69.3290473  35.6487954  52.1740302  71.2032964  35.3234828  53.1764400
  71.3285651  36.3647197  53.4319060  67.4333598  33.1714111  53.5626371
  68.0610497  32.9959857  54.5954607  66.4574221  34.0812352  53.5191759
  65.9496163  34.2498994  52.6727340  66.1502674  34.8697912  54.6844502
  67.0708345  35.1238259  55.2004751  65.4147031  36.1453760  54.2585557
  65.0784959  36.7003979  55.1555951  64.5395441  35.8932220  53.6232116
  66.4048451  37.0004830  53.4887715  67.6062649  37.0626316  53.6730026
  65.8041123  37.7528486  52.5257276  66.4740844  38.2802774  52.0849117
  65.3285478  34.0958015  55.6921631  65.3261424  34.4098619  56.8790435
  64.6363858  33.0256010  55.2646625  64.5325822  32.8227184  54.2869786
  64.1008421  32.0656843  56.1952590  63.5321524  32.6127835  56.9304567
  63.1891382  31.0770189  55.4480896  63.7852144  30.5161071  54.6997694
  62.4168726  31.6629185  54.9024036  62.4740654  30.0550901  56.3360521
  63.2212747  29.4431316  56.8990062  61.5819803  30.7597147  57.3467609
  60.8075328  31.3616446  56.8287106  62.1650629  31.4161513  58.0219253
  61.0850836  29.9841986  57.9535712  61.6305354  29.1125241  55.4725760
  62.2872032  28.5776796  54.7552596  60.8695975  29.6828706  54.9036152
  61.1195420  28.3642630  56.1163476  65.1845265  31.3196279  56.9512071
  65.1328673  31.1511964  58.1679401  66.2486466  30.8819861  56.2526416
  66.3156681  31.0358373  55.2616868  67.2566958  30.0444491  56.8792741
  66.7820723  29.4419206  57.6418195  67.8773518  29.0944507  55.8488043
  67.0486791  28.6985327  55.2106723  68.8850033  29.8215823  54.9460735
  69.7921440  30.1258458  55.5089010  68.4180650  30.7255346  54.5269093
  69.1994311  29.1662605  54.1076272  68.5281347  27.8727430  56.5173686
  67.8092792  27.3781118  57.2018016  69.4370783  28.1658319  57.0824545
  68.8215885  27.1361339  55.7380301  68.2977275  30.8817651  57.6021584
  68.9999468  30.3849449  58.4756839  68.3981903  32.1971992  57.3151019
  67.8234524  32.6002451  56.5999025  69.4432462  33.0504396  57.8462362
  70.2598898  32.4387046  58.2074246  69.9637763  33.9881799  56.7412993
  69.1474043  34.6180829  56.3337859  70.3929390  33.3913572  55.9075996
  70.7403281  34.6834687  57.1014363  68.9796137  33.8790866  59.0272007
  69.6765653  34.7987693  59.4653795  67.7937372  33.5570358  59.5801430
  67.1949958  32.9012230  59.1213398  67.3400764  34.1626259  60.8209757
  68.1083129  34.7876667  61.2425317  66.0463392  34.9548324  60.6260366
  65.2586620  34.3019717  60.1815611  65.5234778  35.5316169  61.9590984
  66.2936791  36.1783627  62.4273661  65.2509802  34.7210930  62.6671618
  64.6123720  36.1389617  61.7713766  66.3104461  36.1017199  59.6392832
  66.6108907  35.7047181  58.6472109  67.1187362  36.7627247  60.0175016
  65.3845632  36.6979525  59.5018732  67.1338150  33.0979142  61.8468941
  67.4389508  33.2409297  63.0289745  66.6022209  31.9660559  61.4361173
  66.3566404  31.7558535  60.4914474  66.1698477  31.0534242  62.4239514
  65.7229192  31.4900486  63.2959048  65.0390109  30.3643216  61.7238791
  65.0096550  29.5206548  62.4474453  65.3640151  30.1488024  60.6737269
  63.5684038  30.7680950  61.7166850  62.9393047  30.3326400  60.9234473
  63.0510713  30.4837841  63.1323095  63.4983657  31.2632696  63.7585723
  63.4056058  29.5002526  63.5332475  61.9482291  30.4668964  63.2146222
  63.3474446  32.0418895  60.9909931  63.6031467  31.8373415  59.9051083
  64.0562206  32.7392137  61.4395510  62.2870371  32.3554412  61.0986167
  67.2797433  30.0902641  62.9062138  67.1848979  29.4958679  63.9774393
  68.3440385  29.8785190  62.1053084  68.4210728  30.3223436  61.2179206
  69.4650163  29.0744972  62.5209555  69.0536266  28.1436605  62.8790728
  70.4191091  28.7868656  61.3432899  71.3591836  28.3267896  61.7097273
  70.6702975  29.7520331  60.8534235  69.6742413  27.6879977  60.1211974
  69.1081194  28.6287524  59.3744309  70.2495774  29.7172860  63.6492751
  70.2161992  30.9344436  63.8142849  71.0142330  28.9323800  64.4274760
  70.7947398  27.5013212  64.6594472  71.4536112  26.9313060  63.9702357
  69.7348684  27.1858736  64.5426803  71.8353271  29.5037693  65.4821983
  71.2343118  30.1220435  66.0732013  72.2981984  28.3263328  66.3196073
  72.3899653  28.6146519  67.3936951  73.2550064  27.9345216  65.9323227
  71.2025682  27.2923712  66.1140663  71.5337825  26.2650593  66.3114209
  70.3592224  27.5127578  66.7988892  72.9803295  30.2997238  64.9436084
  73.4198593  31.2973779  65.4944463  73.5337494  29.8122613  63.8482732
  73.1863175  28.9942421  63.4267851  74.5078113  30.5037637  63.1048423
  75.0967221  31.1431359  63.7550950  75.3335372  29.4482679  62.3720872
  75.7050553  28.7734041  63.1824644  76.1250043  29.9977649  61.8065451
  74.7731127  28.3583587  61.5409362  74.3310315  28.8429179  60.6478635
  74.0257825  27.8504721  62.1827171  75.8718601  27.3705258  61.1243259
  76.3479827  26.8576133  61.9938838  76.6929609  27.9164596  60.5907320
  75.2650582  26.3322265  60.2094960  76.0468487  25.6759198  59.7827983
  74.7186341  26.8798506  59.4071221  74.3017968  25.5120983  60.9759834
  73.5668058  26.1052659  61.3982222  74.7532537  24.9468176  61.7302987
  73.8388207  24.8165884  60.3639642  73.8869522  31.3574330  62.0817915
  74.1046498  31.1499021  60.9090045  73.0179702  32.2833420  62.4557318
  72.7153755  32.3116089  63.4064792  72.4163200  33.1566832  61.4744844
  71.4665273  33.4572822  61.8717757  72.2857252  32.5995759  60.5643098
  73.2403902  34.4065879  61.2543031  73.7124383  34.9909120  62.2302027
  73.3873516  34.9354836  60.0367489  73.0905068  34.2537977  58.7840038
  72.0485812  34.4175210  58.4997712  73.1637078  33.1537476  58.8944708
  74.1461414  36.1564528  59.7967110  75.0972257  36.0838674  60.3088501
  74.2497501  36.2888107  58.2630774  75.2423198  36.6903928  57.9595633
  73.4269828  36.8751732  57.8097474  74.0685617  34.8814283  57.7627463
  73.7487917  34.7279458  56.7213785  75.1225322  34.5229540  57.8192560
  73.4130408  37.3414588  60.3415564  74.0424434  38.2759010  60.8219267
  72.0713654  37.3284915  60.2766261  71.5710680  36.5892815  59.8299159
  71.2951550  38.4241259  60.8061078  71.8958721  39.3197927  60.8439122
  70.0315658  38.6730659  59.9499651  69.2544310  39.1726053  60.5737369
  69.6260444  37.6956348  59.6091721  70.2183727  39.5751642  58.7143752
  70.8453168  40.4555082  58.9946812  70.8960090  38.8517732  57.5466982
  70.3084600  37.9580733  57.2488053  71.9160413  38.5270111  57.8338425
  70.9785251  39.5246913  56.6662758  68.8487525  40.1060380  58.2747352
  68.3941432  40.7118879  59.0847450  68.1719668  39.2591673  58.0273396
  68.9665103  40.7360737  57.3711873  70.8511490  38.1569506  62.2259905
  70.4848535  39.0661429  62.9638367  70.8918154  36.8991545  62.6911195
  71.1649876  36.1412383  62.1080762  70.5947107  36.6133693  64.0706369
  69.6948821  37.1481639  64.3378693  70.3614297  35.1201172  64.2396044
  71.2713874  34.5411193  63.9541781  69.5271460  34.7878723  63.5773950
  69.9721253  34.7687695  65.6739744  70.7872807  35.0134437  66.3948219
  69.8456744  33.6878719  65.5983498  68.6130220  35.3137057  66.0975186
  67.8359651  34.8706890  65.4275930  68.6402521  36.4212410  66.0237535
  68.3205228  34.9048532  67.5081134  69.0571436  34.3613012  67.9399704
  67.2949277  35.3923721  68.2021522  66.4168230  36.1888112  67.6155151
  66.5562333  36.3378698  66.6390370  65.7508869  36.6991609  68.1465772
  67.1313782  35.0180739  69.4543348  67.8927769  34.5438150  69.8895994
  66.4177708  35.4539158  69.9969012  71.6716076  37.0935994  65.0221517
  71.4088043  37.6752009  66.0770473  72.9399081  36.9304534  64.6075779
  73.1621090  36.4254975  63.7714672  74.0551458  37.4241869  65.3756488
  73.9675341  37.0314565  66.3833614  75.3857637  36.9546331  64.7920632
  76.2294338  37.4870261  65.2943938  75.4122689  37.2036235  63.7056215
  75.5916524  35.4580503  64.9807466  74.8224277  34.8716757  64.4317868
  75.5491447  35.1738947  66.0501809  77.2025729  35.0675244  64.4223462
  76.9653415  33.3042483  64.7376117  76.2227965  32.7789291  64.0943935
  76.8871850  32.9506149  65.7689569  77.9006001  32.9733256  64.3603617
  74.0600345  38.9228803  65.5043332  74.4311244  39.4664330  66.5386767
  73.6057956  39.6472865  64.4702533  73.2804124  39.1990715  63.6413769
  73.4294152  41.0811401  64.5662619  74.3734518  41.5128491  64.8615381
  72.9768254  41.6506892  63.2084419  72.7071521  42.7255266  63.3258302
  72.0721375  41.1007760  62.8648926  74.0312104  41.5740562  62.0920972
  74.3960958  40.5245587  61.9846540  73.3898039  41.9964755  60.7666118
  73.0019878  43.0342537  60.8425726  72.5403656  41.3290526  60.5141437
  74.1289088  41.9500717  59.9400896  75.2224846  42.4824472  62.4117633
  75.7122643  42.1652637  63.3556006  74.8743625  43.5314555  62.5306024
  75.9692846  42.4426468  61.5916979  72.4219091  41.5140357  65.6197433
  72.6623879  42.4201046  66.4192416  71.2602505  40.8354802  65.6678678
  71.0769430  40.0787651  65.0391527  70.2385448  41.1024642  66.6602109
  70.0622684  42.1687556  66.6536499  68.9412236  40.3823722  66.3125491
  69.1234625  39.2838079  66.2565961  67.8475576  40.6606068  67.3594942
  67.7582658  41.7531715  67.5420501  68.0838042  40.1546869  68.3193712
  66.8689078  40.2870464  66.9894781  68.4610488  40.8615545  64.9311592
  69.2061481  40.6347064  64.1449374  68.2817878  41.9567727  64.9334000
  67.5160348  40.3444663  64.6619969  70.7143968  40.7788186  68.0635612
  70.5093041  41.5390443  69.0065693  71.4296821  39.6570954  68.2348513
  71.6133373  39.0322936  67.4737655  72.0224491  39.3034051  69.4972840
  71.2446079  39.3058157  70.2460365  72.6501795  37.9087434  69.4202167
  73.1965888  37.7081672  70.3646992  73.3732958  37.8665706  68.5740078
  71.6145960  36.7809829  69.2727275  70.9739231  36.9576366  68.3861705
  70.9707837  36.7417991  70.1746505  72.3041951  35.4328991  69.1161579
  73.5617452  35.3968078  69.0316336  71.5386971  34.4332315  69.1275491
  73.0533678  40.2842375  69.9846130  73.0242625  40.6667581  71.1477621
  73.9366556  40.7445042  69.0798597  73.8896794  40.4424589  68.1279690
  75.0055473  41.6783498  69.4086104  75.5052160  41.3261250  70.2990170
  76.0257711  41.7648947  68.2869099  75.5665724  42.2361264  67.3961161
  76.4517670  40.4748129  67.8824068  75.6432094  40.0163141  67.6010740
  77.2827422  42.5123339  68.7261062  77.7521346  41.9703991  69.5807219
  77.0454982  43.5451259  69.0452163  78.0163842  42.5512444  67.8939627
  74.4508902  43.0512279  69.7274615  74.9369558  43.7760602  70.5956544
  73.3549084  43.4550236  69.0520583  72.9593706  42.9153045  68.3073233
  72.6534297  44.6728044  69.4230725  73.3830520  45.4692689  69.5316914
  71.6483722  45.0623471  68.3310890  70.8929679  44.2646890  68.1781830
  72.2071010  45.2155835  67.3871123  71.1340584  46.0128442  68.5962496
  71.9397356  44.5621318  70.7598451  71.8959152  45.5018536  71.5450898
  71.4044058  43.3666490  71.0772847  71.4100325  42.6054562  70.4284479
  70.7209277  43.1367752  72.3298654  70.1829412  44.0372711  72.6033882
  69.7411687  41.9458345  72.2461032  69.4491225  41.6171197  73.2710894
  70.2724190  41.0971823  71.7559366  68.4510418  42.2769736  71.4792086
  68.7033158  42.5699553  70.4384276  67.9277702  43.1155959  71.9834493
  67.5335151  41.0615438  71.4435702  67.8458955  39.9684342  71.9109565
  66.3276059  41.2416862  70.8567982  65.7232264  40.4521208  70.8382638
  66.0727061  42.1379389  70.5121226  71.6565204  42.8597899  73.4672690
  71.2247381  42.7385571  74.6098724  72.9738208  42.7561554  73.2021720
  73.3280290  42.6383048  72.2748643  73.9392352  42.7565753  74.2655437
  73.6275880  41.9428199  74.8737123  75.3778093  42.5332845  73.7484826
  76.1189652  42.7378203  74.5562637  75.5748406  43.2502924  72.9207684
  75.6694241  41.1045437  73.2265691  74.9999162  40.8559816  72.3881114
  75.5145604  40.3603948  74.0322230  77.1131877  40.9537665  72.7382779
  77.8296240  41.9954989  72.7320134  77.5296531  39.8195072  72.3830342
  73.9101455  44.0311548  75.1023164  73.9732859  44.0427812  76.3334394
  73.7954955  45.1623423  74.4086541  73.6510209  45.1267242  73.4188516
  73.7959118  46.4579398  75.0098988  73.8619636  46.3759868  76.0842076
  75.0096124  47.2651126  74.4893688  74.9454771  48.3302222  74.7959983
  74.9983665  47.2370213  73.3752242  76.3475974  46.6926680  74.9962260
  76.4136071  45.6086004  74.7540630  76.3515610  46.7781923  76.1076918
  77.5849233  47.4310906  74.4818040  78.4758927  47.1198771  75.0755656
  77.4225204  48.5330185  74.5699863  77.8236556  47.0712435  73.0491116
  77.1813038  46.4471240  72.5964693  78.7807601  47.6121586  72.3073830
  79.6662383  48.4350203  72.8425554  79.5034823  48.7056274  73.7835385
  80.1277275  49.0641462  72.2192801  79.0315027  47.1809837  71.0878075
  79.4138932  47.8118467  70.4021689  78.3824122  46.5463874  70.6790174
  72.4866478  47.1467659  74.7147876  71.5541918  46.5859317  74.1523791
  72.3850718  48.4230288  75.1075514  73.1018344  48.8780683  75.6215783
  71.2521365  49.2302971  74.7447674  70.3709160  48.6134247  74.5862496
  70.9724317  50.2664681  75.8484472  70.3157647  51.0378855  75.4042244
  71.9122801  50.7450353  76.1769286  70.2562724  49.6209265  77.0335482
  69.3078458  48.8613036  76.8792105  70.7253891  49.9046103  78.2703428
  70.1427698  49.6358307  79.0383798  71.3940392  50.6274875  78.3791314
  71.5334006  49.9210140  73.4240699  71.9655376  51.0668360  73.3514576
  71.2428429  49.2244278  72.3284706  70.9437317  48.2710777  72.3836804
  71.3972882  49.7609067  71.0116353  71.4356026  50.8400365  71.0346562
  72.6694150  49.2306228  70.3089414  72.6371041  49.4741691  69.2213865
  72.6928957  48.1199388  70.4109148  73.9968338  49.7926415  70.8700709
  74.0929094  49.5235247  71.9418734  73.9923189  50.8989549  70.7971651
  75.2200734  49.2527959  70.1197404  75.0680231  48.3603770  69.2478147
  76.3606424  49.7025834  70.4124199  70.2022676  49.3802762  70.1900724
  69.9830789  48.2217135  69.8448484  69.4073950  50.3692324  69.7565386
  69.3702494  51.2583404  70.2017929  68.7025757  50.2520793  68.4904548
  68.1013071  49.3566568  68.5213485  67.8252387  51.4540111  68.2016502
  67.2944631  51.3393430  67.2281024  68.5959622  52.6463016  68.1725255
  69.4807761  52.3992388  67.8577025  66.7699826  51.6001827  69.3125970
  67.2631884  51.7431880  70.2999424  66.1413436  50.6886921  69.3685323
  66.1377672  52.4915161  69.1218422  69.7149962  50.0973618  67.3664987
  70.7557713  50.7457727  67.3998276  69.4309541  49.2243573  66.3839884
  68.5241692  48.8408621  66.2582388  70.4787595  48.6822640  65.5366319
  71.2893273  48.3485854  66.1728664  69.8868528  47.4895257  64.7532519
  69.0745477  47.8583953  64.1030160  69.4439379  46.7927004  65.4944008
  70.8612672  46.6741140  63.8897609  71.3182823  47.3411179  63.1345961
  71.9840063  46.0795187  64.7321658  71.5501279  45.4058941  65.4946375
  72.5667439  46.8805279  65.2406654  72.6837597  45.4939503  64.1001003
  70.1253675  45.5592510  63.1378374  69.6253513  45.9696257  62.2382719
  69.3681409  45.0866590  63.7974823  70.8416193  44.7813972  62.8009214
  71.0807557  49.7091963  64.6030629  72.2440408  50.0715267  64.7182210
  70.2708251  50.2850592  63.7021110  69.3371979  49.9797547  63.5453898
  70.7204608  51.4007344  62.9029537  71.4711526  51.9379163  63.4670908
  71.2856969  50.9673103  61.5209190  71.5514157  51.8507523  60.9062227
  70.5230209  50.3613461  60.9861798  72.5279725  50.1362779  61.6647122
  73.7534140  50.7340304  61.9957363  73.8006475  51.7996616  62.1660574
  74.9094391  49.9551050  62.1307926  75.8404653  50.4292374  62.3997863
  74.8536874  48.5714093  61.9174023  75.7436675  47.9673611  62.0172550
  72.4902337  48.7536530  61.4335361  71.5474144  48.2914010  61.1770816
  73.6395686  47.9677591  61.5720620  73.5868965  46.8987037  61.4222515
  69.5394501  52.3290140  62.6816402  68.3950132  51.8655732  62.6743453
  69.7394038  53.6453583  62.5412852  70.9590401  54.3662311  62.9397433
  71.8704213  53.9163771  62.4866885  71.0560152  54.3622390  64.0510955
  68.6641848  54.5538256  62.1502949  67.7655868  54.3255919  62.7070100
  69.2207101  55.9624361  62.4322384  68.8796216  56.2952975  63.4380933
  68.8932078  56.7135513  61.6817233  70.7472159  55.7943070  62.4384432
  71.1256009  55.8822523  61.3951582  71.2340238  56.5558570  63.0813053
  68.3125997  54.3681019  60.6921017  67.1427484  54.4690028  60.3385966
  69.2968978  54.1119618  59.8126929  70.2516381  54.1571218  60.0790241
  69.0128073  53.5722502  58.5105969  68.1222825  54.0529087  58.1271290
  70.1863074  53.8285291  57.5553176  71.1107706  53.3426136  57.9351273
  70.3780008  54.9221512  57.4816183  69.9778175  53.4493871  56.5337896
  68.7266684  52.0807782  58.5996320  68.7490529  51.4868926  59.6730720
  68.4202172  51.4571009  57.4418958  68.3433344  52.0027610  56.6165657
  68.2611228  50.0169960  57.2804338  68.1071134  49.8373180  56.2257652
  69.5034565  49.2102407  57.7568689  69.2873678  48.1263035  57.6409803
  69.6538872  49.4137949  58.8388008  70.8589599  49.4402827  57.0638238
  71.1003153  50.5260146  57.0761747  71.9382328  48.6816640  57.8494070
  71.6969400  47.5962447  57.8809279  71.9744264  49.0564259  58.8914040
  72.9394779  48.8078189  57.3883621  70.8597552  48.9438096  55.6209621
  70.1032939  49.4907180  55.0249806  70.6150446  47.8591663  55.5974414
  71.8608710  49.0825873  55.1591313  67.0428757  49.4135099  57.9738634
  66.7101337  48.2504082  57.7503491  66.3281218  50.1819207  58.8091291
  66.5648728  51.1407378  58.9392873  65.2289559  49.7020675  59.6120866
  64.7668202  48.8556581  59.1303241  65.6752733  49.3000786  61.0192305
  66.3244308  50.1126213  61.4290594  64.4638088  49.1080908  61.9525103
  63.7261858  48.4301004  61.4711382  63.9821781  50.0795928  62.1766479
  64.7760187  48.6568270  62.9117228  66.4923260  47.9948895  60.9949778
  67.2941368  48.0630576  60.2303214  65.8205556  47.1491865  60.7264686
  67.1575375  47.7167408  62.3372028  66.4103194  47.4388709  63.1082695
  67.7106364  48.6222309  62.6693515  67.8618281  46.8729097  62.2308430
  64.1894903  50.7946099  59.6856229  64.4307258  51.8962858  60.1632391
  62.9636172  50.5336018  59.2138346  62.7514307  49.6357712  58.8193911
  61.8276287  51.3672751  59.4805585  62.1215263  52.3864700  59.2733174
  60.6401322  50.9626264  58.5812939  60.2945389  49.9411592  58.8513671
  60.9647706  50.9571142  57.5198525  59.4871038  51.9091565  58.7144831
  59.5067424  53.1336596  58.0301977  60.3581421  53.3939396  57.4172273
  58.4252862  54.0143842  58.1366885  58.4336380  54.9520729  57.6018831
  57.3382437  53.6847233  58.9506361  56.2612596  54.5704864  59.0940316
  55.6264679  54.1394427  59.6677828  58.3768236  51.5749817  59.5074079
  58.3499605  50.6329567  60.0376289  57.3064290  52.4659871  59.6329433
  56.4536611  52.2032344  60.2415822  61.4276271  51.2910295  60.9414396
  61.3937153  50.2311739  61.5676794  61.0697442  52.4432505  61.5114878
  61.0463755  53.2843099  60.9754826  60.6764568  52.5126912  62.8937209
  60.4530661  51.5257224  63.2762144  61.7915483  53.1570792  63.7489464
  62.0156343  54.1760440  63.3551492  62.7114600  52.5431711  63.6257463
  61.4620578  53.2152349  65.1390808  60.9883337  54.0592892  65.2639409
  59.4208192  53.3238146  62.9946112  59.3675341  54.4793387  62.5814497
  58.3628343  52.7398594  63.5784304  58.3927423  51.7823649  63.8763607
  57.0843688  53.4058572  63.7323806  56.9818039  54.1792350  62.9880223
  55.9203173  52.3937252  63.5720074  56.0457873  51.8709015  62.5931661
  54.9449500  52.9292861  63.5493087  55.9063189  51.4324364  64.6328974
  55.5080093  51.8608803  65.4015647  56.9437627  54.0417175  65.1039010
  55.8609927  54.4780076  65.4704256  58.0201645  54.0645773  65.9025017
  58.9000942  53.8052366  65.5204315  58.0315497  54.5613140  67.2642811
  57.1785518  54.1397645  67.8242487  59.3776179  54.3883457  67.9456570
  59.3613809  54.7708733  69.0005214  60.4596826  55.0217528  67.2429800
  60.3299114  55.9817949  67.3644919  59.6437730  52.8942987  67.9551517
  59.7006821  52.4909352  66.9239031  58.8011954  52.3856644  68.4629721
  60.5961755  52.6962319  68.4773022  57.9057386  56.0685731  67.4150208
  57.4202299  56.9875032  66.9148241  57.8174244  56.6574685  68.5762720
  57.8215007  56.1478001  69.3895742  57.5359077  58.1763989  68.7632781
  56.8674437  58.6749185  67.9920032  58.4684788  58.8016945  68.6690353
  56.9632440  58.4928467  69.6854732  54.9247606  50.6790824  79.1940166
  54.4696857  49.7505679  79.6028860  54.4556840  51.5659776  79.6739508
  56.0148389  50.6643839  79.4016287  54.6818438  50.7238848  77.7305096
  54.0375273  49.8316321  77.1827536  55.1758956  51.7801184  77.0560858
  55.7206561  52.4937233  77.4918283  55.0671980  51.9060683  75.6204149
  54.0044643  51.8946507  75.4066416  55.6864510  53.2318224  75.1108342
  55.4716285  54.0245247  75.8492952  55.2096142  53.4852704  74.1360099
  57.2244976  53.2520213  74.9327618  57.5451090  52.4690164  74.2221522
  57.6634915  53.0106436  75.9083003  57.8095719  54.5875178  74.4247053
  59.0522381  54.6474225  74.1986457  57.0352728  55.5529708  74.1784741
  55.7056008  50.7432605  74.8746808  56.4328393  49.9154684  75.4341638
  55.4111616  50.6253265  73.5747129  54.8166814  51.2718722  73.1039148
  56.0169957  49.6000000  72.7642963  57.0014767  49.3744219  73.1573383
  55.1410456  48.3119970  72.6764543  55.8282433  47.4601676  72.4792164
  54.4353322  48.4053948  71.8200497  54.3217301  47.9939379  73.9505611
  53.6912151  48.8626389  74.1751877  55.0038820  47.9086345  74.8220145
  53.4270090  46.7592807  73.8227600  54.0745825  45.8585797  73.7104772
  52.7416421  46.8588291  72.9479625  52.6040329  46.6721729  75.0750801
  52.7754251  47.3631431  75.7767419  51.7830329  45.6547370  75.3511923
  51.1606836  45.6030577  76.5107452  51.0688943  46.4615318  76.9977627
  50.6950170  44.7564558  76.7762681  51.5943537  44.6696066  74.4974386
  52.0048614  44.7311736  73.6000543  50.9287497  43.9478299  74.6916267
  56.2154937  50.1781736  71.3745726  55.7083822  51.2490586  71.0294148
  56.9963677  49.4863632  70.5391134  57.4516404  48.6449498  70.8347095
  57.2144204  49.9160346  69.1829485  58.0632551  50.5768734  69.1866896
  56.3094946  50.3558887  68.7869954  57.5398531  48.7265272  68.3535732
  58.1113280  47.7488422  68.8243183  57.1844500  48.7771081  67.0691512
  56.6999158  49.5580392  66.6914446  57.4339094  47.6997599  66.1404961
  57.9528757  46.8966482  66.6418749  56.1249204  47.1396350  65.5782952
  55.4563286  46.9047655  66.4414885  55.4092300  48.1550339  64.6693539
  56.0525903  48.4318054  63.8054882  55.1561960  49.0744274  65.2354450
  54.4717682  47.7209525  64.2642297  56.3654682  45.8140514  64.8441336
  56.9292090  45.1058534  65.4838801  56.9327508  45.9911578  63.9056875
  55.3873468  45.3584762  64.5773068  58.3936997  48.2239980  65.0931411
  58.3912197  49.4069938  64.7433210  59.3163552  47.3610632  64.6329117
  59.3302761  46.3980843  64.9185741  60.3145474  47.7243163  63.6593544
  60.0926088  48.7017278  63.2499500  61.7246712  47.7449103  64.2757849
  62.4789546  47.8875819  63.4697681  61.9171916  46.7605336  64.7596554
  61.9085659  48.8617517  65.3048865  61.2210984  48.6707677  66.1618912
  61.6260042  49.8318971  64.8375931  63.3522702  48.9126151  65.8037814
  64.0310827  49.1494470  64.9559550  63.6248191  47.8918960  66.1576746
  63.5389923  49.8940818  66.9596748  64.5632220  49.7929144  67.3768128
  62.7915851  49.6643605  67.7511093  63.3305971  51.2939096  66.5183797
  62.3718297  51.4269883  66.1187406  64.0089819  51.5375379  65.7719127
  63.4564523  51.9734053  67.2992006  60.3151175  46.7654435  62.4973382
  60.0850123  45.5651424  62.6455054  60.5987295  47.2909110  61.2963369
  60.8335038  48.2609092  61.1994389  60.5670452  46.5074299  60.0840252
  60.6805952  45.4554456  60.3141507  59.2445041  46.7816960  59.3338862
  59.1501370  47.8787663  59.1798480  58.4232385  46.4424399  60.0038204
  59.0168986  46.1083690  57.9676207  59.7960119  46.4380087  57.2390694
  59.0502904  44.5862274  58.0725127  58.0280717  44.1655378  57.9407577
  59.4380371  44.2605964  59.0530926  59.6919146  44.1518091  57.2797938
  57.6428971  46.5391207  57.4438364  57.5966436  47.6420040  57.3352605
  56.8622265  46.2193118  58.1671756  57.4278822  46.0620833  56.4647122
  61.7403222  46.8985870  59.2349990  62.1123795  48.0572127  59.1445637
  62.4057988  45.9315225  58.5913879  62.0814078  44.9877308  58.6234997
  63.5771472  46.2295427  57.7868770  64.0958073  45.3079691  57.6228054
  64.1956754  46.9441131  58.3080249  63.2280671  46.8164808  56.4539924
  62.1783359  46.5447640  55.8765038  64.1417894  47.6119393  55.8824180
  65.0187433  47.7809615  56.3380202  63.9384646  48.2722884  54.5963484
  62.9732804  48.7601862  54.5936672  65.0776745  49.2944661  54.3070194
  65.2631561  49.3526671  53.2112389  65.9874498  48.8821116  54.7965760
  64.9304749  50.7647744  54.7746192  65.9603042  51.2040697  54.7630920
  64.0724306  51.6091448  53.8339999  63.0336414  51.2117825  53.8215964
  64.4813737  51.5906790  52.8036488  64.0395998  52.6616017  54.1871840
  64.3627465  50.9072327  56.1766749  64.7636327  50.1095157  56.8245597
  63.2565181  50.8042222  56.1465145  64.6280504  51.9018008  56.5958419
  63.9193996  47.2691817  53.4478658  63.3088118  47.4897640  52.4064264
  64.5670488  46.0961802  53.6120583  65.0881416  45.9224911  54.4456649
  64.5744069  45.0735164  52.5795484  65.2428599  44.2874378  52.8850042
  64.8801460  45.5330483  51.6499315  63.2088617  44.4844484  52.3603395
  62.8323689  44.1514617  51.2449255  62.3831511  44.3971855  53.4177405
  62.6447837  44.6679036  54.3374285  61.0073537  43.9755278  53.2765557
  61.0375232  43.0221942  52.7673776  60.3810239  43.8784518  54.6966643
  60.0206926  44.8645017  55.0488352  61.1042253  43.4344380  55.4060224
  59.1859384  42.9665052  54.6465672  58.3752384  42.8522179  55.5954106
  59.0982143  42.3255152  53.5928025  60.1760984  44.8987339  52.3852352
  59.5144160  44.4948012  51.4305158  60.3176134  46.2183088  52.6003304
  60.8403261  46.5352814  53.3822097  59.7277235  47.2295529  51.7555361
  58.6521958  47.1423223  51.8062417  60.1881907  48.6385014  52.2029668
  60.0073356  49.3995073  51.4166219  61.2706344  48.6525506  52.4384948
  59.4696781  49.0897167  53.4223241  58.3344550  49.8924051  53.2867711
  57.9709159  50.1536765  52.3023869  57.6785984  50.3655233  54.4183834
  56.8133349  50.9737159  54.2588345  58.1440501  50.0506056  55.7025077
  57.6243815  50.4099220  56.5797246  59.9543426  48.7938388  54.7032255
  60.8439953  48.2000208  54.8032832  59.2922323  49.2617152  55.8416940
  59.6651799  49.0029543  56.8205143  60.1263921  47.0912442  50.3025135
  59.2835683  47.1300180  49.3972946  61.4397248  46.9098476  50.0611651
  62.0894146  46.8405721  50.8212998  61.9874302  46.8239760  48.7279813
  61.6353406  47.6844297  48.1768975  63.5100025  46.8622084  48.7645561
  63.8807899  46.0857441  49.4752258  64.0988617  46.5770989  47.3658758
  63.6248725  47.2319476  46.6059049  63.9455760  45.5158553  47.0767021
  65.1900239  46.7703479  47.3574643  63.9750421  48.2371142  49.2873353
  63.3572706  48.5488450  50.1567378  63.8229325  48.9874063  48.4817888
  65.4337928  48.2437754  49.7364795  66.0951986  47.9737160  48.8935868
  65.5942327  47.5076178  50.5538777  65.7159914  49.2546456  50.1010952
  61.4869379  45.6192568  47.9731520  60.9970091  45.7248369  46.8494656
  61.5236629  44.4292575  48.5950543  61.8537724  44.3279939  49.5391333
  61.1204928  43.2323045  47.9015988  61.4835744  43.3012234  46.8834738
  61.7132146  41.9703859  48.5600952  61.2312110  41.0513487  48.1631365
  61.5720751  42.0189753  49.6614756  63.1792419  41.8748961  48.2543550
  63.6111996  41.4909683  46.9771044  62.8825486  41.3005925  46.2097215
  64.9735343  41.3513789  46.6903400  65.2894576  41.0465211  45.7045522
  65.9224479  41.6160646  47.6839532  66.9753151  41.5135920  47.4657469
  64.1400767  42.1032795  49.2457711  63.8266567  42.3597066  50.2404469
  65.5015603  41.9833892  48.9669349  66.2132702  42.1542357  49.7584823
  59.6261601  43.1039072  47.7502732  59.1469588  42.5630189  46.7535343
  58.8218053  43.6589515  48.6700550  59.1837816  44.0527205  49.5225180
  57.3902625  43.7598678  48.4548275  57.0078753  42.7787293  48.2109224
  56.6648823  44.3393936  49.6868650  55.5950176  44.4660347  49.4584863
  57.1121544  45.3148172  49.9749444  56.6911741  43.4551848  50.8839581
  57.0605784  42.1019585  50.8085046  57.3879049  41.6538136  49.8861175
  57.0263951  41.2997990  51.9465440  57.4366325  40.3009480  51.9104371
  56.5591367  41.8330779  53.1550176  56.6578563  41.1104952  54.3471430
  57.3474952  41.5999307  54.8576392  56.3159697  44.0008128  52.1248106
  56.0576830  45.0436638  52.2110746  56.2657600  43.1924473  53.2611487
  56.0830561  43.6168478  54.2389660  57.0398186  44.6287237  47.2750795
  56.2078437  44.2934528  46.4303540  57.7232439  45.7741003  47.1707686
  58.4001546  46.0505453  47.8579050  57.5165909  46.6703895  46.0588241
  56.4558317  46.8438404  45.9685076  58.1694153  48.0216388  46.2982175
  57.9555555  48.6994098  45.4476715  59.2689520  47.9205266  46.4260652
  57.5989113  48.5739351  47.4723385  58.0622885  48.1816829  48.2270686
  57.9938876  46.1178866  44.7437514  57.4009786  46.3680661  43.7012251
  59.0720487  45.3182333  44.7457569  59.5788341  45.1383427  45.5919827
  59.5005925  44.6115776  43.5514367  59.5408305  45.3317819  42.7463443
  60.8916422  44.0198962  43.7293715  60.9268804  43.4156433  44.6645629
  61.2840950  43.1361228  42.5391169  61.1182396  43.6865309  41.5878123
  60.6959989  42.1962391  42.5225627  62.3635799  42.8795173  42.6024300
  61.9128935  45.1624473  43.8196819  61.6114289  45.9246759  44.5630471
  62.0146948  45.6555077  42.8291427  62.9042726  44.7502840  44.1085091
  58.4948407  43.5718672  43.0878280  58.1647412  43.4843715  41.9056280
  57.9228417  42.7893808  44.0216513  58.1712334  42.8750083  44.9891120
  56.9092429  41.8048464  43.6929706  57.3208690  41.1724187  42.9173870
  56.5629870  40.9577681  44.9378780  56.0095222  41.5773871  45.6756061
  57.5368958  40.6742989  45.4000226  55.7740252  39.6554962  44.6772364
  55.9782229  39.3004035  43.6398264  56.2374302  38.5801612  45.6654082
  56.0792338  38.9408998  46.7051492  57.3172860  38.3691748  45.5265664
  55.6655775  37.6411323  45.5198572  54.2606444  39.8293262  44.8340497
  53.9202007  40.7880395  44.3967472  54.0031820  39.8117087  45.9144457
  53.7213992  38.9929996  44.3426570  55.6552709  42.4293355  43.1153292
  55.0566924  41.9264321  42.1634704  55.2247547  43.5887839  43.6490844
  55.6881514  44.0200705  44.4290176  54.0401609  44.2258337  43.1160354
  53.3487245  43.4552945  42.8089225  53.3476081  45.0434762  44.1984174
  53.3114298  44.4325756  45.1347111  54.1156720  46.3309890  44.4937337
  54.0591344  47.0504967  43.6527454  55.1730645  46.0981076  44.6989450
  53.6731059  46.8229227  45.3790969  51.9001761  45.3603166  43.8088295
  51.3237942  44.4219477  43.6779228  51.8762168  45.9569583  42.8737919
  51.4217594  45.9639593  44.6109947  54.3515634  45.0249783  41.8536329
  53.4963322  45.2032758  40.9876812  55.6077493  45.4773027  41.6535781
  56.3274256  45.3121398  42.3330443  55.9501861  46.2861609  40.4918397
  56.8524010  46.8189030  40.7255245  55.1281900  46.9536386  40.2730309
  56.2032803  45.4777945  39.2536883  55.8769011  45.8931077  38.1438232
  56.7523174  44.2591847  39.3984875  57.0843596  43.9332937  40.2868252
  56.8385883  43.3219080  38.2986135  57.2640650  43.8510691  37.4604907
  57.6951754  42.0824802  38.6378780  57.6664569  41.3647767  37.7848448
  57.2484879  41.5710398  39.5213864  59.1575196  42.4250727  38.9521587
  59.6817336  41.4869675  39.2456301  59.1965175  43.1112824  39.8254045
  59.8828411  43.0866714  37.7768832  60.8469563  43.5006970  38.1501877
  59.2703004  43.9399542  37.4163807  60.1271656  42.1082134  36.6330535
  59.1618367  41.7553175  36.2054467  60.7021402  41.2338089  37.0106046
  60.9023952  42.7626926  35.5602933  61.8787674  42.9607494  35.8833764
  60.4530552  43.6729385  35.3263930  60.9162549  42.1493715  34.7165810
  55.4923883  42.8711928  37.8085534  55.3090469  42.6798387  36.6094716
  54.5196117  42.7301257  38.7307005  54.7184535  42.8542617  39.7045288
  53.1673771  42.4141247  38.3406333  53.2013509  41.6349304  37.5884343
  52.3765033  41.9393316  39.5670923  52.3490393  42.7233482  40.3530444
  52.8618440  41.0332942  39.9917867  51.3383869  41.6862665  39.2730626
  52.4384973  43.5839703  37.7130365  51.6043479  43.4082449  36.8301084
  52.7487866  44.8182306  38.1435179  53.3677770  44.9585651  38.9204750
  52.1432591  45.9783869  37.5274554  51.0815666  45.8045652  37.4042138
  52.3554588  47.2237110  38.4192080  53.4406519  47.3958947  38.5841963
  51.8769693  47.0414327  39.4082364  51.7986296  48.3960284  37.8400127
  52.2206106  48.4891922  36.9805871  52.6988513  46.2603878  36.1445065
  52.0223168  46.8439872  35.2964932  53.9701221  45.8996910  35.8960661
  54.5109331  45.4163022  36.5874596  54.6548796  46.2671529  34.6826653
  54.4024462  47.2881753  34.4280418  56.1817393  46.1470912  34.8790986
  56.4615132  45.1101706  35.1607558  56.5098099  46.8302400  35.6916347
  56.7185088  46.4314413  33.9474529  54.2198048  45.4068218  33.5215715
  53.6798936  45.9111333  32.5382887  54.4248343  44.0838015  33.6330173
  54.8373304  43.6870555  34.4514983  54.0665837  43.1426177  32.5947548
  53.3994280  43.6235746  31.8933456  55.2816236  42.6585482  31.7898557
  55.6557959  43.5094046  31.1703367  54.9612871  41.5776402  30.9171745
  55.8011289  41.1359408  30.7197697  56.4459311  42.2520193  32.7177664
  56.1667487  41.4294898  33.4051750  56.7954191  43.1221694  33.3095458
  57.3059879  41.9158585  32.1048291  53.2540162  42.0152978  33.2052644
  53.7478317  41.2002468  33.9814737  51.9568994  41.9632010  32.8622112
  51.5529979  42.6425479  32.2572502  51.0853090  40.8941043  33.2625751
  51.5935085  39.9449705  33.1426445  50.6060633  41.0621295  34.7155363
  50.0897483  42.0386694  34.8464128  51.4890921  41.0454824  35.3902952
  49.9244526  40.2342095  35.0000213  49.9036286  40.9056126  32.3258047
  49.4573020  41.9482863  31.8442118  49.3428211  39.7261613  32.0221718
  49.6567501  38.8624284  32.4418632  48.1997212  39.6378564  31.1246091
  48.4010855  40.2529452  30.2582261  47.9726055  38.1777568  30.6644472
  47.7229765  37.5433652  31.5462889  48.9273635  37.8034535  30.2341173
  46.9614244  38.0694378  29.6602590  46.3210077  37.4106856  29.9762865
  46.9404445  40.1977219  31.7570317  46.0751484  40.7693157  31.0962715
  46.8115785  40.0926749  33.0943049  47.4601734  39.5148902  33.5945921
  45.8460768  40.8842147  33.8328793  45.6339317  40.3711527  34.7568852
  44.9671685  41.0470340  33.2242232  46.4585935  42.2121047  34.1608488
  47.5374999  42.2795885  34.7383988  45.7495286  43.3100094  33.8507267
  44.8608887  43.2626152  33.4149613  46.3598047  44.6217980  33.9552674
  47.3795314  44.5665859  33.5917527  45.5719596  45.6370153  33.0900751
  44.6135648  45.9071518  33.5596324  45.3373686  45.1795402  32.1060277
  46.3485223  46.9277699  32.8452830  47.4990160  47.1002554  33.3426697
  45.7793943  47.7990979  32.1497380  46.4062084  45.0505310  35.4123406
  47.4591786  45.2132019  36.0248522  45.2167855  45.1764959  36.0405572
  44.3607790  45.1215360  35.5299218  45.1558701  45.6137290  37.4148622
  46.1323358  45.9167277  37.7510807  44.2188631  46.8174157  37.5637866
  44.0153328  47.0295226  38.6362254  43.2680049  46.5852305  37.0564303
  44.7639375  48.0560491  36.9563092  44.5268711  48.5319536  35.6975412
  43.9225023  48.0277795  34.9536443  45.2085830  49.7032045  35.5218312
  45.2499175  50.2076308  34.6887782  45.8934277  50.0078065  36.6582988
  45.6392874  48.9843859  37.5985782  46.2109726  49.0436796  38.8690194
  46.0352811  48.2740599  39.6064552  47.0322916  50.1307670  39.1706114
  47.4873424  50.1909879  40.1512628  46.7165047  51.0795841  36.9574719
  46.9143240  51.8526836  36.2349586  47.2855087  51.1267301  38.2325623
  47.9349057  51.9500727  38.4980654  44.6860995  44.5438278  38.3585858
  44.8493073  44.6578615  39.5719218  44.1307428  43.4336688  37.8489592
  44.0173162  43.3240763  36.8690631  43.7009742  42.3490189  38.7127381
  43.0770807  42.7645475  39.4943914  42.9250414  41.2823231  37.9128895
  42.6312705  40.4461459  38.5848158  43.5623324  40.8927647  37.0911576
  41.6419824  41.8782500  37.3463211  41.0246427  42.7912847  37.8835127
  41.2654716  41.3874982  36.1407498  40.4031731  41.7295946  35.7679395
  41.7836943  40.6353316  35.7501564  44.8854822  41.6889170  39.3949779
  44.8573863  41.2912140  40.5571454  45.9875306  41.5728315  38.6398122
  46.0300471  41.9320532  37.7095639  47.1847809  40.9129019  39.1002272
  46.9094625  39.9567197  39.5247819  48.1148653  40.6926946  37.9249035
  48.4411830  41.6728359  37.4909153  47.4390065  39.9375775  36.9215172
  48.0744780  39.8386408  36.2035604  49.3338406  39.8909424  38.3669777
  49.0516719  38.8425575  38.6039944  49.8005094  40.3267547  39.2721004
  50.0993183  39.8866482  37.5597169  47.8813270  41.6869542  40.1912333
  48.2721031  41.1623326  41.2326846  48.0423732  43.0019501  39.9984092
  47.7010420  43.4454739  39.1722658  48.7102027  43.8483939  40.9718274
  49.6164802  43.3399400  41.2649873  49.1260082  45.1876438  40.3703784
  49.7910115  45.0023395  39.4914199  49.8151056  46.0149493  41.2959119
  50.6492515  45.5813934  41.5113220  47.9035621  45.9536325  39.8628259
  47.2892264  46.3219822  40.7074852  47.2862665  45.3042290  39.2185324
  48.2252173  46.8322887  39.2635584  47.9243825  43.9750217  42.2625102
  48.4862543  43.9966780  43.3585919  46.5797072  43.9850849  42.1771774
  46.0961016  43.9510949  41.3010452  45.7578467  44.1083226  43.3640111
  46.2501727  44.7799901  44.0534146  44.4111178  44.7183740  43.0149405
  43.9107534  44.1000460  42.2317066  43.4936554  44.8159951  44.2448107
  43.9637567  45.4764035  45.0057999  43.2912718  43.8222153  44.6894096
  42.5216681  45.2659651  43.9511896  44.6661745  46.1387213  42.4747725
  45.4415459  46.1178710  41.6838956  45.0534426  46.7668664  43.3104022
  43.4265813  46.7918298  41.8771471  42.6999329  47.0412124  42.6779188
  42.9500607  46.0995450  41.1479179  43.7142926  47.7313976  41.3593571
  45.6396421  42.7976632  44.1027458  45.6292376  42.7557005  45.3326235
  45.6319552  41.6541910  43.3956676  45.5852105  41.6477481  42.3965323
  45.7231782  40.3656182  44.0530298  44.9405416  40.3154555  44.7987376
  45.5362490  39.2259482  43.0416347  46.3108192  39.2607883  42.2459783
  44.5444708  39.3188979  42.5551318  45.5762378  38.2374142  43.5475836
  47.0298181  40.1729817  44.7992608  47.0622247  39.6855483  45.9300151
  48.1593181  40.5904680  44.1928608  48.1311411  40.9855686  43.2738822
  49.4516781  40.5367320  44.8445881  49.5757608  39.5325191  45.2323772
  50.6040300  40.8514506  43.8679193  51.5498411  40.9451921  44.4480849
  50.3920079  41.8275445  43.3791803  50.8197367  39.5608678  42.6031119
  49.6954319  39.8347557  41.9520128  49.5446736  41.4559438  46.0413197
  50.1064245  41.1022407  47.0728617  48.9498676  42.6554479  45.9521015
  48.5247522  42.9471410  45.0947331  48.8604187  43.5860003  47.0567976
  49.8586379  43.8544607  47.3722654  48.1096008  44.8343527  46.5233585
  47.1417412  44.5220743  46.0837424  48.7095283  45.3203825  45.7255705
  47.8120377  45.8614808  47.5661742  48.8553000  46.5962923  48.1259133
  49.8460689  46.3924345  47.7858162  48.6126287  47.5781206  49.0890161
  49.4330199  48.1302182  49.5243256  47.2962507  47.8351706  49.4869709
  47.1017814  48.5912205  50.2316993  46.4965696  46.1276248  47.9621717
  45.6859431  45.5735321  47.5134117  46.2372423  47.1117973  48.9217441
  45.2221981  47.3105302  49.2250173  48.1606061  43.0073252  48.2800350
  48.6689560  43.0483967  49.4008022  46.9908099  42.3772505  48.0671819
  46.5881261  42.3371652  47.1508714  46.2473931  41.7286336  49.1242963
  46.1322029  42.4429707  49.9298000  44.8691028  41.3120579  48.6306088
  44.9684314  40.6840277  47.7133649  44.1075307  40.5206715  49.7060005
  44.1160057  41.0705967  50.6725261  44.5580698  39.5164894  49.8487728
  43.0517725  40.3878203  49.3854220  44.0670266  42.5763628  48.2738756
  44.5661655  43.1533863  47.4703414  43.9606957  43.2275436  49.1667775
  43.0557652  42.2851884  47.9173544  47.0118825  40.5641321  49.7193544
  47.0683261  40.3793559  50.9339453  47.6801865  39.7555961  48.8770468
  47.6795372  39.9258235  47.8896148  48.4730045  38.6461957  49.3476884
  47.8301924  38.0096737  49.9407659  49.0318141  37.8645251  48.1559414
  49.6861462  38.4899995  47.5157080  48.1973055  37.4944461  47.5400085
  49.6117665  36.9864187  48.4943607  49.6166854  39.0533662  50.2455844
  49.8579650  38.4403983  51.2868716  50.3363473  40.1277332  49.8807369
  50.1136254  40.6428416  49.0483869  51.4189352  40.6559426  50.6773859
  52.0748451  39.8308267  50.8949584  52.2067587  41.6979299  49.9076516
  51.5114941  42.4983574  49.5550877  53.3019523  42.3239498  50.7855347
  54.0173695  41.5370275  51.1060204  52.8835278  42.8334878  51.6747334
  53.8691130  43.0727504  50.1984839  52.8817855  41.0434598  48.6885961
  52.1791167  40.3592751  48.1691661  53.7399069  40.4303502  49.0497912
  53.3730525  42.0822854  47.6887747  54.2356325  42.6437359  48.1039688
  52.5612619  42.7979624  47.4357996  53.7187064  41.6015598  46.7582494
  50.9547211  41.1741717  52.0191414  51.5545093  40.8944208  53.0584364
  49.8284821  41.9000999  52.0575337  49.3210731  42.1118715  51.2175709
  49.2719907  42.3670143  53.3079406  50.0515025  42.9011964  53.8341577
  48.0893987  43.3165459  53.0612321  47.3368775  43.2058573  53.8725886
  47.6009969  43.0500505  52.0970968  48.4599568  44.8087231  53.0323630
  49.0287773  45.0602769  53.9594402  49.3157184  45.1945148  51.8226269
  48.7649602  44.9657831  50.8858342  50.2700429  44.6301106  51.8200454
  49.5343807  46.2838015  51.8378599  47.1641436  45.6205580  53.0341723
  46.5782863  45.3975628  53.9510954  46.5566935  45.3522397  52.1425994
  47.3899188  46.7067609  53.0002597  48.8491862  41.2489622  54.2429205
  49.0355175  41.3200636  55.4595788  48.2623658  40.1702553  53.6977277
  48.0809291  40.1282431  52.7116626  47.9024863  39.0086847  54.4848401
  47.3573002  39.3663502  55.3431868  47.0449487  38.0592555  53.6731171
  47.5254005  37.8716446  52.6827931  46.8528948  36.7029916  54.3807647
  46.5188701  36.8598026  55.4285394  47.7929522  36.1192389  54.3929248
  46.0744382  36.1078968  53.8560609  45.6824030  38.7137429  53.4165103
  45.1401151  38.0248707  52.7480331  45.7950101  39.6784534  52.8785149
  44.8714601  38.9253819  54.6934326  45.3990999  39.6162297  55.3826492
  44.6764298  37.9667756  55.2168360  43.8978352  39.3856526  54.4440484
  49.0850479  38.3017599  55.0853834  49.1090930  37.9603597  56.2691998
  50.1606577  38.1148119  54.2984466  50.1182784  38.3704465  53.3272785
  51.3747129  37.5066748  54.8159942  52.0525504  37.3879960  53.9930239
  51.1114869  36.5604869  55.2670409  52.0464392  38.3424701  55.8789457
  52.6166461  37.8175562  56.8362301  51.9676015  39.6808169  55.7609203
  51.5400327  40.1083290  54.9605549  52.4253543  40.5850011  56.7921322
  53.4470100  40.3118520  57.0205648  52.3728816  42.0295224  56.2677992
  51.3198517  42.3093916  56.0494615  52.9467352  42.0613991  55.3119493
  52.9742855  43.0914915  57.1972076  52.4324169  43.1033853  58.1748849
  54.4595736  42.8058097  57.4447328  54.9834857  42.6356846  56.4770908
  54.5798381  41.9001671  58.0755174  54.9385561  43.6627811  57.9624089
  52.8003049  44.4653134  56.5458708  51.7216238  44.6682884  56.3741522
  53.3274785  44.4777146  55.5673501  53.2232906  45.2576260  57.1979552
  51.6488544  40.4699273  58.0922061  52.2255637  40.4443091  59.1788949
  50.3072985  40.3387386  58.0201656  49.8299791  40.3750281  57.1377853
  49.5018968  40.0861592  59.2028107  49.7195660  40.8668994  59.9192540
  47.9898001  40.0732442  58.8907680  47.4328187  39.6457731  59.7552601
  47.8109708  39.4232863  58.0063943  47.3512335  41.7342140  58.5739426
  47.9615772  41.8782268  57.4018477  49.8555685  38.7957396  59.9010982
  49.9189662  38.7169106  61.1264092  50.1213201  37.7340409  59.1349053
  50.0339175  37.7733197  58.1360537  50.5681360  36.4923700  59.7131897
  49.9307761  36.3037899  60.5582322  50.5833639  35.4068086  58.6490827
  50.9477631  34.4317135  59.0641068  51.1926026  35.6827690  57.7645464
  49.1805773  35.1788491  58.2013114  48.6490709  36.0802833  57.8201894
  49.3009292  34.3158516  56.9358348  49.8125101  33.3730638  57.1210512
  49.9903555  34.6565281  56.1525116  48.3078488  34.1990331  56.4639301
  48.5147478  34.7863214  59.5547551  48.2696376  35.6440839  60.2062711
  48.8365462  33.8363690  60.0262450  47.4822582  34.7136333  59.5630102
  51.8843893  36.5158029  60.3775949  52.0753783  35.9383838  61.4460182
  52.8224929  37.2383151  59.7735880  52.6366488  37.6588244  58.8841989
  54.1095837  37.4734241  60.3806640  54.5394548  36.5091429  60.6139340
  55.0283141  38.2177653  59.4394050  54.6232247  39.2259321  59.1897636
  55.1658771  37.4754770  58.2393966  54.3702999  37.6287565  57.7121678
  56.4223344  38.3580030  60.0544235  56.8552665  37.3564610  60.2621400
  56.3792442  38.9304123  61.0005113  57.0919973  38.8922024  59.3491226
  53.9947098  38.2240571  61.6890522  54.6234511  37.8819830  62.6867494
  53.1433884  39.2609540  61.7466232  52.6101680  39.5454068  60.9454961
  52.9532344  40.0156312  62.9679715  53.9288196  40.2457069  63.3748038
  52.1926362  41.3230693  62.6999484  51.5492326  41.5815200  63.5754197
  51.5279845  41.1826341  61.8197303  53.0868483  42.5480088  62.4536993
  53.7824425  42.6699832  63.3188118  53.9097901  42.4347152  61.1681849
  53.2314611  42.3335731  60.2961624  54.5821432  41.5544808  61.2087643
  54.5316736  43.3372433  61.0204956  52.1707664  43.7672745  62.3870890
  51.4895804  43.7759502  63.2623912  51.5585799  43.7159931  61.4591022
  52.7528303  44.7058525  62.3886557  52.2320243  39.2353503  64.0451238
  52.4965358  39.3857683  65.2358481  51.3126235  38.3406074  63.6544338
  51.0442886  38.2497996  62.6964370  50.7152556  37.4445874  64.6075960
  50.3187565  38.0495840  65.4113742  49.5914834  36.6294017  63.9513183
  49.9922261  36.0336850  63.1013091  48.8413506  37.3424060  63.5399041
  48.8905678  35.6792899  64.9277830  49.6242215  34.9550735  65.3629608
  48.2572254  36.4907499  66.0559314  47.6598858  37.3181823  65.6248713
  49.0331849  36.8963516  66.7423775  47.5569366  35.8500998  66.6042768
  47.8388425  34.8422985  64.2044675  48.3188886  34.2259258  63.4114835
  47.0634487  35.4810170  63.7375531  47.3478140  34.1389455  64.9124496
  51.7216810  36.5076750  65.2360064  51.7924076  36.3725393  66.4548800
  52.5962088  35.8976604  64.4228275  52.5347323  35.9833896  63.4250505
  53.6324930  35.0461843  64.9586838  53.1821266  34.3641579  65.6679182
  54.3185674  34.2362254  63.8387928  55.3755735  34.0274614  64.1224274
  54.3257757  34.8435027  62.9066855  53.6801312  32.8654682  63.5405137
  53.5579475  32.3149561  64.5028887  52.3039175  32.9638486  62.8738756
  52.3748089  33.5174550  61.9148295  51.5814325  33.4888022  63.5328636
  51.9044534  31.9463480  62.6657540  54.6297807  32.0672113  62.6427542
  55.6060449  31.9234107  63.1509714  54.8044812  32.6325059  61.7000613
  54.1956005  31.0757505  62.3914556  54.6681574  35.8257428  65.7492287
  55.2942016  35.2920171  66.6631261  54.8645737  37.1185639  65.4390692
  54.4055236  37.5102366  64.6378547  55.6854531  38.0089020  66.2294746
  56.6651303  37.5602036  66.3221253  55.7847916  39.3663808  65.5093981
  54.7674565  39.7885171  65.4028426  56.1864540  39.1806284  64.4895369
  56.6482734  40.4486173  66.1686787  56.3347185  40.5581143  67.2199716
  58.1282810  40.0744605  66.0966516  58.4318515  39.9414440  65.0341280
  58.3122083  39.1113012  66.6162221  58.7645372  40.8649125  66.5405547
  56.3866210  41.8003419  65.5001961  55.3140429  42.0750787  65.6045413
  56.6250420  41.7257837  64.4186277  57.0188987  42.5923589  65.9492142
  55.1558324  38.2311520  67.6323314  55.9042332  38.2404490  68.6169026
  53.8336790  38.4408784  67.7699482  53.2346499  38.5394972  66.9646402
  53.2070525  38.5736049  69.0623951  53.8409368  39.1836820  69.6859488
  51.8375647  39.2517609  68.9390025  51.1561746  38.6586583  68.2924003
  51.9452394  40.2623700  68.4897043  51.3681683  39.3661885  69.9418591
  53.0441910  37.2500943  69.7826185  52.8741948  37.2195002  70.9991188
  53.1388335  36.1128727  69.0700668  53.2097321  36.1386646  68.0723460
  53.1072983  34.8149787  69.7112300  52.5059045  34.8841347  70.5984960
  52.5211925  33.7425240  68.7999146  53.0415204  33.7844239  67.8146320
  52.7143185  32.3359551  69.4097790  52.3692858  32.3108881  70.4635200
  53.7741613  32.0318075  69.3829788  52.1312975  31.5735416  68.8624712
  51.0244577  34.0173405  68.5522299  50.6078251  33.2734141  67.8533040
  50.8953643  35.0047569  68.0720773  50.1927012  33.9625451  69.8242591
  50.5016034  34.7766098  70.4956824  50.2694626  32.9715503  70.3187824
  49.1331512  34.1494533  69.6247008  54.4599382  34.4151562  70.2321843
  54.6199100  34.1864994  71.4251522  55.4945902  34.3526435  69.3871009
  55.3943330  34.5611735  68.4096021  56.7798299  33.8675556  69.8469052
  56.6556970  33.0807882  70.5742212  57.6239610  33.4861188  68.6713123
  58.6752224  33.1893390  68.8820107  57.5368160  34.1920659  67.8149817
  57.0788549  32.3093585  68.2444439  56.2500473  31.4243369  69.0039098
  55.7791494  31.5721954  69.9465899  56.0865517  30.1674514  68.6242440
  55.2989791  29.5126138  69.0688633  56.8710025  29.8627522  67.5315408
  56.1725408  29.1982543  67.4763277  57.5587308  31.9993573  66.9940504
  58.1877463  32.5823037  66.3276726  57.2496598  30.8290891  66.5519771
  57.5021330  30.8698837  65.4968488  57.6319306  34.7826399  70.5774225
  58.5298021  34.3500371  71.2950371  57.3727323  36.0823720  70.3928761
  56.6016710  36.3369889  69.8115898  58.1183114  37.1167871  71.0649540
  57.7618568  38.0455767  70.6606881  57.8620724  37.1150862  72.5776914
  58.4869512  37.8868555  73.0463957  58.1774489  36.1312026  72.9947494
  56.4185108  37.3839654  72.9684115  56.3127745  37.1237802  74.0276495
  55.7367335  36.7011592  72.4110882  56.0181255  38.8359564  72.7698016
  56.1171398  39.0661001  71.6860552  56.7064210  39.5112110  73.3246632
  54.5709632  39.0679455  73.1842625  53.8981027  38.3366521  72.7069770
  54.3133584  40.0766331  72.8303926  54.3994702  38.9539035  74.6519269
  54.9799709  39.6515171  75.1604146  54.6895695  37.9962531  74.9641927
  53.4019804  39.1113250  74.9099580  59.6071248  37.1123037  70.7872132
  60.4324019  37.3093280  71.6762353  59.9463029  36.9171821  69.5101517
  59.2384445  36.8214691  68.8178466  61.2957306  36.7974914  69.0419621
  61.9674853  37.2417353  69.7615732  61.6792489  35.3129213  68.8243589
  62.6246777  35.2331041  68.2525569  60.8640235  34.8373246  68.2318987
  61.8680063  34.5177634  70.1225944  60.9861449  34.6540763  70.7897483
  62.7492653  34.9118154  70.6773623  62.0554504  33.0225216  69.8375958
  61.1843359  32.6919420  69.2350411  62.0053631  32.4699081  70.8025060
  63.3702481  32.7380251  69.1090406  64.2163063  33.1218572  69.7220367
  63.3899989  33.2349235  68.1145554  63.5455315  31.2928143  68.9050931
  62.7789959  30.9036211  68.3140778  63.5209429  30.7918935  69.8167539
  64.4249243  31.0633306  68.4081222  61.4300058  37.5873631  67.7582895
  60.5658424  38.3869870  67.4039016  62.5439906  37.3899894  67.0352028
  63.2292214  36.7482238  67.3372196  62.7144206  37.8931630  65.7037326
  62.1210927  38.7894380  65.5929434  64.1944981  38.2126306  65.4394706
  64.8172708  37.2980290  65.5141708  64.5498381  38.9617479  66.1766519
  64.3142800  38.6398279  64.4222560  62.2203214  36.8873591  64.6858969
  62.2285585  35.6750322  64.9178112  61.7712129  37.3928544  63.5315460
  61.7628144  38.3839244  63.3854078  61.2426852  36.5784910  62.4662633
  61.6096413  35.5714945  62.5800723  59.6944380  36.5991349  62.4447773
  59.3225532  36.0583527  61.5454825  59.3488780  37.6537887  62.3822175
  58.9914847  35.9803835  63.6628838  59.3314230  36.4834654  64.5999557
  57.4884940  36.2034175  63.5129941  57.1213902  35.7331026  62.5740500
  57.2617436  37.2902408  63.4547184  56.9454460  35.7593888  64.3674841
  59.2815557  34.4835131  63.7755751  60.3707811  34.3138788  63.9024488
  58.9441525  33.9685840  62.8504774  58.7475675  34.0531743  64.6480624
  61.7349252  37.1124169  61.1359092  62.1540285  38.2672308  61.0493429
  61.7024402  36.3380369  60.0651910  61.8220807  34.8819982  60.1064853
  60.9679552  34.4054756  60.6365288  62.7795136  34.6153722  60.6091189
  61.9085718  36.8748398  58.7342451  62.6174292  37.6893564  58.7456369
  62.4050488  35.6770651  57.9202896  63.5132650  35.6608356  57.9344651
  62.0785192  35.6962241  56.8686930  61.8665069  34.4448337  58.6473533
  60.8328632  34.2219949  58.3017797  62.5143963  33.5611399  58.4950864
  60.6117872  37.4038496  58.1819311  59.5980071  36.7120108  58.1802544
  60.6304436  38.6489965  57.6865056  61.4425400  39.2279688  57.6695498
  59.4204793  39.2777265  57.2254661  58.5995147  39.0068393  57.8709769
  59.5958899  40.7926208  57.2825672  60.2875891  41.1627186  56.4940427
  59.9721049  41.1386349  58.2621931  58.5944688  41.2527794  57.1427881
  59.0064004  38.8454345  55.8374106  57.8415318  38.9021752  55.4809878
  59.9389994  38.3207563  55.0333628  60.8709814  38.2285692  55.3487092
  59.6410276  37.9646096  53.6709239  58.9930496  38.7245038  53.2445065
  60.9665494  37.8902432  52.8847949  60.7577315  37.5193984  51.8665612
  61.6609145  37.1711311  53.3659810  61.6937948  39.2285203  52.7241097
  62.0426317  39.5661733  53.7290463  62.8688138  39.0945006  51.7702397
  62.5267039  38.7798098  50.7640003  63.5700808  38.3408986  52.1660684
  63.3923035  40.0676517  51.6692952  60.7741002  40.3194851  52.2281927
  60.2059246  40.6059020  53.1245174  60.0303710  39.9871247  51.4883283
  61.3282658  41.2028500  51.8522969  58.9151826  36.6599262  53.4113181
  57.9424348  36.6892079  52.6542847  59.3041808  35.4710373  53.8922617
  59.9566632  35.1965695  55.1670458  59.3559321  35.6189598  56.0012697
  60.9826393  35.6145144  55.1526677  59.0477641  34.2517069  53.1542507
  59.2627321  34.3933089  52.1059383  59.9586531  33.2137872  53.8285174
  60.9836508  33.2617802  53.4054018  59.5962566  32.1669417  53.7444483
  60.0034673  33.6715780  55.2787114  59.0939488  33.2982328  55.8016773
  60.9110462  33.3100636  55.8015361  57.6106144  33.8311833  53.2541195
  57.2520316  32.8383303  52.7031929  56.6681510  34.4955763  53.8796636
  56.8899118  35.3166147  54.3933392  55.2947348  34.0213917  53.8092935
  55.1895026  33.0573716  53.3277313  54.7308934  33.8545685  55.2011538
  55.2625518  32.9919596  55.6778958  55.0354723  35.1044185  56.0448731
  54.5857884  36.0143083  55.6015413  56.1271440  35.2679246  56.1630432
  54.6265304  34.9918274  57.0671356  53.2386002  33.4920511  55.1831969
  53.0887727  32.6483710  54.4690799  52.6309109  34.3566904  54.8345566
  52.7647257  33.0614394  56.5696263  52.7166657  33.9355983  57.2535260
  53.4552071  32.3053163  57.0013144  51.7575003  32.6168327  56.5076746
  54.4786181  34.9235988  52.9287221  53.6656778  34.4740051  52.1243203
  54.7097640  36.2365358  52.9884737  55.3906781  36.6399064  53.6008454
  54.0466349  37.1725725  52.1032138  52.9998925  36.9108696  52.0418513
  54.1732179  38.6056244  52.6396820  53.6238964  38.6953186  53.5975941
  53.7601761  39.3502410  51.9311638  55.5436888  38.8549571  52.9011622
  55.6379626  39.6944469  53.3972735  54.5658845  37.1148650  50.6868221
  53.7972927  37.2462155  49.7381935  55.8701376  36.8489377  50.4823629
  56.5151467  36.8129588  51.2567367  56.3892940  36.5829745  49.1498942
  55.9832579  37.3338939  48.4876875  57.9108041  36.6927965  49.1195393
  58.3333789  36.1042628  49.9680536  58.5231942  36.1603548  47.8086566
  58.2739059  36.8475514  46.9723454  58.1714646  35.1427844  47.5545953
  59.6294525  36.1096378  47.8905749  58.3069245  38.1742123  49.2949670
  57.8744541  38.5703975  50.2424725  57.8880670  38.7648146  48.4478799
  59.8213838  38.3664917  49.3038566  60.2733846  38.1763033  48.3107570
  60.2711873  37.6525656  50.0166418  60.0723722  39.4033772  49.6047362
  55.8477002  35.2852969  48.5868807  55.5479256  35.1640529  47.4032795
  55.6543339  34.2737486  49.4399376  55.9348692  34.3346464  50.3953487
  55.0500225  33.0134295  49.0258043  55.6528525  32.6036717  48.2239430
  55.0207958  32.0540908  50.1622469  54.4592972  32.3952525  51.0610835
  56.3691482  32.0085910  50.4625020  56.5004513  32.0886534  51.4283587
  54.5779190  30.6532207  49.7371622  55.1147976  30.3396606  48.8160527
  53.4873501  30.6528316  49.5396145  54.7863473  29.9009828  50.5284545
  53.6588216  33.1432302  48.5324513  53.3084375  32.6880498  47.4460284
  52.8335356  33.8626596  49.3006583  53.1150527  34.2045126  50.2024952
  51.4940653  34.1983723  48.8684640  50.9984102  33.2907012  48.5582961
  50.7033502  34.9528553  49.9463983  49.7167120  35.3057125  49.6000486
  51.3211892  35.7616671  50.3918999  50.3703479  34.1002175  51.0436381
  50.5215062  32.7097044  50.9419017  50.7417729  32.1461118  50.0482193
  50.5224289  31.9806047  52.0834224  50.5413773  30.9017940  51.9459664
  50.0382420  32.6312624  53.2298452  49.3527214  32.1945129  53.8641653
  49.9382411  34.7090548  52.2442674  49.7895689  35.7635444  52.3588742
  49.6926577  33.9374212  53.3402232  49.1986004  34.2627276  54.2480835
  51.4452754  35.0269859  47.6438968  50.5888528  34.8313890  46.7847453
  52.3782605  35.9842531  47.5250942  53.0525441  36.1425313  48.2547117
  52.4350949  36.8322193  46.3522800  53.1915867  37.5769642  46.5281993
  51.4520409  37.2574847  46.1985822  52.8097599  36.0884143  45.0991633
  52.2311682  36.3100416  44.0420668  53.7818487  35.1605902  45.1713223
  54.2645754  34.9708920  46.0320449  54.1278384  34.3246756  44.0418564
  54.3250632  34.9694232  43.1965866  55.3529141  33.4354952  44.3469189
  55.4852191  32.6980302  43.5203229  55.1627365  32.8809103  45.2936127
  56.6985635  34.1657253  44.4933262  56.6142521  34.9829525  45.2457868
  57.7563908  33.1624641  44.9652654  57.8424357  32.3387530  44.2227125
  57.4589744  32.7242474  45.9422486  58.7451625  33.6548257  45.0755368
  57.1292765  34.7833701  43.1649350  56.3844888  35.5358892  42.8306164
  57.2018894  33.9880106  42.3930902  58.1192049  35.2763318  43.2710154
  52.9980711  33.4148406  43.6184592  52.6780278  33.3017361  42.4364987
  52.3313462  32.7658004  44.5911513  52.5794053  32.8801279  45.5544112
  51.2048833  31.9007891  44.2993783  51.5192577  31.1733217  43.5617804
  50.7315900  31.1717267  45.5521831  50.5804078  31.9028576  46.3806317
  49.4194267  30.4152565  45.3039337  49.5047661  29.7961304  44.3840544
  48.5702813  31.1190645  45.1909009  49.2049901  29.7412869  46.1608495
  51.8074480  30.1625212  45.9735316  52.7594498  30.6817520  46.1952800
  51.9803494  29.4272068  45.1583786  51.4904148  29.6104690  46.8823463
  50.0705492  32.6558190  43.6506390  49.5127251  32.2261422  42.6416863
  49.7253565  33.8478810  44.1676315  50.1760809  34.2203668  44.9860861
  48.6421675  34.6148048  43.5738996  47.8476588  33.9315750  43.2917429
  48.0810774  35.7155791  44.5069006  47.4664028  36.4506122  43.9513754
  48.9127840  36.2107521  45.0495214  47.1615920  35.1882537  45.5193384
  46.9947485  33.8190104  45.6634593  47.4449973  33.0559771  45.0472519
  46.3389156  33.3858555  46.7651630  46.6064377  32.3899937  47.0326624
  45.5349830  34.2203562  47.5181260  44.9987415  33.9009629  48.3434984
  46.4723449  36.0699153  46.3807754  46.6058076  37.1275509  46.2867168
  45.6057266  35.5845129  47.3551990  45.0660152  36.2173870  48.0441345
  48.9901838  35.2597666  42.2782881  48.1213049  35.4197267  41.4236962
  50.2628284  35.6313637  42.0741382  50.9482057  35.5735724  42.8051569
  50.7002611  36.1277031  40.7892499  50.0900571  36.9825816  40.5282322
  52.1932408  36.5443491  40.8574443  52.8098835  35.6984308  41.2324604
  52.3253703  37.3977131  41.5515171  52.7174583  36.9542949  39.5071638
  52.3499791  38.1920377  38.9693070  51.7251001  38.8513902  39.5503399
  52.7817880  38.5627283  37.6899992  52.4978897  39.5157423  37.2759766
  53.5834782  37.6899743  36.9469507  54.0148672  38.0383377  35.6608929
  53.2120460  38.2299165  35.1564409  53.5126389  36.0852854  38.7446434
  53.7833181  35.1251118  39.1400225  53.9415593  36.4481978  37.4652035
  54.5479055  35.7780799  36.8763379  50.5192822  35.1001710  39.6909052
  49.8216882  35.3202135  38.7025791  51.0847344  33.9010143  39.8880413
  51.6264235  33.6943969  40.7071835  51.0552441  32.9075332  38.8447365
  51.2011291  33.4013432  37.8916965  52.1593721  31.8487991  39.0346161
  52.0240447  30.9983183  38.3356546  52.1420261  31.4832843  40.0818598
  53.5115434  32.4129669  38.7394041  53.9120897  32.6183264  37.4102120
  53.2270087  32.3889580  36.6084156  55.1862227  33.1185984  37.1228575
  55.4841874  33.2906694  36.0995952  56.0711601  33.4167589  38.1673493
  57.0472152  33.8211972  37.9484883  54.4196042  32.6811856  39.7731411
  54.1253962  32.5097130  40.7929224  55.6872575  33.1984139  39.4952632
  56.3587956  33.4390218  40.3050735  49.7064102  32.2476898  38.7246670
  49.3895565  31.6550452  37.6965790  48.8283162  32.3672608  39.7368402
  49.0830560  32.7903924  40.6101875  47.4738471  31.8995405  39.5560610
  47.4787275  31.0306899  38.9147164  46.8711876  31.5034682  40.9086992
  46.8578217  32.3657035  41.6081237  47.4885069  30.6994947  41.3650344
  45.8367090  31.1204872  40.7758905  46.5933716  32.9323819  38.8760469
  45.8140846  32.6359252  37.9738744  46.7121817  34.2129730  39.2393117
  47.3358746  34.4966188  39.9660351  45.9183038  35.2715379  38.6485302
  44.9001064  34.9384934  38.6968389  46.0241198  36.5700537  39.4234999
  47.0722393  36.9496443  39.3857304  45.6763209  36.3466658  40.7826777
  46.4756830  35.9514713  41.1670759  45.0667473  37.6358750  38.8835882
  44.0369949  37.2290124  38.8097896  45.4024872  37.9839870  37.8850700
  45.0519755  38.5058514  39.5746917  46.2337107  35.4817196  37.1860983
  45.3440749  35.7002875  36.3618720  47.5173725  35.3398036  36.8140229
  48.2417402  35.1121130  37.4697179  47.9582374  35.6481297  35.4729385
  47.4017367  36.5106722  35.1369838  49.4745682  35.9720586  35.5010955
  50.0745560  35.0409141  35.4587764  49.7194587  36.4936598  36.4494751
  49.9004567  36.9001283  34.3653623  49.0242460  37.4215459  33.6279391
  51.1218863  37.1802291  34.2735996  47.6583050  34.5291461  34.4875666
  47.7089631  34.7100471  33.2753317  47.3081094  33.3198421  34.9814041
  47.2471600  33.1818658  35.9644120  47.1294291  32.1888160  34.0839487
  47.0520798  32.5304546  33.0594262  48.3148642  31.2075650  34.2144384
  48.1344005  30.2859076  33.6139914  48.4707070  30.9162273  35.2745459
  49.5747468  31.8480426  33.7049983  49.7948618  31.9551759  32.3312311
  48.9938444  31.6891837  31.6750823  50.9952348  32.4632134  31.8250853
  51.1781729  32.5094886  30.7685945  51.9696078  32.9306948  32.6975274
  53.1558398  33.4892262  32.1936761  53.2877989  34.2873702  32.7104385
  50.5576970  32.3385932  34.5741319  50.3811291  32.3024988  35.6316909
  51.7398854  32.9010631  34.0745601  52.4700752  33.3081686  34.7507575
  45.8561718  31.4032293  34.2887448  45.5126135  30.5586117  33.4642296
  45.1065630  31.6664182  35.3717941  45.4109463  32.3217650  36.0605548
  43.8807398  30.9446171  35.6499172  43.6365681  30.2616396  34.8478460
  43.9394493  30.2022804  37.0225356  42.9020826  29.9966117  37.3660823
  44.4081183  30.8669693  37.7664523  44.6832604  28.8486967  37.1309984
  44.5358966  28.4971502  38.1845977  44.0677137  27.8055358  36.2018202
  44.3141710  28.0509015  35.1463762  42.9631597  27.8009264  36.3191254
  44.4679223  26.7961089  36.4337265  46.1992015  28.9265777  36.9316999
  46.6257150  29.7329575  37.5579736  46.4376292  29.1299889  35.8674428
  46.6742820  27.9642564  37.2218434  42.7334832  31.9302642  35.7154727
  41.7058783  31.7710616  35.0551614  42.8856646  32.9931839  36.5342831
  43.7463490  33.1429402  37.0174496  41.8364282  33.9764639  36.7414798
  40.9027670  33.4599886  36.9086535  42.1611751  34.8238360  37.9645258
  43.1935284  35.2044888  37.8629761  41.2479037  36.0534795  38.0862777
  40.1876992  35.7427300  37.9945389  41.4862930  36.7964930  37.2976630
  41.4019945  36.5321762  39.0776692  42.0744560  33.9527000  39.2299109
  42.7811628  33.0991046  39.1809623  41.0466623  33.5500351  39.3461653
  42.3163869  34.5606529  40.1285497  41.5999495  34.8507085  35.5322073
  40.4723788  35.1182493  35.1247958  42.6935180  35.3208063  34.9142734
  43.5992643  35.0469853  35.2265592  42.6657876  36.2782466  33.8408198
  42.1200780  37.1438695  34.2003120  44.0941857  36.7097073  33.4863771
  44.6612698  35.8666467  33.0402577  44.6154290  36.9742476  34.4322464
  44.1578757  37.9369407  32.5603898  45.1029542  38.4489880  32.7862585
  43.3213592  38.6303491  32.7745573  44.1886552  37.5829768  31.0759701
  44.6301832  36.5099051  30.6602071  43.7037551  38.5155334  30.2336316
  43.6700120  38.3108360  29.2603210  43.3063547  39.3538931  30.5886753
  41.9267933  35.8523956  32.5987180  41.1944630  36.7110892  32.1132065
  41.9621665  34.6500116  32.0242790  42.9654936  33.6030936  32.2626482
  42.5776086  32.9002325  33.0307492  43.9584431  33.9894990  32.5764717
  41.1335276  34.3451984  30.8646760  41.2143423  35.1418914  30.1405806
  41.6644324  32.9931570  30.3555972  41.6697386  32.9413376  29.2482280
  41.0727387  32.1458728  30.7608167  43.0790277  32.8948120  30.9190578
  43.4116627  31.8423138  31.0292209  43.7807397  33.4569539  30.2625831
  39.6849351  34.2457022  31.2605163  38.8047969  34.5996659  30.4880332
  39.3979105  33.7278128  32.4620838  40.1285591  33.4590301  33.0866483
  38.0457598  33.6171315  32.9575396  37.4623171  33.0782686  32.2239835
  38.1203235  32.8412113  34.2895643  38.6705792  33.4323557  35.0513518
  38.6656680  31.8875026  34.1282057  36.7848854  32.4807694  34.8409333
  35.8907849  31.7131635  34.0824267  36.1699527  31.4026588  33.0875355
  34.6584665  31.3280906  34.6200846  33.9683234  30.7508609  34.0226297
  34.3269159  31.7044917  35.9273707  33.3826506  31.4148744  36.3546230
  36.4522217  32.8353768  36.1542451  37.1651936  33.3899229  36.7485607
  35.2234461  32.4534690  36.6966655  34.9673815  32.7355613  37.7065549
  37.3814733  34.9750782  33.1320126  36.3075737  35.2457826  32.5947659
  38.0750057  35.9231188  33.7894999  38.9490722  35.6904309  34.2272179
  37.6376397  37.2979038  33.8896971  36.6289532  37.2902949  34.2801061
  38.5436029  38.1208190  34.8379259  38.3070960  39.2056537  34.7233884
  39.6018825  37.9569825  34.5369887  38.3886013  37.7734480  36.3298343
  39.1509706  38.3657512  36.8857446  38.6297787  36.6976206  36.4768571
  36.7524228  38.1739756  37.0193429  36.1484947  36.4714914  37.1700760
  36.8767512  35.8314258  37.7126925  35.9689366  36.0059238  36.1780143
  35.1914399  36.4559938  37.7364043  37.5448948  38.0043535  32.5530716
  36.6996193  38.8748762  32.3549831  38.4478502  37.6758496  31.6135027
  39.1297108  36.9573199  31.7588418  38.4470164  38.2894216  30.3018943
  38.3921431  39.3591422  30.4564300  39.7500899  37.9312597  29.5600499
  39.7299843  36.8730156  29.2311059  40.6072332  38.0725326  30.2473009
  39.9834284  38.8318125  28.3556641  40.2923954  40.0365138  28.5599545
  39.8420517  38.3183486  27.2137861  37.2264804  37.8984343  29.4824441
  36.5553210  38.7276471  28.8671553  36.8545909  36.6019387  29.5271797
  37.4355226  35.9269372  29.9862980  35.6252402  36.1367044  28.9349113
  35.6427383  36.4089427  27.8881257  35.4668358  34.6106372  29.1036594
  34.4429186  34.3039034  28.7863458  35.5844965  34.3539680  30.1818889
  36.4965387  33.7991399  28.2976556  36.3818003  32.7190358  28.5209075
  37.5248461  34.1127675  28.5721686  36.3466462  34.0388166  26.8019769
  37.1701134  34.6517646  26.1245458  35.2348180  33.4974436  26.2445832
  35.0990930  33.6405029  25.2697989  34.5837527  33.0163934  26.8264193
  34.4077357  36.7855486  29.5300599  33.5035155  37.2111274  28.8058334
  34.3639985  36.8966285  30.8712146  35.1050107  36.5630176  31.4610711
  33.2669421  37.5496779  31.5485511  32.3442515  37.0892666  31.2207947
  33.4064733  37.4012905  33.0714610  33.0247778  38.3066590  33.5974073
  34.4859400  37.3024582  33.3178607  32.6583735  36.2139432  33.6987056
  31.5650091  36.3163531  33.5005379  33.1255557  34.8537332  33.1893530
  34.1547785  34.6528287  33.5545634  33.1336050  34.8292636  32.0831971
  32.4590031  34.0502369  33.5684205  32.9129209  36.2795060  35.1987976
  32.5500618  37.2470730  35.6052222  34.0085438  36.2148635  35.3730650
  32.4229468  35.4327137  35.7170340  33.1349427  39.0161687  31.2050368
  32.0435809  39.5145535  30.9771309  34.2442754  39.7615414  31.1303157
  35.1459854  39.3671617  31.3218855  34.1915118  41.1630396  30.8031175
  33.4009756  41.6195890  31.3858682  35.5250808  41.8352559  31.1491326
  36.3584192  41.3728794  30.5744155  35.7354612  41.7154033  32.2333583
  35.4836334  42.9227295  30.9190779  33.8486050  41.4027883  29.3491810
  33.1531406  42.3599529  29.0131673  34.2813263  40.5021254  28.4416060
  34.8446361  39.7126413  28.7034295  33.8939305  40.5848456  27.0529691
  34.0891728  41.5984040  26.7273098  34.7324490  39.5972791  26.2188014
  34.5402066  38.5605663  26.5671931  35.8128423  39.8261451  26.3432842
  34.3986607  39.6847661  24.7623385  34.8490254  40.7749506  24.0070589
  35.4257205  41.5593481  24.4774621  34.5758750  40.8395632  22.6415934
  34.9588807  41.6680656  22.0674100  33.8266280  39.8270767  22.0327487
  33.5866947  39.9047534  20.9896471  33.6456433  38.6769363  24.1415715
  33.2967186  37.8390690  24.7182145  33.3499839  38.7461600  22.7793107
  32.7664680  37.9699297  22.3047212  32.4109370  40.3774996  26.8369501
  31.7767750  41.1098314  26.0875923  31.8058505  39.4083673  27.5497552
  32.3315441  38.7716571  28.1149253  30.3718956  39.1993654  27.4463862
  30.0320272  39.4513480  26.4505307  30.0185267  37.7282066  27.7376062
  28.9280060  37.6242800  27.9126044  30.5561095  37.3843256  28.6470916
  31.6278760  36.3512248  26.3633312  32.4360016  36.6055330  26.8953677
  30.3597822  36.8329466  26.5953918  31.5405073  35.5213189  25.2976808
  32.4167399  35.0311689  24.8617925  30.2962462  35.4257043  24.8584697
  29.5592051  36.2466499  25.6712239  28.4938101  36.3055771  25.5071629
  29.5771900  40.0704633  28.3999660  28.3469662  40.0582663  28.3785719
  30.2739675  40.8741303  29.2311784  31.2718000  40.8670023  29.1730159
  29.7068225  41.7092505  30.2706680  30.5292108  42.1218993  30.8379428
  28.9005550  42.8693538  29.6375602  27.8894911  42.5109560  29.3414655
  29.4319903  43.1668751  28.7013827  28.7930457  44.1174542  30.5350381
  29.8020700  44.4968782  30.8020148  28.2558790  43.8616405  31.4699206
  28.0241546  45.2279908  29.8295462  27.5287644  45.1103334  28.7069977
  27.8928521  46.3806280  30.5246825  27.3088205  47.0905650  30.1379868
  28.4188436  46.5199465  31.3623384  28.9044550  40.8757115  31.2595998
  27.8260632  41.1938136  31.6994034  29.4077591  39.7298244  31.6664603
  30.3161677  39.4639559  31.3420391  28.7472105  38.8564858  32.6020358
  27.6972673  39.0966077  32.7135118  28.9372900  37.3888263  32.1992734
  28.6014673  36.7522968  33.0326768  30.0136718  37.1922975  32.0082329
  28.1843398  37.0003523  30.9650056  27.1892474  37.8107190  30.3928495
  26.9371780  38.7661160  30.8248945  26.4898516  37.3962480  29.2614175
  25.7338029  38.0401629  28.8362880  26.7817777  36.1590967  28.6870224
  26.2311885  35.8602889  27.8183304  28.4590071  35.7541938  30.3821781
  29.2103494  35.1196052  30.8296584  27.7674798  35.3322039  29.2416940
  27.9955052  34.3731234  28.8007045  29.3801609  39.0097582  33.9421433
  30.6042479  39.0681416  34.0261586  28.5810181  39.0902055  35.0255204
  27.5858988  38.9814874  34.9780322  29.1365182  39.2779348  36.3511747
  30.2158170  39.3562672  36.2975724  28.5995300  40.5276483  37.1005024
  28.9409454  40.5220725  38.1595706  27.4930126  40.4982715  37.0799407
  29.0326846  41.8541198  36.5312540  29.8755660  41.9736766  35.4168023
  30.2791476  41.1205517  34.9313214  30.2446803  43.2096399  34.8978341
  30.8753292  43.2625615  34.0225356  29.8110701  44.3670213  35.5268901
  30.1837101  45.6101059  35.0026584  29.9798145  46.2427241  35.6912992
  28.6194489  43.0364411  37.1695355  27.9974643  42.9726043  38.0506992
  29.0243682  44.2880415  36.6805676  28.7124355  45.1877265  37.1817688
  28.8562971  38.0774365  37.2111260  27.9341331  37.2984018  36.9914792
  29.6928056  37.9009052  38.2343056  30.4490355  38.5324577  38.3891421
  29.6021843  36.7855176  39.1420384  28.6886504  36.2396156  38.9719059
  30.7856092  35.8197267  39.0155626  30.8393174  35.0909504  39.8585371
  30.5416038  34.9779666  37.7514459  30.4992288  35.6359610  36.8593766
  29.5911559  34.4143397  37.8371113  31.3796405  34.2577326  37.6236223
  32.1521428  36.5271483  38.8800222  32.0634465  37.5333278  38.4267850
  32.7745736  35.9275040  38.1764392  32.9040488  36.6516063  40.1956569
  33.1088158  35.6417201  40.6113017  32.3139794  37.2468596  40.9242727
  33.8701368  37.1724709  40.0141827  29.4402899  37.3270487  40.5224984
  29.1378114  38.4921693  40.7538241  29.5612371  36.4718965  41.5065091
  29.4661210  35.4838782  41.3839917  29.6036327  36.9969937  42.8124745
  28.7075129  37.6341750  43.0230032  30.5040712  37.5395469  43.1390943
  29.5260487  36.0683958  43.4083411  35.6883177  58.6936919  27.3161885
  35.2946795  57.9116839  28.0103060  35.9134037  58.1909501  26.3511792
  34.9462948  59.5047475  27.1979558  36.9522476  59.2550824  27.8288469
  37.7781561  58.5776777  28.3337551  37.2867815  60.5218177  27.7483273
  36.7845947  61.1084026  27.1233737  38.5716942  60.9107002  28.3698880
  38.7519412  61.9205930  28.0647200  39.3741862  60.2618025  28.0278821
  38.5940799  60.8726580  29.8993172  38.3502212  59.8897516  30.5937307
  38.8994050  62.0047988  30.5318040  39.1024172  62.8346601  30.0326969
  38.9251193  62.0288834  31.9751421  39.2862336  61.0820177  32.3620563
  39.8746820  63.1433025  32.4257611  39.5396180  64.1278776  32.0366554
  40.8961613  62.9362868  32.0382185  39.9166128  63.1867976  33.5357529
  37.5513306  62.2431873  32.5795551  37.2612601  61.7730225  33.6749444
  36.6333687  62.9284304  31.8599601  36.8371420  63.2861099  30.9547490
  35.2938584  63.1450817  32.3722561  35.3822930  63.6244854  33.3369744
  34.4356846  63.9443946  31.3848656  34.3209548  63.4611172  30.4001115
  34.9134911  64.8405643  31.0431585  33.4606052  64.2471572  31.8282157
  34.5250790  61.8761550  32.5759081  33.8836862  61.6529739  33.5995466
  34.5989088  60.9879586  31.5727102  35.1054656  61.1814660  30.7337673
  33.9901678  59.6822557  31.6484577  32.9719672  59.8102970  31.9902927
  33.9750670  59.0368397  30.2805679  35.0207492  58.9591941  29.9051275
  33.3459819  57.6375668  30.3040554  32.3625416  57.6610744  30.8172878
  34.0197895  56.9202247  30.8169564  33.1882874  57.2823653  29.2629477
  33.1536546  59.9366150  29.3500771  33.6983083  60.8785818  29.1323870
  32.1685847  60.1788104  29.8050393  32.9747082  59.4169291  28.3847528
  34.6561843  58.8109073  32.6849043  33.9860293  58.0665441  33.3993581
  35.9923382  58.9169906  32.8344954  36.5355697  59.5391375  32.2729412
  36.7099633  58.1537849  33.8310161  36.4765764  57.1102450  33.6732422
  38.2348324  58.3715390  33.6631060  38.4776095  59.4511083  33.7462666
  38.5503723  58.0172399  32.6577200  39.0331161  57.6292077  34.6970916
  39.1567442  56.2367890  34.6122823  38.6798186  55.7185018  33.7940486
  39.8884630  55.5288182  35.5716532  39.9787678  54.4550400  35.4988483
  40.4931995  56.2177646  36.6309396  41.0557780  55.6747467  37.3745273
  39.6396777  58.3122844  35.7624753  39.5435597  59.3858893  35.8356977
  40.3635394  57.6093389  36.7304771  40.8210726  58.1426418  37.5501399
  36.2904696  58.4756101  35.2526278  35.9325983  57.5914230  36.0306204
  36.2583741  59.7704473  35.6157342  36.5412410  60.5027612  34.9929210
  35.8627637  60.1441641  36.9515030  36.3479931  59.4628896  37.6316604
  36.2969823  61.5727886  37.3235629  35.8243811  61.8838298  38.2817512
  36.0105560  62.2759583  36.5139082  37.7828798  61.6261193  37.5262568
  38.3565272  61.1454282  38.7148521  37.7243591  60.7083384  39.4736276
  39.7383533  61.2336144  38.9225088  40.1697766  60.8586411  39.8382091
  40.5581522  61.8111158  37.9438062  41.6241332  61.8826379  38.1018098
  38.6134795  62.2134419  36.5620458  38.1770406  62.6124469  35.6632089
  39.9941980  62.2982589  36.7587365  40.6154950  62.7463246  35.9972461
  34.3830987  59.9717308  37.1835749  33.9580852  59.5438822  38.2534272
  33.5518542  60.2105854  36.1528109  33.9031792  60.5382942  35.2723693
  32.1218035  60.0071235  36.2803738  31.6534802  60.3937473  35.3947081
  31.7924114  60.5160368  37.1757325  31.7413472  58.5585691  36.4227494
  30.7541452  58.2281773  37.0673486  32.5316098  57.6315868  35.8645019
  33.3160596  57.8944031  35.2977855  32.2639037  56.2230540  36.0485231
  31.1978307  56.0689752  36.1626832  32.7543741  55.4052183  34.8333721
  32.7310102  54.3233102  35.0889122  33.8101053  55.6874503  34.6178977
  31.7220296  55.6828089  33.3576201  32.2992229  56.8381029  33.0546058
  32.8853704  55.6649624  37.3070382  32.3313767  54.7624720  37.9368885
  34.0334452  56.2018610  37.7637117  34.5439234  56.9016067  37.2531230
  34.6494438  55.6748080  38.9740387  34.4620156  54.6105580  39.0184630
  36.1569401  55.8652858  39.0274256  36.6025818  55.5628043  38.0496163
  36.7369321  55.0882568  40.0623127  36.1972693  55.2971106  40.8393427
  36.5119725  57.3210826  39.3090340  36.4272981  57.5594327  40.3885463
  35.8186233  57.9802843  38.7589803  37.5501295  57.5325355  38.9775494
  34.0247064  56.2552875  40.2199211  34.2120899  55.7177722  41.3076299
  33.2311652  57.3347190  40.1089206  33.1765876  57.8668515  39.2595205
  32.4675258  57.8099975  41.2455830  32.9785355  57.5648861  42.1666841
  32.2186632  59.3257554  41.1727412  31.5593304  59.6443915  42.0071167
  31.7448164  59.5712241  40.1982330  33.4696925  60.1340808  41.2899084
  34.6603234  59.6147746  41.8290415  34.7126924  58.5999908  42.1862966
  35.8099179  60.4007896  41.9085434  36.7161810  59.9818658  42.3184539
  35.7783934  61.7248423  41.4666854  36.6635206  62.3392598  41.5283050
  33.4459194  61.4672553  40.8556611  32.5362599  61.8854495  40.4478749
  34.5977815  62.2514410  40.9383329  34.5800183  63.2598797  40.5815851
  31.1303231  57.1318321  41.3507305  30.5306286  57.0734957  42.4200371
  30.6587356  56.5248371  40.2528331  31.1054388  56.6254216  39.3694079
  29.4765901  55.6913363  40.3153277  28.7887120  56.0838532  41.0521083
  28.7767416  55.6679255  38.9606222  29.5101030  55.4631831  38.1457168
  27.6628023  54.6162453  38.9140099  26.9890980  54.7310423  39.7884050
  28.0866334  53.5935827  38.9020186  27.0610119  54.7622265  37.9901878
  28.1425760  57.0417578  38.7135592  28.9271992  57.7992327  38.5398438
  27.5360653  57.3499490  39.5907930  27.4856229  57.0096768  37.8184925
  29.8321511  54.2997583  40.7967183  29.1555602  53.7186885  41.6456909
  30.9491495  53.7403131  40.2905609  31.5385418  54.2487990  39.6609037
  31.3356994  52.3851921  40.6097384  30.4658171  51.7536555  40.4844603
  32.4448812  51.9181794  39.6540982  33.3458594  52.5601805  39.7462709
  32.0827617  51.9686887  38.6047671  32.7306760  50.8675212  39.8780010
  31.7716172  52.1944430  42.0449312  31.4030069  51.2162023  42.6925152
  32.5590651  53.1576505  42.5696296  32.8568722  53.9397446  42.0214872
  33.1340648  53.0533179  43.8939983  32.6903974  52.2149361  44.4155563
  34.6679205  52.8910229  43.8641294  35.0898685  52.8517025  44.8910946
  35.1389980  53.7306321  43.3089662  35.0407012  51.6126065  43.2000739
  34.9053141  50.3926958  43.8835956  34.4977777  50.3772703  44.8825546
  35.2950405  49.1970948  43.2740515  35.1910741  48.2579041  43.7996812
  35.8252458  49.2292224  41.9805382  36.1034395  48.3223920  41.4882014
  35.5912650  51.6288655  41.9116590  35.7093428  52.5658218  41.3863682
  35.9857412  50.4384081  41.3054290  36.4204320  50.4574232  40.3228685
  32.8102210  54.2700258  44.7214999  33.6045252  54.7163784  45.5455871
  31.6202467  54.8520964  44.5254890  31.0048295  54.5034541  43.8202615
  31.1679011  55.9637217  45.3576243  30.3779030  56.4663965  44.8286694
  32.0096467  56.6156618  45.5431793  30.6289981  55.5274723  46.7003217
  31.1527516  55.9353597  47.7390812  29.6524387  54.6199114  46.7465076
  28.6713701  54.4347253  45.6638571  29.0715941  53.7081069  44.9227469
  28.4128036  55.3895584  45.1501797  29.1615175  54.0915728  48.0147973
  28.8764706  54.9066783  48.6601493  27.9858209  53.1937327  47.6024604
  27.2152566  53.1242921  48.3983762  28.3252181  52.1681246  47.3268717
  27.4313163  53.8644601  46.3483586  26.8931410  53.1450716  45.6989072
  26.7499878  54.6921707  46.6412823  30.2023832  53.3051379  48.7666818
  30.2589781  53.3859186  49.9851597  31.0558143  52.5311057  48.0842248
  31.0366323  52.4954756  47.0907910  32.0945919  51.7970595  48.7702378
  31.6255201  51.2243069  49.5611455  32.8037236  50.8523130  47.8007330
  33.4311442  51.4019959  47.0681444  32.0523719  50.2725805  47.2314943
  33.4406810  50.1468417  48.3739213  33.1237923  52.6800131  49.4393902
  33.5665118  52.4170875  50.5568862  33.5233770  53.7719558  48.7611721
  33.1609659  54.0012117  47.8595859  34.4181221  54.7462721  49.3408594
  35.2841960  54.2153853  49.7135636  34.8470719  55.7546989  48.2577005
  33.9561403  56.3057102  47.8810500  35.3117766  55.2132941  47.4073321
  35.8458431  56.7438896  48.7685626  37.1834172  56.3656339  48.9634144
  37.4843356  55.3479820  48.7616537  38.1222433  57.3018533  49.4101978
  39.1525701  57.0096192  49.5535523  37.7185157  58.6194762  49.6611234
  38.4318641  59.3479782  50.0028076  35.4527017  58.0636641  49.0272570
  34.4231148  58.3552767  48.8700775  36.3850217  59.0006868  49.4748324
  36.0722995  60.0155905  49.6702773  33.8133891  55.4551450  50.5363841
  34.4762783  55.6659667  51.5533229  32.5152295  55.8156747  50.4499028
  31.9780817  55.6362252  49.6241305  31.8160875  56.4267775  51.5519247
  32.3688510  57.3079854  51.8452679  30.3886090  56.8068684  51.1244432
  29.8075747  55.9147029  50.8106069  30.4258054  57.5143830  50.2680935
  29.8466808  57.3008742  51.9599262  31.7403506  55.5291139  52.7654474
  32.0852557  55.9365080  53.8761792  31.3530298  54.2529639  52.5708535
  31.0705847  53.9312545  51.6621272  31.2963543  53.2965318  53.6533146
  30.6826937  53.7097803  54.4396415  30.7246706  51.9454740  53.1845562
  30.7724237  51.2135216  54.0246453  31.3497397  51.5718502  52.3415640
  29.2634981  51.9689603  52.7001090  29.1515109  52.6775220  51.8549668
  28.8797577  50.5640783  52.2283963  28.9984839  49.8436911  53.0691183
  29.5438707  50.2457511  51.3974941  27.8254003  50.5468930  51.8860616
  28.2946520  52.4568673  53.7714836  28.6426120  53.4133863  54.1999704
  28.2163779  51.7144827  54.5762700  27.2808353  52.6064516  53.3518391
  32.6417690  53.0402094  54.2787829  32.7847557  53.0127997  55.5013349
  33.6878618  52.8777516  53.4558078  33.5800083  52.9201075  52.4594470
  35.0149271  52.6388177  53.9481377  34.9830700  51.7749205  54.5957613
  35.9319529  52.3222168  52.7521539  35.8690607  53.1433868  51.9992979
  35.6419031  51.3728788  52.2601194  37.3415282  52.1699015  53.1932778
  37.7898328  51.0237334  53.8833882  37.0959585  50.2351508  54.1006650
  39.1292476  50.9162772  54.2981718  39.5035456  50.0542297  54.8240084
  40.0347507  51.8949491  53.9245466  41.0818128  51.8708653  54.2007907
  38.2467504  53.1605535  52.8425479  37.9479417  54.0654159  52.3207562
  39.5799562  52.8812091  53.0701137  40.3171606  53.3851778  52.5123714
  35.5568441  53.7842830  54.7849850  36.0278941  53.5874425  55.9024971
  35.4500142  55.0184515  54.2830141  35.0243920  55.1819804  53.3898085
  36.0331985  56.1578093  54.9486811  37.0373944  55.8999341  55.2600473
  36.0812601  57.3294012  53.9521455  35.0442505  57.6072038  53.6624742
  36.5886496  56.9468922  53.0357480  36.8192136  58.5995598  54.4066027
  37.5153485  58.3637801  55.2481454  37.6275617  59.1323402  53.2258273
  36.9473587  59.3472514  52.3742642  38.3484774  58.3653180  52.8926034
  38.1785511  60.0545482  53.5007840  35.8311168  59.6806873  54.8432988
  35.2130484  59.3227065  55.6922917  35.1574949  59.9308756  53.9940207
  36.3723714  60.5997435  55.1494311  35.2923745  56.5374544  56.2057450
  35.8883779  56.9619074  57.1893873  33.9614575  56.3438346  56.2307914
  33.4691893  55.9725283  55.4393737  33.1833775  56.8086410  57.3611135
  33.7148870  57.5985452  57.8723557  31.8736590  57.3987271  56.8423454
  31.3697535  56.6526617  56.1849530  30.9027442  57.7981208  57.9632583
  31.3737863  58.5677445  58.6120845  30.6178459  56.9127401  58.5563002
  29.9683151  58.2179023  57.5362330  32.1961386  58.6522768  56.0044201
  32.9576142  58.4115374  55.2302068  32.6297986  59.4239983  56.6831866
  30.9650127  59.2164672  55.3008668  30.2717378  59.6921522  56.0229205
  30.4362373  58.4212016  54.7390171  31.2528418  59.9803155  54.5603594
  33.0176516  55.7294157  58.4111676  32.8813970  56.0130179  59.6000540
  33.0957364  54.4452308  58.0185729  33.2433021  54.2069376  57.0562477
  32.8553364  53.3724400  58.9660469  32.5642821  53.7681855  59.9295445
  31.7410099  52.4627352  58.4714899  32.0298755  51.9282288  57.5368145
  30.5668098  53.2166815  58.2133358  30.8548822  53.9419286  57.6429659
  31.3842717  51.4528555  59.5559056  31.3666529  51.9615139  60.5421700
  32.1196604  50.6219146  59.5720105  30.3729070  51.0293982  59.3788980
  34.0822036  52.5320336  59.2245868  34.4116925  52.2018071  60.3677452
  34.8028703  52.1165711  58.1747503  34.6657266  52.4799001  57.2550036
  35.8344870  51.1072978  58.3444527  35.5426972  50.4155018  59.1216024
  36.0344030  50.3289380  57.0556808  36.2469472  51.0321934  56.2189056
  37.2068982  49.3387841  57.1798639  37.4362808  49.1077153  58.2387162
  38.1147328  49.7634044  56.7010356  36.9517513  48.3832415  56.6820163
  34.7427710  49.5658987  56.7276498  33.8878165  50.2575025  56.5882729
  34.5086408  48.8532825  57.5468953  34.8899860  48.9895600  55.7905098
  37.1461026  51.6868709  58.7977956  37.7960457  51.1766909  59.7097470
  37.5433062  52.8242694  58.2178733  36.9853301  53.2958895  57.5311852
  38.8540425  53.3378756  58.4271346  39.5922881  52.5366614  58.4432285
  39.2212899  54.3572134  57.3280791  38.5192525  55.2195707  57.3424783
  39.1797388  53.8906862  56.3262495  40.2496467  54.7621654  57.4814122
  38.8545028  54.1433518  59.6983482  39.7094203  54.9762452  59.8448314
  37.8687710  54.0987939  60.6063972  36.9544545  53.9465920  60.2526804
  38.0712687  54.6345335  61.9543442  37.1335126  55.0069083  62.3042946
  38.7294667  55.4570218  61.8419751  38.5522817  53.6161502  63.0130369
  39.2428054  53.7880468  63.9965021  38.1391432  52.3971330  62.9380482
  37.3774458  52.1592323  62.3567198  38.7598173  51.4708682  63.8638267
  39.0388484  51.8752272  64.8288967  37.7100633  50.4686569  64.2738273
  38.1961981  49.6379806  64.8173298  37.2011263  50.1410343  63.3504588
  36.7002959  51.1254674  65.2089437  37.0372020  52.0317859  66.0074855
  35.5609471  50.6023546  65.2608653  40.0000802  50.8432783  63.2375485
  39.9704914  50.4516264  62.0682089  41.1048620  50.6487032  63.9603959
  41.3838405  51.2468592  65.2744478  40.5488223  51.0686354  65.9914517
  41.5417268  52.3471140  65.1622506  42.2264396  49.8781249  63.4451278
  42.4426936  50.1954471  62.4359945  43.3620425  50.1608105  64.4463550
  43.9628508  51.0211963  64.0881194  44.0327900  49.2890455  64.6028750
  42.6593700  50.5513277  65.7409639  42.4095583  49.6022851  66.2479593
  43.2751726  51.1905866  66.3988186  41.9160729  48.3970169  63.3656253
  42.6592290  47.6597461  62.7235603  40.8436531  47.9098470  64.0112271
  40.2306957  48.5080379  64.5209726  40.6001321  46.4844544  64.0434096
  41.5427590  45.9542002  64.0275579  39.8183683  46.1618184  65.3281788
  38.8055560  46.6164719  65.2795736  40.3617063  46.6354431  66.1794263
  39.6780403  44.6652877  65.6627485  39.1879499  44.1313829  64.8141571
  41.0405990  44.0350039  65.9441172  41.5336653  44.5588959  66.7906913
  41.6875123  44.1015675  65.0485366  40.9045335  42.9677761  66.2133011
  38.7909008  44.4852414  66.8905431  37.7849214  44.8795282  66.6600683
  39.2117941  45.0507994  67.7507871  38.6748392  43.4208915  67.1633239
  39.8198974  46.0090959  62.8424838  39.9332461  44.8716801  62.3936997
  39.0175800  46.8956447  62.2314446  38.9506253  47.8363039  62.5606336
  38.1636782  46.5050935  61.1277222  37.7205448  45.5446388  61.3419360
  37.0427090  47.5306804  60.9563129  36.3993676  47.2506613  60.0879420
  37.4796914  48.5361934  60.7471013  36.1641146  47.6201543  62.2061735
  36.7863436  47.9232712  63.0779126  35.7329163  46.6145840  62.4166033
  35.0553013  48.6340166  61.9835015  34.4073416  48.3124273  61.1402540
  35.4979611  49.6384062  61.7709021  34.2356294  48.6818741  63.2227265
  34.5554927  48.2562706  64.0639566  33.2277065  49.5282146  63.3705964
  32.8483368  50.2974817  62.3597821  32.0281370  50.8502444  62.4532008
  33.4961646  50.4333154  61.6102678  32.5762849  49.5519167  64.5127058
  32.9874134  49.0679046  65.2815986  31.8292824  50.2070019  64.6340089
  38.8914788  46.3734121  59.8164777  38.4843243  45.6380810  58.9205330
  40.0244248  47.0721325  59.6838827  40.3644170  47.6465158  60.4257138
  40.8382903  47.0295852  58.4931638  40.1929578  47.2040269  57.6456941
  41.8946281  48.1168572  58.5582088  42.5247720  47.9530534  59.4556788
  42.7782018  48.1263372  57.3015329  42.1571248  48.2917795  56.3949150
  43.3225048  47.1662117  57.1905154  43.5259721  48.9468294  57.3750989
  41.1950688  49.4752680  58.7142149  40.7503398  49.5797219  59.7265752
  40.3940103  49.5927089  57.9544489  41.9329743  50.2966121  58.5852941
  41.4404331  45.6548100  58.2874147  41.5451751  45.1514947  57.1735113
  41.8128514  44.9861356  59.3905536  41.6469159  45.3707791  60.2965005
  42.3678925  43.6504302  59.3486816  43.1961425  43.6615610  58.6553696
  42.8773785  43.2534632  60.7271112  42.0421150  43.2991465  61.4677749
  43.4363789  41.8195063  60.7046954  44.2819730  41.7566606  59.9855324
  42.6619465  41.0783062  60.4202869  43.8171949  41.5390327  61.7079381
  43.9714807  44.2447890  61.1764368  43.6191023  45.2922906  61.0643951
  44.8619435  44.1127247  60.5205505  44.3729734  44.0552118  62.6368181
  44.9395190  43.1075712  62.7643252  43.4725901  44.0268180  63.2864139
  45.0270516  44.8926149  62.9618854  41.3825986  42.6345034  58.8086522
  41.6854575  41.8361633  57.9208877  40.1305554  42.6826707  59.2858077
  39.8545596  43.3361762  59.9868480  39.1396343  41.7294814  58.8301330
  39.6176697  40.7640489  58.7323509  37.9993380  41.5858339  59.8318243
  37.2891950  40.7996295  59.4784631  38.5671819  41.1379605  61.1935343
  39.1278903  41.9690112  61.6737661  39.2411198  40.2668549  61.0778119
  37.7401845  40.8539024  61.8791139  37.2388671  42.9033601  60.0146367
  36.9262251  43.2978841  59.0267834  37.9211942  43.6396532  60.4884373
  35.9960229  42.7427209  60.8845912  36.2799190  42.5445695  61.9403574
  35.3839173  41.8914118  60.5137963  35.3927283  43.6737496  60.8466656
  38.6269287  42.0893784  57.4370319  38.1761570  41.2527378  56.6590764
  38.7084492  43.3544511  57.0142131  39.0007675  44.0947340  57.6193165
  38.4370116  43.6811290  55.6344475  37.5054573  43.2051933  55.3721604
  38.3008167  45.2006959  55.5008096  39.2688857  45.6789078  55.7621882
  37.5529579  45.5168378  56.2623326  37.8509226  45.7357625  54.1329203
  37.3396224  44.9408533  53.5455406  36.8658512  46.8807531  54.3541075
  37.4251779  47.7417019  54.7785525  36.0658349  46.5764527  55.0626649
  36.4111270  47.1972881  53.3935905  39.0437825  46.2752477  53.3432284
  39.7903243  45.4769652  53.1553621  39.5271285  47.0922252  53.9239258
  38.7006487  46.6915682  52.3713640  39.4696314  43.1382858  54.6690393
  39.1454302  42.5792800  53.6202856  40.7666325  43.2416262  55.0095167
  41.0560247  43.7234514  55.8410136  41.8157680  42.6476543  54.2070062
  41.6546434  42.9552980  53.1819332  43.1808907  43.1526632  54.6500192
  43.3195309  42.9590956  55.7399639  44.3110849  42.4802937  53.8641166
  44.1240563  42.5376399  52.7708517  44.4113187  41.4226597  54.1587543
  45.2680959  42.9946643  54.0856453  43.2607748  44.6669569  54.3906667
  42.4818279  45.2150063  54.9557985  43.1284628  44.8776108  53.3086924
  44.2532613  45.0516452  54.7092937  41.7126625  41.1315663  54.1727020
  41.8689109  40.4981991  53.1289052  41.3668058  40.4881751  55.3039727
  41.2163742  40.9841792  56.1619634  41.1771277  39.0526548  55.3239728
  42.0245683  38.5946505  54.8344212  41.1024629  38.5387431  56.7658917
  40.2457301  38.9974483  57.2972860  42.0286886  38.8090292  57.3136174
  40.9862152  37.4330389  56.7762909  39.9580146  38.5918724  54.5482707
  39.9509974  37.5214938  53.9441584  38.8946536  39.4093256  54.4909743
  38.8866092  40.2615570  55.0155274  37.7449536  39.0937636  53.6607473
  37.0014684  39.8331562  53.8603788  37.4092694  38.0938786  53.8994317
  38.0606739  39.1428701  52.1909309  37.7321004  38.2363884  51.4319230
  38.8065898  40.1690116  51.7361283  39.0779939  40.9193035  52.3415475
  39.2924297  40.2151318  50.3690622  38.4353690  40.1672458  49.7173377
  40.0726585  41.5140821  50.1103561  40.9510026  41.5870220  50.7866832
  39.4096614  42.3846811  50.3003314  40.4246671  41.5588184  49.0559380
  40.1552951  39.0227337  50.0057161  40.0664966  38.4711696  48.9095944
  40.9884527  38.5550429  50.9512594  41.0486548  38.9982396  51.8473602
  41.7729882  37.3626531  50.7689445  42.3733297  37.4936601  49.8781146
  42.6716941  37.1770173  51.9984142  42.0777757  37.0105639  52.9178032
  43.2725207  38.0944097  52.1221361  43.5846260  36.0209464  51.8334986
  44.6752772  36.1155542  50.9563904  44.8635263  37.0208043  50.4023612
  45.5400837  35.0432172  50.8194711  46.3996931  35.0718956  50.1630765
  45.2719064  33.8892422  51.5336316  45.9320481  33.1157915  51.3632378
  43.3596452  34.8426265  52.5629446  42.5448103  34.7890917  53.2620497
  44.1996564  33.7472936  52.4062486  44.0338557  32.8241379  52.9482850
  40.9440858  36.1189602  50.5613643  41.1461710  35.3850579  49.6062787
  39.9199869  35.8701509  51.3897192  39.6965091  36.4759848  52.1530628
  39.1068313  34.6948088  51.1768860  39.7566452  33.8454494  50.9820393
  38.1653655  34.3550199  52.3505116  37.3613968  33.6553370  52.0269171
  37.7073720  35.2944499  52.7293832  38.8659418  33.6742928  53.4840414
  40.2488471  33.4746712  53.5277843  40.8637367  33.7961299  52.7096804
  40.8531095  32.8422670  54.6158565  41.9267948  32.7329416  54.6391961
  40.0639947  32.3608517  55.6646724  40.5265379  31.8696890  56.5060255
  38.0929484  33.1482278  54.5197385  37.0331798  33.2301076  54.4357442
  38.6738801  32.4990361  55.6121989  38.0574977  32.1345767  56.4220084
  38.2440065  34.8470613  49.9679500  37.8403272  33.9109579  49.3386132
  37.8698379  36.0115456  49.5075647  38.0056856  36.8429541  50.0396027
  37.2322729  36.0418135  48.2067428  36.4166229  35.3220907  48.1844203
  36.6555866  37.4300037  48.0250629  37.5011692  38.1483548  47.9792527
  36.0483400  37.6723174  48.9197683  35.8135547  37.5666112  46.8100879
  34.4800106  37.2910897  46.7017533  33.8791811  36.9195547  47.5223412
  34.0746865  37.5178650  45.4084848  33.1636673  37.4427430  45.0535362
  35.1556453  37.8924349  44.6614295  36.2821078  37.9275403  45.5116896
  37.5359031  38.2748139  45.0082471  38.4162636  38.2980817  45.6339121
  37.6318744  38.5977953  43.6582912  38.5958838  38.8730176  43.2488988
  35.2551120  38.2208359  43.3247795  34.3908631  38.2155039  42.6836084
  36.5085142  38.5950549  42.8386918  36.6181683  38.8600833  41.7962025
  38.1637597  35.6981921  47.0383933  37.8047085  35.0046326  46.0869346
  39.4191566  36.1597370  47.0841814  39.7287720  36.7152379  47.8568032
  40.3771011  35.8851829  46.0332970  39.9430716  36.1251747  45.0832153
  41.7256233  36.5512114  46.2987971  42.5134763  36.1190072  45.6317031
  42.0342348  36.3702284  47.3559871  41.7103865  38.0506515  46.0382657
  40.8894252  38.5297490  46.6201246  43.0536524  38.6155117  46.4884304
  43.8710657  38.1237525  45.9151671  43.2141685  38.4121340  47.5679935
  43.0906152  39.7089516  46.3081578  41.4863291  38.3288907  44.5519412
  40.5088333  37.9204660  44.2200842  42.2897019  37.8413459  43.9580176
  41.5026944  39.4205251  44.3560560  40.6858456  34.4795054  45.8785967
  40.8681889  33.9109802  44.8056013  40.7530620  33.8370651  46.9858163
  40.6344480  34.1801745  47.9227574  41.1517816  32.5593686  46.9048394
  42.0028070  32.3467162  46.2553575  41.6194899  32.6877520  48.3659905
  40.8112842  32.9427019  49.0883926  42.3548402  31.5179846  48.2180068
  42.1238602  30.8022843  47.3789691  42.0275633  31.2854417  49.2050200
  43.0225946  30.9616962  48.9018837  42.8725117  33.0589154  49.1694759
  42.8390761  34.1008648  49.3134586  43.7814958  32.7330653  48.6452271
  42.8840173  32.5175672  50.1831580  39.9247986  31.7027113  46.2835669
  40.1795190  30.7155059  45.5944789  38.6117171  32.1332032  46.5382286
  38.5217907  32.7191218  47.3355609  37.2457137  31.8257790  45.9914982
  36.7284292  30.9870388  46.1070595  35.9819078  32.1229860  46.7871766
  36.1441813  31.9323904  47.8781088  35.0610894  31.5284918  46.5031068
  35.7972276  33.4778931  46.5756590  36.7154619  33.8102397  46.5409829
  37.2596974  31.6003776  44.5901063  37.0556915  30.5481675  43.9746686
  37.6835098  32.6711861  44.0595699  37.8820322  33.4388333  44.6703358
  37.6790224  32.7737124  42.6784769  36.7907374  32.2803156  42.3024263
  37.6050559  34.2610695  42.4475698  38.5226812  34.7415352  42.8590718
  36.7442104  34.6636286  43.0344970  37.4342346  34.6106916  40.9848736
  37.1263415  33.7096633  40.3990841  36.3707144  35.6823332  40.8339638
  36.7033172  36.5809852  41.3867987  35.3990180  35.3351154  41.2398552
  36.2601505  35.9529233  39.7690118  38.7609119  35.1617641  40.4958411
  39.5606799  34.4053991  40.6311160  39.0177612  36.0571924  41.1067058
  38.6793115  35.4555250  39.4327852  38.8759798  32.0911220  42.0580439
  38.7955977  31.6110526  40.9272557  39.9921824  31.9455440  42.8023853
  40.0723055  32.3605938  43.7103397  41.1166557  31.1473765  42.3674257
  41.4249315  31.5213247  41.4030357  42.2633838  31.2916527  43.3735907
  41.9896482  30.8377375  44.3399270  42.3938471  32.3839169  43.5425743
  43.6321336  30.6890910  43.0425886  43.8335814  30.6964359  41.9509501
  44.6433567  31.6402104  43.7111368  44.3638997  31.7639072  44.7742090
  44.5933080  32.6671029  43.3008376  45.6771062  31.2469075  43.6455365
  43.7301876  29.2260585  43.5325293  43.0488651  28.5302675  43.0188802
  43.4207012  29.1544503  44.5963657  44.7810311  28.8686465  43.4347426
  40.7593220  29.6960373  42.1879453  41.0925139  29.0897972  41.1761672
  40.0081574  29.0970355  43.1241288  39.7708716  29.5604686  43.9829876
  39.5577457  27.7418347  42.8967740  40.3832541  27.1445245  42.5513716
  39.0634306  27.1038230  44.1628675  38.5055285  26.1565099  43.9933967
  38.3017287  27.7841646  44.5777420  40.2513676  26.8137471  45.0968025
  40.8173707  27.7275924  45.4092096  39.7634263  25.9993672  46.1969554
  38.9808536  25.3604951  45.7814836  39.0528684  26.2918844  46.8907361
  40.5122510  25.6716500  46.9345194  41.1663151  25.7311256  44.6490287
  41.7873095  26.1332300  43.8431102  40.5214540  24.8741641  44.3343486
  41.7939194  25.4088689  45.5179373  38.4699112  27.6183029  41.8784372
  38.3477091  26.5910936  41.2159041  37.6637615  28.6731748  41.6824089
  37.7558701  29.5024322  42.2386000  36.6407079  28.6282278  40.6656396
  36.1179511  27.6830857  40.7389691  35.6586950  29.7852402  40.8651278
  36.1847256  30.7599321  40.7915563  35.1832390  29.7020267  41.8645467
  34.8647188  29.7516104  40.0879730  37.2034444  28.7019797  39.2628373
  36.6549565  28.1387055  38.3179767  38.3547674  29.3685542  39.0856317
  38.8038612  29.8533816  39.8427894  38.9474008  29.4707733  37.7687830
  38.1679088  29.6648066  37.0422311  39.9679479  30.6195301  37.7125970
  40.4838327  30.6123968  36.7289399  40.7260137  30.5155539  38.5203303
  39.3038425  31.8679215  37.8760985  38.9485715  31.8821407  38.7770833
  39.6272216  28.1944750  37.3355684  39.7414950  27.8988464  36.1497025
  40.0807598  27.3668435  38.2916272  39.9431301  27.5865319  39.2558484
  40.7182210  26.0946225  38.0138782  41.4879697  26.2709348  37.2766401
  41.3589248  25.5398687  39.2786521  40.6092718  25.5183067  40.1052761
  41.9067620  24.1197880  39.0589149  42.5427075  24.0880877  38.1478415
  41.0789788  23.3878670  38.9516851  42.5298673  23.8206699  39.9296942
  42.5099226  26.4694367  39.6927452  42.1796275  27.5245586  39.7433560
  43.3481165  26.3954096  38.9680797  42.8817417  26.1786203  40.6976455
  39.7730687  25.0900330  37.3870827  40.0935788  24.3995793  36.4209833
  38.5397651  25.0132832  37.9109976  38.2799446  25.5819426  38.6885970
  37.5138595  24.1358346  37.3930239  37.9288595  23.1388782  37.3376437
  36.3024343  24.1435884  38.3114880  35.8886433  25.1767284  38.3980580
  35.2124265  23.2037513  37.7696939  35.6409041  22.2074955  37.5250688
  34.7433071  23.6290659  36.8579365  34.4234850  23.0698167  38.5407743
  36.7386151  23.6964548  39.7190388  37.4873477  24.3928417  40.1487870
  37.1762595  22.6766836  39.6830996  35.8595797  23.6840743  40.3974476
  37.1322035  24.5084690  35.9794534  37.0324387  23.6688281  35.0873096
  36.9815977  25.8201660  35.7160267  37.0620358  26.5071696  36.4379448
  36.7770099  26.3124206  34.3733807  35.9066379  25.8163236  33.9648785
  36.5211553  27.8320768  34.4051348  37.4032013  28.3479851  34.8468630
  35.6529923  28.0434302  35.0633737  36.2541385  28.4137384  33.0594764
  35.0813512  28.3452827  32.3566217  34.1794996  27.8517834  32.7035639
  35.2521424  28.9558910  31.1404419  34.5807534  29.0367546  30.4365313
  36.5366710  29.4062383  31.0306374  37.2136982  29.0701676  32.2222951
  38.5587929  29.4080578  32.3810554  39.1031065  29.1559300  33.2818000
  39.1962713  30.0760653  31.3353983  40.2443821  30.3157799  31.4388901
  37.1687509  30.0847629  30.0036538  36.6538398  30.3144864  29.0856921
  38.5162688  30.4129875  30.1660310  39.0382885  30.9243314  29.3660765
  37.9361657  25.9904569  33.4402472  37.7518488  25.6222815  32.2840885
  39.1761309  26.1171252  33.9387505  39.3168165  26.3993618  34.8889778
  40.3617327  25.8510856  33.1644055  40.3213775  26.4555031  32.2668714
  41.5846028  26.2207254  34.0304175  41.6623053  25.5480860  34.9096967
  41.4747281  27.2626244  34.3980633  42.8673659  26.1451489  33.2675888
  43.2690660  27.2211583  32.4630949  42.6323153  28.0876704  32.3637269
  44.4948722  27.1818181  31.7928567  44.7905344  28.0073978  31.1615208
  45.3164610  26.0555158  31.9114285  46.2485216  26.0225334  31.3736552
  43.7028522  25.0248454  33.3931373  43.4016584  24.2005364  34.0211805
  44.9208193  24.9735263  32.7078193  45.5531133  24.1044445  32.7940156
  40.4443288  24.4055803  32.7242618  40.7085955  24.0960636  31.5663353
  40.1775418  23.4658095  33.6466896  39.9452486  23.7258439  34.5888748
  40.1597539  22.0479640  33.3405309  41.0866769  21.8083606  32.8387298
  40.0582073  21.2216757  34.5998270  39.1634926  21.5214736  35.1958896
  39.9913002  19.7096787  34.3056957  40.8999200  19.3902718  33.7511831
  39.0910967  19.4548235  33.7160414  39.9493879  19.1267899  35.2506959
  41.2790748  21.5088282  35.4456038  41.4745670  22.5912271  35.5936713
  42.1792276  21.1065337  34.9347019  41.0790951  20.9342725  36.8236065
  41.2643358  19.8350885  36.8641723  40.1102522  21.1268247  37.3053914
  41.8070428  21.5238732  37.4082380  39.0593110  21.6911674  32.3823095
  39.2429425  20.9771851  31.4004616  37.8587043  22.2460164  32.5863199
  37.6794571  22.8632199  33.3564791  36.7501391  21.9522055  31.7119282
  36.7168261  20.8812854  31.5654699  35.4389900  22.4616182  32.3471723
  34.7235886  22.7552427  31.5570314  35.6435226  23.3539289  32.9715633
  34.6751816  21.4385972  33.1927047  33.7347037  21.9291418  33.5583067
  34.2803947  20.2642838  32.3318611  35.1301818  19.6219993  32.0258783
  33.7115419  20.5847918  31.4277566  33.6420339  19.6714715  33.0158235
  35.4151149  20.9013559  34.4169779  35.6632071  21.7368503  35.0959371
  36.3466784  20.3859163  34.1024205  34.7757418  20.1758184  34.9665485
  36.9242934  22.5243079  30.3167672  36.4329182  21.9701219  29.3298741
  37.6638377  23.6389198  30.1790793  38.0219719  24.1303118  30.9795388
  37.9927776  24.1616834  28.8729020  37.1146130  24.0787147  28.2448355
  38.3781763  25.6278926  28.9447351  39.0729895  25.8025335  29.8000636
  39.0495458  26.0999390  27.6474182  38.4191891  25.8214613  26.7764185
  40.0629033  25.6644447  27.5393279  39.1400722  27.2072953  27.6636798
  37.0974492  26.4491887  29.1531614  36.5865072  26.1614062  30.0952967
  36.4020023  26.3013430  28.2987445  37.3589258  27.5253997  29.2045747
  39.0418886  23.3300435  28.1791991  38.8756514  22.9454542  27.0273637
  40.1208960  22.9429602  28.8873182  40.2510785  23.2216165  29.8423752
  41.2337185  22.2534535  28.2565381  41.3084265  22.5625149  27.2200999
  42.5638628  22.5731363  28.9706421  43.3795404  21.9104193  28.6054755
  42.4547397  22.4189942  30.0658271  43.5709219  24.3685649  27.5222165
  43.7173508  23.7779993  26.7237886  43.0050066  23.9737263  28.7149305
  43.8779347  25.6796174  27.6542476  44.3187440  26.2695289  26.8462834
  43.5688180  26.1409903  28.8486441  43.0219521  25.0661817  29.5231543
  42.6919288  25.1840442  30.5448627  41.0828118  20.7495017  28.2289969
  41.9849160  20.0296938  27.8287243  39.9284244  20.2123216  28.6424916
  39.3155220  20.7249993  29.2412955  39.5757952  18.8515487  28.2704991
  40.4657230  18.2614435  28.0907002  38.7449678  18.1803597  29.3571946
  37.9401713  18.8632200  29.7161387  38.1103650  16.8806598  28.8367547
  38.8842982  16.2417668  28.3522622  37.2975562  17.0867429  28.1100301
  37.6838581  16.3065557  29.6858462  39.6622025  17.8369036  30.5402466
  40.1355653  18.7456842  30.9612150  40.4632379  17.1403160  30.2049620
  39.0725894  17.3305423  31.3345560  38.8258443  18.8400053  26.9572696
  39.1103302  18.0837798  26.0364167  37.8139230  19.7072582  26.8204044
  37.5424208  20.2884489  27.5759287  37.0166139  19.7794851  25.6141613
  36.8033274  18.7767308  25.2627965  35.7119915  20.5232739  25.8419543
  35.0800866  20.4971665  24.9199090  35.9322228  21.8766693  26.2335242
  36.1582752  21.8321007  27.1755422  34.9506675  19.8319728  26.9760855
  35.4512931  19.9671880  27.9557168  34.8701279  18.7402576  26.7746452
  33.9158201  20.2307378  27.0513922  37.7427181  20.4757849  24.5038214
  37.3514096  20.3508631  23.3575096  38.7879102  21.2681027  24.7921182
  39.0467692  21.4331071  25.7418631  39.7491023  21.6969273  23.7929612
  40.5181654  22.2608265  24.3152472  40.3344618  20.4867817  23.0919810
  41.0679091  20.7481460  22.3289867  39.6176459  19.7827970  22.6401136
  40.9976590  19.7691950  24.1929534  41.6877072  20.4721077  24.9812470
  41.1384754  18.5188968  24.0232629  39.2250927  22.6648238  22.7952953
  39.6060824  22.6678386  21.6285040  38.3125049  23.5290783  23.2683513
  38.0841306  23.4468534  24.2373472  37.7132107  24.5538784  22.4444424
  36.9563899  25.0180245  23.0413855  38.7217733  25.6384819  22.0227830
  38.2327076  26.3358404  21.3162464  39.5612317  25.1649056  21.4630208
  39.2858634  26.4443492  23.1882497  39.8083426  25.7359426  23.8791398
  38.4772209  26.9314262  23.7769709  40.3275369  27.4559113  22.7060103
  41.0911351  26.9655907  22.0603398  40.7943040  27.8710555  23.6048511
  39.6674813  28.5557661  21.9386854  38.6948974  28.5489931  21.8496683
  40.2810508  29.4978623  21.2321803  41.5888487  29.5894762  21.2508417
  42.0708767  28.8987543  21.7738524  42.0400439  30.3344248  20.7744155
  39.5672356  30.3830618  20.5515056  38.5815391  30.3821289  20.6392330
  40.0388837  31.1814714  20.1828613  36.9870342  24.0328310  21.2319251
  37.1357626  24.5464321  20.1283622  36.1916241  22.9732223  21.4321180
  36.0707659  22.5974008  22.3412214  35.6479398  22.2217325  20.3210154
  36.4330902  22.0509761  19.5916494  35.1092555  20.8678940  20.7938477
  34.6164101  20.3012994  19.9787488  34.3956808  20.9735495  21.6404936
  36.2047459  20.0719242  21.1762612  36.6412666  20.4458366  21.9763935
  34.5432889  22.9360621  19.6088109  34.6600729  23.2721203  18.4347018
  33.4404876  23.2084901  20.3219007  33.3478402  22.9181576  21.2660695
  32.2859013  23.8235631  19.7245211  32.3092932  23.6781803  18.6499745
  30.9961255  23.1811705  20.3212379  30.0857843  23.6881188  19.9534720
  31.0244461  23.2314537  21.4164911  30.8476574  21.7110974  19.9261771
  31.3653899  21.3608340  18.8464471  30.0404557  20.9878244  20.5740515
  32.3167540  25.3269799  19.9822291  33.2949741  25.8913572  20.4714378
  31.1826154  26.0015516  19.7157639  30.4625308  25.5116633  19.2405758
  30.9881866  27.3779124  20.1289137  31.8066442  27.6964619  20.7577025
  30.9035066  28.2821876  18.8975215  30.0448952  28.0004642  18.2603667
  31.8414668  28.2133062  18.3028987  30.7464726  29.3408422  19.1986378
  29.7353970  27.5492086  20.9646778  29.6543256  28.3965178  21.8465680
  28.7415488  26.6550405  20.7994210  28.7614652  25.9841228  20.0723940
  27.5973522  26.6238440  21.6948471  27.3121746  27.6388522  21.9538942
  26.3989317  25.9250053  21.0286582  25.5900255  25.7867915  21.7860419
  26.7099296  24.9203520  20.6664700  25.8190578  26.7053130  19.8407662
  26.6180831  26.8338996  19.0764840  25.5171803  27.7210497  20.1811183
  24.6530923  25.9621448  19.1928793  24.9591870  24.9443275  18.8759821
  24.2602586  26.5011894  18.3011192  23.5919112  25.8152916  20.2267957
  23.4513569  24.9292254  20.6882894  22.6572956  26.7286161  20.3723312
  22.6901294  27.9556837  19.8796202  23.3172487  28.1348748  19.1329118
  21.8958085  28.5433028  20.0470200  21.6286819  26.3184949  21.0253255
  21.7215232  25.6395340  21.7408392  21.0886269  27.0090163  21.5383103
  27.8734276  25.9141701  23.0095545  27.0889023  26.0038500  23.9470937
  29.0076774  25.2078554  23.1129475  29.6295711  25.1151380  22.3426864
  29.3472862  24.5241247  24.3392641  28.4573131  24.3230385  24.9195327
  30.0268780  23.2027559  23.9561163  30.9447738  23.4225379  23.3778017
  29.3047724  22.6486934  23.3081132  30.4465831  22.2489422  25.0830454
  29.8798775  22.4541076  26.0185098  30.1399302  20.8155443  24.6540070
  30.6990359  20.5746527  23.7260103  29.0519623  20.6892696  24.4727838
  30.4505633  20.1054414  25.4424824  31.9491960  22.3577945  25.3394045
  32.2151064  23.3866349  25.6545153  32.4948318  22.1029568  24.4074245
  32.2458830  21.6473116  26.1426841  30.2612206  25.3529666  25.2074372
  30.2272191  25.2565163  26.4241569  31.0709544  26.2552224  24.6171788
  31.0973523  26.3706964  23.6301648  31.8890674  27.1729195  25.3848448
  32.4572558  26.5944949  26.1024564  32.8497172  27.9427124  24.4599177
  33.4297719  28.6807079  25.0645050  32.2644912  28.4974792  23.6922191
  33.8542543  27.0254578  23.7356826  34.4799737  27.6326951  23.0545001
  33.2929351  26.2777077  23.1349784  34.7611030  26.3015792  24.7325130
  35.2634761  26.8746350  25.6974403  34.9829325  24.9934782  24.4748214
  35.5517113  24.4946463  25.1281867  34.5509396  24.5670319  23.6889913
  31.0710401  28.1534529  26.1926617  31.3926589  28.4907694  27.3244449
  29.9517110  28.6282678  25.6204479  29.7021841  28.3635073  24.6914383
  29.0183673  29.5039479  26.2984557  29.5628157  30.3365273  26.7100514
  27.9409159  29.9411103  25.2868786  27.3801613  29.0588158  24.9070329
  28.4445314  30.4380719  24.4321252  26.9571770  30.9119095  25.8604575
  27.3479091  32.2329894  26.1128638  28.3658653  32.5458309  25.9176557
  26.4161377  33.1531877  26.5967794  26.7477995  34.1529683  26.7924368
  25.0823947  32.7787022  26.7903025  24.1294949  33.7242843  27.2173311
  24.6046102  34.4807244  27.5676775  25.6248478  30.5289353  26.0820347
  25.3151174  29.5137080  25.8778360  24.6875701  31.4642246  26.5346934
  23.6628926  31.1702045  26.6970185  28.3899809  28.8284452  27.4647723
  28.2109038  29.3649243  28.5570700  28.0861726  27.5582793  27.2519021
  28.2491186  27.0570309  26.4066017  27.6509486  26.7885423  28.3232699
  27.4138896  25.8946030  27.7865420  26.7700505  27.2708089  28.7502147
  28.7753913  26.5297871  29.3442741  28.8002281  26.7927895  30.5232528
  29.9245932  26.0835537  29.0396504  30.1415113  25.8722894  28.0862028
  30.8324636  25.9228931  30.1911819  30.4085262  25.2639197  30.9593482
  32.0461015  25.2418030  29.6635188  32.9281293  25.5813183  30.2383256
  32.1325467  25.5334785  28.5900128  32.0031301  23.7292053  29.7612320
  31.7335467  23.3959014  30.7976262  31.0394976  23.1327198  28.7878478
  31.1841287  23.4057917  27.7333575  30.0369387  23.4805280  29.0765732
  31.1195937  22.0228016  28.8655088  33.3620357  23.2183753  29.3687998
  34.1180336  23.7835719  29.9456547  33.5186101  23.4054071  28.2843760
  33.4327360  22.1294266  29.5731475  31.2401666  27.2473161  30.9111680
  31.5586772  27.2729880  32.0997046  31.0724723  28.3802189  30.2078649
  30.7145123  28.3403903  29.2703726  31.2113396  29.6837834  30.7927922
  32.1215563  29.6220112  31.3609272  31.2810006  30.7105268  29.6433074
  30.2589441  30.9258597  29.2619748  31.8608440  30.2126789  28.8347150
  32.0235274  32.0272540  29.9280917  32.3987413  32.4059814  28.9446658
  31.0923158  33.0934403  30.5015306  30.6901849  32.7672840  31.4830260
  30.2455502  33.2780499  29.8070678  31.6540547  34.0409326  30.6484551
  33.2287870  31.8165235  30.8472033  33.8421348  30.9763669  30.4663027
  32.8768811  31.5675060  31.8734020  33.8553574  32.7282726  30.9025700
  30.1370722  30.0556375  31.7915844  30.4126359  30.5488450  32.8878260
  28.8671092  29.7719003  31.4718926  28.6097496  29.3816125  30.5822223
  27.7756596  29.9613877  32.3924117  27.8179440  30.9547151  32.8043838
  26.4715713  29.8727013  31.5980946  26.4907731  28.9437761  30.9841091
  25.3074545  29.8659410  32.5133048  25.2262949  30.5872871  33.3271106
  25.6932912  28.9656254  32.9474250  24.3010428  29.6043039  32.1235849
  26.1795085  31.0266014  30.6949629  27.0217430  31.1011172  29.9817977
  26.1100920  31.9294842  31.3435530  24.8526271  30.8049463  29.9597150
  23.9720472  30.9105352  30.6312626  24.8210121  29.7915307  29.4990105
  24.7637954  31.5783450  29.1831389  27.9473967  29.0513835  33.6214900
  27.6119608  29.3868769  34.7588687  28.4947978  27.8461434  33.4336844
  28.6154853  27.5042514  32.4963573  28.6858449  26.9225411  34.5492522
  27.7592274  26.8335289  35.1113091  29.2561100  25.5880521  34.0850632
  30.0692949  25.5385306  33.3484620  28.6470611  25.2497243  33.3307428
  29.3251588  24.5228718  35.1361868  28.4218672  24.3258629  36.1803270
  27.5235374  24.8438452  36.4053692  28.5999323  23.3809070  37.1312310
  27.6334604  23.0538561  37.4737802  29.7780824  22.6395533  37.1699250
  29.8663287  21.8122274  37.8543717  30.5227865  23.8447172  35.1995213
  31.2743046  24.1442371  34.4900289  30.7731664  22.9323811  36.2291301
  31.7370740  22.4754851  36.3014477  29.7154600  27.3381203  35.4673620
  29.5927587  27.2112531  36.6784046  30.7958612  27.8332465  34.8681848
  30.8699909  27.8318322  33.8645138  31.8747629  28.3414427  35.6589360
  32.6547957  28.6333170  34.9807072  32.1597390  27.5603375  36.3499877
  31.4359390  29.5421030  36.4530703  31.8503911  29.7362396  37.5932730
  30.5396724  30.3737506  35.8735422  30.2119095  30.2273792  34.9367761
  29.9587755  31.4764817  36.5993147  30.7677553  32.0840105  36.9774496
  29.0820790  32.3211355  35.6728357  28.2378865  31.7208801  35.2725499
  29.6773368  32.7010325  34.8160320  28.6555393  33.1956253  36.2130221
  29.1387316  31.0342683  37.7935069  29.3248082  31.5228065  38.9028796
  28.2613630  30.0334831  37.6305949  28.1302487  29.6198211  36.7285244
  27.5021831  29.5040423  38.7395113  27.0334835  30.3353857  39.2499775
  26.4096699  28.5782754  38.2350832  26.8180043  27.7376065  37.6297713
  25.7821587  29.2294391  37.6102403  25.7732028  28.1811632  39.0541716
  28.3357420  28.7765297  39.7576924  28.0549609  28.8161223  40.9486563
  29.4080650  28.1023823  39.3230204  29.6097553  28.0249376  38.3430214
  30.3533138  27.4958989  40.2286809  29.7945375  26.8659552  40.9071691
  31.3594121  26.6411006  39.4673398  31.6813915  27.1707919  38.5415746
  32.5967359  26.3188070  40.3131304  32.2766185  25.9064025  41.2925185
  33.2253880  27.2182482  40.4730934  33.2130943  25.5472464  39.8045531
  30.6872425  25.3167138  39.0833690  29.8035961  25.4914680  38.4375776
  30.3619408  24.7752800  39.9957510  31.4091322  24.6794096  38.5290209
  31.0359241  28.5245001  41.1044842  31.1427155  28.3690535  42.3162824
  31.4763444  29.6528652  40.5173681  31.3776881  29.7802812  39.5270714
  32.0945748  30.7209594  41.2800620  32.8935211  30.2810830  41.8611517
  32.6657606  31.8187382  40.3611434  33.2649642  31.3379936  39.5563965
  33.3314284  32.4900412  40.9502799  31.6384432  32.5977905  39.7596152
  30.9622628  31.9798651  39.4226866  31.1389364  31.3448398  42.2681411
  31.5013772  31.6588413  43.3941416  29.8663125  31.5005803  41.8759909
  29.5884153  31.2681509  40.9418472  28.8300938  31.9483904  42.7701649
  29.1091163  32.9024417  43.1954091  27.5447396  32.1000126  41.9949107
  27.3216226  31.1927859  41.3868776  26.4137072  32.3280183  42.9648125
  26.6684343  33.0980888  43.7170869  26.1608667  31.3883284  43.5030823
  25.5548422  32.6881934  42.3616747  27.6081638  33.3255964  41.0814071
  28.4301562  33.2321914  40.3488066  27.7707959  34.2386099  41.6909578
  26.6491747  33.4443301  40.5321128  28.6404475  31.0284773  43.9579229
  28.5489786  31.4573478  45.1037381  28.6244036  29.7095274  43.7416722
  28.6695151  29.3103924  42.8193407  28.5017487  28.8088569  44.8581563
  27.6989414  29.1414716  45.5019996  28.1741344  27.4267526  44.3491872
  28.1595228  26.7369924  45.2307436  28.9469299  27.0571710  43.6382212
  26.8387139  27.5006697  43.6104964  26.7634987  28.2600251  42.8237658
  26.6503142  26.3517290  42.6929702  26.3686451  25.9562301  43.5945292
  27.4469369  25.5911140  42.5068842  25.6056973  26.1490958  42.3730244
  25.6582979  27.6704743  44.6037938  25.6422928  28.7350983  44.8938430
  25.7107629  27.0471128  45.5244948  24.7210247  27.3887857  44.0924450
  29.7230028  28.7026331  45.7146739  29.6322081  28.4370206  46.9101868
  30.9081066  28.9368161  45.1441797  30.9818147  29.1202508  44.1614822
  32.1104106  28.9225348  45.9306545  32.0411380  28.1333493  46.6708513
  33.3551789  28.6878669  45.0580576  34.2176059  29.2794012  45.4408976
  33.1361458  29.0396423  44.0270107  33.8223568  27.2218815  45.0130181
  33.8994334  26.8343781  46.0589025  32.8640133  26.3262057  44.2273961
  32.7732046  26.7161854  43.1933975  31.8568947  26.3228553  44.6911740
  33.2520830  25.2875753  44.1804432  35.2143532  27.1581051  44.3870298
  35.9073047  27.7265449  45.0148243  35.2113813  27.6047256  43.3710835
  35.5776381  26.1131701  44.3357278  32.2813121  30.1925965  46.7141073
  32.9118439  30.1990868  47.7498256  31.6940519  31.3282207  46.3380697
  31.1906225  31.4232305  45.4759782  31.8295686  32.5039964  47.1809823
  32.8680561  32.6167386  47.4754571  31.4195840  33.7677596  46.4298741
  31.3776612  34.6394021  47.1273300  30.3960715  33.6135627  46.0100125
  32.4313312  34.0837918  45.3185491  32.5986090  33.2020824  44.6782711
  33.3983563  34.4013831  45.7579198  31.9020929  35.2189380  44.4789061
  31.0393683  35.9480184  44.9524105  32.4811676  35.4075436  43.2733399
  32.0568692  36.0596541  42.6473145  33.3412592  34.9364745  43.0979498
  31.0338807  32.4238972  48.4603337  31.3470839  33.0953851  49.4427335
  30.0255334  31.5378620  48.4985530  29.7595243  31.0239751  47.6877484
  29.1900271  31.4075510  49.6668511  29.1863474  32.3366762  50.2184994
  27.7479714  31.0795159  49.2414642  27.1177467  30.9603228  50.1540959
  27.7259711  30.1260398  48.6694939  27.1316070  32.2054124  48.3785682
  26.1407747  31.8877016  48.0079063  27.7754206  32.3991584  47.4942644
  26.9655582  33.5214473  49.1481875  26.6326272  33.4913722  50.3614607
  27.1868932  34.6042944  48.5474088  29.6906535  30.3388585  50.6077487
  29.3926454  30.3356263  51.8013223  30.5374323  29.4097445  50.1282116
  30.7640359  29.3730750  49.1589597  31.1710207  28.4377080  50.9981606
  30.4497788  28.1129231  51.7365926  31.6391914  27.2358197  50.1939664
  32.2794021  27.5704749  49.3435355  32.4372487  26.2623826  51.0722381
  31.8738251  26.0333314  52.0033356  33.4261510  26.6887733  51.3424340
  32.6027532  25.3136996  50.5180241  30.4063287  26.5125229  49.6260897
  29.8273704  27.1778708  48.9550182  29.7412603  26.1729574  50.4470523
  30.7299705  25.6282238  49.0374447  32.3073338  29.0642417  51.7793855
  32.4579522  28.8813617  52.9879232  33.1011036  29.9196271  51.1188360
  33.0346965  30.0301116  50.1268225  34.1442010  30.6682031  51.7880023
  34.6870465  29.9820018  52.4372062  35.0390671  31.3820623  50.7740911
  35.7080389  32.1566190  51.1995933  34.5028886  31.7387704  49.8771981
  35.8501202  30.3036838  50.3697660  36.9105541  29.9647400  51.1947481
  37.3983912  30.7058018  51.8308280  37.5170724  28.7709422  50.9309351
  38.5614821  28.9285686  51.0250803  36.9293047  27.8653643  49.9965495
  37.2839769  27.0362995  49.4499958  35.4794388  29.4992219  49.2967213
  34.6393918  29.6281064  48.7140450  36.0462457  28.3078181  49.0672614
  35.9022037  27.7688786  48.1313731  33.6687111  31.7352276  52.6941035
  34.3521422  32.1126924  53.6440210  32.4590930  32.2487931  52.4584521
  31.9209870  31.9949239  51.6552086  31.8513000  33.0997944  53.4407183
  32.5646158  33.8701900  53.7060709  30.5972094  33.7394810  52.8691214
  29.8015971  32.9823638  52.6801467  30.8369986  34.1747127  51.8816704
  30.0678267  34.8293598  53.7945570  30.8741861  35.5556523  54.0455201
  29.7301311  34.3574457  54.7431662  28.8724133  35.5227435  53.1881076
  28.4090311  36.2076546  53.9310706  28.1466297  34.7491278  52.8263552
  29.3697339  36.3362778  52.0445053  30.3419427  36.3409125  51.8373350
  28.5272190  36.8709287  51.1827839  27.2370164  36.8267350  51.3756959
  26.9184912  36.3000208  52.1496719  26.6267524  36.9562004  50.6014375
  28.9687288  37.5639477  50.1643849  28.3105795  37.7619481  49.4485819
  29.9470640  37.6406677  50.0572161  31.5035925  32.3706545  54.7220297
  31.6720753  32.8843270  55.8248693  31.0280961  31.1196973  54.6182276
  30.8821660  30.6756439  53.7345722  30.8402682  30.2797886  55.7766194
  30.2561918  30.8373540  56.4966340  30.0874299  28.9950138  55.3806728
  30.6798376  28.4278885  54.6324729  29.1066502  29.2583266  54.9364177
  29.8395293  28.1089651  56.5598522  28.9112108  28.4862334  57.5400887
  28.3843898  29.4250697  57.4420378  28.6681637  27.6528375  58.6376596
  27.9455145  27.9509595  59.3810945  29.3621337  26.4409665  58.7575618
  29.1711677  25.7886384  59.5911066  30.5326927  26.8985956  56.6896413
  31.2498745  26.6080518  55.9353590  30.2986903  26.0653170  57.7865947
  30.8334201  25.1300912  57.8671058  32.1426525  29.9590789  56.4736521
  32.2248171  29.9710241  57.6943369  33.2179275  29.6976290  55.7154858
  33.1371594  29.6591591  54.7186303  34.5237953  29.4870931  56.2923562
  34.4548987  28.6764799  57.0079514  35.5098783  29.1178933  55.1915092
  35.6077712  29.9177430  54.4301212  35.1496290  28.1946290  54.6846395
  36.5170925  28.9138191  55.6197259  35.0321196  30.6987498  57.0437089
  35.5984345  30.5969933  58.1279245  34.8026293  31.9017259  56.4962319
  34.3560843  31.9827315  55.6031955  35.1895316  33.1186644  57.1589142
  36.2028981  32.9911417  57.5165839  35.0608534  34.2752007  56.1535858
  33.9967973  34.5237723  55.9655833  35.4777458  33.9890581  55.1846811
  35.8049173  35.4947196  56.5821037  37.1701700  35.4493102  56.9124272
  37.7113445  34.5227365  56.8903695  37.8490179  36.6145736  57.2716060
  38.8948568  36.5871306  57.5383682  37.1598554  37.8193512  57.2875631
  37.8417451  38.9566203  57.6724719  37.5678535  39.6689241  57.0697322
  35.1443070  36.7250208  56.5779536  34.1069750  36.7548120  56.2941501
  35.8189875  37.8974172  56.9256058  35.2964850  38.8415167  56.9421949
  34.3263382  33.3965903  58.3725296  34.7904856  33.9560445  59.3573491
  33.0516443  32.9662758  58.3568630  32.6576625  32.5476895  57.5354335
  32.2131136  33.0199832  59.5354040  32.2049537  34.0426515  59.8901436
  30.7723654  32.5812513  59.1697326  30.7870249  31.5771586  58.7030069
  30.3340509  33.2886857  58.4440564  29.8687035  32.5132832  60.3626343
  29.3960359  33.6922285  60.9551214  29.6953904  34.6442739  60.5491433
  28.5564371  33.6375317  62.0715118  28.1722478  34.5486748  62.5101751
  28.2019233  32.3928022  62.5931326  27.3314333  32.3058650  63.6749860
  27.1523790  33.2219138  63.9833598  29.5126532  31.2696492  60.9083593
  29.8770154  30.3596188  60.4536992  28.6898634  31.2116066  62.0361207
  28.3958296  30.2612078  62.4486791  32.7433556  32.1763279  60.6804387
  32.8280941  32.6169115  61.8271492  33.1441855  30.9283199  60.3925152
  33.0513408  30.5668747  59.4586990  33.7184070  30.0699587  61.3995393
  33.0372084  30.0434278  62.2339379  33.9422979  28.6487977  60.8540405
  34.3991394  28.0103186  61.6423274  34.6402856  28.7337273  59.9938567
  32.6712668  27.9864621  60.3192335  32.9428292  27.0235168  59.8278828
  32.2241687  28.6254560  59.5331970  31.6327167  27.7581023  61.4122210
  30.6617108  27.5435490  60.9168457  31.5081371  28.7007861  61.9912567
  32.0719199  26.6175223  62.3118476  32.9919756  26.8789301  62.8771971
  32.2593028  25.7062857  61.6986568  31.0042623  26.3328093  63.2750297
  30.1474949  26.1153674  62.7347897  30.8292236  27.1664280  63.8742252
  31.2983433  25.5218122  63.8569443  35.0121244  30.6119835  61.9522781
  35.2681044  30.5283928  63.1570898  35.8507349  31.1828305  61.0695344
  35.6207007  31.2209563  60.0925112  37.0907439  31.7925220  61.4554852
  37.5958902  31.0502690  62.0554649  37.8678406  32.1825778  60.1706031
  37.3838955  33.0518753  59.6810299  37.7956670  31.2972828  59.4944572
  39.3653385  32.4807117  60.3392476  39.8501569  32.2531157  59.3521934
  39.6539218  33.9562909  60.6751878  39.2546345  34.1971072  61.6803944
  39.2150670  34.6241698  59.9069556  40.7304502  34.2058197  60.7005311
  39.8708568  31.5206049  61.4090312  39.7005510  30.4836248  61.0806493
  39.4948436  31.7382246  62.4184565  40.9071091  31.5834651  61.6529740
  36.8970210  32.9930446  62.3505304  37.5468666  33.1224106  63.3844755
  35.9479246  33.8781054  62.0172145  35.4048254  33.7729983  61.1812735
  35.6650700  35.0318905  62.8360448  36.6028148  35.5025743  63.0939290
  34.7500954  36.0228916  62.1014452  34.3923625  36.7961327  62.8228868
  33.8668004  35.4791298  61.6981376  35.4327048  36.7737463  60.9517803
  35.8323632  36.0558950  60.1966053  34.3895988  37.6578333  60.2734400
  33.8594503  38.2574337  61.0402803  33.6504385  37.0262058  59.7379473
  34.8728472  38.3473426  59.5511050  36.5944805  37.6251157  61.4656805
  37.4361266  36.9757821  61.7860801  36.2592423  38.2360194  62.3308997
  36.9537108  38.3031734  60.6628461  35.0243934  34.6821272  64.1489495
  35.2487553  35.3376158  65.1640539  34.2060452  33.6188537  64.1776943
  33.9934202  33.1056685  63.3426512  33.6457690  33.1368184  65.4097853
  33.2079055  33.9947485  65.9020751  32.5820064  32.0619269  65.1118748
  33.0542127  31.2098523  64.5791755  31.8534088  32.5039325  64.3973641
  31.8737015  31.5543707  66.3724659  32.6148894  31.0948376  67.0666919
  31.1575145  30.7577573  66.0803243  31.1352961  32.6887107  67.0979792
  31.8453897  33.5188064  67.3233520  30.7667388  32.3316449  68.0828977
  29.9829928  33.2605520  66.2676641  30.3126857  33.5493869  65.2463977
  29.5541493  34.1582439  66.7557999  28.9161424  32.2471258  66.1331708
  28.7521765  31.7460956  67.0303991  29.1470336  31.5593115  65.3928124
  28.0297629  32.7365999  65.8376351  34.6848212  32.5819358  66.3625730
  34.6852835  32.8651259  67.5602404  35.6376341  31.8059805  65.8246079
  35.6322708  31.5919092  64.8458467  36.7541302  31.3438844  66.6044530
  36.3587822  30.8466960  67.4787309  37.6003586  30.3839086  65.7498804
  38.0427840  30.9311560  64.8885346  36.9214354  29.6162512  65.3284618
  38.7094955  29.7156579  66.5555734  39.3249520  30.5131255  67.0159794
  39.3875911  29.1453657  65.8777060  38.1338848  28.7881583  67.6415461
  37.4784680  29.3454955  68.3417139  39.0022278  28.3787586  68.2171511
  37.2760050  27.6995618  67.0056538  37.7963856  27.4345026  66.0993217
  36.3340208  27.9728729  66.5200372  37.0429071  26.5586331  67.9192778
  36.3855469  26.9052701  68.6485456  37.9458329  26.2676858  68.3610573
  36.6555187  25.7586038  67.3795765  37.6230629  32.4690172  67.1278006
  38.1027990  32.4366914  68.2605215  37.8533577  33.5008066  66.2920766
  37.4587185  33.5259638  65.3712667  38.6264850  34.6535645  66.6879793
  39.5434844  34.2937145  67.1398118  38.9682403  35.5249086  65.4710814
  38.0437746  35.9060904  64.9887451  39.5350566  34.9251106  64.7288774
  39.5957048  36.3908208  65.7796710  37.9470057  35.4913036  67.7455213
  38.5912624  35.9696968  68.6677691  36.6159864  35.6782711  67.6647488
  36.0808630  35.3325539  66.8914595  35.8619128  36.3563162  68.7020391
  36.3368510  37.3142181  68.8731228  34.3933346  36.5669271  68.2476644
  33.8606868  35.5947516  68.2248545  34.4054524  36.9828347  67.2220006
  33.6131960  37.5200301  69.1551404  34.2224477  38.1667245  70.0476327
  32.3797807  37.6365399  68.9380729  35.9062646  35.5910449  70.0136835
  36.1121022  36.1244097  71.0981665  35.7524862  34.2597003  69.9651003
  35.5783363  33.7866270  69.1001591  35.7880125  33.4677137  71.1710898
  35.1064285  33.9093616  71.8850827  35.3364184  32.0384655  70.8716511
  36.0625611  31.5463408  70.1859511  34.3478750  32.0671034  70.3570064
  35.1875236  31.1888963  72.1435364  34.4817446  31.6621886  72.8558526
  36.1638129  31.0587513  72.6518131  34.6614737  29.7983219  71.8425681
  34.4533002  29.4589216  70.6457302  34.5487333  29.0093703  72.8093610
  37.1528506  33.4953449  71.8283848  37.3001112  33.6079964  73.0497583
  38.2137198  33.5014420  70.9913077  38.0824336  33.4333309  69.9922166
  39.5836802  33.5314419  71.4809177  40.2211756  33.1216250  70.7138169
  39.6322499  32.9579606  72.3977453  40.1179315  34.8978832  71.8060235
  41.2045786  34.9971785  72.3651192  39.4085917  35.9855550  71.4637319
  38.5720497  35.9049039  70.9147179  39.8293205  37.3325480  71.7992337
  40.6581200  37.2917482  72.4907066  40.2652989  38.1051479  70.5406303
  40.5250619  39.1502073  70.8161188  39.4084880  38.1488609  69.8344364
  41.4745050  37.4814366  69.8137279  41.2251915  36.4333052  69.5302980
  41.7860233  38.2575940  68.5330584  41.9938183  39.3197443  68.7768982
  40.9119113  38.2278517  67.8500424  42.6659393  37.8273565  68.0126555
  42.7071303  37.4392506  70.7123323  42.5310027  36.8364205  71.6220593
  42.9447042  38.4658391  71.0454543  43.5855842  37.0329354  70.1786529
  38.7782044  38.1252637  72.5461105  38.9470097  39.3194207  72.7927884
  37.7052703  37.4729593  73.0304171  37.5232834  36.5245092  72.7752533
  36.7195951  38.1674142  73.8398906  36.7451672  39.2305968  73.6372452
  35.3088289  37.6323932  73.5466387  35.2369627  36.5391459  73.7198457
  35.0762103  37.8082452  72.4714230  34.5390315  38.1553142  74.1526252
  37.0046030  38.0063770  75.3130548  37.1930922  38.9760442  76.0365978
  37.0694607  36.7508965  75.7960392  36.9258074  35.9775590  75.1849507
  37.3122787  36.4872812  77.2070029  37.1226348  37.3730194  77.7993006
  36.4130505  35.3318359  77.7135737  36.6716870  35.0687418  78.7634430
  36.5683171  34.4300486  77.0773699  35.0385830  35.7164882  77.6863612
  34.9420792  36.2891332  76.9137539  38.7366241  36.0840629  77.4879362
  39.2341361  36.2958414  78.5849084  39.4364213  35.5025956  76.4943307
  39.0252574  35.3179831  75.6104728  40.7987374  35.0392426  76.6834256
  40.8615165  34.4933144  77.6134232  41.2500580  34.1537661  75.4872946
  42.3593680  34.1943421  75.3876029  40.7910293  34.5932637  74.5851229
  40.9214801  32.6398568  75.4580625  41.3212735  32.2496268  74.4856925
  41.6473505  31.8826310  76.5672895  41.3194635  32.2838662  77.5372937
  42.7436251  32.0265527  76.4769987  41.4119289  30.7985651  76.5309933
  39.4290585  32.3174133  75.4574526  38.9264450  32.9231617  74.6779246
  38.9832186  32.5424983  76.4478187  39.2857587  31.2404886  75.2159527
  41.7760915  36.2058899  76.7969034  42.8251694  36.1088245  77.4341082
  41.4456921  37.3551797  76.1760901  40.5843802  37.4264458  75.6925955
  42.3331001  38.4972014  76.1645799  43.2809612  38.2467543  76.6170618
  42.6028634  38.9760379  74.7191156  41.6460192  39.2098223  74.1945795
  43.1048341  38.1559892  74.1563729  43.4660278  40.1090076  74.7247439
  43.0045692  40.7825173  75.2459401  41.7927137  39.6508664  76.9732636
  42.5186416  40.2166558  77.7936206  40.5430541  40.0573945  76.7152922
  39.9668499  39.6621000  76.0059853  39.8932533  41.0806423  77.5037422
  40.6310637  41.6973314  77.9992442  39.0258325  41.9816833  76.5847181
  38.2024389  41.3737081  76.1523511  39.6776087  42.3220327  75.7490470
  38.4076058  43.2443696  77.2461304  37.7304587  42.9635417  78.0766959
  37.7991478  43.7740592  76.4831636  39.4549007  44.2275633  77.7655048
  40.5791231  44.2404729  77.1923531  39.1697541  44.9376846  78.7671689
  39.0615031  40.4142208  78.5872914  38.6692177  39.2493448  78.4907042
  38.7584794  41.1511146  79.6724073  39.1265558  42.0697808  79.7747821
  37.9387805  40.6585189  80.7588509  38.2324911  39.6372651  80.9718184
  38.1753770  41.5216367  82.0246996  37.7890112  42.5443208  81.8304801
  39.2591556  41.5743844  82.2391750  37.4759871  40.9624614  83.2544508
  37.8606632  39.8842673  83.7760207  36.4767454  41.6301696  83.6437071
  36.4714339  40.5974294  80.3550223  35.6647874  41.4831346  80.6348967
  36.1030570  39.5373096  79.6212193  36.8488965  38.9490503  79.2809277
  34.7208489  39.2362354  79.3154015  34.0918481  39.6587015  80.0862661
  34.6535210  38.1626334  79.2601232  34.2197590  39.7779346  78.0124129
  33.8310556  38.9858764  77.1520543  34.1817245  41.1186315  77.8573113
  34.5806153  41.7271629  78.5482197  33.5126467  41.7300414  76.7353573
  32.6560922  41.1233354  76.4637917  33.0297501  43.1469678  77.0936001
  33.8902639  43.7295305  77.5028168  32.2616263  43.0280144  77.8666873
  32.2850148  43.9420381  76.0179805  32.8840670  43.9877402  75.0897766
  32.2078772  44.9840344  76.3948842  30.8613470  43.4267541  75.7562406
  30.1894368  44.2544113  75.4503056  30.4482155  42.9564010  76.6670550
  30.8823210  42.4213086  74.6651409  31.7068424  42.3079534  74.1124964
  29.8171113  41.7021006  74.3609928  28.6490889  41.8144158  74.9491926
  28.5342114  42.4225700  75.7279102  27.8946538  41.2291983  74.6873727
  29.9076803  40.9121564  73.3205074  29.2204586  40.2136574  73.2204460
  30.7959495  40.8263689  72.8594593  34.4032341  41.8366977  75.5334734
  35.5441822  42.2741665  75.5943220  33.8705960  41.4764369  74.3589926
  32.9579968  41.1007513  74.2723730  34.6066329  41.5808771  73.1225155
  35.6005826  41.2024987  73.3174264  33.9365920  40.7280255  72.0152141
  33.8620836  39.6870849  72.3930316  34.5907522  40.6923848  71.1145228
  32.6176758  41.1862835  71.6697208  32.6699454  41.3217655  70.7010063
  34.7002807  43.0201321  72.6464028  33.7481473  43.7782606  72.8276813
  35.7708953  43.4719368  72.0151736  37.0223892  42.7309001  71.8377528
  36.8242173  41.7410332  71.3829144  37.5313033  42.5804100  72.8178577
  35.8342329  44.8305590  71.4918948  35.4663408  45.5181552  72.2425504
  37.3167973  45.0129593  71.1653642  37.7989538  45.3957232  72.0804424
  37.5135714  45.7007988  70.3172424  37.8585356  43.6091511  70.9098649
  37.6771204  43.3437824  69.8463949  38.9399466  43.5483500  71.1263436
  34.9787811  45.0484687  70.2610049  34.6013051  46.1874641  69.9942363
  34.7301285  43.9956878  69.4718452  35.0720909  43.0921944  69.7045620
  33.9453482  44.0890049  68.2718070  33.4682399  45.0608931  68.2411370
  34.7988229  43.9157978  67.0185589  35.6444737  44.6408277  67.0964372
  35.3840892  42.4904384  66.9166999  34.5806241  41.7573218  66.6875136
  35.8864458  42.1927920  67.8567413  36.1355331  42.4501027  66.0973661
  34.0220228  44.2937666  65.7479018  33.5400461  45.2741600  65.9173094
  33.2331217  43.5373428  65.5541008  34.9208305  44.4289506  64.5218838
  35.4273573  43.4632746  64.3114680  35.6981693  45.2006303  64.7100553
  34.3193163  44.7157603  63.6339838  32.8360266  43.0742110  68.3861148
  32.9860290  41.9970904  68.9629897  31.6346804  43.4385951  67.9248858
  31.5240108  44.3186831  67.4785808  30.5056776  42.5325241  67.9640370
  30.6289148  41.8456086  68.7948046  29.1716268  43.2953901  68.1141313
  29.1712373  43.8558295  69.0445037  28.3142018  42.6428685  68.2226539
  28.9128494  44.2238685  67.0700726  29.3860333  45.0181754  67.3339399
  30.4077864  41.6837980  66.7251025  31.1094961  41.8925900  65.7386099
  29.4728541  40.7165577  66.7175053  28.8637252  40.5519291  67.4950381
  29.2654124  39.8785038  65.5554376  30.2303666  39.6235061  65.1551043
  28.5528163  38.5900260  65.9525053  29.0854858  38.1579671  66.8381200
  27.0882674  38.8307545  66.3256163  26.5002043  39.2759810  65.5018230
  27.0162232  39.5043199  67.1592893  26.6032026  37.8872448  66.6600744
  28.5711061  37.5364761  64.8463016  28.1234888  37.9488179  63.9175351
  27.9138314  36.7048725  65.1871427  29.9683516  36.9954275  64.5828612
  30.5159152  36.8539093  65.5424567  30.5323586  37.7085041  63.9435475
  29.8905494  36.0165930  64.0637795  28.5526420  40.6199172  64.4331449
  28.7158078  40.3182909  63.2538616  27.7645117  41.6641621  64.7530023
  27.6307699  41.9441705  65.6945290  27.0864656  42.4153323  63.7255912
  26.6829647  41.7303799  62.9965724  25.9348742  43.2144220  64.3297253
  25.4989887  43.9080637  63.5727746  26.3434105  43.7742005  65.1882267
  24.8131235  42.3609173  64.9158602  25.2393549  41.7747332  65.7537667
  24.4563267  41.6444353  64.1454170  23.6959189  43.2876762  65.3900519
  23.2896308  43.8436456  64.5132739  24.0892285  43.9928700  66.1593444
  22.6043961  42.4757197  65.9901938  22.7488072  41.4915113  66.0651139
  21.4656367  43.0021436  66.4268428  21.2876045  44.3073061  66.4078627
  21.9863599  44.8651329  65.9783246  20.4600183  44.7359257  66.7653646
  20.5695079  42.2362207  66.9973553  20.7315075  41.2651374  67.0042217
  19.7580099  42.7036189  67.3256272  27.9991084  43.3649559  62.9891065
  27.9174516  43.5312681  61.7755308  28.9336870  43.9997927  63.7223695
  28.9959080  43.8534708  64.7049141  29.9846449  44.7977028  63.1293507
  29.5212975  45.5435891  62.4974373  30.8260706  45.4897440  64.2215139
  31.6699589  46.0397599  63.7448680  31.2464078  44.7078140  64.8971132
  29.9866825  46.4983383  65.0247102  29.0916900  45.9835503  65.3972387
  29.6660984  47.3292952  64.3686103  30.7311033  47.0440089  66.2335565
  31.8270322  46.6309934  66.5862542  30.0562860  47.9447229  66.9666822
  30.5195912  48.3514066  67.7552997  29.1274888  48.2232792  66.7444056
  30.8920102  43.9903848  62.2373647  31.2335988  44.3982569  61.1288485
  31.2636858  42.7815699  62.6900765  31.0013568  42.4402257  63.5938463
  32.0116900  41.8733556  61.8561457  32.8662808  42.4138330  61.4678303
  32.5195187  40.6619873  62.6490573  32.9502921  39.9169855  61.9433617
  31.6588494  40.1948804  63.1737279  33.6132930  41.0198315  63.6645730
  33.1703932  41.6429438  64.4687162  34.3754626  41.6467808  63.1542508
  34.4266010  39.5561826  64.3662488  33.0421026  38.9711281  65.3833685
  32.1043776  38.9041974  64.8044914  32.8662336  39.6387427  66.2555946
  33.2506498  37.9542760  65.7699390  31.2605491  41.3969263  60.6384197
  31.8483559  41.2164415  59.5779180  29.9380066  41.1813648  60.7513739
  29.4704799  41.2862897  61.6309061  29.1154096  40.8034668  59.6235287
  29.5433790  39.9190456  59.1754161  27.6839844  40.5131069  60.1013178
  27.1630803  41.4402189  60.4230474  27.7041641  39.8114361  60.9604598
  27.1028608  40.0317344  59.2863055  29.0765174  41.8642319  58.5448367
  29.2442580  41.6003134  57.3520629  28.9005465  43.1262997  58.9684895
  28.7466179  43.3163280  59.9394041  28.9028704  44.2618815  58.0826956
  28.1493936  44.1073556  57.3235363  28.5382670  45.5015623  58.9365420
  29.2163251  45.5502218  59.8166704  27.4941719  45.4175075  59.3001695
  28.6599745  46.7850361  58.1929259  27.6742354  47.1757347  57.2739356
  26.8194267  46.5383570  57.1025199  27.7975439  48.3934364  56.5956917
  27.0420682  48.7088466  55.8910656  28.9074624  49.2027028  56.8491790
  29.0436238  50.4391687  56.2366190  29.5683581  50.9976229  56.8152042
  29.7687273  47.6090640  58.4267887  30.5251428  47.3110681  59.1358790
  29.8952934  48.8156212  57.7459582  30.7582061  49.4377437  57.9061257
  30.2180415  44.4478977  57.3452802  30.2644435  44.5347407  56.1176705
  31.3392074  44.4446587  58.0887244  31.2919641  44.3194234  59.0826169
  32.6543102  44.6644652  57.5223705  32.5931206  45.5285842  56.8742285
  33.6714736  44.9307863  58.6228322  33.6751105  44.0807263  59.3447999
  35.0819662  45.1191307  58.0484964  35.1015044  45.9792319  57.3462737
  35.4340922  44.2103977  57.5205909  35.7893527  45.3309646  58.8789478
  33.2774511  46.2159065  59.3733715  32.2835660  46.1106949  59.8499200
  33.2498163  47.0747636  58.6699677  34.0208238  46.4135023  60.1713887
  33.0737552  43.5153948  56.6319995  33.6833315  43.6858029  55.5734016
  32.7018991  42.2855520  57.0185031  32.1618485  42.1516021  57.8537971
  32.9499790  41.1065615  56.2265527  34.0092170  41.0777621  56.0088999
  32.5673860  39.8310851  56.9963665  31.5148717  39.8933804  57.3497071
  33.2281060  39.7404187  57.8907086  32.7181926  38.6796194  56.1787205
  32.3123273  38.8821211  55.3267330  32.2397803  41.1205228  54.8914103
  32.8088558  40.7261044  53.8748458  30.9760958  41.5776452  54.8551289
  30.4861828  41.8361232  55.6947659  30.2761301  41.7137018  53.5871825
  29.2522134  41.9713492  53.8024926  30.3698123  40.7845908  53.0418392
  30.8549541  42.7984431  52.7175610  30.9569268  42.6503869  51.4989315
  31.2980727  43.9102672  53.3269830  31.2408149  44.0048173  54.3251369
  31.8273837  45.0520422  52.5995155  31.1456883  45.2714206  51.7901334
  31.8980211  46.2300911  53.6102196  32.6740618  45.9967625  54.3684457
  30.9008620  46.2390819  54.1117912  32.1288464  47.6789669  53.1248780
  31.6267521  48.3566426  53.8655575  33.6128517  48.0400605  53.1370225
  34.1557447  47.4015229  52.4094064  34.0295342  47.8715861  54.1513686
  33.7535529  49.1057617  52.8572431  31.5196776  47.9692785  51.7567645
  30.4250910  47.7854347  51.7864226  31.9851883  47.3166397  50.9900692
  31.6922874  49.0311982  51.4796788  33.1615030  44.7312589  51.9434088
  33.4936429  45.2081766  50.8572632  33.9701802  43.8573390  52.5754466
  33.7007273  43.4827398  53.4618466  35.2143112  43.3979788  51.9901777
  35.7887153  44.2739871  51.7177061  36.0041244  42.5694235  53.0136168
  36.1065005  43.1763503  53.9349969  37.0117290  42.3366936  52.6060166
  35.3469939  41.3586728  53.3662820  34.5012264  41.5654815  53.7868536
  35.0564423  42.5840848  50.7213719  35.7053679  42.8678111  49.7137254
  34.1288175  41.5961187  50.7239572  33.7075371  41.3235116  51.5903373
  33.7746966  40.8368078  49.5402185  34.6738878  40.3790375  49.1483530
  32.6904106  39.7592178  49.7909096  32.2402684  39.4516866  48.8183627
  31.9021791  40.1744899  50.4575176  33.2059014  38.5005314  50.4181599
  34.4876881  38.3616901  50.9709005  35.1977286  39.1757172  50.9460809
  34.8816389  37.1398583  51.5286990  35.8483971  37.0312962  51.9854657
  34.0268493  36.0372948  51.5111055  34.3551533  35.0952507  51.9267594
  32.3625304  37.3814426  50.3988895  31.4218792  37.4665006  49.9041849
  32.7634118  36.1579100  50.9345254  32.1253398  35.2965079  50.8698421
  33.2433385  41.7286590  48.4585193  33.5559566  41.5647260  47.2805911
  32.4212374  42.7210805  48.8504244  32.2009050  42.8408001  49.8242161
  31.8757310  43.6712853  47.9028654  31.2497366  44.3618881  48.4455484
  31.3365014  43.1179114  47.1460700  32.9331254  44.4693770  47.2024172
  32.9345183  44.5568540  45.9799146  33.8829674  45.0541663  47.9421697
  33.9252850  44.9031458  48.9319971  34.9194956  45.8781344  47.3491467
  34.4327033  46.6057413  46.7140577  35.7076607  46.6362360  48.4151497
  35.9567327  45.9411339  49.2513824  37.0198068  47.2167234  47.8499707
  36.7932513  47.9311195  47.0292952  37.6979013  46.4247435  47.4762961
  37.5711439  47.7615216  48.6439540  34.8371356  47.7768016  48.9805208
  33.8787272  47.3557665  49.3605619  34.6105100  48.4736355  48.1447158
  35.5220550  48.5521054  50.1069633  36.3702156  49.1552900  49.7181335
  35.9154173  47.8423532  50.8677881  34.8012005  49.2428956  50.5915844
  35.8207832  45.1109290  46.4122999  36.0814642  45.5388869  45.2875958
  36.2892879  43.9166319  46.8134394  36.0377711  43.5245856  47.7002751
  37.2062382  43.1693112  45.9783172  37.9310163  43.8777511  45.6042145
  37.9621236  42.1129352  46.7758245  38.4154304  42.6040798  47.6733627
  37.0099958  41.0203622  47.2778487  36.5212855  40.4964235  46.4337521
  36.2304212  41.4434060  47.9358453  37.5860547  40.2671377  47.8475845
  39.1224503  41.5023618  45.9719447  38.7576543  41.1388836  44.9855559
  39.5154746  40.6211126  46.5304626  40.2510474  42.5099078  45.7751143
  40.5304272  42.9734422  46.7464318  39.9331727  43.3125176  45.0748915
  41.1394607  41.9981904  45.3483353  36.5291517  42.6232860  44.7305097
  37.1015852  42.6107163  43.6388440  35.2466533  42.2241567  44.8281094
  34.7592498  42.2425793  45.7036084  34.5053920  41.7762734  43.6657315
  35.1278618  41.0743877  43.1271829  33.2068677  41.0704164  44.1021700
  32.5754577  41.7780586  44.6849907  33.4827394  40.2224788  44.7712651
  32.4807263  40.5880206  42.9750857  31.6205606  40.2839777  43.2934672
  34.2034549  42.8984528  42.6889272  34.2834797  42.7552884  41.4652204
  33.8969658  44.1023829  43.2192632  33.8055246  44.2302238  44.2118157
  33.6709276  45.2663078  42.3813908  33.3204964  46.0713314  43.0061706
  32.9637283  44.9892137  41.6121352  34.9214468  45.7344672  41.6975450
  34.8889097  46.1934348  40.5564575  36.0878113  45.6097538  42.3670731
  36.1107982  45.2510236  43.3056093  37.3698190  45.8977003  41.7398308
  37.3250373  46.8674008  41.2793155  38.5075179  45.9245017  42.7459245
  38.4681669  45.0163282  43.3913960  39.8672825  45.9950456  42.0413502
  39.8692904  46.8262996  41.3048898  40.1041369  45.0450585  41.5208343
  40.6638936  46.1948286  42.7863928  38.3730958  47.1853325  43.6100282
  37.4088029  47.2014622  44.1547504  38.4402723  48.0941051  42.9735472
  39.1994329  47.2159308  44.3522469  37.6667314  44.9814905  40.5831584
  37.9641884  45.4328200  39.4797766  37.4827756  43.6626166  40.7520685
  37.2864412  43.2594581  41.6504016  37.6963467  42.7579076  39.6339433
  38.6200576  43.0344553  39.1368241  37.7679004  41.2722387  40.0622562
  37.5522734  40.6057408  39.1964367  37.0316128  41.0788235  40.8710728
  39.1261617  40.8734687  40.5502044  40.1093516  41.8125077  40.9018857
  39.9280233  42.8698108  40.8170355  41.3668839  41.4042622  41.3339329
  42.0956369  42.1510390  41.6128945  41.6718662  40.0436650  41.3917276
  42.6548193  39.7388914  41.7034338  39.4484507  39.5071128  40.6031525
  38.7109784  38.7771335  40.3006945  40.7166125  39.0904905  41.0218313
  40.9544575  38.0382445  41.0697098  36.6619031  42.8798107  38.5494185
  36.8792953  42.4355200  37.4282174  35.5102234  43.5052527  38.8327753
  35.2845101  43.7912824  39.7655974  34.5762774  43.8304697  37.7770375
  34.5114665  42.9944694  37.0932631  33.1781363  44.1069633  38.3623956
  32.4597282  44.3729030  37.5549623  33.2174903  44.9467823  39.0881915
  32.7039676  42.9508876  39.0455727  33.2861253  42.8136231  39.8110458
  34.9962823  45.0381091  36.9620359  35.0232064  45.0140258  35.7338084
  35.3573961  46.1515318  37.6268852  35.4463005  46.1415535  38.6248761
  35.4368703  47.4334324  36.9528918  34.8074505  47.4205715  36.0717494
  34.9121634  48.5301037  37.8934710  34.9310836  48.1636760  38.9481860
  35.6937813  49.8444485  37.8290046  35.9209531  50.1047597  36.7819315
  36.6506295  49.7744320  38.3794485  35.0779375  50.6712930  38.2491421
  33.4699750  48.8609398  37.4937661  32.9264111  47.9370585  37.2161211
  33.4750608  49.5463108  36.6199943  32.9478786  49.3660956  38.3324771
  36.8165889  47.7564817  36.4286002  36.9686784  48.3712826  35.3698064
  37.8818767  47.3394487  37.1368835  37.8128473  46.5872593  37.7979550
  39.1278416  48.0891992  37.2035849  38.8661637  49.1105111  37.4357987
  40.0064105  47.5263912  38.3188554  39.3588674  47.3161416  39.2000351
  40.6632127  46.2067581  37.8878770  41.3143366  46.3720331  37.0109688
  39.9043367  45.4449090  37.6187111  41.2931963  45.8050393  38.7104430
  41.0562710  48.5333347  38.8141884  41.6874121  48.8720596  37.9642304
  41.7263519  48.0203933  39.5427086  40.3935911  49.7283952  39.4975158
  39.6584459  49.3811032  40.2572234  39.8609446  50.3532110  38.7491341
  41.1623055  50.3545591  39.9943891  39.8855949  48.1661855  35.8881041
  40.6590801  49.0885073  35.6381576  39.6278843  47.2353750  34.9508957
  38.9386724  46.5409260  35.1406300  40.2950729  47.2660024  33.6678624
  41.2114873  47.8408906  33.7349779  40.5818425  45.8327747  33.1891876
  40.9354123  45.8568148  32.1337272  39.6596098  45.2187160  33.2704805
  41.6959331  45.2420026  34.0326820  42.5513445  45.9094776  34.6030247
  41.6917714  43.8955159  34.1675023  40.9752636  43.3836265  33.7018207
  42.2706775  43.4976594  34.8709921  39.4710119  47.9488076  32.6052460
  39.9948348  48.6603510  31.7634827  38.1388830  47.8399687  32.6478693
  37.6611342  47.3027000  33.3363153  37.3288412  48.4464549  31.6097111
  37.8700262  48.4426790  30.6692274  36.0310507  47.6828716  31.4344680
  35.5742900  47.9678913  30.4544098  36.3414827  46.1728117  31.4218849
  36.4300849  45.8030111  32.4664000  37.2770221  45.9587986  30.8676834
  35.5060899  45.6158167  30.9469076  35.0313724  47.9547096  32.5671125
  34.8497792  49.0387085  32.7190222  35.4438977  47.5363370  33.5125629
  33.6855194  47.3029579  32.2883327  33.7846959  46.2022927  32.1745097
  33.2512729  47.7152579  31.3532628  33.0005901  47.5004437  33.1342778
  37.0565048  49.8990256  31.9422193  36.5209062  50.6552843  31.1348563
  37.4412600  50.3446325  33.1536763  37.6429990  49.7022484  33.8972640
  37.5606250  51.7593326  33.4115619  36.8829447  52.3057335  32.7670254
  37.2230416  52.0880517  34.8667888  37.9184254  52.8550230  35.2852304
  37.3343894  51.1770304  35.4906656  35.8082104  52.6674609  35.0018315
  35.6953504  53.5067170  34.2692678  34.6956651  51.6493298  34.7161736
  34.8602371  50.7136833  35.2762958  34.6741660  51.3860439  33.6386803
  33.7096097  52.0606602  35.0129852  35.6787343  53.2644693  36.3977842
  36.4271406  54.0786088  36.5115732  35.8788759  52.4931457  37.1678248
  34.6603643  53.6720622  36.5379698  38.9271814  52.3156735  33.1000716
  39.0713121  53.5195194  32.9327900  39.9656892  51.4828042  32.9231769
  39.9000186  50.4981243  33.0818862  41.2152567  51.9716379  32.3812105
  41.4379112  52.9341732  32.8244421  42.3466034  50.9908406  32.7154521
  42.1444490  49.9933027  32.2672663  42.4377111  50.8754941  33.8162454
  43.3139601  51.3630317  32.3131255  41.1353419  52.2002277  30.8741717
  41.9179062  52.9658582  30.3034809  40.1179896  51.6059601  30.2177913
  39.5418621  50.9278065  30.6702693  39.9256773  51.7547651  28.7884739
  40.8742555  51.9347985  28.3011305  39.2246756  50.5128967  28.2015464
  38.9838672  50.6718792  27.1291712  38.2881810  50.2982913  28.7550921
  40.1213119  49.2890007  28.2831584  41.3664179  49.4616940  28.3315077
  39.5608345  48.1637981  28.2166090  39.0347078  52.9245890  28.4721242
  38.8670450  53.3209979  27.3180599  38.4778127  53.5617910  29.5078656
  38.6405663  53.2911143  30.4517952  37.6318810  54.6818962  29.3077774
  37.1967146  54.7044765  28.3147459  36.5216457  54.7731038  30.3789808
  36.9663547  54.8711720  31.3962488  35.8766549  53.8820758  30.3359739
  35.8637831  55.6585418  30.2128101  38.4185350  55.9106412  29.5125339
  37.7560002  56.8416685  29.8827764  39.7687706  55.9523220  29.4348365
  40.2979341  55.1245996  29.5836544  40.5060507  57.2091677  29.3898457
  39.9354033  58.0107399  29.8364838  41.8690447  57.0347679  30.0938867
  42.6092572  57.7943841  29.7434138  42.2701286  56.0270657  29.8522222
  41.7957147  57.1991790  31.6134789  40.9940416  56.5407577  32.0270821
  43.1393251  56.7964958  32.2222966  43.9383890  57.4555023  31.8191757
  43.3776707  55.7449201  31.9553713  43.1076340  56.9007582  33.3267400
  41.4893269  58.6644066  31.9446425  40.4518434  58.9113452  31.6385447
  42.1841610  59.3246614  31.3828684  41.5972124  58.8483239  33.0321278
  40.8235684  57.6592114  27.9847352  41.2445375  58.7878177  27.7468318
  40.6533146  56.7826460  26.9863455  40.2739784  55.8865766  27.1906294
  40.8556082  57.1646768  25.6025454  40.8577830  56.2597545  25.0182530
  41.7933533  57.7044635  25.5526684  39.7639790  58.0675742  25.0668286
  38.7832139  58.3841259  25.7295471  39.8721902  58.5059816  23.8385696
  41.0365998  58.3072341  22.9707298  41.2558213  57.2280912  22.8129523
  41.9215096  58.8024947  23.4198573  38.8499085  59.3567539  23.2577769
  38.4923418  60.0695321  23.9877046  39.5889453  60.0070629  22.0852053
  40.0897828  60.9391383  22.4115397  38.8958511  60.2887380  21.2790357
  40.6422825  58.9788790  21.6590734  40.1816631  58.2170937  20.9880706
  41.4983232  59.4575156  21.1450684  37.6341583  58.5593316  22.8250585
  36.5497658  59.1106673  22.6713290  37.7904596  57.2619435  22.5428738
  38.6131609  56.7681050  22.8021567  36.7474203  56.4862118  21.9169281
  37.2109724  55.6271617  21.4625454  36.2504235  57.1090943  21.1923076
  35.7267486  55.9831590  22.8838443  35.9346229  55.9029246  24.0940303
  34.5736828  55.5796455  22.3395183  34.4007975  55.6358277  21.3595388
  33.5194143  54.9806453  23.1244419  33.8977940  54.6867519  24.0920772
  32.3367844  55.9354063  23.3004180  32.7483001  56.9548524  23.4983399
  31.4707709  55.9960372  22.0341024  30.9184658  55.0400861  21.8865364
  32.1133770  56.1782335  21.1493469  30.7199654  56.8077877  22.1150119
  31.4906311  55.5548348  24.5257316  32.1348369  55.4563857  25.4245908
  30.9426654  54.6037343  24.3522835  30.7385890  56.3544775  24.7121684
  33.1503988  53.7138042  22.3931133  33.4304764  53.5571990  21.2026357
  32.5423904  52.7494689  23.0980901  32.2515964  52.9116132  24.0364604
  32.1297011  51.4882855  22.5300205  32.9882619  51.0506317  22.0412110
  31.6448287  50.5601035  23.6410132  30.7219048  50.9798658  24.1077544
  31.3396587  49.1489190  23.1202139  32.1900217  48.7574763  22.5246925
  30.4155308  49.1509265  22.5084940  31.1706485  48.4611535  23.9789389
  32.7338518  50.4675650  24.7260719  32.8113952  51.4215444  25.2879917
  33.7160246  50.2334183  24.2650011  32.4762039  49.6633068  25.4484769
  31.0627393  51.6901870  21.4666673  30.1778871  52.5261386  21.6258113
  31.1001453  50.9006864  20.3716350  31.8616653  50.2703505  20.2593358
  30.0438830  50.9627044  19.3685746  29.4553448  51.8603936  19.5063052
  29.4591229  50.0691866  19.5004136  30.4832706  51.0198031  17.9362473
  29.6827309  51.2487292  17.0375101  31.7738143  50.7884882  17.6394051
  32.4407093  50.5807022  18.3458078  32.2506814  50.7219262  16.2677986
  31.8104743  51.5575338  15.7391140  33.7636394  50.8646322  16.1792342
  34.0429670  51.8495078  16.6236294  34.4759625  49.7751345  16.9924584
  34.2435323  48.7791234  16.5835489  34.2144143  49.8059910  18.0677852
  35.5773499  49.9137588  16.9077204  34.2925551  50.8560808  14.7292304
  33.9107305  49.9790687  14.1651145  35.4004320  50.7409241  14.7659432
  33.9704986  52.1475910  13.9771860  34.4277667  53.0142436  14.5050226
  32.8723445  52.2929787  13.9133085  34.4010682  52.0872614  12.9545672
  31.7243859  49.5195516  15.5150136  31.3166608  49.6384264  14.3676316
  31.6193776  48.3471009  16.1817665  31.9462871  48.2636461  17.1200525
  31.0989438  47.1246556  15.5956007  31.1243796  47.2011889  14.5167261
  31.9188322  45.8916507  16.0277472  31.4512208  44.9533713  15.6572390
  31.9404835  45.8637637  17.1369185  34.3827969  46.3458380  16.2777988
  34.3174191  46.7456310  17.1942618  33.3207501  45.9227854  15.5117422
  35.4940451  46.2145047  15.5272402  36.4830856  46.5307749  15.8657763
  35.2253546  45.6865068  14.3588829  33.8542917  45.4949461  14.3369175
  33.3804435  45.0753747  13.4567280  29.6521178  46.8938436  15.9721469
  29.1788553  45.7592152  16.0045848  28.8964438  47.9830891  16.2384481
  29.2875703  48.9001219  16.1841739  27.4760726  47.8663761  16.5202372
  27.0424138  47.1426877  15.8424646  27.0446492  48.8494742  16.4088286
  27.1805489  47.4001314  17.9150811  26.6007606  46.3344473  18.0946553
  27.5808520  48.1891649  18.9226704  28.0337258  49.0574611  18.7678532
  27.2938988  47.8522180  20.3003752  26.5558751  47.0585067  20.3619791
  28.5852916  47.4766541  21.0563956  28.4215528  47.4149160  22.1532043
  29.3821320  48.2098633  20.8323039  29.0501450  46.0989558  20.6449194
  28.2096291  45.1885798  20.4227133  30.2993683  45.8918778  20.6701352
  26.6646653  49.0500933  20.9586836  26.3539495  50.0593532  20.3163395
  26.4399816  48.9889709  22.2762558  26.7071950  48.1884483  22.8278244
  25.8478978  50.1283774  22.9188997  25.1598849  50.5681379  22.2157934
  25.0200946  49.7496214  24.1568319  25.6811170  49.2950325  24.9283803
  24.2777298  48.9761602  23.8455990  24.3211275  50.8868777  24.6745941
  23.4895285  50.8839027  24.1922134  26.9233841  51.1250937  23.3152980
  27.9633513  50.7342676  23.8505900  26.7131480  52.4238378  23.0948490
  25.6666691  52.9845879  22.2264994  24.6524078  52.6287997  22.5147067
  25.8738742  52.7207821  21.1623958  27.6514784  53.4404215  23.5583322
  28.6634259  53.1207606  23.3670706  27.2424812  54.6987914  22.7835350
  27.8440736  54.7628269  21.8488619  27.3917591  55.6254883  23.3743796
  25.7727516  54.4870146  22.4275672  25.1383516  54.8019475  23.2827251
  25.4937170  55.0513861  21.5133105  27.5433220  53.6796081  25.0459515
  28.3727937  54.3876690  25.6149089  26.5488426  53.0753394  25.7221051
  25.9080525  52.4746429  25.2431795  26.3350094  53.2051540  27.1475239
  26.7914155  54.1216863  27.4971395  24.8295901  53.1975082  27.4760514
  24.6438766  53.1879103  28.5729491  24.3360603  52.3079171  27.0288562
  24.1844488  54.4275641  26.9341090  24.2213489  55.6204966  27.6715645
  24.7368315  55.6492629  28.6213441  23.5752281  56.7638603  27.1927120
  23.6037495  57.6723278  27.7730613  22.8935581  56.7164092  25.9730377
  22.2736773  57.8763783  25.4913683  22.4566180  58.5366398  26.1590482
  23.4906650  54.3888721  25.7157553  23.4722789  53.4727672  25.1489509
  22.8465978  55.5328561  25.2359055  22.3193672  55.5141109  24.3003438
  26.9930705  52.0856988  27.9192020  26.5208207  51.6370902  28.9576313
  28.1145262  51.5532608  27.4292850  28.5493465  51.9542228  26.6265288
  28.7415969  50.4063384  28.0340444  27.9807533  49.6508465  28.1958265
  29.8013696  49.8887863  27.0392540  30.5949036  50.6515210  26.8910809
  29.3157271  49.6917314  26.0578360  30.4544680  48.6207729  27.4931763
  29.8680712  47.3820095  27.1918438  28.9251303  47.3439995  26.6645183
  30.5055531  46.1912743  27.5573432  30.0473391  45.2458307  27.3147210
  31.7176449  46.2425883  28.2509639  32.3584318  45.0659475  28.6567603
  31.9234827  44.3263799  28.2240493  31.6878078  48.6572728  28.1642177
  32.1637232  49.6022857  28.3812889  32.3104247  47.4685406  28.5546545
  33.2523805  47.4909069  29.0816362  29.3510191  50.7153349  29.3911000
  29.1838051  49.9808037  30.3661421  30.0797708  51.8444102  29.4908859
  30.1413459  52.4839217  28.7325869  30.8296686  52.1575059  30.6932375
  31.3489111  51.2602713  31.0051270  31.8377575  53.3041447  30.4744334
  32.4142217  53.4878839  31.4084325  31.3040581  54.2364500  30.1885204
  32.8390309  52.9879225  29.4099950  33.7527794  51.9334280  29.5660407
  33.7255818  51.3204679  30.4564942  34.7267136  51.6925175  28.5887408
  35.4225030  50.8730937  28.7116275  34.8092904  52.5196065  27.4616082
  35.5708228  52.3447493  26.7156587  32.9386664  53.8187779  28.2831114
  32.2729789  54.6636066  28.1839213  33.9133996  53.5835808  27.3089877
  33.9828862  54.2320971  26.4493910  29.9501472  52.5704754  31.8460703
  30.1246608  52.1286893  32.9808253  28.9422984  53.4197963  31.5542156
  28.8122797  53.7571888  30.6265861  27.9884131  53.8877603  32.5351682
  28.5321544  54.3452494  33.3496406  27.0551741  54.8998693  31.8402660
  26.4640511  54.3879237  31.0495709  27.7088475  55.6545182  31.3441140
  26.0813575  55.6939942  32.7234003  25.3991333  54.9991649  33.2696302
  26.8398698  56.5652912  33.7263145  27.6251028  57.1546325  33.2073042
  27.3176531  55.9394005  34.5090288  26.1441197  57.2810609  34.2137516
  25.2331195  56.5810661  31.8042685  24.6774185  55.9473598  31.0790253
  25.8975423  57.2751649  31.2422838  24.5023257  57.1713121  32.3933036
  27.2089064  52.7332814  33.1117394  27.0192809  52.5943733  34.3173362
  26.7978285  51.8050679  32.2407112  27.0025348  51.8481441  31.2651683
  26.0606460  50.6474490  32.6812427  25.2643886  50.9941222  33.3300762
  25.4577633  49.9047022  31.5232830  26.2179471  49.3321614  30.9396509
  24.7754714  50.8051849  30.6698644  25.3876498  51.0202523  29.9449198
  24.3660709  49.0131174  32.0662678  23.6876073  49.6273030  32.6953309
  24.7752341  48.1777820  32.6651591  23.7676699  48.6195413  31.2259911
  26.8934918  49.7069505  33.5053308  26.4419504  49.1566703  34.5000241
  28.1731703  49.5137885  33.1537775  28.5774767  49.9815234  32.3671844
  29.0665410  48.7107139  33.9672771  28.5827331  47.7595487  34.1469290
  30.3938183  48.4508043  33.2460693  31.0849862  47.8723332  33.9023234
  30.8806668  49.4140927  32.9717858  30.1293652  47.7018422  32.0616458
  29.8250544  48.3343145  31.3917369  29.3378563  49.2822571  35.3383508
  29.4558646  48.5479994  36.3227979  29.4424691  50.6216654  35.4444168
  29.3744180  51.2230424  34.6449275  29.5893780  51.2956078  36.7142289
  30.4165922  50.8375629  37.2385633  29.8859915  52.7784666  36.4790296
  29.0498750  53.2736217  35.9381108  30.8061381  52.8929369  35.8683710
  30.0419010  53.3084196  37.4428020  28.3774813  51.1661104  37.6142682
  28.4874238  50.7624482  38.7743149  27.1665623  51.3942240  37.0579168
  27.0710476  51.7503486  36.1196745  25.9396200  51.1826504  37.7990262
  26.0216729  51.6999060  38.7504050  24.7081714  51.6848450  37.0111492
  23.7657392  51.2047441  37.3517162  24.8474431  51.4798486  35.9277179
  24.5169002  53.1497747  37.2022045  23.8703979  53.6224331  38.3506721
  23.5410044  52.9337292  39.1147877  23.6338638  54.9867544  38.5099983
  23.1557763  55.3275444  39.4045695  24.0216888  55.8911653  37.5206020
  23.8206737  56.9377729  37.6504971  24.8862338  54.0629585  36.2084706
  25.3375045  53.7098560  35.3059108  24.6546186  55.4291097  36.3660066
  24.9560745  56.1164441  35.5947692  25.7077695  49.7239730  38.1261756
  25.0494380  49.3697999  39.0892183  26.2541554  48.7938536  37.3523263
  26.7691460  49.0445993  36.5318653  26.0291467  47.3899057  37.6087232
  25.0559603  47.2382874  38.0599267  26.1232933  46.6840764  36.2472493
  27.1735661  46.7406843  35.8876417  25.4796937  47.2694898  35.5503186
  25.6566976  45.2321708  36.0919819  26.2279123  44.5637564  36.7736268
  24.1685257  45.0801253  36.3870778  23.5879174  45.7199969  35.6926498
  23.9397789  45.3775893  37.4305368  23.8466605  44.0313874  36.2222058
  25.9278693  44.8272138  34.6369080  27.0109703  44.9265774  34.4120669
  25.3592989  45.4959397  33.9514194  25.5995232  43.7838080  34.4565790
  27.0489547  46.8460324  38.5781661  26.8427306  45.8007390  39.1721548
  28.1576807  47.5678697  38.8174368  28.3358013  48.3872897  38.2759208
  29.1551262  47.1973923  39.8083035  29.2016198  46.1181320  39.8944787
  30.5111043  47.7200293  39.3804424  30.4494285  48.8016455  39.1122838
  30.9274838  46.9861436  38.2397166  30.4672836  47.3905135  37.4912448
  31.5835313  47.5682121  40.4631711  31.5902610  46.5336495  40.8605832
  31.4031247  48.2829652  41.2945330  32.5870314  47.7888637  40.0406827
  28.8124735  47.7031733  41.1879625  28.9836077  46.9991447  42.1820594
  28.2493691  48.9220972  41.2989823  28.1229439  49.5070778  40.4984179
  27.8394306  49.4830993  42.5723751  28.7026428  49.4967978  43.2245110
  27.3146862  50.9143804  42.3839703  26.4446285  50.9403155  41.6941552
  28.1208815  51.5461618  41.9537250  27.0182662  51.3574759  43.3601124
  26.7885410  48.6414152  43.2694894  26.8020241  48.4515787  44.4881304
  25.8572992  48.0639974  42.4846904  25.8562641  48.2038926  41.4980456
  24.8673213  47.1460392  42.9958246  24.3477640  47.6419763  43.8043394
  23.8691339  46.7716751  41.8942195  24.3736526  46.2698138  41.0424646
  23.3740473  47.6873017  41.5154046  23.0813365  46.0979578  42.2986579
  25.4593695  45.8856885  43.5857389  25.0302288  45.4208549  44.6362892
  26.4945532  45.3090920  42.9443783  26.8604717  45.7032166  42.1048439
  27.1722476  44.1259970  43.4378483  26.4165826  43.3829708  43.6460415
  28.1463654  43.5844045  42.3980397  28.9250157  44.3529917  42.1727479
  28.8485876  42.3088351  42.8899471  28.1047506  41.5729211  43.2664723
  29.5745003  42.5344971  43.6944129  29.4010578  41.8393410  42.0445950
  27.4078126  43.2637516  41.0862412  28.1564714  42.9062197  40.3430071
  26.9608547  44.1906737  40.6945498  26.2956656  42.2242184  41.2316461
  25.5238904  42.5819390  41.9471809  26.7112388  41.2621212  41.5997937
  25.8057550  42.0532152  40.2502335  27.8448929  44.3727604  44.7678000
  27.8031132  43.5485703  45.6832513  28.4695749  45.5509001  44.9409754
  28.4794569  46.2339824  44.2072482  29.1028092  45.9159250  46.1940812
  29.7792361  45.1161559  46.4581711  29.8939455  47.2080647  46.0538612
  29.2143478  48.0407591  45.7507499  30.5677591  47.5565382  47.3934621
  31.2711225  46.7483468  47.6832170  29.8318259  47.7152681  48.2062376
  31.1466623  48.4906385  47.2874688  30.9733125  47.0534100  44.9649738
  30.5526748  46.6053670  44.0428937  31.7435197  46.3627194  45.3468592
  31.6539165  48.3647679  44.5939182  32.2881610  48.7247917  45.4298938
  30.8942562  49.1398676  44.3547717  32.3072691  48.2158857  43.7075245
  28.1117356  46.0245674  47.3348992  28.2881731  45.4506753  48.4160304
  26.9823812  46.7117928  47.0995692  26.8325203  47.1782472  46.2251762
  25.9186374  46.8041453  48.0730294  26.3482939  47.1551902  48.9989936
  24.8283752  47.7746292  47.5968362  23.9658662  47.7496701  48.3037034
  24.4634217  47.4635895  46.5913889  25.3204023  49.2256690  47.5190942
  26.1710386  49.2984797  46.7994375  24.1838899  50.1138664  47.0176290
  23.3245853  50.0485672  47.7203098  23.8528925  49.7769209  46.0117150
  24.5223742  51.1698700  46.9564014  25.8058061  49.7074447  48.8885792
  26.7521753  49.1977747  49.1680341  25.0359205  49.4798204  49.6580735
  25.9881683  50.8013028  48.8693215  25.2971742  45.4751942  48.4092741
  24.9958859  45.1774612  49.5654512  25.1111499  44.6173491  47.3948276
  25.3787665  44.8459594  46.4512777  24.5509272  43.3110748  47.6109747
  23.6436968  43.4432072  48.1821927  24.2490063  42.6164792  46.2799799
  24.1328110  41.5196566  46.4406420  25.0941323  42.7692869  45.5774221
  22.9453661  43.1020542  45.6388382  22.9486109  44.2148087  45.5495436
  22.8170454  42.5135082  44.2344809  22.9725192  41.4145752  44.2875562
  23.5825200  42.9502233  43.5603009  21.8071207  42.7203556  43.8216847
  21.7617508  42.6641857  46.5066855  21.7384169  43.2387329  47.4559270
  21.8581113  41.5831877  46.7436611  20.8099169  42.8268370  45.9629139
  25.4008096  42.4233063  48.4675198  24.8970570  41.7605292  49.3685207
  26.7281384  42.4187075  48.2649922  27.1407813  42.9652415  47.5339051
  27.6047285  41.6633372  49.1396133  27.2227238  40.6540020  49.1823265
  29.0533056  41.6275213  48.6311867  29.7557827  41.3535786  49.4509871
  29.3175135  42.6429497  48.2645218  29.4758802  39.2968212  47.7512916
  29.5269519  38.8749930  48.6467223  29.2342110  40.6319936  47.5254802
  29.6773271  38.7072086  46.5471121  29.8613134  37.6346049  46.4265245
  29.6101516  39.5902075  45.5744158  29.3279577  40.7941782  46.1829649
  29.2167405  41.6803811  45.5814235  27.5965592  42.1363055  50.5705835
  27.6241234  41.3293918  51.5015350  27.5271781  43.4613989  50.7784654
  27.4836236  44.0952876  50.0061686  27.4136845  44.0386208  52.1078209
  28.2350859  43.6599175  52.6937165  27.5071905  45.5539609  52.0650369
  26.6507184  45.9958391  51.5062231  28.7056604  45.9437159  51.4085000
  28.6261217  45.6747033  50.4859604  27.5539015  46.1305387  53.4842907
  28.3269240  45.6117379  54.0910569  26.5702925  46.0254635  53.9870364
  27.8129161  47.2109487  53.4474483  26.1566710  43.6060967  52.8366320
  26.1738184  43.2542296  54.0161844  25.0092732  43.5769398  52.1363445
  24.9836824  43.8541292  51.1716205  23.7581519  43.1270435  52.7214072
  23.6683755  43.5486954  53.7115903  22.5689472  43.5387464  51.8335623
  21.6114383  43.1918611  52.2732474  22.6990728  43.1093365  50.8145073
  22.4695021  45.0235663  51.6973611  22.8472056  45.8802520  52.7459341
  23.2337114  45.4888453  53.6727184  22.7552113  47.2624642  52.6028781
  23.0556551  47.9012509  53.4195707  22.2725495  47.8079349  51.4106082
  22.1908697  48.8786136  51.3071656  21.9856806  45.5790978  50.5009778
  21.6944459  44.9310421  49.6851410  21.8937569  46.9673705  50.3559758
  21.5244313  47.3868864  49.4331974  23.6849304  41.6405639  52.9378918
  23.2117354  41.1535650  53.9676559  24.2056505  40.8794487  51.9650505
  24.5529840  41.2899818  51.1150625  24.2795385  39.4517082  52.0464507
  23.2827535  39.0697154  52.2263037  24.8465833  38.8649579  50.7438252
  25.1218131  37.8119411  50.9025816  25.7435635  39.4591958  50.4590852
  23.9065409  38.8465729  49.5960969  22.5410240  38.8062946  49.6488513
  21.9511732  38.8060969  50.5587707  22.0436808  38.8048548  48.3775326
  21.1030396  38.8024673  48.1206499  23.0651032  38.8350937  47.4801279
  24.2743020  38.8450976  48.2114085  25.4961633  38.8644330  47.5401942
  26.4397990  38.8829442  48.0554125  25.4781307  38.9090060  46.1457336
  26.4147566  38.9310295  45.5956867  23.0477313  38.8518004  46.1024186
  22.1296072  38.8351903  45.5357964  24.2785841  38.8899196  45.4455840
  24.3108550  38.8958558  44.3670187  25.0941386  38.9799468  53.2125280
  24.7154989  38.0204888  53.8645495  26.2175198  39.6498945  53.5352329
  26.4842454  40.4781585  53.0353343  27.0379471  39.2676792  54.6797557
  27.9091373  39.9017910  54.6885043  27.2755498  38.2191239  54.5792356
  26.3613666  39.4311718  56.0146857  26.4462059  38.5510571  56.8727978
  25.6164981  40.5417317  56.2009486  25.5620236  41.2407687  55.4913807
  24.8224359  40.7688188  57.3934196  25.4683921  40.7313464  58.2540874
  24.1367578  42.1342029  57.3394567  23.6347844  42.2718991  56.3530330
  23.0828171  42.2870021  58.4525358  23.5193565  42.0060633  59.4354435
  22.1918966  41.6552871  58.2539942  22.7470146  43.3444619  58.5101742
  25.2042365  43.2285808  57.4907276  25.9491281  43.1678357  56.6709214
  25.7216878  43.1216625  58.4680134  24.7186857  44.2277591  57.4587760
  23.7870009  39.6926743  57.6003765  23.7151055  39.0606707  58.6546998
  22.9914203  39.4057858  56.5596703  23.0748758  39.8976447  55.6931673
  21.9274415  38.4343182  56.6699145  21.3932978  38.6187483  57.5935168
  20.9673190  38.5918921  55.5040847  21.5041489  38.4542106  54.5369215
  19.8276716  37.5735711  55.5991484  19.3623964  37.5962432  56.6084424
  20.1859095  36.5467829  55.3843671  19.0445482  37.8409052  54.8598209
  20.3714653  40.0118769  55.5343349  21.1576722  40.7839329  55.4212143
  19.8235500  40.1808136  56.4861189  19.6497468  40.1241413  54.6957730
  22.4675683  37.0243287  56.7926361  21.9284244  36.1838143  57.5111318
  23.5952876  36.7335120  56.1225148  24.0426607  37.4392034  55.5695099
  24.2393243  35.4389345  56.1545265  23.5156661  34.6921150  55.8555807
  25.4410648  35.4736857  55.1807444  26.2612749  36.1163220  55.5692500
  25.1016984  35.8725391  54.2105359  25.9733834  34.1203300  54.8663159
  25.4381781  33.3935230  53.7958331  24.6120579  33.7924970  53.2263970
  25.9852100  32.1561880  53.4445473  25.5841631  31.6124409  52.6028779
  27.0541373  31.6274645  54.1772738  27.4553442  30.6619470  53.9148589
  27.0650684  33.5971163  55.5618634  27.5079429  34.1550579  56.3491197
  27.6014128  32.3526010  55.2378196  28.4350382  31.9645399  55.8021381
  24.7314886  35.0814654  57.5422529  24.4815731  33.9928867  58.0610341
  25.4292483  36.0268799  58.2061383  25.6491785  36.9245580  57.8110584
  25.9370249  35.7598747  59.5308453  26.3693894  34.7643818  59.5388807
  27.0109203  36.7671370  60.0144148  27.2070103  36.6071010  61.0998039
  26.6439390  37.8006508  59.8452113  28.3435289  36.6342045  59.3311099
  28.5544276  35.7900600  58.2358422  27.7426979  35.1898202  57.9024019
  29.7972262  35.6918815  57.6102524  29.9305936  35.0385231  56.7624886
  30.8793682  36.4128896  58.1184018  31.8510356  36.3212701  57.6559408
  29.4423462  37.3360150  59.8428015  29.3127473  37.9542413  60.7179994
  30.7018108  37.2324473  59.2403699  31.5306028  37.7919361  59.6422886
  24.8277936  35.7079026  60.5333972  24.8931900  34.9052224  61.4533200
  23.7642131  36.5159664  60.3639938  23.6898109  37.1575539  59.5953286
  22.6398555  36.4606635  61.2819916  23.0502539  36.4909922  62.2842352
  21.6935779  37.6634454  61.0825880  21.2069864  37.5834815  60.0906059
  22.2939689  38.5953500  61.1027732  20.6182029  37.7068993  62.1750563
  20.9179492  38.1852107  63.2963897  19.4938948  37.1649532  61.9361560
  21.8631347  35.1588919  61.1839385  21.4212009  34.5823898  62.1820542
  21.7099655  34.6258361  59.9556815  22.0235817  35.1101745  59.1327182
  21.0658963  33.3498877  59.7640774  20.1722564  33.3287236  60.3732062
  20.6901453  33.1500126  58.2893315  21.5953939  33.1839347  57.6463127
  19.9975100  33.9541442  57.9612487  20.1864780  32.1700007  58.1435859
  21.9327375  32.1905887  60.2155906  21.4231194  31.1377532  60.6039594
  23.2683061  32.3694974  60.2337300  23.7012374  33.1955446  59.8647432
  24.1280543  31.3774222  60.8321941  23.7548132  30.3963800  60.5692893
  25.5812961  31.5081020  60.3335130  26.2218580  30.8248901  60.9307354
  25.9263202  32.5492843  60.5174505  25.7712148  31.0885776  58.5744899
  25.1374840  32.1769710  58.1474733  24.1244635  31.4124415  62.3437729
  24.2998426  30.3688749  62.9660907  23.8778963  32.5832619  62.9747304
  23.8015297  33.4472967  62.4712346  23.7509442  32.6473442  64.4193012
  24.5933404  32.1404440  64.8734954  23.6903083  34.1107911  64.9132672
  23.4216386  34.1272725  65.9970527  22.9004966  34.6420006  64.3343902
  24.9974155  34.9154939  64.7556337  24.8176020  35.9802378  65.0001226
  25.3498738  34.8538281  63.7106350  26.1077788  34.3959016  65.6478089
  25.8258121  33.9054679  66.7594994  27.2797053  34.3926778  65.1764060
  22.4890731  31.9786433  64.9207965  22.5065345  31.0596827  65.7363920
  21.3221794  32.3992762  64.3938634  21.3019877  33.1186627  63.6946366
  20.0462045  31.9433622  64.8907576  20.0967278  31.9049950  65.9709840
  18.9001251  32.8903258  64.4535339  17.9199266  32.3572573  64.4640409
  19.1038508  33.2311633  63.4137537  18.7164335  34.1191241  65.3455093
  18.8924268  33.8342242  66.4073548  17.6605750  34.4598835  65.2580545
  19.6458383  35.2569194  64.9549338  19.5840157  35.5146298  63.8732576
  20.6915473  34.9537236  65.1643759  19.2461472  36.4106979  65.8214236
  19.8934310  36.7189350  66.5133959  18.3353862  37.3013760  65.4491597
  17.6071891  37.1107430  64.3689275  16.9153773  37.7698736  64.1392195
  18.0393337  36.5514297  63.6681056  18.0805789  38.3319470  66.2241586
  17.4843515  39.0328507  65.8751794  18.6621140  38.4059435  67.0219639
  19.6627048  30.5552494  64.4630209  18.6459542  30.0414195  64.9336338
  20.4239887  29.9538154  63.5283875  21.3051053  30.3523904  63.2867074
  20.0996151  28.6991983  62.9012688  20.8322346  28.5426323  62.1192862
  20.2227027  27.5674096  63.9511564  19.3537696  27.6633847  64.6463032
  21.1656170  27.6763023  64.5177704  20.1973729  26.1484436  63.4040462
  20.9494362  25.9425353  62.6252914  19.2528501  26.2800503  62.9275208
  20.1213480  25.0950014  64.5126803  19.3157235  25.3603889  65.2236534
  21.0985366  25.0728693  65.0350967  19.7999283  23.7238465  64.0209865
  18.8341155  23.4509054  63.9472826  20.6725193  22.9446703  63.4425811
  21.8627796  23.4238594  63.2401319  22.1447641  24.2552175  63.6904768
  22.5472860  22.7548981  62.9969793  20.3677385  21.7358211  63.0301109
  19.4191431  21.4441606  63.1003489  21.0342643  21.1045841  62.6619575
  18.7430420  28.8178928  62.1989482  17.7422308  28.1582502  62.4772934
  18.7047893  29.7307939  61.2267944  19.4869287  30.3456712  61.1168552
  17.6430641  29.8265469  60.2618046  16.8615096  29.1161087  60.4958431
  17.0199527  31.2264247  60.1957936  16.3659149  31.3084039  59.2952975
  17.8361643  31.9776151  60.1055218  16.1684683  31.5458940  61.4270320
  16.7947580  31.5200491  62.3449768  15.4031377  30.7407684  61.5374422
  15.4302412  32.8736400  61.2921114  14.6748427  32.9859342  62.1030997
  14.9388225  32.9092776  60.2870786  16.4291758  33.9805559  61.3999578
  17.3755066  33.7833122  61.6314940  16.1084775  35.2405060  61.1541184
  14.8775040  35.5640746  60.8170736  14.2247078  34.8340911  60.6690825
  14.6621797  36.5105381  60.6012584  16.9929034  36.2078666  61.2607666
  17.9746415  36.0831402  61.4792992  16.7651075  37.1607149  61.1140370
  18.1806519  29.4559050  58.9146654  18.5673810  30.2866659  58.0961166
  18.1818628  28.1606429  58.6144224  17.8477857  27.4899881  59.2688878
  18.8557854  27.6466591  57.4546294  19.7183818  28.2501389  57.2227731
  19.2864584  26.1742814  57.6839165  19.6674246  25.7101427  56.7492232
  18.4225750  25.5802358  58.0463244  20.3988963  26.0690249  58.7004863
  21.2806369  27.1372656  58.9589469  21.1892557  28.0826543  58.4551888
  22.3105939  27.0176673  59.8930382  22.9508868  27.8692472  60.0758053
  22.4971121  25.8119342  60.5642901  23.5305525  25.7253792  61.5141239
  23.9385533  26.5971556  61.4980248  20.5925946  24.8650682  59.3980225
  19.9266205  24.0331127  59.2318727  21.6418203  24.7355012  60.3142810
  21.7767270  23.8060599  60.8256468  18.0404644  27.8126558  56.2131044
  18.5261305  27.4743870  55.1437068  16.8237994  28.4073627  56.3200445
  16.4333117  28.5318761  57.2228458  16.0243226  28.9258878  55.1959347
  16.2317607  28.3171818  54.3432359  14.4789748  29.0355233  55.4540352
  13.9445815  28.1627550  55.7915494  13.8764724  29.1407989  54.5288555
  14.1192300  29.7360589  56.6305977  14.1690370  29.4504924  57.9555236
  14.5064404  28.5279328  58.3687327  13.6857968  30.4959182  58.6296235
  13.5487912  30.5160677  59.5916616  13.3613901  31.4622083  57.7221091
  13.6271688  30.9902636  56.4320018  13.4364016  31.7313338  55.2834434
  13.6509889  31.3442846  54.2907218  12.9835130  33.0187503  55.4729471
  12.8279063  33.6361320  54.6013251  12.9025757  32.7257823  57.8967083
  12.6910805  33.0894553  58.8832066  12.7123721  33.5048085  56.7527636
  12.3319673  34.5024037  56.8649661  16.4397922  30.0974751  54.5490973
  16.4757228  30.1947008  53.3254808  16.8344731  31.0219466  55.3852929
  16.7594766  30.8700926  56.3673854  17.2976056  32.2565272  54.8775561
  16.6219019  32.5754925  54.0925490  17.3185690  33.2510071  56.0288551
  17.8383714  32.8192382  56.9108251  16.2731517  33.5063690  56.3108797
  17.8466999  34.1704947  55.7068475  18.6696590  32.0869434  54.2673717
  19.0293796  32.7747758  53.3190411  19.4256109  31.0720355  54.7312423
  19.1224631  30.5317065  55.5120579  20.6800169  30.6680205  54.1418682
  21.3262657  31.5327894  54.1536856  21.2631540  29.5059305  54.9655192
  20.6530387  28.5926598  54.8096273  21.1985063  29.7892945  56.0413733
  22.7318227  29.1607213  54.6860176  22.8943698  28.9857298  53.5949098
  23.6003160  30.3246699  55.1580007  23.4220465  30.4934300  56.2429176
  23.3369215  31.2517977  54.6066574  24.6733446  30.0996224  54.9984151
  23.1215487  27.8858832  55.4431932  22.4703510  27.0400058  55.1353567
  22.9956904  28.0476352  56.5356875  24.1798279  27.6224700  55.2380698
  20.5374508  30.2401487  52.6954330  21.3883313  30.5271235  51.8552345
  19.4158949  29.5666069  52.3553637  18.7292285  29.3403225  53.0468548
  19.1221306  29.2329073  50.9723581  18.2940907  28.5421620  50.9694408
  20.0176701  28.8199973  50.5293437  18.7237007  30.4259265  50.1437037
  19.0592870  30.5249397  48.9649779  18.0043845  31.3978109  50.7264269
  17.7466939  31.3428444  51.6906283  17.5787196  32.5693939  49.9887913
  17.1907465  32.2478653  49.0297464  16.4713680  33.3261933  50.7545822
  16.5330770  34.4164529  50.5295081  16.6362011  33.1984439  51.8468417
  15.0266119  32.9007981  50.4213662  14.8772637  32.9782818  49.3168952
  14.6787864  31.4788588  50.8649645  14.8103936  31.3847189  51.9624603
  15.3334337  30.7408514  50.3582214  13.6202035  31.2481066  50.6197253
  14.0646776  33.8683241  51.1065457  14.2616162  34.8946743  50.7422214
  14.2289559  33.8552960  52.2061870  13.0097148  33.5956017  50.8948284
  18.7129133  33.5270509  49.6610571  18.6731284  34.2254060  48.6447236
  19.7672587  33.5889761  50.4988684  19.7690563  33.0669844  51.3535082
  20.9471550  34.3733377  50.1819382  20.6191294  35.3722317  49.9321561
  21.9065778  34.4371574  51.3626848  22.1729951  33.4053066  51.6987502
  23.1901025  35.1912133  50.9761139  22.9380770  36.1575020  50.4908016
  23.8164002  34.5851551  50.2852728  23.7923074  35.3994295  51.8846336
  21.2247561  35.1615291  52.5332136  20.3191855  34.6172956  52.8580461
  20.9234446  36.1899094  52.2435342  21.9198514  35.2154524  53.3979299
  21.6601579  33.8485502  48.9516072  21.9665914  34.5816012  48.0090292
  21.8549014  32.5200517  48.8922183  21.5626239  31.9222517  49.6369280
  22.4849979  31.8613047  47.7714034  23.4006336  32.3848958  47.5409641
  22.7745364  30.4117934  48.0952576  21.8267553  29.8610866  48.3143341
  23.5192733  29.7493501  46.9317645  24.3901566  30.3449982  46.5987747
  22.8614321  29.6864377  46.0557724  23.8539038  28.7286281  47.2223579
  23.6655357  30.3626581  49.3391722  23.1626988  30.8154032  50.2159378
  24.6115892  30.9138116  49.1530038  23.9010611  29.3052450  49.5807009
  21.6447316  31.9836724  46.5453582  22.1173203  32.2715087  45.4466654
  20.3288479  31.8598383  46.7242381  19.9141126  31.6575233  47.6166621
  19.4403458  32.0788195  45.6415954  18.4795503  31.8771064  46.0738301
  19.6702017  31.4082258  44.8275076  19.5198283  33.4816705  45.0825104
  19.6422386  33.6902594  43.8859191  19.5353662  34.5070489  45.9191377
  19.5236488  34.3634152  46.9092474  19.6781639  35.8625134  45.4306972
  18.9146389  36.0390579  44.6822770  19.5096150  36.8752971  46.5634085
  19.7498468  37.9037296  46.2037528  20.1906865  36.6023552  47.4019828
  18.1631974  36.8376953  47.0323841  18.0355794  35.9680717  47.4420980
  20.9813449  36.1109281  44.7222075  21.0296197  36.8372444  43.7358888
  22.0751492  35.4792237  45.1735513  22.0572440  34.8918691  45.9845740
  23.3339526  35.5734129  44.4754367  23.5704875  36.6185491  44.3478136
  24.4163272  34.8491864  45.2811830  24.4910646  33.7669961  45.0493385
  24.2701609  34.9931514  46.3652461  26.1499081  35.4855390  43.7318856
  25.7226090  35.1909110  42.8760522  25.7154771  35.4176381  45.0098567
  27.3480078  35.9887053  43.7879607  27.7816005  36.0271405  42.7987629
  27.7593303  36.2677554  45.0098556  26.7081856  35.9030535  45.7976189
  26.7859838  36.0387729  46.8630105  23.2798948  34.9918751  43.0866258
  23.7523076  35.5544042  42.0970090  22.6555492  33.8370105  42.9531918
  22.3329299  33.2774480  43.7265366  22.4174070  33.3213752  41.6436878
  23.3320569  33.0897202  41.1187577  21.5539385  32.1552448  41.7739418
  20.8373641  32.0237839  40.9007088  21.0209914  32.1222539  42.7512159
  22.3193957  30.9524617  41.8208454  22.9867816  30.9197657  40.9357191
  23.4964639  30.9573826  43.0118618  23.1423032  30.7455453  44.0118044
  24.0531762  31.8760446  43.1114857  24.3216225  30.1949279  42.9918789
  20.8241594  30.1578664  41.6712635  20.3187073  30.2151993  40.6839631
  20.1787229  30.4338348  42.4900256  20.6747030  29.0718240  41.8288167
  21.5822455  34.1479276  40.7671405  21.7600019  34.1688687  39.5593274
  20.5471522  34.7381402  41.3458625  20.3212415  34.5883144  42.3166064
  19.6914610  35.5696495  40.5498761  19.2517920  34.9282430  39.7914203
  18.7258043  36.3377394  41.4590160  18.9978329  36.7610643  42.4280678
  18.5130282  35.3632560  41.8193516  17.6154144  37.2318274  40.8030476
  18.0755565  38.1230947  40.3648019  17.1268082  36.6868753  39.5534440
  16.3798522  36.1022519  40.0263854  17.7944026  35.9494510  39.0463952
  16.2655165  37.0801117  38.9900411  16.3331135  37.5810577  41.6266255
  16.6540468  38.2540875  42.4203070  15.8025787  36.7761308  42.1722972
  15.5465270  37.9959403  40.9508439  20.3382105  36.7074082  39.9385359
  20.1764982  37.0096737  38.7630930  21.1156338  37.3942096  40.7633966
  21.2359677  37.1317878  41.7303382  21.7406845  38.5943877  40.3067496
  21.0033122  39.1678821  39.7614855  22.2697513  39.4173318  41.4468229
  22.7711060  40.3388085  41.0694591  23.1732830  38.6611537  42.2390447
  23.8879851  38.3642655  41.6622784  21.0833479  39.8277005  42.3364111
  20.5577929  38.9491469  42.7599874  20.3503719  40.4234759  41.7548436
  21.4442790  40.4357815  43.1865429  22.8443991  38.2767752  39.3395202
  23.0820509  39.0260917  38.3996994  23.5124973  37.1181863  39.4976435
  23.3853170  36.5049359  40.2852133  24.4840347  36.7194504  38.4947069
  24.9792811  37.6038967  38.1117322  25.5642616  35.7856640  39.0632764
  26.2328289  35.4208891  38.2477999  25.0778258  34.9148404  39.5556396
  26.3436223  36.4929154  40.0251292  26.7477489  37.2226047  39.5372800
  23.8602154  36.0513929  37.2919302  24.4954303  35.9077049  36.2547451
  22.5775319  35.6537856  37.3639144  22.0755972  35.7113089  38.2314653
  21.8843675  35.1221858  36.2025580  21.0763438  34.5015576  36.5548524
  22.5849784  34.5858423  35.5749506  21.2914358  36.2228291  35.3762981
  21.2482651  36.1670087  34.1508924  20.8430853  37.3181814  36.0090950
  20.8153684  37.3692000  37.0139754  20.2577493  38.4214271  35.2795842
  19.5909540  38.0202478  34.5292726  19.4837535  39.3471880  36.2137821
  19.1598197  40.2657840  35.6666744  20.1432532  39.6543548  37.0553984
  18.2196684  38.6864995  36.7690457  18.4582077  37.6869496  37.1994237
  17.6523551  39.5692103  37.8696184  17.9023615  40.6238918  37.6441969
  18.1257148  39.3350629  38.8363636  16.5500614  39.4492337  37.9415240
  17.1873162  38.4753375  35.6638676  17.5888208  37.7976719  34.8839215
  16.9211592  39.4445213  35.1933235  16.2726688  38.0076430  36.0830816
  21.2535591  39.2362453  34.5063280  20.8867924  39.9886026  33.6073636
  22.5546404  39.0380716  34.7524211  22.8680368  38.4948927  35.5313932
  23.5733372  39.6467473  33.9256643  23.2437320  40.6154225  33.5751318
  24.8839888  39.8094829  34.6656024  25.6649472  40.2848632  34.0255538
  25.3589311  38.5676273  35.1575612  25.2434624  37.8882955  34.4791494
  24.6641301  40.7034832  35.8869648  23.9170026  40.2621147  36.5751796
  24.3009830  41.7019534  35.5687406  25.6064522  40.8307563  36.4491628
  23.8817514  38.7942794  32.7167340  24.8035263  39.1051039  31.9783631
  23.1395619  37.7025681  32.4608598  22.4721231  37.3487375  33.1239490
  23.3299597  36.9197291  31.2488527  24.3119836  37.0967424  30.8429731
  23.1174314  35.4158972  31.5192960  23.1024047  34.8360830  30.5736601
  22.1580260  35.2737350  32.0593477  24.2056565  34.8304070  32.3602495
  25.4782859  35.4165849  32.4462000  25.7184318  36.3246459  31.9279539
  26.4725316  34.8337133  33.2219055  27.4458474  35.2656668  33.2836537
  26.2182682  33.6653714  33.9251486  26.9954706  33.2404947  34.5246394
  23.9605629  33.6417853  33.0676010  22.9912391  33.1722764  33.0101411
  24.9599334  33.0732168  33.8613751  24.7696740  32.1727802  34.4200762
  22.4182376  37.3396238  30.1242000  22.5122734  36.8523704  28.9987914
  21.5767410  38.3482368  30.3846232  21.4616993  38.6748037  31.3228850
  20.7256478  38.9457807  29.3758407  20.6215821  38.2783911  28.5331258
  19.3379652  39.3099891  29.9599750  18.8292796  40.0597562  29.3140429
  19.4884799  39.7523364  30.9728018  18.3199459  38.1837185  30.1289339
  18.2665456  37.5470529  29.2142467  18.7730847  37.3461875  31.3230013
  18.6363990  37.8917380  32.2839550  19.7790352  36.9267523  31.2019352
  18.3219433  36.3759791  31.3671113  16.9452276  38.8559335  30.3126568
  16.7047844  39.4944681  29.4387177  16.9400727  39.4993878  31.2188434
  16.1295906  38.1279577  30.3818459  21.3370316  40.2414746  28.8618465
  20.6592313  41.1074269  28.3155396  22.6487152  40.4394444  29.0426168
  23.2791021  39.6779062  29.1321986  23.1458941  41.7576886  29.3701073
  22.4588293  42.1563907  30.1130469  24.5566334  41.6675454  29.9669693
  25.3414025  41.7519757  29.1874065  24.6882403  40.6842701  30.4329746
  24.7250399  42.7570537  31.0303267  23.8606855  43.5558204  31.3688342
  25.9366327  42.8366108  31.5751751  26.5906819  42.0952930  31.3696432
  26.1221629  43.4861778  32.2973152  23.1750540  42.7946015  28.2685040
  23.0867467  43.9610210  28.6286610  23.2321443  42.5484491  26.9586845
  23.8677290  41.3731423  26.3378252  23.1114950  40.5643801  26.2351581
  24.7445703  40.9953114  26.9156215  23.0940012  43.6598639  26.0190158
  23.8058304  44.4317730  26.2774682  23.3541316  43.0112577  24.6604053
  23.7845712  43.7361569  23.9454505  22.4281028  42.6114160  24.2028490
  24.3071809  41.8586141  24.9569815  24.2385800  41.0695056  24.1798322
  25.3392402  42.2688430  25.0106921  21.7250715  44.3028682  26.0801497
  21.5690237  45.4817352  25.7606295  20.7129214  43.5325071  26.5009729
  20.8710306  42.5977005  26.8232828  19.4003271  44.0540226  26.7230073
  19.2292386  44.9087155  26.0819948  18.4209401  42.9521139  26.3267456
  18.6455225  42.0509652  26.9455086  18.5512676  42.6843603  25.2630240
  17.0095691  43.2769332  26.5106432  16.3592015  44.4742684  26.4386345
  16.8162251  45.3926134  26.0697109  15.1179831  44.3171855  26.9890439
  14.4301157  45.0089944  26.7556584  15.0181011  42.9553230  27.4274536
  16.1298250  42.2761158  26.9671388  16.2206012  40.8777221  27.1186080
  17.1083432  40.3148225  26.9808458  15.0685425  40.1559790  27.3448332
  14.9459224  39.0828474  27.4340759  14.0186084  42.1644364  28.0395844
  13.1316928  42.6522336  28.4341649  13.9662308  40.8266651  27.5867296
  13.1761325  40.2566226  27.0957848  19.2646610  44.5360631  28.1674194
  18.8465697  43.8297360  29.0836830  19.6063885  45.8138807  28.3910455
  19.8593771  46.4151834  27.6370893  19.8711877  46.2838102  29.7322979
  20.4271313  45.5224225  30.2677948  20.6608749  47.6123025  29.7323313
  20.8121805  47.9604233  30.7780494  20.1010790  48.3826132  29.1616060
  22.0293303  47.4942894  29.1357982  23.0311046  46.7592069  29.7871299
  22.8073629  46.2329002  30.7055702  24.3378030  46.7347757  29.2813481
  25.0958512  46.1601278  29.7901564  24.6520040  47.4511172  28.1238411
  25.9652927  47.4050262  27.6185637  26.3238356  46.5488990  27.8862773
  22.3642552  48.2308197  27.9878655  21.6140915  48.8351034  27.5041429
  23.6679121  48.2054899  27.4796439  23.9113624  48.7622169  26.5900326
  18.6221993  46.5513424  30.5287746  18.6208219  46.4872521  31.7518977
  17.4851032  46.8552368  29.8774123  17.4363574  46.9247743  28.8825496
  16.2834348  47.2165522  30.6065981  16.5533639  47.9066870  31.3911007
  15.2637896  47.9071214  29.6924466  15.7443849  48.7765438  29.1894719
  14.4223065  48.3080850  30.3044847  14.6802823  46.9702652  28.6211844
  14.1567301  46.1106052  29.0816528  15.5116877  46.6158900  27.9839143
  13.7037405  47.6663391  27.6835870  13.5600111  48.9012193  27.8070017
  13.2499829  46.9335346  26.7561296  15.6395726  46.0220552  31.2862898
  14.9188947  46.1685762  32.2725151  15.9829742  44.7885683  30.8501771
  16.5283863  44.6568251  30.0186753  15.5981729  43.5998922  31.5785603
  14.7743476  43.8145122  32.2435517  15.1464816  42.5325549  30.6197495
  15.9261740  42.2895553  29.8587936  14.2559457  42.9811813  30.1425745
  14.8185421  41.5890963  31.0995747  16.7149358  43.0287933  32.3983983
  16.6804435  41.8718393  32.8088744  17.7370078  43.8442818  32.6920788
  17.7657925  44.7790379  32.3330075  18.9216964  43.3238243  33.3508929
  18.6632747  42.4416923  33.9204201  20.0212063  42.9584953  32.3093113
  20.2395623  43.8433146  31.6745951  19.6427729  42.1464354  31.6537082
  21.2395189  42.5041764  32.8909520  21.0376262  41.6490749  33.3024361
  19.4945148  44.2963443  34.3518226  20.4528829  44.0042103  35.0470593
  18.8995858  45.4771212  34.5444153  18.0768761  45.7100526  34.0388461
  19.5341356  46.4830426  35.3793796  20.3827354  46.0856674  35.9227236
  19.9614085  47.6503159  34.4560623  19.0563053  48.1909018  34.1034363
  20.4415708  47.1789646  33.5633650  20.9914962  48.6703178  34.9845158
  20.5857261  49.1702779  35.8985326  22.3429977  48.0519271  35.2658542
  22.7170414  47.5792400  34.3283525  22.2363872  47.2859276  36.0570929
  23.0608663  48.8435683  35.5731060  21.2264514  49.7274399  33.9181724
  20.2444080  50.1350100  33.8206588  21.5272251  49.3168262  32.9308781
  21.8822885  50.5658173  34.2238988  18.5109970  46.9114377  36.3957909
  18.7861567  47.1329793  37.5671836  17.2406601  46.9642022  35.9802165
  17.0018909  46.8124363  35.0297867  16.1381909  47.2035301  36.8740987
  16.4177249  48.0032943  37.5517707  14.9161230  47.6387298  36.0716363
  13.9963851  47.4826783  36.6910328  14.8152750  47.0367999  35.1444438
  14.9304703  49.1015712  35.6215199  15.1457251  49.7669040  36.5000887
  15.8228280  49.4832650  34.4755412  15.4991710  48.8778072  33.5986762
  16.8741072  49.2924616  34.7424064  15.6610895  50.5625674  34.2419158
  13.5791470  49.3659443  35.0418252  12.9064291  48.9444244  35.7963275
  13.1936524  48.8166493  34.1755342  13.4746178  50.4658160  34.9094890
  15.7605658  46.0396332  37.7734895  15.4373984  46.2992454  38.9343150
  15.8151050  44.7551130  37.4066231  15.6506988  44.2330429  36.0365458
  16.6525891  44.0803859  35.5781138  15.0193240  44.8776160  35.3840638
  15.5915789  43.7147262  38.4006455  14.6961006  43.9362466  38.9627636
  15.4724534  42.4253286  37.5866070  14.7762317  41.6985541  38.0502336
  16.4607270  41.9538797  37.4332780  14.9757543  42.8782198  36.2230316
  15.2386341  42.1466364  35.4296871  13.8749167  43.0053972  36.2788067
  16.7285047  43.6361370  39.3871848  16.5131364  43.2592857  40.5314492
  17.9669304  43.9471954  38.9780926  18.1394965  44.2725598  38.0531144
  19.0836259  43.9323710  39.9024094  19.0341497  42.9955516  40.4400520
  20.4033970  43.9683027  39.1532144  20.3462686  44.7308201  38.3397039
  21.5825869  44.3305361  40.0757503  21.6813756  43.5734786  40.8826634
  21.4611141  45.3361364  40.5269271  22.5300371  44.3445561  39.4964187
  20.6155955  42.5775471  38.5248073  19.7233408  42.3032404  37.9167577
  20.7258781  41.8283821  39.3426208  21.8410926  42.4979461  37.6225346
  22.7809658  42.5542887  38.2122631  21.8332426  43.3259702  36.8818555
  21.8379715  41.5347633  37.0688683  18.9690029  44.9813674  40.9850899
  19.1571766  44.7132382  42.1724335  18.5691527  46.2076066  40.6149980
  18.4368192  46.4482835  39.6537179  18.3075655  47.2239058  41.6039684
  19.1066845  47.1793000  42.3361717  18.2661773  48.6245564  40.9674862
  17.7075231  49.3438731  41.6031650  17.8225722  48.5904379  39.9518094
  19.6741003  49.0999515  40.8626435  20.2953701  49.6045501  42.0073368
  19.7467241  49.7400828  42.9298387  21.6563161  49.8999185  41.9559325
  22.1930741  50.1711819  42.8421273  22.3205426  49.9819073  40.7521921
  23.6012700  50.5282576  40.7770821  24.0588410  50.1425428  40.0127386
  20.4210538  48.9906625  39.6760320  19.9817575  48.5531760  38.8092839
  21.7381062  49.4599172  39.6026498  22.3009741  49.3981304  38.6847196
  17.0638185  46.9762966  42.4211235  17.0015315  47.3710873  43.5830801
  16.0670270  46.2541655  41.8707676  16.0899922  45.9750238  40.9088622
  14.9641744  45.7616335  42.6684983  14.5021679  46.6085615  43.1547282
  13.9359938  45.0521798  41.7697525  14.3855468  44.1783731  41.2552333
  13.5614200  45.7538319  40.9957597  13.0754885  44.6906917  42.3706174
  15.4086486  44.8029681  43.7651462  15.0670109  44.9603916  44.9374298
  16.2632599  43.8228820  43.4131718  16.5205188  43.6931737  42.4514302
  16.8344738  42.8823539  44.3606885  16.0228652  42.4608975  44.9365174
  17.5663449  41.7569665  43.6340506  18.3351083  42.1893083  42.9518592
  18.2412369  40.7809254  44.6114042  17.5165529  40.4507088  45.3862577
  19.1165585  41.2513587  45.1032143  18.5882051  39.8787968  44.0601059
  16.5551308  40.9644578  42.7941640  15.9390079  41.6197548  42.1510086
  15.8744209  40.3860451  43.4556196  17.0984859  40.2553859  42.1348914
  17.7197382  43.5778425  45.3742533  17.7684734  43.2202781  46.5491416
  18.4381600  44.6260104  44.9451694  18.3370514  44.9458990  44.0014619
  19.3141309  45.3881622  45.8220582  19.9206591  44.6839962  46.3691168
  20.2217744  46.2942827  45.0255851  19.6389536  47.0796397  44.4936596
  20.9208984  45.5281218  44.0583078  20.2603170  45.0932246  43.4918911
  21.2637608  46.9510867  45.9332616  21.7712420  46.1812008  46.5540259
  20.7936474  47.6992504  46.6038800  22.0386301  47.4585772  45.3184396
  18.5865012  46.1829415  46.8776927  18.9192027  46.1298559  48.0602378
  17.5139189  46.8964422  46.4843421  17.2748224  46.9850139  45.5147686
  16.6232621  47.5770925  47.4044761  17.2113526  48.2390045  48.0245826
  15.5843246  48.3903967  46.6378097  15.1109154  47.7601438  45.8470102
  14.4810128  48.9240218  47.5659199  14.9333597  49.4342913  48.4429427
  13.8232520  48.1016627  47.9154039  13.8578058  49.6611393  47.0157445
  16.2880872  49.5789667  45.9630455  17.0616504  49.2292808  45.2499898
  16.7656182  50.2237136  46.7313742  15.5430767  50.1856120  45.4053045
  15.9637565  46.6060972  48.3568671  15.8582700  46.8380531  49.5617154
  15.5308837  45.4468943  47.8393757  15.6834487  45.2369921  46.8691467
  14.8953078  44.4333004  48.6532776  14.0753343  44.8946270  49.1889249
  14.3701313  43.3137592  47.7340537  15.1839520  42.9080961  47.1024520
  13.5962966  43.7551493  47.0582300  13.8372749  42.2143883  48.4587281
  14.4416282  41.9809375  49.1706942  15.7988504  43.8257261  49.7028913
  15.4366332  43.6682020  50.8668741  17.0292054  43.4684499  49.3135248
  17.3168535  43.5378758  48.3532616  17.9794459  42.8803006  50.2227835
  17.4856173  42.1046880  50.7952061  19.1535817  42.3130936  49.3979480
  19.7650486  43.1412501  48.9756282  18.7217242  41.7598777  48.5354502
  20.0542948  41.3637693  50.1890323  20.4909826  41.9117277  51.0470085
  20.8961176  41.0514084  49.5346509  19.1845186  39.9059742  50.8058789
  18.6538710  39.2500654  49.2030362  19.4108886  39.4491872  48.4180085
  17.6898513  39.6906646  48.8619010  18.5155368  38.1523120  49.2754421
  18.4799392  43.9014447  51.2195188  18.8234483  43.5654642  52.3527113
  18.4711490  45.1967475  50.8432404  18.2343788  45.4619143  49.9043751
  18.7883335  46.2618728  51.7845075  18.8563626  47.1853135  51.2343277
  19.7033606  46.0043226  52.2960905  17.7366648  46.4410750  52.8350541
  18.0242052  46.6460742  54.0133373  16.4614530  46.3282463  52.4450246
  16.2071977  46.2094274  51.4825834  15.3968304  46.3375412  53.4047099
  15.4492478  47.2453253  53.9848265  14.0813828  46.2903745  52.6775097
  13.9476818  45.3305753  52.1217361  14.0154243  47.1064402  51.9198223
  12.9511195  46.4665676  53.6602936  12.9240590  45.7025368  54.4765285
  12.8356333  47.8796519  54.2080505  12.9306007  48.6064896  53.3707881
  13.6480504  48.0351951  54.9411581  11.8490058  48.0373181  54.6938904
  11.7918064  46.2243503  52.8362597  11.8583322  45.2983236  52.2910955
  11.6463988  46.9993307  52.0534148  10.9450903  46.1462930  53.5269997
  15.4444583  45.1857269  54.3777221  15.2284908  45.3254817  55.5847541
  15.7542861  43.9891319  53.8592724  15.9383245  43.8828740  52.8803583
  15.8516896  42.8336582  54.7051233  14.9961725  42.8367304  55.3701273
  15.8284637  41.5539377  53.8550742  16.7689842  41.4968939  53.2613774
  14.9740824  41.6142364  53.1480978  15.6693234  40.2951740  54.6365062
  14.9631403  40.1357148  55.7991931  14.4200802  40.9167124  56.3191873
  15.0390202  38.8268339  56.1946221  14.5542714  38.4337287  56.9466607
  15.7418020  38.1099835  55.2776903  16.1635259  39.0029590  54.2728237
  16.9018675  38.5269455  53.1946077  17.2295967  39.1999513  52.4287173
  17.1946547  37.1649965  53.1289257  17.7850259  36.7877530  52.3059676
  16.0224507  36.7561295  55.2141020  15.6804766  36.0790653  55.9781119
  16.7573547  36.2938885  54.1201735  17.0017710  35.2456970  54.0393621
  17.0615575  42.8845028  55.6090195  16.9967871  42.4376221  56.7437441
  18.1874498  43.4808818  55.1929486  18.2870850  43.8244096  54.2579486
  19.3110537  43.6308731  56.0916847  19.4462204  42.7115096  56.6489440
  20.5929191  43.9352220  55.3084780  20.4801100  44.8708642  54.7181754
  20.8080024  43.1016002  54.6073316  21.4565290  44.0469056  56.0007957
  19.1018143  44.7229876  57.1155233  19.6138578  44.6436946  58.2276185
  18.3136425  45.7609963  56.7973222  17.9182006  45.8555958  55.8811865
  17.9427144  46.7637359  57.7720034  18.8427115  47.0776250  58.2848993
  17.3181645  47.9783597  57.0513255  16.4490265  47.6338228  56.4505666
  18.0679284  48.4325822  56.3708248  16.8463338  49.0393038  57.9998679
  17.7685104  49.8739371  58.6490597  18.8250114  49.7346589  58.4768755
  17.3235501  50.8731123  59.5230747  18.0336753  51.5097141  60.0280571
  15.9511101  51.0390637  59.7478016  15.5994943  51.8067015  60.4201538
  15.4748374  49.2133838  58.2322554  14.7641869  48.5685172  57.7372784
  15.0258368  50.2104656  59.1016002  13.9678745  50.3331574  59.2772816
  17.0517663  46.2141668  58.8659315  17.2261652  46.5173854  60.0416240
  16.0932122  45.3519527  58.4946577  15.9253554  45.1379445  57.5299514
  15.2108770  44.7700087  59.4878766  14.9640130  45.5238034  60.2259685
  13.9269229  44.3437850  58.8194412  14.1480076  43.7633638  57.8911132
  12.9934517  43.5028233  59.7110207  12.7122576  44.1038310  60.6022476
  13.4908501  42.5682763  60.0316994  12.0639883  43.2306559  59.1646163
  13.2264934  45.6413976  58.4533931  13.8863973  46.3235655  57.8677765
  12.8582863  46.1759280  59.3580682  12.0811748  45.3666868  57.5682048
  11.2077867  44.9049330  58.0877259  12.4029227  44.7297865  56.7163325
  11.8277981  46.3649826  57.1731982  15.8790435  43.6580461  60.2515516
  15.6202134  43.4346180  61.4290529  16.8197041  42.9454795  59.6060778
  17.0143633  43.1180997  58.6404510  17.5885626  41.9031180  60.2682060
  16.8875180  41.2598316  60.7826698  18.3662191  41.0813335  59.2642771
  19.0961823  41.7211289  58.7130250  17.4598903  40.4906433  58.3546288
  17.2110748  41.1938081  57.7239833  19.0845135  39.9055313  59.9058317
  18.3807968  39.3255395  60.5380551  19.9271057  40.2580809  60.5335672
  19.4919032  39.2312973  59.1211967  18.5109126  42.4376070  61.3396133
  18.6798304  41.8478435  62.4094636  19.1021731  43.6258008  61.1045425
  18.9080839  44.1515598  60.2755632  20.0333335  44.2156417  62.0311975
  20.5430495  43.4281868  62.5665830  21.0705500  45.0709023  61.2782582
  20.5749970  45.8867142  60.7096820  21.6294421  44.4330577  60.5640930
  21.8010412  45.5272654  61.9801883  19.3665350  45.0519977  63.0971859
  19.9965848  45.9292040  63.6806012  18.1042806  44.7845459  63.4479218
  17.6125646  44.0034762  63.0493487  17.4215464  45.5938312  64.4274725
  18.0944703  46.3055024  64.8853088  16.9906318  44.9274259  65.1565785
  16.3098591  46.3895555  63.8343785  15.1731273  45.9285078  63.7620893
  16.5886610  47.6851247  63.5755004  17.5147725  47.9817143  63.3626137
  15.5703810  48.7210353  63.5803517  16.0636588  49.6553427  63.4026249
  15.1082437  48.6980294  64.5588500  14.4431055  48.6394726  62.5905339
  14.3531817  47.8106854  61.6928945  13.5025359  49.5687039  62.7727165
  13.6711062  50.3506390  63.3805608  12.2677367  49.5934306  62.0500647
  12.3919718  49.1812512  61.0584695  11.2656389  48.7703322  62.8204928
  11.7535149  47.7618095  62.9000389  10.3266349  48.6586972  62.2413689
  10.9769500  49.2619653  64.1397057  11.6317888  48.8332948  64.7097816
  11.7620062  50.9995149  61.9322652  12.5175225  51.9490021  62.0322932
  10.4532671  51.2109539  61.7428971   9.8111816  50.4639056  61.6719315
   9.8913173  52.5434883  61.7033094  10.4415086  53.1037633  60.9613477
   8.3903185  52.4888792  61.3520739   7.9268821  53.4842811  61.5499036
   7.8912014  51.7312524  61.9962622   8.0813333  52.1594932  59.8825015
   8.6241577  51.2351969  59.5775321   6.5765977  51.9203168  59.7228466
   6.0192802  52.8377513  60.0118598   6.2418522  51.0821921  60.3692032
   6.3281174  51.6840613  58.6664770   8.5258202  53.3039195  58.9656139
   9.6191545  53.4744133  59.0459980   8.0090330  54.2434035  59.2537252
   8.2765929  53.0751824  57.9078970  10.0517264  53.3262683  62.9877240
  10.3120430  54.5222905  62.9827508   9.8889457  52.6682999  64.1474493
   9.7251932  51.6897867  64.1790480  10.0165330  53.3301165  65.4246711
   9.4055489  54.2212019  65.3985412   9.5248407  52.4263573  66.5657778
   9.6947440  52.9508944  67.5380588  10.0900268  51.4678263  66.5676989
   8.0246633  52.1117928  66.4462145   7.8172820  51.5993171  65.4860281
   7.4696188  53.0706585  66.3937631   7.5616846  51.2577516  67.6242842
   7.6827773  51.8151674  68.5864384   8.1495326  50.3134464  67.6457135
   6.1345407  50.8972682  67.4161323   5.6173325  51.3581909  66.7125499
   5.4730280  50.1829535  68.3141893   6.0546437  49.6855839  69.3768409
   7.0118010  49.8545965  69.5172331   5.5555493  49.0709968  69.9682865
   4.2160975  49.8777299  68.1496398   3.7135244  50.2297003  67.3678089
   3.6393297  49.4346817  68.8227996  11.4147723  53.8053633  65.7114210
  11.6390920  54.8547820  66.3030800  12.4277367  53.0408417  65.2887684
  12.2902019  52.2029020  64.7738348  13.8067382  53.4536491  65.4599012
  13.9490648  53.7977520  66.4734077  14.7717385  52.2798355  65.1965517
  14.4840431  51.4280421  65.8518835  15.8138543  52.5695887  65.4438339
  14.6852086  51.8338954  63.8497209  15.5758267  51.8337102  63.4723708
  14.1652444  54.6193766  64.5642107  15.0231482  55.4305470  64.9082354
  13.4831731  54.7592397  63.4087685  12.8401643  54.0539468  63.1075298
  13.6446748  55.9040001  62.5401655  14.6894556  56.1826592  62.5184222
  13.1845636  55.5728939  61.1303194  12.1274106  55.2167996  61.1602441
  13.2655854  56.8018829  60.2148981  14.2661203  57.2818288  60.2943880
  12.4805340  57.5249034  60.4900453  13.0905023  56.5231432  59.1571876
  14.0625947  54.4500291  60.5549131  14.1469380  53.6214699  61.2885081
  15.0848929  54.8501471  60.3767558  13.5027306  53.8756007  59.2548431
  13.6012681  54.6059288  58.4252408  12.4300649  53.6135046  59.3806500
  14.0645443  52.9611855  58.9745724  12.9347572  57.0971749  63.1092176
  13.4426971  58.2018155  63.0933002  11.7720484  56.9041236  63.7435388
  11.3355754  56.0037938  63.7363467  11.0450376  57.9179542  64.4643056
  10.8635434  58.7480827  63.7999259   9.7495069  57.2961712  64.9854860
   9.2837980  58.0455693  65.6711595   9.8970255  56.3725079  65.5479312
   8.8454645  56.8530875  63.8494050   9.2550794  56.4266130  62.9407619
   8.8258725  57.8986604  63.4583377   7.5397029  56.0193673  64.2964504
   7.1761853  56.0725841  65.4674124   6.6243807  55.4790960  63.3729400
   5.7487510  55.9867552  63.4647733   6.5174383  55.8524537  62.4454731
  11.7443823  58.4630418  65.6721978  11.6070265  59.6205664  66.0590481
  12.5736928  57.6208780  66.2940455  12.6006275  56.6500283  66.0451709
  13.3565835  58.0662563  67.4173416  12.7906255  58.7873741  67.9784219
  13.7192441  56.8939932  68.3277219  14.4799606  57.2187005  69.0785192
  14.1724723  56.0875105  67.7057976  12.4853185  56.3529389  69.0640856
  11.6987128  56.0786865  68.3346963  12.0955717  57.1673630  69.7188438
  12.8522825  55.1367919  69.8920432  13.4939412  55.5548436  70.6674774
  13.3765421  54.3635015  69.2831581  11.6503280  54.5614274  70.5672017
  10.7800415  55.0370047  70.4885950  11.7355958  53.5039411  71.3626699
  12.8830584  52.9122605  71.6418299  13.7267612  53.2598473  71.2433413
  12.9419074  52.0852828  72.2069676  10.6398530  53.0127839  71.9135787
   9.8176254  53.5705427  71.8178863  10.7117562  52.3117773  72.6207538
  14.6157762  58.7395869  66.9708933  15.3961906  59.2692527  67.7642364
  14.7974856  58.7773185  65.6557682  14.1232441  58.4580148  64.9878116
  15.8799946  59.4662662  65.1068614  16.4301753  60.0294547  65.8649919
  16.8332887  58.7275328  64.1935588  17.5918068  59.3396485  63.6723424
  16.2532077  58.2157351  63.3942154  17.5447640  57.8453684  65.0183919
  16.8457971  57.2583788  65.3237896  15.4033811  60.4369081  64.2311245
  16.3422408  61.1664152  64.0831092  14.0768092  60.6478492  63.9436531
  13.4271775  59.9073224  64.0105383  13.4756133  61.8255393  63.3783446
  14.3190748  62.2310996  62.9609756  12.8438545  61.7871754  62.0104740
  13.5210497  61.3769342  61.2393744  12.4646872  62.7523264  61.5894419
  11.7602168  60.8553150  62.1089525  11.8014454  60.2244161  63.0236733
  10.5044227  61.6190734  62.1643700  10.1962166  62.3373115  61.3878019
  10.3282678  62.1533790  63.0910192   9.8702122  60.7470980  62.2399026
  11.8262258  59.9722503  60.9259408  12.7739198  59.4798471  60.7173078
  11.5700022  60.6011756  60.0368950  11.1235387  59.1721980  61.2083563
  12.5345698  62.6821321  64.2941706  11.7584485  63.4206584  63.8077027
  12.5615979  62.7358700  65.6364495  13.1872431  62.0713712  66.0040068
  12.0576726  63.6442749  66.6947923  11.0311364  63.8247843  66.3775873
  12.2655462  62.8237719  67.9705018  11.6747365  61.9033674  67.8416985
  11.7565263  63.4157181  68.6929571  13.6269689  62.4663058  68.6554711
  14.3646909  62.0013544  68.0367648  14.3467806  63.4836366  69.5383690
  13.7484619  63.7886963  70.4034610  14.5993447  64.4483899  69.0822979
  15.3463125  63.0793042  69.8346123  13.4101714  61.2365031  69.4952310
  12.8460974  60.4987964  68.8953068  12.8543195  61.5191619  70.4038436
  14.4026603  60.7923639  69.7582319  12.6258696  65.0217824  67.3076059
  13.6639985  65.5147003  67.1943673  12.1218418  65.9745969  68.0521451
  11.2700044  65.7870794  68.4741786  12.8143296  67.3517698  67.9890213
  12.4463028  67.9795615  67.1469673  13.9461954  67.4604637  67.8244993
  12.6415785  67.9078146  68.9083748  55.2382202  66.2309416  67.7489134
  54.9149858  67.2760686  67.9589268  54.3886613  65.6613949  67.3220410
  56.0728538  66.2879498  67.0200357  55.6869439  65.6128790  68.9843559
  55.4244730  66.1707694  70.0393675  56.4463437  64.4939895  68.8927784
  56.5674845  64.0579786  68.0037492  57.0232662  63.8098366  70.0443182
  56.2193704  63.6312885  70.7513333  57.6701266  62.4737439  69.6392400
  58.1868320  61.9880606  70.4947658  58.4087042  62.6607951  68.8312315
  56.5897575  61.5335584  69.1571106  55.5518609  61.3260943  69.7823462
  56.8535875  60.9236548  67.9856421  56.3023327  60.1086541  67.8029032
  57.8048373  60.9114846  67.6899925  58.0961054  64.6284544  70.7612241
  59.0414208  64.1158305  71.3531893  57.9159722  65.9481103  70.7711094
  57.1198479  66.3132017  70.2666469  58.6910809  66.9137906  71.4646970
  59.6853114  66.5333187  71.5751352  58.6834239  68.2478725  70.6910155
  59.1442975  69.0179618  71.3223689  57.6414904  68.5849277  70.4891551
  59.4780324  68.2684815  69.3788641  59.0354670  67.5287966  68.6709928
  59.3815634  69.6559024  68.7413852  59.7989616  70.4356142  69.4101080
  58.3188505  69.9113104  68.5332835  59.9299793  69.6953421  67.7770230
  60.9471858  67.9248389  69.6233602  61.0488240  66.8521296  69.8839669
  61.3585225  68.5391366  70.4531461  61.5419703  68.1288513  68.7078925
  58.1529865  67.1831955  72.8510107  58.5721093  68.1372217  73.5069876
  57.2011255  66.3772963  73.3603677  56.7680841  65.6640681  72.8166998
  56.7276566  66.5457863  74.7182441  56.5293870  67.6004073  74.8779371
  55.4289486  65.7622027  74.9455640  55.1585397  65.7968838  76.0272904
  55.5747619  64.6976233  74.6586620  54.2346308  66.3497234  74.1669530
  54.4465545  66.3567483  73.0774516  54.0406178  67.3961625  74.4748391
  52.9638508  65.5506752  74.4260677  53.0493193  64.5106573  75.1283274
  51.9136305  65.9731870  73.8943385  57.7456828  66.1370733  75.7594207
  57.9686687  66.8353243  76.7368435  58.4293618  65.0103284  75.5421972
  58.2246884  64.4291523  74.7648362  59.4064367  64.5387472  76.4914917
  59.1347934  64.8481142  77.4934114  59.4986628  63.0013494  76.4345119
  60.3616901  62.6679371  77.0575439  59.6825291  62.6929796  75.3807657
  58.2539093  62.2741522  76.9597575  57.3575376  62.5409399  76.3581323
  58.0671729  62.6246003  78.0033941  58.4546508  60.7587984  77.0001026
  57.6426874  60.2458662  77.5328958  59.3813280  60.5188296  77.5669396
  58.5042334  60.2562992  75.5817902  57.6774631  60.1644278  75.0317637
  59.6132767  59.7713262  75.0205857  60.7658182  59.7531523  75.6703687
  60.7652750  60.1431827  76.5801285  61.5691717  59.4123254  75.1945520
  59.5599342  59.3463649  73.7707609  60.4052357  59.0874553  73.2987559
  58.6919651  59.1124483  73.3477913  60.7848168  65.0940048  76.2177161
  61.7144725  64.9123030  77.0045128  60.9650017  65.7860810  75.0842822
  60.2171557  65.9267238  74.4497258  62.2055084  66.4542942  74.7749765
  63.0105938  65.7501312  74.9539160  62.2267970  66.8885737  73.3185687
  61.3894960  67.5976617  73.1301838  63.5507992  67.5725609  72.9497110
  64.4182801  66.8950967  73.0974729  63.7227972  68.4954663  73.5392259
  63.5462137  67.8591231  71.8765028  62.0268583  65.6470381  72.4329575
  60.9980189  65.2462992  72.5181753  62.7387592  64.8433847  72.7144584
  62.2143433  65.9090982  71.3711989  62.4187073  67.6185149  75.7265694
  61.4921466  68.3673638  76.0477858  63.6558480  67.7822740  76.2243454
  64.4315694  67.3280494  75.7961836  63.9727098  68.7416544  77.2528796
  63.2320254  68.5909379  78.0316906  65.3756515  68.5051626  77.8548201
  65.4612125  67.4457776  78.1026712  65.5356212  69.0729644  78.7955100
  66.4095693  68.7718981  76.9177421  67.2036954  68.2955638  77.1975241
  63.8438988  70.1865682  76.8107068  63.4086093  70.5357050  75.7155951
  64.1710108  71.1060712  77.7212347  64.6799759  70.8636617  78.5497232
  64.0443135  72.5150466  77.4569107  63.0914721  72.6642304  76.9663913
  64.0399130  73.2771912  78.8067728  63.1071468  72.9923456  79.3351820
  64.0221204  74.3717363  78.6430842  65.2275605  72.9243995  79.7125257
  66.1281712  72.1466833  79.3866154  65.1875943  73.4678449  80.9473369
  65.9854275  73.3046078  81.5264381  64.4807585  74.1317830  81.1698941
  65.0770872  73.0593103  76.4766264  64.7526355  73.7035961  75.4811372
  66.3599481  72.7325493  76.6689819  66.6299184  72.1765660  77.4519064
  67.4083417  73.4685537  75.9875479  67.0768931  74.4703543  75.7410537
  68.6729378  73.5477893  76.8702954  69.4741876  74.0957617  76.3147985
  69.0443622  72.5378194  77.1340554  68.4190770  74.3192778  78.1709082
  69.3232953  74.3638694  78.7913309  67.6137334  73.8568921  78.7613877
  68.0166879  75.7639627  77.9127189  68.6112567  76.3528653  76.9629967
  67.1516727  76.2195616  78.6963865  67.8130971  72.7905014  74.7175011
  68.4231535  73.3695699  73.8190413  67.4692929  71.5010641  74.5741030
  66.9655588  71.0078731  75.2763404  67.8247889  70.7429976  73.3932943
  68.8554737  70.9526343  73.1419744  67.6373734  69.2344314  73.6461163
  66.5641392  68.9525183  73.6012740  67.9886879  69.0247807  74.6836272
  68.4671063  68.3518700  72.6802093  68.7498972  67.4210304  73.2183279
  69.3790730  68.8918605  72.3660410  67.7632255  67.9374882  71.3842460
  66.5112663  67.8148715  71.4033559  68.4799180  67.7027012  70.3649955
  66.9851726  71.1939350  72.2187694  67.4448868  71.2505972  71.0867354
  65.7586465  71.6821186  72.4840287  65.3806586  71.6363662  73.4046166
  64.9745918  72.3517421  71.4734411  64.8584005  71.6697273  70.6418940
  63.5931405  72.7269123  72.0317315  63.0475782  73.3866445  71.3211025
  63.7181057  73.2845369  72.9894527  62.7375251  71.4945962  72.2897452
  63.2561968  70.8192271  73.0118694  62.6015565  70.9249132  71.3400862
  61.3811011  71.8918594  72.8651295  60.8649149  72.5509313  72.1295795
  61.5494663  72.4636518  73.8065920  60.5696717  70.6407258  73.1433758
  61.0959713  69.9748928  73.8606385  60.4494819  70.1166588  72.1795315
  59.2507260  70.9706342  73.6853394  58.6944971  71.5573158  73.0306340
  59.3737835  71.4713374  74.5872313  58.7206109  70.0778977  73.8434793
  65.6282027  73.5931009  70.9140565  65.6299144  73.8323658  69.7096004
  66.2282618  74.4230453  71.7853414  66.2439241  74.2216079  72.7639811
  66.9606519  75.5845462  71.3360898  66.3290169  76.1023807  70.6293471
  67.2606308  76.5049744  72.5279990  67.8674455  75.9511861  73.2794456
  66.2991019  76.7825456  73.0184253  67.9998537  77.7976471  72.1582282
  68.9813273  77.5474060  71.6875089  67.1814132  78.6349480  71.1700549
  66.2019987  78.8919249  71.6276700  67.0027454  78.0781848  70.2263933
  67.7137356  79.5769544  70.9231575  68.2889813  78.5974586  73.4299413
  68.7706773  77.9485705  74.1955198  67.3500438  78.9994786  73.8613721
  68.9797530  79.4326046  73.1899707  68.2303011  75.2502751  70.5726411
  68.5560713  75.8603037  69.5505515  68.9620725  74.2227571  71.0482675
  68.7150840  73.7826532  71.9192222  70.1632507  73.7416010  70.3907492
  70.8161002  74.5916553  70.2484900  70.8648344  72.6726456  71.2668175
  70.2806224  71.7253066  71.2422722  70.8899513  73.0439540  72.3141546
  72.3158443  72.4188647  70.8358916  72.9344614  73.0784839  69.9945381
  72.9278561  71.4006872  71.4833497  72.4272855  70.8953503  72.1835635
  73.8636927  71.1741498  71.2461816  69.8601905  73.1675156  69.0128173
  70.6902808  73.2038831  68.1084533  68.6414428  72.6495977  68.8164848
  67.9925314  72.5723021  69.5759013  68.2616249  72.0195191  67.5797033
  69.1427833  71.6046333  67.1133788  67.2267419  70.9460365  67.9496495
  66.2464518  71.3973193  68.2063170  67.6208658  70.4408657  68.8673180
  66.9931033  69.7894500  66.9831596  66.5284906  70.1448310  66.0357944
  68.3039734  69.0749759  66.6828403  68.7332748  68.6883764  67.6366086
  69.0256726  69.7718924  66.2173152  68.1284697  68.2274173  65.9960517
  66.0713028  68.8178405  67.7215217  65.0731410  69.2724439  67.8906852
  66.5127709  68.5835621  68.7197507  65.9778758  67.8626772  67.1748173
  67.6526154  73.0158836  66.6213439  67.9098402  72.9909718  65.4189623
  66.8685985  73.9786297  67.1422078  66.6346374  73.9862074  68.1193440
  66.2696361  75.0173062  66.3255486  65.8376252  74.5564840  65.4468697
  65.1672723  75.7430066  67.1348214  65.6372019  76.2666964  67.9956095
  64.4990390  74.9654694  67.5597731  64.1593098  76.9110562  66.1671619
  63.5577654  75.9797688  65.4296282  67.3028678  76.0126438  65.8320164
  67.2004404  76.5698490  64.7381737  68.3765554  76.2314436  66.6171584
  68.4824854  75.7962071  67.5176826  69.4725934  77.0394044  66.1501645
  69.0661713  77.9784421  65.7960861  70.4754551  77.3108867  67.2783018
  70.9534380  76.3595136  67.6057178  69.9293703  77.7148651  68.1602701
  71.5539567  78.3124995  66.8504620  71.0535286  79.2609075  66.5331770
  72.1094883  77.8995866  65.9809290  72.5195190  78.5808836  67.9874559
  72.9665572  77.6324291  68.3571765  71.9495640  79.0811292  68.7937135
  73.6034706  79.4703937  67.4756462  73.6071419  79.7416156  66.5206403
  74.5934008  79.9317741  68.2227307  74.6817725  79.6113436  69.4850848
  74.0255069  79.0003105  69.8990983  75.4555868  79.9227196  70.0056684
  75.5130061  80.7133659  67.7053449  75.4378368  80.8912911  66.7347131
  76.3277519  81.0127242  68.1852012  70.1824521  76.4080967  64.9713191
  70.5452126  77.0749283  64.0020281  70.3684143  75.0778006  64.9964091
  70.0515535  74.5089133  65.7561474  71.0143788  74.4047557  63.8915929
  71.8619334  74.9982871  63.5729557  71.5144795  73.0225910  64.3227069
  71.9253091  72.4748201  63.4427798  70.6569511  72.4360508  64.7296150
  72.6009461  73.1204887  65.3889917  72.2019119  73.6710591  66.2733941
  73.4555493  73.7052775  64.9819644  73.0389256  71.7281636  65.8357641
  73.5037806  71.1885010  64.9804947  72.1306808  71.1558780  66.1354883
  73.9136113  71.7795756  67.0683169  74.1905762  70.7582079  67.4130393
  73.4427854  72.3748795  67.8701284  75.1164482  72.4732298  66.7217212
  74.9512235  73.4292961  66.3405125  75.5793563  71.9547024  65.9523734
  75.8157955  72.4573485  67.4924974  70.1349252  74.2713314  62.6750393
  70.6212031  74.2905124  61.5465557  68.8060548  74.2258555  62.8597902
  68.4179967  74.0846608  63.7728456  67.8781266  74.3506881  61.7584069
  68.3428962  73.9150932  60.8998348  66.5055065  73.7233413  62.0821589
  65.7027741  74.1428778  61.4450320  66.2654713  73.9141143  63.1510138
  66.4866981  72.2479444  61.8470159  67.4380803  71.5974840  61.0382396
  68.2510607  72.1008379  60.5541316  67.3753756  70.2311983  60.8094202
  68.1272596  69.7801482  60.1839655  66.3503352  69.4921145  61.3771787
  66.3050445  68.1199680  61.1311854  67.0503185  67.9225715  60.5595550
  65.4473742  71.4864935  62.4081489  64.6968244  71.9683169  63.0194073
  65.3817095  70.1089316  62.1658933  64.5878109  69.5124658  62.5733772
  67.6649606  75.7357993  61.2396656  67.1447666  75.9316263  60.1447146
  68.0961275  76.7566393  61.9730162  68.4064753  76.6226243  62.9149146
  68.0879716  78.0841468  61.4151939  67.2784527  78.1784120  60.7007518
  67.8867247  79.1128791  62.5467219  68.6541702  78.9586760  63.3345880
  66.8810046  78.9681879  62.9938711  67.9828499  80.5242406  62.0504080
  66.9596694  81.0670353  61.2725400  66.1139592  80.4580284  61.0420611
  67.0290838  82.3845758  60.8129575  66.2302629  82.7928186  60.2156320
  68.1364728  83.1668745  61.1405624  68.2150133  84.4848241  60.6795525
  67.6008552  84.5811291  59.9493043  69.0920923  81.3188171  62.3532752
  69.8745249  80.9200804  62.9591276  69.1769753  82.6380696  61.9051213
  70.0536886  83.2298893  62.1209387  69.3664162  78.3481265  60.6485600
  69.3499689  78.7378879  59.4809477  70.5256268  78.1005995  61.2799254
  70.5343204  77.7514310  62.2214220  71.8026760  78.4107958  60.6715008
  71.7578834  79.4069532  60.2481766  72.9421660  78.3156162  61.7124639
  73.8909016  78.0488347  61.1917516  72.7143592  77.5011738  62.4327457
  73.2775152  79.5933902  62.5079053  73.3603954  80.4442586  61.7880041
  72.2349359  79.9321585  63.5683585  72.4518777  79.4035717  64.5145197
  71.2437175  79.5727761  63.2384917  72.1855706  81.0292326  63.7351558
  74.6279244  79.3862727  63.1978411  75.4156977  79.1897937  62.4359462
  74.5825860  78.4929638  63.8599282  74.9126868  80.2765625  63.7915687
  72.1347168  77.4752068  59.5215389  72.8916801  77.8228410  58.6150590
  71.5306505  76.2682727  59.5111210  70.9488769  75.9686449  60.2724800
  71.7684954  75.3069275  58.4530231  71.4078250  74.3457699  58.7889089
  72.8267868  75.3008351  58.2253038  71.0479729  75.6568051  57.1829145
  71.3890533  75.1569897  56.1175334  70.0369261  76.5472664  57.2488884
  69.8000198  76.9975652  58.1115790  69.2264808  76.8517291  56.0774466
  68.2564421  77.1547710  56.4131181  69.1580425  75.9703585  55.4598079
  69.7672639  77.9474503  55.2043227  69.2897227  78.1714896  54.0934285
  70.8246307  78.6625128  55.6442731  71.2280205  78.4909515  56.5372802
  71.4182483  79.7292532  54.8475460  70.6223071  80.2858683  54.3771352
  72.3355138  80.6547383  55.6696081  72.9956110  81.2681080  55.0165889
  72.9653543  80.0557769  56.3626736  71.5162708  81.6150251  56.4571846
  70.9951772  82.7696970  55.8461834  71.1659367  82.9420116  54.7935915
  70.2567400  83.6919443  56.5957367  69.8477852  84.5728542  56.1240033
  70.0518312  83.4709799  57.9625982  69.4899563  84.1854364  58.5431681
  71.3126212  81.4074053  57.8262511  71.7275885  80.5318518  58.3008835
  70.5799370  82.3289295  58.5760740  70.4371344  82.1574179  59.6296851
  72.2280920  79.2414619  53.6962837  72.6072511  79.9672377  52.7807299
  72.4978851  77.9694522  53.6703256  72.2909405  77.3057213  54.3919615
  73.2928930  77.4925557  52.6481346  74.0777775  78.1621995  52.3126773
  73.8286227  76.5076594  53.4908382  73.2456088  75.6622167  53.9113563
  74.5388723  76.8758801  54.2613184  74.4272571  76.1047726  52.6499824
  72.6408176  76.8571477  51.4540560  72.9008802  75.7235469  51.0298670
  71.7741552  77.6715641  50.8965844  71.7494706  78.5911604  51.2776562
  70.9335642  77.2925155  49.8088422  70.3043324  78.1504998  49.6336529
  71.7130768  76.9179028  48.5565504  71.0277233  76.6850289  47.7099487
  72.4115338  76.0738360  48.6914605  72.5442989  78.0301409  48.1773904
  72.0011038  78.8405367  47.2295123  70.9432895  78.8475414  46.9884765
  72.8740084  79.5074713  46.4307631  72.2128327  80.1038389  45.8425358
  74.2075696  79.7724102  46.8928748  74.8082189  80.6603263  46.8033249
  73.8916817  78.1560704  48.5527686  74.3180261  77.4600641  49.2370501
  74.6765497  79.1556640  48.0046714  75.6520904  79.4705132  48.3564317
  70.0141064  76.1617859  50.1646106  69.8272232  75.2253445  49.3913028
  69.4346585  76.2486850  51.3736418  69.6447460  77.0099318  51.9866863
  68.4973568  75.2730779  51.8649260  68.1994651  74.6174712  51.0740359
  69.0718785  74.4373645  53.0268091  68.2693778  74.1473307  53.7382078
  69.8100769  75.0764020  53.5571707  69.7633124  73.1031908  52.7206845
  69.1168507  72.4569271  52.0786097  71.1133821  73.2847503  52.0557152
  71.7679319  73.9064202  52.7029701  70.9805335  73.7884972  51.0795422
  71.5950131  72.2975147  51.8863192  70.0045929  72.4356284  54.0717527
  69.0429838  72.1037202  54.5036894  70.4917991  73.1606912  54.7611161
  70.6703588  71.5647250  53.9577860  67.2452318  75.9621339  52.3688938
  67.0558752  76.1299357  53.5775457  66.2914012  76.3231410  51.5229547
  66.4101468  76.3636961  50.0654996  66.0404830  75.4099283  49.6432753
  67.4432368  76.5564889  49.7088259  65.0395367  76.8954401  51.9869516
  65.2503155  77.6410253  52.7423206  64.3812800  77.4664593  50.7170235
  63.9855617  78.4877369  50.9043339  63.5601501  76.8158087  50.3446500
  65.4923792  77.5025482  49.6669661  65.1027142  77.3999107  48.6355779
  66.0740722  78.4430644  49.7706568  64.1711941  75.8413896  52.6243929
  63.3700110  76.1399143  53.4978573  64.2542827  74.5828912  52.1801055
  64.9405215  74.3370335  51.5063026  63.3372282  73.5659457  52.6420438
  62.3376429  73.9851585  52.6544501  63.3923869  72.3693770  51.6669044
  64.4156709  71.9342279  51.6646990  63.1368662  72.7062758  50.6413626
  62.4070795  71.3039387  52.0365761  61.0295364  71.5604870  52.0242571
  60.6723532  72.5403678  51.7477397  60.1199766  70.5525072  52.3690096
  59.0597456  70.7511464  52.3591036  60.5862029  69.2799719  52.7177928
  59.8892847  68.4991363  52.9802668  62.8602385  70.0286558  52.3746664
  63.9220169  69.8520562  52.3561132  61.9579452  69.0148378  52.7193055
  62.3108038  68.0268660  52.9791220  63.6335569  73.1539369  54.0738025
  62.7531368  72.7848287  54.8371844  64.8923120  73.2805843  54.5108088
  65.6290782  73.5582137  53.9010898  65.2245925  73.0685412  55.8970438
  64.7439600  72.1579974  56.2291974  66.7392054  72.9120089  55.9899437
  67.2291826  73.8486887  55.6422828  67.0266805  72.1032315  55.2857785
  67.2925406  72.5577831  57.3710860  66.4846672  72.1951357  58.0531455
  68.3410481  71.4641190  57.2302835  69.1645610  71.8374315  56.5858519
  67.8937593  70.5603555  56.7702719  68.7688291  71.2042302  58.2188931
  67.9843523  73.7886779  57.9358913  67.2693763  74.6323739  58.0215174
  68.7977589  74.0830113  57.2393437  68.4344168  73.5690914  58.9185544
  64.7096636  74.1678074  56.8064313  64.2838193  73.9181268  57.9329026
  64.6398440  75.4207900  56.3151673  65.0391752  75.6664142  55.4370217
  63.8697345  76.4599752  56.9658550  64.2126249  76.5227821  57.9884019
  64.0299892  77.8232981  56.2629732  63.2169692  78.5191317  56.5644097
  63.9626047  77.6797320  55.1676882  65.3180726  78.4993205  56.5599124
  66.1571828  78.2563473  57.6146213  66.0079792  77.4841101  58.3568676
  67.2177937  79.1179621  57.5572457  67.9951609  79.1340552  58.1583201
  67.0935465  79.9165400  56.4604729  65.8948925  79.5666487  55.8016287
  65.5101323  80.2424604  54.6405925  64.5997174  79.9883011  54.1190759
  66.3510955  81.2504891  54.1624943  66.0788214  81.7920401  53.2723639
  67.9232616  80.9065931  55.9735052  68.8410091  81.1538128  56.4754299
  67.5362390  81.5765454  54.8136654  68.1683047  82.3587786  54.4175599
  62.4015859  76.1480278  57.0779048  61.7667436  76.4238654  58.0892981
  61.8053337  75.5400276  56.0480788  62.3102777  75.3360774  55.2117440
  60.4302445  75.1049317  56.1121335  59.8486896  75.9581936  56.4287469
  59.9620956  74.6348767  54.7268117  60.5000249  73.7057980  54.4430111
  60.2291855  75.4238257  53.9879912  58.4503279  74.3829521  54.6279629
  58.1296982  73.6686716  55.4251441  57.6831753  75.6959023  54.8032832
  58.1150385  76.4740821  54.1373754  57.7569109  76.0462834  55.8543643
  56.6127656  75.5550763  54.5513674  58.1133174  73.7420672  53.2823095
  58.6521149  72.7778262  53.1889058  58.4239470  74.4111468  52.4527636
  57.0213303  73.5548819  53.2180957  60.1930189  74.0176229  57.1464017
  59.1887059  74.0076865  57.8572622  61.1462233  73.0776587  57.2790245
  61.9356959  73.0685495  56.6628734  61.1254741  72.0671303  58.3189267
  60.1576352  71.5858210  58.2774123  62.2192608  71.0285071  58.1073807
  63.2100132  71.5346480  58.0345219  62.2573846  70.0068573  59.2559498
  61.2404269  69.5990588  59.4401754  62.6409355  70.4668731  60.1894133
  62.9222155  69.1600663  58.9804014  61.9507410  70.2767348  56.7944036
  61.7833035  70.9739251  55.9517612  61.0504577  69.6355737  56.8945635
  62.8238252  69.6352051  56.5478451  61.2132632  72.6854612  59.6974289
  60.4934739  72.3036451  60.6154100  62.0623770  73.7186843  59.8643344
  62.6782242  73.9864601  59.1202139  62.1442389  74.4873601  61.0885585
  62.4110343  73.8126464  61.8935329  63.2169308  75.5916643  60.9085323
  62.8470890  76.3824245  60.2242777  64.1246553  75.1444891  60.4578826
  63.5894206  76.2418411  62.2380749  63.1601568  75.8139554  63.3083269
  64.3810301  77.3292853  62.1648121  64.5047202  77.8636659  62.9933518
  64.7234255  77.6165466  61.2698844  60.8095361  75.1219223  61.4528552
  60.3623214  75.0484624  62.5924652  60.1090853  75.7202595  60.4721141
  60.4688439  75.7645269  59.5397196  58.8164049  76.3309601  60.7114900
  58.9197595  77.0328669  61.5288572  58.3292250  77.0738962  59.4743617
  58.3419078  76.3752348  58.6016507  56.8885106  77.5880475  59.6726566
  56.8231760  78.1564445  60.6246210  56.1623745  76.7504425  59.6842160
  56.6020111  78.2712091  58.8472368  59.2617929  78.2532923  59.1383378
  60.3223366  77.9428928  59.2273756  59.0945805  79.0753705  59.8707773
  59.0191841  78.7533164  57.7124225  58.0406781  79.2734826  57.6440350
  59.0240832  77.9097630  56.9895696  59.8127765  79.4668721  57.4195858
  57.7782705  75.3196432  61.1415910  57.1279481  75.4650516  62.1713437
  57.6472018  74.2065049  60.4026898  58.1928802  74.0762691  59.5694384
  56.6198964  73.2222781  60.6813746  55.7051884  73.7301626  60.9488063
  56.3898656  72.2512705  59.4951325  55.8353659  71.3423605  59.8243252
  57.3671860  71.9562657  59.0606107  55.5644890  72.8323794  58.4000170
  54.9025224  74.0523464  58.5421963  54.9619038  74.6623836  59.4283919
  54.1004059  74.5235859  57.5228227  53.5890483  75.4188509  57.7303881
  53.9475978  73.8376224  56.3225792  53.3281296  74.2450627  55.5370037
  55.3904027  72.1056580  57.2086944  55.8685326  71.1450056  57.1036923
  54.6001108  72.6135335  56.1670044  54.4802279  72.0603022  55.2501294
  56.8802062  72.4054124  61.8978738  55.9677807  71.7801732  62.4220573
  58.1188440  72.4140348  62.4019290  58.8614965  72.9155257  61.9537908
  58.4302805  71.5876333  63.5322311  57.6043681  70.9266102  63.7624183
  59.6646003  70.7448721  63.1771046  60.5520754  71.4119135  63.1112742
  59.5022234  70.2876288  62.1772065  59.9490278  69.6441192  64.1313727
  59.0356310  68.8072187  64.7155765  57.9599011  68.8702090  64.5650591
  59.6966434  67.9001439  65.5032492  59.2780151  67.2569278  66.1017704
  61.0373328  68.1418332  65.4401229  61.2409979  69.2388606  64.5724900
  62.5285749  69.6932452  64.2992134  62.6976897  70.5272879  63.6340176
  63.5939658  69.0319759  64.9097904  64.6060466  69.3710615  64.7350331
  62.0952703  67.4829564  66.0281200  61.9433164  66.6474094  66.6913205
  63.3777735  67.9441347  65.7469366  64.2189023  67.4369380  66.1882779
  58.6449745  72.3905542  64.7909594  58.7128447  71.8179280  65.8673356
  58.6684716  73.7306896  64.7206951  58.7390822  74.2107554  63.8470541
  58.7041394  74.5264532  65.9284596  58.5163898  73.9069299  66.7996102
  60.0441641  75.2687732  66.0858825  59.9871097  76.0636989  66.8611059
  60.3449987  75.7246956  65.1179158  61.1067323  74.3222167  66.5268159
  61.2509056  74.0141661  67.8877696  60.5629771  74.4369511  68.6066995
  62.2788068  73.1664475  68.3092031  62.3771001  72.9290528  69.3532016
  63.1712157  72.6263626  67.3750963  63.9655428  71.9749873  67.7033609
  62.0088369  73.7853797  65.6001099  61.8953889  74.0339439  64.5554630
  63.0409148  72.9415677  66.0180295  63.7318967  72.5376248  65.2940732
  57.6034942  75.5357725  65.9814616  57.6000150  76.4212693  66.8318655
  56.5884447  75.4523247  65.0921203  56.6023980  74.7684419  64.3666204
  55.4388724  76.3295657  65.1302290  55.8341690  77.3359123  65.0500729
  54.4993860  75.9515894  63.8958283  54.2336189  74.8910288  63.9957825
  55.1197378  76.1075925  62.9979191  53.1880870  76.5889644  63.4922222
  53.1918952  77.6480174  62.5646002  54.1378728  78.1563636  62.3488814
  52.0599332  78.4335783  62.4538837  52.3965754  79.4475058  62.4288237
  50.8008215  78.0320176  62.9598887  50.0399480  78.7889980  63.2068109
  51.9518871  76.1611816  64.0128439  51.9442089  75.3363417  64.7017081
  50.7989407  76.9449106  63.8482139  49.9395962  76.7925428  64.4794192
  54.8327003  76.2115803  66.5204159  54.8866838  77.1397641  67.3351615
  54.3126415  75.0516354  66.8955059  54.5238809  74.2339476  66.3667829
  53.5690276  74.9102743  68.1251386  52.7305977  75.5910477  68.0875721
  53.0549746  73.4840141  68.2297905  53.9179605  72.7744114  68.2493488
  52.4515190  73.3095820  67.3289536  52.1254098  73.2001653  69.4040550
  51.2299107  73.8508128  69.3402977  52.6617357  73.4344308  70.3508391
  51.7089019  71.7258044  69.4448256  51.1714071  71.5116393  70.3918789
  52.6190676  71.0850880  69.3898658  50.8355385  71.4155927  68.2606872
  51.2635805  71.0737164  67.4267040  49.5278184  71.6180082  68.2249220
  48.8398769  71.2655077  67.1690190  49.3096338  71.0055298  66.3383006
  47.8719406  71.4587706  67.1832928  48.8896589  72.0472993  69.2950803
  49.4351413  72.3026325  70.0793866  47.9335367  72.3055698  69.2546199
  54.3560490  75.2609112  69.3647756  53.8360090  75.9098100  70.2688576
  55.6450061  74.9037277  69.3837517  56.0472914  74.3106383  68.6721531
  56.5235704  75.1428522  70.4983468  55.9604830  75.0002442  71.4099929
  57.7274650  74.1692361  70.4840424  58.4804306  74.5113849  71.2308524
  58.2089022  74.1824725  69.4808305  57.3382144  72.7232671  70.8565339
  56.5702088  72.7339840  71.6603328  58.2329710  72.1868092  71.2233194
  56.7940013  71.9313221  69.6640816  56.7181135  72.4691729  68.5208861
  56.4295952  70.7570342  69.9054555  57.0604845  76.5517112  70.5372071
  57.7462860  76.9266436  71.4847088  56.7709529  77.3806495  69.5212080
  56.3861446  77.0373907  68.6621756  57.0489476  78.7927005  69.6273745
  57.6897912  78.9957165  70.4713000  57.6975104  79.3093157  68.3348807
  56.9984825  79.2766066  67.4753151  58.5556191  78.6630281  68.0723619
  58.0553108  80.3511432  68.4797802  55.8238773  79.6105048  69.8941527
  55.9187590  80.7260986  70.3897842  54.6316671  79.1011102  69.6206408
  54.5429801  78.2148440  69.1576375  53.5154219  80.0119112  69.8046359
  53.7103091  80.9649688  70.2279383  53.0864157  80.5235654  68.4614710
  51.9906950  80.7393317  68.3795495  53.1102824  79.4008592  68.2347349
  54.0001957  81.4374363  67.3373257  54.7651455  82.3121220  67.9243475
  54.7300191  82.3536604  69.0084176  55.4765640  83.1478909  67.0798356
  56.1306978  83.5055999  67.5700944  55.6697897  83.0803439  65.6856467
  56.2316676  83.7363984  65.0574946  54.0807057  81.6207247  65.8064268
  53.4341190  81.4114412  65.0045846  54.9984164  82.1617777  65.0040342
  54.9601846  82.0253394  63.9070454  52.2644504  79.4091436  70.4295733
  51.4914231  80.1471090  71.0187493  51.9852249  78.0947086  70.2679076
  52.6118929  77.4358193  69.8452605  50.7239327  77.5716102  70.7674101
  49.9739713  78.3461979  70.8049376  50.2054873  76.4140951  69.9011293
  49.5936181  75.7018648  70.5106410  51.0788289  75.8684164  69.4967871
  49.2872861  76.8148766  68.7389455  48.9852343  75.8491776  68.3208058
  48.0251182  77.5378026  69.1917115  48.2915790  78.5562606  69.5382105
  47.5567306  76.9862931  70.0348572  47.2846089  77.6042029  68.3717222
  49.9842026  77.5580807  67.6201253  50.7873417  76.8985332  67.2435763
  50.3779265  78.5289227  67.9921235  49.3067838  77.7343653  66.7673602
  50.8470024  77.0769901  72.1817636  49.8517151  76.7336009  72.8058558
  52.0617521  77.0853983  72.7460511  52.8714411  77.3098834  72.2104320
  52.2250444  76.7495589  74.1365045  51.2996062  76.4133848  74.5737076
  53.2455012  75.6291737  74.3221369  54.2417456  75.9064150  73.9013800
  53.3903676  75.3004618  75.8178208  52.4074825  75.1772137  76.3090398
  53.9912886  76.0774528  76.3362131  53.9166984  74.3295572  75.9083837
  52.7710882  74.3809982  73.5536207  52.6849218  74.5890982  72.4680848
  51.7827922  74.0579163  73.9325591  53.4956217  73.5481703  73.6900959
  52.6407605  78.0124185  74.8473421  53.8168828  78.3048035  74.8803191
  51.8091366  78.8102877  75.4760965  50.3590565  78.6669718  75.4095473
  50.0382452  77.7160842  75.8920642  50.0334864  78.6732014  74.3461987
  52.2435190  80.0421247  76.1353462  53.0788716  80.5065833  75.6231887
  50.9637514  80.8829492  76.1328976  50.9470758  81.4284219  75.1878968
  50.8903320  81.6362957  76.9389283  49.8095603  79.8769544  76.1521417
  49.5939633  79.5878752  77.2044474  48.8982685  80.2750210  75.6647984
  52.6629676  79.7975730  77.5570941  52.2452990  80.5120470  78.4563187
  53.5165503  78.8019943  77.8071319  53.8925144  78.2736111  77.0510333
  53.8445854  78.4302078  79.1617073  53.6926151  79.2661080  79.8313073
  52.9381556  77.2618253  79.5775852  53.0988411  76.3773062  78.9278879
  51.8699055  77.5620177  79.5381439  53.1625325  76.9990439  80.6207467
  55.3009246  78.0357153  79.3280590  55.6602602  77.3185766  80.2638404
  56.1908494  78.5359035  78.4524006  55.9249611  79.2340405  77.7898275
  57.5751709  78.1337051  78.4501605  57.7543494  77.4238281  79.2475321
  57.9070772  77.4487063  77.1094232  57.7257918  78.1742177  76.3057366
  57.2286653  76.5894366  76.9440328  59.3187790  76.9509940  77.0180089
  59.7250429  75.8299145  77.7596753  59.0173813  75.3235782  78.3999850
  61.0385669  75.3512544  77.6467663  61.3619581  74.4951473  78.2148492
  61.9426843  76.0103191  76.8076311  63.2594066  75.5935910  76.7108464
  63.8440699  76.3554537  76.6062193  60.2498310  77.5633255  76.1678320
  60.0175685  78.4061826  75.5704226  61.5523347  77.1023029  76.0581349
  62.2402182  77.5920283  75.3829004  58.4694370  79.3293677  78.7215245
  58.1587371  80.4700292  78.4022497  59.6128893  79.0767518  79.3722171
  59.9162644  78.1394011  79.5340342  60.5032987  80.1120326  79.8451501
  59.8960050  80.8964460  80.2775851  61.4685023  79.5707032  80.8906856
  62.1691781  80.3562234  81.2203641  62.3016221  78.5127354  80.4425829
  63.1698469  78.8720913  80.1887602  60.6493016  79.0175137  82.0607238
  60.0133015  78.1574189  81.7500919  59.9881423  79.7636635  82.5356358
  61.3438139  78.6367780  82.8351866  61.3312526  80.7638738  78.7705425
  61.6492826  81.9436674  78.8468950  61.6748452  80.0259337  77.7084484
  61.3943252  79.0736999  77.6250943  62.6353498  80.5107183  76.7440039
  62.8677743  81.5530775  76.9214405  63.9428682  79.7301765  76.7965108
  64.6421667  80.0782159  75.9970144  63.7635369  78.6451670  76.6248195
  64.6566022  79.8917001  78.1456270  64.0590274  79.4661016  78.9640026
  64.8858070  80.9566023  78.3508532  65.9807524  79.1587177  78.1209183
  66.3268309  78.6549556  77.0247308  66.6478270  79.2440686  79.1875729
  62.0891324  80.4196190  75.3566375  62.7337419  79.9868029  74.4054348
  60.8703545  80.9461447  75.1680542  60.2982637  81.2436929  75.9391504
  60.3366188  81.1371375  73.8326645  60.6979153  80.3630559  73.1673217
  58.8048757  81.1323528  73.8388029  58.3815974  81.4703237  72.8651564
  58.4340105  81.7966725  74.6567152  58.2764282  79.7308200  74.0808474
  58.5796788  79.4694989  75.0999241  58.6653103  79.0071243  73.3304444
  56.7680627  79.6958046  74.0897626  56.0549051  80.6956100  74.0402781
  56.2694902  78.4564571  74.2374260  55.2709948  78.3920604  74.3269020
  56.8566951  77.6580734  74.3170166  60.7746999  82.4563715  73.2828206
  60.2675768  82.9410292  72.2743218  61.7663720  83.0719404  73.9578702
  62.1921134  82.6323877  74.7502756  62.2842944  84.3131236  73.5196836
  62.4295123  84.3052439  74.6424831  63.2939730  85.3534468  74.2150461
  64.1581813  84.6038439  74.2574407  62.5841020  85.8527767  73.5139615
  63.9710562  86.3186701  73.4252294  63.3044049  86.9894774  73.2164281
  63.0763190  83.9490091  72.1572890  62.7316711  84.4412375  71.0840809
  64.0720200  83.0299398  72.1365631  64.3653141  82.5840578  72.9737779
  64.9017977  82.7157577  70.9564643  65.0458096  83.5880320  70.3260737
  66.3039334  82.2447232  71.4267125  66.9092575  81.8573735  70.5714015
  66.1758587  81.4071719  72.1481831  67.0884791  83.3955554  72.0941962
  66.4952305  83.8268778  72.9138138  67.2430320  84.2268610  71.4063084
  68.4596151  82.9680756  72.5983550  68.8441938  81.8025099  72.5793600
  69.2379965  83.9459909  73.0981876  70.1202954  83.6676440  73.4557469
  68.8768769  84.8742905  73.1348424  64.3324800  81.6667042  70.0282883
  64.7396792  81.5383566  68.8808154  63.3536830  80.8777900  70.4913646
  63.0728437  80.9506272  71.4383419  62.6401349  79.9539433  69.6293034
  63.3660768  79.4175225  69.0328199  61.8333379  78.9654228  70.4585714
  61.1162613  79.5179046  71.1106906  61.0349270  78.0279335  69.5370032
  61.6887759  77.5824758  68.7556909  60.2270171  78.5861774  69.0394989
  60.5766953  77.2089968  70.1329187  62.7516262  78.1398661  71.3788660
  62.1149467  77.4702867  72.0015229  63.3034014  78.8135620  72.0698811
  63.7505558  77.2814047  70.6023512  64.4136925  77.9197728  69.9800464
  63.2253672  76.5633257  69.9367688  64.3792319  76.7074120  71.3113542
  61.7591905  80.6783945  68.6287711  61.8424979  80.4578137  67.4198073
  60.9421599  81.6444696  69.1115958  60.8955694  81.7996567  70.0944327
  60.1417094  82.5282719  68.2643030  59.6058645  81.8756105  67.5860317
  59.0970199  83.4141426  69.0863617  59.6741271  83.9283141  69.8724896
  58.4736505  82.6690086  69.6293334  58.1250470  84.3142276  68.2210942
  57.8798075  83.4772321  67.5691042  58.5872763  84.8984596  67.3812112
  56.5605796  85.0954682  68.7471210  55.3347278  85.4479925  68.2497721
  56.5440359  84.6691031  69.7585276  56.5839432  86.4866512  68.6747771
  56.2765057  86.6786062  69.7165835  56.8997136  85.6601644  67.9185724
  56.9629035  87.3351758  67.6285325  57.7399718  86.7538100  67.1897064
  56.8261846  88.0519539  66.9604135  56.0099443  87.1530976  67.2759578
  61.0449253  83.3621822  67.3633295  60.7468709  83.5934164  66.1917983
  62.2201045  83.7843376  67.8806935  62.4619601  83.5938806  68.8297113
  63.1993781  84.5505416  67.1288135  63.9679999  84.8630557  67.8135720
  62.6868302  85.3746392  66.6602240  63.8565690  83.7866832  66.0221741
  64.3719985  84.3742449  65.0781686  63.8316393  82.4458609  66.0694606
  63.4797472  81.9809190  66.8822998  64.3250679  81.6270434  64.9851345
  64.9900495  82.1952740  64.3564113  65.0383495  80.3768636  65.5443074
  65.2499470  79.6488922  64.7333336  64.3924375  79.9006489  66.3170664
  66.3607551  80.7043806  66.1848892  67.0661014  81.8911508  65.8972884
  66.6748644  82.6333110  65.2224621  68.3002453  82.1565880  66.4959115
  68.8168580  83.0768048  66.2700892  68.8424647  81.2390411  67.3964509
  70.0806923  81.4847293  68.0139649  69.9947817  81.1713685  68.9207304
  66.9247750  79.7885521  67.0918596  66.4032443  78.8705872  67.3257292
  68.1518559  80.0652898  67.7056142  68.5666300  79.3625961  68.4080893
  63.2568646  81.1901848  64.0224340  63.4950884  81.1049812  62.8127417
  62.0339748  80.9218258  64.5081263  61.8539828  80.9627337  65.4930536
  60.9185609  80.5670563  63.6544045  61.2570183  79.7917491  62.9790831
  59.7491031  80.0436437  64.4732373  59.4699483  80.7824620  65.2605798
  58.5209928  79.7499095  63.5912613  58.8209019  79.1255957  62.7210013
  58.0528477  80.6871799  63.2265394  57.7696758  79.1838136  64.1825084
  60.1895887  78.7424706  65.1547126  61.0436263  78.9043833  65.8383592
  60.4912995  77.9892472  64.3971218  59.3491483  78.3278621  65.7496687
  60.4869410  81.7216951  62.7831688  60.2236207  81.5840407  61.5876427
  60.4359205  82.9350368  63.3597835  60.6909290  83.0696611  64.3213626
  60.0348676  84.1116211  62.6306574  59.0869529  83.8931960  62.1531750
  59.8467815  85.2950674  63.6000312  60.8091968  85.4788978  64.1276739
  59.0959922  85.0142238  64.3671469  59.4104767  86.5535357  62.9341693
  58.2143596  86.7562970  62.2993385  57.4515921  85.9940529  62.1869231
  58.1845586  88.0243260  61.7776700  57.4717690  88.4051582  61.2268101
  59.3850987  88.6355679  62.0190839  60.1876278  87.7426726  62.7671609
  61.4642305  88.1289510  63.1887172  62.1058180  87.4513071  63.7367781
  61.9027713  89.4139098  62.8686502  62.8919511  89.7315501  63.1658014
  59.8325696  89.9044155  61.7004219  59.2170106  90.5871934  61.1373644
  61.0991813  90.2891196  62.1426446  61.4671226  91.2763274  61.8950521
  60.9997636  84.4564284  61.5135084  60.6058437  84.8040466  60.4057827
  62.3134976  84.3069401  61.7708558  62.6256733  83.9471442  62.6462831
  63.3216705  84.6517928  60.7957834  62.9939918  85.5422178  60.2696352
  64.6887546  84.9411249  61.4983795  65.4459364  85.0865824  60.6954256
  64.9530058  84.0278593  62.0750058  64.6199415  86.1893447  62.4373759
  63.7838737  85.9991932  63.1361324  64.3800934  87.0507534  61.7760937
  65.8057815  86.5950982  63.3603565  66.6149566  86.8652814  62.6146008
  66.1746488  85.6282333  63.8036660  65.1955575  87.7178849  64.3492146
  64.4894653  88.1769499  63.8860220  65.7022572  88.5526422  65.3206776
  65.2441516  89.8158374  65.8567398  64.5040183  89.7942617  66.5468510
  64.6021308  90.6567956  65.6443863  66.8867355  87.9067065  65.3204161
  67.0729084  87.3487952  64.5304096  67.8377963  88.2286015  65.3978868
  63.4573520  83.5847233  59.7232152  63.9544012  83.8508535  58.6293517
  62.9698944  82.3544809  59.9819565  62.5819219  82.1173797  60.8760936
  62.9306412  81.3299420  58.9537154  63.8090587  81.4212883  58.3272548
  62.8988256  79.9141346  59.5698867  62.7490818  79.1476427  58.7780384
  62.0766335  79.8461549  60.3136866  64.1099380  79.6188651  60.2550819
  64.1272664  80.1934396  61.0389126  61.7500748  81.4736077  58.0175562
  61.8097771  81.0465130  56.8634469  60.6548627  82.1319518  58.4505609
  60.5688367  82.4513564  59.3944076  59.5449523  82.3880316  57.5580277
  59.3974800  81.5315606  56.9145052  58.2596467  82.6503036  58.3515047
  58.3755715  83.5287788  59.0221200  58.0109072  81.7644064  58.9737649
  57.4055977  82.8384015  57.6641266  59.7996451  83.5593971  56.6400017
  59.2074186  83.6599682  55.5656187  60.7302321  84.4583695  57.0108748
  61.1832391  84.3941366  57.8965108  61.1226716  85.5420055  56.1396936
  60.2284289  85.9833320  55.7210565  61.8953176  86.6019258  56.9146059
  62.7903538  86.1516065  57.4067166  62.3510339  87.7142038  55.9646822
  61.5082581  88.0755172  55.3385025  63.1462095  87.3259377  55.3022388
  62.7559140  88.5726854  56.5433988  61.0027841  87.1989041  58.0117135
  60.6914123  86.4202521  58.7312320  60.0940303  87.6577729  57.5723220
  61.5653862  87.9764005  58.5717807  61.9518894  85.0465534  54.9705464
  61.6613945  85.2967529  53.7999847  63.0136832  84.2682948  55.2561643
  63.2146243  84.0263906  56.2036337  63.9597639  83.8582886  54.2357281
  64.8054329  83.4102888  54.7304255  64.2311948  84.7291156  53.6543964
  63.3876132  82.8459749  53.2925071  63.7153936  82.8178795  52.1105588
  62.4889605  81.9710400  53.7746899  62.2329258  81.9719634  54.7402511
  61.7988867  81.0279885  52.9166310  62.5453178  80.4849222  52.3520376
  60.9735030  80.0409014  53.7708707  60.2161346  80.5959551  54.3653495
  61.6417837  79.4937955  54.4678586  60.2579204  79.0338493  52.9216930
  60.9665870  77.9562210  52.3813328  62.0206169  77.8728034  52.5836350
  60.3179226  77.0005602  51.5947309  60.8726112  76.1628968  51.1986645
  58.9488002  77.1363180  51.3301761  58.4423599  76.3995353  50.7273669
  58.8882612  79.1660475  52.6494283  58.3431917  80.0048647  53.0558643
  58.2339178  78.2236207  51.8500071  57.1800974  78.3316313  51.6413956
  60.9221991  81.7045958  51.8843143  60.9087983  81.3400168  50.7128129
  60.1910327  82.7454493  52.2953552  60.1772939  83.0560174  53.2452202
  59.3915450  83.5120542  51.3889983  58.7695624  82.8422489  50.8124376
  58.5209198  84.4111863  52.2480497  59.1628556  85.1659092  52.7680104
  57.9905106  83.8138192  53.0134069  57.4583864  85.1398978  51.5043544
  57.2290022  84.7223177  50.4858914  56.1515528  85.2905057  52.2918225
  56.3730852  85.8179025  53.2447723  55.7517112  84.2887320  52.4977104
  55.3898852  85.8938608  51.7436853  58.0174880  86.4952282  51.3730656
  58.8459186  86.5942132  50.6356020  58.1446587  87.1649232  52.2390562
  57.0541691  86.7836916  50.9805607  60.2383046  84.2786639  50.3956679
  59.8894403  84.4213635  49.2300402  61.4304838  84.7340168  50.8064811
  61.7056436  84.6420545  51.7627106  62.3935794  85.2767155  49.8841643
  61.9321129  86.1076430  49.3688191  63.5949147  85.7938187  50.6798717
  64.0317976  85.0057091  51.3217300  63.2305846  86.6180857  51.3265923
  64.6600457  86.2590235  49.7366581  64.3947967  87.3265959  48.8676603
  63.5684014  87.9819848  49.1199827  65.4210308  87.8031682  48.0286603
  65.3179179  88.8106344  47.6472965  66.6907471  87.1892033  48.0612837
  67.5500033  87.6168806  47.5667253  65.8886439  85.5875426  49.6697531
  66.0520655  84.7051791  50.2687711  66.9111493  86.0657627  48.8526836
  67.8726102  85.5751043  48.8341377  62.8448301  84.3018407  48.8099625
  62.9029983  84.6354905  47.6285559  63.1462916  83.0567452  49.1960831
  63.1302524  82.7975124  50.1629620  63.4573236  82.0368852  48.2266705
  64.2244005  82.4331123  47.5717387  63.9503123  80.7551498  48.8918963
  63.9131559  79.8990358  48.1810043  63.3034050  80.5189107  49.7645534
  65.3550942  80.9029875  49.3353526  65.8012619  81.1023360  50.6046384
  65.1545987  81.1665788  51.4619268  67.1643133  81.1705800  50.6042907
  67.7325997  81.2868058  51.3899467  67.6267817  80.9992528  49.3387161
  66.5063604  80.8280203  48.4940217  66.6821315  80.6129641  47.1291606
  65.8430760  80.4786768  46.4607828  67.9812103  80.5920960  46.6332400
  68.1420495  80.4312423  45.5753246  68.9140265  80.9753156  48.8463694
  69.7707130  81.0913164  49.4913371  69.0709334  80.7835878  47.4751051
  70.0595280  80.7904265  47.0497701  62.3218782  81.6942918  47.3195480
  62.5199761  81.3931782  46.1475757  61.0876479  81.7405502  47.8213637
  60.9114381  81.9408911  48.7912897  59.9374713  81.5750626  46.9868152
  60.0005594  80.6269203  46.4720395  58.7420734  81.5855237  47.8838652
  58.7096322  82.4306515  48.5991506  57.5426548  81.7298606  47.0376827
  57.6014465  80.8872213  46.3042262  57.3350683  82.6782901  46.5090610
  56.7425967  81.5731867  47.7894499  58.6229586  80.2452178  48.6400439
  59.5542126  80.0466684  49.2014824  58.4403592  79.3954797  47.9456879
  57.7767401  80.2761719  49.3608769  59.8119650  82.6248561  45.8976996
  59.5668735  82.3256414  44.7240769  60.0171417  83.8979268  46.2569125
  60.1991686  84.1414025  47.2127879  60.0081153  84.9813087  45.3095479
  59.0908125  84.9331516  44.7385559  60.1456738  86.2862707  46.0728744
  61.0173238  86.2960362  46.7564735  60.3961866  87.4080735  45.0615187
  59.6473816  87.2802488  44.2421088  61.3649719  87.4418864  44.5576967
  60.2618406  88.3871890  45.5827943  58.9083329  86.4821527  46.9727921
  58.9083875  87.5086534  47.4056727  58.8683255  85.7671032  47.8059737
  57.6581317  86.1929658  46.2169167  57.4418232  85.1731043  45.8726951
  57.7052970  86.7270979  45.2985994  56.7794473  86.4758153  46.7609664
  61.0820139  84.8731753  44.2615965  60.8228493  84.9957378  43.0585419
  62.3177502  84.5954301  44.7091760  62.4937468  84.5001157  45.6937925
  63.4551641  84.4566039  43.8320832  63.5234837  85.3494996  43.2254451
  64.7320407  84.2964139  44.6550387  64.5912169  83.5258533  45.4465957
  65.9219033  83.8998848  43.7683655  65.9909271  84.5765943  42.8893332
  65.8222886  82.8523059  43.4181538  66.8670303  83.9885142  44.3467973
  65.0592072  85.6226295  45.3460738  64.2527950  85.9544982  46.0292233
  65.1973924  86.3830836  44.5657809  66.0034715  85.5372168  45.9254965
  63.2933837  83.3057456  42.8613414  63.4764283  83.4442746  41.6503140
  62.8861795  82.1292351  43.3657579  62.6600577  82.0241158  44.3384589
  62.7925955  80.9413588  42.5531560  63.7001162  80.8734164  41.9708930
  62.6543364  79.7131045  43.4682418  61.6900905  79.7683704  44.0192146
  63.4744386  79.7610794  44.2213254  62.7480697  78.3547758  42.7628252
  61.9571521  78.2893239  41.9782874  64.1184151  78.1792700  42.1024615
  64.9276660  78.4075905  42.8274239  64.2181332  78.8600579  41.2310076
  64.2440041  77.1328470  41.7532203  62.4941962  77.2322571  43.7717107
  61.4834600  77.3471427  44.2181732  63.2536635  77.2712515  44.5813002
  62.5528048  76.2479680  43.2619616  61.6669590  81.0077933  41.5536308
  61.7934827  80.6070381  40.3995202  60.5282993  81.5836782  41.9568341
  60.4098067  81.9065628  42.8983951  59.4094420  81.7663015  41.0466791
  59.2079981  80.8078637  40.5818231  58.1826190  82.1900877  41.7804626
  58.3073763  83.1597128  42.3205497  57.9968940  81.1490164  42.6991652
  58.4826718  81.3976095  43.5012979  56.9438474  82.2408856  40.8809851
  56.8464544  81.2965248  40.3035958  57.0147561  83.0939766  40.1754723
  56.0197881  82.3673680  41.4864928  59.7133898  82.7163684  39.9386585
  59.3865968  82.4771760  38.7768936  60.4147047  83.8126574  40.2703562
  60.6901933  83.9902869  41.2178090  60.8665237  84.7581038  39.2709514
  60.0012295  85.0855295  38.7113526  61.5403908  85.9883296  39.9112746
  61.9505864  86.6630623  39.1250984  62.3721998  85.6635615  40.5770916
  60.5874045  86.7129228  40.6861485  60.4839632  86.2280277  41.5199237
  61.8149988  84.1495578  38.2656027  61.6878896  84.3537379  37.0601619
  62.7833207  83.3389631  38.7246449  62.8864608  83.1283140  39.6995043
  63.6945366  82.6987696  37.8030580  64.0360916  83.4589187  37.1121686
  64.9277406  82.1433774  38.5340690  64.5944989  81.4521262  39.3399345
  65.4889126  82.9790064  39.0008952  65.8567206  81.4158796  37.6275304
  66.0799715  80.0727121  37.6325945  65.5968506  79.3486619  38.2822720
  66.9542935  79.7770189  36.6320087  67.0515110  78.8561633  36.2524617
  67.2079061  80.8703953  35.8777305  66.5457558  81.9526142  36.4847854
  66.6666567  83.2304797  35.9357830  66.1770103  84.0782883  36.3878113
  67.4662543  83.3928786  34.8005981  67.6004971  84.3817937  34.3843716
  67.9736814  81.0204206  34.7323235  68.4619034  80.1716495  34.2760279
  68.1066420  82.3064767  34.2078008  68.7252980  82.4557947  33.3341638
  63.0586712  81.6338669  36.9257260  63.3371788  81.5319776  35.7302034
  62.1510456  80.8187362  37.4921724  61.9267206  80.8671829  38.4706090
  61.4466111  79.8103186  36.7181439  62.1751520  79.2341191  36.1697236
  60.6345520  78.8953793  37.6175407  60.0533342  79.5142843  38.3436845
  59.6532056  78.0154946  36.8188906  60.2151906  77.3837704  36.0980242
  58.9033165  78.6249035  36.2769687  59.0980848  77.3466132  37.5099792
  61.6056163  78.0047177  38.4118154  62.4119333  78.6292825  38.8580608
  62.0920445  77.2854555  37.7134666  60.9115277  77.2423859  39.5359625
  60.2408506  76.4598634  39.1245427  60.3050893  77.9427695  40.1531089
  61.6691915  76.7550129  40.1833886  60.6173296  80.4552779  35.6599693
  60.5261939  80.0242534  34.5129391  60.0352456  81.5836927  36.0158865
  60.0646991  81.9701932  36.9350021  59.3314458  82.3477103  35.0815121
  58.6466128  81.6576994  34.6401816  58.7502297  83.4802187  35.9047032
  59.4201166  84.0692518  36.5428563  57.7228921  82.9531452  36.7586415
  58.1697491  82.5461527  37.5272428  58.3281559  84.5696005  34.9506878
  58.1089960  83.9002322  34.1043786  58.9583957  85.2846353  34.4266403
  57.4659464  85.0933759  35.3920780  60.1011174  82.8888120  33.9037118
  59.7220838  82.7467236  32.7386318  61.1967256  83.5578964  34.2175610
  61.4091701  83.7135710  35.1814994  62.0522695  84.1451342  33.2266929
  61.4643735  84.8031404  32.5969585  63.1301562  84.9368530  33.9428366
  63.4896321  84.3345635  34.8136947  64.3269381  85.2165773  33.0211176
  63.9954334  85.8056922  32.1400847  64.7988427  84.2736362  32.6749167
  65.1008548  85.7943234  33.5655738  62.5274764  86.2505805  34.4898347
  61.5980564  86.0235226  35.0583443  62.2560689  86.9042481  33.6293297
  63.4828488  87.0035169  35.4163317  64.3327176  87.4240636  34.8354105
  63.8894218  86.3246990  36.1966486  62.9525217  87.8463058  35.9084277
  62.5896382  83.0764724  32.3028713  62.6731121  83.2527452  31.0875733
  62.9253081  81.8992430  32.8607620  62.8192535  81.7291331  33.8450823
  63.3848581  80.7913948  32.0677547  64.1614332  81.1675547  31.4153672
  63.9504460  79.6835115  32.9775096  63.1551171  79.2833320  33.6417039
  64.7639857  80.1039843  33.6067249  64.5191875  78.5517212  32.1788687
  65.7762923  78.6824178  31.5714145  66.3328213  79.5998245  31.6945033
  66.3110149  77.6252190  30.8292983  67.2800468  77.7193264  30.3678087
  65.5920931  76.4314917  30.7220778  65.9932914  75.6022098  30.1896852
  63.7995040  77.3567880  32.0330275  62.8290439  77.2566844  32.4889651
  64.3315529  76.2943458  31.3052246  63.7790780  75.3724003  31.1931948
  62.3224839  80.2412487  31.1548800  62.5598572  79.9926316  29.9854690
  61.0913602  80.0623460  31.6391431  60.8362782  80.2490880  32.5921453
  60.1030108  79.4813501  30.7758668  60.5072305  78.6124191  30.2729866
  58.9286442  79.0127038  31.6018677  58.2672441  78.6242062  30.7928197
  58.4613085  79.8558128  32.1648961  59.2019721  77.8506906  32.5640457
  58.3163455  77.5849395  33.1465428  59.9964608  78.1217173  33.2765029
  59.6161587  76.6056559  31.8164063  59.2201139  76.2970113  30.7104999
  60.5082519  75.8401362  32.4352369  60.7548976  74.9766423  31.9824081
  60.8690684  76.0954710  33.3107122  59.6004835  80.4079265  29.6837800
  59.0842983  79.9779659  28.6503175  59.7885363  81.7218969  29.8629202
  60.1408881  82.0746805  30.7328063  59.4499307  82.6657329  28.8159528
  58.6055168  82.2790826  28.2614551  59.0587793  84.0271601  29.3945458
  59.8439327  84.3741012  30.1080914  58.7903798  85.0670018  28.3194763
  57.9695796  84.7090235  27.6642267  59.6945287  85.2521047  27.7323234
  58.4801901  86.0227898  28.7897259  57.7659833  83.8795427  30.1714272
  58.0555471  83.0895506  30.8806449  56.9287277  83.5377175  29.5168290
  57.3329311  85.1003235  30.9758887  56.9975307  85.9225706  30.3154677
  58.1663054  85.4305540  31.6330567  56.4547041  84.8307900  31.5934405
  60.5793813  82.8031856  27.8173153  60.3821786  82.7716411  26.5972723
  61.8326447  82.9345261  28.2858328  62.0409907  82.8999873  29.2716049
  62.9313929  83.3038049  27.4130088  62.5475060  83.6926224  26.4828685
  63.8661329  84.3489476  28.0619662  64.7788355  84.5176839  27.4515858
  64.1519145  84.0104253  29.0811767  63.2507898  85.6855421  28.2085636
  62.0822622  86.0663252  27.5353115  61.5658091  85.3731350  26.8976813
  61.5798683  87.3601584  27.6655472  60.7010815  87.6218541  27.0959411
  62.3107558  88.2704447  28.4524326  62.2827718  89.6587133  28.4136992
  62.3657530  89.9389263  29.3290233  63.9003866  86.6102701  29.0367095
  64.8192627  86.3602300  29.5392115  63.3921829  87.8862061  29.2009859
  63.9157456  88.6172461  29.8011817  63.7798821  82.1570247  26.9711247
  64.8689087  82.3471213  26.4388956  63.3120130  80.9170499  27.1178671
  62.4274924  80.7523865  27.5454544  64.1198834  79.8020935  26.6819341
  65.1433857  79.9962288  26.9839468  63.6363073  78.5179627  27.3690778
  62.6571175  78.2260584  26.9643682  63.4612760  78.7463598  28.4310382
  64.6168515  77.3411815  27.3841797  64.5356235  76.8280046  28.3687169
  65.6623873  77.7199911  27.2987075  64.3604477  76.3310587  26.2803553
  65.0093968  75.4373177  26.4096342  64.5493734  76.8315955  25.3004907
  62.9281866  75.8978287  26.3752243  62.3821046  76.1578353  27.1714050
  62.3211282  75.3220032  25.3563252  62.9818504  74.9611044  24.2847579
  63.9579599  75.1610771  24.2391050  62.5083879  74.7426362  23.4276602
  61.0438910  75.0746230  25.4308031  60.5234106  75.2490064  26.2672199
  60.6365599  74.5704185  24.6813233  64.1403564  79.6452919  25.1667441
  65.2007099  79.3085839  24.6411653  63.0744649  79.8981609  24.3845660
  61.6531459  79.7849181  24.7736987  61.2007506  80.7851765  24.9243013
  61.4743323  79.1209871  25.6466595  63.2209015  79.9300655  22.9372087
  63.9257748  79.1527505  22.6844448  61.7791977  79.8426196  22.4097355
  61.7247441  79.3209517  21.4362695  61.3109705  80.8135460  22.1687926
  61.0195889  79.1709881  23.5593869  59.9542493  79.3091759  23.3490046
  61.1718282  78.0842481  23.7498058  63.8361645  81.1331576  22.3486290
  64.3971684  81.0562678  21.2613434  63.6216778  82.2788229  23.0000236
  63.1383206  82.2871986  23.8650097  64.1187329  83.5279619  22.4948234
  63.8560277  83.5995795  21.4452313  63.4932167  84.6868869  23.2893481
  64.0317530  85.6169344  23.0168941  63.6567465  84.5188106  24.3753092
  61.9937384  84.8937900  23.0195960  61.4442103  83.9550821  23.2539693
  61.8680447  85.0918154  21.9363133  61.4532395  86.0733351  23.8309172
  62.0384398  86.9886340  23.6084601  61.5577533  85.8496315  24.9080002
  60.0208669  86.3266389  23.4852056  59.7847655  86.9766226  22.7699232
  59.0171176  85.6959995  24.0737115  59.1935730  84.8475458  25.0644412
  60.0834101  84.4319307  25.2166054  58.4224591  84.2875873  25.3464414
  57.7898537  85.9306132  23.6420029  57.6481088  86.7652287  23.1126165
  57.0202453  85.6024729  24.1685066  65.6283207  83.6368267  22.5678457
  66.2678194  84.3592558  21.8096783  66.2447108  82.9076178  23.5085393
  65.7390427  82.3988140  24.2039352  67.6598165  82.6784551  23.4724206
  68.1433733  83.5869005  23.1297514  68.1860473  82.3037193  24.8671334
  69.2635147  82.0902002  24.8545895  67.6691027  81.3747148  25.1997510
  67.9441395  83.3687908  25.8798699  67.7314636  84.7041654  25.6498250
  67.7356886  85.1651112  24.6686269  67.4841075  85.3351233  26.8391770
  67.3236994  86.2858718  26.9731900  67.5520076  84.4291291  27.8590865
  67.8313464  83.1658433  27.2915894  67.9170324  82.0372752  28.1077360
  68.1050692  81.0576140  27.6938602  67.7369694  82.2031854  29.4813736
  67.7865941  81.3395563  30.1296596  67.3677333  84.5896579  29.2210617
  67.1598573  85.5518837  29.6572586  67.4687650  83.4564275  30.0289679
  67.3235404  83.5555515  31.0970245  68.0024251  81.5882437  22.4844491
  67.2025119  80.7269907  22.1324736  69.2545613  81.5803554  21.9920385
[truncated: 2,573,798 more chars]
