# Supplementary material for: Selective Protonation of Catalytic Dyad for γ-Secretase-Mediated Hydrolysis Revealed by Multiscale Simulations
Source: J Phys Chem B. 2024 Nov 7;128(46):11345–58. doi: 10.1021/acs.jpcb.4c04085 (PMC11586911; doi:10.1021/acs.jpcb.4c04085)
Supplement: Supplementary file 2 — jp4c04085_si_002.zip [file jp4c04085_si_002.zip › Starting structures and Topology_MM MD/D257-protonated_mem_solv.top]

%VERSION  VERSION_STAMP = V0001.000  DATE = 11/22/20  10:25:26
%FLAG CTITLE
%FORMAT(20a4)

%FLAG POINTERS
%FORMAT(10I8)
   81471      48   64974   16354   68034   20124   84080   48172       0       0
  274840   15055   16354   20124   48172      98     211     449       0       0
       0       0       0       0       0       0       0       1     134       0
       0
%FLAG FORCE_FIELD_TYPE
%FORMAT(i2,a78)
 1    CHARMM36 All-atom Force Field                                             
%FLAG ATOM_NAME
%FORMAT(20a4)
CAY HY1 HY2 HY3 CY  OY  N   HN  CA  HA  CB  HB1 HB2 OG  HG1 C   O   N   HN  CA  
HA  CB  HB1 HB2 CG  HG1 HG2 CD  HD1 HD2 CE  HE1 HE2 NZ  HZ1 HZ2 HZ3 C   O   N   
HN  CA  HA  CB  HB1 HB2 CG  HG1 HG2 CD  OE1 OE2 C   O   N   HN  CA  HA  CB  HB1 
HB2 CG  HG  CD1 HD11HD12HD13CD2 HD21HD22HD23C   O   N   HN  CA  HA  CB  HB1 HB2 
CG  HG1 HG2 CD  OE1 OE2 C   O   N   HN  CA  HA  CB  HB1 HB2 CG  HG  CD1 HD11HD12
HD13CD2 HD21HD22HD23C   O   N   HN  CA  HA  CB  HB  CG2 HG21HG22HG23CG1 HG11HG12
CD  HD1 HD2 HD3 C   O   N   HN  CA  HA  CB  HB  OG1 HG1 CG2 HG21HG22HG23C   O   
N   HN  CA  HA  CB  HB1 HB2 CG  HG  CD1 HD11HD12HD13CD2 HD21HD22HD23C   O   N   
HN  CA  HA  CB  HB  OG1 HG1 CG2 HG21HG22HG23C   O   N   HN  CA  HA  CB  HB  CG1 
HG11HG12HG13CG2 HG21HG22HG23C   O   N   HN  CA  HA1 HA2 C   O   N   HN  CA  HA  
CB  HB1 HB2 CG  CD1 HD1 CE1 HE1 CZ  HZ  CD2 HD2 CE2 HE2 C   O   N   HN  CA  HA1 
HA2 C   O   N   HN  CA  HA  CB  HB  CG2 HG21HG22HG23CG1 HG11HG12CD  HD1 HD2 HD3 
C   O   N   HN  CA  HA  CB  HB1 HB2 CG  HG  CD1 HD11HD12HD13CD2 HD21HD22HD23C   
O   N   HN  CA  HA  CB  HB  CG2 HG21HG22HG23CG1 HG11HG12CD  HD1 HD2 HD3 C   O   
N   HN  CA  HA  CB  HB1 HB2 CG  CD1 HD1 CE1 HE1 CZ  HZ  CD2 HD2 CE2 HE2 C   O   
N   HN  CA  HA  CB  HB1 HB2 OG  HG1 C   O   N   HN  CA  HA  CB  HB1 HB2 CG  HG  
CD1 HD11HD12HD13CD2 HD21HD22HD23C   O   N   HN  CA  HA  CB  HB  CG2 HG21HG22HG23
CG1 HG11HG12CD  HD1 HD2 HD3 C   O   N   HN  CA  HA  CB  HB  CG1 HG11HG12HG13CG2 
HG21HG22HG23C   O   N   HN  CA  HA  CB  HB  OG1 HG1 CG2 HG21HG22HG23C   O   N   
HN  CA  HA  CB  HB1 HB2 CG  CD1 HD1 CE1 HE1 CZ  OH  HH  CD2 HD2 CE2 HE2 C   O   
N   HN  CA  HA  CB  HB1 HB2 SG  HG1 C   O   N   HN  CA  HA  CB  HB  CG2 HG21HG22
HG23CG1 HG11HG12CD  HD1 HD2 HD3 C   O   N   HN  CA  HA  CB  HB1 HB2 CG  OD1 ND2 
HD21HD22C   O   N   HN  CA  HA  CB  HB1 HB2 HB3 C   O   N   HN  CA  HA  CB  HB1 
HB2 CG  HG1 HG2 CD  HD1 HD2 CE  HE1 HE2 NZ  HZ1 HZ2 HZ3 C   O   N   HN  CA  HA  
CB  HB1 HB2 HB3 C   O   N   HN  CA  HA  CB  HB1 HB2 CG  OD1 OD2 C   O   N   HN  
CA  HA  CB  HB  CG1 HG11HG12HG13CG2 HG21HG22HG23C   O   N   HN  CA  HA  CB  HB1 
HB2 CG  HG  CD1 HD11HD12HD13CD2 HD21HD22HD23C   O   N   HN  CA  HA  CB  HB1 HB2 
CG  CD1 HD1 CE1 HE1 CZ  HZ  CD2 HD2 CE2 HE2 C   O   N   HN  CA  HA  CB  HB  CG2 
HG21HG22HG23CG1 HG11HG12CD  HD1 HD2 HD3 C   O   N   HN  CA  HA  CB  HB1 HB2 HB3 
C   O   NT  HNT CAT HT1 HT2 HT3 CAY HY1 HY2 HY3 CY  OY  N   HN  CA  HA  CB  HB1 
HB2 CG  HG  CD1 HD11HD12HD13CD2 HD21HD22HD23C   O   N   HN  CA  HA  CB  HB  OG1 
HG1 CG2 HG21HG22HG23C   O   N   HN  CA  HA  CB  HB1 HB2 CG  HG  CD1 HD11HD12HD13
CD2 HD21HD22HD23C   O   N   HN  CA  HA  CB  HB1 HB2 CG  HG1 HG2 CD  HD1 HD2 CE  
HE1 HE2 NZ  HZ1 HZ2 HZ3 C   O   N   HN  CA  HA  CB  HB1 HB2 CG  CD1 HD1 CE1 HE1 
CZ  OH  HH  CD2 HD2 CE2 HE2 C   O   N   HN  CA  HA1 HA2 C   O   N   HN  CA  HA  
CB  HB1 HB2 HB3 C   O   N   HN  CA  HA  CB  HB1 HB2 CG  HG1 HG2 CD  HD1 HD2 CE  
HE1 HE2 NZ  HZ1 HZ2 HZ3 C   O   N   HN  CA  HA  CB  HB1 HB2 ND1 HD1 CG  CE1 HE1 
NE2 CD2 HD2 C   O   N   HN  CA  HA  CB  HB  CG1 HG11HG12HG13CG2 HG21HG22HG23C   
O   N   HN  CA  HA  CB  HB  CG2 HG21HG22HG23CG1 HG11HG12CD  HD1 HD2 HD3 C   O   
N   HN  CA  HA  CB  HB1 HB2 CG  HG1 HG2 SD  CE  HE1 HE2 HE3 C   O   N   HN  CA  
HA  CB  HB1 HB2 CG  HG  CD1 HD11HD12HD13CD2 HD21HD22HD23C   O   N   HN  CA  HA  
CB  HB1 HB2 CG  CD1 HD1 CE1 HE1 CZ  HZ  CD2 HD2 CE2 HE2 C   O   N   HN  CA  HA  
CB  HB  CG1 HG11HG12HG13CG2 HG21HG22HG23C   O   N   CD  HD1 HD2 CA  HA  CB  HB1 
HB2 CG  HG1 HG2 C   O   N   HN  CA  HA  CB  HB  CG1 HG11HG12HG13CG2 HG21HG22HG23
C   O   N   HN  CA  HA  CB  HB  OG1 HG1 CG2 HG21HG22HG23C   O   N   HN  CA  HA  
CB  HB1 HB2 CG  HG  CD1 HD11HD12HD13CD2 HD21HD22HD23C   O   N   HN  CA  HA  CB  
HB1 HB2 SG  HG1 C   O   N   HN  CA  HA  CB  HB1 HB2 CG  HG1 HG2 SD  CE  HE1 HE2 
HE3 C   O   N   HN  CA  HA  CB  HB  CG1 HG11HG12HG13CG2 HG21HG22HG23C   O   N   
HN  CA  HA  CB  HB  CG1 HG11HG12HG13CG2 HG21HG22HG23C   O   N   HN  CA  HA  CB  
HB  CG1 HG11HG12HG13CG2 HG21HG22HG23C   O   N   HN  CA  HA  CB  HB  CG1 HG11HG12
HG13CG2 HG21HG22HG23C   O   N   HN  CA  HA  CB  HB1 HB2 HB3 C   O   N   HN  CA  
HA  CB  HB  OG1 HG1 CG2 HG21HG22HG23C   O   N   HN  CA  HA  CB  HB  CG2 HG21HG22
HG23CG1 HG11HG12CD  HD1 HD2 HD3 C   O   N   HN  CA  HA  CB  HB1 HB2 CG  HG1 HG2 
CD  HD1 HD2 CE  HE1 HE2 NZ  HZ1 HZ2 HZ3 C   O   N   HN  CA  HA  CB  HB1 HB2 OG  
HG1 C   O   N   HN  CA  HA  CB  HB  CG1 HG11HG12HG13CG2 HG21HG22HG23C   O   N   
HN  CA  HA  CB  HB1 HB2 OG  HG1 C   O   N   HN  CA  HA  CB  HB1 HB2 CG  CD1 HD1 
CE1 HE1 CZ  HZ  CD2 HD2 CE2 HE2 C   O   N   HN  CA  HA  CB  HB1 HB2 CG  CD1 HD1 
CE1 HE1 CZ  OH  HH  CD2 HD2 CE2 HE2 C   O   N   HN  CA  HA  CB  HB  OG1 HG1 CG2 
HG21HG22HG23C   O   N   HN  CA  HA  CB  HB1 HB2 CG  HG1 HG2 CD  HD1 HD2 NE  HE  
CZ  NH1 HH11HH12NH2 HH21HH22C   O   N   HN  CA  HA  CB  HB1 HB2 CG  HG1 HG2 CD  
HD1 HD2 CE  HE1 HE2 NZ  HZ1 HZ2 HZ3 C   O   N   HN  CA  HA  CB  HB1 HB2 CG  OD1 
OD2 C   O   N   HN  CA  HA1 HA2 C   O   N   HN  CA  HA  CB  HB1 HB2 CG  HG1 HG2 
CD  OE1 NE2 HE21HE22C   O   N   HN  CA  HA  CB  HB1 HB2 CG  HG  CD1 HD11HD12HD13
CD2 HD21HD22HD23C   O   N   HN  CA  HA  CB  HB  CG2 HG21HG22HG23CG1 HG11HG12CD  
HD1 HD2 HD3 C   O   N   HN  CA  HA  CB  HB1 HB2 CG  CD1 HD1 CE1 HE1 CZ  OH  HH  
CD2 HD2 CE2 HE2 C   O   N   HN  CA  HA  CB  HB  OG1 HG1 CG2 HG21HG22HG23C   O   
N   CD  HD1 HD2 CA  HA  CB  HB1 HB2 CG  HG1 HG2 C   O   N   HN  CA  HA  CB  HB1 
HB2 CG  CD1 HD1 CE1 HE1 CZ  HZ  CD2 HD2 CE2 HE2 C   O   N   HN  CA  HA  CB  HB  
OG1 HG1 CG2 HG21HG22HG23C   O   N   HN  CA  HA  CB  HB1 HB2 CG  HG1 HG2 CD  OE1 
OE2 C   O   N   HN  CA  HA  CB  HB1 HB2 CG  OD1 OD2 C   O   N   HN  CA  HA  CB  
HB  OG1 HG1 CG2 HG21HG22HG23C   O   N   HN  CA  HA  CB  HB1 HB2 CG  HG1 HG2 CD  
OE1 OE2 C   O   N   HN  CA  HA  CB  HB  OG1 HG1 CG2 HG21HG22HG23C   O   N   HN  
CA  HA  CB  HB  CG1 HG11HG12HG13CG2 HG21HG22HG23C   O   N   HN  CA  HA1 HA2 C   
O   N   HN  CA  HA  CB  HB1 HB2 CG  HG1 HG2 CD  OE1 NE2 HE21HE22C   O   N   HN  
CA  HA  CB  HB1 HB2 CG  HG1 HG2 CD  HD1 HD2 NE  HE  CZ  NH1 HH11HH12NH2 HH21HH22
C   O   N   HN  CA  HA  CB  HB1 HB2 HB3 C   O   N   HN  CA  HA  CB  HB1 HB2 CG  
HG  CD1 HD11HD12HD13CD2 HD21HD22HD23C   O   N   HN  CA  HA  CB  HB1 HB2 ND1 HD1 
CG  CE1 HE1 NE2 CD2 HD2 C   O   N   HN  CA  HA  CB  HB1 HB2 OG  HG1 C   O   N   
HN  CA  HA  CB  HB  CG2 HG21HG22HG23CG1 HG11HG12CD  HD1 HD2 HD3 C   O   N   HN  
CA  HA  CB  HB1 HB2 CG  HG  CD1 HD11HD12HD13CD2 HD21HD22HD23C   O   N   HN  CA  
HA  CB  HB1 HB2 CG  OD1 ND2 HD21HD22C   O   N   HN  CA  HA  CB  HB1 HB2 HB3 C   
O   N   HN  CA  HA  CB  HB1 HB2 HB3 C   O   N   HN  CA  HA  CB  HB  CG2 HG21HG22
HG23CG1 HG11HG12CD  HD1 HD2 HD3 C   O   N   HN  CA  HA  CB  HB1 HB2 CG  HG1 HG2 
SD  CE  HE1 HE2 HE3 C   O   N   HN  CA  HA  CB  HB  CG2 HG21HG22HG23CG1 HG11HG12
CD  HD1 HD2 HD3 C   O   N   HN  CA  HA  CB  HB1 HB2 OG  HG1 C   O   N   HN  CA  
HA  CB  HB  CG1 HG11HG12HG13CG2 HG21HG22HG23C   O   N   HN  CA  HA  CB  HB  CG2 
HG21HG22HG23CG1 HG11HG12CD  HD1 HD2 HD3 C   O   N   HN  CA  HA  CB  HB  CG1 HG11
HG12HG13CG2 HG21HG22HG23C   O   N   HN  CA  HA  CB  HB  CG1 HG11HG12HG13CG2 HG21
HG22HG23C   O   N   HN  CA  HA  CB  HB1 HB2 CG  HG1 HG2 SD  CE  HE1 HE2 HE3 C   
O   N   HN  CA  HA  CB  HB  OG1 HG1 CG2 HG21HG22HG23C   O   N   HN  CA  HA  CB  
HB  CG2 HG21HG22HG23CG1 HG11HG12CD  HD1 HD2 HD3 C   O   N   HN  CA  HA  CB  HB1 
HB2 CG  HG  CD1 HD11HD12HD13CD2 HD21HD22HD23C   O   N   HN  CA  HA  CB  HB1 HB2 
CG  HG  CD1 HD11HD12HD13CD2 HD21HD22HD23C   O   N   HN  CA  HA  CB  HB  CG1 HG11
HG12HG13CG2 HG21HG22HG23C   O   N   HN  CA  HA  CB  HB  CG1 HG11HG12HG13CG2 HG21
HG22HG23C   O   N   HN  CA  HA  CB  HB1 HB2 CG  HG  CD1 HD11HD12HD13CD2 HD21HD22
HD23C   O   N   HN  CA  HA  CB  HB1 HB2 CG  CD1 HD1 CE1 HE1 CZ  OH  HH  CD2 HD2 
CE2 HE2 C   O   N   HN  CA  HA  CB  HB1 HB2 CG  HG1 HG2 CD  HD1 HD2 CE  HE1 HE2 
NZ  HZ1 HZ2 HZ3 C   O   N   HN  CA  HA  CB  HB1 HB2 CG  CD1 HD1 CE1 HE1 CZ  OH  
HH  CD2 HD2 CE2 HE2 C   O   N   HN  CA  HA  CB  HB1 HB2 CG  HG1 HG2 CD  HD1 HD2 
NE  HE  CZ  NH1 HH11HH12NH2 HH21HH22C   O   N   HN  CA  HA  CB  HB1 HB2 SG  HG1 
C   O   N   HN  CA  HA  CB  HB1 HB2 CG  CD1 HD1 CE1 HE1 CZ  OH  HH  CD2 HD2 CE2 
HE2 C   O   N   HN  CA  HA  CB  HB1 HB2 CG  HG1 HG2 CD  HD1 HD2 CE  HE1 HE2 NZ  
HZ1 HZ2 HZ3 C   O   N   HN  CA  HA  CB  HB  CG1 HG11HG12HG13CG2 HG21HG22HG23C   
O   N   HN  CA  HA  CB  HB  CG2 HG21HG22HG23CG1 HG11HG12CD  HD1 HD2 HD3 C   O   
N   HN  CA  HA  CB  HB1 HB2 ND1 HD1 CG  CE1 HE1 NE2 CD2 HD2 C   O   N   HN  CA  
HA  CB  HB1 HB2 HB3 C   O   N   HN  CA  HA  CB  HB1 HB2 CG  CD1 HD1 NE1 HE1 CE2 
CD2 CE3 HE3 CZ3 HZ3 CZ2 HZ2 CH2 HH2 C   O   N   HN  CA  HA  CB  HB1 HB2 CG  HG  
CD1 HD11HD12HD13CD2 HD21HD22HD23C   O   N   HN  CA  HA  CB  HB  CG2 HG21HG22HG23
CG1 HG11HG12CD  HD1 HD2 HD3 C   O   N   HN  CA  HA  CB  HB  CG2 HG21HG22HG23CG1 
HG11HG12CD  HD1 HD2 HD3 C   O   N   HN  CA  HA  CB  HB1 HB2 OG  HG1 C   O   N   
HN  CA  HA  CB  HB1 HB2 OG  HG1 C   O   N   HN  CA  HA  CB  HB1 HB2 CG  HG  CD1 
HD11HD12HD13CD2 HD21HD22HD23C   O   N   HN  CA  HA  CB  HB1 HB2 CG  HG  CD1 HD11
HD12HD13CD2 HD21HD22HD23C   O   N   HN  CA  HA  CB  HB1 HB2 CG  HG  CD1 HD11HD12
HD13CD2 HD21HD22HD23C   O   N   HN  CA  HA  CB  HB1 HB2 CG  HG  CD1 HD11HD12HD13
CD2 HD21HD22HD23C   O   N   HN  CA  HA  CB  HB1 HB2 CG  CD1 HD1 CE1 HE1 CZ  HZ  
CD2 HD2 CE2 HE2 C   O   N   HN  CA  HA  CB  HB1 HB2 CG  CD1 HD1 CE1 HE1 CZ  HZ  
CD2 HD2 CE2 HE2 C   O   N   HN  CA  HA  CB  HB1 HB2 CG  CD1 HD1 CE1 HE1 CZ  HZ  
CD2 HD2 CE2 HE2 C   O   N   HN  CA  HA  CB  HB1 HB2 OG  HG1 C   O   N   HN  CA  
HA  CB  HB1 HB2 CG  CD1 HD1 CE1 HE1 CZ  HZ  CD2 HD2 CE2 HE2 C   O   N   HN  CA  
HA  CB  HB  CG2 HG21HG22HG23CG1 HG11HG12CD  HD1 HD2 HD3 C   O   N   HN  CA  HA  
CB  HB1 HB2 CG  CD1 HD1 CE1 HE1 CZ  OH  HH  CD2 HD2 CE2 HE2 C   O   N   HN  CA  
HA  CB  HB1 HB2 CG  HG  CD1 HD11HD12HD13CD2 HD21HD22HD23C   O   N   HN  CA  HA1 
HA2 C   O   N   HN  CA  HA  CB  HB1 HB2 CG  HG1 HG2 CD  OE1 OE2 C   O   N   HN  
CA  HA  CB  HB  CG1 HG11HG12HG13CG2 HG21HG22HG23C   O   N   HN  CA  HA  CB  HB1 
HB2 CG  CD1 HD1 CE1 HE1 CZ  HZ  CD2 HD2 CE2 HE2 C   O   N   HN  CA  HA  CB  HB1 
HB2 CG  HG1 HG2 CD  HD1 HD2 CE  HE1 HE2 NZ  HZ1 HZ2 HZ3 C   O   N   HN  CA  HA  
CB  HB  OG1 HG1 CG2 HG21HG22HG23C   O   N   HN  CA  HA  CB  HB1 HB2 CG  CD1 HD1 
CE1 HE1 CZ  OH  HH  CD2 HD2 CE2 HE2 C   O   N   HN  CA  HA  CB  HB1 HB2 CG  OD1 
ND2 HD21HD22C   O   N   HN  CA  HA  CB  HB  CG1 HG11HG12HG13CG2 HG21HG22HG23C   
O   N   HN  CA  HA  CB  HB1 HB2 HB3 C   O   N   HN  CA  HA  CB  HB  CG1 HG11HG12
HG13CG2 HG21HG22HG23C   O   N   HN  CA  HA  CB  HB1 HB2 CG  OD1 OD2 C   O   N   
HN  CA  HA  CB  HB1 HB2 CG  CD1 HD1 CE1 HE1 CZ  OH  HH  CD2 HD2 CE2 HE2 C   O   
N   HN  CA  HA  CB  HB  CG2 HG21HG22HG23CG1 HG11HG12CD  HD1 HD2 HD3 C   O   N   
HN  CA  HA  CB  HB  OG1 HG1 CG2 HG21HG22HG23C   O   N   HN  CA  HA  CB  HB  CG1 
HG11HG12HG13CG2 HG21HG22HG23C   O   N   HN  CA  HA  CB  HB1 HB2 HB3 C   O   N   
HN  CA  HA  CB  HB1 HB2 CG  HG  CD1 HD11HD12HD13CD2 HD21HD22HD23C   O   N   HN  
CA  HA  CB  HB1 HB2 CG  HG  CD1 HD11HD12HD13CD2 HD21HD22HD23C   O   N   HN  CA  
HA  CB  HB  CG2 HG21HG22HG23CG1 HG11HG12CD  HD1 HD2 HD3 C   O   N   HN  CA  HA  
CB  HB1 HB2 CG  CD1 HD1 NE1 HE1 CE2 CD2 CE3 HE3 CZ3 HZ3 CZ2 HZ2 CH2 HH2 C   O   
N   HN  CA  HA  CB  HB1 HB2 CG  OD1 ND2 HD21HD22C   O   N   HN  CA  HA  CB  HB1 
HB2 CG  CD1 HD1 CE1 HE1 CZ  HZ  CD2 HD2 CE2 HE2 C   O   N   HN  CA  HA1 HA2 C   
O   N   HN  CA  HA  CB  HB  CG1 HG11HG12HG13CG2 HG21HG22HG23C   O   N   HN  CA  
HA  CB  HB  CG1 HG11HG12HG13CG2 HG21HG22HG23C   O   N   HN  CA  HA1 HA2 C   O   
N   HN  CA  HA  CB  HB1 HB2 CG  HG1 HG2 SD  CE  HE1 HE2 HE3 C   O   N   HN  CA  
HA  CB  HB  CG2 HG21HG22HG23CG1 HG11HG12CD  HD1 HD2 HD3 C   O   N   HN  CA  HA  
CB  HB1 HB2 OG  HG1 C   O   N   HN  CA  HA  CB  HB  CG2 HG21HG22HG23CG1 HG11HG12
CD  HD1 HD2 HD3 C   O   N   HN  CA  HA  CB  HB1 HB2 ND1 HD1 CG  CE1 HE1 NE2 CD2 
HD2 C   O   N   HN  CA  HA  CB  HB1 HB2 CG  CD1 HD1 NE1 HE1 CE2 CD2 CE3 HE3 CZ3 
HZ3 CZ2 HZ2 CH2 HH2 C   O   N   HN  CA  HA  CB  HB1 HB2 CG  HG1 HG2 CD  HD1 HD2 
CE  HE1 HE2 NZ  HZ1 HZ2 HZ3 C   O   N   HN  CA  HA1 HA2 C   O   N   CD  HD1 HD2 
CA  HA  CB  HB1 HB2 CG  HG1 HG2 C   O   N   HN  CA  HA  CB  HB1 HB2 CG  HG  CD1 
HD11HD12HD13CD2 HD21HD22HD23C   O   N   HN  CA  HA  CB  HB1 HB2 CG  HG1 HG2 CD  
HD1 HD2 NE  HE  CZ  NH1 HH11HH12NH2 HH21HH22C   O   N   HN  CA  HA  CB  HB1 HB2 
CG  HG  CD1 HD11HD12HD13CD2 HD21HD22HD23C   O   N   HN  CA  HA  CB  HB1 HB2 CG  
HG1 HG2 CD  OE1 NE2 HE21HE22C   O   N   HN  CA  HA  CB  HB1 HB2 CG  HG1 HG2 CD  
OE1 NE2 HE21HE22C   O   N   HN  CA  HA  CB  HB1 HB2 HB3 C   O   N   HN  CA  HA  
CB  HB1 HB2 CG  CD1 HD1 CE1 HE1 CZ  OH  HH  CD2 HD2 CE2 HE2 C   O   N   HN  CA  
HA  CB  HB1 HB2 CG  HG  CD1 HD11HD12HD13CD2 HD21HD22HD23C   O   N   HN  CA  HA  
CB  HB  CG2 HG21HG22HG23CG1 HG11HG12CD  HD1 HD2 HD3 C   O   N   HN  CA  HA  CB  
HB1 HB2 CG  HG1 HG2 SD  CE  HE1 HE2 HE3 C   O   N   HN  CA  HA  CB  HB  CG2 HG21
HG22HG23CG1 HG11HG12CD  HD1 HD2 HD3 C   O   N   HN  CA  HA  CB  HB1 HB2 OG  HG1 
C   O   N   HN  CA  HA  CB  HB1 HB2 HB3 C   O   N   HN  CA  HA  CB  HB1 HB2 CG  
HG  CD1 HD11HD12HD13CD2 HD21HD22HD23C   O   N   HN  CA  HA  CB  HB1 HB2 CG  HG1 
HG2 SD  CE  HE1 HE2 HE3 C   O   N   HN  CA  HA  CB  HB1 HB2 HB3 C   O   N   HN  
CA  HA  CB  HB1 HB2 CG  HG  CD1 HD11HD12HD13CD2 HD21HD22HD23C   O   N   HN  CA  
HA  CB  HB  CG1 HG11HG12HG13CG2 HG21HG22HG23C   O   N   HN  CA  HA  CB  HB1 HB2 
CG  CD1 HD1 CE1 HE1 CZ  HZ  CD2 HD2 CE2 HE2 C   O   N   HN  CA  HA  CB  HB  CG2 
HG21HG22HG23CG1 HG11HG12CD  HD1 HD2 HD3 C   O   N   HN  CA  HA  CB  HB1 HB2 CG  
HG1 HG2 CD  HD1 HD2 CE  HE1 HE2 NZ  HZ1 HZ2 HZ3 C   O   N   HN  CA  HA  CB  HB1 
HB2 CG  CD1 HD1 CE1 HE1 CZ  OH  HH  CD2 HD2 CE2 HE2 C   O   N   HN  CA  HA  CB  
HB1 HB2 CG  HG  CD1 HD11HD12HD13CD2 HD21HD22HD23C   O   N   CD  HD1 HD2 CA  HA  
CB  HB1 HB2 CG  HG1 HG2 C   O   N   HN  CA  HA  CB  HB1 HB2 CG  HG1 HG2 CD  OE1 
OE2 C   O   N   HN  CA  HA  CB  HB1 HB2 CG  CD1 HD1 NE1 HE1 CE2 CD2 CE3 HE3 CZ3 
HZ3 CZ2 HZ2 CH2 HH2 C   O   N   HN  CA  HA  CB  HB  OG1 HG1 CG2 HG21HG22HG23C   
O   N   HN  CA  HA  CB  HB1 HB2 HB3 C   O   N   HN  CA  HA  CB  HB1 HB2 CG  CD1 
HD1 NE1 HE1 CE2 CD2 CE3 HE3 CZ3 HZ3 CZ2 HZ2 CH2 HH2 C   O   N   HN  CA  HA  CB  
HB1 HB2 CG  HG  CD1 HD11HD12HD13CD2 HD21HD22HD23C   O   N   HN  CA  HA  CB  HB  
CG2 HG21HG22HG23CG1 HG11HG12CD  HD1 HD2 HD3 C   O   N   HN  CA  HA  CB  HB1 HB2 
CG  HG  CD1 HD11HD12HD13CD2 HD21HD22HD23C   O   N   HN  CA  HA  CB  HB1 HB2 HB3 
C   O   N   HN  CA  HA  CB  HB  CG1 HG11HG12HG13CG2 HG21HG22HG23C   O   N   HN  
CA  HA  CB  HB  CG2 HG21HG22HG23CG1 HG11HG12CD  HD1 HD2 HD3 C   O   N   HN  CA  
HA  CB  HB1 HB2 OG  HG1 C   O   N   HN  CA  HA  CB  HB  CG1 HG11HG12HG13CG2 HG21
HG22HG23C   O   N   HN  CA  HA  CB  HB1 HB2 CG  CD1 HD1 CE1 HE1 CZ  OH  HH  CD2 
HD2 CE2 HE2 C   O   N   HN  CA  HA  CB  HB1 HB2 CG  OD1 OD2 HD2 C   O   N   HN  
CA  HA  CB  HB1 HB2 CG  HG  CD1 HD11HD12HD13CD2 HD21HD22HD23C   O   N   HN  CA  
HA  CB  HB  CG1 HG11HG12HG13CG2 HG21HG22HG23C   O   N   HN  CA  HA  CB  HB1 HB2 
HB3 C   O   N   HN  CA  HA  CB  HB  CG1 HG11HG12HG13CG2 HG21HG22HG23C   O   N   
HN  CA  HA  CB  HB1 HB2 CG  HG  CD1 HD11HD12HD13CD2 HD21HD22HD23C   O   N   HN  
CA  HA  CB  HB1 HB2 SG  HG1 C   O   N   CD  HD1 HD2 CA  HA  CB  HB1 HB2 CG  HG1 
HG2 C   O   N   HN  CA  HA  CB  HB1 HB2 CG  HG1 HG2 CD  HD1 HD2 CE  HE1 HE2 NZ  
HZ1 HZ2 HZ3 C   O   N   HN  CA  HA1 HA2 C   O   N   CD  HD1 HD2 CA  HA  CB  HB1 
HB2 CG  HG1 HG2 C   O   N   HN  CA  HA  CB  HB1 HB2 CG  HG  CD1 HD11HD12HD13CD2 
HD21HD22HD23C   O   N   HN  CA  HA  CB  HB1 HB2 CG  HG1 HG2 CD  HD1 HD2 NE  HE  
CZ  NH1 HH11HH12NH2 HH21HH22C   O   N   HN  CA  HA  CB  HB1 HB2 CG  HG1 HG2 SD  
CE  HE1 HE2 HE3 C   O   N   HN  CA  HA  CB  HB1 HB2 CG  HG  CD1 HD11HD12HD13CD2 
HD21HD22HD23C   O   N   HN  CA  HA  CB  HB  CG1 HG11HG12HG13CG2 HG21HG22HG23C   
O   N   HN  CA  HA  CB  HB1 HB2 CG  HG1 HG2 CD  OE1 OE2 C   O   N   HN  CA  HA  
CB  HB  OG1 HG1 CG2 HG21HG22HG23C   O   N   HN  CA  HA  CB  HB1 HB2 HB3 C   O   
N   HN  CA  HA  CB  HB1 HB2 CG  HG1 HG2 CD  OE1 NE2 HE21HE22C   O   N   HN  CA  
HA  CB  HB1 HB2 CG  HG1 HG2 CD  OE1 OE2 C   O   N   HN  CA  HA  CB  HB1 HB2 CG  
HG1 HG2 CD  HD1 HD2 NE  HE  CZ  NH1 HH11HH12NH2 HH21HH22C   O   N   HN  CA  HA  
CB  HB1 HB2 CG  OD1 ND2 HD21HD22C   O   N   HN  CA  HA  CB  HB1 HB2 CG  HG1 HG2 
CD  OE1 OE2 C   O   N   HN  CA  HA  CB  HB  OG1 HG1 CG2 HG21HG22HG23C   O   N   
HN  CA  HA  CB  HB1 HB2 CG  HG  CD1 HD11HD12HD13CD2 HD21HD22HD23C   O   N   HN  
CA  HA  CB  HB1 HB2 CG  CD1 HD1 CE1 HE1 CZ  HZ  CD2 HD2 CE2 HE2 C   O   N   CD  
HD1 HD2 CA  HA  CB  HB1 HB2 CG  HG1 HG2 C   O   N   HN  CA  HA  CB  HB1 HB2 HB3 
C   O   N   HN  CA  HA  CB  HB1 HB2 CG  HG  CD1 HD11HD12HD13CD2 HD21HD22HD23C   
O   N   HN  CA  HA  CB  HB  CG2 HG21HG22HG23CG1 HG11HG12CD  HD1 HD2 HD3 C   O   
N   HN  CA  HA  CB  HB1 HB2 CG  CD1 HD1 CE1 HE1 CZ  OH  HH  CD2 HD2 CE2 HE2 C   
O   N   HN  CA  HA  CB  HB1 HB2 OG  HG1 C   O   N   HN  CA  HA  CB  HB1 HB2 OG  
HG1 C   O   N   HN  CA  HA  CB  HB  OG1 HG1 CG2 HG21HG22HG23C   O   NT  HNT CAT 
HT1 HT2 HT3 CAY HY1 HY2 HY3 CY  OY  N   HN  CA  HA  CB  HB1 HB2 CG  HG1 HG2 CD  
OE1 OE2 C   O   N   HN  CA  HA  CB  HB1 HB2 CG  HG1 HG2 CD  HD1 HD2 NE  HE  CZ  
NH1 HH11HH12NH2 HH21HH22C   O   N   HN  CA  HA1 HA2 C   O   N   HN  CA  HA  CB  
HB  CG1 HG11HG12HG13CG2 HG21HG22HG23C   O   N   HN  CA  HA  CB  HB1 HB2 CG  HG1 
HG2 CD  HD1 HD2 CE  HE1 HE2 NZ  HZ1 HZ2 HZ3 C   O   N   HN  CA  HA  CB  HB1 HB2 
CG  HG  CD1 HD11HD12HD13CD2 HD21HD22HD23C   O   N   HN  CA  HA1 HA2 C   O   N   
HN  CA  HA  CB  HB1 HB2 CG  HG  CD1 HD11HD12HD13CD2 HD21HD22HD23C   O   N   HN  
CA  HA1 HA2 C   O   N   HN  CA  HA  CB  HB1 HB2 CG  OD1 OD2 C   O   N   HN  CA  
HA  CB  HB1 HB2 CG  CD1 HD1 CE1 HE1 CZ  HZ  CD2 HD2 CE2 HE2 C   O   N   HN  CA  
HA  CB  HB  CG2 HG21HG22HG23CG1 HG11HG12CD  HD1 HD2 HD3 C   O   N   HN  CA  HA  
CB  HB1 HB2 CG  CD1 HD1 CE1 HE1 CZ  HZ  CD2 HD2 CE2 HE2 C   O   N   HN  CA  HA  
CB  HB1 HB2 CG  CD1 HD1 CE1 HE1 CZ  OH  HH  CD2 HD2 CE2 HE2 C   O   N   HN  CA  
HA  CB  HB1 HB2 OG  HG1 C   O   N   HN  CA  HA  CB  HB  CG1 HG11HG12HG13CG2 HG21
HG22HG23C   O   N   HN  CA  HA  CB  HB1 HB2 CG  HG  CD1 HD11HD12HD13CD2 HD21HD22
HD23C   O   N   HN  CA  HA  CB  HB  CG1 HG11HG12HG13CG2 HG21HG22HG23C   O   N   
HN  CA  HA1 HA2 C   O   N   HN  CA  HA  CB  HB1 HB2 CG  HG1 HG2 CD  HD1 HD2 CE  
HE1 HE2 NZ  HZ1 HZ2 HZ3 C   O   N   HN  CA  HA  CB  HB1 HB2 HB3 C   O   N   HN  
CA  HA  CB  HB1 HB2 OG  HG1 C   O   N   HN  CA  HA  CB  HB1 HB2 HB3 C   O   N   
HN  CA  HA  CB  HB  OG1 HG1 CG2 HG21HG22HG23C   O   N   HN  CA  HA  CB  HB1 HB2 
HB3 C   O   N   HN  CA  HA  CB  HB1 HB2 OG  HG1 C   O   N   HN  CA  HA1 HA2 C   
O   N   HN  CA  HA  CB  HB1 HB2 CG  OD1 OD2 C   O   N   HN  CA  HA  CB  HB1 HB2 
CG  CD1 HD1 NE1 HE1 CE2 CD2 CE3 HE3 CZ3 HZ3 CZ2 HZ2 CH2 HH2 C   O   N   HN  CA  
HA  CB  HB1 HB2 CG  OD1 ND2 HD21HD22C   O   N   HN  CA  HA  CB  HB  OG1 HG1 CG2 
HG21HG22HG23C   O   N   HN  CA  HA  CB  HB  OG1 HG1 CG2 HG21HG22HG23C   O   N   
HN  CA  HA  CB  HB  CG2 HG21HG22HG23CG1 HG11HG12CD  HD1 HD2 HD3 C   O   N   HN  
CA  HA  CB  HB1 HB2 HB3 C   O   N   HN  CA  HA  CB  HB1 HB2 SG  HG1 C   O   N   
HN  CA  HA  CB  HB1 HB2 CG  CD1 HD1 CE1 HE1 CZ  HZ  CD2 HD2 CE2 HE2 C   O   N   
HN  CA  HA  CB  HB  CG1 HG11HG12HG13CG2 HG21HG22HG23C   O   N   HN  CA  HA  CB  
HB1 HB2 HB3 C   O   N   HN  CA  HA  CB  HB  CG2 HG21HG22HG23CG1 HG11HG12CD  HD1 
HD2 HD3 C   O   N   HN  CA  HA  CB  HB1 HB2 CG  HG  CD1 HD11HD12HD13CD2 HD21HD22
HD23C   O   N   HN  CA  HA  CB  HB  CG2 HG21HG22HG23CG1 HG11HG12CD  HD1 HD2 HD3 
C   O   N   HN  CA  HA1 HA2 C   O   N   HN  CA  HA  CB  HB1 HB2 CG  HG  CD1 HD11
HD12HD13CD2 HD21HD22HD23C   O   N   HN  CA  HA  CB  HB1 HB2 SG  HG1 C   O   N   
HN  CA  HA  CB  HB1 HB2 CG  HG  CD1 HD11HD12HD13CD2 HD21HD22HD23C   O   N   HN  
CA  HA  CB  HB  OG1 HG1 CG2 HG21HG22HG23C   O   N   HN  CA  HA  CB  HB1 HB2 CG  
HG  CD1 HD11HD12HD13CD2 HD21HD22HD23C   O   N   HN  CA  HA  CB  HB1 HB2 CG  HG  
CD1 HD11HD12HD13CD2 HD21HD22HD23C   O   N   HN  CA  HA  CB  HB1 HB2 CG  HG  CD1 
HD11HD12HD13CD2 HD21HD22HD23C   O   N   HN  CA  HA  CB  HB1 HB2 CG  HG  CD1 HD11
HD12HD13CD2 HD21HD22HD23C   O   N   HN  CA  HA  CB  HB1 HB2 HB3 C   O   N   HN  
CA  HA  CB  HB  CG2 HG21HG22HG23CG1 HG11HG12CD  HD1 HD2 HD3 C   O   N   HN  CA  
HA  CB  HB1 HB2 CG  CD1 HD1 CE1 HE1 CZ  HZ  CD2 HD2 CE2 HE2 C   O   N   HN  CA  
HA  CB  HB1 HB2 CG  HG1 HG2 CD  HD1 HD2 CE  HE1 HE2 NZ  HZ1 HZ2 HZ3 C   O   N   
HN  CA  HA  CB  HB1 HB2 CG  HG1 HG2 CD  HD1 HD2 CE  HE1 HE2 NZ  HZ1 HZ2 HZ3 C   
O   N   HN  CA  HA  CB  HB1 HB2 HB3 C   O   N   HN  CA  HA  CB  HB1 HB2 CG  HG  
CD1 HD11HD12HD13CD2 HD21HD22HD23C   O   N   CD  HD1 HD2 CA  HA  CB  HB1 HB2 CG  
HG1 HG2 C   O   N   HN  CA  HA  CB  HB1 HB2 HB3 C   O   N   HN  CA  HA  CB  HB1 
HB2 CG  HG  CD1 HD11HD12HD13CD2 HD21HD22HD23C   O   N   CD  HD1 HD2 CA  HA  CB  
HB1 HB2 CG  HG1 HG2 C   O   N   HN  CA  HA  CB  HB  CG2 HG21HG22HG23CG1 HG11HG12
CD  HD1 HD2 HD3 C   O   N   HN  CA  HA  CB  HB1 HB2 OG  HG1 C   O   N   HN  CA  
HA  CB  HB  CG2 HG21HG22HG23CG1 HG11HG12CD  HD1 HD2 HD3 C   O   N   HN  CA  HA  
CB  HB  OG1 HG1 CG2 HG21HG22HG23C   O   N   HN  CA  HA  CB  HB1 HB2 CG  CD1 HD1 
CE1 HE1 CZ  HZ  CD2 HD2 CE2 HE2 C   O   N   HN  CA  HA1 HA2 C   O   N   HN  CA  
HA  CB  HB1 HB2 CG  HG  CD1 HD11HD12HD13CD2 HD21HD22HD23C   O   N   HN  CA  HA  
CB  HB  CG1 HG11HG12HG13CG2 HG21HG22HG23C   O   N   HN  CA  HA  CB  HB1 HB2 CG  
CD1 HD1 CE1 HE1 CZ  HZ  CD2 HD2 CE2 HE2 C   O   N   HN  CA  HA  CB  HB1 HB2 CG  
CD1 HD1 CE1 HE1 CZ  OH  HH  CD2 HD2 CE2 HE2 C   O   N   HN  CA  HA  CB  HB1 HB2 
CG  CD1 HD1 CE1 HE1 CZ  HZ  CD2 HD2 CE2 HE2 C   O   N   HN  CA  HA  CB  HB1 HB2 
HB3 C   O   N   HN  CA  HA  CB  HB  OG1 HG1 CG2 HG21HG22HG23C   O   N   HN  CA  
HA  CB  HB1 HB2 CG  OD1 OD2 C   O   N   HN  CA  HA  CB  HB1 HB2 CG  CD1 HD1 CE1 
HE1 CZ  OH  HH  CD2 HD2 CE2 HE2 C   O   N   HN  CA  HA  CB  HB1 HB2 CG  HG  CD1 
HD11HD12HD13CD2 HD21HD22HD23C   O   N   HN  CA  HA  CB  HB  CG1 HG11HG12HG13CG2 
HG21HG22HG23C   O   N   HN  CA  HA  CB  HB1 HB2 CG  HG1 HG2 CD  OE1 NE2 HE21HE22
C   O   N   CD  HD1 HD2 CA  HA  CB  HB1 HB2 CG  HG1 HG2 C   O   N   HN  CA  HA  
CB  HB1 HB2 CG  CD1 HD1 CE1 HE1 CZ  HZ  CD2 HD2 CE2 HE2 C   O   N   HN  CA  HA  
CB  HB1 HB2 CG  HG1 HG2 SD  CE  HE1 HE2 HE3 C   O   N   HN  CA  HA  CB  HB1 HB2 
CG  OD1 OD2 C   O   N   HN  CA  HA  CB  HB1 HB2 CG  HG1 HG2 CD  OE1 NE2 HE21HE22
C   O   N   HN  CA  HA  CB  HB1 HB2 CG  HG  CD1 HD11HD12HD13CD2 HD21HD22HD23C   
O   N   HN  CA  HA  CB  HB1 HB2 HB3 C   O   N   HN  CA  HA  CB  HB1 HB2 CG  CD1 
HD1 CE1 HE1 CZ  HZ  CD2 HD2 CE2 HE2 C   O   N   HN  CA  HA  CB  HB1 HB2 ND1 HD1 
CG  CE1 HE1 NE2 CD2 HD2 C   O   N   HN  CA  HA  CB  HB1 HB2 CG  HG1 HG2 CD  OE1 
NE2 HE21HE22C   O   N   HN  CA  HA  CB  HB1 HB2 CG  CD1 HD1 CE1 HE1 CZ  HZ  CD2 
HD2 CE2 HE2 C   O   N   HN  CA  HA  CB  HB1 HB2 CG  CD1 HD1 CE1 HE1 CZ  OH  HH  
CD2 HD2 CE2 HE2 C   O   N   HN  CA  HA  CB  HB  CG2 HG21HG22HG23CG1 HG11HG12CD  
HD1 HD2 HD3 C   O   NT  HNT CAT HT1 HT2 HT3 CAY HY1 HY2 HY3 CY  OY  N   HN  CA  
HA1 HA2 C   O   N   HN  CA  HA  CB  HB1 HB2 HB3 C   O   N   HN  CA  HA  CB  HB1 
HB2 HB3 C   O   N   HN  CA  HA  CB  HB  CG1 HG11HG12HG13CG2 HG21HG22HG23C   O   
N   HN  CA  HA  CB  HB1 HB2 CG  CD1 HD1 CE1 HE1 CZ  HZ  CD2 HD2 CE2 HE2 C   O   
N   HN  CA  HA  CB  HB1 HB2 CG  CD1 HD1 CE1 HE1 CZ  HZ  CD2 HD2 CE2 HE2 C   O   
N   HN  CA  HA1 HA2 C   O   N   HN  CA  HA  CB  HB1 HB2 SG  HG1 C   O   N   HN  
CA  HA  CB  HB  OG1 HG1 CG2 HG21HG22HG23C   O   N   HN  CA  HA  CB  HB1 HB2 CG  
CD1 HD1 CE1 HE1 CZ  HZ  CD2 HD2 CE2 HE2 C   O   N   HN  CA  HA  CB  HB  CG1 HG11
HG12HG13CG2 HG21HG22HG23C   O   N   HN  CA  HA  CB  HB1 HB2 HB3 C   O   N   HN  
CA  HA  CB  HB1 HB2 CG  CD1 HD1 CE1 HE1 CZ  HZ  CD2 HD2 CE2 HE2 C   O   N   HN  
CA  HA1 HA2 C   O   N   CD  HD1 HD2 CA  HA  CB  HB1 HB2 CG  HG1 HG2 C   O   N   
HN  CA  HA  CB  HB1 HB2 HB3 C   O   N   HN  CA  HA  CB  HB1 HB2 CG  CD1 HD1 CE1 
HE1 CZ  HZ  CD2 HD2 CE2 HE2 C   O   N   HN  CA  HA  CB  HB1 HB2 HB3 C   O   N   
HN  CA  HA  CB  HB1 HB2 CG  HG  CD1 HD11HD12HD13CD2 HD21HD22HD23C   O   N   HN  
CA  HA  CB  HB1 HB2 CG  CD1 HD1 CE1 HE1 CZ  HZ  CD2 HD2 CE2 HE2 C   O   N   HN  
CA  HA  CB  HB1 HB2 CG  HG  CD1 HD11HD12HD13CD2 HD21HD22HD23C   O   N   HN  CA  
HA  CB  HB  CG2 HG21HG22HG23CG1 HG11HG12CD  HD1 HD2 HD3 C   O   N   HN  CA  HA  
CB  HB  OG1 HG1 CG2 HG21HG22HG23C   O   N   HN  CA  HA  CB  HB  CG1 HG11HG12HG13
CG2 HG21HG22HG23C   O   N   HN  CA  HA  CB  HB1 HB2 HB3 C   O   N   HN  CA  HA1 
HA2 C   O   N   HN  CA  HA  CB  HB1 HB2 CG  OD1 OD2 C   O   N   CD  HD1 HD2 CA  
HA  CB  HB1 HB2 CG  HG1 HG2 C   O   N   HN  CA  HA  CB  HB1 HB2 CG  HG  CD1 HD11
HD12HD13CD2 HD21HD22HD23C   O   N   HN  CA  HA  CB  HB1 HB2 CG  HG1 HG2 CD  HD1 
HD2 NE  HE  CZ  NH1 HH11HH12NH2 HH21HH22C   O   N   HN  CA  HA  CB  HB  CG1 HG11
HG12HG13CG2 HG21HG22HG23C   O   N   HN  CA  HA  CB  HB  CG2 HG21HG22HG23CG1 HG11
HG12CD  HD1 HD2 HD3 C   O   N   HN  CA  HA  CB  HB  CG2 HG21HG22HG23CG1 HG11HG12
CD  HD1 HD2 HD3 C   O   N   HN  CA  HA  CB  HB1 HB2 CG  HG  CD1 HD11HD12HD13CD2 
HD21HD22HD23C   O   N   HN  CA  HA  CB  HB  CG1 HG11HG12HG13CG2 HG21HG22HG23C   
O   N   HN  CA  HA  CB  HB1 HB2 HB3 C   O   N   HN  CA  HA1 HA2 C   O   N   HN  
CA  HA  CB  HB1 HB2 HB3 C   O   N   HN  CA  HA  CB  HB1 HB2 CG  CD1 HD1 CE1 HE1 
CZ  HZ  CD2 HD2 CE2 HE2 C   O   N   HN  CA  HA  CB  HB1 HB2 CG  CD1 HD1 CE1 HE1 
CZ  HZ  CD2 HD2 CE2 HE2 C   O   N   HN  CA  HA  CB  HB1 HB2 CG  CD1 HD1 NE1 HE1 
CE2 CD2 CE3 HE3 CZ3 HZ3 CZ2 HZ2 CH2 HH2 C   O   N   HN  CA  HA  CB  HB1 HB2 CG  
HG  CD1 HD11HD12HD13CD2 HD21HD22HD23C   O   N   HN  CA  HA  CB  HB  CG1 HG11HG12
HG13CG2 HG21HG22HG23C   O   N   HN  CA  HA  CB  HB1 HB2 OG  HG1 C   O   N   HN  
CA  HA  CB  HB1 HB2 CG  HG  CD1 HD11HD12HD13CD2 HD21HD22HD23C   O   N   HN  CA  
HA  CB  HB1 HB2 CG  HG  CD1 HD11HD12HD13CD2 HD21HD22HD23C   O   N   HN  CA  HA  
CB  HB1 HB2 CG  HG  CD1 HD11HD12HD13CD2 HD21HD22HD23C   O   N   HN  CA  HA  CB  
HB1 HB2 HB3 C   O   N   HN  CA  HA  CB  HB1 HB2 OG  HG1 C   O   N   HN  CA  HA  
CB  HB  CG1 HG11HG12HG13CG2 HG21HG22HG23C   O   N   HN  CA  HA  CB  HB  CG1 HG11
HG12HG13CG2 HG21HG22HG23C   O   N   HN  CA  HA  CB  HB1 HB2 CG  CD1 HD1 NE1 HE1 
CE2 CD2 CE3 HE3 CZ3 HZ3 CZ2 HZ2 CH2 HH2 C   O   N   HN  CA  HA  CB  HB1 HB2 CG  
CD1 HD1 CE1 HE1 CZ  HZ  CD2 HD2 CE2 HE2 C   O   N   HN  CA  HA  CB  HB  CG2 HG21
HG22HG23CG1 HG11HG12CD  HD1 HD2 HD3 C   O   N   HN  CA  HA  CB  HB1 HB2 CG  HG  
CD1 HD11HD12HD13CD2 HD21HD22HD23C   O   N   HN  CA  HA  CB  HB  CG1 HG11HG12HG13
CG2 HG21HG22HG23C   O   N   HN  CA  HA  CB  HB1 HB2 ND1 HD1 CG  CE1 HE1 NE2 CD2 
HD2 C   O   N   HN  CA  HA  CB  HB  CG1 HG11HG12HG13CG2 HG21HG22HG23C   O   N   
HN  CA  HA  CB  HB  OG1 HG1 CG2 HG21HG22HG23C   O   N   HN  CA  HA  CB  HB1 HB2 
CG  OD1 OD2 C   O   N   HN  CA  HA  CB  HB1 HB2 CG  HG1 HG2 CD  HD1 HD2 NE  HE  
CZ  NH1 HH11HH12NH2 HH21HH22C   O   N   HN  CA  HA  CB  HB1 HB2 OG  HG1 C   O   
N   HN  CA  HA  CB  HB1 HB2 CG  OD1 OD2 C   O   N   HN  CA  HA  CB  HB1 HB2 HB3 
C   O   N   HN  CA  HA  CB  HB1 HB2 CG  HG1 HG2 CD  HD1 HD2 NE  HE  CZ  NH1 HH11
HH12NH2 HH21HH22C   O   N   HN  CA  HA  CB  HB1 HB2 CG  HG  CD1 HD11HD12HD13CD2 
HD21HD22HD23C   O   N   HN  CA  HA  CB  HB1 HB2 CG  HG1 HG2 CD  OE1 NE2 HE21HE22
C   O   N   HN  CA  HA  CB  HB1 HB2 CG  CD1 HD1 CE1 HE1 CZ  OH  HH  CD2 HD2 CE2 
HE2 C   O   N   HN  CA  HA1 HA2 C   O   N   HN  CA  HA  CB  HB1 HB2 CG  HG  CD1 
HD11HD12HD13CD2 HD21HD22HD23C   O   N   HN  CA  HA  CB  HB1 HB2 CG  HG  CD1 HD11
HD12HD13CD2 HD21HD22HD23C   O   N   HN  CA  HA  CB  HB  CG2 HG21HG22HG23CG1 HG11
HG12CD  HD1 HD2 HD3 C   O   N   HN  CA  HA  CB  HB1 HB2 CG  CD1 HD1 CE1 HE1 CZ  
HZ  CD2 HD2 CE2 HE2 C   O   N   HN  CA  HA1 HA2 C   O   N   HN  CA  HA  CB  HB1 
HB2 HB3 C   O   N   HN  CA  HA  CB  HB1 HB2 HB3 C   O   N   HN  CA  HA  CB  HB  
CG1 HG11HG12HG13CG2 HG21HG22HG23C   O   N   HN  CA  HA  CB  HB1 HB2 OG  HG1 C   
O   N   HN  CA  HA  CB  HB  CG1 HG11HG12HG13CG2 HG21HG22HG23C   O   N   HN  CA  
HA  CB  HB1 HB2 CG  HG  CD1 HD11HD12HD13CD2 HD21HD22HD23C   O   N   HN  CA  HA  
CB  HB1 HB2 CG  HG  CD1 HD11HD12HD13CD2 HD21HD22HD23C   O   N   HN  CA  HA  CB  
HB1 HB2 CG  HG1 HG2 CD  OE1 NE2 HE21HE22C   O   N   HN  CA  HA  CB  HB1 HB2 CG  
HG1 HG2 CD  OE1 OE2 C   O   N   HN  CA  HA  CB  HB  CG1 HG11HG12HG13CG2 HG21HG22
HG23C   O   N   HN  CA  HA  CB  HB1 HB2 CG  CD1 HD1 CE1 HE1 CZ  HZ  CD2 HD2 CE2 
HE2 C   O   N   HN  CA  HA  CB  HB1 HB2 CG  HG1 HG2 CD  HD1 HD2 NE  HE  CZ  NH1 
HH11HH12NH2 HH21HH22C   O   N   HN  CA  HA  CB  HB1 HB2 CG  CD1 HD1 CE1 HE1 CZ  
HZ  CD2 HD2 CE2 HE2 C   O   N   HN  CA  HA  CB  HB1 HB2 HB3 C   O   N   HN  CA  
HA  CB  HB1 HB2 CG  CD1 HD1 CE1 HE1 CZ  OH  HH  CD2 HD2 CE2 HE2 C   O   N   HN  
CA  HA  CB  HB1 HB2 CG  CD1 HD1 CE1 HE1 CZ  OH  HH  CD2 HD2 CE2 HE2 C   O   N   
HN  CA  HA  CB  HB1 HB2 CG  HG1 HG2 CD  HD1 HD2 CE  HE1 HE2 NZ  HZ1 HZ2 HZ3 C   
O   N   HN  CA  HA  CB  HB1 HB2 CG  HG  CD1 HD11HD12HD13CD2 HD21HD22HD23C   O   
N   HN  CA  HA  CB  HB1 HB2 CG  HG  CD1 HD11HD12HD13CD2 HD21HD22HD23C   O   N   
HN  CA  HA  CB  HB1 HB2 CG  HG1 HG2 CD  HD1 HD2 CE  HE1 HE2 NZ  HZ1 HZ2 HZ3 C   
O   N   HN  CA  HA  CB  HB1 HB2 CG  HG1 HG2 CD  HD1 HD2 CE  HE1 HE2 NZ  HZ1 HZ2 
HZ3 C   O   N   HN  CA  HA  CB  HB1 HB2 HB3 C   O   N   HN  CA  HA  CB  HB1 HB2 
CG  OD1 OD2 C   O   N   HN  CA  HA  CB  HB1 HB2 CG  HG1 HG2 CD  OE1 OE2 C   O   
N   HN  CA  HA1 HA2 C   O   N   HN  CA  HA  CB  HB1 HB2 CG  HG  CD1 HD11HD12HD13
CD2 HD21HD22HD23C   O   N   HN  CA  HA  CB  HB1 HB2 HB3 C   O   N   HN  CA  HA  
CB  HB1 HB2 OG  HG1 C   O   N   HN  CA  HA  CB  HB1 HB2 CG  HG  CD1 HD11HD12HD13
CD2 HD21HD22HD23C   O   N   HN  CA  HA  CB  HB1 HB2 OG  HG1 C   O   N   HN  CA  
HA  CB  HB1 HB2 CG  HG1 HG2 CD  OE1 OE2 C   O   N   HN  CA  HA  CB  HB1 HB2 CG  
OD1 OD2 C   O   N   HN  CA  HA1 HA2 C   O   N   HN  CA  HA  CB  HB1 HB2 CG  HG1 
HG2 CD  HD1 HD2 NE  HE  CZ  NH1 HH11HH12NH2 HH21HH22C   O   N   HN  CA  HA  CB  
HB1 HB2 OG  HG1 C   O   N   CD  HD1 HD2 CA  HA  CB  HB1 HB2 CG  HG1 HG2 C   O   
N   HN  CA  HA  CB  HB  CG2 HG21HG22HG23CG1 HG11HG12CD  HD1 HD2 HD3 C   O   N   
HN  CA  HA  CB  HB1 HB2 OG  HG1 C   O   N   HN  CA  HA  CB  HB  CG2 HG21HG22HG23
CG1 HG11HG12CD  HD1 HD2 HD3 C   O   N   HN  CA  HA  CB  HB1 HB2 CG  HG1 HG2 CD  
HD1 HD2 NE  HE  CZ  NH1 HH11HH12NH2 HH21HH22C   O   N   HN  CA  HA  CB  HB1 HB2 
CG  HG1 HG2 CD  OE1 NE2 HE21HE22C   O   N   HN  CA  HA  CB  HB1 HB2 CG  HG1 HG2 
SD  CE  HE1 HE2 HE3 C   O   N   HN  CA  HA  CB  HB1 HB2 HB3 C   O   N   HN  CA  
HA  CB  HB1 HB2 CG  CD1 HD1 CE1 HE1 CZ  OH  HH  CD2 HD2 CE2 HE2 C   O   N   HN  
CA  HA  CB  HB  CG1 HG11HG12HG13CG2 HG21HG22HG23C   O   N   HN  CA  HA  CB  HB1 
HB2 OG  HG1 C   O   N   HN  CA  HA1 HA2 C   O   N   HN  CA  HA  CB  HB1 HB2 CG  
HG  CD1 HD11HD12HD13CD2 HD21HD22HD23C   O   N   HN  CA  HA  CB  HB1 HB2 OG  HG1 
C   O   N   HN  CA  HA  CB  HB1 HB2 CG  CD1 HD1 CE1 HE1 CZ  HZ  CD2 HD2 CE2 HE2 
C   O   N   HN  CA  HA1 HA2 C   O   N   HN  CA  HA  CB  HB  CG2 HG21HG22HG23CG1 
HG11HG12CD  HD1 HD2 HD3 C   O   N   HN  CA  HA  CB  HB  CG2 HG21HG22HG23CG1 HG11
HG12CD  HD1 HD2 HD3 C   O   N   HN  CA  HA  CB  HB1 HB2 OG  HG1 C   O   N   HN  
CA  HA1 HA2 C   O   N   HN  CA  HA  CB  HB  CG1 HG11HG12HG13CG2 HG21HG22HG23C   
O   N   HN  CA  HA  CB  HB1 HB2 CG  CD1 HD1 CE1 HE1 CZ  HZ  CD2 HD2 CE2 HE2 C   
O   N   HN  CA  HA  CB  HB1 HB2 OG  HG1 C   O   N   HN  CA  HA  CB  HB  CG1 HG11
HG12HG13CG2 HG21HG22HG23C   O   N   HN  CA  HA  CB  HB  CG2 HG21HG22HG23CG1 HG11
HG12CD  HD1 HD2 HD3 C   O   N   HN  CA  HA  CB  HB1 HB2 CG  OD1 ND2 HD21HD22C   
O   N   HN  CA  HA  CB  HB  CG2 HG21HG22HG23CG1 HG11HG12CD  HD1 HD2 HD3 C   O   
N   HN  CA  HA  CB  HB1 HB2 CG  HG  CD1 HD11HD12HD13CD2 HD21HD22HD23C   O   N   
HN  CA  HA  CB  HB1 HB2 HB3 C   O   N   HN  CA  HA  CB  HB1 HB2 CG  OD1 OD2 C   
O   N   HN  CA  HA  CB  HB1 HB2 HB3 C   O   N   HN  CA  HA  CB  HB1 HB2 CG  HG  
CD1 HD11HD12HD13CD2 HD21HD22HD23C   O   N   HN  CA  HA1 HA2 C   O   N   CD  HD1 
HD2 CA  HA  CB  HB1 HB2 CG  HG1 HG2 C   O   N   HN  CA  HA1 HA2 C   O   N   HN  
CA  HA  CB  HB  CG1 HG11HG12HG13CG2 HG21HG22HG23C   O   N   HN  CA  HA  CB  HB  
CG1 HG11HG12HG13CG2 HG21HG22HG23C   O   N   HN  CA  HA1 HA2 C   O   N   HN  CA  
HA  CB  HB  CG2 HG21HG22HG23CG1 HG11HG12CD  HD1 HD2 HD3 C   O   N   HN  CA  HA  
CB  HB1 HB2 ND1 HD1 CG  CE1 HE1 NE2 CD2 HD2 C   O   N   HN  CA  HA1 HA2 C   O   
N   HN  CA  HA  CB  HB1 HB2 CG  OD1 OD2 C   O   N   HN  CA  HA  CB  HB1 HB2 OG  
HG1 C   O   N   CD  HD1 HD2 CA  HA  CB  HB1 HB2 CG  HG1 HG2 C   O   N   HN  CA  
HA  CB  HB1 HB2 CG  CD1 HD1 CE1 HE1 CZ  OH  HH  CD2 HD2 CE2 HE2 C   O   N   HN  
CA  HA  CB  HB1 HB2 CG  CD1 HD1 CE1 HE1 CZ  OH  HH  CD2 HD2 CE2 HE2 C   O   N   
HN  CA  HA  CB  HB1 HB2 CG  CD1 HD1 CE1 HE1 CZ  HZ  CD2 HD2 CE2 HE2 C   O   N   
HN  CA  HA  CB  HB1 HB2 CG  HG  CD1 HD11HD12HD13CD2 HD21HD22HD23C   O   N   HN  
CA  HA  CB  HB  OG1 HG1 CG2 HG21HG22HG23C   O   N   HN  CA  HA  CB  HB1 HB2 OG  
HG1 C   O   N   HN  CA  HA  CB  HB1 HB2 HB3 C   O   N   HN  CA  HA  CB  HB1 HB2 
CG  CD1 HD1 CE1 HE1 CZ  HZ  CD2 HD2 CE2 HE2 C   O   N   HN  CA  HA  CB  HB1 HB2 
CG  HG  CD1 HD11HD12HD13CD2 HD21HD22HD23C   O   N   HN  CA  HA  CB  HB  OG1 HG1 
CG2 HG21HG22HG23C   O   N   HN  CA  HA  CB  HB1 HB2 HB3 C   O   N   HN  CA  HA  
CB  HB1 HB2 HB3 C   O   N   HN  CA  HA  CB  HB  CG2 HG21HG22HG23CG1 HG11HG12CD  
HD1 HD2 HD3 C   O   N   HN  CA  HA  CB  HB  CG2 HG21HG22HG23CG1 HG11HG12CD  HD1 
HD2 HD3 C   O   N   HN  CA  HA  CB  HB1 HB2 CG  HG  CD1 HD11HD12HD13CD2 HD21HD22
HD23C   O   N   HN  CA  HA  CB  HB1 HB2 CG  HG  CD1 HD11HD12HD13CD2 HD21HD22HD23
C   O   N   HN  CA  HA  CB  HB1 HB2 ND1 HD1 CG  CE1 HE1 NE2 CD2 HD2 C   O   N   
HN  CA  HA  CB  HB  OG1 HG1 CG2 HG21HG22HG23C   O   N   HN  CA  HA  CB  HB1 HB2 
CG  CD1 HD1 CE1 HE1 CZ  HZ  CD2 HD2 CE2 HE2 C   O   N   HN  CA  HA  CB  HB1 HB2 
CG  CD1 HD1 NE1 HE1 CE2 CD2 CE3 HE3 CZ3 HZ3 CZ2 HZ2 CH2 HH2 C   O   N   HN  CA  
HA1 HA2 C   O   N   HN  CA  HA  CB  HB  CG1 HG11HG12HG13CG2 HG21HG22HG23C   O   
N   HN  CA  HA  CB  HB  CG1 HG11HG12HG13CG2 HG21HG22HG23C   O   N   HN  CA  HA  
CB  HB1 HB2 CG  CD1 HD1 CE1 HE1 CZ  HZ  CD2 HD2 CE2 HE2 C   O   N   HN  CA  HA  
CB  HB1 HB2 CG  CD1 HD1 CE1 HE1 CZ  HZ  CD2 HD2 CE2 HE2 C   O   N   HN  CA  HA  
CB  HB1 HB2 CG  OD1 OD2 C   O   N   HN  CA  HA  CB  HB1 HB2 HB3 C   O   N   HN  
CA  HA  CB  HB1 HB2 SG  HG1 C   O   N   HN  CA  HA  CB  HB1 HB2 CG  HG1 HG2 CD  
OE1 OE2 C   O   N   HN  CA  HA  CB  HB1 HB2 CG  HG1 HG2 CD  HD1 HD2 NE  HE  CZ  
NH1 HH11HH12NH2 HH21HH22C   O   N   HN  CA  HA  CB  HB1 HB2 CG  HG1 HG2 CD  HD1 
HD2 NE  HE  CZ  NH1 HH11HH12NH2 HH21HH22C   O   N   HN  CA  HA  CB  HB1 HB2 CG  
HG1 HG2 CD  HD1 HD2 NE  HE  CZ  NH1 HH11HH12NH2 HH21HH22C   O   N   HN  CA  HA  
CB  HB1 HB2 CG  CD1 HD1 CE1 HE1 CZ  OH  HH  CD2 HD2 CE2 HE2 C   O   N   HN  CA  
HA  CB  HB1 HB2 CG  CD1 HD1 NE1 HE1 CE2 CD2 CE3 HE3 CZ3 HZ3 CZ2 HZ2 CH2 HH2 C   
O   N   HN  CA  HA  CB  HB1 HB2 HB3 C   O   N   HN  CA  HA  CB  HB1 HB2 CG  HG  
CD1 HD11HD12HD13CD2 HD21HD22HD23C   O   N   HN  CA  HA1 HA2 C   O   N   HN  CA  
HA  CB  HB1 HB2 CG  HG  CD1 HD11HD12HD13CD2 HD21HD22HD23C   O   N   HN  CA  HA  
CB  HB  CG1 HG11HG12HG13CG2 HG21HG22HG23C   O   N   HN  CA  HA  CB  HB  CG1 HG11
HG12HG13CG2 HG21HG22HG23C   O   N   HN  CA  HA1 HA2 C   O   N   HN  CA  HA  CB  
HB1 HB2 OG  HG1 C   O   N   HN  CA  HA  CB  HB1 HB2 ND1 HD1 CG  CE1 HE1 NE2 CD2 
HD2 C   O   N   HN  CA  HA  CB  HB1 HB2 CG  HG  CD1 HD11HD12HD13CD2 HD21HD22HD23
C   O   N   HN  CA  HA  CB  HB1 HB2 CG  HG  CD1 HD11HD12HD13CD2 HD21HD22HD23C   
O   N   HN  CA  HA  CB  HB  OG1 HG1 CG2 HG21HG22HG23C   O   N   HN  CA  HA  CB  
HB1 HB2 OG  HG1 C   O   N   HN  CA  HA1 HA2 C   O   N   HN  CA  HA  CB  HB1 HB2 
CG  HG  CD1 HD11HD12HD13CD2 HD21HD22HD23C   O   N   HN  CA  HA  CB  HB  OG1 HG1 
CG2 HG21HG22HG23C   O   N   HN  CA  HA  CB  HB1 HB2 CG  CD1 HD1 CE1 HE1 CZ  HZ  
CD2 HD2 CE2 HE2 C   O   N   HN  CA  HA  CB  HB1 HB2 CG  HG  CD1 HD11HD12HD13CD2 
HD21HD22HD23C   O   N   HN  CA  HA  CB  HB1 HB2 CG  OD1 ND2 HD21HD22C   O   N   
CD  HD1 HD2 CA  HA  CB  HB1 HB2 CG  HG1 HG2 C   O   N   HN  CA  HA  CB  HB1 HB2 
CG  CD1 HD1 NE1 HE1 CE2 CD2 CE3 HE3 CZ3 HZ3 CZ2 HZ2 CH2 HH2 C   O   N   HN  CA  
HA  CB  HB1 HB2 CG  CD1 HD1 CE1 HE1 CZ  OH  HH  CD2 HD2 CE2 HE2 C   O   N   HN  
CA  HA  CB  HB1 HB2 CG  HG1 HG2 CD  OE1 OE2 C   O   N   HN  CA  HA  CB  HB1 HB2 
HB3 C   O   N   HN  CA  HA  CB  HB1 HB2 OG  HG1 C   O   N   HN  CA  HA  CB  HB1 
HB2 CG  HG  CD1 HD11HD12HD13CD2 HD21HD22HD23C   O   N   HN  CA  HA  CB  HB1 HB2 
CG  HG  CD1 HD11HD12HD13CD2 HD21HD22HD23C   O   N   CD  HD1 HD2 CA  HA  CB  HB1 
HB2 CG  HG1 HG2 C   O   N   HN  CA  HA  CB  HB  CG2 HG21HG22HG23CG1 HG11HG12CD  
HD1 HD2 HD3 C   O   N   HN  CA  HA  CB  HB1 HB2 CG  CD1 HD1 CE1 HE1 CZ  OH  HH  
CD2 HD2 CE2 HE2 C   O   N   HN  CA  HA  CB  HB1 HB2 HB3 C   O   N   HN  CA  HA  
CB  HB  CG1 HG11HG12HG13CG2 HG21HG22HG23C   O   N   HN  CA  HA  CB  HB  OG1 HG1 
CG2 HG21HG22HG23C   O   N   HN  CA  HA  CB  HB  CG1 HG11HG12HG13CG2 HG21HG22HG23
C   O   N   HN  CA  HA  CB  HB1 HB2 OG  HG1 C   O   N   HN  CA  HA  CB  HB1 HB2 
CG  HG1 HG2 SD  CE  HE1 HE2 HE3 C   O   N   HN  CA  HA1 HA2 C   O   N   HN  CA  
HA  CB  HB1 HB2 CG  HG  CD1 HD11HD12HD13CD2 HD21HD22HD23C   O   N   HN  CA  HA  
CB  HB1 HB2 CG  CD1 HD1 NE1 HE1 CE2 CD2 CE3 HE3 CZ3 HZ3 CZ2 HZ2 CH2 HH2 C   O   
N   HN  CA  HA  CB  HB1 HB2 HB3 C   O   N   HN  CA  HA  CB  HB1 HB2 CG  CD1 HD1 
CE1 HE1 CZ  HZ  CD2 HD2 CE2 HE2 C   O   N   HN  CA  HA  CB  HB  CG2 HG21HG22HG23
CG1 HG11HG12CD  HD1 HD2 HD3 C   O   N   HN  CA  HA  CB  HB  OG1 HG1 CG2 HG21HG22
HG23C   O   N   HN  CA  HA  CB  HB1 HB2 HB3 C   O   N   HN  CA  HA1 HA2 C   O   
N   HN  CA  HA1 HA2 C   O   N   HN  CA  HA  CB  HB1 HB2 OG  HG1 C   O   N   HN  
CA  HA  CB  HB1 HB2 CG  HG  CD1 HD11HD12HD13CD2 HD21HD22HD23C   O   N   HN  CA  
HA  CB  HB1 HB2 CG  HG1 HG2 CD  HD1 HD2 NE  HE  CZ  NH1 HH11HH12NH2 HH21HH22C   
O   N   HN  CA  HA  CB  HB1 HB2 OG  HG1 C   O   N   HN  CA  HA  CB  HB  CG2 HG21
HG22HG23CG1 HG11HG12CD  HD1 HD2 HD3 C   O   N   HN  CA  HA  CB  HB1 HB2 CG  HG1 
HG2 CD  OE1 NE2 HE21HE22C   O   N   HN  CA  HA  CB  HB1 HB2 CG  HG1 HG2 CD  HD1 
HD2 NE  HE  CZ  NH1 HH11HH12NH2 HH21HH22C   O   N   HN  CA  HA  CB  HB1 HB2 OG  
HG1 C   O   N   HN  CA  HA  CB  HB1 HB2 CG  HG  CD1 HD11HD12HD13CD2 HD21HD22HD23
C   O   N   HN  CA  HA  CB  HB1 HB2 CG  HG  CD1 HD11HD12HD13CD2 HD21HD22HD23C   
O   NT  HNT CAT HT1 HT2 HT3 CAY HY1 HY2 HY3 CY  OY  N   HN  CA  HA  CB  HB1 HB2 
CG  OD1 ND2 HD21HD22C   O   N   HN  CA  HA  CB  HB1 HB2 CG  HG  CD1 HD11HD12HD13
CD2 HD21HD22HD23C   O   N   HN  CA  HA  CB  HB1 HB2 CG  HG1 HG2 CD  OE1 OE2 C   
O   N   HN  CA  HA  CB  HB1 HB2 CG  HG1 HG2 CD  HD1 HD2 NE  HE  CZ  NH1 HH11HH12
NH2 HH21HH22C   O   N   HN  CA  HA  CB  HB  CG1 HG11HG12HG13CG2 HG21HG22HG23C   
O   N   HN  CA  HA  CB  HB1 HB2 OG  HG1 C   O   N   HN  CA  HA  CB  HB1 HB2 CG  
OD1 ND2 HD21HD22C   O   N   HN  CA  HA  CB  HB1 HB2 CG  HG1 HG2 CD  OE1 OE2 C   
O   N   HN  CA  HA  CB  HB1 HB2 CG  HG1 HG2 CD  OE1 OE2 C   O   N   HN  CA  HA  
CB  HB1 HB2 CG  HG1 HG2 CD  HD1 HD2 CE  HE1 HE2 NZ  HZ1 HZ2 HZ3 C   O   N   HN  
CA  HA  CB  HB1 HB2 CG  HG  CD1 HD11HD12HD13CD2 HD21HD22HD23C   O   N   HN  CA  
HA  CB  HB1 HB2 CG  OD1 ND2 HD21HD22C   O   N   HN  CA  HA  CB  HB1 HB2 CG  HG  
CD1 HD11HD12HD13CD2 HD21HD22HD23C   O   N   HN  CA  HA  CB  HB1 HB2 SG  HG1 C   
O   N   HN  CA  HA  CB  HB1 HB2 CG  HG1 HG2 CD  HD1 HD2 NE  HE  CZ  NH1 HH11HH12
NH2 HH21HH22C   O   N   HN  CA  HA  CB  HB1 HB2 CG  HG1 HG2 CD  HD1 HD2 CE  HE1 
HE2 NZ  HZ1 HZ2 HZ3 C   O   N   HN  CA  HA  CB  HB1 HB2 CG  CD1 HD1 CE1 HE1 CZ  
OH  HH  CD2 HD2 CE2 HE2 C   O   N   HN  CA  HA  CB  HB1 HB2 CG  CD1 HD1 CE1 HE1 
CZ  OH  HH  CD2 HD2 CE2 HE2 C   O   N   HN  CA  HA  CB  HB1 HB2 CG  HG  CD1 HD11
HD12HD13CD2 HD21HD22HD23C   O   N   HN  CA  HA1 HA2 C   O   N   HN  CA  HA1 HA2 
C   O   N   HN  CA  HA  CB  HB1 HB2 CG  CD1 HD1 CE1 HE1 CZ  HZ  CD2 HD2 CE2 HE2 
C   O   N   HN  CA  HA  CB  HB1 HB2 HB3 C   O   N   HN  CA  HA  CB  HB1 HB2 CG  
CD1 HD1 CE1 HE1 CZ  HZ  CD2 HD2 CE2 HE2 C   O   N   HN  CA  HA  CB  HB1 HB2 CG  
HG  CD1 HD11HD12HD13CD2 HD21HD22HD23C   O   N   CD  HD1 HD2 CA  HA  CB  HB1 HB2 
CG  HG1 HG2 C   O   N   HN  CA  HA  CB  HB1 HB2 CG  CD1 HD1 CE1 HE1 CZ  HZ  CD2 
HD2 CE2 HE2 C   O   N   HN  CA  HA  CB  HB1 HB2 CG  HG  CD1 HD11HD12HD13CD2 HD21
HD22HD23C   O   N   HN  CA  HA  CB  HB1 HB2 CG  CD1 HD1 NE1 HE1 CE2 CD2 CE3 HE3 
CZ3 HZ3 CZ2 HZ2 CH2 HH2 C   O   N   HN  CA  HA  CB  HB1 HB2 CG  HG  CD1 HD11HD12
HD13CD2 HD21HD22HD23C   O   N   HN  CA  HA  CB  HB  CG1 HG11HG12HG13CG2 HG21HG22
HG23C   O   N   HN  CA  HA  CB  HB1 HB2 CG  OD1 ND2 HD21HD22C   O   N   HN  CA  
HA  CB  HB  CG2 HG21HG22HG23CG1 HG11HG12CD  HD1 HD2 HD3 C   O   N   HN  CA  HA  
CB  HB1 HB2 CG  CD1 HD1 CE1 HE1 CZ  HZ  CD2 HD2 CE2 HE2 C   O   N   HN  CA  HA  
CB  HB1 HB2 CG  CD1 HD1 NE1 HE1 CE2 CD2 CE3 HE3 CZ3 HZ3 CZ2 HZ2 CH2 HH2 C   O   
N   HN  CA  HA  CB  HB1 HB2 CG  CD1 HD1 CE1 HE1 CZ  HZ  CD2 HD2 CE2 HE2 C   O   
N   HN  CA  HA  CB  HB1 HB2 CG  CD1 HD1 CE1 HE1 CZ  HZ  CD2 HD2 CE2 HE2 C   O   
N   HN  CA  HA  CB  HB1 HB2 CG  HG1 HG2 CD  HD1 HD2 NE  HE  CZ  NH1 HH11HH12NH2 
HH21HH22C   O   N   HN  CA  HA  CB  HB1 HB2 CG  HG1 HG2 CD  OE1 OE2 C   O   N   
HN  CA  HA  CB  HB1 HB2 HB3 C   O   N   HN  CA  HA  CB  HB1 HB2 CG  CD1 HD1 CE1 
HE1 CZ  HZ  CD2 HD2 CE2 HE2 C   O   N   HN  CA  HA  CB  HB1 HB2 CG  HG  CD1 HD11
HD12HD13CD2 HD21HD22HD23C   O   N   HN  CA  HA  CB  HB  CG1 HG11HG12HG13CG2 HG21
HG22HG23C   O   N   CD  HD1 HD2 CA  HA  CB  HB1 HB2 CG  HG1 HG2 C   O   N   HN  
CA  HA  CB  HB1 HB2 HB3 C   O   N   HN  CA  HA  CB  HB1 HB2 CG  CD1 HD1 CE1 HE1 
CZ  OH  HH  CD2 HD2 CE2 HE2 C   O   N   HN  CA  HA  CB  HB  OG1 HG1 CG2 HG21HG22
HG23C   O   N   HN  CA  HA  CB  HB1 HB2 CG  HG1 HG2 CD  OE1 OE2 C   O   N   HN  
CA  HA  CB  HB1 HB2 CG  HG1 HG2 CD  OE1 NE2 HE21HE22C   O   N   HN  CA  HA  CB  
HB1 HB2 OG  HG1 C   O   N   HN  CA  HA  CB  HB1 HB2 CG  HG1 HG2 CD  OE1 NE2 HE21
HE22C   O   N   HN  CA  HA  CB  HB  CG2 HG21HG22HG23CG1 HG11HG12CD  HD1 HD2 HD3 
C   O   N   HN  CA  HA  CB  HB1 HB2 CG  HG1 HG2 CD  HD1 HD2 CE  HE1 HE2 NZ  HZ1 
HZ2 HZ3 C   O   N   HN  CA  HA1 HA2 C   O   N   HN  CA  HA  CB  HB1 HB2 CG  CD1 
HD1 CE1 HE1 CZ  OH  HH  CD2 HD2 CE2 HE2 C   O   N   HN  CA  HA  CB  HB  CG1 HG11
HG12HG13CG2 HG21HG22HG23C   O   N   HN  CA  HA  CB  HB1 HB2 CG  CD1 HD1 NE1 HE1 
CE2 CD2 CE3 HE3 CZ3 HZ3 CZ2 HZ2 CH2 HH2 C   O   N   HN  CA  HA  CB  HB1 HB2 CG  
HG1 HG2 CD  HD1 HD2 NE  HE  CZ  NH1 HH11HH12NH2 HH21HH22C   O   N   HN  CA  HA  
CB  HB1 HB2 OG  HG1 C   O   N   HN  CA  HA  CB  HB1 HB2 HB3 C   O   N   HN  CA  
HA  CB  HB  CG1 HG11HG12HG13CG2 HG21HG22HG23C   O   N   HN  CA  HA1 HA2 C   O   
N   HN  CA  HA  CB  HB1 HB2 CG  CD1 HD1 CE1 HE1 CZ  HZ  CD2 HD2 CE2 HE2 C   O   
N   HN  CA  HA  CB  HB1 HB2 CG  HG  CD1 HD11HD12HD13CD2 HD21HD22HD23C   O   N   
HN  CA  HA  CB  HB1 HB2 CG  CD1 HD1 CE1 HE1 CZ  HZ  CD2 HD2 CE2 HE2 C   O   N   
HN  CA  HA  CB  HB1 HB2 CG  CD1 HD1 NE1 HE1 CE2 CD2 CE3 HE3 CZ3 HZ3 CZ2 HZ2 CH2 
HH2 C   O   N   HN  CA  HA  CB  HB  CG1 HG11HG12HG13CG2 HG21HG22HG23C   O   N   
HN  CA  HA  CB  HB  CG2 HG21HG22HG23CG1 HG11HG12CD  HD1 HD2 HD3 C   O   N   HN  
CA  HA  CB  HB  CG1 HG11HG12HG13CG2 HG21HG22HG23C   O   N   HN  CA  HA  CB  HB1 
HB2 CG  HG  CD1 HD11HD12HD13CD2 HD21HD22HD23C   O   N   HN  CA  HA  CB  HB  OG1 
HG1 CG2 HG21HG22HG23C   O   N   HN  CA  HA  CB  HB1 HB2 OG  HG1 C   O   N   HN  
CA  HA  CB  HB1 HB2 CG  CD1 HD1 NE1 HE1 CE2 CD2 CE3 HE3 CZ3 HZ3 CZ2 HZ2 CH2 HH2 
C   O   N   HN  CA  HA  CB  HB  CG2 HG21HG22HG23CG1 HG11HG12CD  HD1 HD2 HD3 C   
O   N   HN  CA  HA  CB  HB  OG1 HG1 CG2 HG21HG22HG23C   O   N   HN  CA  HA  CB  
HB  CG2 HG21HG22HG23CG1 HG11HG12CD  HD1 HD2 HD3 C   O   N   HN  CA  HA  CB  HB1 
HB2 CG  CD1 HD1 CE1 HE1 CZ  HZ  CD2 HD2 CE2 HE2 C   O   N   HN  CA  HA  CB  HB1 
HB2 CG  HG1 HG2 CD  OE1 NE2 HE21HE22C   O   N   HN  CA  HA  CB  HB  CG2 HG21HG22
HG23CG1 HG11HG12CD  HD1 HD2 HD3 C   O   N   HN  CA  HA  CB  HB1 HB2 CG  CD1 HD1 
CE1 HE1 CZ  OH  HH  CD2 HD2 CE2 HE2 C   O   N   HN  CA  HA  CB  HB1 HB2 CG  HG1 
HG2 CD  HD1 HD2 NE  HE  CZ  NH1 HH11HH12NH2 HH21HH22C   O   N   CD  HD1 HD2 CA  
HA  CB  HB1 HB2 CG  HG1 HG2 C   O   N   HN  CA  HA  CB  HB1 HB2 CG  HG1 HG2 CD  
HD1 HD2 NE  HE  CZ  NH1 HH11HH12NH2 HH21HH22C   O   N   HN  CA  HA  CB  HB1 HB2 
CG  CD1 HD1 NE1 HE1 CE2 CD2 CE3 HE3 CZ3 HZ3 CZ2 HZ2 CH2 HH2 C   O   N   HN  CA  
HA1 HA2 C   O   N   HN  CA  HA  CB  HB1 HB2 HB3 C   O   N   HN  CA  HA  CB  HB1 
HB2 CG  HG  CD1 HD11HD12HD13CD2 HD21HD22HD23C   O   N   HN  CA  HA1 HA2 C   O   
N   HN  CA  HA  CB  HB1 HB2 CG  OD1 OD2 C   O   N   HN  CA  HA  CB  HB1 HB2 CG  
CD1 HD1 CE1 HE1 CZ  OH  HH  CD2 HD2 CE2 HE2 C   O   N   HN  CA  HA  CB  HB1 HB2 
CG  HG  CD1 HD11HD12HD13CD2 HD21HD22HD23C   O   N   HN  CA  HA  CB  HB1 HB2 OG  
HG1 C   O   N   HN  CA  HA  CB  HB1 HB2 CG  CD1 HD1 CE1 HE1 CZ  HZ  CD2 HD2 CE2 
HE2 C   O   N   HN  CA  HA  CB  HB  OG1 HG1 CG2 HG21HG22HG23C   O   N   HN  CA  
HA  CB  HB  CG2 HG21HG22HG23CG1 HG11HG12CD  HD1 HD2 HD3 C   O   N   CD  HD1 HD2 
CA  HA  CB  HB1 HB2 CG  HG1 HG2 C   O   N   HN  CA  HA  CB  HB1 HB2 CG  HG  CD1 
HD11HD12HD13CD2 HD21HD22HD23C   O   N   HN  CA  HA1 HA2 C   O   N   HN  CA  HA  
CB  HB  OG1 HG1 CG2 HG21HG22HG23C   O   N   CD  HD1 HD2 CA  HA  CB  HB1 HB2 CG  
HG1 HG2 C   O   NT  HNT CAT HT1 HT2 HT3 CAY HY1 HY2 HY3 CY  OY  N   HN  CA  HA  
CB  HB1 HB2 CG  HG1 HG2 CD  HD1 HD2 CE  HE1 HE2 NZ  HZ1 HZ2 HZ3 C   O   N   HN  
CA  HA1 HA2 C   O   N   HN  CA  HA  CB  HB1 HB2 HB3 C   O   N   HN  CA  HA  CB  
HB  CG2 HG21HG22HG23CG1 HG11HG12CD  HD1 HD2 HD3 C   O   N   HN  CA  HA  CB  HB  
CG2 HG21HG22HG23CG1 HG11HG12CD  HD1 HD2 HD3 C   O   N   HN  CA  HA1 HA2 C   O   
N   HN  CA  HA  CB  HB1 HB2 CG  HG  CD1 HD11HD12HD13CD2 HD21HD22HD23C   O   N   
HN  CA  HA  CB  HB1 HB2 CG  HG1 HG2 SD  CE  HE1 HE2 HE3 C   O   N   HN  CA  HA  
CB  HB  CG1 HG11HG12HG13CG2 HG21HG22HG23C   O   N   HN  CA  HA1 HA2 C   O   N   
HN  CA  HA1 HA2 C   O   N   HN  CA  HA  CB  HB  CG1 HG11HG12HG13CG2 HG21HG22HG23
C   O   N   HN  CA  HA  CB  HB  CG1 HG11HG12HG13CG2 HG21HG22HG23C   O   N   HN  
CA  HA  CB  HB  CG2 HG21HG22HG23CG1 HG11HG12CD  HD1 HD2 HD3 C   O   N   HN  CA  
HA  CB  HB1 HB2 HB3 C   O   N   HN  CA  HA  CB  HB  OG1 HG1 CG2 HG21HG22HG23C   
O   N   HN  CA  HA  CB  HB  CG1 HG11HG12HG13CG2 HG21HG22HG23C   O   N   HN  CA  
HA  CB  HB  CG2 HG21HG22HG23CG1 HG11HG12CD  HD1 HD2 HD3 C   O   N   HN  CA  HA  
CB  HB  CG1 HG11HG12HG13CG2 HG21HG22HG23C   O   N   HN  CA  HA  CB  HB  CG2 HG21
HG22HG23CG1 HG11HG12CD  HD1 HD2 HD3 C   O   N   HN  CA  HA  CB  HB  OG1 HG1 CG2 
HG21HG22HG23C   O   N   HN  CA  HA  CB  HB1 HB2 CG  HG  CD1 HD11HD12HD13CD2 HD21
HD22HD23C   O   N   HN  CA  HA  CB  HB  CG1 HG11HG12HG13CG2 HG21HG22HG23C   O   
N   HN  CA  HA  CB  HB1 HB2 CG  HG1 HG2 SD  CE  HE1 HE2 HE3 C   O   N   HN  CA  
HA  CB  HB1 HB2 CG  HG  CD1 HD11HD12HD13CD2 HD21HD22HD23C   O   N   HN  CA  HA  
CB  HB1 HB2 CG  HG1 HG2 CD  HD1 HD2 CE  HE1 HE2 NZ  HZ1 HZ2 HZ3 C   O   N   HN  
CA  HA  CB  HB1 HB2 CG  HG1 HG2 CD  HD1 HD2 CE  HE1 HE2 NZ  HZ1 HZ2 HZ3 C   O   
N   HN  CA  HA  CB  HB1 HB2 CG  HG1 HG2 CD  HD1 HD2 CE  HE1 HE2 NZ  HZ1 HZ2 HZ3 
C   O   NT  HNT CAT HT1 HT2 HT3 N   C12 H12AH12BC13 H13AH13BH13CC14 H14AH14BH14C
C15 H15AH15BH15CC11 H11AH11BP   O13 O14 O12 O11 C1  HA  HB  C2  HS  O21 C21 O22 
C22 H2R H2S C3  HX  HY  O31 C31 O32 C32 H2X H2Y C23 H3R H3S C24 H4R H4S C25 H5R 
H5S C26 H6R H6S C27 H7R H7S C28 H8R H8S C29 H91 C210H101C211H11RH11SC212H12RH12S
C213H13RH13SC214H14RH14SC215H15RH15SC216H16RH16SC217H17RH17SC218H18RH18SH18TC33 
H3X H3Y C34 H4X H4Y C35 H5X H5Y C36 H6X H6Y C37 H7X H7Y C38 H8X H8Y C39 H9X H9Y 
C310H10XH10YC311H11XH11YC312H12XH12YC313H13XH13YC314H14XH14YC315H15XH15YC316H16X
H16YH16ZN   C12 H12AH12BC13 H13AH13BH13CC14 H14AH14BH14CC15 H15AH15BH15CC11 H11A
H11BP   O13 O14 O12 O11 C1  HA  HB  C2  HS  O21 C21 O22 C22 H2R H2S C3  HX  HY  
O31 C31 O32 C32 H2X H2Y C23 H3R H3S C24 H4R H4S C25 H5R H5S C26 H6R H6S C27 H7R 
H7S C28 H8R H8S C29 H91 C210H101C211H11RH11SC212H12RH12SC213H13RH13SC214H14RH14S
C215H15RH15SC216H16RH16SC217H17RH17SC218H18RH18SH18TC33 H3X H3Y C34 H4X H4Y C35 
H5X H5Y C36 H6X H6Y C37 H7X H7Y C38 H8X H8Y C39 H9X H9Y C310H10XH10YC311H11XH11Y
C312H12XH12YC313H13XH13YC314H14XH14YC315H15XH15YC316H16XH16YH16ZN   C12 H12AH12B
C13 H13AH13BH13CC14 H14AH14BH14CC15 H15AH15BH15CC11 H11AH11BP   O13 O14 O12 O11 
C1  HA  HB  C2  HS  O21 C21 O22 C22 H2R H2S C3  HX  HY  O31 C31 O32 C32 H2X H2Y 
C23 H3R H3S C24 H4R H4S C25 H5R H5S C26 H6R H6S C27 H7R H7S C28 H8R H8S C29 H91 
C210H101C211H11RH11SC212H12RH12SC213H13RH13SC214H14RH14SC215H15RH15SC216H16RH16S
C217H17RH17SC218H18RH18SH18TC33 H3X H3Y C34 H4X H4Y C35 H5X H5Y C36 H6X H6Y C37 
H7X H7Y C38 H8X H8Y C39 H9X H9Y C310H10XH10YC311H11XH11YC312H12XH12YC313H13XH13Y
C314H14XH14YC315H15XH15YC316H16XH16YH16ZN   C12 H12AH12BC13 H13AH13BH13CC14 H14A
H14BH14CC15 H15AH15BH15CC11 H11AH11BP   O13 O14 O12 O11 C1  HA  HB  C2  HS  O21 
C21 O22 C22 H2R H2S C3  HX  HY  O31 C31 O32 C32 H2X H2Y C23 H3R H3S C24 H4R H4S 
C25 H5R H5S C26 H6R H6S C27 H7R H7S C28 H8R H8S C29 H91 C210H101C211H11RH11SC212
H12RH12SC213H13RH13SC214H14RH14SC215H15RH15SC216H16RH16SC217H17RH17SC218H18RH18S
H18TC33 H3X H3Y C34 H4X H4Y C35 H5X H5Y C36 H6X H6Y C37 H7X H7Y C38 H8X H8Y C39 
H9X H9Y C310H10XH10YC311H11XH11YC312H12XH12YC313H13XH13YC314H14XH14YC315H15XH15Y
C316H16XH16YH16ZN   C12 H12AH12BC13 H13AH13BH13CC14 H14AH14BH14CC15 H15AH15BH15C
C11 H11AH11BP   O13 O14 O12 O11 C1  HA  HB  C2  HS  O21 C21 O22 C22 H2R H2S C3  
HX  HY  O31 C31 O32 C32 H2X H2Y C23 H3R H3S C24 H4R H4S C25 H5R H5S C26 H6R H6S 
C27 H7R H7S C28 H8R H8S C29 H91 C210H101C211H11RH11SC212H12RH12SC213H13RH13SC214
H14RH14SC215H15RH15SC216H16RH16SC217H17RH17SC218H18RH18SH18TC33 H3X H3Y C34 H4X 
H4Y C35 H5X H5Y C36 H6X H6Y C37 H7X H7Y C38 H8X H8Y C39 H9X H9Y C310H10XH10YC311
H11XH11YC312H12XH12YC313H13XH13YC314H14XH14YC315H15XH15YC316H16XH16YH16ZN   C12 
H12AH12BC13 H13AH13BH13CC14 H14AH14BH14CC15 H15AH15BH15CC11 H11AH11BP   O13 O14 
O12 O11 C1  HA  HB  C2  HS  O21 C21 O22 C22 H2R H2S C3  HX  HY  O31 C31 O32 C32 
H2X H2Y C23 H3R H3S C24 H4R H4S C25 H5R H5S C26 H6R H6S C27 H7R H7S C28 H8R H8S 
C29 H91 C210H101C211H11RH11SC212H12RH12SC213H13RH13SC214H14RH14SC215H15RH15SC216
H16RH16SC217H17RH17SC218H18RH18SH18TC33 H3X H3Y C34 H4X H4Y C35 H5X H5Y C36 H6X 
H6Y C37 H7X H7Y C38 H8X H8Y C39 H9X H9Y C310H10XH10YC311H11XH11YC312H12XH12YC313
H13XH13YC314H14XH14YC315H15XH15YC316H16XH16YH16ZN   C12 H12AH12BC13 H13AH13BH13C
C14 H14AH14BH14CC15 H15AH15BH15CC11 H11AH11BP   O13 O14 O12 O11 C1  HA  HB  C2  
HS  O21 C21 O22 C22 H2R H2S C3  HX  HY  O31 C31 O32 C32 H2X H2Y C23 H3R H3S C24 
H4R H4S C25 H5R H5S C26 H6R H6S C27 H7R H7S C28 H8R H8S C29 H91 C210H101C211H11R
H11SC212H12RH12SC213H13RH13SC214H14RH14SC215H15RH15SC216H16RH16SC217H17RH17SC218
H18RH18SH18TC33 H3X H3Y C34 H4X H4Y C35 H5X H5Y C36 H6X H6Y C37 H7X H7Y C38 H8X 
H8Y C39 H9X H9Y C310H10XH10YC311H11XH11YC312H12XH12YC313H13XH13YC314H14XH14YC315
H15XH15YC316H16XH16YH16ZN   C12 H12AH12BC13 H13AH13BH13CC14 H14AH14BH14CC15 H15A
H15BH15CC11 H11AH11BP   O13 O14 O12 O11 C1  HA  HB  C2  HS  O21 C21 O22 C22 H2R 
H2S C3  HX  HY  O31 C31 O32 C32 H2X H2Y C23 H3R H3S C24 H4R H4S C25 H5R H5S C26 
H6R H6S C27 H7R H7S C28 H8R H8S C29 H91 C210H101C211H11RH11SC212H12RH12SC213H13R
H13SC214H14RH14SC215H15RH15SC216H16RH16SC217H17RH17SC218H18RH18SH18TC33 H3X H3Y 
C34 H4X H4Y C35 H5X H5Y C36 H6X H6Y C37 H7X H7Y C38 H8X H8Y C39 H9X H9Y C310H10X
H10YC311H11XH11YC312H12XH12YC313H13XH13YC314H14XH14YC315H15XH15YC316H16XH16YH16Z
N   C12 H12AH12BC13 H13AH13BH13CC14 H14AH14BH14CC15 H15AH15BH15CC11 H11AH11BP   
O13 O14 O12 O11 C1  HA  HB  C2  HS  O21 C21 O22 C22 H2R H2S C3  HX  HY  O31 C31 
O32 C32 H2X H2Y C23 H3R H3S C24 H4R H4S C25 H5R H5S C26 H6R H6S C27 H7R H7S C28 
H8R H8S C29 H91 C210H101C211H11RH11SC212H12RH12SC213H13RH13SC214H14RH14SC215H15R
H15SC216H16RH16SC217H17RH17SC218H18RH18SH18TC33 H3X H3Y C34 H4X H4Y C35 H5X H5Y 
C36 H6X H6Y C37 H7X H7Y C38 H8X H8Y C39 H9X H9Y C310H10XH10YC311H11XH11YC312H12X
H12YC313H13XH13YC314H14XH14YC315H15XH15YC316H16XH16YH16ZN   C12 H12AH12BC13 H13A
H13BH13CC14 H14AH14BH14CC15 H15AH15BH15CC11 H11AH11BP   O13 O14 O12 O11 C1  HA  
HB  C2  HS  O21 C21 O22 C22 H2R H2S C3  HX  HY  O31 C31 O32 C32 H2X H2Y C23 H3R 
H3S C24 H4R H4S C25 H5R H5S C26 H6R H6S C27 H7R H7S C28 H8R H8S C29 H91 C210H101
C211H11RH11SC212H12RH12SC213H13RH13SC214H14RH14SC215H15RH15SC216H16RH16SC217H17R
H17SC218H18RH18SH18TC33 H3X H3Y C34 H4X H4Y C35 H5X H5Y C36 H6X H6Y C37 H7X H7Y 
C38 H8X H8Y C39 H9X H9Y C310H10XH10YC311H11XH11YC312H12XH12YC313H13XH13YC314H14X
H14YC315H15XH15YC316H16XH16YH16ZN   C12 H12AH12BC13 H13AH13BH13CC14 H14AH14BH14C
C15 H15AH15BH15CC11 H11AH11BP   O13 O14 O12 O11 C1  HA  HB  C2  HS  O21 C21 O22 
C22 H2R H2S C3  HX  HY  O31 C31 O32 C32 H2X H2Y C23 H3R H3S C24 H4R H4S C25 H5R 
H5S C26 H6R H6S C27 H7R H7S C28 H8R H8S C29 H91 C210H101C211H11RH11SC212H12RH12S
C213H13RH13SC214H14RH14SC215H15RH15SC216H16RH16SC217H17RH17SC218H18RH18SH18TC33 
H3X H3Y C34 H4X H4Y C35 H5X H5Y C36 H6X H6Y C37 H7X H7Y C38 H8X H8Y C39 H9X H9Y 
C310H10XH10YC311H11XH11YC312H12XH12YC313H13XH13YC314H14XH14YC315H15XH15YC316H16X
H16YH16ZN   C12 H12AH12BC13 H13AH13BH13CC14 H14AH14BH14CC15 H15AH15BH15CC11 H11A
H11BP   O13 O14 O12 O11 C1  HA  HB  C2  HS  O21 C21 O22 C22 H2R H2S C3  HX  HY  
O31 C31 O32 C32 H2X H2Y C23 H3R H3S C24 H4R H4S C25 H5R H5S C26 H6R H6S C27 H7R 
H7S C28 H8R H8S C29 H91 C210H101C211H11RH11SC212H12RH12SC213H13RH13SC214H14RH14S
C215H15RH15SC216H16RH16SC217H17RH17SC218H18RH18SH18TC33 H3X H3Y C34 H4X H4Y C35 
H5X H5Y C36 H6X H6Y C37 H7X H7Y C38 H8X H8Y C39 H9X H9Y C310H10XH10YC311H11XH11Y
C312H12XH12YC313H13XH13YC314H14XH14YC315H15XH15YC316H16XH16YH16ZN   C12 H12AH12B
C13 H13AH13BH13CC14 H14AH14BH14CC15 H15AH15BH15CC11 H11AH11BP   O13 O14 O12 O11 
C1  HA  HB  C2  HS  O21 C21 O22 C22 H2R H2S C3  HX  HY  O31 C31 O32 C32 H2X H2Y 
C23 H3R H3S C24 H4R H4S C25 H5R H5S C26 H6R H6S C27 H7R H7S C28 H8R H8S C29 H91 
C210H101C211H11RH11SC212H12RH12SC213H13RH13SC214H14RH14SC215H15RH15SC216H16RH16S
C217H17RH17SC218H18RH18SH18TC33 H3X H3Y C34 H4X H4Y C35 H5X H5Y C36 H6X H6Y C37 
H7X H7Y C38 H8X H8Y C39 H9X H9Y C310H10XH10YC311H11XH11YC312H12XH12YC313H13XH13Y
C314H14XH14YC315H15XH15YC316H16XH16YH16ZN   C12 H12AH12BC13 H13AH13BH13CC14 H14A
H14BH14CC15 H15AH15BH15CC11 H11AH11BP   O13 O14 O12 O11 C1  HA  HB  C2  HS  O21 
C21 O22 C22 H2R H2S C3  HX  HY  O31 C31 O32 C32 H2X H2Y C23 H3R H3S C24 H4R H4S 
C25 H5R H5S C26 H6R H6S C27 H7R H7S C28 H8R H8S C29 H91 C210H101C211H11RH11SC212
H12RH12SC213H13RH13SC214H14RH14SC215H15RH15SC216H16RH16SC217H17RH17SC218H18RH18S
H18TC33 H3X H3Y C34 H4X H4Y C35 H5X H5Y C36 H6X H6Y C37 H7X H7Y C38 H8X H8Y C39 
H9X H9Y C310H10XH10YC311H11XH11YC312H12XH12YC313H13XH13YC314H14XH14YC315H15XH15Y
C316H16XH16YH16ZN   C12 H12AH12BC13 H13AH13BH13CC14 H14AH14BH14CC15 H15AH15BH15C
C11 H11AH11BP   O13 O14 O12 O11 C1  HA  HB  C2  HS  O21 C21 O22 C22 H2R H2S C3  
HX  HY  O31 C31 O32 C32 H2X H2Y C23 H3R H3S C24 H4R H4S C25 H5R H5S C26 H6R H6S 
C27 H7R H7S C28 H8R H8S C29 H91 C210H101C211H11RH11SC212H12RH12SC213H13RH13SC214
H14RH14SC215H15RH15SC216H16RH16SC217H17RH17SC218H18RH18SH18TC33 H3X H3Y C34 H4X 
H4Y C35 H5X H5Y C36 H6X H6Y C37 H7X H7Y C38 H8X H8Y C39 H9X H9Y C310H10XH10YC311
H11XH11YC312H12XH12YC313H13XH13YC314H14XH14YC315H15XH15YC316H16XH16YH16ZN   C12 
H12AH12BC13 H13AH13BH13CC14 H14AH14BH14CC15 H15AH15BH15CC11 H11AH11BP   O13 O14 
O12 O11 C1  HA  HB  C2  HS  O21 C21 O22 C22 H2R H2S C3  HX  HY  O31 C31 O32 C32 
H2X H2Y C23 H3R H3S C24 H4R H4S C25 H5R H5S C26 H6R H6S C27 H7R H7S C28 H8R H8S 
C29 H91 C210H101C211H11RH11SC212H12RH12SC213H13RH13SC214H14RH14SC215H15RH15SC216
H16RH16SC217H17RH17SC218H18RH18SH18TC33 H3X H3Y C34 H4X H4Y C35 H5X H5Y C36 H6X 
H6Y C37 H7X H7Y C38 H8X H8Y C39 H9X H9Y C310H10XH10YC311H11XH11YC312H12XH12YC313
H13XH13YC314H14XH14YC315H15XH15YC316H16XH16YH16ZN   C12 H12AH12BC13 H13AH13BH13C
C14 H14AH14BH14CC15 H15AH15BH15CC11 H11AH11BP   O13 O14 O12 O11 C1  HA  HB  C2  
HS  O21 C21 O22 C22 H2R H2S C3  HX  HY  O31 C31 O32 C32 H2X H2Y C23 H3R H3S C24 
H4R H4S C25 H5R H5S C26 H6R H6S C27 H7R H7S C28 H8R H8S C29 H91 C210H101C211H11R
H11SC212H12RH12SC213H13RH13SC214H14RH14SC215H15RH15SC216H16RH16SC217H17RH17SC218
H18RH18SH18TC33 H3X H3Y C34 H4X H4Y C35 H5X H5Y C36 H6X H6Y C37 H7X H7Y C38 H8X 
H8Y C39 H9X H9Y C310H10XH10YC311H11XH11YC312H12XH12YC313H13XH13YC314H14XH14YC315
H15XH15YC316H16XH16YH16ZN   C12 H12AH12BC13 H13AH13BH13CC14 H14AH14BH14CC15 H15A
H15BH15CC11 H11AH11BP   O13 O14 O12 O11 C1  HA  HB  C2  HS  O21 C21 O22 C22 H2R 
H2S C3  HX  HY  O31 C31 O32 C32 H2X H2Y C23 H3R H3S C24 H4R H4S C25 H5R H5S C26 
H6R H6S C27 H7R H7S C28 H8R H8S C29 H91 C210H101C211H11RH11SC212H12RH12SC213H13R
H13SC214H14RH14SC215H15RH15SC216H16RH16SC217H17RH17SC218H18RH18SH18TC33 H3X H3Y 
C34 H4X H4Y C35 H5X H5Y C36 H6X H6Y C37 H7X H7Y C38 H8X H8Y C39 H9X H9Y C310H10X
H10YC311H11XH11YC312H12XH12YC313H13XH13YC314H14XH14YC315H15XH15YC316H16XH16YH16Z
N   C12 H12AH12BC13 H13AH13BH13CC14 H14AH14BH14CC15 H15AH15BH15CC11 H11AH11BP   
O13 O14 O12 O11 C1  HA  HB  C2  HS  O21 C21 O22 C22 H2R H2S C3  HX  HY  O31 C31 
O32 C32 H2X H2Y C23 H3R H3S C24 H4R H4S C25 H5R H5S C26 H6R H6S C27 H7R H7S C28 
H8R H8S C29 H91 C210H101C211H11RH11SC212H12RH12SC213H13RH13SC214H14RH14SC215H15R
H15SC216H16RH16SC217H17RH17SC218H18RH18SH18TC33 H3X H3Y C34 H4X H4Y C35 H5X H5Y 
C36 H6X H6Y C37 H7X H7Y C38 H8X H8Y C39 H9X H9Y C310H10XH10YC311H11XH11YC312H12X
H12YC313H13XH13YC314H14XH14YC315H15XH15YC316H16XH16YH16ZN   C12 H12AH12BC13 H13A
H13BH13CC14 H14AH14BH14CC15 H15AH15BH15CC11 H11AH11BP   O13 O14 O12 O11 C1  HA  
HB  C2  HS  O21 C21 O22 C22 H2R H2S C3  HX  HY  O31 C31 O32 C32 H2X H2Y C23 H3R 
H3S C24 H4R H4S C25 H5R H5S C26 H6R H6S C27 H7R H7S C28 H8R H8S C29 H91 C210H101
C211H11RH11SC212H12RH12SC213H13RH13SC214H14RH14SC215H15RH15SC216H16RH16SC217H17R
H17SC218H18RH18SH18TC33 H3X H3Y C34 H4X H4Y C35 H5X H5Y C36 H6X H6Y C37 H7X H7Y 
C38 H8X H8Y C39 H9X H9Y C310H10XH10YC311H11XH11YC312H12XH12YC313H13XH13YC314H14X
H14YC315H15XH15YC316H16XH16YH16ZN   C12 H12AH12BC13 H13AH13BH13CC14 H14AH14BH14C
C15 H15AH15BH15CC11 H11AH11BP   O13 O14 O12 O11 C1  HA  HB  C2  HS  O21 C21 O22 
C22 H2R H2S C3  HX  HY  O31 C31 O32 C32 H2X H2Y C23 H3R H3S C24 H4R H4S C25 H5R 
H5S C26 H6R H6S C27 H7R H7S C28 H8R H8S C29 H91 C210H101C211H11RH11SC212H12RH12S
C213H13RH13SC214H14RH14SC215H15RH15SC216H16RH16SC217H17RH17SC218H18RH18SH18TC33 
H3X H3Y C34 H4X H4Y C35 H5X H5Y C36 H6X H6Y C37 H7X H7Y C38 H8X H8Y C39 H9X H9Y 
C310H10XH10YC311H11XH11YC312H12XH12YC313H13XH13YC314H14XH14YC315H15XH15YC316H16X
H16YH16ZN   C12 H12AH12BC13 H13AH13BH13CC14 H14AH14BH14CC15 H15AH15BH15CC11 H11A
H11BP   O13 O14 O12 O11 C1  HA  HB  C2  HS  O21 C21 O22 C22 H2R H2S C3  HX  HY  
O31 C31 O32 C32 H2X H2Y C23 H3R H3S C24 H4R H4S C25 H5R H5S C26 H6R H6S C27 H7R 
H7S C28 H8R H8S C29 H91 C210H101C211H11RH11SC212H12RH12SC213H13RH13SC214H14RH14S
C215H15RH15SC216H16RH16SC217H17RH17SC218H18RH18SH18TC33 H3X H3Y C34 H4X H4Y C35 
H5X H5Y C36 H6X H6Y C37 H7X H7Y C38 H8X H8Y C39 H9X H9Y C310H10XH10YC311H11XH11Y
C312H12XH12YC313H13XH13YC314H14XH14YC315H15XH15YC316H16XH16YH16ZN   C12 H12AH12B
C13 H13AH13BH13CC14 H14AH14BH14CC15 H15AH15BH15CC11 H11AH11BP   O13 O14 O12 O11 
C1  HA  HB  C2  HS  O21 C21 O22 C22 H2R H2S C3  HX  HY  O31 C31 O32 C32 H2X H2Y 
C23 H3R H3S C24 H4R H4S C25 H5R H5S C26 H6R H6S C27 H7R H7S C28 H8R H8S C29 H91 
C210H101C211H11RH11SC212H12RH12SC213H13RH13SC214H14RH14SC215H15RH15SC216H16RH16S
C217H17RH17SC218H18RH18SH18TC33 H3X H3Y C34 H4X H4Y C35 H5X H5Y C36 H6X H6Y C37 
H7X H7Y C38 H8X H8Y C39 H9X H9Y C310H10XH10YC311H11XH11YC312H12XH12YC313H13XH13Y
C314H14XH14YC315H15XH15YC316H16XH16YH16ZN   C12 H12AH12BC13 H13AH13BH13CC14 H14A
H14BH14CC15 H15AH15BH15CC11 H11AH11BP   O13 O14 O12 O11 C1  HA  HB  C2  HS  O21 
C21 O22 C22 H2R H2S C3  HX  HY  O31 C31 O32 C32 H2X H2Y C23 H3R H3S C24 H4R H4S 
C25 H5R H5S C26 H6R H6S C27 H7R H7S C28 H8R H8S C29 H91 C210H101C211H11RH11SC212
H12RH12SC213H13RH13SC214H14RH14SC215H15RH15SC216H16RH16SC217H17RH17SC218H18RH18S
H18TC33 H3X H3Y C34 H4X H4Y C35 H5X H5Y C36 H6X H6Y C37 H7X H7Y C38 H8X H8Y C39 
H9X H9Y C310H10XH10YC311H11XH11YC312H12XH12YC313H13XH13YC314H14XH14YC315H15XH15Y
C316H16XH16YH16ZN   C12 H12AH12BC13 H13AH13BH13CC14 H14AH14BH14CC15 H15AH15BH15C
C11 H11AH11BP   O13 O14 O12 O11 C1  HA  HB  C2  HS  O21 C21 O22 C22 H2R H2S C3  
HX  HY  O31 C31 O32 C32 H2X H2Y C23 H3R H3S C24 H4R H4S C25 H5R H5S C26 H6R H6S 
C27 H7R H7S C28 H8R H8S C29 H91 C210H101C211H11RH11SC212H12RH12SC213H13RH13SC214
H14RH14SC215H15RH15SC216H16RH16SC217H17RH17SC218H18RH18SH18TC33 H3X H3Y C34 H4X 
H4Y C35 H5X H5Y C36 H6X H6Y C37 H7X H7Y C38 H8X H8Y C39 H9X H9Y C310H10XH10YC311
H11XH11YC312H12XH12YC313H13XH13YC314H14XH14YC315H15XH15YC316H16XH16YH16ZN   C12 
H12AH12BC13 H13AH13BH13CC14 H14AH14BH14CC15 H15AH15BH15CC11 H11AH11BP   O13 O14 
O12 O11 C1  HA  HB  C2  HS  O21 C21 O22 C22 H2R H2S C3  HX  HY  O31 C31 O32 C32 
H2X H2Y C23 H3R H3S C24 H4R H4S C25 H5R H5S C26 H6R H6S C27 H7R H7S C28 H8R H8S 
C29 H91 C210H101C211H11RH11SC212H12RH12SC213H13RH13SC214H14RH14SC215H15RH15SC216
H16RH16SC217H17RH17SC218H18RH18SH18TC33 H3X H3Y C34 H4X H4Y C35 H5X H5Y C36 H6X 
H6Y C37 H7X H7Y C38 H8X H8Y C39 H9X H9Y C310H10XH10YC311H11XH11YC312H12XH12YC313
H13XH13YC314H14XH14YC315H15XH15YC316H16XH16YH16ZN   C12 H12AH12BC13 H13AH13BH13C
C14 H14AH14BH14CC15 H15AH15BH15CC11 H11AH11BP   O13 O14 O12 O11 C1  HA  HB  C2  
HS  O21 C21 O22 C22 H2R H2S C3  HX  HY  O31 C31 O32 C32 H2X H2Y C23 H3R H3S C24 
H4R H4S C25 H5R H5S C26 H6R H6S C27 H7R H7S C28 H8R H8S C29 H91 C210H101C211H11R
H11SC212H12RH12SC213H13RH13SC214H14RH14SC215H15RH15SC216H16RH16SC217H17RH17SC218
H18RH18SH18TC33 H3X H3Y C34 H4X H4Y C35 H5X H5Y C36 H6X H6Y C37 H7X H7Y C38 H8X 
H8Y C39 H9X H9Y C310H10XH10YC311H11XH11YC312H12XH12YC313H13XH13YC314H14XH14YC315
H15XH15YC316H16XH16YH16ZN   C12 H12AH12BC13 H13AH13BH13CC14 H14AH14BH14CC15 H15A
H15BH15CC11 H11AH11BP   O13 O14 O12 O11 C1  HA  HB  C2  HS  O21 C21 O22 C22 H2R 
H2S C3  HX  HY  O31 C31 O32 C32 H2X H2Y C23 H3R H3S C24 H4R H4S C25 H5R H5S C26 
H6R H6S C27 H7R H7S C28 H8R H8S C29 H91 C210H101C211H11RH11SC212H12RH12SC213H13R
H13SC214H14RH14SC215H15RH15SC216H16RH16SC217H17RH17SC218H18RH18SH18TC33 H3X H3Y 
C34 H4X H4Y C35 H5X H5Y C36 H6X H6Y C37 H7X H7Y C38 H8X H8Y C39 H9X H9Y C310H10X
H10YC311H11XH11YC312H12XH12YC313H13XH13YC314H14XH14YC315H15XH15YC316H16XH16YH16Z
N   C12 H12AH12BC13 H13AH13BH13CC14 H14AH14BH14CC15 H15AH15BH15CC11 H11AH11BP   
O13 O14 O12 O11 C1  HA  HB  C2  HS  O21 C21 O22 C22 H2R H2S C3  HX  HY  O31 C31 
O32 C32 H2X H2Y C23 H3R H3S C24 H4R H4S C25 H5R H5S C26 H6R H6S C27 H7R H7S C28 
H8R H8S C29 H91 C210H101C211H11RH11SC212H12RH12SC213H13RH13SC214H14RH14SC215H15R
H15SC216H16RH16SC217H17RH17SC218H18RH18SH18TC33 H3X H3Y C34 H4X H4Y C35 H5X H5Y 
C36 H6X H6Y C37 H7X H7Y C38 H8X H8Y C39 H9X H9Y C310H10XH10YC311H11XH11YC312H12X
H12YC313H13XH13YC314H14XH14YC315H15XH15YC316H16XH16YH16ZN   C12 H12AH12BC13 H13A
H13BH13CC14 H14AH14BH14CC15 H15AH15BH15CC11 H11AH11BP   O13 O14 O12 O11 C1  HA  
HB  C2  HS  O21 C21 O22 C22 H2R H2S C3  HX  HY  O31 C31 O32 C32 H2X H2Y C23 H3R 
H3S C24 H4R H4S C25 H5R H5S C26 H6R H6S C27 H7R H7S C28 H8R H8S C29 H91 C210H101
C211H11RH11SC212H12RH12SC213H13RH13SC214H14RH14SC215H15RH15SC216H16RH16SC217H17R
H17SC218H18RH18SH18TC33 H3X H3Y C34 H4X H4Y C35 H5X H5Y C36 H6X H6Y C37 H7X H7Y 
C38 H8X H8Y C39 H9X H9Y C310H10XH10YC311H11XH11YC312H12XH12YC313H13XH13YC314H14X
H14YC315H15XH15YC316H16XH16YH16ZN   C12 H12AH12BC13 H13AH13BH13CC14 H14AH14BH14C
C15 H15AH15BH15CC11 H11AH11BP   O13 O14 O12 O11 C1  HA  HB  C2  HS  O21 C21 O22 
C22 H2R H2S C3  HX  HY  O31 C31 O32 C32 H2X H2Y C23 H3R H3S C24 H4R H4S C25 H5R 
H5S C26 H6R H6S C27 H7R H7S C28 H8R H8S C29 H91 C210H101C211H11RH11SC212H12RH12S
C213H13RH13SC214H14RH14SC215H15RH15SC216H16RH16SC217H17RH17SC218H18RH18SH18TC33 
H3X H3Y C34 H4X H4Y C35 H5X H5Y C36 H6X H6Y C37 H7X H7Y C38 H8X H8Y C39 H9X H9Y 
C310H10XH10YC311H11XH11YC312H12XH12YC313H13XH13YC314H14XH14YC315H15XH15YC316H16X
H16YH16ZN   C12 H12AH12BC13 H13AH13BH13CC14 H14AH14BH14CC15 H15AH15BH15CC11 H11A
H11BP   O13 O14 O12 O11 C1  HA  HB  C2  HS  O21 C21 O22 C22 H2R H2S C3  HX  HY  
O31 C31 O32 C32 H2X H2Y C23 H3R H3S C24 H4R H4S C25 H5R H5S C26 H6R H6S C27 H7R 
H7S C28 H8R H8S C29 H91 C210H101C211H11RH11SC212H12RH12SC213H13RH13SC214H14RH14S
C215H15RH15SC216H16RH16SC217H17RH17SC218H18RH18SH18TC33 H3X H3Y C34 H4X H4Y C35 
H5X H5Y C36 H6X H6Y C37 H7X H7Y C38 H8X H8Y C39 H9X H9Y C310H10XH10YC311H11XH11Y
C312H12XH12YC313H13XH13YC314H14XH14YC315H15XH15YC316H16XH16YH16ZN   C12 H12AH12B
C13 H13AH13BH13CC14 H14AH14BH14CC15 H15AH15BH15CC11 H11AH11BP   O13 O14 O12 O11 
C1  HA  HB  C2  HS  O21 C21 O22 C22 H2R H2S C3  HX  HY  O31 C31 O32 C32 H2X H2Y 
C23 H3R H3S C24 H4R H4S C25 H5R H5S C26 H6R H6S C27 H7R H7S C28 H8R H8S C29 H91 
C210H101C211H11RH11SC212H12RH12SC213H13RH13SC214H14RH14SC215H15RH15SC216H16RH16S
C217H17RH17SC218H18RH18SH18TC33 H3X H3Y C34 H4X H4Y C35 H5X H5Y C36 H6X H6Y C37 
H7X H7Y C38 H8X H8Y C39 H9X H9Y C310H10XH10YC311H11XH11YC312H12XH12YC313H13XH13Y
C314H14XH14YC315H15XH15YC316H16XH16YH16ZN   C12 H12AH12BC13 H13AH13BH13CC14 H14A
H14BH14CC15 H15AH15BH15CC11 H11AH11BP   O13 O14 O12 O11 C1  HA  HB  C2  HS  O21 
C21 O22 C22 H2R H2S C3  HX  HY  O31 C31 O32 C32 H2X H2Y C23 H3R H3S C24 H4R H4S 
C25 H5R H5S C26 H6R H6S C27 H7R H7S C28 H8R H8S C29 H91 C210H101C211H11RH11SC212
H12RH12SC213H13RH13SC214H14RH14SC215H15RH15SC216H16RH16SC217H17RH17SC218H18RH18S
H18TC33 H3X H3Y C34 H4X H4Y C35 H5X H5Y C36 H6X H6Y C37 H7X H7Y C38 H8X H8Y C39 
H9X H9Y C310H10XH10YC311H11XH11YC312H12XH12YC313H13XH13YC314H14XH14YC315H15XH15Y
C316H16XH16YH16ZN   C12 H12AH12BC13 H13AH13BH13CC14 H14AH14BH14CC15 H15AH15BH15C
C11 H11AH11BP   O13 O14 O12 O11 C1  HA  HB  C2  HS  O21 C21 O22 C22 H2R H2S C3  
HX  HY  O31 C31 O32 C32 H2X H2Y C23 H3R H3S C24 H4R H4S C25 H5R H5S C26 H6R H6S 
C27 H7R H7S C28 H8R H8S C29 H91 C210H101C211H11RH11SC212H12RH12SC213H13RH13SC214
H14RH14SC215H15RH15SC216H16RH16SC217H17RH17SC218H18RH18SH18TC33 H3X H3Y C34 H4X 
H4Y C35 H5X H5Y C36 H6X H6Y C37 H7X H7Y C38 H8X H8Y C39 H9X H9Y C310H10XH10YC311
H11XH11YC312H12XH12YC313H13XH13YC314H14XH14YC315H15XH15YC316H16XH16YH16ZN   C12 
H12AH12BC13 H13AH13BH13CC14 H14AH14BH14CC15 H15AH15BH15CC11 H11AH11BP   O13 O14 
O12 O11 C1  HA  HB  C2  HS  O21 C21 O22 C22 H2R H2S C3  HX  HY  O31 C31 O32 C32 
H2X H2Y C23 H3R H3S C24 H4R H4S C25 H5R H5S C26 H6R H6S C27 H7R H7S C28 H8R H8S 
C29 H91 C210H101C211H11RH11SC212H12RH12SC213H13RH13SC214H14RH14SC215H15RH15SC216
H16RH16SC217H17RH17SC218H18RH18SH18TC33 H3X H3Y C34 H4X H4Y C35 H5X H5Y C36 H6X 
H6Y C37 H7X H7Y C38 H8X H8Y C39 H9X H9Y C310H10XH10YC311H11XH11YC312H12XH12YC313
H13XH13YC314H14XH14YC315H15XH15YC316H16XH16YH16ZN   C12 H12AH12BC13 H13AH13BH13C
C14 H14AH14BH14CC15 H15AH15BH15CC11 H11AH11BP   O13 O14 O12 O11 C1  HA  HB  C2  
HS  O21 C21 O22 C22 H2R H2S C3  HX  HY  O31 C31 O32 C32 H2X H2Y C23 H3R H3S C24 
H4R H4S C25 H5R H5S C26 H6R H6S C27 H7R H7S C28 H8R H8S C29 H91 C210H101C211H11R
H11SC212H12RH12SC213H13RH13SC214H14RH14SC215H15RH15SC216H16RH16SC217H17RH17SC218
H18RH18SH18TC33 H3X H3Y C34 H4X H4Y C35 H5X H5Y C36 H6X H6Y C37 H7X H7Y C38 H8X 
H8Y C39 H9X H9Y C310H10XH10YC311H11XH11YC312H12XH12YC313H13XH13YC314H14XH14YC315
H15XH15YC316H16XH16YH16ZN   C12 H12AH12BC13 H13AH13BH13CC14 H14AH14BH14CC15 H15A
H15BH15CC11 H11AH11BP   O13 O14 O12 O11 C1  HA  HB  C2  HS  O21 C21 O22 C22 H2R 
H2S C3  HX  HY  O31 C31 O32 C32 H2X H2Y C23 H3R H3S C24 H4R H4S C25 H5R H5S C26 
H6R H6S C27 H7R H7S C28 H8R H8S C29 H91 C210H101C211H11RH11SC212H12RH12SC213H13R
H13SC214H14RH14SC215H15RH15SC216H16RH16SC217H17RH17SC218H18RH18SH18TC33 H3X H3Y 
C34 H4X H4Y C35 H5X H5Y C36 H6X H6Y C37 H7X H7Y C38 H8X H8Y C39 H9X H9Y C310H10X
H10YC311H11XH11YC312H12XH12YC313H13XH13YC314H14XH14YC315H15XH15YC316H16XH16YH16Z
N   C12 H12AH12BC13 H13AH13BH13CC14 H14AH14BH14CC15 H15AH15BH15CC11 H11AH11BP   
O13 O14 O12 O11 C1  HA  HB  C2  HS  O21 C21 O22 C22 H2R H2S C3  HX  HY  O31 C31 
O32 C32 H2X H2Y C23 H3R H3S C24 H4R H4S C25 H5R H5S C26 H6R H6S C27 H7R H7S C28 
H8R H8S C29 H91 C210H101C211H11RH11SC212H12RH12SC213H13RH13SC214H14RH14SC215H15R
H15SC216H16RH16SC217H17RH17SC218H18RH18SH18TC33 H3X H3Y C34 H4X H4Y C35 H5X H5Y 
C36 H6X H6Y C37 H7X H7Y C38 H8X H8Y C39 H9X H9Y C310H10XH10YC311H11XH11YC312H12X
H12YC313H13XH13YC314H14XH14YC315H15XH15YC316H16XH16YH16ZN   C12 H12AH12BC13 H13A
H13BH13CC14 H14AH14BH14CC15 H15AH15BH15CC11 H11AH11BP   O13 O14 O12 O11 C1  HA  
HB  C2  HS  O21 C21 O22 C22 H2R H2S C3  HX  HY  O31 C31 O32 C32 H2X H2Y C23 H3R 
H3S C24 H4R H4S C25 H5R H5S C26 H6R H6S C27 H7R H7S C28 H8R H8S C29 H91 C210H101
C211H11RH11SC212H12RH12SC213H13RH13SC214H14RH14SC215H15RH15SC216H16RH16SC217H17R
H17SC218H18RH18SH18TC33 H3X H3Y C34 H4X H4Y C35 H5X H5Y C36 H6X H6Y C37 H7X H7Y 
C38 H8X H8Y C39 H9X H9Y C310H10XH10YC311H11XH11YC312H12XH12YC313H13XH13YC314H14X
H14YC315H15XH15YC316H16XH16YH16ZN   C12 H12AH12BC13 H13AH13BH13CC14 H14AH14BH14C
C15 H15AH15BH15CC11 H11AH11BP   O13 O14 O12 O11 C1  HA  HB  C2  HS  O21 C21 O22 
C22 H2R H2S C3  HX  HY  O31 C31 O32 C32 H2X H2Y C23 H3R H3S C24 H4R H4S C25 H5R 
H5S C26 H6R H6S C27 H7R H7S C28 H8R H8S C29 H91 C210H101C211H11RH11SC212H12RH12S
C213H13RH13SC214H14RH14SC215H15RH15SC216H16RH16SC217H17RH17SC218H18RH18SH18TC33 
H3X H3Y C34 H4X H4Y C35 H5X H5Y C36 H6X H6Y C37 H7X H7Y C38 H8X H8Y C39 H9X H9Y 
C310H10XH10YC311H11XH11YC312H12XH12YC313H13XH13YC314H14XH14YC315H15XH15YC316H16X
H16YH16ZN   C12 H12AH12BC13 H13AH13BH13CC14 H14AH14BH14CC15 H15AH15BH15CC11 H11A
H11BP   O13 O14 O12 O11 C1  HA  HB  C2  HS  O21 C21 O22 C22 H2R H2S C3  HX  HY  
O31 C31 O32 C32 H2X H2Y C23 H3R H3S C24 H4R H4S C25 H5R H5S C26 H6R H6S C27 H7R 
H7S C28 H8R H8S C29 H91 C210H101C211H11RH11SC212H12RH12SC213H13RH13SC214H14RH14S
C215H15RH15SC216H16RH16SC217H17RH17SC218H18RH18SH18TC33 H3X H3Y C34 H4X H4Y C35 
H5X H5Y C36 H6X H6Y C37 H7X H7Y C38 H8X H8Y C39 H9X H9Y C310H10XH10YC311H11XH11Y
C312H12XH12YC313H13XH13YC314H14XH14YC315H15XH15YC316H16XH16YH16ZN   C12 H12AH12B
C13 H13AH13BH13CC14 H14AH14BH14CC15 H15AH15BH15CC11 H11AH11BP   O13 O14 O12 O11 
C1  HA  HB  C2  HS  O21 C21 O22 C22 H2R H2S C3  HX  HY  O31 C31 O32 C32 H2X H2Y 
C23 H3R H3S C24 H4R H4S C25 H5R H5S C26 H6R H6S C27 H7R H7S C28 H8R H8S C29 H91 
C210H101C211H11RH11SC212H12RH12SC213H13RH13SC214H14RH14SC215H15RH15SC216H16RH16S
C217H17RH17SC218H18RH18SH18TC33 H3X H3Y C34 H4X H4Y C35 H5X H5Y C36 H6X H6Y C37 
H7X H7Y C38 H8X H8Y C39 H9X H9Y C310H10XH10YC311H11XH11YC312H12XH12YC313H13XH13Y
C314H14XH14YC315H15XH15YC316H16XH16YH16ZN   C12 H12AH12BC13 H13AH13BH13CC14 H14A
H14BH14CC15 H15AH15BH15CC11 H11AH11BP   O13 O14 O12 O11 C1  HA  HB  C2  HS  O21 
C21 O22 C22 H2R H2S C3  HX  HY  O31 C31 O32 C32 H2X H2Y C23 H3R H3S C24 H4R H4S 
C25 H5R H5S C26 H6R H6S C27 H7R H7S C28 H8R H8S C29 H91 C210H101C211H11RH11SC212
H12RH12SC213H13RH13SC214H14RH14SC215H15RH15SC216H16RH16SC217H17RH17SC218H18RH18S
H18TC33 H3X H3Y C34 H4X H4Y C35 H5X H5Y C36 H6X H6Y C37 H7X H7Y C38 H8X H8Y C39 
H9X H9Y C310H10XH10YC311H11XH11YC312H12XH12YC313H13XH13YC314H14XH14YC315H15XH15Y
C316H16XH16YH16ZN   C12 H12AH12BC13 H13AH13BH13CC14 H14AH14BH14CC15 H15AH15BH15C
C11 H11AH11BP   O13 O14 O12 O11 C1  HA  HB  C2  HS  O21 C21 O22 C22 H2R H2S C3  
HX  HY  O31 C31 O32 C32 H2X H2Y C23 H3R H3S C24 H4R H4S C25 H5R H5S C26 H6R H6S 
C27 H7R H7S C28 H8R H8S C29 H91 C210H101C211H11RH11SC212H12RH12SC213H13RH13SC214
H14RH14SC215H15RH15SC216H16RH16SC217H17RH17SC218H18RH18SH18TC33 H3X H3Y C34 H4X 
H4Y C35 H5X H5Y C36 H6X H6Y C37 H7X H7Y C38 H8X H8Y C39 H9X H9Y C310H10XH10YC311
H11XH11YC312H12XH12YC313H13XH13YC314H14XH14YC315H15XH15YC316H16XH16YH16ZN   C12 
H12AH12BC13 H13AH13BH13CC14 H14AH14BH14CC15 H15AH15BH15CC11 H11AH11BP   O13 O14 
O12 O11 C1  HA  HB  C2  HS  O21 C21 O22 C22 H2R H2S C3  HX  HY  O31 C31 O32 C32 
H2X H2Y C23 H3R H3S C24 H4R H4S C25 H5R H5S C26 H6R H6S C27 H7R H7S C28 H8R H8S 
C29 H91 C210H101C211H11RH11SC212H12RH12SC213H13RH13SC214H14RH14SC215H15RH15SC216
H16RH16SC217H17RH17SC218H18RH18SH18TC33 H3X H3Y C34 H4X H4Y C35 H5X H5Y C36 H6X 
H6Y C37 H7X H7Y C38 H8X H8Y C39 H9X H9Y C310H10XH10YC311H11XH11YC312H12XH12YC313
H13XH13YC314H14XH14YC315H15XH15YC316H16XH16YH16ZN   C12 H12AH12BC13 H13AH13BH13C
C14 H14AH14BH14CC15 H15AH15BH15CC11 H11AH11BP   O13 O14 O12 O11 C1  HA  HB  C2  
HS  O21 C21 O22 C22 H2R H2S C3  HX  HY  O31 C31 O32 C32 H2X H2Y C23 H3R H3S C24 
H4R H4S C25 H5R H5S C26 H6R H6S C27 H7R H7S C28 H8R H8S C29 H91 C210H101C211H11R
H11SC212H12RH12SC213H13RH13SC214H14RH14SC215H15RH15SC216H16RH16SC217H17RH17SC218
H18RH18SH18TC33 H3X H3Y C34 H4X H4Y C35 H5X H5Y C36 H6X H6Y C37 H7X H7Y C38 H8X 
H8Y C39 H9X H9Y C310H10XH10YC311H11XH11YC312H12XH12YC313H13XH13YC314H14XH14YC315
H15XH15YC316H16XH16YH16ZN   C12 H12AH12BC13 H13AH13BH13CC14 H14AH14BH14CC15 H15A
H15BH15CC11 H11AH11BP   O13 O14 O12 O11 C1  HA  HB  C2  HS  O21 C21 O22 C22 H2R 
H2S C3  HX  HY  O31 C31 O32 C32 H2X H2Y C23 H3R H3S C24 H4R H4S C25 H5R H5S C26 
H6R H6S C27 H7R H7S C28 H8R H8S C29 H91 C210H101C211H11RH11SC212H12RH12SC213H13R
H13SC214H14RH14SC215H15RH15SC216H16RH16SC217H17RH17SC218H18RH18SH18TC33 H3X H3Y 
C34 H4X H4Y C35 H5X H5Y C36 H6X H6Y C37 H7X H7Y C38 H8X H8Y C39 H9X H9Y C310H10X
H10YC311H11XH11YC312H12XH12YC313H13XH13YC314H14XH14YC315H15XH15YC316H16XH16YH16Z
N   C12 H12AH12BC13 H13AH13BH13CC14 H14AH14BH14CC15 H15AH15BH15CC11 H11AH11BP   
O13 O14 O12 O11 C1  HA  HB  C2  HS  O21 C21 O22 C22 H2R H2S C3  HX  HY  O31 C31 
O32 C32 H2X H2Y C23 H3R H3S C24 H4R H4S C25 H5R H5S C26 H6R H6S C27 H7R H7S C28 
H8R H8S C29 H91 C210H101C211H11RH11SC212H12RH12SC213H13RH13SC214H14RH14SC215H15R
H15SC216H16RH16SC217H17RH17SC218H18RH18SH18TC33 H3X H3Y C34 H4X H4Y C35 H5X H5Y 
C36 H6X H6Y C37 H7X H7Y C38 H8X H8Y C39 H9X H9Y C310H10XH10YC311H11XH11YC312H12X
H12YC313H13XH13YC314H14XH14YC315H15XH15YC316H16XH16YH16ZN   C12 H12AH12BC13 H13A
H13BH13CC14 H14AH14BH14CC15 H15AH15BH15CC11 H11AH11BP   O13 O14 O12 O11 C1  HA  
HB  C2  HS  O21 C21 O22 C22 H2R H2S C3  HX  HY  O31 C31 O32 C32 H2X H2Y C23 H3R 
H3S C24 H4R H4S C25 H5R H5S C26 H6R H6S C27 H7R H7S C28 H8R H8S C29 H91 C210H101
C211H11RH11SC212H12RH12SC213H13RH13SC214H14RH14SC215H15RH15SC216H16RH16SC217H17R
H17SC218H18RH18SH18TC33 H3X H3Y C34 H4X H4Y C35 H5X H5Y C36 H6X H6Y C37 H7X H7Y 
C38 H8X H8Y C39 H9X H9Y C310H10XH10YC311H11XH11YC312H12XH12YC313H13XH13YC314H14X
H14YC315H15XH15YC316H16XH16YH16ZN   C12 H12AH12BC13 H13AH13BH13CC14 H14AH14BH14C
C15 H15AH15BH15CC11 H11AH11BP   O13 O14 O12 O11 C1  HA  HB  C2  HS  O21 C21 O22 
C22 H2R H2S C3  HX  HY  O31 C31 O32 C32 H2X H2Y C23 H3R H3S C24 H4R H4S C25 H5R 
H5S C26 H6R H6S C27 H7R H7S C28 H8R H8S C29 H91 C210H101C211H11RH11SC212H12RH12S
C213H13RH13SC214H14RH14SC215H15RH15SC216H16RH16SC217H17RH17SC218H18RH18SH18TC33 
H3X H3Y C34 H4X H4Y C35 H5X H5Y C36 H6X H6Y C37 H7X H7Y C38 H8X H8Y C39 H9X H9Y 
C310H10XH10YC311H11XH11YC312H12XH12YC313H13XH13YC314H14XH14YC315H15XH15YC316H16X
H16YH16ZN   C12 H12AH12BC13 H13AH13BH13CC14 H14AH14BH14CC15 H15AH15BH15CC11 H11A
H11BP   O13 O14 O12 O11 C1  HA  HB  C2  HS  O21 C21 O22 C22 H2R H2S C3  HX  HY  
O31 C31 O32 C32 H2X H2Y C23 H3R H3S C24 H4R H4S C25 H5R H5S C26 H6R H6S C27 H7R 
H7S C28 H8R H8S C29 H91 C210H101C211H11RH11SC212H12RH12SC213H13RH13SC214H14RH14S
C215H15RH15SC216H16RH16SC217H17RH17SC218H18RH18SH18TC33 H3X H3Y C34 H4X H4Y C35 
H5X H5Y C36 H6X H6Y C37 H7X H7Y C38 H8X H8Y C39 H9X H9Y C310H10XH10YC311H11XH11Y
C312H12XH12YC313H13XH13YC314H14XH14YC315H15XH15YC316H16XH16YH16ZN   C12 H12AH12B
C13 H13AH13BH13CC14 H14AH14BH14CC15 H15AH15BH15CC11 H11AH11BP   O13 O14 O12 O11 
C1  HA  HB  C2  HS  O21 C21 O22 C22 H2R H2S C3  HX  HY  O31 C31 O32 C32 H2X H2Y 
C23 H3R H3S C24 H4R H4S C25 H5R H5S C26 H6R H6S C27 H7R H7S C28 H8R H8S C29 H91 
C210H101C211H11RH11SC212H12RH12SC213H13RH13SC214H14RH14SC215H15RH15SC216H16RH16S
C217H17RH17SC218H18RH18SH18TC33 H3X H3Y C34 H4X H4Y C35 H5X H5Y C36 H6X H6Y C37 
H7X H7Y C38 H8X H8Y C39 H9X H9Y C310H10XH10YC311H11XH11YC312H12XH12YC313H13XH13Y
C314H14XH14YC315H15XH15YC316H16XH16YH16ZN   C12 H12AH12BC13 H13AH13BH13CC14 H14A
H14BH14CC15 H15AH15BH15CC11 H11AH11BP   O13 O14 O12 O11 C1  HA  HB  C2  HS  O21 
C21 O22 C22 H2R H2S C3  HX  HY  O31 C31 O32 C32 H2X H2Y C23 H3R H3S C24 H4R H4S 
C25 H5R H5S C26 H6R H6S C27 H7R H7S C28 H8R H8S C29 H91 C210H101C211H11RH11SC212
H12RH12SC213H13RH13SC214H14RH14SC215H15RH15SC216H16RH16SC217H17RH17SC218H18RH18S
H18TC33 H3X H3Y C34 H4X H4Y C35 H5X H5Y C36 H6X H6Y C37 H7X H7Y C38 H8X H8Y C39 
H9X H9Y C310H10XH10YC311H11XH11YC312H12XH12YC313H13XH13YC314H14XH14YC315H15XH15Y
C316H16XH16YH16ZN   C12 H12AH12BC13 H13AH13BH13CC14 H14AH14BH14CC15 H15AH15BH15C
C11 H11AH11BP   O13 O14 O12 O11 C1  HA  HB  C2  HS  O21 C21 O22 C22 H2R H2S C3  
HX  HY  O31 C31 O32 C32 H2X H2Y C23 H3R H3S C24 H4R H4S C25 H5R H5S C26 H6R H6S 
C27 H7R H7S C28 H8R H8S C29 H91 C210H101C211H11RH11SC212H12RH12SC213H13RH13SC214
H14RH14SC215H15RH15SC216H16RH16SC217H17RH17SC218H18RH18SH18TC33 H3X H3Y C34 H4X 
H4Y C35 H5X H5Y C36 H6X H6Y C37 H7X H7Y C38 H8X H8Y C39 H9X H9Y C310H10XH10YC311
H11XH11YC312H12XH12YC313H13XH13YC314H14XH14YC315H15XH15YC316H16XH16YH16ZN   C12 
H12AH12BC13 H13AH13BH13CC14 H14AH14BH14CC15 H15AH15BH15CC11 H11AH11BP   O13 O14 
O12 O11 C1  HA  HB  C2  HS  O21 C21 O22 C22 H2R H2S C3  HX  HY  O31 C31 O32 C32 
H2X H2Y C23 H3R H3S C24 H4R H4S C25 H5R H5S C26 H6R H6S C27 H7R H7S C28 H8R H8S 
C29 H91 C210H101C211H11RH11SC212H12RH12SC213H13RH13SC214H14RH14SC215H15RH15SC216
H16RH16SC217H17RH17SC218H18RH18SH18TC33 H3X H3Y C34 H4X H4Y C35 H5X H5Y C36 H6X 
H6Y C37 H7X H7Y C38 H8X H8Y C39 H9X H9Y C310H10XH10YC311H11XH11YC312H12XH12YC313
H13XH13YC314H14XH14YC315H15XH15YC316H16XH16YH16ZN   C12 H12AH12BC13 H13AH13BH13C
C14 H14AH14BH14CC15 H15AH15BH15CC11 H11AH11BP   O13 O14 O12 O11 C1  HA  HB  C2  
HS  O21 C21 O22 C22 H2R H2S C3  HX  HY  O31 C31 O32 C32 H2X H2Y C23 H3R H3S C24 
H4R H4S C25 H5R H5S C26 H6R H6S C27 H7R H7S C28 H8R H8S C29 H91 C210H101C211H11R
H11SC212H12RH12SC213H13RH13SC214H14RH14SC215H15RH15SC216H16RH16SC217H17RH17SC218
H18RH18SH18TC33 H3X H3Y C34 H4X H4Y C35 H5X H5Y C36 H6X H6Y C37 H7X H7Y C38 H8X 
H8Y C39 H9X H9Y C310H10XH10YC311H11XH11YC312H12XH12YC313H13XH13YC314H14XH14YC315
H15XH15YC316H16XH16YH16ZN   C12 H12AH12BC13 H13AH13BH13CC14 H14AH14BH14CC15 H15A
H15BH15CC11 H11AH11BP   O13 O14 O12 O11 C1  HA  HB  C2  HS  O21 C21 O22 C22 H2R 
H2S C3  HX  HY  O31 C31 O32 C32 H2X H2Y C23 H3R H3S C24 H4R H4S C25 H5R H5S C26 
H6R H6S C27 H7R H7S C28 H8R H8S C29 H91 C210H101C211H11RH11SC212H12RH12SC213H13R
H13SC214H14RH14SC215H15RH15SC216H16RH16SC217H17RH17SC218H18RH18SH18TC33 H3X H3Y 
C34 H4X H4Y C35 H5X H5Y C36 H6X H6Y C37 H7X H7Y C38 H8X H8Y C39 H9X H9Y C310H10X
H10YC311H11XH11YC312H12XH12YC313H13XH13YC314H14XH14YC315H15XH15YC316H16XH16YH16Z
N   C12 H12AH12BC13 H13AH13BH13CC14 H14AH14BH14CC15 H15AH15BH15CC11 H11AH11BP   
O13 O14 O12 O11 C1  HA  HB  C2  HS  O21 C21 O22 C22 H2R H2S C3  HX  HY  O31 C31 
O32 C32 H2X H2Y C23 H3R H3S C24 H4R H4S C25 H5R H5S C26 H6R H6S C27 H7R H7S C28 
H8R H8S C29 H91 C210H101C211H11RH11SC212H12RH12SC213H13RH13SC214H14RH14SC215H15R
H15SC216H16RH16SC217H17RH17SC218H18RH18SH18TC33 H3X H3Y C34 H4X H4Y C35 H5X H5Y 
C36 H6X H6Y C37 H7X H7Y C38 H8X H8Y C39 H9X H9Y C310H10XH10YC311H11XH11YC312H12X
H12YC313H13XH13YC314H14XH14YC315H15XH15YC316H16XH16YH16ZN   C12 H12AH12BC13 H13A
H13BH13CC14 H14AH14BH14CC15 H15AH15BH15CC11 H11AH11BP   O13 O14 O12 O11 C1  HA  
HB  C2  HS  O21 C21 O22 C22 H2R H2S C3  HX  HY  O31 C31 O32 C32 H2X H2Y C23 H3R 
H3S C24 H4R H4S C25 H5R H5S C26 H6R H6S C27 H7R H7S C28 H8R H8S C29 H91 C210H101
C211H11RH11SC212H12RH12SC213H13RH13SC214H14RH14SC215H15RH15SC216H16RH16SC217H17R
H17SC218H18RH18SH18TC33 H3X H3Y C34 H4X H4Y C35 H5X H5Y C36 H6X H6Y C37 H7X H7Y 
C38 H8X H8Y C39 H9X H9Y C310H10XH10YC311H11XH11YC312H12XH12YC313H13XH13YC314H14X
H14YC315H15XH15YC316H16XH16YH16ZN   C12 H12AH12BC13 H13AH13BH13CC14 H14AH14BH14C
C15 H15AH15BH15CC11 H11AH11BP   O13 O14 O12 O11 C1  HA  HB  C2  HS  O21 C21 O22 
C22 H2R H2S C3  HX  HY  O31 C31 O32 C32 H2X H2Y C23 H3R H3S C24 H4R H4S C25 H5R 
H5S C26 H6R H6S C27 H7R H7S C28 H8R H8S C29 H91 C210H101C211H11RH11SC212H12RH12S
C213H13RH13SC214H14RH14SC215H15RH15SC216H16RH16SC217H17RH17SC218H18RH18SH18TC33 
H3X H3Y C34 H4X H4Y C35 H5X H5Y C36 H6X H6Y C37 H7X H7Y C38 H8X H8Y C39 H9X H9Y 
C310H10XH10YC311H11XH11YC312H12XH12YC313H13XH13YC314H14XH14YC315H15XH15YC316H16X
H16YH16ZN   C12 H12AH12BC13 H13AH13BH13CC14 H14AH14BH14CC15 H15AH15BH15CC11 H11A
H11BP   O13 O14 O12 O11 C1  HA  HB  C2  HS  O21 C21 O22 C22 H2R H2S C3  HX  HY  
O31 C31 O32 C32 H2X H2Y C23 H3R H3S C24 H4R H4S C25 H5R H5S C26 H6R H6S C27 H7R 
H7S C28 H8R H8S C29 H91 C210H101C211H11RH11SC212H12RH12SC213H13RH13SC214H14RH14S
C215H15RH15SC216H16RH16SC217H17RH17SC218H18RH18SH18TC33 H3X H3Y C34 H4X H4Y C35 
H5X H5Y C36 H6X H6Y C37 H7X H7Y C38 H8X H8Y C39 H9X H9Y C310H10XH10YC311H11XH11Y
C312H12XH12YC313H13XH13YC314H14XH14YC315H15XH15YC316H16XH16YH16ZN   C12 H12AH12B
C13 H13AH13BH13CC14 H14AH14BH14CC15 H15AH15BH15CC11 H11AH11BP   O13 O14 O12 O11 
C1  HA  HB  C2  HS  O21 C21 O22 C22 H2R H2S C3  HX  HY  O31 C31 O32 C32 H2X H2Y 
C23 H3R H3S C24 H4R H4S C25 H5R H5S C26 H6R H6S C27 H7R H7S C28 H8R H8S C29 H91 
C210H101C211H11RH11SC212H12RH12SC213H13RH13SC214H14RH14SC215H15RH15SC216H16RH16S
C217H17RH17SC218H18RH18SH18TC33 H3X H3Y C34 H4X H4Y C35 H5X H5Y C36 H6X H6Y C37 
H7X H7Y C38 H8X H8Y C39 H9X H9Y C310H10XH10YC311H11XH11YC312H12XH12YC313H13XH13Y
C314H14XH14YC315H15XH15YC316H16XH16YH16ZN   C12 H12AH12BC13 H13AH13BH13CC14 H14A
H14BH14CC15 H15AH15BH15CC11 H11AH11BP   O13 O14 O12 O11 C1  HA  HB  C2  HS  O21 
C21 O22 C22 H2R H2S C3  HX  HY  O31 C31 O32 C32 H2X H2Y C23 H3R H3S C24 H4R H4S 
C25 H5R H5S C26 H6R H6S C27 H7R H7S C28 H8R H8S C29 H91 C210H101C211H11RH11SC212
H12RH12SC213H13RH13SC214H14RH14SC215H15RH15SC216H16RH16SC217H17RH17SC218H18RH18S
H18TC33 H3X H3Y C34 H4X H4Y C35 H5X H5Y C36 H6X H6Y C37 H7X H7Y C38 H8X H8Y C39 
H9X H9Y C310H10XH10YC311H11XH11YC312H12XH12YC313H13XH13YC314H14XH14YC315H15XH15Y
C316H16XH16YH16ZN   C12 H12AH12BC13 H13AH13BH13CC14 H14AH14BH14CC15 H15AH15BH15C
C11 H11AH11BP   O13 O14 O12 O11 C1  HA  HB  C2  HS  O21 C21 O22 C22 H2R H2S C3  
HX  HY  O31 C31 O32 C32 H2X H2Y C23 H3R H3S C24 H4R H4S C25 H5R H5S C26 H6R H6S 
C27 H7R H7S C28 H8R H8S C29 H91 C210H101C211H11RH11SC212H12RH12SC213H13RH13SC214
H14RH14SC215H15RH15SC216H16RH16SC217H17RH17SC218H18RH18SH18TC33 H3X H3Y C34 H4X 
H4Y C35 H5X H5Y C36 H6X H6Y C37 H7X H7Y C38 H8X H8Y C39 H9X H9Y C310H10XH10YC311
H11XH11YC312H12XH12YC313H13XH13YC314H14XH14YC315H15XH15YC316H16XH16YH16ZN   C12 
H12AH12BC13 H13AH13BH13CC14 H14AH14BH14CC15 H15AH15BH15CC11 H11AH11BP   O13 O14 
O12 O11 C1  HA  HB  C2  HS  O21 C21 O22 C22 H2R H2S C3  HX  HY  O31 C31 O32 C32 
H2X H2Y C23 H3R H3S C24 H4R H4S C25 H5R H5S C26 H6R H6S C27 H7R H7S C28 H8R H8S 
C29 H91 C210H101C211H11RH11SC212H12RH12SC213H13RH13SC214H14RH14SC215H15RH15SC216
H16RH16SC217H17RH17SC218H18RH18SH18TC33 H3X H3Y C34 H4X H4Y C35 H5X H5Y C36 H6X 
H6Y C37 H7X H7Y C38 H8X H8Y C39 H9X H9Y C310H10XH10YC311H11XH11YC312H12XH12YC313
H13XH13YC314H14XH14YC315H15XH15YC316H16XH16YH16ZN   C12 H12AH12BC13 H13AH13BH13C
C14 H14AH14BH14CC15 H15AH15BH15CC11 H11AH11BP   O13 O14 O12 O11 C1  HA  HB  C2  
HS  O21 C21 O22 C22 H2R H2S C3  HX  HY  O31 C31 O32 C32 H2X H2Y C23 H3R H3S C24 
H4R H4S C25 H5R H5S C26 H6R H6S C27 H7R H7S C28 H8R H8S C29 H91 C210H101C211H11R
H11SC212H12RH12SC213H13RH13SC214H14RH14SC215H15RH15SC216H16RH16SC217H17RH17SC218
H18RH18SH18TC33 H3X H3Y C34 H4X H4Y C35 H5X H5Y C36 H6X H6Y C37 H7X H7Y C38 H8X 
H8Y C39 H9X H9Y C310H10XH10YC311H11XH11YC312H12XH12YC313H13XH13YC314H14XH14YC315
H15XH15YC316H16XH16YH16ZN   C12 H12AH12BC13 H13AH13BH13CC14 H14AH14BH14CC15 H15A
H15BH15CC11 H11AH11BP   O13 O14 O12 O11 C1  HA  HB  C2  HS  O21 C21 O22 C22 H2R 
H2S C3  HX  HY  O31 C31 O32 C32 H2X H2Y C23 H3R H3S C24 H4R H4S C25 H5R H5S C26 
H6R H6S C27 H7R H7S C28 H8R H8S C29 H91 C210H101C211H11RH11SC212H12RH12SC213H13R
H13SC214H14RH14SC215H15RH15SC216H16RH16SC217H17RH17SC218H18RH18SH18TC33 H3X H3Y 
C34 H4X H4Y C35 H5X H5Y C36 H6X H6Y C37 H7X H7Y C38 H8X H8Y C39 H9X H9Y C310H10X
H10YC311H11XH11YC312H12XH12YC313H13XH13YC314H14XH14YC315H15XH15YC316H16XH16YH16Z
N   C12 H12AH12BC13 H13AH13BH13CC14 H14AH14BH14CC15 H15AH15BH15CC11 H11AH11BP   
O13 O14 O12 O11 C1  HA  HB  C2  HS  O21 C21 O22 C22 H2R H2S C3  HX  HY  O31 C31 
O32 C32 H2X H2Y C23 H3R H3S C24 H4R H4S C25 H5R H5S C26 H6R H6S C27 H7R H7S C28 
H8R H8S C29 H91 C210H101C211H11RH11SC212H12RH12SC213H13RH13SC214H14RH14SC215H15R
H15SC216H16RH16SC217H17RH17SC218H18RH18SH18TC33 H3X H3Y C34 H4X H4Y C35 H5X H5Y 
C36 H6X H6Y C37 H7X H7Y C38 H8X H8Y C39 H9X H9Y C310H10XH10YC311H11XH11YC312H12X
H12YC313H13XH13YC314H14XH14YC315H15XH15YC316H16XH16YH16ZN   C12 H12AH12BC13 H13A
H13BH13CC14 H14AH14BH14CC15 H15AH15BH15CC11 H11AH11BP   O13 O14 O12 O11 C1  HA  
HB  C2  HS  O21 C21 O22 C22 H2R H2S C3  HX  HY  O31 C31 O32 C32 H2X H2Y C23 H3R 
H3S C24 H4R H4S C25 H5R H5S C26 H6R H6S C27 H7R H7S C28 H8R H8S C29 H91 C210H101
C211H11RH11SC212H12RH12SC213H13RH13SC214H14RH14SC215H15RH15SC216H16RH16SC217H17R
H17SC218H18RH18SH18TC33 H3X H3Y C34 H4X H4Y C35 H5X H5Y C36 H6X H6Y C37 H7X H7Y 
C38 H8X H8Y C39 H9X H9Y C310H10XH10YC311H11XH11YC312H12XH12YC313H13XH13YC314H14X
H14YC315H15XH15YC316H16XH16YH16ZN   C12 H12AH12BC13 H13AH13BH13CC14 H14AH14BH14C
C15 H15AH15BH15CC11 H11AH11BP   O13 O14 O12 O11 C1  HA  HB  C2  HS  O21 C21 O22 
C22 H2R H2S C3  HX  HY  O31 C31 O32 C32 H2X H2Y C23 H3R H3S C24 H4R H4S C25 H5R 
H5S C26 H6R H6S C27 H7R H7S C28 H8R H8S C29 H91 C210H101C211H11RH11SC212H12RH12S
C213H13RH13SC214H14RH14SC215H15RH15SC216H16RH16SC217H17RH17SC218H18RH18SH18TC33 
H3X H3Y C34 H4X H4Y C35 H5X H5Y C36 H6X H6Y C37 H7X H7Y C38 H8X H8Y C39 H9X H9Y 
C310H10XH10YC311H11XH11YC312H12XH12YC313H13XH13YC314H14XH14YC315H15XH15YC316H16X
H16YH16ZN   C12 H12AH12BC13 H13AH13BH13CC14 H14AH14BH14CC15 H15AH15BH15CC11 H11A
H11BP   O13 O14 O12 O11 C1  HA  HB  C2  HS  O21 C21 O22 C22 H2R H2S C3  HX  HY  
O31 C31 O32 C32 H2X H2Y C23 H3R H3S C24 H4R H4S C25 H5R H5S C26 H6R H6S C27 H7R 
H7S C28 H8R H8S C29 H91 C210H101C211H11RH11SC212H12RH12SC213H13RH13SC214H14RH14S
C215H15RH15SC216H16RH16SC217H17RH17SC218H18RH18SH18TC33 H3X H3Y C34 H4X H4Y C35 
H5X H5Y C36 H6X H6Y C37 H7X H7Y C38 H8X H8Y C39 H9X H9Y C310H10XH10YC311H11XH11Y
C312H12XH12YC313H13XH13YC314H14XH14YC315H15XH15YC316H16XH16YH16ZN   C12 H12AH12B
C13 H13AH13BH13CC14 H14AH14BH14CC15 H15AH15BH15CC11 H11AH11BP   O13 O14 O12 O11 
C1  HA  HB  C2  HS  O21 C21 O22 C22 H2R H2S C3  HX  HY  O31 C31 O32 C32 H2X H2Y 
C23 H3R H3S C24 H4R H4S C25 H5R H5S C26 H6R H6S C27 H7R H7S C28 H8R H8S C29 H91 
C210H101C211H11RH11SC212H12RH12SC213H13RH13SC214H14RH14SC215H15RH15SC216H16RH16S
C217H17RH17SC218H18RH18SH18TC33 H3X H3Y C34 H4X H4Y C35 H5X H5Y C36 H6X H6Y C37 
H7X H7Y C38 H8X H8Y C39 H9X H9Y C310H10XH10YC311H11XH11YC312H12XH12YC313H13XH13Y
C314H14XH14YC315H15XH15YC316H16XH16YH16ZN   C12 H12AH12BC13 H13AH13BH13CC14 H14A
H14BH14CC15 H15AH15BH15CC11 H11AH11BP   O13 O14 O12 O11 C1  HA  HB  C2  HS  O21 
C21 O22 C22 H2R H2S C3  HX  HY  O31 C31 O32 C32 H2X H2Y C23 H3R H3S C24 H4R H4S 
C25 H5R H5S C26 H6R H6S C27 H7R H7S C28 H8R H8S C29 H91 C210H101C211H11RH11SC212
H12RH12SC213H13RH13SC214H14RH14SC215H15RH15SC216H16RH16SC217H17RH17SC218H18RH18S
H18TC33 H3X H3Y C34 H4X H4Y C35 H5X H5Y C36 H6X H6Y C37 H7X H7Y C38 H8X H8Y C39 
H9X H9Y C310H10XH10YC311H11XH11YC312H12XH12YC313H13XH13YC314H14XH14YC315H15XH15Y
C316H16XH16YH16ZN   C12 H12AH12BC13 H13AH13BH13CC14 H14AH14BH14CC15 H15AH15BH15C
C11 H11AH11BP   O13 O14 O12 O11 C1  HA  HB  C2  HS  O21 C21 O22 C22 H2R H2S C3  
HX  HY  O31 C31 O32 C32 H2X H2Y C23 H3R H3S C24 H4R H4S C25 H5R H5S C26 H6R H6S 
C27 H7R H7S C28 H8R H8S C29 H91 C210H101C211H11RH11SC212H12RH12SC213H13RH13SC214
H14RH14SC215H15RH15SC216H16RH16SC217H17RH17SC218H18RH18SH18TC33 H3X H3Y C34 H4X 
H4Y C35 H5X H5Y C36 H6X H6Y C37 H7X H7Y C38 H8X H8Y C39 H9X H9Y C310H10XH10YC311
H11XH11YC312H12XH12YC313H13XH13YC314H14XH14YC315H15XH15YC316H16XH16YH16ZN   C12 
H12AH12BC13 H13AH13BH13CC14 H14AH14BH14CC15 H15AH15BH15CC11 H11AH11BP   O13 O14 
O12 O11 C1  HA  HB  C2  HS  O21 C21 O22 C22 H2R H2S C3  HX  HY  O31 C31 O32 C32 
H2X H2Y C23 H3R H3S C24 H4R H4S C25 H5R H5S C26 H6R H6S C27 H7R H7S C28 H8R H8S 
C29 H91 C210H101C211H11RH11SC212H12RH12SC213H13RH13SC214H14RH14SC215H15RH15SC216
H16RH16SC217H17RH17SC218H18RH18SH18TC33 H3X H3Y C34 H4X H4Y C35 H5X H5Y C36 H6X 
H6Y C37 H7X H7Y C38 H8X H8Y C39 H9X H9Y C310H10XH10YC311H11XH11YC312H12XH12YC313
H13XH13YC314H14XH14YC315H15XH15YC316H16XH16YH16ZN   C12 H12AH12BC13 H13AH13BH13C
C14 H14AH14BH14CC15 H15AH15BH15CC11 H11AH11BP   O13 O14 O12 O11 C1  HA  HB  C2  
HS  O21 C21 O22 C22 H2R H2S C3  HX  HY  O31 C31 O32 C32 H2X H2Y C23 H3R H3S C24 
H4R H4S C25 H5R H5S C26 H6R H6S C27 H7R H7S C28 H8R H8S C29 H91 C210H101C211H11R
H11SC212H12RH12SC213H13RH13SC214H14RH14SC215H15RH15SC216H16RH16SC217H17RH17SC218
H18RH18SH18TC33 H3X H3Y C34 H4X H4Y C35 H5X H5Y C36 H6X H6Y C37 H7X H7Y C38 H8X 
H8Y C39 H9X H9Y C310H10XH10YC311H11XH11YC312H12XH12YC313H13XH13YC314H14XH14YC315
H15XH15YC316H16XH16YH16ZN   C12 H12AH12BC13 H13AH13BH13CC14 H14AH14BH14CC15 H15A
H15BH15CC11 H11AH11BP   O13 O14 O12 O11 C1  HA  HB  C2  HS  O21 C21 O22 C22 H2R 
H2S C3  HX  HY  O31 C31 O32 C32 H2X H2Y C23 H3R H3S C24 H4R H4S C25 H5R H5S C26 
H6R H6S C27 H7R H7S C28 H8R H8S C29 H91 C210H101C211H11RH11SC212H12RH12SC213H13R
H13SC214H14RH14SC215H15RH15SC216H16RH16SC217H17RH17SC218H18RH18SH18TC33 H3X H3Y 
C34 H4X H4Y C35 H5X H5Y C36 H6X H6Y C37 H7X H7Y C38 H8X H8Y C39 H9X H9Y C310H10X
H10YC311H11XH11YC312H12XH12YC313H13XH13YC314H14XH14YC315H15XH15YC316H16XH16YH16Z
N   C12 H12AH12BC13 H13AH13BH13CC14 H14AH14BH14CC15 H15AH15BH15CC11 H11AH11BP   
O13 O14 O12 O11 C1  HA  HB  C2  HS  O21 C21 O22 C22 H2R H2S C3  HX  HY  O31 C31 
O32 C32 H2X H2Y C23 H3R H3S C24 H4R H4S C25 H5R H5S C26 H6R H6S C27 H7R H7S C28 
H8R H8S C29 H91 C210H101C211H11RH11SC212H12RH12SC213H13RH13SC214H14RH14SC215H15R
H15SC216H16RH16SC217H17RH17SC218H18RH18SH18TC33 H3X H3Y C34 H4X H4Y C35 H5X H5Y 
C36 H6X H6Y C37 H7X H7Y C38 H8X H8Y C39 H9X H9Y C310H10XH10YC311H11XH11YC312H12X
H12YC313H13XH13YC314H14XH14YC315H15XH15YC316H16XH16YH16ZN   C12 H12AH12BC13 H13A
H13BH13CC14 H14AH14BH14CC15 H15AH15BH15CC11 H11AH11BP   O13 O14 O12 O11 C1  HA  
HB  C2  HS  O21 C21 O22 C22 H2R H2S C3  HX  HY  O31 C31 O32 C32 H2X H2Y C23 H3R 
H3S C24 H4R H4S C25 H5R H5S C26 H6R H6S C27 H7R H7S C28 H8R H8S C29 H91 C210H101
C211H11RH11SC212H12RH12SC213H13RH13SC214H14RH14SC215H15RH15SC216H16RH16SC217H17R
H17SC218H18RH18SH18TC33 H3X H3Y C34 H4X H4Y C35 H5X H5Y C36 H6X H6Y C37 H7X H7Y 
C38 H8X H8Y C39 H9X H9Y C310H10XH10YC311H11XH11YC312H12XH12YC313H13XH13YC314H14X
H14YC315H15XH15YC316H16XH16YH16ZN   C12 H12AH12BC13 H13AH13BH13CC14 H14AH14BH14C
C15 H15AH15BH15CC11 H11AH11BP   O13 O14 O12 O11 C1  HA  HB  C2  HS  O21 C21 O22 
C22 H2R H2S C3  HX  HY  O31 C31 O32 C32 H2X H2Y C23 H3R H3S C24 H4R H4S C25 H5R 
H5S C26 H6R H6S C27 H7R H7S C28 H8R H8S C29 H91 C210H101C211H11RH11SC212H12RH12S
C213H13RH13SC214H14RH14SC215H15RH15SC216H16RH16SC217H17RH17SC218H18RH18SH18TC33 
H3X H3Y C34 H4X H4Y C35 H5X H5Y C36 H6X H6Y C37 H7X H7Y C38 H8X H8Y C39 H9X H9Y 
C310H10XH10YC311H11XH11YC312H12XH12YC313H13XH13YC314H14XH14YC315H15XH15YC316H16X
H16YH16ZN   C12 H12AH12BC13 H13AH13BH13CC14 H14AH14BH14CC15 H15AH15BH15CC11 H11A
H11BP   O13 O14 O12 O11 C1  HA  HB  C2  HS  O21 C21 O22 C22 H2R H2S C3  HX  HY  
O31 C31 O32 C32 H2X H2Y C23 H3R H3S C24 H4R H4S C25 H5R H5S C26 H6R H6S C27 H7R 
H7S C28 H8R H8S C29 H91 C210H101C211H11RH11SC212H12RH12SC213H13RH13SC214H14RH14S
C215H15RH15SC216H16RH16SC217H17RH17SC218H18RH18SH18TC33 H3X H3Y C34 H4X H4Y C35 
H5X H5Y C36 H6X H6Y C37 H7X H7Y C38 H8X H8Y C39 H9X H9Y C310H10XH10YC311H11XH11Y
C312H12XH12YC313H13XH13YC314H14XH14YC315H15XH15YC316H16XH16YH16ZN   C12 H12AH12B
C13 H13AH13BH13CC14 H14AH14BH14CC15 H15AH15BH15CC11 H11AH11BP   O13 O14 O12 O11 
C1  HA  HB  C2  HS  O21 C21 O22 C22 H2R H2S C3  HX  HY  O31 C31 O32 C32 H2X H2Y 
C23 H3R H3S C24 H4R H4S C25 H5R H5S C26 H6R H6S C27 H7R H7S C28 H8R H8S C29 H91 
C210H101C211H11RH11SC212H12RH12SC213H13RH13SC214H14RH14SC215H15RH15SC216H16RH16S
C217H17RH17SC218H18RH18SH18TC33 H3X H3Y C34 H4X H4Y C35 H5X H5Y C36 H6X H6Y C37 
H7X H7Y C38 H8X H8Y C39 H9X H9Y C310H10XH10YC311H11XH11YC312H12XH12YC313H13XH13Y
C314H14XH14YC315H15XH15YC316H16XH16YH16ZN   C12 H12AH12BC13 H13AH13BH13CC14 H14A
H14BH14CC15 H15AH15BH15CC11 H11AH11BP   O13 O14 O12 O11 C1  HA  HB  C2  HS  O21 
C21 O22 C22 H2R H2S C3  HX  HY  O31 C31 O32 C32 H2X H2Y C23 H3R H3S C24 H4R H4S 
C25 H5R H5S C26 H6R H6S C27 H7R H7S C28 H8R H8S C29 H91 C210H101C211H11RH11SC212
H12RH12SC213H13RH13SC214H14RH14SC215H15RH15SC216H16RH16SC217H17RH17SC218H18RH18S
H18TC33 H3X H3Y C34 H4X H4Y C35 H5X H5Y C36 H6X H6Y C37 H7X H7Y C38 H8X H8Y C39 
H9X H9Y C310H10XH10YC311H11XH11YC312H12XH12YC313H13XH13YC314H14XH14YC315H15XH15Y
C316H16XH16YH16ZN   C12 H12AH12BC13 H13AH13BH13CC14 H14AH14BH14CC15 H15AH15BH15C
C11 H11AH11BP   O13 O14 O12 O11 C1  HA  HB  C2  HS  O21 C21 O22 C22 H2R H2S C3  
HX  HY  O31 C31 O32 C32 H2X H2Y C23 H3R H3S C24 H4R H4S C25 H5R H5S C26 H6R H6S 
C27 H7R H7S C28 H8R H8S C29 H91 C210H101C211H11RH11SC212H12RH12SC213H13RH13SC214
H14RH14SC215H15RH15SC216H16RH16SC217H17RH17SC218H18RH18SH18TC33 H3X H3Y C34 H4X 
H4Y C35 H5X H5Y C36 H6X H6Y C37 H7X H7Y C38 H8X H8Y C39 H9X H9Y C310H10XH10YC311
H11XH11YC312H12XH12YC313H13XH13YC314H14XH14YC315H15XH15YC316H16XH16YH16ZN   C12 
H12AH12BC13 H13AH13BH13CC14 H14AH14BH14CC15 H15AH15BH15CC11 H11AH11BP   O13 O14 
O12 O11 C1  HA  HB  C2  HS  O21 C21 O22 C22 H2R H2S C3  HX  HY  O31 C31 O32 C32 
H2X H2Y C23 H3R H3S C24 H4R H4S C25 H5R H5S C26 H6R H6S C27 H7R H7S C28 H8R H8S 
C29 H91 C210H101C211H11RH11SC212H12RH12SC213H13RH13SC214H14RH14SC215H15RH15SC216
H16RH16SC217H17RH17SC218H18RH18SH18TC33 H3X H3Y C34 H4X H4Y C35 H5X H5Y C36 H6X 
H6Y C37 H7X H7Y C38 H8X H8Y C39 H9X H9Y C310H10XH10YC311H11XH11YC312H12XH12YC313
H13XH13YC314H14XH14YC315H15XH15YC316H16XH16YH16ZN   C12 H12AH12BC13 H13AH13BH13C
C14 H14AH14BH14CC15 H15AH15BH15CC11 H11AH11BP   O13 O14 O12 O11 C1  HA  HB  C2  
HS  O21 C21 O22 C22 H2R H2S C3  HX  HY  O31 C31 O32 C32 H2X H2Y C23 H3R H3S C24 
H4R H4S C25 H5R H5S C26 H6R H6S C27 H7R H7S C28 H8R H8S C29 H91 C210H101C211H11R
H11SC212H12RH12SC213H13RH13SC214H14RH14SC215H15RH15SC216H16RH16SC217H17RH17SC218
H18RH18SH18TC33 H3X H3Y C34 H4X H4Y C35 H5X H5Y C36 H6X H6Y C37 H7X H7Y C38 H8X 
H8Y C39 H9X H9Y C310H10XH10YC311H11XH11YC312H12XH12YC313H13XH13YC314H14XH14YC315
H15XH15YC316H16XH16YH16ZN   C12 H12AH12BC13 H13AH13BH13CC14 H14AH14BH14CC15 H15A
H15BH15CC11 H11AH11BP   O13 O14 O12 O11 C1  HA  HB  C2  HS  O21 C21 O22 C22 H2R 
H2S C3  HX  HY  O31 C31 O32 C32 H2X H2Y C23 H3R H3S C24 H4R H4S C25 H5R H5S C26 
H6R H6S C27 H7R H7S C28 H8R H8S C29 H91 C210H101C211H11RH11SC212H12RH12SC213H13R
H13SC214H14RH14SC215H15RH15SC216H16RH16SC217H17RH17SC218H18RH18SH18TC33 H3X H3Y 
C34 H4X H4Y C35 H5X H5Y C36 H6X H6Y C37 H7X H7Y C38 H8X H8Y C39 H9X H9Y C310H10X
H10YC311H11XH11YC312H12XH12YC313H13XH13YC314H14XH14YC315H15XH15YC316H16XH16YH16Z
N   C12 H12AH12BC13 H13AH13BH13CC14 H14AH14BH14CC15 H15AH15BH15CC11 H11AH11BP   
O13 O14 O12 O11 C1  HA  HB  C2  HS  O21 C21 O22 C22 H2R H2S C3  HX  HY  O31 C31 
O32 C32 H2X H2Y C23 H3R H3S C24 H4R H4S C25 H5R H5S C26 H6R H6S C27 H7R H7S C28 
H8R H8S C29 H91 C210H101C211H11RH11SC212H12RH12SC213H13RH13SC214H14RH14SC215H15R
H15SC216H16RH16SC217H17RH17SC218H18RH18SH18TC33 H3X H3Y C34 H4X H4Y C35 H5X H5Y 
C36 H6X H6Y C37 H7X H7Y C38 H8X H8Y C39 H9X H9Y C310H10XH10YC311H11XH11YC312H12X
H12YC313H13XH13YC314H14XH14YC315H15XH15YC316H16XH16YH16ZN   C12 H12AH12BC13 H13A
H13BH13CC14 H14AH14BH14CC15 H15AH15BH15CC11 H11AH11BP   O13 O14 O12 O11 C1  HA  
HB  C2  HS  O21 C21 O22 C22 H2R H2S C3  HX  HY  O31 C31 O32 C32 H2X H2Y C23 H3R 
H3S C24 H4R H4S C25 H5R H5S C26 H6R H6S C27 H7R H7S C28 H8R H8S C29 H91 C210H101
C211H11RH11SC212H12RH12SC213H13RH13SC214H14RH14SC215H15RH15SC216H16RH16SC217H17R
H17SC218H18RH18SH18TC33 H3X H3Y C34 H4X H4Y C35 H5X H5Y C36 H6X H6Y C37 H7X H7Y 
C38 H8X H8Y C39 H9X H9Y C310H10XH10YC311H11XH11YC312H12XH12YC313H13XH13YC314H14X
H14YC315H15XH15YC316H16XH16YH16ZN   C12 H12AH12BC13 H13AH13BH13CC14 H14AH14BH14C
C15 H15AH15BH15CC11 H11AH11BP   O13 O14 O12 O11 C1  HA  HB  C2  HS  O21 C21 O22 
C22 H2R H2S C3  HX  HY  O31 C31 O32 C32 H2X H2Y C23 H3R H3S C24 H4R H4S C25 H5R 
H5S C26 H6R H6S C27 H7R H7S C28 H8R H8S C29 H91 C210H101C211H11RH11SC212H12RH12S
C213H13RH13SC214H14RH14SC215H15RH15SC216H16RH16SC217H17RH17SC218H18RH18SH18TC33 
H3X H3Y C34 H4X H4Y C35 H5X H5Y C36 H6X H6Y C37 H7X H7Y C38 H8X H8Y C39 H9X H9Y 
C310H10XH10YC311H11XH11YC312H12XH12YC313H13XH13YC314H14XH14YC315H15XH15YC316H16X
H16YH16ZN   C12 H12AH12BC13 H13AH13BH13CC14 H14AH14BH14CC15 H15AH15BH15CC11 H11A
H11BP   O13 O14 O12 O11 C1  HA  HB  C2  HS  O21 C21 O22 C22 H2R H2S C3  HX  HY  
O31 C31 O32 C32 H2X H2Y C23 H3R H3S C24 H4R H4S C25 H5R H5S C26 H6R H6S C27 H7R 
H7S C28 H8R H8S C29 H91 C210H101C211H11RH11SC212H12RH12SC213H13RH13SC214H14RH14S
C215H15RH15SC216H16RH16SC217H17RH17SC218H18RH18SH18TC33 H3X H3Y C34 H4X H4Y C35 
H5X H5Y C36 H6X H6Y C37 H7X H7Y C38 H8X H8Y C39 H9X H9Y C310H10XH10YC311H11XH11Y
C312H12XH12YC313H13XH13YC314H14XH14YC315H15XH15YC316H16XH16YH16ZN   C12 H12AH12B
C13 H13AH13BH13CC14 H14AH14BH14CC15 H15AH15BH15CC11 H11AH11BP   O13 O14 O12 O11 
C1  HA  HB  C2  HS  O21 C21 O22 C22 H2R H2S C3  HX  HY  O31 C31 O32 C32 H2X H2Y 
C23 H3R H3S C24 H4R H4S C25 H5R H5S C26 H6R H6S C27 H7R H7S C28 H8R H8S C29 H91 
C210H101C211H11RH11SC212H12RH12SC213H13RH13SC214H14RH14SC215H15RH15SC216H16RH16S
C217H17RH17SC218H18RH18SH18TC33 H3X H3Y C34 H4X H4Y C35 H5X H5Y C36 H6X H6Y C37 
H7X H7Y C38 H8X H8Y C39 H9X H9Y C310H10XH10YC311H11XH11YC312H12XH12YC313H13XH13Y
C314H14XH14YC315H15XH15YC316H16XH16YH16ZN   C12 H12AH12BC13 H13AH13BH13CC14 H14A
H14BH14CC15 H15AH15BH15CC11 H11AH11BP   O13 O14 O12 O11 C1  HA  HB  C2  HS  O21 
C21 O22 C22 H2R H2S C3  HX  HY  O31 C31 O32 C32 H2X H2Y C23 H3R H3S C24 H4R H4S 
C25 H5R H5S C26 H6R H6S C27 H7R H7S C28 H8R H8S C29 H91 C210H101C211H11RH11SC212
H12RH12SC213H13RH13SC214H14RH14SC215H15RH15SC216H16RH16SC217H17RH17SC218H18RH18S
H18TC33 H3X H3Y C34 H4X H4Y C35 H5X H5Y C36 H6X H6Y C37 H7X H7Y C38 H8X H8Y C39 
H9X H9Y C310H10XH10YC311H11XH11YC312H12XH12YC313H13XH13YC314H14XH14YC315H15XH15Y
C316H16XH16YH16ZN   C12 H12AH12BC13 H13AH13BH13CC14 H14AH14BH14CC15 H15AH15BH15C
C11 H11AH11BP   O13 O14 O12 O11 C1  HA  HB  C2  HS  O21 C21 O22 C22 H2R H2S C3  
HX  HY  O31 C31 O32 C32 H2X H2Y C23 H3R H3S C24 H4R H4S C25 H5R H5S C26 H6R H6S 
C27 H7R H7S C28 H8R H8S C29 H91 C210H101C211H11RH11SC212H12RH12SC213H13RH13SC214
H14RH14SC215H15RH15SC216H16RH16SC217H17RH17SC218H18RH18SH18TC33 H3X H3Y C34 H4X 
H4Y C35 H5X H5Y C36 H6X H6Y C37 H7X H7Y C38 H8X H8Y C39 H9X H9Y C310H10XH10YC311
H11XH11YC312H12XH12YC313H13XH13YC314H14XH14YC315H15XH15YC316H16XH16YH16ZN   C12 
H12AH12BC13 H13AH13BH13CC14 H14AH14BH14CC15 H15AH15BH15CC11 H11AH11BP   O13 O14 
O12 O11 C1  HA  HB  C2  HS  O21 C21 O22 C22 H2R H2S C3  HX  HY  O31 C31 O32 C32 
H2X H2Y C23 H3R H3S C24 H4R H4S C25 H5R H5S C26 H6R H6S C27 H7R H7S C28 H8R H8S 
C29 H91 C210H101C211H11RH11SC212H12RH12SC213H13RH13SC214H14RH14SC215H15RH15SC216
H16RH16SC217H17RH17SC218H18RH18SH18TC33 H3X H3Y C34 H4X H4Y C35 H5X H5Y C36 H6X 
H6Y C37 H7X H7Y C38 H8X H8Y C39 H9X H9Y C310H10XH10YC311H11XH11YC312H12XH12YC313
H13XH13YC314H14XH14YC315H15XH15YC316H16XH16YH16ZN   C12 H12AH12BC13 H13AH13BH13C
C14 H14AH14BH14CC15 H15AH15BH15CC11 H11AH11BP   O13 O14 O12 O11 C1  HA  HB  C2  
HS  O21 C21 O22 C22 H2R H2S C3  HX  HY  O31 C31 O32 C32 H2X H2Y C23 H3R H3S C24 
H4R H4S C25 H5R H5S C26 H6R H6S C27 H7R H7S C28 H8R H8S C29 H91 C210H101C211H11R
H11SC212H12RH12SC213H13RH13SC214H14RH14SC215H15RH15SC216H16RH16SC217H17RH17SC218
H18RH18SH18TC33 H3X H3Y C34 H4X H4Y C35 H5X H5Y C36 H6X H6Y C37 H7X H7Y C38 H8X 
H8Y C39 H9X H9Y C310H10XH10YC311H11XH11YC312H12XH12YC313H13XH13YC314H14XH14YC315
H15XH15YC316H16XH16YH16ZN   C12 H12AH12BC13 H13AH13BH13CC14 H14AH14BH14CC15 H15A
H15BH15CC11 H11AH11BP   O13 O14 O12 O11 C1  HA  HB  C2  HS  O21 C21 O22 C22 H2R 
H2S C3  HX  HY  O31 C31 O32 C32 H2X H2Y C23 H3R H3S C24 H4R H4S C25 H5R H5S C26 
H6R H6S C27 H7R H7S C28 H8R H8S C29 H91 C210H101C211H11RH11SC212H12RH12SC213H13R
H13SC214H14RH14SC215H15RH15SC216H16RH16SC217H17RH17SC218H18RH18SH18TC33 H3X H3Y 
C34 H4X H4Y C35 H5X H5Y C36 H6X H6Y C37 H7X H7Y C38 H8X H8Y C39 H9X H9Y C310H10X
H10YC311H11XH11YC312H12XH12YC313H13XH13YC314H14XH14YC315H15XH15YC316H16XH16YH16Z
N   C12 H12AH12BC13 H13AH13BH13CC14 H14AH14BH14CC15 H15AH15BH15CC11 H11AH11BP   
O13 O14 O12 O11 C1  HA  HB  C2  HS  O21 C21 O22 C22 H2R H2S C3  HX  HY  O31 C31 
O32 C32 H2X H2Y C23 H3R H3S C24 H4R H4S C25 H5R H5S C26 H6R H6S C27 H7R H7S C28 
H8R H8S C29 H91 C210H101C211H11RH11SC212H12RH12SC213H13RH13SC214H14RH14SC215H15R
H15SC216H16RH16SC217H17RH17SC218H18RH18SH18TC33 H3X H3Y C34 H4X H4Y C35 H5X H5Y 
C36 H6X H6Y C37 H7X H7Y C38 H8X H8Y C39 H9X H9Y C310H10XH10YC311H11XH11YC312H12X
H12YC313H13XH13YC314H14XH14YC315H15XH15YC316H16XH16YH16ZN   C12 H12AH12BC13 H13A
H13BH13CC14 H14AH14BH14CC15 H15AH15BH15CC11 H11AH11BP   O13 O14 O12 O11 C1  HA  
HB  C2  HS  O21 C21 O22 C22 H2R H2S C3  HX  HY  O31 C31 O32 C32 H2X H2Y C23 H3R 
H3S C24 H4R H4S C25 H5R H5S C26 H6R H6S C27 H7R H7S C28 H8R H8S C29 H91 C210H101
C211H11RH11SC212H12RH12SC213H13RH13SC214H14RH14SC215H15RH15SC216H16RH16SC217H17R
H17SC218H18RH18SH18TC33 H3X H3Y C34 H4X H4Y C35 H5X H5Y C36 H6X H6Y C37 H7X H7Y 
C38 H8X H8Y C39 H9X H9Y C310H10XH10YC311H11XH11YC312H12XH12YC313H13XH13YC314H14X
H14YC315H15XH15YC316H16XH16YH16ZN   C12 H12AH12BC13 H13AH13BH13CC14 H14AH14BH14C
C15 H15AH15BH15CC11 H11AH11BP   O13 O14 O12 O11 C1  HA  HB  C2  HS  O21 C21 O22 
C22 H2R H2S C3  HX  HY  O31 C31 O32 C32 H2X H2Y C23 H3R H3S C24 H4R H4S C25 H5R 
H5S C26 H6R H6S C27 H7R H7S C28 H8R H8S C29 H91 C210H101C211H11RH11SC212H12RH12S
C213H13RH13SC214H14RH14SC215H15RH15SC216H16RH16SC217H17RH17SC218H18RH18SH18TC33 
H3X H3Y C34 H4X H4Y C35 H5X H5Y C36 H6X H6Y C37 H7X H7Y C38 H8X H8Y C39 H9X H9Y 
C310H10XH10YC311H11XH11YC312H12XH12YC313H13XH13YC314H14XH14YC315H15XH15YC316H16X
H16YH16ZN   C12 H12AH12BC13 H13AH13BH13CC14 H14AH14BH14CC15 H15AH15BH15CC11 H11A
H11BP   O13 O14 O12 O11 C1  HA  HB  C2  HS  O21 C21 O22 C22 H2R H2S C3  HX  HY  
O31 C31 O32 C32 H2X H2Y C23 H3R H3S C24 H4R H4S C25 H5R H5S C26 H6R H6S C27 H7R 
H7S C28 H8R H8S C29 H91 C210H101C211H11RH11SC212H12RH12SC213H13RH13SC214H14RH14S
C215H15RH15SC216H16RH16SC217H17RH17SC218H18RH18SH18TC33 H3X H3Y C34 H4X H4Y C35 
H5X H5Y C36 H6X H6Y C37 H7X H7Y C38 H8X H8Y C39 H9X H9Y C310H10XH10YC311H11XH11Y
C312H12XH12YC313H13XH13YC314H14XH14YC315H15XH15YC316H16XH16YH16ZN   C12 H12AH12B
C13 H13AH13BH13CC14 H14AH14BH14CC15 H15AH15BH15CC11 H11AH11BP   O13 O14 O12 O11 
C1  HA  HB  C2  HS  O21 C21 O22 C22 H2R H2S C3  HX  HY  O31 C31 O32 C32 H2X H2Y 
C23 H3R H3S C24 H4R H4S C25 H5R H5S C26 H6R H6S C27 H7R H7S C28 H8R H8S C29 H91 
C210H101C211H11RH11SC212H12RH12SC213H13RH13SC214H14RH14SC215H15RH15SC216H16RH16S
C217H17RH17SC218H18RH18SH18TC33 H3X H3Y C34 H4X H4Y C35 H5X H5Y C36 H6X H6Y C37 
H7X H7Y C38 H8X H8Y C39 H9X H9Y C310H10XH10YC311H11XH11YC312H12XH12YC313H13XH13Y
C314H14XH14YC315H15XH15YC316H16XH16YH16ZN   C12 H12AH12BC13 H13AH13BH13CC14 H14A
H14BH14CC15 H15AH15BH15CC11 H11AH11BP   O13 O14 O12 O11 C1  HA  HB  C2  HS  O21 
C21 O22 C22 H2R H2S C3  HX  HY  O31 C31 O32 C32 H2X H2Y C23 H3R H3S C24 H4R H4S 
C25 H5R H5S C26 H6R H6S C27 H7R H7S C28 H8R H8S C29 H91 C210H101C211H11RH11SC212
H12RH12SC213H13RH13SC214H14RH14SC215H15RH15SC216H16RH16SC217H17RH17SC218H18RH18S
H18TC33 H3X H3Y C34 H4X H4Y C35 H5X H5Y C36 H6X H6Y C37 H7X H7Y C38 H8X H8Y C39 
H9X H9Y C310H10XH10YC311H11XH11YC312H12XH12YC313H13XH13YC314H14XH14YC315H15XH15Y
C316H16XH16YH16ZN   C12 H12AH12BC13 H13AH13BH13CC14 H14AH14BH14CC15 H15AH15BH15C
C11 H11AH11BP   O13 O14 O12 O11 C1  HA  HB  C2  HS  O21 C21 O22 C22 H2R H2S C3  
HX  HY  O31 C31 O32 C32 H2X H2Y C23 H3R H3S C24 H4R H4S C25 H5R H5S C26 H6R H6S 
C27 H7R H7S C28 H8R H8S C29 H91 C210H101C211H11RH11SC212H12RH12SC213H13RH13SC214
H14RH14SC215H15RH15SC216H16RH16SC217H17RH17SC218H18RH18SH18TC33 H3X H3Y C34 H4X 
H4Y C35 H5X H5Y C36 H6X H6Y C37 H7X H7Y C38 H8X H8Y C39 H9X H9Y C310H10XH10YC311
H11XH11YC312H12XH12YC313H13XH13YC314H14XH14YC315H15XH15YC316H16XH16YH16ZN   C12 
H12AH12BC13 H13AH13BH13CC14 H14AH14BH14CC15 H15AH15BH15CC11 H11AH11BP   O13 O14 
O12 O11 C1  HA  HB  C2  HS  O21 C21 O22 C22 H2R H2S C3  HX  HY  O31 C31 O32 C32 
H2X H2Y C23 H3R H3S C24 H4R H4S C25 H5R H5S C26 H6R H6S C27 H7R H7S C28 H8R H8S 
C29 H91 C210H101C211H11RH11SC212H12RH12SC213H13RH13SC214H14RH14SC215H15RH15SC216
H16RH16SC217H17RH17SC218H18RH18SH18TC33 H3X H3Y C34 H4X H4Y C35 H5X H5Y C36 H6X 
H6Y C37 H7X H7Y C38 H8X H8Y C39 H9X H9Y C310H10XH10YC311H11XH11YC312H12XH12YC313
H13XH13YC314H14XH14YC315H15XH15YC316H16XH16YH16ZN   C12 H12AH12BC13 H13AH13BH13C
C14 H14AH14BH14CC15 H15AH15BH15CC11 H11AH11BP   O13 O14 O12 O11 C1  HA  HB  C2  
HS  O21 C21 O22 C22 H2R H2S C3  HX  HY  O31 C31 O32 C32 H2X H2Y C23 H3R H3S C24 
H4R H4S C25 H5R H5S C26 H6R H6S C27 H7R H7S C28 H8R H8S C29 H91 C210H101C211H11R
H11SC212H12RH12SC213H13RH13SC214H14RH14SC215H15RH15SC216H16RH16SC217H17RH17SC218
H18RH18SH18TC33 H3X H3Y C34 H4X H4Y C35 H5X H5Y C36 H6X H6Y C37 H7X H7Y C38 H8X 
H8Y C39 H9X H9Y C310H10XH10YC311H11XH11YC312H12XH12YC313H13XH13YC314H14XH14YC315
H15XH15YC316H16XH16YH16ZN   C12 H12AH12BC13 H13AH13BH13CC14 H14AH14BH14CC15 H15A
H15BH15CC11 H11AH11BP   O13 O14 O12 O11 C1  HA  HB  C2  HS  O21 C21 O22 C22 H2R 
H2S C3  HX  HY  O31 C31 O32 C32 H2X H2Y C23 H3R H3S C24 H4R H4S C25 H5R H5S C26 
H6R H6S C27 H7R H7S C28 H8R H8S C29 H91 C210H101C211H11RH11SC212H12RH12SC213H13R
H13SC214H14RH14SC215H15RH15SC216H16RH16SC217H17RH17SC218H18RH18SH18TC33 H3X H3Y 
C34 H4X H4Y C35 H5X H5Y C36 H6X H6Y C37 H7X H7Y C38 H8X H8Y C39 H9X H9Y C310H10X
H10YC311H11XH11YC312H12XH12YC313H13XH13YC314H14XH14YC315H15XH15YC316H16XH16YH16Z
N   C12 H12AH12BC13 H13AH13BH13CC14 H14AH14BH14CC15 H15AH15BH15CC11 H11AH11BP   
O13 O14 O12 O11 C1  HA  HB  C2  HS  O21 C21 O22 C22 H2R H2S C3  HX  HY  O31 C31 
O32 C32 H2X H2Y C23 H3R H3S C24 H4R H4S C25 H5R H5S C26 H6R H6S C27 H7R H7S C28 
H8R H8S C29 H91 C210H101C211H11RH11SC212H12RH12SC213H13RH13SC214H14RH14SC215H15R
H15SC216H16RH16SC217H17RH17SC218H18RH18SH18TC33 H3X H3Y C34 H4X H4Y C35 H5X H5Y 
C36 H6X H6Y C37 H7X H7Y C38 H8X H8Y C39 H9X H9Y C310H10XH10YC311H11XH11YC312H12X
H12YC313H13XH13YC314H14XH14YC315H15XH15YC316H16XH16YH16ZN   C12 H12AH12BC13 H13A
H13BH13CC14 H14AH14BH14CC15 H15AH15BH15CC11 H11AH11BP   O13 O14 O12 O11 C1  HA  
HB  C2  HS  O21 C21 O22 C22 H2R H2S C3  HX  HY  O31 C31 O32 C32 H2X H2Y C23 H3R 
H3S C24 H4R H4S C25 H5R H5S C26 H6R H6S C27 H7R H7S C28 H8R H8S C29 H91 C210H101
C211H11RH11SC212H12RH12SC213H13RH13SC214H14RH14SC215H15RH15SC216H16RH16SC217H17R
H17SC218H18RH18SH18TC33 H3X H3Y C34 H4X H4Y C35 H5X H5Y C36 H6X H6Y C37 H7X H7Y 
C38 H8X H8Y C39 H9X H9Y C310H10XH10YC311H11XH11YC312H12XH12YC313H13XH13YC314H14X
H14YC315H15XH15YC316H16XH16YH16ZN   C12 H12AH12BC13 H13AH13BH13CC14 H14AH14BH14C
C15 H15AH15BH15CC11 H11AH11BP   O13 O14 O12 O11 C1  HA  HB  C2  HS  O21 C21 O22 
C22 H2R H2S C3  HX  HY  O31 C31 O32 C32 H2X H2Y C23 H3R H3S C24 H4R H4S C25 H5R 
H5S C26 H6R H6S C27 H7R H7S C28 H8R H8S C29 H91 C210H101C211H11RH11SC212H12RH12S
C213H13RH13SC214H14RH14SC215H15RH15SC216H16RH16SC217H17RH17SC218H18RH18SH18TC33 
H3X H3Y C34 H4X H4Y C35 H5X H5Y C36 H6X H6Y C37 H7X H7Y C38 H8X H8Y C39 H9X H9Y 
C310H10XH10YC311H11XH11YC312H12XH12YC313H13XH13YC314H14XH14YC315H15XH15YC316H16X
H16YH16ZN   C12 H12AH12BC13 H13AH13BH13CC14 H14AH14BH14CC15 H15AH15BH15CC11 H11A
H11BP   O13 O14 O12 O11 C1  HA  HB  C2  HS  O21 C21 O22 C22 H2R H2S C3  HX  HY  
O31 C31 O32 C32 H2X H2Y C23 H3R H3S C24 H4R H4S C25 H5R H5S C26 H6R H6S C27 H7R 
H7S C28 H8R H8S C29 H91 C210H101C211H11RH11SC212H12RH12SC213H13RH13SC214H14RH14S
C215H15RH15SC216H16RH16SC217H17RH17SC218H18RH18SH18TC33 H3X H3Y C34 H4X H4Y C35 
H5X H5Y C36 H6X H6Y C37 H7X H7Y C38 H8X H8Y C39 H9X H9Y C310H10XH10YC311H11XH11Y
C312H12XH12YC313H13XH13YC314H14XH14YC315H15XH15YC316H16XH16YH16ZN   C12 H12AH12B
C13 H13AH13BH13CC14 H14AH14BH14CC15 H15AH15BH15CC11 H11AH11BP   O13 O14 O12 O11 
C1  HA  HB  C2  HS  O21 C21 O22 C22 H2R H2S C3  HX  HY  O31 C31 O32 C32 H2X H2Y 
C23 H3R H3S C24 H4R H4S C25 H5R H5S C26 H6R H6S C27 H7R H7S C28 H8R H8S C29 H91 
C210H101C211H11RH11SC212H12RH12SC213H13RH13SC214H14RH14SC215H15RH15SC216H16RH16S
C217H17RH17SC218H18RH18SH18TC33 H3X H3Y C34 H4X H4Y C35 H5X H5Y C36 H6X H6Y C37 
H7X H7Y C38 H8X H8Y C39 H9X H9Y C310H10XH10YC311H11XH11YC312H12XH12YC313H13XH13Y
C314H14XH14YC315H15XH15YC316H16XH16YH16ZN   C12 H12AH12BC13 H13AH13BH13CC14 H14A
H14BH14CC15 H15AH15BH15CC11 H11AH11BP   O13 O14 O12 O11 C1  HA  HB  C2  HS  O21 
C21 O22 C22 H2R H2S C3  HX  HY  O31 C31 O32 C32 H2X H2Y C23 H3R H3S C24 H4R H4S 
C25 H5R H5S C26 H6R H6S C27 H7R H7S C28 H8R H8S C29 H91 C210H101C211H11RH11SC212
H12RH12SC213H13RH13SC214H14RH14SC215H15RH15SC216H16RH16SC217H17RH17SC218H18RH18S
H18TC33 H3X H3Y C34 H4X H4Y C35 H5X H5Y C36 H6X H6Y C37 H7X H7Y C38 H8X H8Y C39 
H9X H9Y C310H10XH10YC311H11XH11YC312H12XH12YC313H13XH13YC314H14XH14YC315H15XH15Y
C316H16XH16YH16ZN   C12 H12AH12BC13 H13AH13BH13CC14 H14AH14BH14CC15 H15AH15BH15C
C11 H11AH11BP   O13 O14 O12 O11 C1  HA  HB  C2  HS  O21 C21 O22 C22 H2R H2S C3  
HX  HY  O31 C31 O32 C32 H2X H2Y C23 H3R H3S C24 H4R H4S C25 H5R H5S C26 H6R H6S 
C27 H7R H7S C28 H8R H8S C29 H91 C210H101C211H11RH11SC212H12RH12SC213H13RH13SC214
H14RH14SC215H15RH15SC216H16RH16SC217H17RH17SC218H18RH18SH18TC33 H3X H3Y C34 H4X 
H4Y C35 H5X H5Y C36 H6X H6Y C37 H7X H7Y C38 H8X H8Y C39 H9X H9Y C310H10XH10YC311
H11XH11YC312H12XH12YC313H13XH13YC314H14XH14YC315H15XH15YC316H16XH16YH16ZN   C12 
H12AH12BC13 H13AH13BH13CC14 H14AH14BH14CC15 H15AH15BH15CC11 H11AH11BP   O13 O14 
O12 O11 C1  HA  HB  C2  HS  O21 C21 O22 C22 H2R H2S C3  HX  HY  O31 C31 O32 C32 
H2X H2Y C23 H3R H3S C24 H4R H4S C25 H5R H5S C26 H6R H6S C27 H7R H7S C28 H8R H8S 
C29 H91 C210H101C211H11RH11SC212H12RH12SC213H13RH13SC214H14RH14SC215H15RH15SC216
H16RH16SC217H17RH17SC218H18RH18SH18TC33 H3X H3Y C34 H4X H4Y C35 H5X H5Y C36 H6X 
H6Y C37 H7X H7Y C38 H8X H8Y C39 H9X H9Y C310H10XH10YC311H11XH11YC312H12XH12YC313
H13XH13YC314H14XH14YC315H15XH15YC316H16XH16YH16ZN   C12 H12AH12BC13 H13AH13BH13C
C14 H14AH14BH14CC15 H15AH15BH15CC11 H11AH11BP   O13 O14 O12 O11 C1  HA  HB  C2  
HS  O21 C21 O22 C22 H2R H2S C3  HX  HY  O31 C31 O32 C32 H2X H2Y C23 H3R H3S C24 
H4R H4S C25 H5R H5S C26 H6R H6S C27 H7R H7S C28 H8R H8S C29 H91 C210H101C211H11R
H11SC212H12RH12SC213H13RH13SC214H14RH14SC215H15RH15SC216H16RH16SC217H17RH17SC218
H18RH18SH18TC33 H3X H3Y C34 H4X H4Y C35 H5X H5Y C36 H6X H6Y C37 H7X H7Y C38 H8X 
H8Y C39 H9X H9Y C310H10XH10YC311H11XH11YC312H12XH12YC313H13XH13YC314H14XH14YC315
H15XH15YC316H16XH16YH16ZN   C12 H12AH12BC13 H13AH13BH13CC14 H14AH14BH14CC15 H15A
H15BH15CC11 H11AH11BP   O13 O14 O12 O11 C1  HA  HB  C2  HS  O21 C21 O22 C22 H2R 
H2S C3  HX  HY  O31 C31 O32 C32 H2X H2Y C23 H3R H3S C24 H4R H4S C25 H5R H5S C26 
H6R H6S C27 H7R H7S C28 H8R H8S C29 H91 C210H101C211H11RH11SC212H12RH12SC213H13R
H13SC214H14RH14SC215H15RH15SC216H16RH16SC217H17RH17SC218H18RH18SH18TC33 H3X H3Y 
C34 H4X H4Y C35 H5X H5Y C36 H6X H6Y C37 H7X H7Y C38 H8X H8Y C39 H9X H9Y C310H10X
H10YC311H11XH11YC312H12XH12YC313H13XH13YC314H14XH14YC315H15XH15YC316H16XH16YH16Z
N   C12 H12AH12BC13 H13AH13BH13CC14 H14AH14BH14CC15 H15AH15BH15CC11 H11AH11BP   
O13 O14 O12 O11 C1  HA  HB  C2  HS  O21 C21 O22 C22 H2R H2S C3  HX  HY  O31 C31 
O32 C32 H2X H2Y C23 H3R H3S C24 H4R H4S C25 H5R H5S C26 H6R H6S C27 H7R H7S C28 
H8R H8S C29 H91 C210H101C211H11RH11SC212H12RH12SC213H13RH13SC214H14RH14SC215H15R
H15SC216H16RH16SC217H17RH17SC218H18RH18SH18TC33 H3X H3Y C34 H4X H4Y C35 H5X H5Y 
C36 H6X H6Y C37 H7X H7Y C38 H8X H8Y C39 H9X H9Y C310H10XH10YC311H11XH11YC312H12X
H12YC313H13XH13YC314H14XH14YC315H15XH15YC316H16XH16YH16ZN   C12 H12AH12BC13 H13A
H13BH13CC14 H14AH14BH14CC15 H15AH15BH15CC11 H11AH11BP   O13 O14 O12 O11 C1  HA  
HB  C2  HS  O21 C21 O22 C22 H2R H2S C3  HX  HY  O31 C31 O32 C32 H2X H2Y C23 H3R 
H3S C24 H4R H4S C25 H5R H5S C26 H6R H6S C27 H7R H7S C28 H8R H8S C29 H91 C210H101
C211H11RH11SC212H12RH12SC213H13RH13SC214H14RH14SC215H15RH15SC216H16RH16SC217H17R
H17SC218H18RH18SH18TC33 H3X H3Y C34 H4X H4Y C35 H5X H5Y C36 H6X H6Y C37 H7X H7Y 
C38 H8X H8Y C39 H9X H9Y C310H10XH10YC311H11XH11YC312H12XH12YC313H13XH13YC314H14X
H14YC315H15XH15YC316H16XH16YH16ZN   C12 H12AH12BC13 H13AH13BH13CC14 H14AH14BH14C
C15 H15AH15BH15CC11 H11AH11BP   O13 O14 O12 O11 C1  HA  HB  C2  HS  O21 C21 O22 
C22 H2R H2S C3  HX  HY  O31 C31 O32 C32 H2X H2Y C23 H3R H3S C24 H4R H4S C25 H5R 
H5S C26 H6R H6S C27 H7R H7S C28 H8R H8S C29 H91 C210H101C211H11RH11SC212H12RH12S
C213H13RH13SC214H14RH14SC215H15RH15SC216H16RH16SC217H17RH17SC218H18RH18SH18TC33 
H3X H3Y C34 H4X H4Y C35 H5X H5Y C36 H6X H6Y C37 H7X H7Y C38 H8X H8Y C39 H9X H9Y 
C310H10XH10YC311H11XH11YC312H12XH12YC313H13XH13YC314H14XH14YC315H15XH15YC316H16X
H16YH16ZN   C12 H12AH12BC13 H13AH13BH13CC14 H14AH14BH14CC15 H15AH15BH15CC11 H11A
H11BP   O13 O14 O12 O11 C1  HA  HB  C2  HS  O21 C21 O22 C22 H2R H2S C3  HX  HY  
O31 C31 O32 C32 H2X H2Y C23 H3R H3S C24 H4R H4S C25 H5R H5S C26 H6R H6S C27 H7R 
H7S C28 H8R H8S C29 H91 C210H101C211H11RH11SC212H12RH12SC213H13RH13SC214H14RH14S
C215H15RH15SC216H16RH16SC217H17RH17SC218H18RH18SH18TC33 H3X H3Y C34 H4X H4Y C35 
H5X H5Y C36 H6X H6Y C37 H7X H7Y C38 H8X H8Y C39 H9X H9Y C310H10XH10YC311H11XH11Y
C312H12XH12YC313H13XH13YC314H14XH14YC315H15XH15YC316H16XH16YH16ZN   C12 H12AH12B
C13 H13AH13BH13CC14 H14AH14BH14CC15 H15AH15BH15CC11 H11AH11BP   O13 O14 O12 O11 
C1  HA  HB  C2  HS  O21 C21 O22 C22 H2R H2S C3  HX  HY  O31 C31 O32 C32 H2X H2Y 
C23 H3R H3S C24 H4R H4S C25 H5R H5S C26 H6R H6S C27 H7R H7S C28 H8R H8S C29 H91 
C210H101C211H11RH11SC212H12RH12SC213H13RH13SC214H14RH14SC215H15RH15SC216H16RH16S
C217H17RH17SC218H18RH18SH18TC33 H3X H3Y C34 H4X H4Y C35 H5X H5Y C36 H6X H6Y C37 
H7X H7Y C38 H8X H8Y C39 H9X H9Y C310H10XH10YC311H11XH11YC312H12XH12YC313H13XH13Y
C314H14XH14YC315H15XH15YC316H16XH16YH16ZN   C12 H12AH12BC13 H13AH13BH13CC14 H14A
H14BH14CC15 H15AH15BH15CC11 H11AH11BP   O13 O14 O12 O11 C1  HA  HB  C2  HS  O21 
C21 O22 C22 H2R H2S C3  HX  HY  O31 C31 O32 C32 H2X H2Y C23 H3R H3S C24 H4R H4S 
C25 H5R H5S C26 H6R H6S C27 H7R H7S C28 H8R H8S C29 H91 C210H101C211H11RH11SC212
H12RH12SC213H13RH13SC214H14RH14SC215H15RH15SC216H16RH16SC217H17RH17SC218H18RH18S
H18TC33 H3X H3Y C34 H4X H4Y C35 H5X H5Y C36 H6X H6Y C37 H7X H7Y C38 H8X H8Y C39 
H9X H9Y C310H10XH10YC311H11XH11YC312H12XH12YC313H13XH13YC314H14XH14YC315H15XH15Y
C316H16XH16YH16ZN   C12 H12AH12BC13 H13AH13BH13CC14 H14AH14BH14CC15 H15AH15BH15C
C11 H11AH11BP   O13 O14 O12 O11 C1  HA  HB  C2  HS  O21 C21 O22 C22 H2R H2S C3  
HX  HY  O31 C31 O32 C32 H2X H2Y C23 H3R H3S C24 H4R H4S C25 H5R H5S C26 H6R H6S 
C27 H7R H7S C28 H8R H8S C29 H91 C210H101C211H11RH11SC212H12RH12SC213H13RH13SC214
H14RH14SC215H15RH15SC216H16RH16SC217H17RH17SC218H18RH18SH18TC33 H3X H3Y C34 H4X 
H4Y C35 H5X H5Y C36 H6X H6Y C37 H7X H7Y C38 H8X H8Y C39 H9X H9Y C310H10XH10YC311
H11XH11YC312H12XH12YC313H13XH13YC314H14XH14YC315H15XH15YC316H16XH16YH16ZN   C12 
H12AH12BC13 H13AH13BH13CC14 H14AH14BH14CC15 H15AH15BH15CC11 H11AH11BP   O13 O14 
O12 O11 C1  HA  HB  C2  HS  O21 C21 O22 C22 H2R H2S C3  HX  HY  O31 C31 O32 C32 
H2X H2Y C23 H3R H3S C24 H4R H4S C25 H5R H5S C26 H6R H6S C27 H7R H7S C28 H8R H8S 
C29 H91 C210H101C211H11RH11SC212H12RH12SC213H13RH13SC214H14RH14SC215H15RH15SC216
H16RH16SC217H17RH17SC218H18RH18SH18TC33 H3X H3Y C34 H4X H4Y C35 H5X H5Y C36 H6X 
H6Y C37 H7X H7Y C38 H8X H8Y C39 H9X H9Y C310H10XH10YC311H11XH11YC312H12XH12YC313
H13XH13YC314H14XH14YC315H15XH15YC316H16XH16YH16ZN   C12 H12AH12BC13 H13AH13BH13C
C14 H14AH14BH14CC15 H15AH15BH15CC11 H11AH11BP   O13 O14 O12 O11 C1  HA  HB  C2  
HS  O21 C21 O22 C22 H2R H2S C3  HX  HY  O31 C31 O32 C32 H2X H2Y C23 H3R H3S C24 
H4R H4S C25 H5R H5S C26 H6R H6S C27 H7R H7S C28 H8R H8S C29 H91 C210H101C211H11R
H11SC212H12RH12SC213H13RH13SC214H14RH14SC215H15RH15SC216H16RH16SC217H17RH17SC218
H18RH18SH18TC33 H3X H3Y C34 H4X H4Y C35 H5X H5Y C36 H6X H6Y C37 H7X H7Y C38 H8X 
H8Y C39 H9X H9Y C310H10XH10YC311H11XH11YC312H12XH12YC313H13XH13YC314H14XH14YC315
H15XH15YC316H16XH16YH16ZN   C12 H12AH12BC13 H13AH13BH13CC14 H14AH14BH14CC15 H15A
H15BH15CC11 H11AH11BP   O13 O14 O12 O11 C1  HA  HB  C2  HS  O21 C21 O22 C22 H2R 
H2S C3  HX  HY  O31 C31 O32 C32 H2X H2Y C23 H3R H3S C24 H4R H4S C25 H5R H5S C26 
H6R H6S C27 H7R H7S C28 H8R H8S C29 H91 C210H101C211H11RH11SC212H12RH12SC213H13R
H13SC214H14RH14SC215H15RH15SC216H16RH16SC217H17RH17SC218H18RH18SH18TC33 H3X H3Y 
C34 H4X H4Y C35 H5X H5Y C36 H6X H6Y C37 H7X H7Y C38 H8X H8Y C39 H9X H9Y C310H10X
H10YC311H11XH11YC312H12XH12YC313H13XH13YC314H14XH14YC315H15XH15YC316H16XH16YH16Z
N   C12 H12AH12BC13 H13AH13BH13CC14 H14AH14BH14CC15 H15AH15BH15CC11 H11AH11BP   
O13 O14 O12 O11 C1  HA  HB  C2  HS  O21 C21 O22 C22 H2R H2S C3  HX  HY  O31 C31 
O32 C32 H2X H2Y C23 H3R H3S C24 H4R H4S C25 H5R H5S C26 H6R H6S C27 H7R H7S C28 
H8R H8S C29 H91 C210H101C211H11RH11SC212H12RH12SC213H13RH13SC214H14RH14SC215H15R
H15SC216H16RH16SC217H17RH17SC218H18RH18SH18TC33 H3X H3Y C34 H4X H4Y C35 H5X H5Y 
C36 H6X H6Y C37 H7X H7Y C38 H8X H8Y C39 H9X H9Y C310H10XH10YC311H11XH11YC312H12X
H12YC313H13XH13YC314H14XH14YC315H15XH15YC316H16XH16YH16ZN   C12 H12AH12BC13 H13A
H13BH13CC14 H14AH14BH14CC15 H15AH15BH15CC11 H11AH11BP   O13 O14 O12 O11 C1  HA  
HB  C2  HS  O21 C21 O22 C22 H2R H2S C3  HX  HY  O31 C31 O32 C32 H2X H2Y C23 H3R 
H3S C24 H4R H4S C25 H5R H5S C26 H6R H6S C27 H7R H7S C28 H8R H8S C29 H91 C210H101
C211H11RH11SC212H12RH12SC213H13RH13SC214H14RH14SC215H15RH15SC216H16RH16SC217H17R
H17SC218H18RH18SH18TC33 H3X H3Y C34 H4X H4Y C35 H5X H5Y C36 H6X H6Y C37 H7X H7Y 
C38 H8X H8Y C39 H9X H9Y C310H10XH10YC311H11XH11YC312H12XH12YC313H13XH13YC314H14X
H14YC315H15XH15YC316H16XH16YH16ZN   C12 H12AH12BC13 H13AH13BH13CC14 H14AH14BH14C
C15 H15AH15BH15CC11 H11AH11BP   O13 O14 O12 O11 C1  HA  HB  C2  HS  O21 C21 O22 
C22 H2R H2S C3  HX  HY  O31 C31 O32 C32 H2X H2Y C23 H3R H3S C24 H4R H4S C25 H5R 
H5S C26 H6R H6S C27 H7R H7S C28 H8R H8S C29 H91 C210H101C211H11RH11SC212H12RH12S
C213H13RH13SC214H14RH14SC215H15RH15SC216H16RH16SC217H17RH17SC218H18RH18SH18TC33 
H3X H3Y C34 H4X H4Y C35 H5X H5Y C36 H6X H6Y C37 H7X H7Y C38 H8X H8Y C39 H9X H9Y 
C310H10XH10YC311H11XH11YC312H12XH12YC313H13XH13YC314H14XH14YC315H15XH15YC316H16X
H16YH16ZN   C12 H12AH12BC13 H13AH13BH13CC14 H14AH14BH14CC15 H15AH15BH15CC11 H11A
H11BP   O13 O14 O12 O11 C1  HA  HB  C2  HS  O21 C21 O22 C22 H2R H2S C3  HX  HY  
O31 C31 O32 C32 H2X H2Y C23 H3R H3S C24 H4R H4S C25 H5R H5S C26 H6R H6S C27 H7R 
H7S C28 H8R H8S C29 H91 C210H101C211H11RH11SC212H12RH12SC213H13RH13SC214H14RH14S
C215H15RH15SC216H16RH16SC217H17RH17SC218H18RH18SH18TC33 H3X H3Y C34 H4X H4Y C35 
H5X H5Y C36 H6X H6Y C37 H7X H7Y C38 H8X H8Y C39 H9X H9Y C310H10XH10YC311H11XH11Y
C312H12XH12YC313H13XH13YC314H14XH14YC315H15XH15YC316H16XH16YH16ZN   C12 H12AH12B
C13 H13AH13BH13CC14 H14AH14BH14CC15 H15AH15BH15CC11 H11AH11BP   O13 O14 O12 O11 
C1  HA  HB  C2  HS  O21 C21 O22 C22 H2R H2S C3  HX  HY  O31 C31 O32 C32 H2X H2Y 
C23 H3R H3S C24 H4R H4S C25 H5R H5S C26 H6R H6S C27 H7R H7S C28 H8R H8S C29 H91 
C210H101C211H11RH11SC212H12RH12SC213H13RH13SC214H14RH14SC215H15RH15SC216H16RH16S
C217H17RH17SC218H18RH18SH18TC33 H3X H3Y C34 H4X H4Y C35 H5X H5Y C36 H6X H6Y C37 
H7X H7Y C38 H8X H8Y C39 H9X H9Y C310H10XH10YC311H11XH11YC312H12XH12YC313H13XH13Y
C314H14XH14YC315H15XH15YC316H16XH16YH16ZN   C12 H12AH12BC13 H13AH13BH13CC14 H14A
H14BH14CC15 H15AH15BH15CC11 H11AH11BP   O13 O14 O12 O11 C1  HA  HB  C2  HS  O21 
C21 O22 C22 H2R H2S C3  HX  HY  O31 C31 O32 C32 H2X H2Y C23 H3R H3S C24 H4R H4S 
C25 H5R H5S C26 H6R H6S C27 H7R H7S C28 H8R H8S C29 H91 C210H101C211H11RH11SC212
H12RH12SC213H13RH13SC214H14RH14SC215H15RH15SC216H16RH16SC217H17RH17SC218H18RH18S
H18TC33 H3X H3Y C34 H4X H4Y C35 H5X H5Y C36 H6X H6Y C37 H7X H7Y C38 H8X H8Y C39 
H9X H9Y C310H10XH10YC311H11XH11YC312H12XH12YC313H13XH13YC314H14XH14YC315H15XH15Y
C316H16XH16YH16ZN   C12 H12AH12BC13 H13AH13BH13CC14 H14AH14BH14CC15 H15AH15BH15C
C11 H11AH11BP   O13 O14 O12 O11 C1  HA  HB  C2  HS  O21 C21 O22 C22 H2R H2S C3  
HX  HY  O31 C31 O32 C32 H2X H2Y C23 H3R H3S C24 H4R H4S C25 H5R H5S C26 H6R H6S 
C27 H7R H7S C28 H8R H8S C29 H91 C210H101C211H11RH11SC212H12RH12SC213H13RH13SC214
H14RH14SC215H15RH15SC216H16RH16SC217H17RH17SC218H18RH18SH18TC33 H3X H3Y C34 H4X 
H4Y C35 H5X H5Y C36 H6X H6Y C37 H7X H7Y C38 H8X H8Y C39 H9X H9Y C310H10XH10YC311
H11XH11YC312H12XH12YC313H13XH13YC314H14XH14YC315H15XH15YC316H16XH16YH16ZN   C12 
H12AH12BC13 H13AH13BH13CC14 H14AH14BH14CC15 H15AH15BH15CC11 H11AH11BP   O13 O14 
O12 O11 C1  HA  HB  C2  HS  O21 C21 O22 C22 H2R H2S C3  HX  HY  O31 C31 O32 C32 
H2X H2Y C23 H3R H3S C24 H4R H4S C25 H5R H5S C26 H6R H6S C27 H7R H7S C28 H8R H8S 
C29 H91 C210H101C211H11RH11SC212H12RH12SC213H13RH13SC214H14RH14SC215H15RH15SC216
H16RH16SC217H17RH17SC218H18RH18SH18TC33 H3X H3Y C34 H4X H4Y C35 H5X H5Y C36 H6X 
H6Y C37 H7X H7Y C38 H8X H8Y C39 H9X H9Y C310H10XH10YC311H11XH11YC312H12XH12YC313
H13XH13YC314H14XH14YC315H15XH15YC316H16XH16YH16ZN   C12 H12AH12BC13 H13AH13BH13C
C14 H14AH14BH14CC15 H15AH15BH15CC11 H11AH11BP   O13 O14 O12 O11 C1  HA  HB  C2  
HS  O21 C21 O22 C22 H2R H2S C3  HX  HY  O31 C31 O32 C32 H2X H2Y C23 H3R H3S C24 
H4R H4S C25 H5R H5S C26 H6R H6S C27 H7R H7S C28 H8R H8S C29 H91 C210H101C211H11R
H11SC212H12RH12SC213H13RH13SC214H14RH14SC215H15RH15SC216H16RH16SC217H17RH17SC218
H18RH18SH18TC33 H3X H3Y C34 H4X H4Y C35 H5X H5Y C36 H6X H6Y C37 H7X H7Y C38 H8X 
H8Y C39 H9X H9Y C310H10XH10YC311H11XH11YC312H12XH12YC313H13XH13YC314H14XH14YC315
H15XH15YC316H16XH16YH16ZN   C12 H12AH12BC13 H13AH13BH13CC14 H14AH14BH14CC15 H15A
H15BH15CC11 H11AH11BP   O13 O14 O12 O11 C1  HA  HB  C2  HS  O21 C21 O22 C22 H2R 
H2S C3  HX  HY  O31 C31 O32 C32 H2X H2Y C23 H3R H3S C24 H4R H4S C25 H5R H5S C26 
H6R H6S C27 H7R H7S C28 H8R H8S C29 H91 C210H101C211H11RH11SC212H12RH12SC213H13R
H13SC214H14RH14SC215H15RH15SC216H16RH16SC217H17RH17SC218H18RH18SH18TC33 H3X H3Y 
C34 H4X H4Y C35 H5X H5Y C36 H6X H6Y C37 H7X H7Y C38 H8X H8Y C39 H9X H9Y C310H10X
H10YC311H11XH11YC312H12XH12YC313H13XH13YC314H14XH14YC315H15XH15YC316H16XH16YH16Z
N   C12 H12AH12BC13 H13AH13BH13CC14 H14AH14BH14CC15 H15AH15BH15CC11 H11AH11BP   
O13 O14 O12 O11 C1  HA  HB  C2  HS  O21 C21 O22 C22 H2R H2S C3  HX  HY  O31 C31 
O32 C32 H2X H2Y C23 H3R H3S C24 H4R H4S C25 H5R H5S C26 H6R H6S C27 H7R H7S C28 
H8R H8S C29 H91 C210H101C211H11RH11SC212H12RH12SC213H13RH13SC214H14RH14SC215H15R
H15SC216H16RH16SC217H17RH17SC218H18RH18SH18TC33 H3X H3Y C34 H4X H4Y C35 H5X H5Y 
C36 H6X H6Y C37 H7X H7Y C38 H8X H8Y C39 H9X H9Y C310H10XH10YC311H11XH11YC312H12X
H12YC313H13XH13YC314H14XH14YC315H15XH15YC316H16XH16YH16ZN   C12 H12AH12BC13 H13A
H13BH13CC14 H14AH14BH14CC15 H15AH15BH15CC11 H11AH11BP   O13 O14 O12 O11 C1  HA  
HB  C2  HS  O21 C21 O22 C22 H2R H2S C3  HX  HY  O31 C31 O32 C32 H2X H2Y C23 H3R 
H3S C24 H4R H4S C25 H5R H5S C26 H6R H6S C27 H7R H7S C28 H8R H8S C29 H91 C210H101
C211H11RH11SC212H12RH12SC213H13RH13SC214H14RH14SC215H15RH15SC216H16RH16SC217H17R
H17SC218H18RH18SH18TC33 H3X H3Y C34 H4X H4Y C35 H5X H5Y C36 H6X H6Y C37 H7X H7Y 
C38 H8X H8Y C39 H9X H9Y C310H10XH10YC311H11XH11YC312H12XH12YC313H13XH13YC314H14X
H14YC315H15XH15YC316H16XH16YH16ZN   C12 H12AH12BC13 H13AH13BH13CC14 H14AH14BH14C
C15 H15AH15BH15CC11 H11AH11BP   O13 O14 O12 O11 C1  HA  HB  C2  HS  O21 C21 O22 
C22 H2R H2S C3  HX  HY  O31 C31 O32 C32 H2X H2Y C23 H3R H3S C24 H4R H4S C25 H5R 
H5S C26 H6R H6S C27 H7R H7S C28 H8R H8S C29 H91 C210H101C211H11RH11SC212H12RH12S
C213H13RH13SC214H14RH14SC215H15RH15SC216H16RH16SC217H17RH17SC218H18RH18SH18TC33 
H3X H3Y C34 H4X H4Y C35 H5X H5Y C36 H6X H6Y C37 H7X H7Y C38 H8X H8Y C39 H9X H9Y 
C310H10XH10YC311H11XH11YC312H12XH12YC313H13XH13YC314H14XH14YC315H15XH15YC316H16X
H16YH16ZN   C12 H12AH12BC13 H13AH13BH13CC14 H14AH14BH14CC15 H15AH15BH15CC11 H11A
H11BP   O13 O14 O12 O11 C1  HA  HB  C2  HS  O21 C21 O22 C22 H2R H2S C3  HX  HY  
O31 C31 O32 C32 H2X H2Y C23 H3R H3S C24 H4R H4S C25 H5R H5S C26 H6R H6S C27 H7R 
H7S C28 H8R H8S C29 H91 C210H101C211H11RH11SC212H12RH12SC213H13RH13SC214H14RH14S
C215H15RH15SC216H16RH16SC217H17RH17SC218H18RH18SH18TC33 H3X H3Y C34 H4X H4Y C35 
H5X H5Y C36 H6X H6Y C37 H7X H7Y C38 H8X H8Y C39 H9X H9Y C310H10XH10YC311H11XH11Y
C312H12XH12YC313H13XH13YC314H14XH14YC315H15XH15YC316H16XH16YH16ZN   C12 H12AH12B
C13 H13AH13BH13CC14 H14AH14BH14CC15 H15AH15BH15CC11 H11AH11BP   O13 O14 O12 O11 
C1  HA  HB  C2  HS  O21 C21 O22 C22 H2R H2S C3  HX  HY  O31 C31 O32 C32 H2X H2Y 
C23 H3R H3S C24 H4R H4S C25 H5R H5S C26 H6R H6S C27 H7R H7S C28 H8R H8S C29 H91 
C210H101C211H11RH11SC212H12RH12SC213H13RH13SC214H14RH14SC215H15RH15SC216H16RH16S
C217H17RH17SC218H18RH18SH18TC33 H3X H3Y C34 H4X H4Y C35 H5X H5Y C36 H6X H6Y C37 
H7X H7Y C38 H8X H8Y C39 H9X H9Y C310H10XH10YC311H11XH11YC312H12XH12YC313H13XH13Y
C314H14XH14YC315H15XH15YC316H16XH16YH16ZN   C12 H12AH12BC13 H13AH13BH13CC14 H14A
H14BH14CC15 H15AH15BH15CC11 H11AH11BP   O13 O14 O12 O11 C1  HA  HB  C2  HS  O21 
C21 O22 C22 H2R H2S C3  HX  HY  O31 C31 O32 C32 H2X H2Y C23 H3R H3S C24 H4R H4S 
C25 H5R H5S C26 H6R H6S C27 H7R H7S C28 H8R H8S C29 H91 C210H101C211H11RH11SC212
H12RH12SC213H13RH13SC214H14RH14SC215H15RH15SC216H16RH16SC217H17RH17SC218H18RH18S
H18TC33 H3X H3Y C34 H4X H4Y C35 H5X H5Y C36 H6X H6Y C37 H7X H7Y C38 H8X H8Y C39 
H9X H9Y C310H10XH10YC311H11XH11YC312H12XH12YC313H13XH13YC314H14XH14YC315H15XH15Y
C316H16XH16YH16ZN   C12 H12AH12BC13 H13AH13BH13CC14 H14AH14BH14CC15 H15AH15BH15C
C11 H11AH11BP   O13 O14 O12 O11 C1  HA  HB  C2  HS  O21 C21 O22 C22 H2R H2S C3  
HX  HY  O31 C31 O32 C32 H2X H2Y C23 H3R H3S C24 H4R H4S C25 H5R H5S C26 H6R H6S 
C27 H7R H7S C28 H8R H8S C29 H91 C210H101C211H11RH11SC212H12RH12SC213H13RH13SC214
H14RH14SC215H15RH15SC216H16RH16SC217H17RH17SC218H18RH18SH18TC33 H3X H3Y C34 H4X 
H4Y C35 H5X H5Y C36 H6X H6Y C37 H7X H7Y C38 H8X H8Y C39 H9X H9Y C310H10XH10YC311
H11XH11YC312H12XH12YC313H13XH13YC314H14XH14YC315H15XH15YC316H16XH16YH16ZN   C12 
H12AH12BC13 H13AH13BH13CC14 H14AH14BH14CC15 H15AH15BH15CC11 H11AH11BP   O13 O14 
O12 O11 C1  HA  HB  C2  HS  O21 C21 O22 C22 H2R H2S C3  HX  HY  O31 C31 O32 C32 
H2X H2Y C23 H3R H3S C24 H4R H4S C25 H5R H5S C26 H6R H6S C27 H7R H7S C28 H8R H8S 
C29 H91 C210H101C211H11RH11SC212H12RH12SC213H13RH13SC214H14RH14SC215H15RH15SC216
H16RH16SC217H17RH17SC218H18RH18SH18TC33 H3X H3Y C34 H4X H4Y C35 H5X H5Y C36 H6X 
H6Y C37 H7X H7Y C38 H8X H8Y C39 H9X H9Y C310H10XH10YC311H11XH11YC312H12XH12YC313
H13XH13YC314H14XH14YC315H15XH15YC316H16XH16YH16ZN   C12 H12AH12BC13 H13AH13BH13C
C14 H14AH14BH14CC15 H15AH15BH15CC11 H11AH11BP   O13 O14 O12 O11 C1  HA  HB  C2  
HS  O21 C21 O22 C22 H2R H2S C3  HX  HY  O31 C31 O32 C32 H2X H2Y C23 H3R H3S C24 
H4R H4S C25 H5R H5S C26 H6R H6S C27 H7R H7S C28 H8R H8S C29 H91 C210H101C211H11R
H11SC212H12RH12SC213H13RH13SC214H14RH14SC215H15RH15SC216H16RH16SC217H17RH17SC218
H18RH18SH18TC33 H3X H3Y C34 H4X H4Y C35 H5X H5Y C36 H6X H6Y C37 H7X H7Y C38 H8X 
H8Y C39 H9X H9Y C310H10XH10YC311H11XH11YC312H12XH12YC313H13XH13YC314H14XH14YC315
H15XH15YC316H16XH16YH16ZN   C12 H12AH12BC13 H13AH13BH13CC14 H14AH14BH14CC15 H15A
H15BH15CC11 H11AH11BP   O13 O14 O12 O11 C1  HA  HB  C2  HS  O21 C21 O22 C22 H2R 
H2S C3  HX  HY  O31 C31 O32 C32 H2X H2Y C23 H3R H3S C24 H4R H4S C25 H5R H5S C26 
H6R H6S C27 H7R H7S C28 H8R H8S C29 H91 C210H101C211H11RH11SC212H12RH12SC213H13R
H13SC214H14RH14SC215H15RH15SC216H16RH16SC217H17RH17SC218H18RH18SH18TC33 H3X H3Y 
C34 H4X H4Y C35 H5X H5Y C36 H6X H6Y C37 H7X H7Y C38 H8X H8Y C39 H9X H9Y C310H10X
H10YC311H11XH11YC312H12XH12YC313H13XH13YC314H14XH14YC315H15XH15YC316H16XH16YH16Z
N   C12 H12AH12BC13 H13AH13BH13CC14 H14AH14BH14CC15 H15AH15BH15CC11 H11AH11BP   
O13 O14 O12 O11 C1  HA  HB  C2  HS  O21 C21 O22 C22 H2R H2S C3  HX  HY  O31 C31 
O32 C32 H2X H2Y C23 H3R H3S C24 H4R H4S C25 H5R H5S C26 H6R H6S C27 H7R H7S C28 
H8R H8S C29 H91 C210H101C211H11RH11SC212H12RH12SC213H13RH13SC214H14RH14SC215H15R
H15SC216H16RH16SC217H17RH17SC218H18RH18SH18TC33 H3X H3Y C34 H4X H4Y C35 H5X H5Y 
C36 H6X H6Y C37 H7X H7Y C38 H8X H8Y C39 H9X H9Y C310H10XH10YC311H11XH11YC312H12X
H12YC313H13XH13YC314H14XH14YC315H15XH15YC316H16XH16YH16ZN   C12 H12AH12BC13 H13A
H13BH13CC14 H14AH14BH14CC15 H15AH15BH15CC11 H11AH11BP   O13 O14 O12 O11 C1  HA  
HB  C2  HS  O21 C21 O22 C22 H2R H2S C3  HX  HY  O31 C31 O32 C32 H2X H2Y C23 H3R 
H3S C24 H4R H4S C25 H5R H5S C26 H6R H6S C27 H7R H7S C28 H8R H8S C29 H91 C210H101
C211H11RH11SC212H12RH12SC213H13RH13SC214H14RH14SC215H15RH15SC216H16RH16SC217H17R
H17SC218H18RH18SH18TC33 H3X H3Y C34 H4X H4Y C35 H5X H5Y C36 H6X H6Y C37 H7X H7Y 
C38 H8X H8Y C39 H9X H9Y C310H10XH10YC311H11XH11YC312H12XH12YC313H13XH13YC314H14X
H14YC315H15XH15YC316H16XH16YH16ZN   C12 H12AH12BC13 H13AH13BH13CC14 H14AH14BH14C
C15 H15AH15BH15CC11 H11AH11BP   O13 O14 O12 O11 C1  HA  HB  C2  HS  O21 C21 O22 
C22 H2R H2S C3  HX  HY  O31 C31 O32 C32 H2X H2Y C23 H3R H3S C24 H4R H4S C25 H5R 
H5S C26 H6R H6S C27 H7R H7S C28 H8R H8S C29 H91 C210H101C211H11RH11SC212H12RH12S
C213H13RH13SC214H14RH14SC215H15RH15SC216H16RH16SC217H17RH17SC218H18RH18SH18TC33 
H3X H3Y C34 H4X H4Y C35 H5X H5Y C36 H6X H6Y C37 H7X H7Y C38 H8X H8Y C39 H9X H9Y 
C310H10XH10YC311H11XH11YC312H12XH12YC313H13XH13YC314H14XH14YC315H15XH15YC316H16X
H16YH16ZN   C12 H12AH12BC13 H13AH13BH13CC14 H14AH14BH14CC15 H15AH15BH15CC11 H11A
H11BP   O13 O14 O12 O11 C1  HA  HB  C2  HS  O21 C21 O22 C22 H2R H2S C3  HX  HY  
O31 C31 O32 C32 H2X H2Y C23 H3R H3S C24 H4R H4S C25 H5R H5S C26 H6R H6S C27 H7R 
H7S C28 H8R H8S C29 H91 C210H101C211H11RH11SC212H12RH12SC213H13RH13SC214H14RH14S
C215H15RH15SC216H16RH16SC217H17RH17SC218H18RH18SH18TC33 H3X H3Y C34 H4X H4Y C35 
H5X H5Y C36 H6X H6Y C37 H7X H7Y C38 H8X H8Y C39 H9X H9Y C310H10XH10YC311H11XH11Y
C312H12XH12YC313H13XH13YC314H14XH14YC315H15XH15YC316H16XH16YH16ZN   C12 H12AH12B
C13 H13AH13BH13CC14 H14AH14BH14CC15 H15AH15BH15CC11 H11AH11BP   O13 O14 O12 O11 
C1  HA  HB  C2  HS  O21 C21 O22 C22 H2R H2S C3  HX  HY  O31 C31 O32 C32 H2X H2Y 
C23 H3R H3S C24 H4R H4S C25 H5R H5S C26 H6R H6S C27 H7R H7S C28 H8R H8S C29 H91 
C210H101C211H11RH11SC212H12RH12SC213H13RH13SC214H14RH14SC215H15RH15SC216H16RH16S
C217H17RH17SC218H18RH18SH18TC33 H3X H3Y C34 H4X H4Y C35 H5X H5Y C36 H6X H6Y C37 
H7X H7Y C38 H8X H8Y C39 H9X H9Y C310H10XH10YC311H11XH11YC312H12XH12YC313H13XH13Y
C314H14XH14YC315H15XH15YC316H16XH16YH16ZN   C12 H12AH12BC13 H13AH13BH13CC14 H14A
H14BH14CC15 H15AH15BH15CC11 H11AH11BP   O13 O14 O12 O11 C1  HA  HB  C2  HS  O21 
C21 O22 C22 H2R H2S C3  HX  HY  O31 C31 O32 C32 H2X H2Y C23 H3R H3S C24 H4R H4S 
C25 H5R H5S C26 H6R H6S C27 H7R H7S C28 H8R H8S C29 H91 C210H101C211H11RH11SC212
H12RH12SC213H13RH13SC214H14RH14SC215H15RH15SC216H16RH16SC217H17RH17SC218H18RH18S
H18TC33 H3X H3Y C34 H4X H4Y C35 H5X H5Y C36 H6X H6Y C37 H7X H7Y C38 H8X H8Y C39 
H9X H9Y C310H10XH10YC311H11XH11YC312H12XH12YC313H13XH13YC314H14XH14YC315H15XH15Y
C316H16XH16YH16ZN   C12 H12AH12BC13 H13AH13BH13CC14 H14AH14BH14CC15 H15AH15BH15C
C11 H11AH11BP   O13 O14 O12 O11 C1  HA  HB  C2  HS  O21 C21 O22 C22 H2R H2S C3  
HX  HY  O31 C31 O32 C32 H2X H2Y C23 H3R H3S C24 H4R H4S C25 H5R H5S C26 H6R H6S 
C27 H7R H7S C28 H8R H8S C29 H91 C210H101C211H11RH11SC212H12RH12SC213H13RH13SC214
H14RH14SC215H15RH15SC216H16RH16SC217H17RH17SC218H18RH18SH18TC33 H3X H3Y C34 H4X 
H4Y C35 H5X H5Y C36 H6X H6Y C37 H7X H7Y C38 H8X H8Y C39 H9X H9Y C310H10XH10YC311
H11XH11YC312H12XH12YC313H13XH13YC314H14XH14YC315H15XH15YC316H16XH16YH16ZN   C12 
H12AH12BC13 H13AH13BH13CC14 H14AH14BH14CC15 H15AH15BH15CC11 H11AH11BP   O13 O14 
O12 O11 C1  HA  HB  C2  HS  O21 C21 O22 C22 H2R H2S C3  HX  HY  O31 C31 O32 C32 
H2X H2Y C23 H3R H3S C24 H4R H4S C25 H5R H5S C26 H6R H6S C27 H7R H7S C28 H8R H8S 
C29 H91 C210H101C211H11RH11SC212H12RH12SC213H13RH13SC214H14RH14SC215H15RH15SC216
H16RH16SC217H17RH17SC218H18RH18SH18TC33 H3X H3Y C34 H4X H4Y C35 H5X H5Y C36 H6X 
H6Y C37 H7X H7Y C38 H8X H8Y C39 H9X H9Y C310H10XH10YC311H11XH11YC312H12XH12YC313
H13XH13YC314H14XH14YC315H15XH15YC316H16XH16YH16ZN   C12 H12AH12BC13 H13AH13BH13C
C14 H14AH14BH14CC15 H15AH15BH15CC11 H11AH11BP   O13 O14 O12 O11 C1  HA  HB  C2  
HS  O21 C21 O22 C22 H2R H2S C3  HX  HY  O31 C31 O32 C32 H2X H2Y C23 H3R H3S C24 
H4R H4S C25 H5R H5S C26 H6R H6S C27 H7R H7S C28 H8R H8S C29 H91 C210H101C211H11R
H11SC212H12RH12SC213H13RH13SC214H14RH14SC215H15RH15SC216H16RH16SC217H17RH17SC218
H18RH18SH18TC33 H3X H3Y C34 H4X H4Y C35 H5X H5Y C36 H6X H6Y C37 H7X H7Y C38 H8X 
H8Y C39 H9X H9Y C310H10XH10YC311H11XH11YC312H12XH12YC313H13XH13YC314H14XH14YC315
H15XH15YC316H16XH16YH16ZN   C12 H12AH12BC13 H13AH13BH13CC14 H14AH14BH14CC15 H15A
H15BH15CC11 H11AH11BP   O13 O14 O12 O11 C1  HA  HB  C2  HS  O21 C21 O22 C22 H2R 
H2S C3  HX  HY  O31 C31 O32 C32 H2X H2Y C23 H3R H3S C24 H4R H4S C25 H5R H5S C26 
H6R H6S C27 H7R H7S C28 H8R H8S C29 H91 C210H101C211H11RH11SC212H12RH12SC213H13R
H13SC214H14RH14SC215H15RH15SC216H16RH16SC217H17RH17SC218H18RH18SH18TC33 H3X H3Y 
C34 H4X H4Y C35 H5X H5Y C36 H6X H6Y C37 H7X H7Y C38 H8X H8Y C39 H9X H9Y C310H10X
H10YC311H11XH11YC312H12XH12YC313H13XH13YC314H14XH14YC315H15XH15YC316H16XH16YH16Z
N   C12 H12AH12BC13 H13AH13BH13CC14 H14AH14BH14CC15 H15AH15BH15CC11 H11AH11BP   
O13 O14 O12 O11 C1  HA  HB  C2  HS  O21 C21 O22 C22 H2R H2S C3  HX  HY  O31 C31 
O32 C32 H2X H2Y C23 H3R H3S C24 H4R H4S C25 H5R H5S C26 H6R H6S C27 H7R H7S C28 
H8R H8S C29 H91 C210H101C211H11RH11SC212H12RH12SC213H13RH13SC214H14RH14SC215H15R
H15SC216H16RH16SC217H17RH17SC218H18RH18SH18TC33 H3X H3Y C34 H4X H4Y C35 H5X H5Y 
C36 H6X H6Y C37 H7X H7Y C38 H8X H8Y C39 H9X H9Y C310H10XH10YC311H11XH11YC312H12X
H12YC313H13XH13YC314H14XH14YC315H15XH15YC316H16XH16YH16ZN   C12 H12AH12BC13 H13A
H13BH13CC14 H14AH14BH14CC15 H15AH15BH15CC11 H11AH11BP   O13 O14 O12 O11 C1  HA  
HB  C2  HS  O21 C21 O22 C22 H2R H2S C3  HX  HY  O31 C31 O32 C32 H2X H2Y C23 H3R 
H3S C24 H4R H4S C25 H5R H5S C26 H6R H6S C27 H7R H7S C28 H8R H8S C29 H91 C210H101
C211H11RH11SC212H12RH12SC213H13RH13SC214H14RH14SC215H15RH15SC216H16RH16SC217H17R
H17SC218H18RH18SH18TC33 H3X H3Y C34 H4X H4Y C35 H5X H5Y C36 H6X H6Y C37 H7X H7Y 
C38 H8X H8Y C39 H9X H9Y C310H10XH10YC311H11XH11YC312H12XH12YC313H13XH13YC314H14X
H14YC315H15XH15YC316H16XH16YH16ZN   C12 H12AH12BC13 H13AH13BH13CC14 H14AH14BH14C
C15 H15AH15BH15CC11 H11AH11BP   O13 O14 O12 O11 C1  HA  HB  C2  HS  O21 C21 O22 
C22 H2R H2S C3  HX  HY  O31 C31 O32 C32 H2X H2Y C23 H3R H3S C24 H4R H4S C25 H5R 
H5S C26 H6R H6S C27 H7R H7S C28 H8R H8S C29 H91 C210H101C211H11RH11SC212H12RH12S
C213H13RH13SC214H14RH14SC215H15RH15SC216H16RH16SC217H17RH17SC218H18RH18SH18TC33 
H3X H3Y C34 H4X H4Y C35 H5X H5Y C36 H6X H6Y C37 H7X H7Y C38 H8X H8Y C39 H9X H9Y 
C310H10XH10YC311H11XH11YC312H12XH12YC313H13XH13YC314H14XH14YC315H15XH15YC316H16X
H16YH16ZN   C12 H12AH12BC13 H13AH13BH13CC14 H14AH14BH14CC15 H15AH15BH15CC11 H11A
H11BP   O13 O14 O12 O11 C1  HA  HB  C2  HS  O21 C21 O22 C22 H2R H2S C3  HX  HY  
O31 C31 O32 C32 H2X H2Y C23 H3R H3S C24 H4R H4S C25 H5R H5S C26 H6R H6S C27 H7R 
H7S C28 H8R H8S C29 H91 C210H101C211H11RH11SC212H12RH12SC213H13RH13SC214H14RH14S
C215H15RH15SC216H16RH16SC217H17RH17SC218H18RH18SH18TC33 H3X H3Y C34 H4X H4Y C35 
H5X H5Y C36 H6X H6Y C37 H7X H7Y C38 H8X H8Y C39 H9X H9Y C310H10XH10YC311H11XH11Y
C312H12XH12YC313H13XH13YC314H14XH14YC315H15XH15YC316H16XH16YH16ZN   C12 H12AH12B
C13 H13AH13BH13CC14 H14AH14BH14CC15 H15AH15BH15CC11 H11AH11BP   O13 O14 O12 O11 
C1  HA  HB  C2  HS  O21 C21 O22 C22 H2R H2S C3  HX  HY  O31 C31 O32 C32 H2X H2Y 
C23 H3R H3S C24 H4R H4S C25 H5R H5S C26 H6R H6S C27 H7R H7S C28 H8R H8S C29 H91 
C210H101C211H11RH11SC212H12RH12SC213H13RH13SC214H14RH14SC215H15RH15SC216H16RH16S
C217H17RH17SC218H18RH18SH18TC33 H3X H3Y C34 H4X H4Y C35 H5X H5Y C36 H6X H6Y C37 
H7X H7Y C38 H8X H8Y C39 H9X H9Y C310H10XH10YC311H11XH11YC312H12XH12YC313H13XH13Y
C314H14XH14YC315H15XH15YC316H16XH16YH16ZN   C12 H12AH12BC13 H13AH13BH13CC14 H14A
H14BH14CC15 H15AH15BH15CC11 H11AH11BP   O13 O14 O12 O11 C1  HA  HB  C2  HS  O21 
C21 O22 C22 H2R H2S C3  HX  HY  O31 C31 O32 C32 H2X H2Y C23 H3R H3S C24 H4R H4S 
C25 H5R H5S C26 H6R H6S C27 H7R H7S C28 H8R H8S C29 H91 C210H101C211H11RH11SC212
H12RH12SC213H13RH13SC214H14RH14SC215H15RH15SC216H16RH16SC217H17RH17SC218H18RH18S
H18TC33 H3X H3Y C34 H4X H4Y C35 H5X H5Y C36 H6X H6Y C37 H7X H7Y C38 H8X H8Y C39 
H9X H9Y C310H10XH10YC311H11XH11YC312H12XH12YC313H13XH13YC314H14XH14YC315H15XH15Y
C316H16XH16YH16ZN   C12 H12AH12BC13 H13AH13BH13CC14 H14AH14BH14CC15 H15AH15BH15C
C11 H11AH11BP   O13 O14 O12 O11 C1  HA  HB  C2  HS  O21 C21 O22 C22 H2R H2S C3  
HX  HY  O31 C31 O32 C32 H2X H2Y C23 H3R H3S C24 H4R H4S C25 H5R H5S C26 H6R H6S 
C27 H7R H7S C28 H8R H8S C29 H91 C210H101C211H11RH11SC212H12RH12SC213H13RH13SC214
H14RH14SC215H15RH15SC216H16RH16SC217H17RH17SC218H18RH18SH18TC33 H3X H3Y C34 H4X 
H4Y C35 H5X H5Y C36 H6X H6Y C37 H7X H7Y C38 H8X H8Y C39 H9X H9Y C310H10XH10YC311
H11XH11YC312H12XH12YC313H13XH13YC314H14XH14YC315H15XH15YC316H16XH16YH16ZN   C12 
H12AH12BC13 H13AH13BH13CC14 H14AH14BH14CC15 H15AH15BH15CC11 H11AH11BP   O13 O14 
O12 O11 C1  HA  HB  C2  HS  O21 C21 O22 C22 H2R H2S C3  HX  HY  O31 C31 O32 C32 
H2X H2Y C23 H3R H3S C24 H4R H4S C25 H5R H5S C26 H6R H6S C27 H7R H7S C28 H8R H8S 
C29 H91 C210H101C211H11RH11SC212H12RH12SC213H13RH13SC214H14RH14SC215H15RH15SC216
H16RH16SC217H17RH17SC218H18RH18SH18TC33 H3X H3Y C34 H4X H4Y C35 H5X H5Y C36 H6X 
H6Y C37 H7X H7Y C38 H8X H8Y C39 H9X H9Y C310H10XH10YC311H11XH11YC312H12XH12YC313
H13XH13YC314H14XH14YC315H15XH15YC316H16XH16YH16ZN   C12 H12AH12BC13 H13AH13BH13C
C14 H14AH14BH14CC15 H15AH15BH15CC11 H11AH11BP   O13 O14 O12 O11 C1  HA  HB  C2  
HS  O21 C21 O22 C22 H2R H2S C3  HX  HY  O31 C31 O32 C32 H2X H2Y C23 H3R H3S C24 
H4R H4S C25 H5R H5S C26 H6R H6S C27 H7R H7S C28 H8R H8S C29 H91 C210H101C211H11R
H11SC212H12RH12SC213H13RH13SC214H14RH14SC215H15RH15SC216H16RH16SC217H17RH17SC218
H18RH18SH18TC33 H3X H3Y C34 H4X H4Y C35 H5X H5Y C36 H6X H6Y C37 H7X H7Y C38 H8X 
H8Y C39 H9X H9Y C310H10XH10YC311H11XH11YC312H12XH12YC313H13XH13YC314H14XH14YC315
H15XH15YC316H16XH16YH16ZN   C12 H12AH12BC13 H13AH13BH13CC14 H14AH14BH14CC15 H15A
H15BH15CC11 H11AH11BP   O13 O14 O12 O11 C1  HA  HB  C2  HS  O21 C21 O22 C22 H2R 
H2S C3  HX  HY  O31 C31 O32 C32 H2X H2Y C23 H3R H3S C24 H4R H4S C25 H5R H5S C26 
H6R H6S C27 H7R H7S C28 H8R H8S C29 H91 C210H101C211H11RH11SC212H12RH12SC213H13R
H13SC214H14RH14SC215H15RH15SC216H16RH16SC217H17RH17SC218H18RH18SH18TC33 H3X H3Y 
C34 H4X H4Y C35 H5X H5Y C36 H6X H6Y C37 H7X H7Y C38 H8X H8Y C39 H9X H9Y C310H10X
H10YC311H11XH11YC312H12XH12YC313H13XH13YC314H14XH14YC315H15XH15YC316H16XH16YH16Z
N   C12 H12AH12BC13 H13AH13BH13CC14 H14AH14BH14CC15 H15AH15BH15CC11 H11AH11BP   
O13 O14 O12 O11 C1  HA  HB  C2  HS  O21 C21 O22 C22 H2R H2S C3  HX  HY  O31 C31 
O32 C32 H2X H2Y C23 H3R H3S C24 H4R H4S C25 H5R H5S C26 H6R H6S C27 H7R H7S C28 
H8R H8S C29 H91 C210H101C211H11RH11SC212H12RH12SC213H13RH13SC214H14RH14SC215H15R
H15SC216H16RH16SC217H17RH17SC218H18RH18SH18TC33 H3X H3Y C34 H4X H4Y C35 H5X H5Y 
C36 H6X H6Y C37 H7X H7Y C38 H8X H8Y C39 H9X H9Y C310H10XH10YC311H11XH11YC312H12X
H12YC313H13XH13YC314H14XH14YC315H15XH15YC316H16XH16YH16ZN   C12 H12AH12BC13 H13A
H13BH13CC14 H14AH14BH14CC15 H15AH15BH15CC11 H11AH11BP   O13 O14 O12 O11 C1  HA  
HB  C2  HS  O21 C21 O22 C22 H2R H2S C3  HX  HY  O31 C31 O32 C32 H2X H2Y C23 H3R 
H3S C24 H4R H4S C25 H5R H5S C26 H6R H6S C27 H7R H7S C28 H8R H8S C29 H91 C210H101
C211H11RH11SC212H12RH12SC213H13RH13SC214H14RH14SC215H15RH15SC216H16RH16SC217H17R
H17SC218H18RH18SH18TC33 H3X H3Y C34 H4X H4Y C35 H5X H5Y C36 H6X H6Y C37 H7X H7Y 
C38 H8X H8Y C39 H9X H9Y C310H10XH10YC311H11XH11YC312H12XH12YC313H13XH13YC314H14X
H14YC315H15XH15YC316H16XH16YH16ZN   C12 H12AH12BC13 H13AH13BH13CC14 H14AH14BH14C
C15 H15AH15BH15CC11 H11AH11BP   O13 O14 O12 O11 C1  HA  HB  C2  HS  O21 C21 O22 
C22 H2R H2S C3  HX  HY  O31 C31 O32 C32 H2X H2Y C23 H3R H3S C24 H4R H4S C25 H5R 
H5S C26 H6R H6S C27 H7R H7S C28 H8R H8S C29 H91 C210H101C211H11RH11SC212H12RH12S
C213H13RH13SC214H14RH14SC215H15RH15SC216H16RH16SC217H17RH17SC218H18RH18SH18TC33 
H3X H3Y C34 H4X H4Y C35 H5X H5Y C36 H6X H6Y C37 H7X H7Y C38 H8X H8Y C39 H9X H9Y 
C310H10XH10YC311H11XH11YC312H12XH12YC313H13XH13YC314H14XH14YC315H15XH15YC316H16X
H16YH16ZN   C12 H12AH12BC13 H13AH13BH13CC14 H14AH14BH14CC15 H15AH15BH15CC11 H11A
H11BP   O13 O14 O12 O11 C1  HA  HB  C2  HS  O21 C21 O22 C22 H2R H2S C3  HX  HY  
O31 C31 O32 C32 H2X H2Y C23 H3R H3S C24 H4R H4S C25 H5R H5S C26 H6R H6S C27 H7R 
H7S C28 H8R H8S C29 H91 C210H101C211H11RH11SC212H12RH12SC213H13RH13SC214H14RH14S
C215H15RH15SC216H16RH16SC217H17RH17SC218H18RH18SH18TC33 H3X H3Y C34 H4X H4Y C35 
H5X H5Y C36 H6X H6Y C37 H7X H7Y C38 H8X H8Y C39 H9X H9Y C310H10XH10YC311H11XH11Y
C312H12XH12YC313H13XH13YC314H14XH14YC315H15XH15YC316H16XH16YH16ZN   C12 H12AH12B
C13 H13AH13BH13CC14 H14AH14BH14CC15 H15AH15BH15CC11 H11AH11BP   O13 O14 O12 O11 
C1  HA  HB  C2  HS  O21 C21 O22 C22 H2R H2S C3  HX  HY  O31 C31 O32 C32 H2X H2Y 
C23 H3R H3S C24 H4R H4S C25 H5R H5S C26 H6R H6S C27 H7R H7S C28 H8R H8S C29 H91 
C210H101C211H11RH11SC212H12RH12SC213H13RH13SC214H14RH14SC215H15RH15SC216H16RH16S
C217H17RH17SC218H18RH18SH18TC33 H3X H3Y C34 H4X H4Y C35 H5X H5Y C36 H6X H6Y C37 
H7X H7Y C38 H8X H8Y C39 H9X H9Y C310H10XH10YC311H11XH11YC312H12XH12YC313H13XH13Y
C314H14XH14YC315H15XH15YC316H16XH16YH16ZN   C12 H12AH12BC13 H13AH13BH13CC14 H14A
H14BH14CC15 H15AH15BH15CC11 H11AH11BP   O13 O14 O12 O11 C1  HA  HB  C2  HS  O21 
C21 O22 C22 H2R H2S C3  HX  HY  O31 C31 O32 C32 H2X H2Y C23 H3R H3S C24 H4R H4S 
C25 H5R H5S C26 H6R H6S C27 H7R H7S C28 H8R H8S C29 H91 C210H101C211H11RH11SC212
H12RH12SC213H13RH13SC214H14RH14SC215H15RH15SC216H16RH16SC217H17RH17SC218H18RH18S
H18TC33 H3X H3Y C34 H4X H4Y C35 H5X H5Y C36 H6X H6Y C37 H7X H7Y C38 H8X H8Y C39 
H9X H9Y C310H10XH10YC311H11XH11YC312H12XH12YC313H13XH13YC314H14XH14YC315H15XH15Y
C316H16XH16YH16ZN   C12 H12AH12BC13 H13AH13BH13CC14 H14AH14BH14CC15 H15AH15BH15C
C11 H11AH11BP   O13 O14 O12 O11 C1  HA  HB  C2  HS  O21 C21 O22 C22 H2R H2S C3  
HX  HY  O31 C31 O32 C32 H2X H2Y C23 H3R H3S C24 H4R H4S C25 H5R H5S C26 H6R H6S 
C27 H7R H7S C28 H8R H8S C29 H91 C210H101C211H11RH11SC212H12RH12SC213H13RH13SC214
H14RH14SC215H15RH15SC216H16RH16SC217H17RH17SC218H18RH18SH18TC33 H3X H3Y C34 H4X 
H4Y C35 H5X H5Y C36 H6X H6Y C37 H7X H7Y C38 H8X H8Y C39 H9X H9Y C310H10XH10YC311
H11XH11YC312H12XH12YC313H13XH13YC314H14XH14YC315H15XH15YC316H16XH16YH16ZN   C12 
H12AH12BC13 H13AH13BH13CC14 H14AH14BH14CC15 H15AH15BH15CC11 H11AH11BP   O13 O14 
O12 O11 C1  HA  HB  C2  HS  O21 C21 O22 C22 H2R H2S C3  HX  HY  O31 C31 O32 C32 
H2X H2Y C23 H3R H3S C24 H4R H4S C25 H5R H5S C26 H6R H6S C27 H7R H7S C28 H8R H8S 
C29 H91 C210H101C211H11RH11SC212H12RH12SC213H13RH13SC214H14RH14SC215H15RH15SC216
H16RH16SC217H17RH17SC218H18RH18SH18TC33 H3X H3Y C34 H4X H4Y C35 H5X H5Y C36 H6X 
H6Y C37 H7X H7Y C38 H8X H8Y C39 H9X H9Y C310H10XH10YC311H11XH11YC312H12XH12YC313
H13XH13YC314H14XH14YC315H15XH15YC316H16XH16YH16ZN   C12 H12AH12BC13 H13AH13BH13C
C14 H14AH14BH14CC15 H15AH15BH15CC11 H11AH11BP   O13 O14 O12 O11 C1  HA  HB  C2  
HS  O21 C21 O22 C22 H2R H2S C3  HX  HY  O31 C31 O32 C32 H2X H2Y C23 H3R H3S C24 
H4R H4S C25 H5R H5S C26 H6R H6S C27 H7R H7S C28 H8R H8S C29 H91 C210H101C211H11R
H11SC212H12RH12SC213H13RH13SC214H14RH14SC215H15RH15SC216H16RH16SC217H17RH17SC218
H18RH18SH18TC33 H3X H3Y C34 H4X H4Y C35 H5X H5Y C36 H6X H6Y C37 H7X H7Y C38 H8X 
H8Y C39 H9X H9Y C310H10XH10YC311H11XH11YC312H12XH12YC313H13XH13YC314H14XH14YC315
H15XH15YC316H16XH16YH16ZN   C12 H12AH12BC13 H13AH13BH13CC14 H14AH14BH14CC15 H15A
H15BH15CC11 H11AH11BP   O13 O14 O12 O11 C1  HA  HB  C2  HS  O21 C21 O22 C22 H2R 
H2S C3  HX  HY  O31 C31 O32 C32 H2X H2Y C23 H3R H3S C24 H4R H4S C25 H5R H5S C26 
H6R H6S C27 H7R H7S C28 H8R H8S C29 H91 C210H101C211H11RH11SC212H12RH12SC213H13R
H13SC214H14RH14SC215H15RH15SC216H16RH16SC217H17RH17SC218H18RH18SH18TC33 H3X H3Y 
C34 H4X H4Y C35 H5X H5Y C36 H6X H6Y C37 H7X H7Y C38 H8X H8Y C39 H9X H9Y C310H10X
H10YC311H11XH11YC312H12XH12YC313H13XH13YC314H14XH14YC315H15XH15YC316H16XH16YH16Z
N   C12 H12AH12BC13 H13AH13BH13CC14 H14AH14BH14CC15 H15AH15BH15CC11 H11AH11BP   
O13 O14 O12 O11 C1  HA  HB  C2  HS  O21 C21 O22 C22 H2R H2S C3  HX  HY  O31 C31 
O32 C32 H2X H2Y C23 H3R H3S C24 H4R H4S C25 H5R H5S C26 H6R H6S C27 H7R H7S C28 
H8R H8S C29 H91 C210H101C211H11RH11SC212H12RH12SC213H13RH13SC214H14RH14SC215H15R
H15SC216H16RH16SC217H17RH17SC218H18RH18SH18TC33 H3X H3Y C34 H4X H4Y C35 H5X H5Y 
C36 H6X H6Y C37 H7X H7Y C38 H8X H8Y C39 H9X H9Y C310H10XH10YC311H11XH11YC312H12X
H12YC313H13XH13YC314H14XH14YC315H15XH15YC316H16XH16YH16ZN   C12 H12AH12BC13 H13A
H13BH13CC14 H14AH14BH14CC15 H15AH15BH15CC11 H11AH11BP   O13 O14 O12 O11 C1  HA  
HB  C2  HS  O21 C21 O22 C22 H2R H2S C3  HX  HY  O31 C31 O32 C32 H2X H2Y C23 H3R 
H3S C24 H4R H4S C25 H5R H5S C26 H6R H6S C27 H7R H7S C28 H8R H8S C29 H91 C210H101
C211H11RH11SC212H12RH12SC213H13RH13SC214H14RH14SC215H15RH15SC216H16RH16SC217H17R
H17SC218H18RH18SH18TC33 H3X H3Y C34 H4X H4Y C35 H5X H5Y C36 H6X H6Y C37 H7X H7Y 
C38 H8X H8Y C39 H9X H9Y C310H10XH10YC311H11XH11YC312H12XH12YC313H13XH13YC314H14X
H14YC315H15XH15YC316H16XH16YH16ZN   C12 H12AH12BC13 H13AH13BH13CC14 H14AH14BH14C
C15 H15AH15BH15CC11 H11AH11BP   O13 O14 O12 O11 C1  HA  HB  C2  HS  O21 C21 O22 
C22 H2R H2S C3  HX  HY  O31 C31 O32 C32 H2X H2Y C23 H3R H3S C24 H4R H4S C25 H5R 
H5S C26 H6R H6S C27 H7R H7S C28 H8R H8S C29 H91 C210H101C211H11RH11SC212H12RH12S
C213H13RH13SC214H14RH14SC215H15RH15SC216H16RH16SC217H17RH17SC218H18RH18SH18TC33 
H3X H3Y C34 H4X H4Y C35 H5X H5Y C36 H6X H6Y C37 H7X H7Y C38 H8X H8Y C39 H9X H9Y 
C310H10XH10YC311H11XH11YC312H12XH12YC313H13XH13YC314H14XH14YC315H15XH15YC316H16X
H16YH16ZN   C12 H12AH12BC13 H13AH13BH13CC14 H14AH14BH14CC15 H15AH15BH15CC11 H11A
H11BP   O13 O14 O12 O11 C1  HA  HB  C2  HS  O21 C21 O22 C22 H2R H2S C3  HX  HY  
O31 C31 O32 C32 H2X H2Y C23 H3R H3S C24 H4R H4S C25 H5R H5S C26 H6R H6S C27 H7R 
H7S C28 H8R H8S C29 H91 C210H101C211H11RH11SC212H12RH12SC213H13RH13SC214H14RH14S
C215H15RH15SC216H16RH16SC217H17RH17SC218H18RH18SH18TC33 H3X H3Y C34 H4X H4Y C35 
H5X H5Y C36 H6X H6Y C37 H7X H7Y C38 H8X H8Y C39 H9X H9Y C310H10XH10YC311H11XH11Y
C312H12XH12YC313H13XH13YC314H14XH14YC315H15XH15YC316H16XH16YH16ZN   C12 H12AH12B
C13 H13AH13BH13CC14 H14AH14BH14CC15 H15AH15BH15CC11 H11AH11BP   O13 O14 O12 O11 
C1  HA  HB  C2  HS  O21 C21 O22 C22 H2R H2S C3  HX  HY  O31 C31 O32 C32 H2X H2Y 
C23 H3R H3S C24 H4R H4S C25 H5R H5S C26 H6R H6S C27 H7R H7S C28 H8R H8S C29 H91 
C210H101C211H11RH11SC212H12RH12SC213H13RH13SC214H14RH14SC215H15RH15SC216H16RH16S
C217H17RH17SC218H18RH18SH18TC33 H3X H3Y C34 H4X H4Y C35 H5X H5Y C36 H6X H6Y C37 
H7X H7Y C38 H8X H8Y C39 H9X H9Y C310H10XH10YC311H11XH11YC312H12XH12YC313H13XH13Y
C314H14XH14YC315H15XH15YC316H16XH16YH16ZN   C12 H12AH12BC13 H13AH13BH13CC14 H14A
H14BH14CC15 H15AH15BH15CC11 H11AH11BP   O13 O14 O12 O11 C1  HA  HB  C2  HS  O21 
C21 O22 C22 H2R H2S C3  HX  HY  O31 C31 O32 C32 H2X H2Y C23 H3R H3S C24 H4R H4S 
C25 H5R H5S C26 H6R H6S C27 H7R H7S C28 H8R H8S C29 H91 C210H101C211H11RH11SC212
H12RH12SC213H13RH13SC214H14RH14SC215H15RH15SC216H16RH16SC217H17RH17SC218H18RH18S
H18TC33 H3X H3Y C34 H4X H4Y C35 H5X H5Y C36 H6X H6Y C37 H7X H7Y C38 H8X H8Y C39 
H9X H9Y C310H10XH10YC311H11XH11YC312H12XH12YC313H13XH13YC314H14XH14YC315H15XH15Y
C316H16XH16YH16ZN   C12 H12AH12BC13 H13AH13BH13CC14 H14AH14BH14CC15 H15AH15BH15C
C11 H11AH11BP   O13 O14 O12 O11 C1  HA  HB  C2  HS  O21 C21 O22 C22 H2R H2S C3  
HX  HY  O31 C31 O32 C32 H2X H2Y C23 H3R H3S C24 H4R H4S C25 H5R H5S C26 H6R H6S 
C27 H7R H7S C28 H8R H8S C29 H91 C210H101C211H11RH11SC212H12RH12SC213H13RH13SC214
H14RH14SC215H15RH15SC216H16RH16SC217H17RH17SC218H18RH18SH18TC33 H3X H3Y C34 H4X 
H4Y C35 H5X H5Y C36 H6X H6Y C37 H7X H7Y C38 H8X H8Y C39 H9X H9Y C310H10XH10YC311
H11XH11YC312H12XH12YC313H13XH13YC314H14XH14YC315H15XH15YC316H16XH16YH16ZN   C12 
H12AH12BC13 H13AH13BH13CC14 H14AH14BH14CC15 H15AH15BH15CC11 H11AH11BP   O13 O14 
O12 O11 C1  HA  HB  C2  HS  O21 C21 O22 C22 H2R H2S C3  HX  HY  O31 C31 O32 C32 
H2X H2Y C23 H3R H3S C24 H4R H4S C25 H5R H5S C26 H6R H6S C27 H7R H7S C28 H8R H8S 
C29 H91 C210H101C211H11RH11SC212H12RH12SC213H13RH13SC214H14RH14SC215H15RH15SC216
H16RH16SC217H17RH17SC218H18RH18SH18TC33 H3X H3Y C34 H4X H4Y C35 H5X H5Y C36 H6X 
H6Y C37 H7X H7Y C38 H8X H8Y C39 H9X H9Y C310H10XH10YC311H11XH11YC312H12XH12YC313
H13XH13YC314H14XH14YC315H15XH15YC316H16XH16YH16ZN   C12 H12AH12BC13 H13AH13BH13C
C14 H14AH14BH14CC15 H15AH15BH15CC11 H11AH11BP   O13 O14 O12 O11 C1  HA  HB  C2  
HS  O21 C21 O22 C22 H2R H2S C3  HX  HY  O31 C31 O32 C32 H2X H2Y C23 H3R H3S C24 
H4R H4S C25 H5R H5S C26 H6R H6S C27 H7R H7S C28 H8R H8S C29 H91 C210H101C211H11R
H11SC212H12RH12SC213H13RH13SC214H14RH14SC215H15RH15SC216H16RH16SC217H17RH17SC218
H18RH18SH18TC33 H3X H3Y C34 H4X H4Y C35 H5X H5Y C36 H6X H6Y C37 H7X H7Y C38 H8X 
H8Y C39 H9X H9Y C310H10XH10YC311H11XH11YC312H12XH12YC313H13XH13YC314H14XH14YC315
H15XH15YC316H16XH16YH16ZN   C12 H12AH12BC13 H13AH13BH13CC14 H14AH14BH14CC15 H15A
H15BH15CC11 H11AH11BP   O13 O14 O12 O11 C1  HA  HB  C2  HS  O21 C21 O22 C22 H2R 
H2S C3  HX  HY  O31 C31 O32 C32 H2X H2Y C23 H3R H3S C24 H4R H4S C25 H5R H5S C26 
H6R H6S C27 H7R H7S C28 H8R H8S C29 H91 C210H101C211H11RH11SC212H12RH12SC213H13R
H13SC214H14RH14SC215H15RH15SC216H16RH16SC217H17RH17SC218H18RH18SH18TC33 H3X H3Y 
C34 H4X H4Y C35 H5X H5Y C36 H6X H6Y C37 H7X H7Y C38 H8X H8Y C39 H9X H9Y C310H10X
H10YC311H11XH11YC312H12XH12YC313H13XH13YC314H14XH14YC315H15XH15YC316H16XH16YH16Z
N   C12 H12AH12BC13 H13AH13BH13CC14 H14AH14BH14CC15 H15AH15BH15CC11 H11AH11BP   
O13 O14 O12 O11 C1  HA  HB  C2  HS  O21 C21 O22 C22 H2R H2S C3  HX  HY  O31 C31 
O32 C32 H2X H2Y C23 H3R H3S C24 H4R H4S C25 H5R H5S C26 H6R H6S C27 H7R H7S C28 
H8R H8S C29 H91 C210H101C211H11RH11SC212H12RH12SC213H13RH13SC214H14RH14SC215H15R
H15SC216H16RH16SC217H17RH17SC218H18RH18SH18TC33 H3X H3Y C34 H4X H4Y C35 H5X H5Y 
C36 H6X H6Y C37 H7X H7Y C38 H8X H8Y C39 H9X H9Y C310H10XH10YC311H11XH11YC312H12X
H12YC313H13XH13YC314H14XH14YC315H15XH15YC316H16XH16YH16ZN   C12 H12AH12BC13 H13A
H13BH13CC14 H14AH14BH14CC15 H15AH15BH15CC11 H11AH11BP   O13 O14 O12 O11 C1  HA  
HB  C2  HS  O21 C21 O22 C22 H2R H2S C3  HX  HY  O31 C31 O32 C32 H2X H2Y C23 H3R 
H3S C24 H4R H4S C25 H5R H5S C26 H6R H6S C27 H7R H7S C28 H8R H8S C29 H91 C210H101
C211H11RH11SC212H12RH12SC213H13RH13SC214H14RH14SC215H15RH15SC216H16RH16SC217H17R
H17SC218H18RH18SH18TC33 H3X H3Y C34 H4X H4Y C35 H5X H5Y C36 H6X H6Y C37 H7X H7Y 
C38 H8X H8Y C39 H9X H9Y C310H10XH10YC311H11XH11YC312H12XH12YC313H13XH13YC314H14X
H14YC315H15XH15YC316H16XH16YH16ZN   C12 H12AH12BC13 H13AH13BH13CC14 H14AH14BH14C
C15 H15AH15BH15CC11 H11AH11BP   O13 O14 O12 O11 C1  HA  HB  C2  HS  O21 C21 O22 
C22 H2R H2S C3  HX  HY  O31 C31 O32 C32 H2X H2Y C23 H3R H3S C24 H4R H4S C25 H5R 
H5S C26 H6R H6S C27 H7R H7S C28 H8R H8S C29 H91 C210H101C211H11RH11SC212H12RH12S
C213H13RH13SC214H14RH14SC215H15RH15SC216H16RH16SC217H17RH17SC218H18RH18SH18TC33 
H3X H3Y C34 H4X H4Y C35 H5X H5Y C36 H6X H6Y C37 H7X H7Y C38 H8X H8Y C39 H9X H9Y 
C310H10XH10YC311H11XH11YC312H12XH12YC313H13XH13YC314H14XH14YC315H15XH15YC316H16X
H16YH16ZN   C12 H12AH12BC13 H13AH13BH13CC14 H14AH14BH14CC15 H15AH15BH15CC11 H11A
H11BP   O13 O14 O12 O11 C1  HA  HB  C2  HS  O21 C21 O22 C22 H2R H2S C3  HX  HY  
O31 C31 O32 C32 H2X H2Y C23 H3R H3S C24 H4R H4S C25 H5R H5S C26 H6R H6S C27 H7R 
H7S C28 H8R H8S C29 H91 C210H101C211H11RH11SC212H12RH12SC213H13RH13SC214H14RH14S
C215H15RH15SC216H16RH16SC217H17RH17SC218H18RH18SH18TC33 H3X H3Y C34 H4X H4Y C35 
H5X H5Y C36 H6X H6Y C37 H7X H7Y C38 H8X H8Y C39 H9X H9Y C310H10XH10YC311H11XH11Y
C312H12XH12YC313H13XH13YC314H14XH14YC315H15XH15YC316H16XH16YH16ZN   C12 H12AH12B
C13 H13AH13BH13CC14 H14AH14BH14CC15 H15AH15BH15CC11 H11AH11BP   O13 O14 O12 O11 
C1  HA  HB  C2  HS  O21 C21 O22 C22 H2R H2S C3  HX  HY  O31 C31 O32 C32 H2X H2Y 
C23 H3R H3S C24 H4R H4S C25 H5R H5S C26 H6R H6S C27 H7R H7S C28 H8R H8S C29 H91 
C210H101C211H11RH11SC212H12RH12SC213H13RH13SC214H14RH14SC215H15RH15SC216H16RH16S
C217H17RH17SC218H18RH18SH18TC33 H3X H3Y C34 H4X H4Y C35 H5X H5Y C36 H6X H6Y C37 
H7X H7Y C38 H8X H8Y C39 H9X H9Y C310H10XH10YC311H11XH11YC312H12XH12YC313H13XH13Y
C314H14XH14YC315H15XH15YC316H16XH16YH16ZN   C12 H12AH12BC13 H13AH13BH13CC14 H14A
H14BH14CC15 H15AH15BH15CC11 H11AH11BP   O13 O14 O12 O11 C1  HA  HB  C2  HS  O21 
C21 O22 C22 H2R H2S C3  HX  HY  O31 C31 O32 C32 H2X H2Y C23 H3R H3S C24 H4R H4S 
C25 H5R H5S C26 H6R H6S C27 H7R H7S C28 H8R H8S C29 H91 C210H101C211H11RH11SC212
H12RH12SC213H13RH13SC214H14RH14SC215H15RH15SC216H16RH16SC217H17RH17SC218H18RH18S
H18TC33 H3X H3Y C34 H4X H4Y C35 H5X H5Y C36 H6X H6Y C37 H7X H7Y C38 H8X H8Y C39 
H9X H9Y C310H10XH10YC311H11XH11YC312H12XH12YC313H13XH13YC314H14XH14YC315H15XH15Y
C316H16XH16YH16ZN   C12 H12AH12BC13 H13AH13BH13CC14 H14AH14BH14CC15 H15AH15BH15C
C11 H11AH11BP   O13 O14 O12 O11 C1  HA  HB  C2  HS  O21 C21 O22 C22 H2R H2S C3  
HX  HY  O31 C31 O32 C32 H2X H2Y C23 H3R H3S C24 H4R H4S C25 H5R H5S C26 H6R H6S 
C27 H7R H7S C28 H8R H8S C29 H91 C210H101C211H11RH11SC212H12RH12SC213H13RH13SC214
H14RH14SC215H15RH15SC216H16RH16SC217H17RH17SC218H18RH18SH18TC33 H3X H3Y C34 H4X 
H4Y C35 H5X H5Y C36 H6X H6Y C37 H7X H7Y C38 H8X H8Y C39 H9X H9Y C310H10XH10YC311
H11XH11YC312H12XH12YC313H13XH13YC314H14XH14YC315H15XH15YC316H16XH16YH16ZN   C12 
H12AH12BC13 H13AH13BH13CC14 H14AH14BH14CC15 H15AH15BH15CC11 H11AH11BP   O13 O14 
O12 O11 C1  HA  HB  C2  HS  O21 C21 O22 C22 H2R H2S C3  HX  HY  O31 C31 O32 C32 
H2X H2Y C23 H3R H3S C24 H4R H4S C25 H5R H5S C26 H6R H6S C27 H7R H7S C28 H8R H8S 
C29 H91 C210H101C211H11RH11SC212H12RH12SC213H13RH13SC214H14RH14SC215H15RH15SC216
H16RH16SC217H17RH17SC218H18RH18SH18TC33 H3X H3Y C34 H4X H4Y C35 H5X H5Y C36 H6X 
H6Y C37 H7X H7Y C38 H8X H8Y C39 H9X H9Y C310H10XH10YC311H11XH11YC312H12XH12YC313
H13XH13YC314H14XH14YC315H15XH15YC316H16XH16YH16ZN   C12 H12AH12BC13 H13AH13BH13C
C14 H14AH14BH14CC15 H15AH15BH15CC11 H11AH11BP   O13 O14 O12 O11 C1  HA  HB  C2  
HS  O21 C21 O22 C22 H2R H2S C3  HX  HY  O31 C31 O32 C32 H2X H2Y C23 H3R H3S C24 
H4R H4S C25 H5R H5S C26 H6R H6S C27 H7R H7S C28 H8R H8S C29 H91 C210H101C211H11R
H11SC212H12RH12SC213H13RH13SC214H14RH14SC215H15RH15SC216H16RH16SC217H17RH17SC218
H18RH18SH18TC33 H3X H3Y C34 H4X H4Y C35 H5X H5Y C36 H6X H6Y C37 H7X H7Y C38 H8X 
H8Y C39 H9X H9Y C310H10XH10YC311H11XH11YC312H12XH12YC313H13XH13YC314H14XH14YC315
H15XH15YC316H16XH16YH16ZN   C12 H12AH12BC13 H13AH13BH13CC14 H14AH14BH14CC15 H15A
H15BH15CC11 H11AH11BP   O13 O14 O12 O11 C1  HA  HB  C2  HS  O21 C21 O22 C22 H2R 
H2S C3  HX  HY  O31 C31 O32 C32 H2X H2Y C23 H3R H3S C24 H4R H4S C25 H5R H5S C26 
H6R H6S C27 H7R H7S C28 H8R H8S C29 H91 C210H101C211H11RH11SC212H12RH12SC213H13R
H13SC214H14RH14SC215H15RH15SC216H16RH16SC217H17RH17SC218H18RH18SH18TC33 H3X H3Y 
C34 H4X H4Y C35 H5X H5Y C36 H6X H6Y C37 H7X H7Y C38 H8X H8Y C39 H9X H9Y C310H10X
H10YC311H11XH11YC312H12XH12YC313H13XH13YC314H14XH14YC315H15XH15YC316H16XH16YH16Z
N   C12 H12AH12BC13 H13AH13BH13CC14 H14AH14BH14CC15 H15AH15BH15CC11 H11AH11BP   
O13 O14 O12 O11 C1  HA  HB  C2  HS  O21 C21 O22 C22 H2R H2S C3  HX  HY  O31 C31 
O32 C32 H2X H2Y C23 H3R H3S C24 H4R H4S C25 H5R H5S C26 H6R H6S C27 H7R H7S C28 
H8R H8S C29 H91 C210H101C211H11RH11SC212H12RH12SC213H13RH13SC214H14RH14SC215H15R
H15SC216H16RH16SC217H17RH17SC218H18RH18SH18TC33 H3X H3Y C34 H4X H4Y C35 H5X H5Y 
C36 H6X H6Y C37 H7X H7Y C38 H8X H8Y C39 H9X H9Y C310H10XH10YC311H11XH11YC312H12X
H12YC313H13XH13YC314H14XH14YC315H15XH15YC316H16XH16YH16ZN   C12 H12AH12BC13 H13A
H13BH13CC14 H14AH14BH14CC15 H15AH15BH15CC11 H11AH11BP   O13 O14 O12 O11 C1  HA  
HB  C2  HS  O21 C21 O22 C22 H2R H2S C3  HX  HY  O31 C31 O32 C32 H2X H2Y C23 H3R 
H3S C24 H4R H4S C25 H5R H5S C26 H6R H6S C27 H7R H7S C28 H8R H8S C29 H91 C210H101
C211H11RH11SC212H12RH12SC213H13RH13SC214H14RH14SC215H15RH15SC216H16RH16SC217H17R
H17SC218H18RH18SH18TC33 H3X H3Y C34 H4X H4Y C35 H5X H5Y C36 H6X H6Y C37 H7X H7Y 
C38 H8X H8Y C39 H9X H9Y C310H10XH10YC311H11XH11YC312H12XH12YC313H13XH13YC314H14X
H14YC315H15XH15YC316H16XH16YH16ZN   C12 H12AH12BC13 H13AH13BH13CC14 H14AH14BH14C
C15 H15AH15BH15CC11 H11AH11BP   O13 O14 O12 O11 C1  HA  HB  C2  HS  O21 C21 O22 
C22 H2R H2S C3  HX  HY  O31 C31 O32 C32 H2X H2Y C23 H3R H3S C24 H4R H4S C25 H5R 
H5S C26 H6R H6S C27 H7R H7S C28 H8R H8S C29 H91 C210H101C211H11RH11SC212H12RH12S
C213H13RH13SC214H14RH14SC215H15RH15SC216H16RH16SC217H17RH17SC218H18RH18SH18TC33 
H3X H3Y C34 H4X H4Y C35 H5X H5Y C36 H6X H6Y C37 H7X H7Y C38 H8X H8Y C39 H9X H9Y 
C310H10XH10YC311H11XH11YC312H12XH12YC313H13XH13YC314H14XH14YC315H15XH15YC316H16X
H16YH16ZN   C12 H12AH12BC13 H13AH13BH13CC14 H14AH14BH14CC15 H15AH15BH15CC11 H11A
H11BP   O13 O14 O12 O11 C1  HA  HB  C2  HS  O21 C21 O22 C22 H2R H2S C3  HX  HY  
O31 C31 O32 C32 H2X H2Y C23 H3R H3S C24 H4R H4S C25 H5R H5S C26 H6R H6S C27 H7R 
H7S C28 H8R H8S C29 H91 C210H101C211H11RH11SC212H12RH12SC213H13RH13SC214H14RH14S
C215H15RH15SC216H16RH16SC217H17RH17SC218H18RH18SH18TC33 H3X H3Y C34 H4X H4Y C35 
H5X H5Y C36 H6X H6Y C37 H7X H7Y C38 H8X H8Y C39 H9X H9Y C310H10XH10YC311H11XH11Y
C312H12XH12YC313H13XH13YC314H14XH14YC315H15XH15YC316H16XH16YH16ZN   C12 H12AH12B
C13 H13AH13BH13CC14 H14AH14BH14CC15 H15AH15BH15CC11 H11AH11BP   O13 O14 O12 O11 
C1  HA  HB  C2  HS  O21 C21 O22 C22 H2R H2S C3  HX  HY  O31 C31 O32 C32 H2X H2Y 
C23 H3R H3S C24 H4R H4S C25 H5R H5S C26 H6R H6S C27 H7R H7S C28 H8R H8S C29 H91 
C210H101C211H11RH11SC212H12RH12SC213H13RH13SC214H14RH14SC215H15RH15SC216H16RH16S
C217H17RH17SC218H18RH18SH18TC33 H3X H3Y C34 H4X H4Y C35 H5X H5Y C36 H6X H6Y C37 
H7X H7Y C38 H8X H8Y C39 H9X H9Y C310H10XH10YC311H11XH11YC312H12XH12YC313H13XH13Y
C314H14XH14YC315H15XH15YC316H16XH16YH16ZN   C12 H12AH12BC13 H13AH13BH13CC14 H14A
H14BH14CC15 H15AH15BH15CC11 H11AH11BP   O13 O14 O12 O11 C1  HA  HB  C2  HS  O21 
C21 O22 C22 H2R H2S C3  HX  HY  O31 C31 O32 C32 H2X H2Y C23 H3R H3S C24 H4R H4S 
C25 H5R H5S C26 H6R H6S C27 H7R H7S C28 H8R H8S C29 H91 C210H101C211H11RH11SC212
H12RH12SC213H13RH13SC214H14RH14SC215H15RH15SC216H16RH16SC217H17RH17SC218H18RH18S
H18TC33 H3X H3Y C34 H4X H4Y C35 H5X H5Y C36 H6X H6Y C37 H7X H7Y C38 H8X H8Y C39 
H9X H9Y C310H10XH10YC311H11XH11YC312H12XH12YC313H13XH13YC314H14XH14YC315H15XH15Y
C316H16XH16YH16ZN   C12 H12AH12BC13 H13AH13BH13CC14 H14AH14BH14CC15 H15AH15BH15C
C11 H11AH11BP   O13 O14 O12 O11 C1  HA  HB  C2  HS  O21 C21 O22 C22 H2R H2S C3  
HX  HY  O31 C31 O32 C32 H2X H2Y C23 H3R H3S C24 H4R H4S C25 H5R H5S C26 H6R H6S 
C27 H7R H7S C28 H8R H8S C29 H91 C210H101C211H11RH11SC212H12RH12SC213H13RH13SC214
H14RH14SC215H15RH15SC216H16RH16SC217H17RH17SC218H18RH18SH18TC33 H3X H3Y C34 H4X 
H4Y C35 H5X H5Y C36 H6X H6Y C37 H7X H7Y C38 H8X H8Y C39 H9X H9Y C310H10XH10YC311
H11XH11YC312H12XH12YC313H13XH13YC314H14XH14YC315H15XH15YC316H16XH16YH16ZN   C12 
H12AH12BC13 H13AH13BH13CC14 H14AH14BH14CC15 H15AH15BH15CC11 H11AH11BP   O13 O14 
O12 O11 C1  HA  HB  C2  HS  O21 C21 O22 C22 H2R H2S C3  HX  HY  O31 C31 O32 C32 
H2X H2Y C23 H3R H3S C24 H4R H4S C25 H5R H5S C26 H6R H6S C27 H7R H7S C28 H8R H8S 
C29 H91 C210H101C211H11RH11SC212H12RH12SC213H13RH13SC214H14RH14SC215H15RH15SC216
H16RH16SC217H17RH17SC218H18RH18SH18TC33 H3X H3Y C34 H4X H4Y C35 H5X H5Y C36 H6X 
H6Y C37 H7X H7Y C38 H8X H8Y C39 H9X H9Y C310H10XH10YC311H11XH11YC312H12XH12YC313
H13XH13YC314H14XH14YC315H15XH15YC316H16XH16YH16ZSOD SOD SOD SOD SOD SOD SOD SOD 
SOD SOD SOD SOD SOD SOD SOD SOD SOD SOD SOD SOD SOD SOD SOD SOD SOD SOD SOD SOD 
SOD SOD SOD SOD SOD SOD SOD SOD SOD CLA CLA CLA CLA CLA CLA CLA CLA CLA CLA CLA 
CLA CLA CLA CLA CLA CLA CLA CLA CLA CLA CLA CLA CLA CLA CLA CLA CLA CLA CLA CLA 
CLA CLA CLA CLA CLA CLA CLA CLA CLA CLA CLA CLA CLA CLA CLA CLA CLA CLA CLA O   
H1  H2  O   H1  H2  O   H1  H2  O   H1  H2  O   H1  H2  O   H1  H2  O   H1  H2  
O   H1  H2  O   H1  H2  O   H1  H2  O   H1  H2  O   H1  H2  O   H1  H2  O   H1  
H2  O   H1  H2  O   H1  H2  O   H1  H2  O   H1  H2  O   H1  H2  O   H1  H2  O   
H1  H2  O   H1  H2  O   H1  H2  O   H1  H2  O   H1  H2  O   H1  H2  O   H1  H2  
O   H1  H2  O   H1  H2  O   H1  H2  O   H1  H2  O   H1  H2  O   H1  H2  O   H1  
H2  O   H1  H2  O   H1  H2  O   H1  H2  O   H1  H2  O   H1  H2  O   H1  H2  O   
H1  H2  O   H1  H2  O   H1  H2  O   H1  H2  O   H1  H2  O   H1  H2  O   H1  H2  
O   H1  H2  O   H1  H2  O   H1  H2  O   H1  H2  O   H1  H2  O   H1  H2  O   H1  
H2  O   H1  H2  O   H1  H2  O   H1  H2  O   H1  H2  O   H1  H2  O   H1  H2  O   
H1  H2  O   H1  H2  O   H1  H2  O   H1  H2  O   H1  H2  O   H1  H2  O   H1  H2  
O   H1  H2  O   H1  H2  O   H1  H2  O   H1  H2  O   H1  H2  O   H1  H2  O   H1  
H2  O   H1  H2  O   H1  H2  O   H1  H2  O   H1  H2  O   H1  H2  O   H1  H2  O   
H1  H2  O   H1  H2  O   H1  H2  O   H1  H2  O   H1  H2  O   H1  H2  O   H1  H2  
O   H1  H2  O   H1  H2  O   H1  H2  O   H1  H2  O   H1  H2  O   H1  H2  O   H1  
H2  O   H1  H2  O   H1  H2  O   H1  H2  O   H1  H2  O   H1  H2  O   H1  H2  O   
H1  H2  O   H1  H2  O   H1  H2  O   H1  H2  O   H1  H2  O   H1  H2  O   H1  H2  
O   H1  H2  O   H1  H2  O   H1  H2  O   H1  H2  O   H1  H2  O   H1  H2  O   H1  
H2  O   H1  H2  O   H1  H2  O   H1  H2  O   H1  H2  O   H1  H2  O   H1  H2  O   
H1  H2  O   H1  H2  O   H1  H2  O   H1  H2  O   H1  H2  O   H1  H2  O   H1  H2  
O   H1  H2  O   H1  H2  O   H1  H2  O   H1  H2  O   H1  H2  O   H1  H2  O   H1  
H2  O   H1  H2  O   H1  H2  O   H1  H2  O   H1  H2  O   H1  H2  O   H1  H2  O   
H1  H2  O   H1  H2  O   H1  H2  O   H1  H2  O   H1  H2  O   H1  H2  O   H1  H2  
O   H1  H2  O   H1  H2  O   H1  H2  O   H1  H2  O   H1  H2  O   H1  H2  O   H1  
H2  O   H1  H2  O   H1  H2  O   H1  H2  O   H1  H2  O   H1  H2  O   H1  H2  O   
H1  H2  O   H1  H2  O   H1  H2  O   H1  H2  O   H1  H2  O   H1  H2  O   H1  H2  
O   H1  H2  O   H1  H2  O   H1  H2  O   H1  H2  O   H1  H2  O   H1  H2  O   H1  
H2  O   H1  H2  O   H1  H2  O   H1  H2  O   H1  H2  O   H1  H2  O   H1  H2  O   
H1  H2  O   H1  H2  O   H1  H2  O   H1  H2  O   H1  H2  O   H1  H2  O   H1  H2  
O   H1  H2  O   H1  H2  O   H1  H2  O   H1  H2  O   H1  H2  O   H1  H2  O   H1  
H2  O   H1  H2  O   H1  H2  O   H1  H2  O   H1  H2  O   H1  H2  O   H1  H2  O   
H1  H2  O   H1  H2  O   H1  H2  O   H1  H2  O   H1  H2  O   H1  H2  O   H1  H2  
O   H1  H2  O   H1  H2  O   H1  H2  O   H1  H2  O   H1  H2  O   H1  H2  O   H1  
H2  O   H1  H2  O   H1  H2  O   H1  H2  O   H1  H2  O   H1  H2  O   H1  H2  O   
H1  H2  O   H1  H2  O   H1  H2  O   H1  H2  O   H1  H2  O   H1  H2  O   H1  H2  
O   H1  H2  O   H1  H2  O   H1  H2  O   H1  H2  O   H1  H2  O   H1  H2  O   H1  
H2  O   H1  H2  O   H1  H2  O   H1  H2  O   H1  H2  O   H1  H2  O   H1  H2  O   
H1  H2  O   H1  H2  O   H1  H2  O   H1  H2  O   H1  H2  O   H1  H2  O   H1  H2  
O   H1  H2  O   H1  H2  O   H1  H2  O   H1  H2  O   H1  H2  O   H1  H2  O   H1  
H2  O   H1  H2  O   H1  H2  O   H1  H2  O   H1  H2  O   H1  H2  O   H1  H2  O   
H1  H2  O   H1  H2  O   H1  H2  O   H1  H2  O   H1  H2  O   H1  H2  O   H1  H2  
O   H1  H2  O   H1  H2  O   H1  H2  O   H1  H2  O   H1  H2  O   H1  H2  O   H1  
H2  O   H1  H2  O   H1  H2  O   H1  H2  O   H1  H2  O   H1  H2  O   H1  H2  O   
H1  H2  O   H1  H2  O   H1  H2  O   H1  H2  O   H1  H2  O   H1  H2  O   H1  H2  
O   H1  H2  O   H1  H2  O   H1  H2  O   H1  H2  O   H1  H2  O   H1  H2  O   H1  
H2  O   H1  H2  O   H1  H2  O   H1  H2  O   H1  H2  O   H1  H2  O   H1  H2  O   
H1  H2  O   H1  H2  O   H1  H2  O   H1  H2  O   H1  H2  O   H1  H2  O   H1  H2  
O   H1  H2  O   H1  H2  O   H1  H2  O   H1  H2  O   H1  H2  O   H1  H2  O   H1  
H2  O   H1  H2  O   H1  H2  O   H1  H2  O   H1  H2  O   H1  H2  O   H1  H2  O   
H1  H2  O   H1  H2  O   H1  H2  O   H1  H2  O   H1  H2  O   H1  H2  O   H1  H2  
O   H1  H2  O   H1  H2  O   H1  H2  O   H1  H2  O   H1  H2  O   H1  H2  O   H1  
H2  O   H1  H2  O   H1  H2  O   H1  H2  O   H1  H2  O   H1  H2  O   H1  H2  O   
H1  H2  O   H1  H2  O   H1  H2  O   H1  H2  O   H1  H2  O   H1  H2  O   H1  H2  
O   H1  H2  O   H1  H2  O   H1  H2  O   H1  H2  O   H1  H2  O   H1  H2  O   H1  
H2  O   H1  H2  O   H1  H2  O   H1  H2  O   H1  H2  O   H1  H2  O   H1  H2  O   
H1  H2  O   H1  H2  O   H1  H2  O   H1  H2  O   H1  H2  O   H1  H2  O   H1  H2  
O   H1  H2  O   H1  H2  O   H1  H2  O   H1  H2  O   H1  H2  O   H1  H2  O   H1  
H2  O   H1  H2  O   H1  H2  O   H1  H2  O   H1  H2  O   H1  H2  O   H1  H2  O   
H1  H2  O   H1  H2  O   H1  H2  O   H1  H2  O   H1  H2  O   H1  H2  O   H1  H2  
O   H1  H2  O   H1  H2  O   H1  H2  O   H1  H2  O   H1  H2  O   H1  H2  O   H1  
H2  O   H1  H2  O   H1  H2  O   H1  H2  O   H1  H2  O   H1  H2  O   H1  H2  O   
H1  H2  O   H1  H2  O   H1  H2  O   H1  H2  O   H1  H2  O   H1  H2  O   H1  H2  
O   H1  H2  O   H1  H2  O   H1  H2  O   H1  H2  O   H1  H2  O   H1  H2  O   H1  
H2  O   H1  H2  O   H1  H2  O   H1  H2  O   H1  H2  O   H1  H2  O   H1  H2  O   
H1  H2  O   H1  H2  O   H1  H2  O   H1  H2  O   H1  H2  O   H1  H2  O   H1  H2  
O   H1  H2  O   H1  H2  O   H1  H2  O   H1  H2  O   H1  H2  O   H1  H2  O   H1  
H2  O   H1  H2  O   H1  H2  O   H1  H2  O   H1  H2  O   H1  H2  O   H1  H2  O   
H1  H2  O   H1  H2  O   H1  H2  O   H1  H2  O   H1  H2  O   H1  H2  O   H1  H2  
O   H1  H2  O   H1  H2  O   H1  H2  O   H1  H2  O   H1  H2  O   H1  H2  O   H1  
H2  O   H1  H2  O   H1  H2  O   H1  H2  O   H1  H2  O   H1  H2  O   H1  H2  O   
H1  H2  O   H1  H2  O   H1  H2  O   H1  H2  O   H1  H2  O   H1  H2  O   H1  H2  
O   H1  H2  O   H1  H2  O   H1  H2  O   H1  H2  O   H1  H2  O   H1  H2  O   H1  
H2  O   H1  H2  O   H1  H2  O   H1  H2  O   H1  H2  O   H1  H2  O   H1  H2  O   
H1  H2  O   H1  H2  O   H1  H2  O   H1  H2  O   H1  H2  O   H1  H2  O   H1  H2  
O   H1  H2  O   H1  H2  O   H1  H2  O   H1  H2  O   H1  H2  O   H1  H2  O   H1  
H2  O   H1  H2  O   H1  H2  O   H1  H2  O   H1  H2  O   H1  H2  O   H1  H2  O   
H1  H2  O   H1  H2  O   H1  H2  O   H1  H2  O   H1  H2  O   H1  H2  O   H1  H2  
O   H1  H2  O   H1  H2  O   H1  H2  O   H1  H2  O   H1  H2  O   H1  H2  O   H1  
H2  O   H1  H2  O   H1  H2  O   H1  H2  O   H1  H2  O   H1  H2  O   H1  H2  O   
H1  H2  O   H1  H2  O   H1  H2  O   H1  H2  O   H1  H2  O   H1  H2  O   H1  H2  
O   H1  H2  O   H1  H2  O   H1  H2  O   H1  H2  O   H1  H2  O   H1  H2  O   H1  
H2  O   H1  H2  O   H1  H2  O   H1  H2  O   H1  H2  O   H1  H2  O   H1  H2  O   
H1  H2  O   H1  H2  O   H1  H2  O   H1  H2  O   H1  H2  O   H1  H2  O   H1  H2  
O   H1  H2  O   H1  H2  O   H1  H2  O   H1  H2  O   H1  H2  O   H1  H2  O   H1  
H2  O   H1  H2  O   H1  H2  O   H1  H2  O   H1  H2  O   H1  H2  O   H1  H2  O   
H1  H2  O   H1  H2  O   H1  H2  O   H1  H2  O   H1  H2  O   H1  H2  O   H1  H2  
O   H1  H2  O   H1  H2  O   H1  H2  O   H1  H2  O   H1  H2  O   H1  H2  O   H1  
H2  O   H1  H2  O   H1  H2  O   H1  H2  O   H1  H2  O   H1  H2  O   H1  H2  O   
H1  H2  O   H1  H2  O   H1  H2  O   H1  H2  O   H1  H2  O   H1  H2  O   H1  H2  
O   H1  H2  O   H1  H2  O   H1  H2  O   H1  H2  O   H1  H2  O   H1  H2  O   H1  
H2  O   H1  H2  O   H1  H2  O   H1  H2  O   H1  H2  O   H1  H2  O   H1  H2  O   
H1  H2  O   H1  H2  O   H1  H2  O   H1  H2  O   H1  H2  O   H1  H2  O   H1  H2  
O   H1  H2  O   H1  H2  O   H1  H2  O   H1  H2  O   H1  H2  O   H1  H2  O   H1  
H2  O   H1  H2  O   H1  H2  O   H1  H2  O   H1  H2  O   H1  H2  O   H1  H2  O   
H1  H2  O   H1  H2  O   H1  H2  O   H1  H2  O   H1  H2  O   H1  H2  O   H1  H2  
O   H1  H2  O   H1  H2  O   H1  H2  O   H1  H2  O   H1  H2  O   H1  H2  O   H1  
H2  O   H1  H2  O   H1  H2  O   H1  H2  O   H1  H2  O   H1  H2  O   H1  H2  O   
H1  H2  O   H1  H2  O   H1  H2  O   H1  H2  O   H1  H2  O   H1  H2  O   H1  H2  
O   H1  H2  O   H1  H2  O   H1  H2  O   H1  H2  O   H1  H2  O   H1  H2  O   H1  
H2  O   H1  H2  O   H1  H2  O   H1  H2  O   H1  H2  O   H1  H2  O   H1  H2  O   
H1  H2  O   H1  H2  O   H1  H2  O   H1  H2  O   H1  H2  O   H1  H2  O   H1  H2  
O   H1  H2  O   H1  H2  O   H1  H2  O   H1  H2  O   H1  H2  O   H1  H2  O   H1  
H2  O   H1  H2  O   H1  H2  O   H1  H2  O   H1  H2  O   H1  H2  O   H1  H2  O   
H1  H2  O   H1  H2  O   H1  H2  O   H1  H2  O   H1  H2  O   H1  H2  O   H1  H2  
O   H1  H2  O   H1  H2  O   H1  H2  O   H1  H2  O   H1  H2  O   H1  H2  O   H1  
H2  O   H1  H2  O   H1  H2  O   H1  H2  O   H1  H2  O   H1  H2  O   H1  H2  O   
H1  H2  O   H1  H2  O   H1  H2  O   H1  H2  O   H1  H2  O   H1  H2  O   H1  H2  
O   H1  H2  O   H1  H2  O   H1  H2  O   H1  H2  O   H1  H2  O   H1  H2  O   H1  
H2  O   H1  H2  O   H1  H2  O   H1  H2  O   H1  H2  O   H1  H2  O   H1  H2  O   
H1  H2  O   H1  H2  O   H1  H2  O   H1  H2  O   H1  H2  O   H1  H2  O   H1  H2  
O   H1  H2  O   H1  H2  O   H1  H2  O   H1  H2  O   H1  H2  O   H1  H2  O   H1  
H2  O   H1  H2  O   H1  H2  O   H1  H2  O   H1  H2  O   H1  H2  O   H1  H2  O   
H1  H2  O   H1  H2  O   H1  H2  O   H1  H2  O   H1  H2  O   H1  H2  O   H1  H2  
O   H1  H2  O   H1  H2  O   H1  H2  O   H1  H2  O   H1  H2  O   H1  H2  O   H1  
H2  O   H1  H2  O   H1  H2  O   H1  H2  O   H1  H2  O   H1  H2  O   H1  H2  O   
H1  H2  O   H1  H2  O   H1  H2  O   H1  H2  O   H1  H2  O   H1  H2  O   H1  H2  
O   H1  H2  O   H1  H2  O   H1  H2  O   H1  H2  O   H1  H2  O   H1  H2  O   H1  
H2  O   H1  H2  O   H1  H2  O   H1  H2  O   H1  H2  O   H1  H2  O   H1  H2  O   
H1  H2  O   H1  H2  O   H1  H2  O   H1  H2  O   H1  H2  O   H1  H2  O   H1  H2  
O   H1  H2  O   H1  H2  O   H1  H2  O   H1  H2  O   H1  H2  O   H1  H2  O   H1  
H2  O   H1  H2  O   H1  H2  O   H1  H2  O   H1  H2  O   H1  H2  O   H1  H2  O   
H1  H2  O   H1  H2  O   H1  H2  O   H1  H2  O   H1  H2  O   H1  H2  O   H1  H2  
O   H1  H2  O   H1  H2  O   H1  H2  O   H1  H2  O   H1  H2  O   H1  H2  O   H1  
H2  O   H1  H2  O   H1  H2  O   H1  H2  O   H1  H2  O   H1  H2  O   H1  H2  O   
H1  H2  O   H1  H2  O   H1  H2  O   H1  H2  O   H1  H2  O   H1  H2  O   H1  H2  
O   H1  H2  O   H1  H2  O   H1  H2  O   H1  H2  O   H1  H2  O   H1  H2  O   H1  
H2  O   H1  H2  O   H1  H2  O   H1  H2  O   H1  H2  O   H1  H2  O   H1  H2  O   
H1  H2  O   H1  H2  O   H1  H2  O   H1  H2  O   H1  H2  O   H1  H2  O   H1  H2  
O   H1  H2  O   H1  H2  O   H1  H2  O   H1  H2  O   H1  H2  O   H1  H2  O   H1  
H2  O   H1  H2  O   H1  H2  O   H1  H2  O   H1  H2  O   H1  H2  O   H1  H2  O   
H1  H2  O   H1  H2  O   H1  H2  O   H1  H2  O   H1  H2  O   H1  H2  O   H1  H2  
O   H1  H2  O   H1  H2  O   H1  H2  O   H1  H2  O   H1  H2  O   H1  H2  O   H1  
H2  O   H1  H2  O   H1  H2  O   H1  H2  O   H1  H2  O   H1  H2  O   H1  H2  O   
H1  H2  O   H1  H2  O   H1  H2  O   H1  H2  O   H1  H2  O   H1  H2  O   H1  H2  
O   H1  H2  O   H1  H2  O   H1  H2  O   H1  H2  O   H1  H2  O   H1  H2  O   H1  
H2  O   H1  H2  O   H1  H2  O   H1  H2  O   H1  H2  O   H1  H2  O   H1  H2  O   
H1  H2  O   H1  H2  O   H1  H2  O   H1  H2  O   H1  H2  O   H1  H2  O   H1  H2  
O   H1  H2  O   H1  H2  O   H1  H2  O   H1  H2  O   H1  H2  O   H1  H2  O   H1  
H2  O   H1  H2  O   H1  H2  O   H1  H2  O   H1  H2  O   H1  H2  O   H1  H2  O   
H1  H2  O   H1  H2  O   H1  H2  O   H1  H2  O   H1  H2  O   H1  H2  O   H1  H2  
O   H1  H2  O   H1  H2  O   H1  H2  O   H1  H2  O   H1  H2  O   H1  H2  O   H1  
H2  O   H1  H2  O   H1  H2  O   H1  H2  O   H1  H2  O   H1  H2  O   H1  H2  O   
H1  H2  O   H1  H2  O   H1  H2  O   H1  H2  O   H1  H2  O   H1  H2  O   H1  H2  
O   H1  H2  O   H1  H2  O   H1  H2  O   H1  H2  O   H1  H2  O   H1  H2  O   H1  
H2  O   H1  H2  O   H1  H2  O   H1  H2  O   H1  H2  O   H1  H2  O   H1  H2  O   
H1  H2  O   H1  H2  O   H1  H2  O   H1  H2  O   H1  H2  O   H1  H2  O   H1  H2  
O   H1  H2  O   H1  H2  O   H1  H2  O   H1  H2  O   H1  H2  O   H1  H2  O   H1  
H2  O   H1  H2  O   H1  H2  O   H1  H2  O   H1  H2  O   H1  H2  O   H1  H2  O   
H1  H2  O   H1  H2  O   H1  H2  O   H1  H2  O   H1  H2  O   H1  H2  O   H1  H2  
O   H1  H2  O   H1  H2  O   H1  H2  O   H1  H2  O   H1  H2  O   H1  H2  O   H1  
H2  O   H1  H2  O   H1  H2  O   H1  H2  O   H1  H2  O   H1  H2  O   H1  H2  O   
H1  H2  O   H1  H2  O   H1  H2  O   H1  H2  O   H1  H2  O   H1  H2  O   H1  H2  
O   H1  H2  O   H1  H2  O   H1  H2  O   H1  H2  O   H1  H2  O   H1  H2  O   H1  
H2  O   H1  H2  O   H1  H2  O   H1  H2  O   H1  H2  O   H1  H2  O   H1  H2  O   
H1  H2  O   H1  H2  O   H1  H2  O   H1  H2  O   H1  H2  O   H1  H2  O   H1  H2  
O   H1  H2  O   H1  H2  O   H1  H2  O   H1  H2  O   H1  H2  O   H1  H2  O   H1  
H2  O   H1  H2  O   H1  H2  O   H1  H2  O   H1  H2  O   H1  H2  O   H1  H2  O   
H1  H2  O   H1  H2  O   H1  H2  O   H1  H2  O   H1  H2  O   H1  H2  O   H1  H2  
O   H1  H2  O   H1  H2  O   H1  H2  O   H1  H2  O   H1  H2  O   H1  H2  O   H1  
H2  O   H1  H2  O   H1  H2  O   H1  H2  O   H1  H2  O   H1  H2  O   H1  H2  O   
H1  H2  O   H1  H2  O   H1  H2  O   H1  H2  O   H1  H2  O   H1  H2  O   H1  H2  
O   H1  H2  O   H1  H2  O   H1  H2  O   H1  H2  O   H1  H2  O   H1  H2  O   H1  
H2  O   H1  H2  O   H1  H2  O   H1  H2  O   H1  H2  O   H1  H2  O   H1  H2  O   
H1  H2  O   H1  H2  O   H1  H2  O   H1  H2  O   H1  H2  O   H1  H2  O   H1  H2  
O   H1  H2  O   H1  H2  O   H1  H2  O   H1  H2  O   H1  H2  O   H1  H2  O   H1  
H2  O   H1  H2  O   H1  H2  O   H1  H2  O   H1  H2  O   H1  H2  O   H1  H2  O   
H1  H2  O   H1  H2  O   H1  H2  O   H1  H2  O   H1  H2  O   H1  H2  O   H1  H2  
O   H1  H2  O   H1  H2  O   H1  H2  O   H1  H2  O   H1  H2  O   H1  H2  O   H1  
H2  O   H1  H2  O   H1  H2  O   H1  H2  O   H1  H2  O   H1  H2  O   H1  H2  O   
H1  H2  O   H1  H2  O   H1  H2  O   H1  H2  O   H1  H2  O   H1  H2  O   H1  H2  
O   H1  H2  O   H1  H2  O   H1  H2  O   H1  H2  O   H1  H2  O   H1  H2  O   H1  
H2  O   H1  H2  O   H1  H2  O   H1  H2  O   H1  H2  O   H1  H2  O   H1  H2  O   
H1  H2  O   H1  H2  O   H1  H2  O   H1  H2  O   H1  H2  O   H1  H2  O   H1  H2  
O   H1  H2  O   H1  H2  O   H1  H2  O   H1  H2  O   H1  H2  O   H1  H2  O   H1  
H2  O   H1  H2  O   H1  H2  O   H1  H2  O   H1  H2  O   H1  H2  O   H1  H2  O   
H1  H2  O   H1  H2  O   H1  H2  O   H1  H2  O   H1  H2  O   H1  H2  O   H1  H2  
O   H1  H2  O   H1  H2  O   H1  H2  O   H1  H2  O   H1  H2  O   H1  H2  O   H1  
H2  O   H1  H2  O   H1  H2  O   H1  H2  O   H1  H2  O   H1  H2  O   H1  H2  O   
H1  H2  O   H1  H2  O   H1  H2  O   H1  H2  O   H1  H2  O   H1  H2  O   H1  H2  
O   H1  H2  O   H1  H2  O   H1  H2  O   H1  H2  O   H1  H2  O   H1  H2  O   H1  
H2  O   H1  H2  O   H1  H2  O   H1  H2  O   H1  H2  O   H1  H2  O   H1  H2  O   
H1  H2  O   H1  H2  O   H1  H2  O   H1  H2  O   H1  H2  O   H1  H2  O   H1  H2  
O   H1  H2  O   H1  H2  O   H1  H2  O   H1  H2  O   H1  H2  O   H1  H2  O   H1  
H2  O   H1  H2  O   H1  H2  O   H1  H2  O   H1  H2  O   H1  H2  O   H1  H2  O   
H1  H2  O   H1  H2  O   H1  H2  O   H1  H2  O   H1  H2  O   H1  H2  O   H1  H2  
O   H1  H2  O   H1  H2  O   H1  H2  O   H1  H2  O   H1  H2  O   H1  H2  O   H1  
H2  O   H1  H2  O   H1  H2  O   H1  H2  O   H1  H2  O   H1  H2  O   H1  H2  O   
H1  H2  O   H1  H2  O   H1  H2  O   H1  H2  O   H1  H2  O   H1  H2  O   H1  H2  
O   H1  H2  O   H1  H2  O   H1  H2  O   H1  H2  O   H1  H2  O   H1  H2  O   H1  
H2  O   H1  H2  O   H1  H2  O   H1  H2  O   H1  H2  O   H1  H2  O   H1  H2  O   
H1  H2  O   H1  H2  O   H1  H2  O   H1  H2  O   H1  H2  O   H1  H2  O   H1  H2  
O   H1  H2  O   H1  H2  O   H1  H2  O   H1  H2  O   H1  H2  O   H1  H2  O   H1  
H2  O   H1  H2  O   H1  H2  O   H1  H2  O   H1  H2  O   H1  H2  O   H1  H2  O   
H1  H2  O   H1  H2  O   H1  H2  O   H1  H2  O   H1  H2  O   H1  H2  O   H1  H2  
O   H1  H2  O   H1  H2  O   H1  H2  O   H1  H2  O   H1  H2  O   H1  H2  O   H1  
H2  O   H1  H2  O   H1  H2  O   H1  H2  O   H1  H2  O   H1  H2  O   H1  H2  O   
H1  H2  O   H1  H2  O   H1  H2  O   H1  H2  O   H1  H2  O   H1  H2  O   H1  H2  
O   H1  H2  O   H1  H2  O   H1  H2  O   H1  H2  O   H1  H2  O   H1  H2  O   H1  
H2  O   H1  H2  O   H1  H2  O   H1  H2  O   H1  H2  O   H1  H2  O   H1  H2  O   
H1  H2  O   H1  H2  O   H1  H2  O   H1  H2  O   H1  H2  O   H1  H2  O   H1  H2  
O   H1  H2  O   H1  H2  O   H1  H2  O   H1  H2  O   H1  H2  O   H1  H2  O   H1  
H2  O   H1  H2  O   H1  H2  O   H1  H2  O   H1  H2  O   H1  H2  O   H1  H2  O   
H1  H2  O   H1  H2  O   H1  H2  O   H1  H2  O   H1  H2  O   H1  H2  O   H1  H2  
O   H1  H2  O   H1  H2  O   H1  H2  O   H1  H2  O   H1  H2  O   H1  H2  O   H1  
H2  O   H1  H2  O   H1  H2  O   H1  H2  O   H1  H2  O   H1  H2  O   H1  H2  O   
H1  H2  O   H1  H2  O   H1  H2  O   H1  H2  O   H1  H2  O   H1  H2  O   H1  H2  
O   H1  H2  O   H1  H2  O   H1  H2  O   H1  H2  O   H1  H2  O   H1  H2  O   H1  
H2  O   H1  H2  O   H1  H2  O   H1  H2  O   H1  H2  O   H1  H2  O   H1  H2  O   
H1  H2  O   H1  H2  O   H1  H2  O   H1  H2  O   H1  H2  O   H1  H2  O   H1  H2  
O   H1  H2  O   H1  H2  O   H1  H2  O   H1  H2  O   H1  H2  O   H1  H2  O   H1  
H2  O   H1  H2  O   H1  H2  O   H1  H2  O   H1  H2  O   H1  H2  O   H1  H2  O   
H1  H2  O   H1  H2  O   H1  H2  O   H1  H2  O   H1  H2  O   H1  H2  O   H1  H2  
O   H1  H2  O   H1  H2  O   H1  H2  O   H1  H2  O   H1  H2  O   H1  H2  O   H1  
H2  O   H1  H2  O   H1  H2  O   H1  H2  O   H1  H2  O   H1  H2  O   H1  H2  O   
H1  H2  O   H1  H2  O   H1  H2  O   H1  H2  O   H1  H2  O   H1  H2  O   H1  H2  
O   H1  H2  O   H1  H2  O   H1  H2  O   H1  H2  O   H1  H2  O   H1  H2  O   H1  
H2  O   H1  H2  O   H1  H2  O   H1  H2  O   H1  H2  O   H1  H2  O   H1  H2  O   
H1  H2  O   H1  H2  O   H1  H2  O   H1  H2  O   H1  H2  O   H1  H2  O   H1  H2  
O   H1  H2  O   H1  H2  O   H1  H2  O   H1  H2  O   H1  H2  O   H1  H2  O   H1  
H2  O   H1  H2  O   H1  H2  O   H1  H2  O   H1  H2  O   H1  H2  O   H1  H2  O   
H1  H2  O   H1  H2  O   H1  H2  O   H1  H2  O   H1  H2  O   H1  H2  O   H1  H2  
O   H1  H2  O   H1  H2  O   H1  H2  O   H1  H2  O   H1  H2  O   H1  H2  O   H1  
H2  O   H1  H2  O   H1  H2  O   H1  H2  O   H1  H2  O   H1  H2  O   H1  H2  O   
H1  H2  O   H1  H2  O   H1  H2  O   H1  H2  O   H1  H2  O   H1  H2  O   H1  H2  
O   H1  H2  O   H1  H2  O   H1  H2  O   H1  H2  O   H1  H2  O   H1  H2  O   H1  
H2  O   H1  H2  O   H1  H2  O   H1  H2  O   H1  H2  O   H1  H2  O   H1  H2  O   
H1  H2  O   H1  H2  O   H1  H2  O   H1  H2  O   H1  H2  O   H1  H2  O   H1  H2  
O   H1  H2  O   H1  H2  O   H1  H2  O   H1  H2  O   H1  H2  O   H1  H2  O   H1  
H2  O   H1  H2  O   H1  H2  O   H1  H2  O   H1  H2  O   H1  H2  O   H1  H2  O   
H1  H2  O   H1  H2  O   H1  H2  O   H1  H2  O   H1  H2  O   H1  H2  O   H1  H2  
O   H1  H2  O   H1  H2  O   H1  H2  O   H1  H2  O   H1  H2  O   H1  H2  O   H1  
H2  O   H1  H2  O   H1  H2  O   H1  H2  O   H1  H2  O   H1  H2  O   H1  H2  O   
H1  H2  O   H1  H2  O   H1  H2  O   H1  H2  O   H1  H2  O   H1  H2  O   H1  H2  
O   H1  H2  O   H1  H2  O   H1  H2  O   H1  H2  O   H1  H2  O   H1  H2  O   H1  
H2  O   H1  H2  O   H1  H2  O   H1  H2  O   H1  H2  O   H1  H2  O   H1  H2  O   
H1  H2  O   H1  H2  O   H1  H2  O   H1  H2  O   H1  H2  O   H1  H2  O   H1  H2  
O   H1  H2  O   H1  H2  O   H1  H2  O   H1  H2  O   H1  H2  O   H1  H2  O   H1  
H2  O   H1  H2  O   H1  H2  O   H1  H2  O   H1  H2  O   H1  H2  O   H1  H2  O   
H1  H2  O   H1  H2  O   H1  H2  O   H1  H2  O   H1  H2  O   H1  H2  O   H1  H2  
O   H1  H2  O   H1  H2  O   H1  H2  O   H1  H2  O   H1  H2  O   H1  H2  O   H1  
H2  O   H1  H2  O   H1  H2  O   H1  H2  O   H1  H2  O   H1  H2  O   H1  H2  O   
H1  H2  O   H1  H2  O   H1  H2  O   H1  H2  O   H1  H2  O   H1  H2  O   H1  H2  
O   H1  H2  O   H1  H2  O   H1  H2  O   H1  H2  O   H1  H2  O   H1  H2  O   H1  
H2  O   H1  H2  O   H1  H2  O   H1  H2  O   H1  H2  O   H1  H2  O   H1  H2  O   
H1  H2  O   H1  H2  O   H1  H2  O   H1  H2  O   H1  H2  O   H1  H2  O   H1  H2  
O   H1  H2  O   H1  H2  O   H1  H2  O   H1  H2  O   H1  H2  O   H1  H2  O   H1  
H2  O   H1  H2  O   H1  H2  O   H1  H2  O   H1  H2  O   H1  H2  O   H1  H2  O   
H1  H2  O   H1  H2  O   H1  H2  O   H1  H2  O   H1  H2  O   H1  H2  O   H1  H2  
O   H1  H2  O   H1  H2  O   H1  H2  O   H1  H2  O   H1  H2  O   H1  H2  O   H1  
H2  O   H1  H2  O   H1  H2  O   H1  H2  O   H1  H2  O   H1  H2  O   H1  H2  O   
H1  H2  O   H1  H2  O   H1  H2  O   H1  H2  O   H1  H2  O   H1  H2  O   H1  H2  
O   H1  H2  O   H1  H2  O   H1  H2  O   H1  H2  O   H1  H2  O   H1  H2  O   H1  
H2  O   H1  H2  O   H1  H2  O   H1  H2  O   H1  H2  O   H1  H2  O   H1  H2  O   
H1  H2  O   H1  H2  O   H1  H2  O   H1  H2  O   H1  H2  O   H1  H2  O   H1  H2  
O   H1  H2  O   H1  H2  O   H1  H2  O   H1  H2  O   H1  H2  O   H1  H2  O   H1  
H2  O   H1  H2  O   H1  H2  O   H1  H2  O   H1  H2  O   H1  H2  O   H1  H2  O   
H1  H2  O   H1  H2  O   H1  H2  O   H1  H2  O   H1  H2  O   H1  H2  O   H1  H2  
O   H1  H2  O   H1  H2  O   H1  H2  O   H1  H2  O   H1  H2  O   H1  H2  O   H1  
H2  O   H1  H2  O   H1  H2  O   H1  H2  O   H1  H2  O   H1  H2  O   H1  H2  O   
H1  H2  O   H1  H2  O   H1  H2  O   H1  H2  O   H1  H2  O   H1  H2  O   H1  H2  
O   H1  H2  O   H1  H2  O   H1  H2  O   H1  H2  O   H1  H2  O   H1  H2  O   H1  
H2  O   H1  H2  O   H1  H2  O   H1  H2  O   H1  H2  O   H1  H2  O   H1  H2  O   
H1  H2  O   H1  H2  O   H1  H2  O   H1  H2  O   H1  H2  O   H1  H2  O   H1  H2  
O   H1  H2  O   H1  H2  O   H1  H2  O   H1  H2  O   H1  H2  O   H1  H2  O   H1  
H2  O   H1  H2  O   H1  H2  O   H1  H2  O   H1  H2  O   H1  H2  O   H1  H2  O   
H1  H2  O   H1  H2  O   H1  H2  O   H1  H2  O   H1  H2  O   H1  H2  O   H1  H2  
O   H1  H2  O   H1  H2  O   H1  H2  O   H1  H2  O   H1  H2  O   H1  H2  O   H1  
H2  O   H1  H2  O   H1  H2  O   H1  H2  O   H1  H2  O   H1  H2  O   H1  H2  O   
H1  H2  O   H1  H2  O   H1  H2  O   H1  H2  O   H1  H2  O   H1  H2  O   H1  H2  
O   H1  H2  O   H1  H2  O   H1  H2  O   H1  H2  O   H1  H2  O   H1  H2  O   H1  
H2  O   H1  H2  O   H1  H2  O   H1  H2  O   H1  H2  O   H1  H2  O   H1  H2  O   
H1  H2  O   H1  H2  O   H1  H2  O   H1  H2  O   H1  H2  O   H1  H2  O   H1  H2  
O   H1  H2  O   H1  H2  O   H1  H2  O   H1  H2  O   H1  H2  O   H1  H2  O   H1  
H2  O   H1  H2  O   H1  H2  O   H1  H2  O   H1  H2  O   H1  H2  O   H1  H2  O   
H1  H2  O   H1  H2  O   H1  H2  O   H1  H2  O   H1  H2  O   H1  H2  O   H1  H2  
O   H1  H2  O   H1  H2  O   H1  H2  O   H1  H2  O   H1  H2  O   H1  H2  O   H1  
H2  O   H1  H2  O   H1  H2  O   H1  H2  O   H1  H2  O   H1  H2  O   H1  H2  O   
H1  H2  O   H1  H2  O   H1  H2  O   H1  H2  O   H1  H2  O   H1  H2  O   H1  H2  
O   H1  H2  O   H1  H2  O   H1  H2  O   H1  H2  O   H1  H2  O   H1  H2  O   H1  
H2  O   H1  H2  O   H1  H2  O   H1  H2  O   H1  H2  O   H1  H2  O   H1  H2  O   
H1  H2  O   H1  H2  O   H1  H2  O   H1  H2  O   H1  H2  O   H1  H2  O   H1  H2  
O   H1  H2  O   H1  H2  O   H1  H2  O   H1  H2  O   H1  H2  O   H1  H2  O   H1  
H2  O   H1  H2  O   H1  H2  O   H1  H2  O   H1  H2  O   H1  H2  O   H1  H2  O   
H1  H2  O   H1  H2  O   H1  H2  O   H1  H2  O   H1  H2  O   H1  H2  O   H1  H2  
O   H1  H2  O   H1  H2  O   H1  H2  O   H1  H2  O   H1  H2  O   H1  H2  O   H1  
H2  O   H1  H2  O   H1  H2  O   H1  H2  O   H1  H2  O   H1  H2  O   H1  H2  O   
H1  H2  O   H1  H2  O   H1  H2  O   H1  H2  O   H1  H2  O   H1  H2  O   H1  H2  
O   H1  H2  O   H1  H2  O   H1  H2  O   H1  H2  O   H1  H2  O   H1  H2  O   H1  
H2  O   H1  H2  O   H1  H2  O   H1  H2  O   H1  H2  O   H1  H2  O   H1  H2  O   
H1  H2  O   H1  H2  O   H1  H2  O   H1  H2  O   H1  H2  O   H1  H2  O   H1  H2  
O   H1  H2  O   H1  H2  O   H1  H2  O   H1  H2  O   H1  H2  O   H1  H2  O   H1  
H2  O   H1  H2  O   H1  H2  O   H1  H2  O   H1  H2  O   H1  H2  O   H1  H2  O   
H1  H2  O   H1  H2  O   H1  H2  O   H1  H2  O   H1  H2  O   H1  H2  O   H1  H2  
O   H1  H2  O   H1  H2  O   H1  H2  O   H1  H2  O   H1  H2  O   H1  H2  O   H1  
H2  O   H1  H2  O   H1  H2  O   H1  H2  O   H1  H2  O   H1  H2  O   H1  H2  O   
H1  H2  O   H1  H2  O   H1  H2  O   H1  H2  O   H1  H2  O   H1  H2  O   H1  H2  
O   H1  H2  O   H1  H2  O   H1  H2  O   H1  H2  O   H1  H2  O   H1  H2  O   H1  
H2  O   H1  H2  O   H1  H2  O   H1  H2  O   H1  H2  O   H1  H2  O   H1  H2  O   
H1  H2  O   H1  H2  O   H1  H2  O   H1  H2  O   H1  H2  O   H1  H2  O   H1  H2  
O   H1  H2  O   H1  H2  O   H1  H2  O   H1  H2  O   H1  H2  O   H1  H2  O   H1  
H2  O   H1  H2  O   H1  H2  O   H1  H2  O   H1  H2  O   H1  H2  O   H1  H2  O   
H1  H2  O   H1  H2  O   H1  H2  O   H1  H2  O   H1  H2  O   H1  H2  O   H1  H2  
O   H1  H2  O   H1  H2  O   H1  H2  O   H1  H2  O   H1  H2  O   H1  H2  O   H1  
H2  O   H1  H2  O   H1  H2  O   H1  H2  O   H1  H2  O   H1  H2  O   H1  H2  O   
H1  H2  O   H1  H2  O   H1  H2  O   H1  H2  O   H1  H2  O   H1  H2  O   H1  H2  
O   H1  H2  O   H1  H2  O   H1  H2  O   H1  H2  O   H1  H2  O   H1  H2  O   H1  
H2  O   H1  H2  O   H1  H2  O   H1  H2  O   H1  H2  O   H1  H2  O   H1  H2  O   
H1  H2  O   H1  H2  O   H1  H2  O   H1  H2  O   H1  H2  O   H1  H2  O   H1  H2  
O   H1  H2  O   H1  H2  O   H1  H2  O   H1  H2  O   H1  H2  O   H1  H2  O   H1  
H2  O   H1  H2  O   H1  H2  O   H1  H2  O   H1  H2  O   H1  H2  O   H1  H2  O   
H1  H2  O   H1  H2  O   H1  H2  O   H1  H2  O   H1  H2  O   H1  H2  O   H1  H2  
O   H1  H2  O   H1  H2  O   H1  H2  O   H1  H2  O   H1  H2  O   H1  H2  O   H1  
H2  O   H1  H2  O   H1  H2  O   H1  H2  O   H1  H2  O   H1  H2  O   H1  H2  O   
H1  H2  O   H1  H2  O   H1  H2  O   H1  H2  O   H1  H2  O   H1  H2  O   H1  H2  
O   H1  H2  O   H1  H2  O   H1  H2  O   H1  H2  O   H1  H2  O   H1  H2  O   H1  
H2  O   H1  H2  O   H1  H2  O   H1  H2  O   H1  H2  O   H1  H2  O   H1  H2  O   
H1  H2  O   H1  H2  O   H1  H2  O   H1  H2  O   H1  H2  O   H1  H2  O   H1  H2  
O   H1  H2  O   H1  H2  O   H1  H2  O   H1  H2  O   H1  H2  O   H1  H2  O   H1  
H2  O   H1  H2  O   H1  H2  O   H1  H2  O   H1  H2  O   H1  H2  O   H1  H2  O   
H1  H2  O   H1  H2  O   H1  H2  O   H1  H2  O   H1  H2  O   H1  H2  O   H1  H2  
O   H1  H2  O   H1  H2  O   H1  H2  O   H1  H2  O   H1  H2  O   H1  H2  O   H1  
H2  O   H1  H2  O   H1  H2  O   H1  H2  O   H1  H2  O   H1  H2  O   H1  H2  O   
H1  H2  O   H1  H2  O   H1  H2  O   H1  H2  O   H1  H2  O   H1  H2  O   H1  H2  
O   H1  H2  O   H1  H2  O   H1  H2  O   H1  H2  O   H1  H2  O   H1  H2  O   H1  
H2  O   H1  H2  O   H1  H2  O   H1  H2  O   H1  H2  O   H1  H2  O   H1  H2  O   
H1  H2  O   H1  H2  O   H1  H2  O   H1  H2  O   H1  H2  O   H1  H2  O   H1  H2  
O   H1  H2  O   H1  H2  O   H1  H2  O   H1  H2  O   H1  H2  O   H1  H2  O   H1  
H2  O   H1  H2  O   H1  H2  O   H1  H2  O   H1  H2  O   H1  H2  O   H1  H2  O   
H1  H2  O   H1  H2  O   H1  H2  O   H1  H2  O   H1  H2  O   H1  H2  O   H1  H2  
O   H1  H2  O   H1  H2  O   H1  H2  O   H1  H2  O   H1  H2  O   H1  H2  O   H1  
H2  O   H1  H2  O   H1  H2  O   H1  H2  O   H1  H2  O   H1  H2  O   H1  H2  O   
H1  H2  O   H1  H2  O   H1  H2  O   H1  H2  O   H1  H2  O   H1  H2  O   H1  H2  
O   H1  H2  O   H1  H2  O   H1  H2  O   H1  H2  O   H1  H2  O   H1  H2  O   H1  
H2  O   H1  H2  O   H1  H2  O   H1  H2  O   H1  H2  O   H1  H2  O   H1  H2  O   
H1  H2  O   H1  H2  O   H1  H2  O   H1  H2  O   H1  H2  O   H1  H2  O   H1  H2  
O   H1  H2  O   H1  H2  O   H1  H2  O   H1  H2  O   H1  H2  O   H1  H2  O   H1  
H2  O   H1  H2  O   H1  H2  O   H1  H2  O   H1  H2  O   H1  H2  O   H1  H2  O   
H1  H2  O   H1  H2  O   H1  H2  O   H1  H2  O   H1  H2  O   H1  H2  O   H1  H2  
O   H1  H2  O   H1  H2  O   H1  H2  O   H1  H2  O   H1  H2  O   H1  H2  O   H1  
H2  O   H1  H2  O   H1  H2  O   H1  H2  O   H1  H2  O   H1  H2  O   H1  H2  O   
H1  H2  O   H1  H2  O   H1  H2  O   H1  H2  O   H1  H2  O   H1  H2  O   H1  H2  
O   H1  H2  O   H1  H2  O   H1  H2  O   H1  H2  O   H1  H2  O   H1  H2  O   H1  
H2  O   H1  H2  O   H1  H2  O   H1  H2  O   H1  H2  O   H1  H2  O   H1  H2  O   
H1  H2  O   H1  H2  O   H1  H2  O   H1  H2  O   H1  H2  O   H1  H2  O   H1  H2  
O   H1  H2  O   H1  H2  O   H1  H2  O   H1  H2  O   H1  H2  O   H1  H2  O   H1  
H2  O   H1  H2  O   H1  H2  O   H1  H2  O   H1  H2  O   H1  H2  O   H1  H2  O   
H1  H2  O   H1  H2  O   H1  H2  O   H1  H2  O   H1  H2  O   H1  H2  O   H1  H2  
O   H1  H2  O   H1  H2  O   H1  H2  O   H1  H2  O   H1  H2  O   H1  H2  O   H1  
H2  O   H1  H2  O   H1  H2  O   H1  H2  O   H1  H2  O   H1  H2  O   H1  H2  O   
H1  H2  O   H1  H2  O   H1  H2  O   H1  H2  O   H1  H2  O   H1  H2  O   H1  H2  
O   H1  H2  O   H1  H2  O   H1  H2  O   H1  H2  O   H1  H2  O   H1  H2  O   H1  
H2  O   H1  H2  O   H1  H2  O   H1  H2  O   H1  H2  O   H1  H2  O   H1  H2  O   
H1  H2  O   H1  H2  O   H1  H2  O   H1  H2  O   H1  H2  O   H1  H2  O   H1  H2  
O   H1  H2  O   H1  H2  O   H1  H2  O   H1  H2  O   H1  H2  O   H1  H2  O   H1  
H2  O   H1  H2  O   H1  H2  O   H1  H2  O   H1  H2  O   H1  H2  O   H1  H2  O   
H1  H2  O   H1  H2  O   H1  H2  O   H1  H2  O   H1  H2  O   H1  H2  O   H1  H2  
O   H1  H2  O   H1  H2  O   H1  H2  O   H1  H2  O   H1  H2  O   H1  H2  O   H1  
H2  O   H1  H2  O   H1  H2  O   H1  H2  O   H1  H2  O   H1  H2  O   H1  H2  O   
H1  H2  O   H1  H2  O   H1  H2  O   H1  H2  O   H1  H2  O   H1  H2  O   H1  H2  
O   H1  H2  O   H1  H2  O   H1  H2  O   H1  H2  O   H1  H2  O   H1  H2  O   H1  
H2  O   H1  H2  O   H1  H2  O   H1  H2  O   H1  H2  O   H1  H2  O   H1  H2  O   
H1  H2  O   H1  H2  O   H1  H2  O   H1  H2  O   H1  H2  O   H1  H2  O   H1  H2  
O   H1  H2  O   H1  H2  O   H1  H2  O   H1  H2  O   H1  H2  O   H1  H2  O   H1  
H2  O   H1  H2  O   H1  H2  O   H1  H2  O   H1  H2  O   H1  H2  O   H1  H2  O   
H1  H2  O   H1  H2  O   H1  H2  O   H1  H2  O   H1  H2  O   H1  H2  O   H1  H2  
O   H1  H2  O   H1  H2  O   H1  H2  O   H1  H2  O   H1  H2  O   H1  H2  O   H1  
H2  O   H1  H2  O   H1  H2  O   H1  H2  O   H1  H2  O   H1  H2  O   H1  H2  O   
H1  H2  O   H1  H2  O   H1  H2  O   H1  H2  O   H1  H2  O   H1  H2  O   H1  H2  
O   H1  H2  O   H1  H2  O   H1  H2  O   H1  H2  O   H1  H2  O   H1  H2  O   H1  
H2  O   H1  H2  O   H1  H2  O   H1  H2  O   H1  H2  O   H1  H2  O   H1  H2  O   
H1  H2  O   H1  H2  O   H1  H2  O   H1  H2  O   H1  H2  O   H1  H2  O   H1  H2  
O   H1  H2  O   H1  H2  O   H1  H2  O   H1  H2  O   H1  H2  O   H1  H2  O   H1  
H2  O   H1  H2  O   H1  H2  O   H1  H2  O   H1  H2  O   H1  H2  O   H1  H2  O   
H1  H2  O   H1  H2  O   H1  H2  O   H1  H2  O   H1  H2  O   H1  H2  O   H1  H2  
O   H1  H2  O   H1  H2  O   H1  H2  O   H1  H2  O   H1  H2  O   H1  H2  O   H1  
H2  O   H1  H2  O   H1  H2  O   H1  H2  O   H1  H2  O   H1  H2  O   H1  H2  O   
H1  H2  O   H1  H2  O   H1  H2  O   H1  H2  O   H1  H2  O   H1  H2  O   H1  H2  
O   H1  H2  O   H1  H2  O   H1  H2  O   H1  H2  O   H1  H2  O   H1  H2  O   H1  
H2  O   H1  H2  O   H1  H2  O   H1  H2  O   H1  H2  O   H1  H2  O   H1  H2  O   
H1  H2  O   H1  H2  O   H1  H2  O   H1  H2  O   H1  H2  O   H1  H2  O   H1  H2  
O   H1  H2  O   H1  H2  O   H1  H2  O   H1  H2  O   H1  H2  O   H1  H2  O   H1  
H2  O   H1  H2  O   H1  H2  O   H1  H2  O   H1  H2  O   H1  H2  O   H1  H2  O   
H1  H2  O   H1  H2  O   H1  H2  O   H1  H2  O   H1  H2  O   H1  H2  O   H1  H2  
O   H1  H2  O   H1  H2  O   H1  H2  O   H1  H2  O   H1  H2  O   H1  H2  O   H1  
H2  O   H1  H2  O   H1  H2  O   H1  H2  O   H1  H2  O   H1  H2  O   H1  H2  O   
H1  H2  O   H1  H2  O   H1  H2  O   H1  H2  O   H1  H2  O   H1  H2  O   H1  H2  
O   H1  H2  O   H1  H2  O   H1  H2  O   H1  H2  O   H1  H2  O   H1  H2  O   H1  
H2  O   H1  H2  O   H1  H2  O   H1  H2  O   H1  H2  O   H1  H2  O   H1  H2  O   
H1  H2  O   H1  H2  O   H1  H2  O   H1  H2  O   H1  H2  O   H1  H2  O   H1  H2  
O   H1  H2  O   H1  H2  O   H1  H2  O   H1  H2  O   H1  H2  O   H1  H2  O   H1  
H2  O   H1  H2  O   H1  H2  O   H1  H2  O   H1  H2  O   H1  H2  O   H1  H2  O   
H1  H2  O   H1  H2  O   H1  H2  O   H1  H2  O   H1  H2  O   H1  H2  O   H1  H2  
O   H1  H2  O   H1  H2  O   H1  H2  O   H1  H2  O   H1  H2  O   H1  H2  O   H1  
H2  O   H1  H2  O   H1  H2  O   H1  H2  O   H1  H2  O   H1  H2  O   H1  H2  O   
H1  H2  O   H1  H2  O   H1  H2  O   H1  H2  O   H1  H2  O   H1  H2  O   H1  H2  
O   H1  H2  O   H1  H2  O   H1  H2  O   H1  H2  O   H1  H2  O   H1  H2  O   H1  
H2  O   H1  H2  O   H1  H2  O   H1  H2  O   H1  H2  O   H1  H2  O   H1  H2  O   
H1  H2  O   H1  H2  O   H1  H2  O   H1  H2  O   H1  H2  O   H1  H2  O   H1  H2  
O   H1  H2  O   H1  H2  O   H1  H2  O   H1  H2  O   H1  H2  O   H1  H2  O   H1  
H2  O   H1  H2  O   H1  H2  O   H1  H2  O   H1  H2  O   H1  H2  O   H1  H2  O   
H1  H2  O   H1  H2  O   H1  H2  O   H1  H2  O   H1  H2  O   H1  H2  O   H1  H2  
O   H1  H2  O   H1  H2  O   H1  H2  O   H1  H2  O   H1  H2  O   H1  H2  O   H1  
H2  O   H1  H2  O   H1  H2  O   H1  H2  O   H1  H2  O   H1  H2  O   H1  H2  O   
H1  H2  O   H1  H2  O   H1  H2  O   H1  H2  O   H1  H2  O   H1  H2  O   H1  H2  
O   H1  H2  O   H1  H2  O   H1  H2  O   H1  H2  O   H1  H2  O   H1  H2  O   H1  
H2  O   H1  H2  O   H1  H2  O   H1  H2  O   H1  H2  O   H1  H2  O   H1  H2  O   
H1  H2  O   H1  H2  O   H1  H2  O   H1  H2  O   H1  H2  O   H1  H2  O   H1  H2  
O   H1  H2  O   H1  H2  O   H1  H2  O   H1  H2  O   H1  H2  O   H1  H2  O   H1  
H2  O   H1  H2  O   H1  H2  O   H1  H2  O   H1  H2  O   H1  H2  O   H1  H2  O   
H1  H2  O   H1  H2  O   H1  H2  O   H1  H2  O   H1  H2  O   H1  H2  O   H1  H2  
O   H1  H2  O   H1  H2  O   H1  H2  O   H1  H2  O   H1  H2  O   H1  H2  O   H1  
H2  O   H1  H2  O   H1  H2  O   H1  H2  O   H1  H2  O   H1  H2  O   H1  H2  O   
H1  H2  O   H1  H2  O   H1  H2  O   H1  H2  O   H1  H2  O   H1  H2  O   H1  H2  
O   H1  H2  O   H1  H2  O   H1  H2  O   H1  H2  O   H1  H2  O   H1  H2  O   H1  
H2  O   H1  H2  O   H1  H2  O   H1  H2  O   H1  H2  O   H1  H2  O   H1  H2  O   
H1  H2  O   H1  H2  O   H1  H2  O   H1  H2  O   H1  H2  O   H1  H2  O   H1  H2  
O   H1  H2  O   H1  H2  O   H1  H2  O   H1  H2  O   H1  H2  O   H1  H2  O   H1  
H2  O   H1  H2  O   H1  H2  O   H1  H2  O   H1  H2  O   H1  H2  O   H1  H2  O   
H1  H2  O   H1  H2  O   H1  H2  O   H1  H2  O   H1  H2  O   H1  H2  O   H1  H2  
O   H1  H2  O   H1  H2  O   H1  H2  O   H1  H2  O   H1  H2  O   H1  H2  O   H1  
H2  O   H1  H2  O   H1  H2  O   H1  H2  O   H1  H2  O   H1  H2  O   H1  H2  O   
H1  H2  O   H1  H2  O   H1  H2  O   H1  H2  O   H1  H2  O   H1  H2  O   H1  H2  
O   H1  H2  O   H1  H2  O   H1  H2  O   H1  H2  O   H1  H2  O   H1  H2  O   H1  
H2  O   H1  H2  O   H1  H2  O   H1  H2  O   H1  H2  O   H1  H2  O   H1  H2  O   
H1  H2  O   H1  H2  O   H1  H2  O   H1  H2  O   H1  H2  O   H1  H2  O   H1  H2  
O   H1  H2  O   H1  H2  O   H1  H2  O   H1  H2  O   H1  H2  O   H1  H2  O   H1  
H2  O   H1  H2  O   H1  H2  O   H1  H2  O   H1  H2  O   H1  H2  O   H1  H2  O   
H1  H2  O   H1  H2  O   H1  H2  O   H1  H2  O   H1  H2  O   H1  H2  O   H1  H2  
O   H1  H2  O   H1  H2  O   H1  H2  O   H1  H2  O   H1  H2  O   H1  H2  O   H1  
H2  O   H1  H2  O   H1  H2  O   H1  H2  O   H1  H2  O   H1  H2  O   H1  H2  O   
H1  H2  O   H1  H2  O   H1  H2  O   H1  H2  O   H1  H2  O   H1  H2  O   H1  H2  
O   H1  H2  O   H1  H2  O   H1  H2  O   H1  H2  O   H1  H2  O   H1  H2  O   H1  
H2  O   H1  H2  O   H1  H2  O   H1  H2  O   H1  H2  O   H1  H2  O   H1  H2  O   
H1  H2  O   H1  H2  O   H1  H2  O   H1  H2  O   H1  H2  O   H1  H2  O   H1  H2  
O   H1  H2  O   H1  H2  O   H1  H2  O   H1  H2  O   H1  H2  O   H1  H2  O   H1  
H2  O   H1  H2  O   H1  H2  O   H1  H2  O   H1  H2  O   H1  H2  O   H1  H2  O   
H1  H2  O   H1  H2  O   H1  H2  O   H1  H2  O   H1  H2  O   H1  H2  O   H1  H2  
O   H1  H2  O   H1  H2  O   H1  H2  O   H1  H2  O   H1  H2  O   H1  H2  O   H1  
H2  O   H1  H2  O   H1  H2  O   H1  H2  O   H1  H2  O   H1  H2  O   H1  H2  O   
H1  H2  O   H1  H2  O   H1  H2  O   H1  H2  O   H1  H2  O   H1  H2  O   H1  H2  
O   H1  H2  O   H1  H2  O   H1  H2  O   H1  H2  O   H1  H2  O   H1  H2  O   H1  
H2  O   H1  H2  O   H1  H2  O   H1  H2  O   H1  H2  O   H1  H2  O   H1  H2  O   
H1  H2  O   H1  H2  O   H1  H2  O   H1  H2  O   H1  H2  O   H1  H2  O   H1  H2  
O   H1  H2  O   H1  H2  O   H1  H2  O   H1  H2  O   H1  H2  O   H1  H2  O   H1  
H2  O   H1  H2  O   H1  H2  O   H1  H2  O   H1  H2  O   H1  H2  O   H1  H2  O   
H1  H2  O   H1  H2  O   H1  H2  O   H1  H2  O   H1  H2  O   H1  H2  O   H1  H2  
O   H1  H2  O   H1  H2  O   H1  H2  O   H1  H2  O   H1  H2  O   H1  H2  O   H1  
H2  O   H1  H2  O   H1  H2  O   H1  H2  O   H1  H2  O   H1  H2  O   H1  H2  O   
H1  H2  O   H1  H2  O   H1  H2  O   H1  H2  O   H1  H2  O   H1  H2  O   H1  H2  
O   H1  H2  O   H1  H2  O   H1  H2  O   H1  H2  O   H1  H2  O   H1  H2  O   H1  
H2  O   H1  H2  O   H1  H2  O   H1  H2  O   H1  H2  O   H1  H2  O   H1  H2  O   
H1  H2  O   H1  H2  O   H1  H2  O   H1  H2  O   H1  H2  O   H1  H2  O   H1  H2  
O   H1  H2  O   H1  H2  O   H1  H2  O   H1  H2  O   H1  H2  O   H1  H2  O   H1  
H2  O   H1  H2  O   H1  H2  O   H1  H2  O   H1  H2  O   H1  H2  O   H1  H2  O   
H1  H2  O   H1  H2  O   H1  H2  O   H1  H2  O   H1  H2  O   H1  H2  O   H1  H2  
O   H1  H2  O   H1  H2  O   H1  H2  O   H1  H2  O   H1  H2  O   H1  H2  O   H1  
H2  O   H1  H2  O   H1  H2  O   H1  H2  O   H1  H2  O   H1  H2  O   H1  H2  O   
H1  H2  O   H1  H2  O   H1  H2  O   H1  H2  O   H1  H2  O   H1  H2  O   H1  H2  
O   H1  H2  O   H1  H2  O   H1  H2  O   H1  H2  O   H1  H2  O   H1  H2  O   H1  
H2  O   H1  H2  O   H1  H2  O   H1  H2  O   H1  H2  O   H1  H2  O   H1  H2  O   
H1  H2  O   H1  H2  O   H1  H2  O   H1  H2  O   H1  H2  O   H1  H2  O   H1  H2  
O   H1  H2  O   H1  H2  O   H1  H2  O   H1  H2  O   H1  H2  O   H1  H2  O   H1  
H2  O   H1  H2  O   H1  H2  O   H1  H2  O   H1  H2  O   H1  H2  O   H1  H2  O   
H1  H2  O   H1  H2  O   H1  H2  O   H1  H2  O   H1  H2  O   H1  H2  O   H1  H2  
O   H1  H2  O   H1  H2  O   H1  H2  O   H1  H2  O   H1  H2  O   H1  H2  O   H1  
H2  O   H1  H2  O   H1  H2  O   H1  H2  O   H1  H2  O   H1  H2  O   H1  H2  O   
H1  H2  O   H1  H2  O   H1  H2  O   H1  H2  O   H1  H2  O   H1  H2  O   H1  H2  
O   H1  H2  O   H1  H2  O   H1  H2  O   H1  H2  O   H1  H2  O   H1  H2  O   H1  
H2  O   H1  H2  O   H1  H2  O   H1  H2  O   H1  H2  O   H1  H2  O   H1  H2  O   
H1  H2  O   H1  H2  O   H1  H2  O   H1  H2  O   H1  H2  O   H1  H2  O   H1  H2  
O   H1  H2  O   H1  H2  O   H1  H2  O   H1  H2  O   H1  H2  O   H1  H2  O   H1  
H2  O   H1  H2  O   H1  H2  O   H1  H2  O   H1  H2  O   H1  H2  O   H1  H2  O   
H1  H2  O   H1  H2  O   H1  H2  O   H1  H2  O   H1  H2  O   H1  H2  O   H1  H2  
O   H1  H2  O   H1  H2  O   H1  H2  O   H1  H2  O   H1  H2  O   H1  H2  O   H1  
H2  O   H1  H2  O   H1  H2  O   H1  H2  O   H1  H2  O   H1  H2  O   H1  H2  O   
H1  H2  O   H1  H2  O   H1  H2  O   H1  H2  O   H1  H2  O   H1  H2  O   H1  H2  
O   H1  H2  O   H1  H2  O   H1  H2  O   H1  H2  O   H1  H2  O   H1  H2  O   H1  
H2  O   H1  H2  O   H1  H2  O   H1  H2  O   H1  H2  O   H1  H2  O   H1  H2  O   
H1  H2  O   H1  H2  O   H1  H2  O   H1  H2  O   H1  H2  O   H1  H2  O   H1  H2  
O   H1  H2  O   H1  H2  O   H1  H2  O   H1  H2  O   H1  H2  O   H1  H2  O   H1  
H2  O   H1  H2  O   H1  H2  O   H1  H2  O   H1  H2  O   H1  H2  O   H1  H2  O   
H1  H2  O   H1  H2  O   H1  H2  O   H1  H2  O   H1  H2  O   H1  H2  O   H1  H2  
O   H1  H2  O   H1  H2  O   H1  H2  O   H1  H2  O   H1  H2  O   H1  H2  O   H1  
H2  O   H1  H2  O   H1  H2  O   H1  H2  O   H1  H2  O   H1  H2  O   H1  H2  O   
H1  H2  O   H1  H2  O   H1  H2  O   H1  H2  O   H1  H2  O   H1  H2  O   H1  H2  
O   H1  H2  O   H1  H2  O   H1  H2  O   H1  H2  O   H1  H2  O   H1  H2  O   H1  
H2  O   H1  H2  O   H1  H2  O   H1  H2  O   H1  H2  O   H1  H2  O   H1  H2  O   
H1  H2  O   H1  H2  O   H1  H2  O   H1  H2  O   H1  H2  O   H1  H2  O   H1  H2  
O   H1  H2  O   H1  H2  O   H1  H2  O   H1  H2  O   H1  H2  O   H1  H2  O   H1  
H2  O   H1  H2  O   H1  H2  O   H1  H2  O   H1  H2  O   H1  H2  O   H1  H2  O   
H1  H2  O   H1  H2  O   H1  H2  O   H1  H2  O   H1  H2  O   H1  H2  O   H1  H2  
O   H1  H2  O   H1  H2  O   H1  H2  O   H1  H2  O   H1  H2  O   H1  H2  O   H1  
H2  O   H1  H2  O   H1  H2  O   H1  H2  O   H1  H2  O   H1  H2  O   H1  H2  O   
H1  H2  O   H1  H2  O   H1  H2  O   H1  H2  O   H1  H2  O   H1  H2  O   H1  H2  
O   H1  H2  O   H1  H2  O   H1  H2  O   H1  H2  O   H1  H2  O   H1  H2  O   H1  
H2  O   H1  H2  O   H1  H2  O   H1  H2  O   H1  H2  O   H1  H2  O   H1  H2  O   
H1  H2  O   H1  H2  O   H1  H2  O   H1  H2  O   H1  H2  O   H1  H2  O   H1  H2  
O   H1  H2  O   H1  H2  O   H1  H2  O   H1  H2  O   H1  H2  O   H1  H2  O   H1  
H2  O   H1  H2  O   H1  H2  O   H1  H2  O   H1  H2  O   H1  H2  O   H1  H2  O   
H1  H2  O   H1  H2  O   H1  H2  O   H1  H2  O   H1  H2  O   H1  H2  O   H1  H2  
O   H1  H2  O   H1  H2  O   H1  H2  O   H1  H2  O   H1  H2  O   H1  H2  O   H1  
H2  O   H1  H2  O   H1  H2  O   H1  H2  O   H1  H2  O   H1  H2  O   H1  H2  O   
H1  H2  O   H1  H2  O   H1  H2  O   H1  H2  O   H1  H2  O   H1  H2  O   H1  H2  
O   H1  H2  O   H1  H2  O   H1  H2  O   H1  H2  O   H1  H2  O   H1  H2  O   H1  
H2  O   H1  H2  O   H1  H2  O   H1  H2  O   H1  H2  O   H1  H2  O   H1  H2  O   
H1  H2  O   H1  H2  O   H1  H2  O   H1  H2  O   H1  H2  O   H1  H2  O   H1  H2  
O   H1  H2  O   H1  H2  O   H1  H2  O   H1  H2  O   H1  H2  O   H1  H2  O   H1  
H2  O   H1  H2  O   H1  H2  O   H1  H2  O   H1  H2  O   H1  H2  O   H1  H2  O   
H1  H2  O   H1  H2  O   H1  H2  O   H1  H2  O   H1  H2  O   H1  H2  O   H1  H2  
O   H1  H2  O   H1  H2  O   H1  H2  O   H1  H2  O   H1  H2  O   H1  H2  O   H1  
H2  O   H1  H2  O   H1  H2  O   H1  H2  O   H1  H2  O   H1  H2  O   H1  H2  O   
H1  H2  O   H1  H2  O   H1  H2  O   H1  H2  O   H1  H2  O   H1  H2  O   H1  H2  
O   H1  H2  O   H1  H2  O   H1  H2  O   H1  H2  O   H1  H2  O   H1  H2  O   H1  
H2  O   H1  H2  O   H1  H2  O   H1  H2  O   H1  H2  O   H1  H2  O   H1  H2  O   
H1  H2  O   H1  H2  O   H1  H2  O   H1  H2  O   H1  H2  O   H1  H2  O   H1  H2  
O   H1  H2  O   H1  H2  O   H1  H2  O   H1  H2  O   H1  H2  O   H1  H2  O   H1  
H2  O   H1  H2  O   H1  H2  O   H1  H2  O   H1  H2  O   H1  H2  O   H1  H2  O   
H1  H2  O   H1  H2  O   H1  H2  O   H1  H2  O   H1  H2  O   H1  H2  O   H1  H2  
O   H1  H2  O   H1  H2  O   H1  H2  O   H1  H2  O   H1  H2  O   H1  H2  O   H1  
H2  O   H1  H2  O   H1  H2  O   H1  H2  O   H1  H2  O   H1  H2  O   H1  H2  O   
H1  H2  O   H1  H2  O   H1  H2  O   H1  H2  O   H1  H2  O   H1  H2  O   H1  H2  
O   H1  H2  O   H1  H2  O   H1  H2  O   H1  H2  O   H1  H2  O   H1  H2  O   H1  
H2  O   H1  H2  O   H1  H2  O   H1  H2  O   H1  H2  O   H1  H2  O   H1  H2  O   
H1  H2  O   H1  H2  O   H1  H2  O   H1  H2  O   H1  H2  O   H1  H2  O   H1  H2  
O   H1  H2  O   H1  H2  O   H1  H2  O   H1  H2  O   H1  H2  O   H1  H2  O   H1  
H2  O   H1  H2  O   H1  H2  O   H1  H2  O   H1  H2  O   H1  H2  O   H1  H2  O   
H1  H2  O   H1  H2  O   H1  H2  O   H1  H2  O   H1  H2  O   H1  H2  O   H1  H2  
O   H1  H2  O   H1  H2  O   H1  H2  O   H1  H2  O   H1  H2  O   H1  H2  O   H1  
H2  O   H1  H2  O   H1  H2  O   H1  H2  O   H1  H2  O   H1  H2  O   H1  H2  O   
H1  H2  O   H1  H2  O   H1  H2  O   H1  H2  O   H1  H2  O   H1  H2  O   H1  H2  
O   H1  H2  O   H1  H2  O   H1  H2  O   H1  H2  O   H1  H2  O   H1  H2  O   H1  
H2  O   H1  H2  O   H1  H2  O   H1  H2  O   H1  H2  O   H1  H2  O   H1  H2  O   
H1  H2  O   H1  H2  O   H1  H2  O   H1  H2  O   H1  H2  O   H1  H2  O   H1  H2  
O   H1  H2  O   H1  H2  O   H1  H2  O   H1  H2  O   H1  H2  O   H1  H2  O   H1  
H2  O   H1  H2  O   H1  H2  O   H1  H2  O   H1  H2  O   H1  H2  O   H1  H2  O   
H1  H2  O   H1  H2  O   H1  H2  O   H1  H2  O   H1  H2  O   H1  H2  O   H1  H2  
O   H1  H2  O   H1  H2  O   H1  H2  O   H1  H2  O   H1  H2  O   H1  H2  O   H1  
H2  O   H1  H2  O   H1  H2  O   H1  H2  O   H1  H2  O   H1  H2  O   H1  H2  O   
H1  H2  O   H1  H2  O   H1  H2  O   H1  H2  O   H1  H2  O   H1  H2  O   H1  H2  
O   H1  H2  O   H1  H2  O   H1  H2  O   H1  H2  O   H1  H2  O   H1  H2  O   H1  
H2  O   H1  H2  O   H1  H2  O   H1  H2  O   H1  H2  O   H1  H2  O   H1  H2  O   
H1  H2  O   H1  H2  O   H1  H2  O   H1  H2  O   H1  H2  O   H1  H2  O   H1  H2  
O   H1  H2  O   H1  H2  O   H1  H2  O   H1  H2  O   H1  H2  O   H1  H2  O   H1  
H2  O   H1  H2  O   H1  H2  O   H1  H2  O   H1  H2  O   H1  H2  O   H1  H2  O   
H1  H2  O   H1  H2  O   H1  H2  O   H1  H2  O   H1  H2  O   H1  H2  O   H1  H2  
O   H1  H2  O   H1  H2  O   H1  H2  O   H1  H2  O   H1  H2  O   H1  H2  O   H1  
H2  O   H1  H2  O   H1  H2  O   H1  H2  O   H1  H2  O   H1  H2  O   H1  H2  O   
H1  H2  O   H1  H2  O   H1  H2  O   H1  H2  O   H1  H2  O   H1  H2  O   H1  H2  
O   H1  H2  O   H1  H2  O   H1  H2  O   H1  H2  O   H1  H2  O   H1  H2  O   H1  
H2  O   H1  H2  O   H1  H2  O   H1  H2  O   H1  H2  O   H1  H2  O   H1  H2  O   
H1  H2  O   H1  H2  O   H1  H2  O   H1  H2  O   H1  H2  O   H1  H2  O   H1  H2  
O   H1  H2  O   H1  H2  O   H1  H2  O   H1  H2  O   H1  H2  O   H1  H2  O   H1  
H2  O   H1  H2  O   H1  H2  O   H1  H2  O   H1  H2  O   H1  H2  O   H1  H2  O   
H1  H2  O   H1  H2  O   H1  H2  O   H1  H2  O   H1  H2  O   H1  H2  O   H1  H2  
O   H1  H2  O   H1  H2  O   H1  H2  O   H1  H2  O   H1  H2  O   H1  H2  O   H1  
H2  O   H1  H2  O   H1  H2  O   H1  H2  O   H1  H2  O   H1  H2  O   H1  H2  O   
H1  H2  O   H1  H2  O   H1  H2  O   H1  H2  O   H1  H2  O   H1  H2  O   H1  H2  
O   H1  H2  O   H1  H2  O   H1  H2  O   H1  H2  O   H1  H2  O   H1  H2  O   H1  
H2  O   H1  H2  O   H1  H2  O   H1  H2  O   H1  H2  O   H1  H2  O   H1  H2  O   
H1  H2  O   H1  H2  O   H1  H2  O   H1  H2  O   H1  H2  O   H1  H2  O   H1  H2  
O   H1  H2  O   H1  H2  O   H1  H2  O   H1  H2  O   H1  H2  O   H1  H2  O   H1  
H2  O   H1  H2  O   H1  H2  O   H1  H2  O   H1  H2  O   H1  H2  O   H1  H2  O   
H1  H2  O   H1  H2  O   H1  H2  O   H1  H2  O   H1  H2  O   H1  H2  O   H1  H2  
O   H1  H2  O   H1  H2  O   H1  H2  O   H1  H2  O   H1  H2  O   H1  H2  O   H1  
H2  O   H1  H2  O   H1  H2  O   H1  H2  O   H1  H2  O   H1  H2  O   H1  H2  O   
H1  H2  O   H1  H2  O   H1  H2  O   H1  H2  O   H1  H2  O   H1  H2  O   H1  H2  
O   H1  H2  O   H1  H2  O   H1  H2  O   H1  H2  O   H1  H2  O   H1  H2  O   H1  
H2  O   H1  H2  O   H1  H2  O   H1  H2  O   H1  H2  O   H1  H2  O   H1  H2  O   
H1  H2  O   H1  H2  O   H1  H2  O   H1  H2  O   H1  H2  O   H1  H2  O   H1  H2  
O   H1  H2  O   H1  H2  O   H1  H2  O   H1  H2  O   H1  H2  O   H1  H2  O   H1  
H2  O   H1  H2  O   H1  H2  O   H1  H2  O   H1  H2  O   H1  H2  O   H1  H2  O   
H1  H2  O   H1  H2  O   H1  H2  O   H1  H2  O   H1  H2  O   H1  H2  O   H1  H2  
O   H1  H2  O   H1  H2  O   H1  H2  O   H1  H2  O   H1  H2  O   H1  H2  O   H1  
H2  O   H1  H2  O   H1  H2  O   H1  H2  O   H1  H2  O   H1  H2  O   H1  H2  O   
H1  H2  O   H1  H2  O   H1  H2  O   H1  H2  O   H1  H2  O   H1  H2  O   H1  H2  
O   H1  H2  O   H1  H2  O   H1  H2  O   H1  H2  O   H1  H2  O   H1  H2  O   H1  
H2  O   H1  H2  O   H1  H2  O   H1  H2  O   H1  H2  O   H1  H2  O   H1  H2  O   
H1  H2  O   H1  H2  O   H1  H2  O   H1  H2  O   H1  H2  O   H1  H2  O   H1  H2  
O   H1  H2  O   H1  H2  O   H1  H2  O   H1  H2  O   H1  H2  O   H1  H2  O   H1  
H2  O   H1  H2  O   H1  H2  O   H1  H2  O   H1  H2  O   H1  H2  O   H1  H2  O   
H1  H2  O   H1  H2  O   H1  H2  O   H1  H2  O   H1  H2  O   H1  H2  O   H1  H2  
O   H1  H2  O   H1  H2  O   H1  H2  O   H1  H2  O   H1  H2  O   H1  H2  O   H1  
H2  O   H1  H2  O   H1  H2  O   H1  H2  O   H1  H2  O   H1  H2  O   H1  H2  O   
H1  H2  O   H1  H2  O   H1  H2  O   H1  H2  O   H1  H2  O   H1  H2  O   H1  H2  
O   H1  H2  O   H1  H2  O   H1  H2  O   H1  H2  O   H1  H2  O   H1  H2  O   H1  
H2  O   H1  H2  O   H1  H2  O   H1  H2  O   H1  H2  O   H1  H2  O   H1  H2  O   
H1  H2  O   H1  H2  O   H1  H2  O   H1  H2  O   H1  H2  O   H1  H2  O   H1  H2  
O   H1  H2  O   H1  H2  O   H1  H2  O   H1  H2  O   H1  H2  O   H1  H2  O   H1  
H2  O   H1  H2  O   H1  H2  O   H1  H2  O   H1  H2  O   H1  H2  O   H1  H2  O   
H1  H2  O   H1  H2  O   H1  H2  O   H1  H2  O   H1  H2  O   H1  H2  O   H1  H2  
O   H1  H2  O   H1  H2  O   H1  H2  O   H1  H2  O   H1  H2  O   H1  H2  O   H1  
H2  O   H1  H2  O   H1  H2  O   H1  H2  O   H1  H2  O   H1  H2  O   H1  H2  O   
H1  H2  O   H1  H2  O   H1  H2  O   H1  H2  O   H1  H2  O   H1  H2  O   H1  H2  
O   H1  H2  O   H1  H2  O   H1  H2  O   H1  H2  O   H1  H2  O   H1  H2  O   H1  
H2  O   H1  H2  O   H1  H2  O   H1  H2  O   H1  H2  O   H1  H2  O   H1  H2  O   
H1  H2  O   H1  H2  O   H1  H2  O   H1  H2  O   H1  H2  O   H1  H2  O   H1  H2  
O   H1  H2  O   H1  H2  O   H1  H2  O   H1  H2  O   H1  H2  O   H1  H2  O   H1  
H2  O   H1  H2  O   H1  H2  O   H1  H2  O   H1  H2  O   H1  H2  O   H1  H2  O   
H1  H2  O   H1  H2  O   H1  H2  O   H1  H2  O   H1  H2  O   H1  H2  O   H1  H2  
O   H1  H2  O   H1  H2  O   H1  H2  O   H1  H2  O   H1  H2  O   H1  H2  O   H1  
H2  O   H1  H2  O   H1  H2  O   H1  H2  O   H1  H2  O   H1  H2  O   H1  H2  O   
H1  H2  O   H1  H2  O   H1  H2  O   H1  H2  O   H1  H2  O   H1  H2  O   H1  H2  
O   H1  H2  O   H1  H2  O   H1  H2  O   H1  H2  O   H1  H2  O   H1  H2  O   H1  
H2  O   H1  H2  O   H1  H2  O   H1  H2  O   H1  H2  O   H1  H2  O   H1  H2  O   
H1  H2  O   H1  H2  O   H1  H2  O   H1  H2  O   H1  H2  O   H1  H2  O   H1  H2  
O   H1  H2  O   H1  H2  O   H1  H2  O   H1  H2  O   H1  H2  O   H1  H2  O   H1  
H2  O   H1  H2  O   H1  H2  O   H1  H2  O   H1  H2  O   H1  H2  O   H1  H2  O   
H1  H2  O   H1  H2  O   H1  H2  O   H1  H2  O   H1  H2  O   H1  H2  O   H1  H2  
O   H1  H2  O   H1  H2  O   H1  H2  O   H1  H2  O   H1  H2  O   H1  H2  O   H1  
H2  O   H1  H2  O   H1  H2  O   H1  H2  O   H1  H2  O   H1  H2  O   H1  H2  O   
H1  H2  O   H1  H2  O   H1  H2  O   H1  H2  O   H1  H2  O   H1  H2  O   H1  H2  
O   H1  H2  O   H1  H2  O   H1  H2  O   H1  H2  O   H1  H2  O   H1  H2  O   H1  
H2  O   H1  H2  O   H1  H2  O   H1  H2  O   H1  H2  O   H1  H2  O   H1  H2  O   
H1  H2  O   H1  H2  O   H1  H2  O   H1  H2  O   H1  H2  O   H1  H2  O   H1  H2  
O   H1  H2  O   H1  H2  O   H1  H2  O   H1  H2  O   H1  H2  O   H1  H2  O   H1  
H2  O   H1  H2  O   H1  H2  O   H1  H2  O   H1  H2  O   H1  H2  O   H1  H2  O   
H1  H2  O   H1  H2  O   H1  H2  O   H1  H2  O   H1  H2  O   H1  H2  O   H1  H2  
O   H1  H2  O   H1  H2  O   H1  H2  O   H1  H2  O   H1  H2  O   H1  H2  O   H1  
H2  O   H1  H2  O   H1  H2  O   H1  H2  O   H1  H2  O   H1  H2  O   H1  H2  O   
H1  H2  O   H1  H2  O   H1  H2  O   H1  H2  O   H1  H2  O   H1  H2  O   H1  H2  
O   H1  H2  O   H1  H2  O   H1  H2  O   H1  H2  O   H1  H2  O   H1  H2  O   H1  
H2  O   H1  H2  O   H1  H2  O   H1  H2  O   H1  H2  O   H1  H2  O   H1  H2  O   
H1  H2  O   H1  H2  O   H1  H2  O   H1  H2  O   H1  H2  O   H1  H2  O   H1  H2  
O   H1  H2  O   H1  H2  O   H1  H2  O   H1  H2  O   H1  H2  O   H1  H2  O   H1  
H2  O   H1  H2  O   H1  H2  O   H1  H2  O   H1  H2  O   H1  H2  O   H1  H2  O   
H1  H2  O   H1  H2  O   H1  H2  O   H1  H2  O   H1  H2  O   H1  H2  O   H1  H2  
O   H1  H2  O   H1  H2  O   H1  H2  O   H1  H2  O   H1  H2  O   H1  H2  O   H1  
H2  O   H1  H2  O   H1  H2  O   H1  H2  O   H1  H2  O   H1  H2  O   H1  H2  O   
H1  H2  O   H1  H2  O   H1  H2  O   H1  H2  O   H1  H2  O   H1  H2  O   H1  H2  
O   H1  H2  O   H1  H2  O   H1  H2  O   H1  H2  O   H1  H2  O   H1  H2  O   H1  
H2  O   H1  H2  O   H1  H2  O   H1  H2  O   H1  H2  O   H1  H2  O   H1  H2  O   
H1  H2  O   H1  H2  O   H1  H2  O   H1  H2  O   H1  H2  O   H1  H2  O   H1  H2  
O   H1  H2  O   H1  H2  O   H1  H2  O   H1  H2  O   H1  H2  O   H1  H2  O   H1  
H2  O   H1  H2  O   H1  H2  O   H1  H2  O   H1  H2  O   H1  H2  O   H1  H2  O   
H1  H2  O   H1  H2  O   H1  H2  O   H1  H2  O   H1  H2  O   H1  H2  O   H1  H2  
O   H1  H2  O   H1  H2  O   H1  H2  O   H1  H2  O   H1  H2  O   H1  H2  O   H1  
H2  O   H1  H2  O   H1  H2  O   H1  H2  O   H1  H2  O   H1  H2  O   H1  H2  O   
H1  H2  O   H1  H2  O   H1  H2  O   H1  H2  O   H1  H2  O   H1  H2  O   H1  H2  
O   H1  H2  O   H1  H2  O   H1  H2  O   H1  H2  O   H1  H2  O   H1  H2  O   H1  
H2  O   H1  H2  O   H1  H2  O   H1  H2  O   H1  H2  O   H1  H2  O   H1  H2  O   
H1  H2  O   H1  H2  O   H1  H2  O   H1  H2  O   H1  H2  O   H1  H2  O   H1  H2  
O   H1  H2  O   H1  H2  O   H1  H2  O   H1  H2  O   H1  H2  O   H1  H2  O   H1  
H2  O   H1  H2  O   H1  H2  O   H1  H2  O   H1  H2  O   H1  H2  O   H1  H2  O   
H1  H2  O   H1  H2  O   H1  H2  O   H1  H2  O   H1  H2  O   H1  H2  O   H1  H2  
O   H1  H2  O   H1  H2  O   H1  H2  O   H1  H2  O   H1  H2  O   H1  H2  O   H1  
H2  O   H1  H2  O   H1  H2  O   H1  H2  O   H1  H2  O   H1  H2  O   H1  H2  O   
H1  H2  O   H1  H2  O   H1  H2  O   H1  H2  O   H1  H2  O   H1  H2  O   H1  H2  
O   H1  H2  O   H1  H2  O   H1  H2  O   H1  H2  O   H1  H2  O   H1  H2  O   H1  
H2  O   H1  H2  O   H1  H2  O   H1  H2  O   H1  H2  O   H1  H2  O   H1  H2  O   
H1  H2  O   H1  H2  O   H1  H2  O   H1  H2  O   H1  H2  O   H1  H2  O   H1  H2  
O   H1  H2  O   H1  H2  O   H1  H2  O   H1  H2  O   H1  H2  O   H1  H2  O   H1  
H2  O   H1  H2  O   H1  H2  O   H1  H2  O   H1  H2  O   H1  H2  O   H1  H2  O   
H1  H2  O   H1  H2  O   H1  H2  O   H1  H2  O   H1  H2  O   H1  H2  O   H1  H2  
O   H1  H2  O   H1  H2  O   H1  H2  O   H1  H2  O   H1  H2  O   H1  H2  O   H1  
H2  O   H1  H2  O   H1  H2  O   H1  H2  O   H1  H2  O   H1  H2  O   H1  H2  O   
H1  H2  O   H1  H2  O   H1  H2  O   H1  H2  O   H1  H2  O   H1  H2  O   H1  H2  
O   H1  H2  O   H1  H2  O   H1  H2  O   H1  H2  O   H1  H2  O   H1  H2  O   H1  
H2  O   H1  H2  O   H1  H2  O   H1  H2  O   H1  H2  O   H1  H2  O   H1  H2  O   
H1  H2  O   H1  H2  O   H1  H2  O   H1  H2  O   H1  H2  O   H1  H2  O   H1  H2  
O   H1  H2  O   H1  H2  O   H1  H2  O   H1  H2  O   H1  H2  O   H1  H2  O   H1  
H2  O   H1  H2  O   H1  H2  O   H1  H2  O   H1  H2  O   H1  H2  O   H1  H2  O   
H1  H2  O   H1  H2  O   H1  H2  O   H1  H2  O   H1  H2  O   H1  H2  O   H1  H2  
O   H1  H2  O   H1  H2  O   H1  H2  O   H1  H2  O   H1  H2  O   H1  H2  O   H1  
H2  O   H1  H2  O   H1  H2  O   H1  H2  O   H1  H2  O   H1  H2  O   H1  H2  O   
H1  H2  O   H1  H2  O   H1  H2  O   H1  H2  O   H1  H2  O   H1  H2  O   H1  H2  
O   H1  H2  O   H1  H2  O   H1  H2  O   H1  H2  O   H1  H2  O   H1  H2  O   H1  
H2  O   H1  H2  O   H1  H2  O   H1  H2  O   H1  H2  O   H1  H2  O   H1  H2  O   
H1  H2  O   H1  H2  O   H1  H2  O   H1  H2  O   H1  H2  O   H1  H2  O   H1  H2  
O   H1  H2  O   H1  H2  O   H1  H2  O   H1  H2  O   H1  H2  O   H1  H2  O   H1  
H2  O   H1  H2  O   H1  H2  O   H1  H2  O   H1  H2  O   H1  H2  O   H1  H2  O   
H1  H2  O   H1  H2  O   H1  H2  O   H1  H2  O   H1  H2  O   H1  H2  O   H1  H2  
O   H1  H2  O   H1  H2  O   H1  H2  O   H1  H2  O   H1  H2  O   H1  H2  O   H1  
H2  O   H1  H2  O   H1  H2  O   H1  H2  O   H1  H2  O   H1  H2  O   H1  H2  O   
H1  H2  O   H1  H2  O   H1  H2  O   H1  H2  O   H1  H2  O   H1  H2  O   H1  H2  
O   H1  H2  O   H1  H2  O   H1  H2  O   H1  H2  O   H1  H2  O   H1  H2  O   H1  
H2  O   H1  H2  O   H1  H2  O   H1  H2  O   H1  H2  O   H1  H2  O   H1  H2  O   
H1  H2  O   H1  H2  O   H1  H2  O   H1  H2  O   H1  H2  O   H1  H2  O   H1  H2  
O   H1  H2  O   H1  H2  O   H1  H2  O   H1  H2  O   H1  H2  O   H1  H2  O   H1  
H2  O   H1  H2  O   H1  H2  O   H1  H2  O   H1  H2  O   H1  H2  O   H1  H2  O   
H1  H2  O   H1  H2  O   H1  H2  O   H1  H2  O   H1  H2  O   H1  H2  O   H1  H2  
O   H1  H2  O   H1  H2  O   H1  H2  O   H1  H2  O   H1  H2  O   H1  H2  O   H1  
H2  O   H1  H2  O   H1  H2  O   H1  H2  O   H1  H2  O   H1  H2  O   H1  H2  O   
H1  H2  O   H1  H2  O   H1  H2  O   H1  H2  O   H1  H2  O   H1  H2  O   H1  H2  
O   H1  H2  O   H1  H2  O   H1  H2  O   H1  H2  O   H1  H2  O   H1  H2  O   H1  
H2  O   H1  H2  O   H1  H2  O   H1  H2  O   H1  H2  O   H1  H2  O   H1  H2  O   
H1  H2  O   H1  H2  O   H1  H2  O   H1  H2  O   H1  H2  O   H1  H2  O   H1  H2  
O   H1  H2  O   H1  H2  O   H1  H2  O   H1  H2  O   H1  H2  O   H1  H2  O   H1  
H2  O   H1  H2  O   H1  H2  O   H1  H2  O   H1  H2  O   H1  H2  O   H1  H2  O   
H1  H2  O   H1  H2  O   H1  H2  O   H1  H2  O   H1  H2  O   H1  H2  O   H1  H2  
O   H1  H2  O   H1  H2  O   H1  H2  O   H1  H2  O   H1  H2  O   H1  H2  O   H1  
H2  O   H1  H2  O   H1  H2  O   H1  H2  O   H1  H2  O   H1  H2  O   H1  H2  O   
H1  H2  O   H1  H2  O   H1  H2  O   H1  H2  O   H1  H2  O   H1  H2  O   H1  H2  
O   H1  H2  O   H1  H2  O   H1  H2  O   H1  H2  O   H1  H2  O   H1  H2  O   H1  
H2  O   H1  H2  O   H1  H2  O   H1  H2  O   H1  H2  O   H1  H2  O   H1  H2  O   
H1  H2  O   H1  H2  O   H1  H2  O   H1  H2  O   H1  H2  O   H1  H2  O   H1  H2  
O   H1  H2  O   H1  H2  O   H1  H2  O   H1  H2  O   H1  H2  O   H1  H2  O   H1  
H2  O   H1  H2  O   H1  H2  O   H1  H2  O   H1  H2  O   H1  H2  O   H1  H2  O   
H1  H2  O   H1  H2  O   H1  H2  O   H1  H2  O   H1  H2  O   H1  H2  O   H1  H2  
O   H1  H2  O   H1  H2  O   H1  H2  O   H1  H2  O   H1  H2  O   H1  H2  O   H1  
H2  O   H1  H2  O   H1  H2  O   H1  H2  O   H1  H2  O   H1  H2  O   H1  H2  O   
H1  H2  O   H1  H2  O   H1  H2  O   H1  H2  O   H1  H2  O   H1  H2  O   H1  H2  
O   H1  H2  O   H1  H2  O   H1  H2  O   H1  H2  O   H1  H2  O   H1  H2  O   H1  
H2  O   H1  H2  O   H1  H2  O   H1  H2  O   H1  H2  O   H1  H2  O   H1  H2  O   
H1  H2  O   H1  H2  O   H1  H2  O   H1  H2  O   H1  H2  O   H1  H2  O   H1  H2  
O   H1  H2  O   H1  H2  O   H1  H2  O   H1  H2  O   H1  H2  O   H1  H2  O   H1  
H2  O   H1  H2  O   H1  H2  O   H1  H2  O   H1  H2  O   H1  H2  O   H1  H2  O   
H1  H2  O   H1  H2  O   H1  H2  O   H1  H2  O   H1  H2  O   H1  H2  O   H1  H2  
O   H1  H2  O   H1  H2  O   H1  H2  O   H1  H2  O   H1  H2  O   H1  H2  O   H1  
H2  O   H1  H2  O   H1  H2  O   H1  H2  O   H1  H2  O   H1  H2  O   H1  H2  O   
H1  H2  O   H1  H2  O   H1  H2  O   H1  H2  O   H1  H2  O   H1  H2  O   H1  H2  
O   H1  H2  O   H1  H2  O   H1  H2  O   H1  H2  O   H1  H2  O   H1  H2  O   H1  
H2  O   H1  H2  O   H1  H2  O   H1  H2  O   H1  H2  O   H1  H2  O   H1  H2  O   
H1  H2  O   H1  H2  O   H1  H2  O   H1  H2  O   H1  H2  O   H1  H2  O   H1  H2  
O   H1  H2  O   H1  H2  O   H1  H2  O   H1  H2  O   H1  H2  O   H1  H2  O   H1  
H2  O   H1  H2  O   H1  H2  O   H1  H2  O   H1  H2  O   H1  H2  O   H1  H2  O   
H1  H2  O   H1  H2  O   H1  H2  O   H1  H2  O   H1  H2  O   H1  H2  O   H1  H2  
O   H1  H2  O   H1  H2  O   H1  H2  O   H1  H2  O   H1  H2  O   H1  H2  O   H1  
H2  O   H1  H2  O   H1  H2  O   H1  H2  O   H1  H2  O   H1  H2  O   H1  H2  O   
H1  H2  O   H1  H2  O   H1  H2  O   H1  H2  O   H1  H2  O   H1  H2  O   H1  H2  
O   H1  H2  O   H1  H2  O   H1  H2  O   H1  H2  O   H1  H2  O   H1  H2  O   H1  
H2  O   H1  H2  O   H1  H2  O   H1  H2  O   H1  H2  O   H1  H2  O   H1  H2  O   
H1  H2  O   H1  H2  O   H1  H2  O   H1  H2  O   H1  H2  O   H1  H2  O   H1  H2  
O   H1  H2  O   H1  H2  O   H1  H2  O   H1  H2  O   H1  H2  O   H1  H2  O   H1  
H2  O   H1  H2  O   H1  H2  O   H1  H2  O   H1  H2  O   H1  H2  O   H1  H2  O   
H1  H2  O   H1  H2  O   H1  H2  O   H1  H2  O   H1  H2  O   H1  H2  O   H1  H2  
O   H1  H2  O   H1  H2  O   H1  H2  O   H1  H2  O   H1  H2  O   H1  H2  O   H1  
H2  O   H1  H2  O   H1  H2  O   H1  H2  O   H1  H2  O   H1  H2  O   H1  H2  O   
H1  H2  O   H1  H2  O   H1  H2  O   H1  H2  O   H1  H2  O   H1  H2  O   H1  H2  
O   H1  H2  O   H1  H2  O   H1  H2  O   H1  H2  O   H1  H2  O   H1  H2  O   H1  
H2  O   H1  H2  O   H1  H2  O   H1  H2  O   H1  H2  O   H1  H2  O   H1  H2  O   
H1  H2  O   H1  H2  O   H1  H2  O   H1  H2  O   H1  H2  O   H1  H2  O   H1  H2  
O   H1  H2  O   H1  H2  O   H1  H2  O   H1  H2  O   H1  H2  O   H1  H2  O   H1  
H2  O   H1  H2  O   H1  H2  O   H1  H2  O   H1  H2  O   H1  H2  O   H1  H2  O   
H1  H2  O   H1  H2  O   H1  H2  O   H1  H2  O   H1  H2  O   H1  H2  O   H1  H2  
O   H1  H2  O   H1  H2  O   H1  H2  O   H1  H2  O   H1  H2  O   H1  H2  O   H1  
H2  O   H1  H2  O   H1  H2  O   H1  H2  O   H1  H2  O   H1  H2  O   H1  H2  O   
H1  H2  O   H1  H2  O   H1  H2  O   H1  H2  O   H1  H2  O   H1  H2  O   H1  H2  
O   H1  H2  O   H1  H2  O   H1  H2  O   H1  H2  O   H1  H2  O   H1  H2  O   H1  
H2  O   H1  H2  O   H1  H2  O   H1  H2  O   H1  H2  O   H1  H2  O   H1  H2  O   
H1  H2  O   H1  H2  O   H1  H2  O   H1  H2  O   H1  H2  O   H1  H2  O   H1  H2  
O   H1  H2  O   H1  H2  O   H1  H2  O   H1  H2  O   H1  H2  O   H1  H2  O   H1  
H2  O   H1  H2  O   H1  H2  O   H1  H2  O   H1  H2  O   H1  H2  O   H1  H2  O   
H1  H2  O   H1  H2  O   H1  H2  O   H1  H2  O   H1  H2  O   H1  H2  O   H1  H2  
O   H1  H2  O   H1  H2  O   H1  H2  O   H1  H2  O   H1  H2  O   H1  H2  O   H1  
H2  O   H1  H2  O   H1  H2  O   H1  H2  O   H1  H2  O   H1  H2  O   H1  H2  O   
H1  H2  O   H1  H2  O   H1  H2  O   H1  H2  O   H1  H2  O   H1  H2  O   H1  H2  
O   H1  H2  O   H1  H2  O   H1  H2  O   H1  H2  O   H1  H2  O   H1  H2  O   H1  
H2  O   H1  H2  O   H1  H2  O   H1  H2  O   H1  H2  O   H1  H2  O   H1  H2  O   
H1  H2  O   H1  H2  O   H1  H2  O   H1  H2  O   H1  H2  O   H1  H2  O   H1  H2  
O   H1  H2  O   H1  H2  O   H1  H2  O   H1  H2  O   H1  H2  O   H1  H2  O   H1  
H2  O   H1  H2  O   H1  H2  O   H1  H2  O   H1  H2  O   H1  H2  O   H1  H2  O   
H1  H2  O   H1  H2  O   H1  H2  O   H1  H2  O   H1  H2  O   H1  H2  O   H1  H2  
O   H1  H2  O   H1  H2  O   H1  H2  O   H1  H2  O   H1  H2  O   H1  H2  O   H1  
H2  O   H1  H2  O   H1  H2  O   H1  H2  O   H1  H2  O   H1  H2  O   H1  H2  O   
H1  H2  O   H1  H2  O   H1  H2  O   H1  H2  O   H1  H2  O   H1  H2  O   H1  H2  
O   H1  H2  O   H1  H2  O   H1  H2  O   H1  H2  O   H1  H2  O   H1  H2  O   H1  
H2  O   H1  H2  O   H1  H2  O   H1  H2  O   H1  H2  O   H1  H2  O   H1  H2  O   
H1  H2  O   H1  H2  O   H1  H2  O   H1  H2  O   H1  H2  O   H1  H2  O   H1  H2  
O   H1  H2  O   H1  H2  O   H1  H2  O   H1  H2  O   H1  H2  O   H1  H2  O   H1  
H2  O   H1  H2  O   H1  H2  O   H1  H2  O   H1  H2  O   H1  H2  O   H1  H2  O   
H1  H2  O   H1  H2  O   H1  H2  O   H1  H2  O   H1  H2  O   H1  H2  O   H1  H2  
O   H1  H2  O   H1  H2  O   H1  H2  O   H1  H2  O   H1  H2  O   H1  H2  O   H1  
H2  O   H1  H2  O   H1  H2  O   H1  H2  O   H1  H2  O   H1  H2  O   H1  H2  O   
H1  H2  O   H1  H2  O   H1  H2  O   H1  H2  O   H1  H2  O   H1  H2  O   H1  H2  
O   H1  H2  O   H1  H2  O   H1  H2  O   H1  H2  O   H1  H2  O   H1  H2  O   H1  
H2  O   H1  H2  O   H1  H2  O   H1  H2  O   H1  H2  O   H1  H2  O   H1  H2  O   
H1  H2  O   H1  H2  O   H1  H2  O   H1  H2  O   H1  H2  O   H1  H2  O   H1  H2  
O   H1  H2  O   H1  H2  O   H1  H2  O   H1  H2  O   H1  H2  O   H1  H2  O   H1  
H2  O   H1  H2  O   H1  H2  O   H1  H2  O   H1  H2  O   H1  H2  O   H1  H2  O   
H1  H2  O   H1  H2  O   H1  H2  O   H1  H2  O   H1  H2  O   H1  H2  O   H1  H2  
O   H1  H2  O   H1  H2  O   H1  H2  O   H1  H2  O   H1  H2  O   H1  H2  O   H1  
H2  O   H1  H2  O   H1  H2  O   H1  H2  O   H1  H2  O   H1  H2  O   H1  H2  O   
H1  H2  O   H1  H2  O   H1  H2  O   H1  H2  O   H1  H2  O   H1  H2  O   H1  H2  
O   H1  H2  O   H1  H2  O   H1  H2  O   H1  H2  O   H1  H2  O   H1  H2  O   H1  
H2  O   H1  H2  O   H1  H2  O   H1  H2  O   H1  H2  O   H1  H2  O   H1  H2  O   
H1  H2  O   H1  H2  O   H1  H2  O   H1  H2  O   H1  H2  O   H1  H2  O   H1  H2  
O   H1  H2  O   H1  H2  O   H1  H2  O   H1  H2  O   H1  H2  O   H1  H2  O   H1  
H2  O   H1  H2  O   H1  H2  O   H1  H2  O   H1  H2  O   H1  H2  O   H1  H2  O   
H1  H2  O   H1  H2  O   H1  H2  O   H1  H2  O   H1  H2  O   H1  H2  O   H1  H2  
O   H1  H2  O   H1  H2  O   H1  H2  O   H1  H2  O   H1  H2  O   H1  H2  O   H1  
H2  O   H1  H2  O   H1  H2  O   H1  H2  O   H1  H2  O   H1  H2  O   H1  H2  O   
H1  H2  O   H1  H2  O   H1  H2  O   H1  H2  O   H1  H2  O   H1  H2  O   H1  H2  
O   H1  H2  O   H1  H2  O   H1  H2  O   H1  H2  O   H1  H2  O   H1  H2  O   H1  
H2  O   H1  H2  O   H1  H2  O   H1  H2  O   H1  H2  O   H1  H2  O   H1  H2  O   
H1  H2  O   H1  H2  O   H1  H2  O   H1  H2  O   H1  H2  O   H1  H2  O   H1  H2  
O   H1  H2  O   H1  H2  O   H1  H2  O   H1  H2  O   H1  H2  O   H1  H2  O   H1  
H2  O   H1  H2  O   H1  H2  O   H1  H2  O   H1  H2  O   H1  H2  O   H1  H2  O   
H1  H2  O   H1  H2  O   H1  H2  O   H1  H2  O   H1  H2  O   H1  H2  O   H1  H2  
O   H1  H2  O   H1  H2  O   H1  H2  O   H1  H2  O   H1  H2  O   H1  H2  O   H1  
H2  O   H1  H2  O   H1  H2  O   H1  H2  O   H1  H2  O   H1  H2  O   H1  H2  O   
H1  H2  O   H1  H2  O   H1  H2  O   H1  H2  O   H1  H2  O   H1  H2  O   H1  H2  
O   H1  H2  O   H1  H2  O   H1  H2  O   H1  H2  O   H1  H2  O   H1  H2  O   H1  
H2  O   H1  H2  O   H1  H2  O   H1  H2  O   H1  H2  O   H1  H2  O   H1  H2  O   
H1  H2  O   H1  H2  O   H1  H2  O   H1  H2  O   H1  H2  O   H1  H2  O   H1  H2  
O   H1  H2  O   H1  H2  O   H1  H2  O   H1  H2  O   H1  H2  O   H1  H2  O   H1  
H2  O   H1  H2  O   H1  H2  O   H1  H2  O   H1  H2  O   H1  H2  O   H1  H2  O   
H1  H2  O   H1  H2  O   H1  H2  O   H1  H2  O   H1  H2  O   H1  H2  O   H1  H2  
O   H1  H2  O   H1  H2  O   H1  H2  O   H1  H2  O   H1  H2  O   H1  H2  O   H1  
H2  O   H1  H2  O   H1  H2  O   H1  H2  O   H1  H2  O   H1  H2  O   H1  H2  O   
H1  H2  O   H1  H2  O   H1  H2  O   H1  H2  O   H1  H2  O   H1  H2  O   H1  H2  
O   H1  H2  O   H1  H2  O   H1  H2  O   H1  H2  O   H1  H2  O   H1  H2  O   H1  
H2  O   H1  H2  O   H1  H2  O   H1  H2  O   H1  H2  O   H1  H2  O   H1  H2  O   
H1  H2  O   H1  H2  O   H1  H2  O   H1  H2  O   H1  H2  O   H1  H2  O   H1  H2  
O   H1  H2  O   H1  H2  O   H1  H2  O   H1  H2  O   H1  H2  O   H1  H2  O   H1  
H2  O   H1  H2  O   H1  H2  O   H1  H2  O   H1  H2  O   H1  H2  O   H1  H2  O   
H1  H2  O   H1  H2  O   H1  H2  O   H1  H2  O   H1  H2  O   H1  H2  O   H1  H2  
O   H1  H2  O   H1  H2  O   H1  H2  O   H1  H2  O   H1  H2  O   H1  H2  O   H1  
H2  O   H1  H2  O   H1  H2  O   H1  H2  O   H1  H2  O   H1  H2  O   H1  H2  O   
H1  H2  O   H1  H2  O   H1  H2  O   H1  H2  O   H1  H2  O   H1  H2  O   H1  H2  
O   H1  H2  O   H1  H2  O   H1  H2  O   H1  H2  O   H1  H2  O   H1  H2  O   H1  
H2  O   H1  H2  O   H1  H2  O   H1  H2  O   H1  H2  O   H1  H2  O   H1  H2  O   
H1  H2  O   H1  H2  O   H1  H2  O   H1  H2  O   H1  H2  O   H1  H2  O   H1  H2  
O   H1  H2  O   H1  H2  O   H1  H2  O   H1  H2  O   H1  H2  O   H1  H2  O   H1  
H2  O   H1  H2  O   H1  H2  O   H1  H2  O   H1  H2  O   H1  H2  O   H1  H2  O   
H1  H2  O   H1  H2  O   H1  H2  O   H1  H2  O   H1  H2  O   H1  H2  O   H1  H2  
O   H1  H2  O   H1  H2  O   H1  H2  O   H1  H2  O   H1  H2  O   H1  H2  O   H1  
H2  O   H1  H2  O   H1  H2  O   H1  H2  O   H1  H2  O   H1  H2  O   H1  H2  O   
H1  H2  O   H1  H2  O   H1  H2  O   H1  H2  O   H1  H2  O   H1  H2  O   H1  H2  
O   H1  H2  O   H1  H2  O   H1  H2  O   H1  H2  O   H1  H2  O   H1  H2  O   H1  
H2  O   H1  H2  O   H1  H2  O   H1  H2  O   H1  H2  O   H1  H2  O   H1  H2  O   
H1  H2  O   H1  H2  O   H1  H2  O   H1  H2  O   H1  H2  O   H1  H2  O   H1  H2  
O   H1  H2  O   H1  H2  O   H1  H2  O   H1  H2  O   H1  H2  O   H1  H2  O   H1  
H2  O   H1  H2  O   H1  H2  O   H1  H2  O   H1  H2  O   H1  H2  O   H1  H2  O   
H1  H2  O   H1  H2  O   H1  H2  O   H1  H2  O   H1  H2  O   H1  H2  O   H1  H2  
O   H1  H2  O   H1  H2  O   H1  H2  O   H1  H2  O   H1  H2  O   H1  H2  O   H1  
H2  O   H1  H2  O   H1  H2  O   H1  H2  O   H1  H2  O   H1  H2  O   H1  H2  O   
H1  H2  O   H1  H2  O   H1  H2  O   H1  H2  O   H1  H2  O   H1  H2  O   H1  H2  
O   H1  H2  O   H1  H2  O   H1  H2  O   H1  H2  O   H1  H2  O   H1  H2  O   H1  
H2  O   H1  H2  O   H1  H2  O   H1  H2  O   H1  H2  O   H1  H2  O   H1  H2  O   
H1  H2  O   H1  H2  O   H1  H2  O   H1  H2  O   H1  H2  O   H1  H2  O   H1  H2  
O   H1  H2  O   H1  H2  O   H1  H2  O   H1  H2  O   H1  H2  O   H1  H2  O   H1  
H2  O   H1  H2  O   H1  H2  O   H1  H2  O   H1  H2  O   H1  H2  O   H1  H2  O   
H1  H2  O   H1  H2  O   H1  H2  O   H1  H2  O   H1  H2  O   H1  H2  O   H1  H2  
O   H1  H2  O   H1  H2  O   H1  H2  O   H1  H2  O   H1  H2  O   H1  H2  O   H1  
H2  O   H1  H2  O   H1  H2  O   H1  H2  O   H1  H2  O   H1  H2  O   H1  H2  O   
H1  H2  O   H1  H2  O   H1  H2  O   H1  H2  O   H1  H2  O   H1  H2  O   H1  H2  
O   H1  H2  O   H1  H2  O   H1  H2  O   H1  H2  O   H1  H2  O   H1  H2  O   H1  
H2  O   H1  H2  O   H1  H2  O   H1  H2  O   H1  H2  O   H1  H2  O   H1  H2  O   
H1  H2  O   H1  H2  O   H1  H2  O   H1  H2  O   H1  H2  O   H1  H2  O   H1  H2  
O   H1  H2  O   H1  H2  O   H1  H2  O   H1  H2  O   H1  H2  O   H1  H2  O   H1  
H2  O   H1  H2  O   H1  H2  O   H1  H2  O   H1  H2  O   H1  H2  O   H1  H2  O   
H1  H2  O   H1  H2  O   H1  H2  O   H1  H2  O   H1  H2  O   H1  H2  O   H1  H2  
O   H1  H2  O   H1  H2  O   H1  H2  O   H1  H2  O   H1  H2  O   H1  H2  O   H1  
H2  O   H1  H2  O   H1  H2  O   H1  H2  O   H1  H2  O   H1  H2  O   H1  H2  O   
H1  H2  O   H1  H2  O   H1  H2  O   H1  H2  O   H1  H2  O   H1  H2  O   H1  H2  
O   H1  H2  O   H1  H2  O   H1  H2  O   H1  H2  O   H1  H2  O   H1  H2  O   H1  
H2  O   H1  H2  O   H1  H2  O   H1  H2  O   H1  H2  O   H1  H2  O   H1  H2  O   
H1  H2  O   H1  H2  O   H1  H2  O   H1  H2  O   H1  H2  O   H1  H2  O   H1  H2  
O   H1  H2  O   H1  H2  O   H1  H2  O   H1  H2  O   H1  H2  O   H1  H2  O   H1  
H2  O   H1  H2  O   H1  H2  O   H1  H2  O   H1  H2  O   H1  H2  O   H1  H2  O   
H1  H2  O   H1  H2  O   H1  H2  O   H1  H2  O   H1  H2  O   H1  H2  O   H1  H2  
O   H1  H2  O   H1  H2  O   H1  H2  O   H1  H2  O   H1  H2  O   H1  H2  O   H1  
H2  O   H1  H2  O   H1  H2  O   H1  H2  O   H1  H2  O   H1  H2  O   H1  H2  O   
H1  H2  O   H1  H2  O   H1  H2  O   H1  H2  O   H1  H2  O   H1  H2  O   H1  H2  
O   H1  H2  O   H1  H2  O   H1  H2  O   H1  H2  O   H1  H2  O   H1  H2  O   H1  
H2  O   H1  H2  O   H1  H2  O   H1  H2  O   H1  H2  O   H1  H2  O   H1  H2  O   
H1  H2  O   H1  H2  O   H1  H2  O   H1  H2  O   H1  H2  O   H1  H2  O   H1  H2  
O   H1  H2  O   H1  H2  O   H1  H2  O   H1  H2  O   H1  H2  O   H1  H2  O   H1  
H2  O   H1  H2  O   H1  H2  O   H1  H2  O   H1  H2  O   H1  H2  O   H1  H2  O   
H1  H2  O   H1  H2  O   H1  H2  O   H1  H2  O   H1  H2  O   H1  H2  O   H1  H2  
O   H1  H2  O   H1  H2  O   H1  H2  O   H1  H2  O   H1  H2  O   H1  H2  O   H1  
H2  O   H1  H2  O   H1  H2  O   H1  H2  O   H1  H2  O   H1  H2  O   H1  H2  O   
H1  H2  O   H1  H2  O   H1  H2  O   H1  H2  O   H1  H2  O   H1  H2  O   H1  H2  
O   H1  H2  O   H1  H2  O   H1  H2  O   H1  H2  O   H1  H2  O   H1  H2  O   H1  
H2  O   H1  H2  O   H1  H2  O   H1  H2  O   H1  H2  O   H1  H2  O   H1  H2  O   
H1  H2  O   H1  H2  O   H1  H2  O   H1  H2  O   H1  H2  O   H1  H2  O   H1  H2  
O   H1  H2  O   H1  H2  O   H1  H2  O   H1  H2  O   H1  H2  O   H1  H2  O   H1  
H2  O   H1  H2  O   H1  H2  O   H1  H2  O   H1  H2  O   H1  H2  O   H1  H2  O   
H1  H2  O   H1  H2  O   H1  H2  O   H1  H2  O   H1  H2  O   H1  H2  O   H1  H2  
O   H1  H2  O   H1  H2  O   H1  H2  O   H1  H2  O   H1  H2  O   H1  H2  O   H1  
H2  O   H1  H2  O   H1  H2  O   H1  H2  O   H1  H2  O   H1  H2  O   H1  H2  O   
H1  H2  O   H1  H2  O   H1  H2  O   H1  H2  O   H1  H2  O   H1  H2  O   H1  H2  
O   H1  H2  O   H1  H2  O   H1  H2  O   H1  H2  O   H1  H2  O   H1  H2  O   H1  
H2  O   H1  H2  O   H1  H2  O   H1  H2  O   H1  H2  O   H1  H2  O   H1  H2  O   
H1  H2  O   H1  H2  O   H1  H2  O   H1  H2  O   H1  H2  O   H1  H2  O   H1  H2  
O   H1  H2  O   H1  H2  O   H1  H2  O   H1  H2  O   H1  H2  O   H1  H2  O   H1  
H2  O   H1  H2  O   H1  H2  O   H1  H2  O   H1  H2  O   H1  H2  O   H1  H2  O   
H1  H2  O   H1  H2  O   H1  H2  O   H1  H2  O   H1  H2  O   H1  H2  O   H1  H2  
O   H1  H2  O   H1  H2  O   H1  H2  O   H1  H2  O   H1  H2  O   H1  H2  O   H1  
H2  O   H1  H2  O   H1  H2  O   H1  H2  O   H1  H2  O   H1  H2  O   H1  H2  O   
H1  H2  O   H1  H2  O   H1  H2  O   H1  H2  O   H1  H2  O   H1  H2  O   H1  H2  
O   H1  H2  O   H1  H2  O   H1  H2  O   H1  H2  O   H1  H2  O   H1  H2  O   H1  
H2  O   H1  H2  O   H1  H2  O   H1  H2  O   H1  H2  O   H1  H2  O   H1  H2  O   
H1  H2  O   H1  H2  O   H1  H2  O   H1  H2  O   H1  H2  O   H1  H2  O   H1  H2  
O   H1  H2  O   H1  H2  O   H1  H2  O   H1  H2  O   H1  H2  O   H1  H2  O   H1  
H2  O   H1  H2  O   H1  H2  O   H1  H2  O   H1  H2  O   H1  H2  O   H1  H2  O   
H1  H2  O   H1  H2  O   H1  H2  O   H1  H2  O   H1  H2  O   H1  H2  O   H1  H2  
O   H1  H2  O   H1  H2  O   H1  H2  O   H1  H2  O   H1  H2  O   H1  H2  O   H1  
H2  O   H1  H2  O   H1  H2  O   H1  H2  O   H1  H2  O   H1  H2  O   H1  H2  O   
H1  H2  O   H1  H2  O   H1  H2  O   H1  H2  O   H1  H2  O   H1  H2  O   H1  H2  
O   H1  H2  O   H1  H2  O   H1  H2  O   H1  H2  O   H1  H2  O   H1  H2  O   H1  
H2  O   H1  H2  O   H1  H2  O   H1  H2  O   H1  H2  O   H1  H2  O   H1  H2  O   
H1  H2  O   H1  H2  O   H1  H2  O   H1  H2  O   H1  H2  O   H1  H2  O   H1  H2  
O   H1  H2  O   H1  H2  O   H1  H2  O   H1  H2  O   H1  H2  O   H1  H2  O   H1  
H2  O   H1  H2  O   H1  H2  O   H1  H2  O   H1  H2  O   H1  H2  O   H1  H2  O   
H1  H2  O   H1  H2  O   H1  H2  O   H1  H2  O   H1  H2  O   H1  H2  O   H1  H2  
O   H1  H2  O   H1  H2  O   H1  H2  O   H1  H2  O   H1  H2  O   H1  H2  O   H1  
H2  O   H1  H2  O   H1  H2  O   H1  H2  O   H1  H2  O   H1  H2  O   H1  H2  O   
H1  H2  O   H1  H2  O   H1  H2  O   H1  H2  O   H1  H2  O   H1  H2  O   H1  H2  
O   H1  H2  O   H1  H2  O   H1  H2  O   H1  H2  O   H1  H2  O   H1  H2  O   H1  
H2  O   H1  H2  O   H1  H2  O   H1  H2  O   H1  H2  O   H1  H2  O   H1  H2  O   
H1  H2  O   H1  H2  O   H1  H2  O   H1  H2  O   H1  H2  O   H1  H2  O   H1  H2  
O   H1  H2  O   H1  H2  O   H1  H2  O   H1  H2  O   H1  H2  O   H1  H2  O   H1  
H2  O   H1  H2  O   H1  H2  O   H1  H2  O   H1  H2  O   H1  H2  O   H1  H2  O   
H1  H2  O   H1  H2  O   H1  H2  O   H1  H2  O   H1  H2  O   H1  H2  O   H1  H2  
O   H1  H2  O   H1  H2  O   H1  H2  O   H1  H2  O   H1  H2  O   H1  H2  O   H1  
H2  O   H1  H2  O   H1  H2  O   H1  H2  O   H1  H2  O   H1  H2  O   H1  H2  O   
H1  H2  O   H1  H2  O   H1  H2  O   H1  H2  O   H1  H2  O   H1  H2  O   H1  H2  
O   H1  H2  O   H1  H2  O   H1  H2  O   H1  H2  O   H1  H2  O   H1  H2  O   H1  
H2  O   H1  H2  O   H1  H2  O   H1  H2  O   H1  H2  O   H1  H2  O   H1  H2  O   
H1  H2  O   H1  H2  O   H1  H2  O   H1  H2  O   H1  H2  O   H1  H2  O   H1  H2  
O   H1  H2  O   H1  H2  O   H1  H2  O   H1  H2  O   H1  H2  O   H1  H2  O   H1  
H2  O   H1  H2  O   H1  H2  O   H1  H2  O   H1  H2  O   H1  H2  O   H1  H2  O   
H1  H2  O   H1  H2  O   H1  H2  O   H1  H2  O   H1  H2  O   H1  H2  O   H1  H2  
O   H1  H2  O   H1  H2  O   H1  H2  O   H1  H2  O   H1  H2  O   H1  H2  O   H1  
H2  O   H1  H2  O   H1  H2  O   H1  H2  O   H1  H2  O   H1  H2  O   H1  H2  O   
H1  H2  O   H1  H2  O   H1  H2  O   H1  H2  O   H1  H2  O   H1  H2  O   H1  H2  
O   H1  H2  O   H1  H2  O   H1  H2  O   H1  H2  O   H1  H2  O   H1  H2  O   H1  
H2  O   H1  H2  O   H1  H2  O   H1  H2  O   H1  H2  O   H1  H2  O   H1  H2  O   
H1  H2  O   H1  H2  O   H1  H2  O   H1  H2  O   H1  H2  O   H1  H2  O   H1  H2  
O   H1  H2  O   H1  H2  O   H1  H2  O   H1  H2  O   H1  H2  O   H1  H2  O   H1  
H2  O   H1  H2  O   H1  H2  O   H1  H2  O   H1  H2  O   H1  H2  O   H1  H2  O   
H1  H2  O   H1  H2  O   H1  H2  O   H1  H2  O   H1  H2  O   H1  H2  O   H1  H2  
O   H1  H2  O   H1  H2  O   H1  H2  O   H1  H2  O   H1  H2  O   H1  H2  O   H1  
H2  O   H1  H2  O   H1  H2  O   H1  H2  O   H1  H2  O   H1  H2  O   H1  H2  O   
H1  H2  O   H1  H2  O   H1  H2  O   H1  H2  O   H1  H2  O   H1  H2  O   H1  H2  
O   H1  H2  O   H1  H2  O   H1  H2  O   H1  H2  O   H1  H2  O   H1  H2  O   H1  
H2  O   H1  H2  O   H1  H2  O   H1  H2  O   H1  H2  O   H1  H2  O   H1  H2  O   
H1  H2  O   H1  H2  O   H1  H2  O   H1  H2  O   H1  H2  O   H1  H2  O   H1  H2  
O   H1  H2  O   H1  H2  O   H1  H2  O   H1  H2  O   H1  H2  O   H1  H2  O   H1  
H2  O   H1  H2  O   H1  H2  O   H1  H2  O   H1  H2  O   H1  H2  O   H1  H2  O   
H1  H2  O   H1  H2  O   H1  H2  O   H1  H2  O   H1  H2  O   H1  H2  O   H1  H2  
O   H1  H2  O   H1  H2  O   H1  H2  O   H1  H2  O   H1  H2  O   H1  H2  O   H1  
H2  O   H1  H2  O   H1  H2  O   H1  H2  O   H1  H2  O   H1  H2  O   H1  H2  O   
H1  H2  O   H1  H2  O   H1  H2  O   H1  H2  O   H1  H2  O   H1  H2  O   H1  H2  
O   H1  H2  O   H1  H2  O   H1  H2  O   H1  H2  O   H1  H2  O   H1  H2  O   H1  
H2  O   H1  H2  O   H1  H2  O   H1  H2  O   H1  H2  O   H1  H2  O   H1  H2  O   
H1  H2  O   H1  H2  O   H1  H2  O   H1  H2  O   H1  H2  O   H1  H2  O   H1  H2  
O   H1  H2  O   H1  H2  O   H1  H2  O   H1  H2  O   H1  H2  O   H1  H2  O   H1  
H2  O   H1  H2  O   H1  H2  O   H1  H2  O   H1  H2  O   H1  H2  O   H1  H2  O   
H1  H2  O   H1  H2  O   H1  H2  O   H1  H2  O   H1  H2  O   H1  H2  O   H1  H2  
O   H1  H2  O   H1  H2  O   H1  H2  O   H1  H2  O   H1  H2  O   H1  H2  O   H1  
H2  O   H1  H2  O   H1  H2  O   H1  H2  O   H1  H2  O   H1  H2  O   H1  H2  O   
H1  H2  O   H1  H2  O   H1  H2  O   H1  H2  O   H1  H2  O   H1  H2  O   H1  H2  
O   H1  H2  O   H1  H2  O   H1  H2  O   H1  H2  O   H1  H2  O   H1  H2  O   H1  
H2  O   H1  H2  O   H1  H2  O   H1  H2  O   H1  H2  O   H1  H2  O   H1  H2  O   
H1  H2  O   H1  H2  O   H1  H2  O   H1  H2  O   H1  H2  O   H1  H2  O   H1  H2  
O   H1  H2  O   H1  H2  O   H1  H2  O   H1  H2  O   H1  H2  O   H1  H2  O   H1  
H2  O   H1  H2  O   H1  H2  O   H1  H2  O   H1  H2  O   H1  H2  O   H1  H2  O   
H1  H2  O   H1  H2  O   H1  H2  O   H1  H2  O   H1  H2  O   H1  H2  O   H1  H2  
O   H1  H2  O   H1  H2  O   H1  H2  O   H1  H2  O   H1  H2  O   H1  H2  O   H1  
H2  O   H1  H2  O   H1  H2  O   H1  H2  O   H1  H2  O   H1  H2  O   H1  H2  O   
H1  H2  O   H1  H2  O   H1  H2  O   H1  H2  O   H1  H2  O   H1  H2  O   H1  H2  
O   H1  H2  O   H1  H2  O   H1  H2  O   H1  H2  O   H1  H2  O   H1  H2  O   H1  
H2  O   H1  H2  O   H1  H2  O   H1  H2  O   H1  H2  O   H1  H2  O   H1  H2  O   
H1  H2  O   H1  H2  O   H1  H2  O   H1  H2  O   H1  H2  O   H1  H2  O   H1  H2  
O   H1  H2  O   H1  H2  O   H1  H2  O   H1  H2  O   H1  H2  O   H1  H2  O   H1  
H2  O   H1  H2  O   H1  H2  O   H1  H2  O   H1  H2  O   H1  H2  O   H1  H2  O   
H1  H2  O   H1  H2  O   H1  H2  O   H1  H2  O   H1  H2  O   H1  H2  O   H1  H2  
O   H1  H2  O   H1  H2  O   H1  H2  O   H1  H2  O   H1  H2  O   H1  H2  O   H1  
H2  O   H1  H2  O   H1  H2  O   H1  H2  O   H1  H2  O   H1  H2  O   H1  H2  O   
H1  H2  O   H1  H2  O   H1  H2  O   H1  H2  O   H1  H2  O   H1  H2  O   H1  H2  
O   H1  H2  O   H1  H2  O   H1  H2  O   H1  H2  O   H1  H2  O   H1  H2  O   H1  
H2  O   H1  H2  O   H1  H2  O   H1  H2  O   H1  H2  O   H1  H2  O   H1  H2  O   
H1  H2  O   H1  H2  O   H1  H2  O   H1  H2  O   H1  H2  O   H1  H2  O   H1  H2  
O   H1  H2  O   H1  H2  O   H1  H2  O   H1  H2  O   H1  H2  O   H1  H2  O   H1  
H2  O   H1  H2  O   H1  H2  O   H1  H2  O   H1  H2  O   H1  H2  O   H1  H2  O   
H1  H2  O   H1  H2  O   H1  H2  O   H1  H2  O   H1  H2  O   H1  H2  O   H1  H2  
O   H1  H2  O   H1  H2  O   H1  H2  O   H1  H2  O   H1  H2  O   H1  H2  O   H1  
H2  O   H1  H2  O   H1  H2  O   H1  H2  O   H1  H2  O   H1  H2  O   H1  H2  O   
H1  H2  O   H1  H2  O   H1  H2  O   H1  H2  O   H1  H2  O   H1  H2  O   H1  H2  
O   H1  H2  O   H1  H2  O   H1  H2  O   H1  H2  O   H1  H2  O   H1  H2  O   H1  
H2  O   H1  H2  O   H1  H2  O   H1  H2  O   H1  H2  O   H1  H2  O   H1  H2  O   
H1  H2  O   H1  H2  O   H1  H2  O   H1  H2  O   H1  H2  O   H1  H2  O   H1  H2  
O   H1  H2  O   H1  H2  O   H1  H2  O   H1  H2  O   H1  H2  O   H1  H2  O   H1  
H2  O   H1  H2  O   H1  H2  O   H1  H2  O   H1  H2  O   H1  H2  O   H1  H2  O   
H1  H2  O   H1  H2  O   H1  H2  O   H1  H2  O   H1  H2  O   H1  H2  O   H1  H2  
O   H1  H2  O   H1  H2  O   H1  H2  O   H1  H2  O   H1  H2  O   H1  H2  O   H1  
H2  O   H1  H2  O   H1  H2  O   H1  H2  O   H1  H2  O   H1  H2  O   H1  H2  O   
H1  H2  O   H1  H2  O   H1  H2  O   H1  H2  O   H1  H2  O   H1  H2  O   H1  H2  
O   H1  H2  O   H1  H2  O   H1  H2  O   H1  H2  O   H1  H2  O   H1  H2  O   H1  
H2  O   H1  H2  O   H1  H2  O   H1  H2  O   H1  H2  O   H1  H2  O   H1  H2  O   
H1  H2  O   H1  H2  O   H1  H2  O   H1  H2  O   H1  H2  O   H1  H2  O   H1  H2  
O   H1  H2  O   H1  H2  O   H1  H2  O   H1  H2  O   H1  H2  O   H1  H2  O   H1  
H2  O   H1  H2  O   H1  H2  O   H1  H2  O   H1  H2  O   H1  H2  O   H1  H2  O   
H1  H2  O   H1  H2  O   H1  H2  O   H1  H2  O   H1  H2  O   H1  H2  O   H1  H2  
O   H1  H2  O   H1  H2  O   H1  H2  O   H1  H2  O   H1  H2  O   H1  H2  O   H1  
H2  O   H1  H2  O   H1  H2  O   H1  H2  O   H1  H2  O   H1  H2  O   H1  H2  O   
H1  H2  O   H1  H2  O   H1  H2  O   H1  H2  O   H1  H2  O   H1  H2  O   H1  H2  
O   H1  H2  O   H1  H2  O   H1  H2  O   H1  H2  O   H1  H2  O   H1  H2  O   H1  
H2  O   H1  H2  O   H1  H2  O   H1  H2  O   H1  H2  O   H1  H2  O   H1  H2  O   
H1  H2  O   H1  H2  O   H1  H2  O   H1  H2  O   H1  H2  O   H1  H2  O   H1  H2  
O   H1  H2  O   H1  H2  O   H1  H2  O   H1  H2  O   H1  H2  O   H1  H2  O   H1  
H2  O   H1  H2  O   H1  H2  O   H1  H2  O   H1  H2  O   H1  H2  O   H1  H2  O   
H1  H2  O   H1  H2  O   H1  H2  O   H1  H2  O   H1  H2  O   H1  H2  O   H1  H2  
O   H1  H2  O   H1  H2  O   H1  H2  O   H1  H2  O   H1  H2  O   H1  H2  O   H1  
H2  O   H1  H2  O   H1  H2  O   H1  H2  O   H1  H2  O   H1  H2  O   H1  H2  O   
H1  H2  O   H1  H2  O   H1  H2  O   H1  H2  O   H1  H2  O   H1  H2  O   H1  H2  
O   H1  H2  O   H1  H2  O   H1  H2  O   H1  H2  O   H1  H2  O   H1  H2  O   H1  
H2  O   H1  H2  O   H1  H2  O   H1  H2  O   H1  H2  O   H1  H2  O   H1  H2  O   
H1  H2  O   H1  H2  O   H1  H2  O   H1  H2  O   H1  H2  O   H1  H2  O   H1  H2  
O   H1  H2  O   H1  H2  O   H1  H2  O   H1  H2  O   H1  H2  O   H1  H2  O   H1  
H2  O   H1  H2  O   H1  H2  O   H1  H2  O   H1  H2  O   H1  H2  O   H1  H2  O   
H1  H2  O   H1  H2  O   H1  H2  O   H1  H2  O   H1  H2  O   H1  H2  O   H1  H2  
O   H1  H2  O   H1  H2  O   H1  H2  O   H1  H2  O   H1  H2  O   H1  H2  O   H1  
H2  O   H1  H2  O   H1  H2  O   H1  H2  O   H1  H2  O   H1  H2  O   H1  H2  O   
H1  H2  O   H1  H2  O   H1  H2  O   H1  H2  O   H1  H2  O   H1  H2  O   H1  H2  
O   H1  H2  O   H1  H2  O   H1  H2  O   H1  H2  O   H1  H2  O   H1  H2  O   H1  
H2  O   H1  H2  O   H1  H2  O   H1  H2  O   H1  H2  O   H1  H2  O   H1  H2  O   
H1  H2  O   H1  H2  O   H1  H2  O   H1  H2  O   H1  H2  O   H1  H2  O   H1  H2  
O   H1  H2  O   H1  H2  O   H1  H2  O   H1  H2  O   H1  H2  O   H1  H2  O   H1  
H2  O   H1  H2  O   H1  H2  O   H1  H2  O   H1  H2  O   H1  H2  O   H1  H2  O   
H1  H2  O   H1  H2  O   H1  H2  O   H1  H2  O   H1  H2  O   H1  H2  O   H1  H2  
O   H1  H2  O   H1  H2  O   H1  H2  O   H1  H2  O   H1  H2  O   H1  H2  O   H1  
H2  O   H1  H2  O   H1  H2  O   H1  H2  O   H1  H2  O   H1  H2  O   H1  H2  O   
H1  H2  O   H1  H2  O   H1  H2  O   H1  H2  O   H1  H2  O   H1  H2  O   H1  H2  
O   H1  H2  O   H1  H2  O   H1  H2  O   H1  H2  O   H1  H2  O   H1  H2  O   H1  
H2  O   H1  H2  O   H1  H2  O   H1  H2  O   H1  H2  O   H1  H2  O   H1  H2  O   
H1  H2  O   H1  H2  O   H1  H2  O   H1  H2  O   H1  H2  O   H1  H2  O   H1  H2  
O   H1  H2  O   H1  H2  O   H1  H2  O   H1  H2  O   H1  H2  O   H1  H2  O   H1  
H2  O   H1  H2  O   H1  H2  O   H1  H2  O   H1  H2  O   H1  H2  O   H1  H2  O   
H1  H2  O   H1  H2  O   H1  H2  O   H1  H2  O   H1  H2  O   H1  H2  O   H1  H2  
O   H1  H2  O   H1  H2  O   H1  H2  O   H1  H2  O   H1  H2  O   H1  H2  O   H1  
H2  O   H1  H2  O   H1  H2  O   H1  H2  O   H1  H2  O   H1  H2  O   H1  H2  O   
H1  H2  O   H1  H2  O   H1  H2  O   H1  H2  O   H1  H2  O   H1  H2  O   H1  H2  
O   H1  H2  O   H1  H2  O   H1  H2  O   H1  H2  O   H1  H2  O   H1  H2  O   H1  
H2  O   H1  H2  O   H1  H2  O   H1  H2  O   H1  H2  O   H1  H2  O   H1  H2  O   
H1  H2  O   H1  H2  O   H1  H2  O   H1  H2  O   H1  H2  O   H1  H2  O   H1  H2  
O   H1  H2  O   H1  H2  O   H1  H2  O   H1  H2  O   H1  H2  O   H1  H2  O   H1  
H2  O   H1  H2  O   H1  H2  O   H1  H2  O   H1  H2  O   H1  H2  O   H1  H2  O   
H1  H2  O   H1  H2  O   H1  H2  O   H1  H2  O   H1  H2  O   H1  H2  O   H1  H2  
O   H1  H2  O   H1  H2  O   H1  H2  O   H1  H2  O   H1  H2  O   H1  H2  O   H1  
H2  O   H1  H2  O   H1  H2  O   H1  H2  O   H1  H2  O   H1  H2  O   H1  H2  O   
H1  H2  O   H1  H2  O   H1  H2  O   H1  H2  O   H1  H2  O   H1  H2  O   H1  H2  
O   H1  H2  O   H1  H2  O   H1  H2  O   H1  H2  O   H1  H2  O   H1  H2  O   H1  
H2  O   H1  H2  O   H1  H2  O   H1  H2  O   H1  H2  O   H1  H2  O   H1  H2  O   
H1  H2  O   H1  H2  O   H1  H2  O   H1  H2  O   H1  H2  O   H1  H2  O   H1  H2  
O   H1  H2  O   H1  H2  O   H1  H2  O   H1  H2  O   H1  H2  O   H1  H2  O   H1  
H2  O   H1  H2  O   H1  H2  O   H1  H2  O   H1  H2  O   H1  H2  O   H1  H2  O   
H1  H2  O   H1  H2  O   H1  H2  O   H1  H2  O   H1  H2  O   H1  H2  O   H1  H2  
O   H1  H2  O   H1  H2  O   H1  H2  O   H1  H2  O   H1  H2  O   H1  H2  O   H1  
H2  O   H1  H2  O   H1  H2  O   H1  H2  O   H1  H2  O   H1  H2  O   H1  H2  O   
H1  H2  O   H1  H2  O   H1  H2  O   H1  H2  O   H1  H2  O   H1  H2  O   H1  H2  
O   H1  H2  O   H1  H2  O   H1  H2  O   H1  H2  O   H1  H2  O   H1  H2  O   H1  
H2  O   H1  H2  O   H1  H2  O   H1  H2  O   H1  H2  O   H1  H2  O   H1  H2  O   
H1  H2  O   H1  H2  O   H1  H2  O   H1  H2  O   H1  H2  O   H1  H2  O   H1  H2  
O   H1  H2  O   H1  H2  O   H1  H2  O   H1  H2  O   H1  H2  O   H1  H2  O   H1  
H2  O   H1  H2  O   H1  H2  O   H1  H2  O   H1  H2  O   H1  H2  O   H1  H2  O   
H1  H2  O   H1  H2  O   H1  H2  O   H1  H2  O   H1  H2  O   H1  H2  O   H1  H2  
O   H1  H2  O   H1  H2  O   H1  H2  O   H1  H2  O   H1  H2  O   H1  H2  O   H1  
H2  O   H1  H2  O   H1  H2  O   H1  H2  O   H1  H2  O   H1  H2  O   H1  H2  O   
H1  H2  O   H1  H2  O   H1  H2  O   H1  H2  O   H1  H2  O   H1  H2  O   H1  H2  
O   H1  H2  O   H1  H2  O   H1  H2  O   H1  H2  O   H1  H2  O   H1  H2  O   H1  
H2  O   H1  H2  O   H1  H2  O   H1  H2  O   H1  H2  O   H1  H2  O   H1  H2  O   
H1  H2  O   H1  H2  O   H1  H2  O   H1  H2  O   H1  H2  O   H1  H2  O   H1  H2  
O   H1  H2  O   H1  H2  O   H1  H2  O   H1  H2  O   H1  H2  O   H1  H2  O   H1  
H2  O   H1  H2  O   H1  H2  O   H1  H2  O   H1  H2  O   H1  H2  O   H1  H2  O   
H1  H2  O   H1  H2  O   H1  H2  O   H1  H2  O   H1  H2  O   H1  H2  O   H1  H2  
O   H1  H2  O   H1  H2  O   H1  H2  O   H1  H2  O   H1  H2  O   H1  H2  O   H1  
H2  O   H1  H2  O   H1  H2  O   H1  H2  O   H1  H2  O   H1  H2  O   H1  H2  O   
H1  H2  O   H1  H2  O   H1  H2  O   H1  H2  O   H1  H2  O   H1  H2  O   H1  H2  
O   H1  H2  O   H1  H2  O   H1  H2  O   H1  H2  O   H1  H2  O   H1  H2  O   H1  
H2  O   H1  H2  O   H1  H2  O   H1  H2  O   H1  H2  O   H1  H2  O   H1  H2  O   
H1  H2  O   H1  H2  O   H1  H2  O   H1  H2  O   H1  H2  O   H1  H2  O   H1  H2  
O   H1  H2  O   H1  H2  O   H1  H2  O   H1  H2  O   H1  H2  O   H1  H2  O   H1  
H2  O   H1  H2  O   H1  H2  O   H1  H2  O   H1  H2  O   H1  H2  O   H1  H2  O   
H1  H2  O   H1  H2  O   H1  H2  O   H1  H2  O   H1  H2  O   H1  H2  O   H1  H2  
O   H1  H2  O   H1  H2  O   H1  H2  O   H1  H2  O   H1  H2  O   H1  H2  O   H1  
H2  O   H1  H2  O   H1  H2  O   H1  H2  O   H1  H2  O   H1  H2  O   H1  H2  O   
H1  H2  O   H1  H2  O   H1  H2  O   H1  H2  O   H1  H2  O   H1  H2  O   H1  H2  
O   H1  H2  O   H1  H2  O   H1  H2  O   H1  H2  O   H1  H2  O   H1  H2  O   H1  
H2  O   H1  H2  O   H1  H2  O   H1  H2  O   H1  H2  O   H1  H2  O   H1  H2  O   
H1  H2  O   H1  H2  O   H1  H2  O   H1  H2  O   H1  H2  O   H1  H2  O   H1  H2  
O   H1  H2  O   H1  H2  O   H1  H2  O   H1  H2  O   H1  H2  O   H1  H2  O   H1  
H2  O   H1  H2  O   H1  H2  O   H1  H2  O   H1  H2  O   H1  H2  O   H1  H2  O   
H1  H2  O   H1  H2  O   H1  H2  O   H1  H2  O   H1  H2  O   H1  H2  O   H1  H2  
O   H1  H2  O   H1  H2  O   H1  H2  O   H1  H2  O   H1  H2  O   H1  H2  O   H1  
H2  O   H1  H2  O   H1  H2  O   H1  H2  O   H1  H2  O   H1  H2  O   H1  H2  O   
H1  H2  O   H1  H2  O   H1  H2  O   H1  H2  O   H1  H2  O   H1  H2  O   H1  H2  
O   H1  H2  O   H1  H2  O   H1  H2  O   H1  H2  O   H1  H2  O   H1  H2  O   H1  
H2  O   H1  H2  O   H1  H2  O   H1  H2  O   H1  H2  O   H1  H2  O   H1  H2  O   
H1  H2  O   H1  H2  O   H1  H2  O   H1  H2  O   H1  H2  O   H1  H2  O   H1  H2  
O   H1  H2  O   H1  H2  O   H1  H2  O   H1  H2  O   H1  H2  O   H1  H2  O   H1  
H2  O   H1  H2  O   H1  H2  O   H1  H2  O   H1  H2  O   H1  H2  O   H1  H2  O   
H1  H2  O   H1  H2  O   H1  H2  O   H1  H2  O   H1  H2  O   H1  H2  O   H1  H2  
O   H1  H2  O   H1  H2  O   H1  H2  O   H1  H2  O   H1  H2  O   H1  H2  O   H1  
H2  O   H1  H2  O   H1  H2  O   H1  H2  O   H1  H2  O   H1  H2  O   H1  H2  O   
H1  H2  O   H1  H2  O   H1  H2  O   H1  H2  O   H1  H2  O   H1  H2  O   H1  H2  
O   H1  H2  O   H1  H2  O   H1  H2  O   H1  H2  O   H1  H2  O   H1  H2  O   H1  
H2  O   H1  H2  O   H1  H2  O   H1  H2  O   H1  H2  O   H1  H2  O   H1  H2  O   
H1  H2  O   H1  H2  O   H1  H2  O   H1  H2  O   H1  H2  O   H1  H2  O   H1  H2  
O   H1  H2  O   H1  H2  O   H1  H2  O   H1  H2  O   H1  H2  O   H1  H2  O   H1  
H2  O   H1  H2  O   H1  H2  O   H1  H2  O   H1  H2  O   H1  H2  O   H1  H2  O   
H1  H2  O   H1  H2  O   H1  H2  O   H1  H2  O   H1  H2  O   H1  H2  O   H1  H2  
O   H1  H2  O   H1  H2  O   H1  H2  O   H1  H2  O   H1  H2  O   H1  H2  O   H1  
H2  O   H1  H2  O   H1  H2  O   H1  H2  O   H1  H2  O   H1  H2  O   H1  H2  O   
H1  H2  O   H1  H2  O   H1  H2  O   H1  H2  O   H1  H2  O   H1  H2  O   H1  H2  
O   H1  H2  O   H1  H2  O   H1  H2  O   H1  H2  O   H1  H2  O   H1  H2  O   H1  
H2  O   H1  H2  O   H1  H2  O   H1  H2  O   H1  H2  O   H1  H2  O   H1  H2  O   
H1  H2  O   H1  H2  O   H1  H2  O   H1  H2  O   H1  H2  O   H1  H2  O   H1  H2  
O   H1  H2  O   H1  H2  O   H1  H2  O   H1  H2  O   H1  H2  O   H1  H2  O   H1  
H2  O   H1  H2  O   H1  H2  O   H1  H2  O   H1  H2  O   H1  H2  O   H1  H2  O   
H1  H2  O   H1  H2  O   H1  H2  O   H1  H2  O   H1  H2  O   H1  H2  O   H1  H2  
O   H1  H2  O   H1  H2  O   H1  H2  O   H1  H2  O   H1  H2  O   H1  H2  O   H1  
H2  O   H1  H2  O   H1  H2  O   H1  H2  O   H1  H2  O   H1  H2  O   H1  H2  O   
H1  H2  O   H1  H2  O   H1  H2  O   H1  H2  O   H1  H2  O   H1  H2  O   H1  H2  
O   H1  H2  O   H1  H2  O   H1  H2  O   H1  H2  O   H1  H2  O   H1  H2  O   H1  
H2  O   H1  H2  O   H1  H2  O   H1  H2  O   H1  H2  O   H1  H2  O   H1  H2  O   
H1  H2  O   H1  H2  O   H1  H2  O   H1  H2  O   H1  H2  O   H1  H2  O   H1  H2  
O   H1  H2  O   H1  H2  O   H1  H2  O   H1  H2  O   H1  H2  O   H1  H2  O   H1  
H2  O   H1  H2  O   H1  H2  O   H1  H2  O   H1  H2  O   H1  H2  O   H1  H2  O   
H1  H2  O   H1  H2  O   H1  H2  O   H1  H2  O   H1  H2  O   H1  H2  O   H1  H2  
O   H1  H2  O   H1  H2  O   H1  H2  O   H1  H2  O   H1  H2  O   H1  H2  O   H1  
H2  O   H1  H2  O   H1  H2  O   H1  H2  O   H1  H2  O   H1  H2  O   H1  H2  O   
H1  H2  O   H1  H2  O   H1  H2  O   H1  H2  O   H1  H2  O   H1  H2  O   H1  H2  
O   H1  H2  O   H1  H2  O   H1  H2  O   H1  H2  O   H1  H2  O   H1  H2  O   H1  
H2  O   H1  H2  O   H1  H2  O   H1  H2  O   H1  H2  O   H1  H2  O   H1  H2  O   
H1  H2  O   H1  H2  O   H1  H2  O   H1  H2  O   H1  H2  O   H1  H2  O   H1  H2  
O   H1  H2  O   H1  H2  O   H1  H2  O   H1  H2  O   H1  H2  O   H1  H2  O   H1  
H2  O   H1  H2  O   H1  H2  O   H1  H2  O   H1  H2  O   H1  H2  O   H1  H2  O   
H1  H2  O   H1  H2  O   H1  H2  O   H1  H2  O   H1  H2  O   H1  H2  O   H1  H2  
O   H1  H2  O   H1  H2  O   H1  H2  O   H1  H2  O   H1  H2  O   H1  H2  O   H1  
H2  O   H1  H2  O   H1  H2  O   H1  H2  O   H1  H2  O   H1  H2  O   H1  H2  O   
H1  H2  O   H1  H2  O   H1  H2  O   H1  H2  O   H1  H2  O   H1  H2  O   H1  H2  
O   H1  H2  O   H1  H2  O   H1  H2  O   H1  H2  O   H1  H2  O   H1  H2  O   H1  
H2  O   H1  H2  O   H1  H2  O   H1  H2  O   H1  H2  O   H1  H2  O   H1  H2  O   
H1  H2  O   H1  H2  O   H1  H2  O   H1  H2  O   H1  H2  O   H1  H2  O   H1  H2  
O   H1  H2  O   H1  H2  O   H1  H2  O   H1  H2  O   H1  H2  O   H1  H2  O   H1  
H2  O   H1  H2  O   H1  H2  O   H1  H2  O   H1  H2  O   H1  H2  O   H1  H2  O   
H1  H2  O   H1  H2  O   H1  H2  O   H1  H2  O   H1  H2  O   H1  H2  O   H1  H2  
O   H1  H2  O   H1  H2  O   H1  H2  O   H1  H2  O   H1  H2  O   H1  H2  O   H1  
H2  O   H1  H2  O   H1  H2  O   H1  H2  O   H1  H2  O   H1  H2  O   H1  H2  O   
H1  H2  O   H1  H2  O   H1  H2  O   H1  H2  O   H1  H2  O   H1  H2  O   H1  H2  
O   H1  H2  O   H1  H2  O   H1  H2  O   H1  H2  O   H1  H2  O   H1  H2  O   H1  
H2  O   H1  H2  O   H1  H2  O   H1  H2  O   H1  H2  O   H1  H2  O   H1  H2  O   
H1  H2  O   H1  H2  O   H1  H2  O   H1  H2  O   H1  H2  O   H1  H2  O   H1  H2  
O   H1  H2  O   H1  H2  O   H1  H2  O   H1  H2  O   H1  H2  O   H1  H2  O   H1  
H2  O   H1  H2  O   H1  H2  O   H1  H2  O   H1  H2  O   H1  H2  O   H1  H2  O   
H1  H2  O   H1  H2  O   H1  H2  O   H1  H2  O   H1  H2  O   H1  H2  O   H1  H2  
O   H1  H2  O   H1  H2  O   H1  H2  O   H1  H2  O   H1  H2  O   H1  H2  O   H1  
H2  O   H1  H2  O   H1  H2  O   H1  H2  O   H1  H2  O   H1  H2  O   H1  H2  O   
H1  H2  O   H1  H2  O   H1  H2  O   H1  H2  O   H1  H2  O   H1  H2  O   H1  H2  
O   H1  H2  O   H1  H2  O   H1  H2  O   H1  H2  O   H1  H2  O   H1  H2  O   H1  
H2  O   H1  H2  O   H1  H2  O   H1  H2  O   H1  H2  O   H1  H2  O   H1  H2  O   
H1  H2  O   H1  H2  O   H1  H2  O   H1  H2  O   H1  H2  O   H1  H2  O   H1  H2  
O   H1  H2  O   H1  H2  O   H1  H2  O   H1  H2  O   H1  H2  O   H1  H2  O   H1  
H2  O   H1  H2  O   H1  H2  O   H1  H2  O   H1  H2  O   H1  H2  O   H1  H2  O   
H1  H2  O   H1  H2  O   H1  H2  O   H1  H2  O   H1  H2  O   H1  H2  O   H1  H2  
O   H1  H2  O   H1  H2  O   H1  H2  O   H1  H2  O   H1  H2  O   H1  H2  O   H1  
H2  O   H1  H2  O   H1  H2  O   H1  H2  O   H1  H2  O   H1  H2  O   H1  H2  O   
H1  H2  O   H1  H2  O   H1  H2  O   H1  H2  O   H1  H2  O   H1  H2  O   H1  H2  
O   H1  H2  O   H1  H2  O   H1  H2  O   H1  H2  O   H1  H2  O   H1  H2  O   H1  
H2  O   H1  H2  O   H1  H2  O   H1  H2  O   H1  H2  O   H1  H2  O   H1  H2  O   
H1  H2  O   H1  H2  O   H1  H2  O   H1  H2  O   H1  H2  O   H1  H2  O   H1  H2  
O   H1  H2  O   H1  H2  O   H1  H2  O   H1  H2  O   H1  H2  O   H1  H2  O   H1  
H2  O   H1  H2  O   H1  H2  O   H1  H2  O   H1  H2  O   H1  H2  O   H1  H2  O   
H1  H2  O   H1  H2  O   H1  H2  O   H1  H2  O   H1  H2  O   H1  H2  O   H1  H2  
O   H1  H2  O   H1  H2  O   H1  H2  O   H1  H2  O   H1  H2  O   H1  H2  O   H1  
H2  O   H1  H2  O   H1  H2  O   H1  H2  O   H1  H2  O   H1  H2  O   H1  H2  O   
H1  H2  O   H1  H2  O   H1  H2  O   H1  H2  O   H1  H2  O   H1  H2  O   H1  H2  
O   H1  H2  O   H1  H2  O   H1  H2  O   H1  H2  O   H1  H2  O   H1  H2  O   H1  
H2  O   H1  H2  O   H1  H2  O   H1  H2  O   H1  H2  O   H1  H2  O   H1  H2  O   
H1  H2  O   H1  H2  O   H1  H2  O   H1  H2  O   H1  H2  O   H1  H2  O   H1  H2  
O   H1  H2  O   H1  H2  O   H1  H2  O   H1  H2  O   H1  H2  O   H1  H2  O   H1  
H2  O   H1  H2  O   H1  H2  O   H1  H2  O   H1  H2  O   H1  H2  O   H1  H2  O   
H1  H2  O   H1  H2  O   H1  H2  O   H1  H2  O   H1  H2  O   H1  H2  O   H1  H2  
O   H1  H2  O   H1  H2  O   H1  H2  O   H1  H2  O   H1  H2  O   H1  H2  O   H1  
H2  O   H1  H2  O   H1  H2  O   H1  H2  O   H1  H2  O   H1  H2  O   H1  H2  O   
H1  H2  O   H1  H2  O   H1  H2  O   H1  H2  O   H1  H2  O   H1  H2  O   H1  H2  
O   H1  H2  O   H1  H2  O   H1  H2  O   H1  H2  O   H1  H2  O   H1  H2  O   H1  
H2  O   H1  H2  O   H1  H2  O   H1  H2  O   H1  H2  O   H1  H2  O   H1  H2  O   
H1  H2  O   H1  H2  O   H1  H2  O   H1  H2  O   H1  H2  O   H1  H2  O   H1  H2  
O   H1  H2  O   H1  H2  O   H1  H2  O   H1  H2  O   H1  H2  O   H1  H2  O   H1  
H2  O   H1  H2  O   H1  H2  O   H1  H2  O   H1  H2  O   H1  H2  O   H1  H2  O   
H1  H2  O   H1  H2  O   H1  H2  O   H1  H2  O   H1  H2  O   H1  H2  O   H1  H2  
O   H1  H2  O   H1  H2  O   H1  H2  O   H1  H2  O   H1  H2  O   H1  H2  O   H1  
H2  O   H1  H2  O   H1  H2  O   H1  H2  O   H1  H2  O   H1  H2  O   H1  H2  O   
H1  H2  O   H1  H2  O   H1  H2  O   H1  H2  O   H1  H2  O   H1  H2  O   H1  H2  
O   H1  H2  O   H1  H2  O   H1  H2  O   H1  H2  O   H1  H2  O   H1  H2  O   H1  
H2  O   H1  H2  O   H1  H2  O   H1  H2  O   H1  H2  O   H1  H2  O   H1  H2  O   
H1  H2  O   H1  H2  O   H1  H2  O   H1  H2  O   H1  H2  O   H1  H2  O   H1  H2  
O   H1  H2  O   H1  H2  O   H1  H2  O   H1  H2  O   H1  H2  O   H1  H2  O   H1  
H2  O   H1  H2  O   H1  H2  O   H1  H2  O   H1  H2  O   H1  H2  O   H1  H2  O   
H1  H2  O   H1  H2  O   H1  H2  O   H1  H2  O   H1  H2  O   H1  H2  O   H1  H2  
O   H1  H2  O   H1  H2  O   H1  H2  O   H1  H2  O   H1  H2  O   H1  H2  O   H1  
H2  O   H1  H2  O   H1  H2  O   H1  H2  O   H1  H2  O   H1  H2  O   H1  H2  O   
H1  H2  O   H1  H2  O   H1  H2  O   H1  H2  O   H1  H2  O   H1  H2  O   H1  H2  
O   H1  H2  O   H1  H2  O   H1  H2  O   H1  H2  O   H1  H2  O   H1  H2  O   H1  
H2  O   H1  H2  O   H1  H2  O   H1  H2  O   H1  H2  O   H1  H2  O   H1  H2  O   
H1  H2  O   H1  H2  O   H1  H2  O   H1  H2  O   H1  H2  O   H1  H2  O   H1  H2  
O   H1  H2  O   H1  H2  O   H1  H2  O   H1  H2  O   H1  H2  O   H1  H2  O   H1  
H2  O   H1  H2  O   H1  H2  O   H1  H2  O   H1  H2  O   H1  H2  O   H1  H2  O   
H1  H2  O   H1  H2  O   H1  H2  O   H1  H2  O   H1  H2  O   H1  H2  O   H1  H2  
O   H1  H2  O   H1  H2  O   H1  H2  O   H1  H2  O   H1  H2  O   H1  H2  O   H1  
H2  O   H1  H2  O   H1  H2  O   H1  H2  O   H1  H2  O   H1  H2  O   H1  H2  O   
H1  H2  O   H1  H2  O   H1  H2  O   H1  H2  O   H1  H2  O   H1  H2  O   H1  H2  
O   H1  H2  O   H1  H2  O   H1  H2  O   H1  H2  O   H1  H2  O   H1  H2  O   H1  
H2  O   H1  H2  O   H1  H2  O   H1  H2  O   H1  H2  O   H1  H2  O   H1  H2  O   
H1  H2  O   H1  H2  O   H1  H2  O   H1  H2  O   H1  H2  O   H1  H2  O   H1  H2  
O   H1  H2  O   H1  H2  O   H1  H2  O   H1  H2  O   H1  H2  O   H1  H2  O   H1  
H2  O   H1  H2  O   H1  H2  O   H1  H2  O   H1  H2  O   H1  H2  O   H1  H2  O   
H1  H2  O   H1  H2  O   H1  H2  O   H1  H2  O   H1  H2  O   H1  H2  O   H1  H2  
O   H1  H2  O   H1  H2  O   H1  H2  O   H1  H2  O   H1  H2  O   H1  H2  O   H1  
H2  O   H1  H2  O   H1  H2  O   H1  H2  O   H1  H2  O   H1  H2  O   H1  H2  O   
H1  H2  O   H1  H2  O   H1  H2  O   H1  H2  O   H1  H2  O   H1  H2  O   H1  H2  
O   H1  H2  O   H1  H2  O   H1  H2  O   H1  H2  O   H1  H2  O   H1  H2  O   H1  
H2  O   H1  H2  O   H1  H2  O   H1  H2  O   H1  H2  O   H1  H2  O   H1  H2  O   
H1  H2  O   H1  H2  O   H1  H2  O   H1  H2  O   H1  H2  O   H1  H2  O   H1  H2  
O   H1  H2  O   H1  H2  O   H1  H2  O   H1  H2  O   H1  H2  O   H1  H2  O   H1  
H2  O   H1  H2  O   H1  H2  O   H1  H2  O   H1  H2  O   H1  H2  O   H1  H2  O   
H1  H2  O   H1  H2  O   H1  H2  O   H1  H2  O   H1  H2  O   H1  H2  O   H1  H2  
O   H1  H2  O   H1  H2  O   H1  H2  O   H1  H2  O   H1  H2  O   H1  H2  O   H1  
H2  O   H1  H2  O   H1  H2  O   H1  H2  O   H1  H2  O   H1  H2  O   H1  H2  O   
H1  H2  O   H1  H2  O   H1  H2  O   H1  H2  O   H1  H2  O   H1  H2  O   H1  H2  
O   H1  H2  O   H1  H2  O   H1  H2  O   H1  H2  O   H1  H2  O   H1  H2  O   H1  
H2  O   H1  H2  O   H1  H2  O   H1  H2  O   H1  H2  O   H1  H2  O   H1  H2  O   
H1  H2  O   H1  H2  O   H1  H2  O   H1  H2  O   H1  H2  O   H1  H2  O   H1  H2  
O   H1  H2  O   H1  H2  O   H1  H2  O   H1  H2  O   H1  H2  O   H1  H2  O   H1  
H2  O   H1  H2  O   H1  H2  O   H1  H2  O   H1  H2  O   H1  H2  O   H1  H2  O   
H1  H2  O   H1  H2  O   H1  H2  O   H1  H2  O   H1  H2  O   H1  H2  O   H1  H2  
O   H1  H2  O   H1  H2  O   H1  H2  O   H1  H2  O   H1  H2  O   H1  H2  O   H1  
H2  O   H1  H2  O   H1  H2  O   H1  H2  O   H1  H2  O   H1  H2  O   H1  H2  O   
H1  H2  O   H1  H2  O   H1  H2  O   H1  H2  O   H1  H2  O   H1  H2  O   H1  H2  
O   H1  H2  O   H1  H2  O   H1  H2  O   H1  H2  O   H1  H2  O   H1  H2  O   H1  
H2  O   H1  H2  O   H1  H2  O   H1  H2  O   H1  H2  O   H1  H2  O   H1  H2  O   
H1  H2  O   H1  H2  O   H1  H2  O   H1  H2  O   H1  H2  O   H1  H2  O   H1  H2  
O   H1  H2  O   H1  H2  O   H1  H2  O   H1  H2  O   H1  H2  O   H1  H2  O   H1  
H2  O   H1  H2  O   H1  H2  O   H1  H2  O   H1  H2  O   H1  H2  O   H1  H2  O   
H1  H2  O   H1  H2  O   H1  H2  O   H1  H2  O   H1  H2  O   H1  H2  O   H1  H2  
O   H1  H2  O   H1  H2  O   H1  H2  O   H1  H2  O   H1  H2  O   H1  H2  O   H1  
H2  O   H1  H2  O   H1  H2  O   H1  H2  O   H1  H2  O   H1  H2  O   H1  H2  O   
H1  H2  O   H1  H2  O   H1  H2  O   H1  H2  O   H1  H2  O   H1  H2  O   H1  H2  
O   H1  H2  O   H1  H2  O   H1  H2  O   H1  H2  O   H1  H2  O   H1  H2  O   H1  
H2  O   H1  H2  O   H1  H2  O   H1  H2  O   H1  H2  O   H1  H2  O   H1  H2  O   
H1  H2  O   H1  H2  O   H1  H2  O   H1  H2  O   H1  H2  O   H1  H2  O   H1  H2  
O   H1  H2  O   H1  H2  O   H1  H2  O   H1  H2  O   H1  H2  O   H1  H2  O   H1  
H2  O   H1  H2  O   H1  H2  O   H1  H2  O   H1  H2  O   H1  H2  O   H1  H2  O   
H1  H2  O   H1  H2  O   H1  H2  O   H1  H2  O   H1  H2  O   H1  H2  O   H1  H2  
O   H1  H2  O   H1  H2  O   H1  H2  O   H1  H2  O   H1  H2  O   H1  H2  O   H1  
H2  O   H1  H2  O   H1  H2  O   H1  H2  O   H1  H2  O   H1  H2  O   H1  H2  O   
H1  H2  O   H1  H2  O   H1  H2  O   H1  H2  O   H1  H2  O   H1  H2  O   H1  H2  
O   H1  H2  O   H1  H2  O   H1  H2  O   H1  H2  O   H1  H2  O   H1  H2  O   H1  
H2  O   H1  H2  O   H1  H2  O   H1  H2  O   H1  H2  O   H1  H2  O   H1  H2  O   
H1  H2  O   H1  H2  O   H1  H2  O   H1  H2  O   H1  H2  O   H1  H2  O   H1  H2  
O   H1  H2  O   H1  H2  O   H1  H2  O   H1  H2  O   H1  H2  O   H1  H2  O   H1  
H2  O   H1  H2  O   H1  H2  O   H1  H2  O   H1  H2  O   H1  H2  O   H1  H2  O   
H1  H2  O   H1  H2  O   H1  H2  O   H1  H2  O   H1  H2  O   H1  H2  O   H1  H2  
O   H1  H2  O   H1  H2  O   H1  H2  O   H1  H2  O   H1  H2  O   H1  H2  O   H1  
H2  O   H1  H2  O   H1  H2  O   H1  H2  O   H1  H2  O   H1  H2  O   H1  H2  O   
H1  H2  O   H1  H2  O   H1  H2  O   H1  H2  O   H1  H2  O   H1  H2  O   H1  H2  
O   H1  H2  O   H1  H2  O   H1  H2  O   H1  H2  O   H1  H2  O   H1  H2  O   H1  
H2  O   H1  H2  O   H1  H2  O   H1  H2  O   H1  H2  O   H1  H2  O   H1  H2  O   
H1  H2  O   H1  H2  O   H1  H2  O   H1  H2  O   H1  H2  O   H1  H2  O   H1  H2  
O   H1  H2  O   H1  H2  O   H1  H2  O   H1  H2  O   H1  H2  O   H1  H2  O   H1  
H2  O   H1  H2  O   H1  H2  O   H1  H2  O   H1  H2  O   H1  H2  O   H1  H2  O   
H1  H2  O   H1  H2  O   H1  H2  O   H1  H2  O   H1  H2  O   H1  H2  O   H1  H2  
O   H1  H2  O   H1  H2  O   H1  H2  O   H1  H2  O   H1  H2  O   H1  H2  O   H1  
H2  O   H1  H2  O   H1  H2  O   H1  H2  O   H1  H2  O   H1  H2  O   H1  H2  O   
H1  H2  O   H1  H2  O   H1  H2  O   H1  H2  O   H1  H2  O   H1  H2  O   H1  H2  
O   H1  H2  O   H1  H2  O   H1  H2  O   H1  H2  O   H1  H2  O   H1  H2  O   H1  
H2  O   H1  H2  O   H1  H2  O   H1  H2  O   H1  H2  O   H1  H2  O   H1  H2  O   
H1  H2  O   H1  H2  O   H1  H2  O   H1  H2  O   H1  H2  O   H1  H2  O   H1  H2  
O   H1  H2  O   H1  H2  O   H1  H2  O   H1  H2  O   H1  H2  O   H1  H2  O   H1  
H2  O   H1  H2  O   H1  H2  O   H1  H2  O   H1  H2  O   H1  H2  O   H1  H2  O   
H1  H2  O   H1  H2  O   H1  H2  O   H1  H2  O   H1  H2  O   H1  H2  O   H1  H2  
O   H1  H2  O   H1  H2  O   H1  H2  O   H1  H2  O   H1  H2  O   H1  H2  O   H1  
H2  O   H1  H2  O   H1  H2  O   H1  H2  O   H1  H2  O   H1  H2  O   H1  H2  O   
H1  H2  O   H1  H2  O   H1  H2  O   H1  H2  O   H1  H2  O   H1  H2  O   H1  H2  
O   H1  H2  O   H1  H2  O   H1  H2  O   H1  H2  O   H1  H2  O   H1  H2  O   H1  
H2  O   H1  H2  O   H1  H2  O   H1  H2  O   H1  H2  O   H1  H2  O   H1  H2  O   
H1  H2  O   H1  H2  O   H1  H2  O   H1  H2  O   H1  H2  O   H1  H2  O   H1  H2  
O   H1  H2  O   H1  H2  O   H1  H2  O   H1  H2  O   H1  H2  O   H1  H2  O   H1  
H2  O   H1  H2  O   H1  H2  O   H1  H2  O   H1  H2  O   H1  H2  O   H1  H2  O   
H1  H2  O   H1  H2  O   H1  H2  O   H1  H2  O   H1  H2  O   H1  H2  O   H1  H2  
O   H1  H2  O   H1  H2  O   H1  H2  O   H1  H2  O   H1  H2  O   H1  H2  O   H1  
H2  O   H1  H2  O   H1  H2  O   H1  H2  O   H1  H2  O   H1  H2  O   H1  H2  O   
H1  H2  O   H1  H2  O   H1  H2  O   H1  H2  O   H1  H2  O   H1  H2  O   H1  H2  
O   H1  H2  O   H1  H2  O   H1  H2  O   H1  H2  O   H1  H2  O   H1  H2  O   H1  
H2  O   H1  H2  O   H1  H2  O   H1  H2  O   H1  H2  O   H1  H2  O   H1  H2  O   
H1  H2  O   H1  H2  O   H1  H2  O   H1  H2  O   H1  H2  O   H1  H2  O   H1  H2  
O   H1  H2  O   H1  H2  O   H1  H2  O   H1  H2  O   H1  H2  O   H1  H2  O   H1  
H2  O   H1  H2  O   H1  H2  O   H1  H2  O   H1  H2  O   H1  H2  O   H1  H2  O   
H1  H2  O   H1  H2  O   H1  H2  O   H1  H2  O   H1  H2  O   H1  H2  O   H1  H2  
O   H1  H2  O   H1  H2  O   H1  H2  O   H1  H2  O   H1  H2  O   H1  H2  O   H1  
H2  O   H1  H2  O   H1  H2  O   H1  H2  O   H1  H2  O   H1  H2  O   H1  H2  O   
H1  H2  O   H1  H2  O   H1  H2  O   H1  H2  O   H1  H2  O   H1  H2  O   H1  H2  
O   H1  H2  O   H1  H2  O   H1  H2  O   H1  H2  O   H1  H2  O   H1  H2  O   H1  
H2  O   H1  H2  O   H1  H2  O   H1  H2  O   H1  H2  O   H1  H2  O   H1  H2  O   
H1  H2  O   H1  H2  O   H1  H2  O   H1  H2  O   H1  H2  O   H1  H2  O   H1  H2  
O   H1  H2  O   H1  H2  O   H1  H2  O   H1  H2  O   H1  H2  O   H1  H2  O   H1  
H2  O   H1  H2  O   H1  H2  O   H1  H2  O   H1  H2  O   H1  H2  O   H1  H2  O   
H1  H2  O   H1  H2  O   H1  H2  O   H1  H2  O   H1  H2  O   H1  H2  O   H1  H2  
O   H1  H2  O   H1  H2  O   H1  H2  O   H1  H2  O   H1  H2  O   H1  H2  O   H1  
H2  O   H1  H2  O   H1  H2  O   H1  H2  O   H1  H2  O   H1  H2  O   H1  H2  O   
H1  H2  O   H1  H2  O   H1  H2  O   H1  H2  O   H1  H2  O   H1  H2  O   H1  H2  
O   H1  H2  O   H1  H2  O   H1  H2  O   H1  H2  O   H1  H2  O   H1  H2  O   H1  
H2  O   H1  H2  O   H1  H2  O   H1  H2  O   H1  H2  O   H1  H2  O   H1  H2  O   
H1  H2  O   H1  H2  O   H1  H2  O   H1  H2  O   H1  H2  O   H1  H2  O   H1  H2  
O   H1  H2  O   H1  H2  O   H1  H2  O   H1  H2  O   H1  H2  O   H1  H2  O   H1  
H2  O   H1  H2  O   H1  H2  O   H1  H2  O   H1  H2  O   H1  H2  O   H1  H2  O   
H1  H2  O   H1  H2  O   H1  H2  O   H1  H2  O   H1  H2  O   H1  H2  O   H1  H2  
O   H1  H2  O   H1  H2  O   H1  H2  O   H1  H2  O   H1  H2  O   H1  H2  O   H1  
H2  O   H1  H2  O   H1  H2  O   H1  H2  O   H1  H2  O   H1  H2  O   H1  H2  O   
H1  H2  O   H1  H2  O   H1  H2  O   H1  H2  O   H1  H2  O   H1  H2  O   H1  H2  
O   H1  H2  O   H1  H2  O   H1  H2  O   H1  H2  O   H1  H2  O   H1  H2  O   H1  
H2  O   H1  H2  O   H1  H2  O   H1  H2  O   H1  H2  O   H1  H2  O   H1  H2  O   
H1  H2  O   H1  H2  O   H1  H2  O   H1  H2  O   H1  H2  O   H1  H2  O   H1  H2  
O   H1  H2  O   H1  H2  O   H1  H2  O   H1  H2  O   H1  H2  O   H1  H2  O   H1  
H2  O   H1  H2  O   H1  H2  O   H1  H2  O   H1  H2  O   H1  H2  O   H1  H2  O   
H1  H2  O   H1  H2  O   H1  H2  O   H1  H2  O   H1  H2  O   H1  H2  O   H1  H2  
O   H1  H2  O   H1  H2  O   H1  H2  O   H1  H2  O   H1  H2  O   H1  H2  O   H1  
H2  O   H1  H2  O   H1  H2  O   H1  H2  O   H1  H2  O   H1  H2  O   H1  H2  O   
H1  H2  O   H1  H2  O   H1  H2  O   H1  H2  O   H1  H2  O   H1  H2  O   H1  H2  
O   H1  H2  O   H1  H2  O   H1  H2  O   H1  H2  O   H1  H2  O   H1  H2  O   H1  
H2  O   H1  H2  O   H1  H2  O   H1  H2  O   H1  H2  O   H1  H2  O   H1  H2  O   
H1  H2  O   H1  H2  O   H1  H2  O   H1  H2  O   H1  H2  O   H1  H2  O   H1  H2  
O   H1  H2  O   H1  H2  O   H1  H2  O   H1  H2  O   H1  H2  O   H1  H2  O   H1  
H2  O   H1  H2  O   H1  H2  O   H1  H2  O   H1  H2  O   H1  H2  O   H1  H2  O   
H1  H2  O   H1  H2  O   H1  H2  O   H1  H2  O   H1  H2  O   H1  H2  O   H1  H2  
O   H1  H2  O   H1  H2  O   H1  H2  O   H1  H2  O   H1  H2  O   H1  H2  O   H1  
H2  O   H1  H2  O   H1  H2  O   H1  H2  O   H1  H2  O   H1  H2  O   H1  H2  O   
H1  H2  O   H1  H2  O   H1  H2  O   H1  H2  O   H1  H2  O   H1  H2  O   H1  H2  
O   H1  H2  O   H1  H2  O   H1  H2  O   H1  H2  O   H1  H2  O   H1  H2  O   H1  
H2  O   H1  H2  O   H1  H2  O   H1  H2  O   H1  H2  O   H1  H2  O   H1  H2  O   
H1  H2  O   H1  H2  O   H1  H2  O   H1  H2  O   H1  H2  O   H1  H2  O   H1  H2  
O   H1  H2  O   H1  H2  O   H1  H2  O   H1  H2  O   H1  H2  O   H1  H2  O   H1  
H2  O   H1  H2  O   H1  H2  O   H1  H2  O   H1  H2  O   H1  H2  O   H1  H2  O   
H1  H2  O   H1  H2  O   H1  H2  O   H1  H2  O   H1  H2  O   H1  H2  O   H1  H2  
O   H1  H2  O   H1  H2  O   H1  H2  O   H1  H2  O   H1  H2  O   H1  H2  O   H1  
H2  O   H1  H2  O   H1  H2  O   H1  H2  O   H1  H2  O   H1  H2  O   H1  H2  O   
H1  H2  O   H1  H2  O   H1  H2  O   H1  H2  O   H1  H2  O   H1  H2  O   H1  H2  
O   H1  H2  O   H1  H2  O   H1  H2  O   H1  H2  O   H1  H2  O   H1  H2  O   H1  
H2  O   H1  H2  O   H1  H2  O   H1  H2  O   H1  H2  O   H1  H2  O   H1  H2  O   
H1  H2  O   H1  H2  O   H1  H2  O   H1  H2  O   H1  H2  O   H1  H2  O   H1  H2  
O   H1  H2  O   H1  H2  O   H1  H2  O   H1  H2  O   H1  H2  O   H1  H2  O   H1  
H2  O   H1  H2  O   H1  H2  O   H1  H2  O   H1  H2  O   H1  H2  O   H1  H2  O   
H1  H2  O   H1  H2  O   H1  H2  O   H1  H2  O   H1  H2  O   H1  H2  O   H1  H2  
O   H1  H2  O   H1  H2  O   H1  H2  O   H1  H2  O   H1  H2  O   H1  H2  O   H1  
H2  O   H1  H2  O   H1  H2  O   H1  H2  O   H1  H2  O   H1  H2  O   H1  H2  O   
H1  H2  O   H1  H2  O   H1  H2  O   H1  H2  O   H1  H2  O   H1  H2  O   H1  H2  
O   H1  H2  O   H1  H2  O   H1  H2  O   H1  H2  O   H1  H2  O   H1  H2  O   H1  
H2  O   H1  H2  O   H1  H2  O   H1  H2  O   H1  H2  O   H1  H2  O   H1  H2  O   
H1  H2  O   H1  H2  O   H1  H2  O   H1  H2  O   H1  H2  O   H1  H2  O   H1  H2  
O   H1  H2  O   H1  H2  O   H1  H2  O   H1  H2  O   H1  H2  O   H1  H2  O   H1  
H2  O   H1  H2  O   H1  H2  O   H1  H2  O   H1  H2  O   H1  H2  O   H1  H2  O   
H1  H2  O   H1  H2  O   H1  H2  O   H1  H2  O   H1  H2  O   H1  H2  O   H1  H2  
O   H1  H2  O   H1  H2  O   H1  H2  O   H1  H2  O   H1  H2  O   H1  H2  O   H1  
H2  O   H1  H2  O   H1  H2  O   H1  H2  O   H1  H2  O   H1  H2  O   H1  H2  O   
H1  H2  O   H1  H2  O   H1  H2  O   H1  H2  O   H1  H2  O   H1  H2  O   H1  H2  
O   H1  H2  O   H1  H2  O   H1  H2  O   H1  H2  O   H1  H2  O   H1  H2  O   H1  
H2  O   H1  H2  O   H1  H2  O   H1  H2  O   H1  H2  O   H1  H2  O   H1  H2  O   
H1  H2  O   H1  H2  O   H1  H2  O   H1  H2  O   H1  H2  O   H1  H2  O   H1  H2  
O   H1  H2  O   H1  H2  O   H1  H2  O   H1  H2  O   H1  H2  O   H1  H2  O   H1  
H2  O   H1  H2  O   H1  H2  O   H1  H2  O   H1  H2  O   H1  H2  O   H1  H2  O   
H1  H2  O   H1  H2  O   H1  H2  O   H1  H2  O   H1  H2  O   H1  H2  O   H1  H2  
O   H1  H2  O   H1  H2  O   H1  H2  O   H1  H2  O   H1  H2  O   H1  H2  O   H1  
H2  O   H1  H2  O   H1  H2  O   H1  H2  O   H1  H2  O   H1  H2  O   H1  H2  O   
H1  H2  O   H1  H2  O   H1  H2  O   H1  H2  O   H1  H2  O   H1  H2  O   H1  H2  
O   H1  H2  O   H1  H2  O   H1  H2  O   H1  H2  O   H1  H2  O   H1  H2  O   H1  
H2  O   H1  H2  O   H1  H2  O   H1  H2  O   H1  H2  O   H1  H2  O   H1  H2  O   
H1  H2  O   H1  H2  O   H1  H2  O   H1  H2  O   H1  H2  O   H1  H2  O   H1  H2  
O   H1  H2  O   H1  H2  O   H1  H2  O   H1  H2  O   H1  H2  O   H1  H2  O   H1  
H2  O   H1  H2  O   H1  H2  O   H1  H2  O   H1  H2  O   H1  H2  O   H1  H2  O   
H1  H2  O   H1  H2  O   H1  H2  O   H1  H2  O   H1  H2  O   H1  H2  O   H1  H2  
O   H1  H2  O   H1  H2  O   H1  H2  O   H1  H2  O   H1  H2  O   H1  H2  O   H1  
H2  O   H1  H2  O   H1  H2  O   H1  H2  O   H1  H2  O   H1  H2  O   H1  H2  O   
H1  H2  O   H1  H2  O   H1  H2  O   H1  H2  O   H1  H2  O   H1  H2  O   H1  H2  
O   H1  H2  O   H1  H2  O   H1  H2  O   H1  H2  O   H1  H2  O   H1  H2  O   H1  
H2  O   H1  H2  O   H1  H2  O   H1  H2  O   H1  H2  O   H1  H2  O   H1  H2  O   
H1  H2  O   H1  H2  O   H1  H2  O   H1  H2  O   H1  H2  O   H1  H2  O   H1  H2  
O   H1  H2  O   H1  H2  O   H1  H2  O   H1  H2  O   H1  H2  O   H1  H2  O   H1  
H2  O   H1  H2  O   H1  H2  O   H1  H2  O   H1  H2  O   H1  H2  O   H1  H2  O   
H1  H2  O   H1  H2  O   H1  H2  O   H1  H2  O   H1  H2  O   H1  H2  O   H1  H2  
O   H1  H2  O   H1  H2  O   H1  H2  O   H1  H2  O   H1  H2  O   H1  H2  O   H1  
H2  O   H1  H2  O   H1  H2  O   H1  H2  O   H1  H2  O   H1  H2  O   H1  H2  O   
H1  H2  O   H1  H2  O   H1  H2  O   H1  H2  O   H1  H2  O   H1  H2  O   H1  H2  
O   H1  H2  O   H1  H2  O   H1  H2  O   H1  H2  O   H1  H2  O   H1  H2  O   H1  
H2  O   H1  H2  O   H1  H2  O   H1  H2  O   H1  H2  O   H1  H2  O   H1  H2  O   
H1  H2  O   H1  H2  O   H1  H2  O   H1  H2  O   H1  H2  O   H1  H2  O   H1  H2  
O   H1  H2  O   H1  H2  O   H1  H2  O   H1  H2  O   H1  H2  O   H1  H2  O   H1  
H2  O   H1  H2  O   H1  H2  O   H1  H2  O   H1  H2  O   H1  H2  O   H1  H2  O   
H1  H2  O   H1  H2  O   H1  H2  O   H1  H2  O   H1  H2  O   H1  H2  O   H1  H2  
O   H1  H2  O   H1  H2  O   H1  H2  O   H1  H2  O   H1  H2  O   H1  H2  O   H1  
H2  O   H1  H2  O   H1  H2  O   H1  H2  O   H1  H2  O   H1  H2  O   H1  H2  O   
H1  H2  O   H1  H2  O   H1  H2  O   H1  H2  O   H1  H2  O   H1  H2  O   H1  H2  
O   H1  H2  O   H1  H2  O   H1  H2  O   H1  H2  O   H1  H2  O   H1  H2  O   H1  
H2  O   H1  H2  O   H1  H2  O   H1  H2  O   H1  H2  O   H1  H2  O   H1  H2  O   
H1  H2  O   H1  H2  O   H1  H2  O   H1  H2  O   H1  H2  O   H1  H2  O   H1  H2  
O   H1  H2  O   H1  H2  O   H1  H2  O   H1  H2  O   H1  H2  O   H1  H2  O   H1  
H2  O   H1  H2  O   H1  H2  O   H1  H2  O   H1  H2  O   H1  H2  O   H1  H2  O   
H1  H2  O   H1  H2  O   H1  H2  O   H1  H2  O   H1  H2  O   H1  H2  O   H1  H2  
O   H1  H2  O   H1  H2  O   H1  H2  O   H1  H2  O   H1  H2  O   H1  H2  O   H1  
H2  O   H1  H2  O   H1  H2  O   H1  H2  O   H1  H2  O   H1  H2  O   H1  H2  O   
H1  H2  O   H1  H2  O   H1  H2  O   H1  H2  O   H1  H2  O   H1  H2  O   H1  H2  
O   H1  H2  O   H1  H2  O   H1  H2  O   H1  H2  O   H1  H2  O   H1  H2  O   H1  
H2  O   H1  H2  O   H1  H2  O   H1  H2  O   H1  H2  O   H1  H2  O   H1  H2  O   
H1  H2  O   H1  H2  O   H1  H2  O   H1  H2  O   H1  H2  O   H1  H2  O   H1  H2  
O   H1  H2  O   H1  H2  O   H1  H2  O   H1  H2  O   H1  H2  O   H1  H2  O   H1  
H2  O   H1  H2  O   H1  H2  O   H1  H2  O   H1  H2  O   H1  H2  O   H1  H2  O   
H1  H2  O   H1  H2  O   H1  H2  O   H1  H2  O   H1  H2  O   H1  H2  O   H1  H2  
O   H1  H2  O   H1  H2  O   H1  H2  O   H1  H2  O   H1  H2  O   H1  H2  O   H1  
H2  O   H1  H2  O   H1  H2  O   H1  H2  O   H1  H2  O   H1  H2  O   H1  H2  O   
H1  H2  O   H1  H2  O   H1  H2  O   H1  H2  O   H1  H2  O   H1  H2  O   H1  H2  
O   H1  H2  O   H1  H2  O   H1  H2  O   H1  H2  O   H1  H2  O   H1  H2  O   H1  
H2  O   H1  H2  O   H1  H2  O   H1  H2  O   H1  H2  O   H1  H2  O   H1  H2  O   
H1  H2  O   H1  H2  O   H1  H2  O   H1  H2  O   H1  H2  O   H1  H2  O   H1  H2  
O   H1  H2  O   H1  H2  O   H1  H2  O   H1  H2  O   H1  H2  O   H1  H2  O   H1  
H2  O   H1  H2  O   H1  H2  O   H1  H2  O   H1  H2  O   H1  H2  O   H1  H2  O   
H1  H2  O   H1  H2  O   H1  H2  O   H1  H2  O   H1  H2  O   H1  H2  O   H1  H2  
O   H1  H2  O   H1  H2  O   H1  H2  O   H1  H2  O   H1  H2  O   H1  H2  O   H1  
H2  O   H1  H2  O   H1  H2  O   H1  H2  O   H1  H2  O   H1  H2  O   H1  H2  O   
H1  H2  O   H1  H2  O   H1  H2  O   H1  H2  O   H1  H2  O   H1  H2  O   H1  H2  
O   H1  H2  O   H1  H2  O   H1  H2  O   H1  H2  O   H1  H2  O   H1  H2  O   H1  
H2  O   H1  H2  O   H1  H2  O   H1  H2  O   H1  H2  O   H1  H2  O   H1  H2  O   
H1  H2  O   H1  H2  O   H1  H2  O   H1  H2  O   H1  H2  O   H1  H2  O   H1  H2  
O   H1  H2  O   H1  H2  O   H1  H2  O   H1  H2  O   H1  H2  O   H1  H2  O   H1  
H2  O   H1  H2  O   H1  H2  O   H1  H2  O   H1  H2  O   H1  H2  O   H1  H2  O   
H1  H2  O   H1  H2  O   H1  H2  O   H1  H2  O   H1  H2  O   H1  H2  O   H1  H2  
O   H1  H2  O   H1  H2  O   H1  H2  O   H1  H2  O   H1  H2  O   H1  H2  O   H1  
H2  O   H1  H2  O   H1  H2  O   H1  H2  O   H1  H2  O   H1  H2  O   H1  H2  O   
H1  H2  O   H1  H2  O   H1  H2  O   H1  H2  O   H1  H2  O   H1  H2  O   H1  H2  
O   H1  H2  O   H1  H2  O   H1  H2  O   H1  H2  O   H1  H2  O   H1  H2  O   H1  
H2  O   H1  H2  O   H1  H2  O   H1  H2  O   H1  H2  O   H1  H2  O   H1  H2  O   
H1  H2  O   H1  H2  O   H1  H2  O   H1  H2  O   H1  H2  O   H1  H2  O   H1  H2  
O   H1  H2  O   H1  H2  O   H1  H2  O   H1  H2  O   H1  H2  O   H1  H2  O   H1  
H2  O   H1  H2  O   H1  H2  O   H1  H2  O   H1  H2  O   H1  H2  O   H1  H2  O   
H1  H2  O   H1  H2  O   H1  H2  O   H1  H2  O   H1  H2  O   H1  H2  O   H1  H2  
O   H1  H2  O   H1  H2  O   H1  H2  O   H1  H2  O   H1  H2  O   H1  H2  O   H1  
H2  O   H1  H2  O   H1  H2  O   H1  H2  O   H1  H2  O   H1  H2  O   H1  H2  O   
H1  H2  O   H1  H2  O   H1  H2  O   H1  H2  O   H1  H2  O   H1  H2  O   H1  H2  
O   H1  H2  O   H1  H2  O   H1  H2  O   H1  H2  O   H1  H2  O   H1  H2  O   H1  
H2  O   H1  H2  O   H1  H2  O   H1  H2  O   H1  H2  O   H1  H2  O   H1  H2  O   
H1  H2  O   H1  H2  O   H1  H2  O   H1  H2  O   H1  H2  O   H1  H2  O   H1  H2  
O   H1  H2  O   H1  H2  O   H1  H2  O   H1  H2  O   H1  H2  O   H1  H2  O   H1  
H2  O   H1  H2  O   H1  H2  O   H1  H2  O   H1  H2  O   H1  H2  O   H1  H2  O   
H1  H2  O   H1  H2  O   H1  H2  O   H1  H2  O   H1  H2  O   H1  H2  O   H1  H2  
O   H1  H2  O   H1  H2  O   H1  H2  O   H1  H2  O   H1  H2  O   H1  H2  O   H1  
H2  O   H1  H2  O   H1  H2  O   H1  H2  O   H1  H2  O   H1  H2  O   H1  H2  O   
H1  H2  O   H1  H2  O   H1  H2  O   H1  H2  O   H1  H2  O   H1  H2  O   H1  H2  
O   H1  H2  O   H1  H2  O   H1  H2  O   H1  H2  O   H1  H2  O   H1  H2  O   H1  
H2  O   H1  H2  O   H1  H2  O   H1  H2  O   H1  H2  O   H1  H2  O   H1  H2  O   
H1  H2  O   H1  H2  O   H1  H2  O   H1  H2  O   H1  H2  O   H1  H2  O   H1  H2  
O   H1  H2  O   H1  H2  O   H1  H2  O   H1  H2  O   H1  H2  O   H1  H2  O   H1  
H2  O   H1  H2  O   H1  H2  O   H1  H2  O   H1  H2  O   H1  H2  O   H1  H2  O   
H1  H2  O   H1  H2  O   H1  H2  O   H1  H2  O   H1  H2  O   H1  H2  O   H1  H2  
O   H1  H2  O   H1  H2  O   H1  H2  O   H1  H2  O   H1  H2  O   H1  H2  O   H1  
H2  O   H1  H2  O   H1  H2  O   H1  H2  O   H1  H2  O   H1  H2  O   H1  H2  O   
H1  H2  O   H1  H2  O   H1  H2  O   H1  H2  O   H1  H2  O   H1  H2  O   H1  H2  
O   H1  H2  O   H1  H2  O   H1  H2  O   H1  H2  O   H1  H2  O   H1  H2  O   H1  
H2  O   H1  H2  O   H1  H2  O   H1  H2  O   H1  H2  O   H1  H2  O   H1  H2  O   
H1  H2  O   H1  H2  O   H1  H2  O   H1  H2  O   H1  H2  O   H1  H2  O   H1  H2  
O   H1  H2  O   H1  H2  O   H1  H2  O   H1  H2  O   H1  H2  O   H1  H2  O   H1  
H2  O   H1  H2  O   H1  H2  O   H1  H2  O   H1  H2  O   H1  H2  O   H1  H2  O   
H1  H2  O   H1  H2  O   H1  H2  O   H1  H2  O   H1  H2  O   H1  H2  O   H1  H2  
O   H1  H2  O   H1  H2  O   H1  H2  O   H1  H2  O   H1  H2  O   H1  H2  O   H1  
H2  O   H1  H2  O   H1  H2  O   H1  H2  O   H1  H2  O   H1  H2  O   H1  H2  O   
H1  H2  O   H1  H2  O   H1  H2  O   H1  H2  O   H1  H2  O   H1  H2  O   H1  H2  
O   H1  H2  O   H1  H2  O   H1  H2  O   H1  H2  O   H1  H2  O   H1  H2  O   H1  
H2  O   H1  H2  O   H1  H2  O   H1  H2  O   H1  H2  O   H1  H2  O   H1  H2  O   
H1  H2  O   H1  H2  O   H1  H2  O   H1  H2  O   H1  H2  O   H1  H2  O   H1  H2  
O   H1  H2  O   H1  H2  O   H1  H2  O   H1  H2  O   H1  H2  O   H1  H2  O   H1  
H2  O   H1  H2  O   H1  H2  O   H1  H2  O   H1  H2  O   H1  H2  O   H1  H2  O   
H1  H2  O   H1  H2  O   H1  H2  O   H1  H2  O   H1  H2  O   H1  H2  O   H1  H2  
O   H1  H2  O   H1  H2  O   H1  H2  O   H1  H2  O   H1  H2  O   H1  H2  O   H1  
H2  O   H1  H2  O   H1  H2  O   H1  H2  O   H1  H2  O   H1  H2  O   H1  H2  O   
H1  H2  O   H1  H2  O   H1  H2  O   H1  H2  O   H1  H2  O   H1  H2  O   H1  H2  
O   H1  H2  O   H1  H2  O   H1  H2  O   H1  H2  O   H1  H2  O   H1  H2  O   H1  
H2  O   H1  H2  O   H1  H2  O   H1  H2  O   H1  H2  O   H1  H2  O   H1  H2  O   
H1  H2  O   H1  H2  O   H1  H2  O   H1  H2  O   H1  H2  O   H1  H2  O   H1  H2  
O   H1  H2  O   H1  H2  O   H1  H2  O   H1  H2  O   H1  H2  O   H1  H2  O   H1  
H2  O   H1  H2  O   H1  H2  O   H1  H2  O   H1  H2  O   H1  H2  O   H1  H2  O   
H1  H2  O   H1  H2  O   H1  H2  O   H1  H2  O   H1  H2  O   H1  H2  O   H1  H2  
O   H1  H2  O   H1  H2  O   H1  H2  O   H1  H2  O   H1  H2  O   H1  H2  O   H1  
H2  O   H1  H2  O   H1  H2  O   H1  H2  O   H1  H2  O   H1  H2  O   H1  H2  O   
H1  H2  O   H1  H2  O   H1  H2  O   H1  H2  O   H1  H2  O   H1  H2  O   H1  H2  
O   H1  H2  O   H1  H2  O   H1  H2  O   H1  H2  O   H1  H2  O   H1  H2  O   H1  
H2  O   H1  H2  O   H1  H2  O   H1  H2  O   H1  H2  O   H1  H2  O   H1  H2  O   
H1  H2  O   H1  H2  O   H1  H2  O   H1  H2  O   H1  H2  O   H1  H2  O   H1  H2  
O   H1  H2  O   H1  H2  O   H1  H2  O   H1  H2  O   H1  H2  O   H1  H2  O   H1  
H2  O   H1  H2  O   H1  H2  O   H1  H2  O   H1  H2  O   H1  H2  O   H1  H2  O   
H1  H2  O   H1  H2  O   H1  H2  O   H1  H2  O   H1  H2  O   H1  H2  O   H1  H2  
O   H1  H2  O   H1  H2  O   H1  H2  O   H1  H2  O   H1  H2  O   H1  H2  O   H1  
H2  O   H1  H2  O   H1  H2  O   H1  H2  O   H1  H2  O   H1  H2  O   H1  H2  O   
H1  H2  O   H1  H2  O   H1  H2  O   H1  H2  O   H1  H2  O   H1  H2  O   H1  H2  
O   H1  H2  O   H1  H2  O   H1  H2  O   H1  H2  O   H1  H2  O   H1  H2  O   H1  
H2  O   H1  H2  O   H1  H2  O   H1  H2  O   H1  H2  O   H1  H2  O   H1  H2  O   
H1  H2  O   H1  H2  O   H1  H2  O   H1  H2  O   H1  H2  O   H1  H2  O   H1  H2  
O   H1  H2  O   H1  H2  O   H1  H2  O   H1  H2  O   H1  H2  O   H1  H2  O   H1  
H2  O   H1  H2  O   H1  H2  O   H1  H2  O   H1  H2  O   H1  H2  O   H1  H2  O   
H1  H2  O   H1  H2  O   H1  H2  O   H1  H2  O   H1  H2  O   H1  H2  O   H1  H2  
O   H1  H2  O   H1  H2  O   H1  H2  O   H1  H2  O   H1  H2  O   H1  H2  O   H1  
H2  O   H1  H2  O   H1  H2  O   H1  H2  O   H1  H2  O   H1  H2  O   H1  H2  O   
H1  H2  O   H1  H2  O   H1  H2  O   H1  H2  O   H1  H2  O   H1  H2  O   H1  H2  
O   H1  H2  O   H1  H2  O   H1  H2  O   H1  H2  O   H1  H2  O   H1  H2  O   H1  
H2  O   H1  H2  O   H1  H2  O   H1  H2  O   H1  H2  O   H1  H2  O   H1  H2  O   
H1  H2  O   H1  H2  O   H1  H2  O   H1  H2  O   H1  H2  O   H1  H2  O   H1  H2  
O   H1  H2  O   H1  H2  O   H1  H2  O   H1  H2  O   H1  H2  O   H1  H2  O   H1  
H2  O   H1  H2  O   H1  H2  O   H1  H2  O   H1  H2  O   H1  H2  O   H1  H2  O   
H1  H2  O   H1  H2  O   H1  H2  O   H1  H2  O   H1  H2  O   H1  H2  O   H1  H2  
O   H1  H2  O   H1  H2  O   H1  H2  O   H1  H2  O   H1  H2  O   H1  H2  O   H1  
H2  O   H1  H2  O   H1  H2  O   H1  H2  O   H1  H2  O   H1  H2  O   H1  H2  O   
H1  H2  O   H1  H2  O   H1  H2  O   H1  H2  O   H1  H2  O   H1  H2  O   H1  H2  
O   H1  H2  O   H1  H2  O   H1  H2  O   H1  H2  O   H1  H2  O   H1  H2  O   H1  
H2  O   H1  H2  O   H1  H2  O   H1  H2  O   H1  H2  O   H1  H2  O   H1  H2  O   
H1  H2  O   H1  H2  O   H1  H2  O   H1  H2  O   H1  H2  O   H1  H2  O   H1  H2  
O   H1  H2  O   H1  H2  O   H1  H2  O   H1  H2  O   H1  H2  O   H1  H2  O   H1  
H2  O   H1  H2  O   H1  H2  O   H1  H2  O   H1  H2  O   H1  H2  O   H1  H2  O   
H1  H2  O   H1  H2  O   H1  H2  O   H1  H2  O   H1  H2  O   H1  H2  O   H1  H2  
O   H1  H2  O   H1  H2  O   H1  H2  O   H1  H2  O   H1  H2  O   H1  H2  O   H1  
H2  O   H1  H2  O   H1  H2  O   H1  H2  O   H1  H2  O   H1  H2  O   H1  H2  O   
H1  H2  O   H1  H2  O   H1  H2  O   H1  H2  O   H1  H2  O   H1  H2  O   H1  H2  
O   H1  H2  O   H1  H2  O   H1  H2  O   H1  H2  O   H1  H2  O   H1  H2  O   H1  
H2  O   H1  H2  O   H1  H2  O   H1  H2  O   H1  H2  O   H1  H2  O   H1  H2  O   
H1  H2  O   H1  H2  O   H1  H2  O   H1  H2  O   H1  H2  O   H1  H2  O   H1  H2  
O   H1  H2  O   H1  H2  O   H1  H2  O   H1  H2  O   H1  H2  O   H1  H2  O   H1  
H2  O   H1  H2  O   H1  H2  O   H1  H2  O   H1  H2  O   H1  H2  O   H1  H2  O   
H1  H2  O   H1  H2  O   H1  H2  O   H1  H2  O   H1  H2  O   H1  H2  O   H1  H2  
O   H1  H2  O   H1  H2  O   H1  H2  O   H1  H2  O   H1  H2  O   H1  H2  O   H1  
H2  O   H1  H2  O   H1  H2  O   H1  H2  O   H1  H2  O   H1  H2  O   H1  H2  O   
H1  H2  O   H1  H2  O   H1  H2  O   H1  H2  O   H1  H2  O   H1  H2  O   H1  H2  
O   H1  H2  O   H1  H2  O   H1  H2  O   H1  H2  O   H1  H2  O   H1  H2  O   H1  
H2  O   H1  H2  O   H1  H2  O   H1  H2  O   H1  H2  O   H1  H2  O   H1  H2  O   
H1  H2  O   H1  H2  O   H1  H2  O   H1  H2  O   H1  H2  O   H1  H2  O   H1  H2  
O   H1  H2  O   H1  H2  O   H1  H2  O   H1  H2  O   H1  H2  O   H1  H2  O   H1  
H2  O   H1  H2  O   H1  H2  O   H1  H2  O   H1  H2  O   H1  H2  O   H1  H2  O   
H1  H2  O   H1  H2  O   H1  H2  O   H1  H2  O   H1  H2  O   H1  H2  O   H1  H2  
O   H1  H2  O   H1  H2  O   H1  H2  O   H1  H2  O   H1  H2  O   H1  H2  O   H1  
H2  O   H1  H2  O   H1  H2  O   H1  H2  O   H1  H2  O   H1  H2  O   H1  H2  O   
H1  H2  O   H1  H2  O   H1  H2  O   H1  H2  O   H1  H2  O   H1  H2  O   H1  H2  
O   H1  H2  O   H1  H2  O   H1  H2  O   H1  H2  O   H1  H2  O   H1  H2  O   H1  
H2  O   H1  H2  O   H1  H2  O   H1  H2  O   H1  H2  O   H1  H2  O   H1  H2  O   
H1  H2  O   H1  H2  O   H1  H2  O   H1  H2  O   H1  H2  O   H1  H2  O   H1  H2  
O   H1  H2  O   H1  H2  O   H1  H2  O   H1  H2  O   H1  H2  O   H1  H2  O   H1  
H2  O   H1  H2  O   H1  H2  O   H1  H2  O   H1  H2  O   H1  H2  O   H1  H2  O   
H1  H2  O   H1  H2  O   H1  H2  O   H1  H2  O   H1  H2  O   H1  H2  O   H1  H2  
O   H1  H2  O   H1  H2  O   H1  H2  O   H1  H2  O   H1  H2  O   H1  H2  O   H1  
H2  O   H1  H2  O   H1  H2  O   H1  H2  O   H1  H2  O   H1  H2  O   H1  H2  O   
H1  H2  O   H1  H2  O   H1  H2  O   H1  H2  O   H1  H2  O   H1  H2  O   H1  H2  
O   H1  H2  O   H1  H2  O   H1  H2  O   H1  H2  O   H1  H2  O   H1  H2  O   H1  
H2  O   H1  H2  O   H1  H2  O   H1  H2  O   H1  H2  O   H1  H2  O   H1  H2  O   
H1  H2  O   H1  H2  O   H1  H2  O   H1  H2  O   H1  H2  O   H1  H2  O   H1  H2  
O   H1  H2  O   H1  H2  O   H1  H2  O   H1  H2  O   H1  H2  O   H1  H2  O   H1  
H2  O   H1  H2  O   H1  H2  O   H1  H2  O   H1  H2  O   H1  H2  O   H1  H2  O   
H1  H2  O   H1  H2  O   H1  H2  O   H1  H2  O   H1  H2  O   H1  H2  O   H1  H2  
O   H1  H2  O   H1  H2  O   H1  H2  O   H1  H2  O   H1  H2  O   H1  H2  O   H1  
H2  O   H1  H2  O   H1  H2  O   H1  H2  O   H1  H2  O   H1  H2  O   H1  H2  O   
H1  H2  O   H1  H2  O   H1  H2  O   H1  H2  O   H1  H2  O   H1  H2  O   H1  H2  
O   H1  H2  O   H1  H2  O   H1  H2  O   H1  H2  O   H1  H2  O   H1  H2  O   H1  
H2  O   H1  H2  O   H1  H2  O   H1  H2  O   H1  H2  O   H1  H2  O   H1  H2  O   
H1  H2  O   H1  H2  O   H1  H2  O   H1  H2  O   H1  H2  O   H1  H2  O   H1  H2  
O   H1  H2  O   H1  H2  O   H1  H2  O   H1  H2  O   H1  H2  O   H1  H2  O   H1  
H2  O   H1  H2  O   H1  H2  O   H1  H2  O   H1  H2  O   H1  H2  O   H1  H2  O   
H1  H2  O   H1  H2  O   H1  H2  O   H1  H2  O   H1  H2  O   H1  H2  O   H1  H2  
O   H1  H2  O   H1  H2  O   H1  H2  O   H1  H2  O   H1  H2  O   H1  H2  O   H1  
H2  O   H1  H2  O   H1  H2  O   H1  H2  O   H1  H2  O   H1  H2  O   H1  H2  O   
H1  H2  O   H1  H2  O   H1  H2  O   H1  H2  O   H1  H2  O   H1  H2  O   H1  H2  
O   H1  H2  O   H1  H2  O   H1  H2  O   H1  H2  O   H1  H2  O   H1  H2  O   H1  
H2  O   H1  H2  O   H1  H2  O   H1  H2  O   H1  H2  O   H1  H2  O   H1  H2  O   
H1  H2  O   H1  H2  O   H1  H2  O   H1  H2  O   H1  H2  O   H1  H2  O   H1  H2  
O   H1  H2  O   H1  H2  O   H1  H2  O   H1  H2  O   H1  H2  O   H1  H2  O   H1  
H2  O   H1  H2  O   H1  H2  O   H1  H2  O   H1  H2  O   H1  H2  O   H1  H2  O   
H1  H2  O   H1  H2  O   H1  H2  O   H1  H2  O   H1  H2  O   H1  H2  O   H1  H2  
O   H1  H2  O   H1  H2  O   H1  H2  O   H1  H2  O   H1  H2  O   H1  H2  O   H1  
H2  O   H1  H2  O   H1  H2  O   H1  H2  O   H1  H2  O   H1  H2  O   H1  H2  O   
H1  H2  O   H1  H2  O   H1  H2  O   H1  H2  O   H1  H2  O   H1  H2  O   H1  H2  
O   H1  H2  O   H1  H2  O   H1  H2  O   H1  H2  O   H1  H2  O   H1  H2  O   H1  
H2  O   H1  H2  O   H1  H2  O   H1  H2  O   H1  H2  O   H1  H2  O   H1  H2  O   
H1  H2  O   H1  H2  O   H1  H2  O   H1  H2  O   H1  H2  O   H1  H2  O   H1  H2  
O   H1  H2  O   H1  H2  O   H1  H2  O   H1  H2  O   H1  H2  O   H1  H2  O   H1  
H2  O   H1  H2  O   H1  H2  O   H1  H2  O   H1  H2  O   H1  H2  O   H1  H2  O   
H1  H2  O   H1  H2  O   H1  H2  O   H1  H2  O   H1  H2  O   H1  H2  O   H1  H2  
O   H1  H2  O   H1  H2  O   H1  H2  O   H1  H2  O   H1  H2  O   H1  H2  O   H1  
H2  O   H1  H2  O   H1  H2  O   H1  H2  O   H1  H2  O   H1  H2  O   H1  H2  O   
H1  H2  O   H1  H2  O   H1  H2  O   H1  H2  O   H1  H2  O   H1  H2  O   H1  H2  
O   H1  H2  O   H1  H2  O   H1  H2  O   H1  H2  O   H1  H2  O   H1  H2  O   H1  
H2  O   H1  H2  O   H1  H2  O   H1  H2  O   H1  H2  O   H1  H2  O   H1  H2  O   
H1  H2  O   H1  H2  O   H1  H2  O   H1  H2  O   H1  H2  O   H1  H2  O   H1  H2  
O   H1  H2  O   H1  H2  O   H1  H2  O   H1  H2  O   H1  H2  O   H1  H2  O   H1  
H2  O   H1  H2  O   H1  H2  O   H1  H2  O   H1  H2  O   H1  H2  O   H1  H2  O   
H1  H2  O   H1  H2  O   H1  H2  O   H1  H2  O   H1  H2  O   H1  H2  O   H1  H2  
O   H1  H2  O   H1  H2  O   H1  H2  O   H1  H2  O   H1  H2  O   H1  H2  O   H1  
H2  O   H1  H2  O   H1  H2  O   H1  H2  O   H1  H2  O   H1  H2  O   H1  H2  O   
H1  H2  O   H1  H2  O   H1  H2  O   H1  H2  O   H1  H2  O   H1  H2  O   H1  H2  
O   H1  H2  O   H1  H2  O   H1  H2  O   H1  H2  O   H1  H2  O   H1  H2  O   H1  
H2  O   H1  H2  O   H1  H2  O   H1  H2  O   H1  H2  O   H1  H2  O   H1  H2  O   
H1  H2  O   H1  H2  O   H1  H2  O   H1  H2  O   H1  H2  O   H1  H2  O   H1  H2  
O   H1  H2  O   H1  H2  O   H1  H2  O   H1  H2  O   H1  H2  O   H1  H2  O   H1  
H2  O   H1  H2  O   H1  H2  O   H1  H2  O   H1  H2  O   H1  H2  O   H1  H2  O   
H1  H2  O   H1  H2  O   H1  H2  O   H1  H2  O   H1  H2  O   H1  H2  O   H1  H2  
O   H1  H2  O   H1  H2  O   H1  H2  O   H1  H2  O   H1  H2  O   H1  H2  O   H1  
H2  O   H1  H2  O   H1  H2  O   H1  H2  O   H1  H2  O   H1  H2  O   H1  H2  O   
H1  H2  O   H1  H2  O   H1  H2  O   H1  H2  O   H1  H2  O   H1  H2  O   H1  H2  
O   H1  H2  O   H1  H2  O   H1  H2  O   H1  H2  O   H1  H2  O   H1  H2  O   H1  
H2  O   H1  H2  O   H1  H2  O   H1  H2  O   H1  H2  O   H1  H2  O   H1  H2  O   
H1  H2  O   H1  H2  O   H1  H2  O   H1  H2  O   H1  H2  O   H1  H2  O   H1  H2  
O   H1  H2  O   H1  H2  O   H1  H2  O   H1  H2  O   H1  H2  O   H1  H2  O   H1  
H2  O   H1  H2  O   H1  H2  O   H1  H2  O   H1  H2  O   H1  H2  O   H1  H2  O   
H1  H2  O   H1  H2  O   H1  H2  O   H1  H2  O   H1  H2  O   H1  H2  O   H1  H2  
O   H1  H2  O   H1  H2  O   H1  H2  O   H1  H2  O   H1  H2  O   H1  H2  O   H1  
H2  O   H1  H2  O   H1  H2  O   H1  H2  O   H1  H2  O   H1  H2  O   H1  H2  O   
H1  H2  O   H1  H2  O   H1  H2  O   H1  H2  O   H1  H2  O   H1  H2  O   H1  H2  
O   H1  H2  O   H1  H2  O   H1  H2  O   H1  H2  O   H1  H2  O   H1  H2  O   H1  
H2  O   H1  H2  O   H1  H2  O   H1  H2  O   H1  H2  O   H1  H2  O   H1  H2  O   
H1  H2  O   H1  H2  O   H1  H2  O   H1  H2  O   H1  H2  O   H1  H2  O   H1  H2  
O   H1  H2  O   H1  H2  O   H1  H2  O   H1  H2  O   H1  H2  O   H1  H2  O   H1  
H2  O   H1  H2  O   H1  H2  O   H1  H2  O   H1  H2  O   H1  H2  O   H1  H2  O   
H1  H2  O   H1  H2  O   H1  H2  O   H1  H2  O   H1  H2  O   H1  H2  O   H1  H2  
O   H1  H2  O   H1  H2  O   H1  H2  O   H1  H2  O   H1  H2  O   H1  H2  O   H1  
H2  O   H1  H2  O   H1  H2  O   H1  H2  O   H1  H2  O   H1  H2  O   H1  H2  O   
H1  H2  O   H1  H2  O   H1  H2  O   H1  H2  O   H1  H2  O   H1  H2  O   H1  H2  
O   H1  H2  O   H1  H2  O   H1  H2  O   H1  H2  O   H1  H2  O   H1  H2  O   H1  
H2  O   H1  H2  O   H1  H2  O   H1  H2  O   H1  H2  O   H1  H2  O   H1  H2  O   
H1  H2  O   H1  H2  O   H1  H2  O   H1  H2  O   H1  H2  O   H1  H2  O   H1  H2  
O   H1  H2  O   H1  H2  O   H1  H2  O   H1  H2  O   H1  H2  O   H1  H2  O   H1  
H2  O   H1  H2  O   H1  H2  O   H1  H2  O   H1  H2  O   H1  H2  O   H1  H2  O   
H1  H2  O   H1  H2  O   H1  H2  O   H1  H2  O   H1  H2  O   H1  H2  O   H1  H2  
O   H1  H2  O   H1  H2  O   H1  H2  O   H1  H2  O   H1  H2  O   H1  H2  O   H1  
H2  O   H1  H2  O   H1  H2  O   H1  H2  O   H1  H2  O   H1  H2  O   H1  H2  O   
H1  H2  O   H1  H2  O   H1  H2  O   H1  H2  O   H1  H2  O   H1  H2  O   H1  H2  
O   H1  H2  O   H1  H2  O   H1  H2  O   H1  H2  O   H1  H2  O   H1  H2  O   H1  
H2  O   H1  H2  O   H1  H2  O   H1  H2  O   H1  H2  O   H1  H2  O   H1  H2  O   
H1  H2  O   H1  H2  O   H1  H2  O   H1  H2  O   H1  H2  O   H1  H2  O   H1  H2  
O   H1  H2  O   H1  H2  O   H1  H2  O   H1  H2  O   H1  H2  O   H1  H2  O   H1  
H2  O   H1  H2  O   H1  H2  O   H1  H2  O   H1  H2  O   H1  H2  O   H1  H2  O   
H1  H2  O   H1  H2  O   H1  H2  O   H1  H2  O   H1  H2  O   H1  H2  O   H1  H2  
O   H1  H2  O   H1  H2  O   H1  H2  O   H1  H2  O   H1  H2  O   H1  H2  O   H1  
H2  O   H1  H2  O   H1  H2  O   H1  H2  O   H1  H2  O   H1  H2  O   H1  H2  O   
H1  H2  O   H1  H2  O   H1  H2  O   H1  H2  O   H1  H2  O   H1  H2  O   H1  H2  
O   H1  H2  O   H1  H2  O   H1  H2  O   H1  H2  O   H1  H2  O   H1  H2  O   H1  
H2  O   H1  H2  O   H1  H2  O   H1  H2  O   H1  H2  O   H1  H2  O   H1  H2  O   
H1  H2  O   H1  H2  O   H1  H2  O   H1  H2  O   H1  H2  O   H1  H2  O   H1  H2  
O   H1  H2  O   H1  H2  O   H1  H2  O   H1  H2  O   H1  H2  O   H1  H2  O   H1  
H2  O   H1  H2  O   H1  H2  O   H1  H2  O   H1  H2  O   H1  H2  O   H1  H2  O   
H1  H2  O   H1  H2  O   H1  H2  O   H1  H2  O   H1  H2  O   H1  H2  O   H1  H2  
O   H1  H2  O   H1  H2  O   H1  H2  O   H1  H2  O   H1  H2  O   H1  H2  O   H1  
H2  O   H1  H2  O   H1  H2  O   H1  H2  O   H1  H2  O   H1  H2  O   H1  H2  O   
H1  H2  O   H1  H2  O   H1  H2  O   H1  H2  O   H1  H2  O   H1  H2  O   H1  H2  
O   H1  H2  O   H1  H2  O   H1  H2  O   H1  H2  O   H1  H2  O   H1  H2  O   H1  
H2  O   H1  H2  O   H1  H2  O   H1  H2  O   H1  H2  O   H1  H2  O   H1  H2  O   
H1  H2  O   H1  H2  O   H1  H2  O   H1  H2  O   H1  H2  O   H1  H2  O   H1  H2  
O   H1  H2  O   H1  H2  O   H1  H2  O   H1  H2  O   H1  H2  O   H1  H2  O   H1  
H2  O   H1  H2  O   H1  H2  O   H1  H2  O   H1  H2  O   H1  H2  O   H1  H2  O   
H1  H2  O   H1  H2  O   H1  H2  O   H1  H2  O   H1  H2  O   H1  H2  O   H1  H2  
O   H1  H2  O   H1  H2  O   H1  H2  O   H1  H2  O   H1  H2  O   H1  H2  O   H1  
H2  O   H1  H2  O   H1  H2  O   H1  H2  O   H1  H2  O   H1  H2  O   H1  H2  O   
H1  H2  O   H1  H2  O   H1  H2  O   H1  H2  O   H1  H2  O   H1  H2  O   H1  H2  
O   H1  H2  O   H1  H2  O   H1  H2  O   H1  H2  O   H1  H2  O   H1  H2  O   H1  
H2  O   H1  H2  O   H1  H2  O   H1  H2  O   H1  H2  O   H1  H2  O   H1  H2  O   
H1  H2  O   H1  H2  O   H1  H2  O   H1  H2  O   H1  H2  O   H1  H2  O   H1  H2  
O   H1  H2  O   H1  H2  O   H1  H2  O   H1  H2  O   H1  H2  O   H1  H2  O   H1  
H2  O   H1  H2  O   H1  H2  O   H1  H2  O   H1  H2  O   H1  H2  O   H1  H2  O   
H1  H2  O   H1  H2  O   H1  H2  O   H1  H2  O   H1  H2  O   H1  H2  O   H1  H2  
O   H1  H2  O   H1  H2  O   H1  H2  O   H1  H2  O   H1  H2  O   H1  H2  O   H1  
H2  O   H1  H2  O   H1  H2  O   H1  H2  O   H1  H2  O   H1  H2  O   H1  H2  O   
H1  H2  O   H1  H2  O   H1  H2  O   H1  H2  O   H1  H2  O   H1  H2  O   H1  H2  
O   H1  H2  O   H1  H2  O   H1  H2  O   H1  H2  O   H1  H2  O   H1  H2  O   H1  
H2  O   H1  H2  O   H1  H2  O   H1  H2  O   H1  H2  O   H1  H2  O   H1  H2  O   
H1  H2  O   H1  H2  O   H1  H2  O   H1  H2  O   H1  H2  O   H1  H2  O   H1  H2  
O   H1  H2  O   H1  H2  O   H1  H2  O   H1  H2  O   H1  H2  O   H1  H2  O   H1  
H2  O   H1  H2  O   H1  H2  O   H1  H2  O   H1  H2  O   H1  H2  O   H1  H2  O   
H1  H2  O   H1  H2  O   H1  H2  O   H1  H2  O   H1  H2  O   H1  H2  O   H1  H2  
O   H1  H2  O   H1  H2  O   H1  H2  O   H1  H2  O   H1  H2  O   H1  H2  O   H1  
H2  O   H1  H2  O   H1  H2  O   H1  H2  O   H1  H2  O   H1  H2  O   H1  H2  O   
H1  H2  O   H1  H2  O   H1  H2  O   H1  H2  O   H1  H2  O   H1  H2  O   H1  H2  
O   H1  H2  O   H1  H2  O   H1  H2  O   H1  H2  O   H1  H2  O   H1  H2  O   H1  
H2  O   H1  H2  O   H1  H2  O   H1  H2  O   H1  H2  O   H1  H2  O   H1  H2  O   
H1  H2  O   H1  H2  O   H1  H2  O   H1  H2  O   H1  H2  O   H1  H2  O   H1  H2  
O   H1  H2  O   H1  H2  O   H1  H2  O   H1  H2  O   H1  H2  O   H1  H2  O   H1  
H2  O   H1  H2  O   H1  H2  O   H1  H2  O   H1  H2  O   H1  H2  O   H1  H2  O   
H1  H2  O   H1  H2  O   H1  H2  O   H1  H2  O   H1  H2  O   H1  H2  O   H1  H2  
O   H1  H2  O   H1  H2  O   H1  H2  O   H1  H2  O   H1  H2  O   H1  H2  O   H1  
H2  O   H1  H2  O   H1  H2  O   H1  H2  O   H1  H2  O   H1  H2  O   H1  H2  O   
H1  H2  O   H1  H2  O   H1  H2  O   H1  H2  O   H1  H2  O   H1  H2  O   H1  H2  
O   H1  H2  O   H1  H2  O   H1  H2  O   H1  H2  O   H1  H2  O   H1  H2  O   H1  
H2  O   H1  H2  O   H1  H2  O   H1  H2  O   H1  H2  O   H1  H2  O   H1  H2  O   
H1  H2  O   H1  H2  O   H1  H2  O   H1  H2  O   H1  H2  O   H1  H2  O   H1  H2  
O   H1  H2  O   H1  H2  O   H1  H2  O   H1  H2  O   H1  H2  O   H1  H2  O   H1  
H2  O   H1  H2  O   H1  H2  O   H1  H2  O   H1  H2  O   H1  H2  O   H1  H2  O   
H1  H2  O   H1  H2  O   H1  H2  O   H1  H2  O   H1  H2  O   H1  H2  O   H1  H2  
O   H1  H2  O   H1  H2  O   H1  H2  O   H1  H2  O   H1  H2  O   H1  H2  O   H1  
H2  O   H1  H2  O   H1  H2  O   H1  H2  O   H1  H2  O   H1  H2  O   H1  H2  O   
H1  H2  O   H1  H2  O   H1  H2  O   H1  H2  O   H1  H2  O   H1  H2  O   H1  H2  
O   H1  H2  O   H1  H2  O   H1  H2  O   H1  H2  O   H1  H2  O   H1  H2  O   H1  
H2  O   H1  H2  O   H1  H2  O   H1  H2  O   H1  H2  O   H1  H2  O   H1  H2  O   
H1  H2  O   H1  H2  O   H1  H2  O   H1  H2  O   H1  H2  O   H1  H2  O   H1  H2  
O   H1  H2  O   H1  H2  O   H1  H2  O   H1  H2  O   H1  H2  O   H1  H2  O   H1  
H2  O   H1  H2  O   H1  H2  O   H1  H2  O   H1  H2  O   H1  H2  O   H1  H2  O   
H1  H2  O   H1  H2  O   H1  H2  O   H1  H2  O   H1  H2  O   H1  H2  O   H1  H2  
O   H1  H2  O   H1  H2  O   H1  H2  O   H1  H2  O   H1  H2  O   H1  H2  O   H1  
H2  O   H1  H2  O   H1  H2  O   H1  H2  O   H1  H2  O   H1  H2  O   H1  H2  O   
H1  H2  O   H1  H2  O   H1  H2  O   H1  H2  O   H1  H2  O   H1  H2  O   H1  H2  
O   H1  H2  O   H1  H2  O   H1  H2  O   H1  H2  O   H1  H2  O   H1  H2  O   H1  
H2  O   H1  H2  O   H1  H2  O   H1  H2  O   H1  H2  O   H1  H2  O   H1  H2  O   
H1  H2  O   H1  H2  O   H1  H2  O   H1  H2  O   H1  H2  O   H1  H2  O   H1  H2  
O   H1  H2  O   H1  H2  O   H1  H2  O   H1  H2  O   H1  H2  O   H1  H2  O   H1  
H2  O   H1  H2  O   H1  H2  O   H1  H2  O   H1  H2  O   H1  H2  O   H1  H2  O   
H1  H2  O   H1  H2  O   H1  H2  O   H1  H2  O   H1  H2  O   H1  H2  O   H1  H2  
O   H1  H2  O   H1  H2  O   H1  H2  O   H1  H2  O   H1  H2  O   H1  H2  O   H1  
H2  O   H1  H2  O   H1  H2  O   H1  H2  O   H1  H2  O   H1  H2  O   H1  H2  O   
H1  H2  O   H1  H2  O   H1  H2  O   H1  H2  O   H1  H2  O   H1  H2  O   H1  H2  
O   H1  H2  O   H1  H2  O   H1  H2  O   H1  H2  O   H1  H2  O   H1  H2  O   H1  
H2  O   H1  H2  O   H1  H2  O   H1  H2  O   H1  H2  O   H1  H2  O   H1  H2  O   
H1  H2  O   H1  H2  O   H1  H2  O   H1  H2  O   H1  H2  O   H1  H2  O   H1  H2  
O   H1  H2  O   H1  H2  O   H1  H2  O   H1  H2  O   H1  H2  O   H1  H2  O   H1  
H2  O   H1  H2  O   H1  H2  O   H1  H2  O   H1  H2  O   H1  H2  O   H1  H2  O   
H1  H2  O   H1  H2  O   H1  H2  O   H1  H2  O   H1  H2  O   H1  H2  O   H1  H2  
O   H1  H2  O   H1  H2  O   H1  H2  O   H1  H2  O   H1  H2  O   H1  H2  O   H1  
H2  O   H1  H2  O   H1  H2  O   H1  H2  O   H1  H2  O   H1  H2  O   H1  H2  O   
H1  H2  O   H1  H2  O   H1  H2  O   H1  H2  O   H1  H2  O   H1  H2  O   H1  H2  
O   H1  H2  O   H1  H2  O   H1  H2  O   H1  H2  O   H1  H2  O   H1  H2  O   H1  
H2  O   H1  H2  O   H1  H2  O   H1  H2  O   H1  H2  O   H1  H2  O   H1  H2  O   
H1  H2  O   H1  H2  O   H1  H2  O   H1  H2  O   H1  H2  O   H1  H2  O   H1  H2  
O   H1  H2  O   H1  H2  O   H1  H2  O   H1  H2  O   H1  H2  O   H1  H2  O   H1  
H2  O   H1  H2  O   H1  H2  O   H1  H2  O   H1  H2  O   H1  H2  O   H1  H2  O   
H1  H2  O   H1  H2  O   H1  H2  O   H1  H2  O   H1  H2  O   H1  H2  O   H1  H2  
O   H1  H2  O   H1  H2  O   H1  H2  O   H1  H2  O   H1  H2  O   H1  H2  O   H1  
H2  O   H1  H2  O   H1  H2  O   H1  H2  O   H1  H2  O   H1  H2  O   H1  H2  O   
H1  H2  O   H1  H2  O   H1  H2  O   H1  H2  O   H1  H2  O   H1  H2  O   H1  H2  
O   H1  H2  O   H1  H2  O   H1  H2  O   H1  H2  O   H1  H2  O   H1  H2  O   H1  
H2  O   H1  H2  O   H1  H2  O   H1  H2  O   H1  H2  O   H1  H2  O   H1  H2  O   
H1  H2  O   H1  H2  O   H1  H2  O   H1  H2  O   H1  H2  O   H1  H2  O   H1  H2  
O   H1  H2  O   H1  H2  O   H1  H2  O   H1  H2  O   H1  H2  O   H1  H2  O   H1  
H2  O   H1  H2  O   H1  H2  O   H1  H2  O   H1  H2  O   H1  H2  O   H1  H2  O   
H1  H2  O   H1  H2  O   H1  H2  O   H1  H2  O   H1  H2  O   H1  H2  O   H1  H2  
O   H1  H2  O   H1  H2  O   H1  H2  O   H1  H2  O   H1  H2  O   H1  H2  O   H1  
H2  O   H1  H2  O   H1  H2  O   H1  H2  O   H1  H2  O   H1  H2  O   H1  H2  O   
H1  H2  O   H1  H2  O   H1  H2  O   H1  H2  O   H1  H2  O   H1  H2  O   H1  H2  
O   H1  H2  O   H1  H2  O   H1  H2  O   H1  H2  O   H1  H2  O   H1  H2  O   H1  
H2  O   H1  H2  O   H1  H2  O   H1  H2  O   H1  H2  O   H1  H2  O   H1  H2  O   
H1  H2  O   H1  H2  O   H1  H2  O   H1  H2  O   H1  H2  O   H1  H2  O   H1  H2  
O   H1  H2  O   H1  H2  O   H1  H2  O   H1  H2  O   H1  H2  O   H1  H2  O   H1  
H2  O   H1  H2  O   H1  H2  O   H1  H2  O   H1  H2  O   H1  H2  O   H1  H2  O   
H1  H2  O   H1  H2  O   H1  H2  O   H1  H2  O   H1  H2  O   H1  H2  O   H1  H2  
O   H1  H2  O   H1  H2  O   H1  H2  O   H1  H2  O   H1  H2  O   H1  H2  O   H1  
H2  O   H1  H2  O   H1  H2  O   H1  H2  O   H1  H2  O   H1  H2  O   H1  H2  O   
H1  H2  O   H1  H2  O   H1  H2  O   H1  H2  O   H1  H2  O   H1  H2  O   H1  H2  
O   H1  H2  O   H1  H2  O   H1  H2  O   H1  H2  O   H1  H2  O   H1  H2  O   H1  
H2  O   H1  H2  O   H1  H2  O   H1  H2  O   H1  H2  O   H1  H2  O   H1  H2  O   
H1  H2  O   H1  H2  O   H1  H2  O   H1  H2  O   H1  H2  O   H1  H2  O   H1  H2  
O   H1  H2  O   H1  H2  O   H1  H2  O   H1  H2  O   H1  H2  O   H1  H2  O   H1  
H2  O   H1  H2  O   H1  H2  O   H1  H2  O   H1  H2  O   H1  H2  O   H1  H2  O   
H1  H2  O   H1  H2  O   H1  H2  O   H1  H2  O   H1  H2  O   H1  H2  O   H1  H2  
O   H1  H2  O   H1  H2  O   H1  H2  O   H1  H2  O   H1  H2  O   H1  H2  O   H1  
H2  O   H1  H2  O   H1  H2  O   H1  H2  O   H1  H2  O   H1  H2  O   H1  H2  O   
H1  H2  O   H1  H2  O   H1  H2  O   H1  H2  O   H1  H2  O   H1  H2  O   H1  H2  
O   H1  H2  O   H1  H2  O   H1  H2  O   H1  H2  O   H1  H2  O   H1  H2  O   H1  
H2  O   H1  H2  O   H1  H2  O   H1  H2  O   H1  H2  O   H1  H2  O   H1  H2  O   
H1  H2  O   H1  H2  O   H1  H2  O   H1  H2  O   H1  H2  O   H1  H2  O   H1  H2  
O   H1  H2  O   H1  H2  O   H1  H2  O   H1  H2  O   H1  H2  O   H1  H2  O   H1  
H2  O   H1  H2  O   H1  H2  O   H1  H2  O   H1  H2  O   H1  H2  O   H1  H2  O   
H1  H2  O   H1  H2  O   H1  H2  O   H1  H2  O   H1  H2  O   H1  H2  O   H1  H2  
O   H1  H2  O   H1  H2  O   H1  H2  O   H1  H2  O   H1  H2  O   H1  H2  O   H1  
H2  O   H1  H2  O   H1  H2  O   H1  H2  O   H1  H2  O   H1  H2  O   H1  H2  O   
H1  H2  O   H1  H2  O   H1  H2  O   H1  H2  O   H1  H2  O   H1  H2  O   H1  H2  
O   H1  H2  O   H1  H2  O   H1  H2  O   H1  H2  O   H1  H2  O   H1  H2  O   H1  
H2  O   H1  H2  O   H1  H2  O   H1  H2  O   H1  H2  O   H1  H2  O   H1  H2  O   
H1  H2  O   H1  H2  O   H1  H2  O   H1  H2  O   H1  H2  O   H1  H2  O   H1  H2  
O   H1  H2  O   H1  H2  O   H1  H2  O   H1  H2  O   H1  H2  O   H1  H2  O   H1  
H2  O   H1  H2  O   H1  H2  O   H1  H2  O   H1  H2  O   H1  H2  O   H1  H2  O   
H1  H2  O   H1  H2  O   H1  H2  O   H1  H2  O   H1  H2  O   H1  H2  O   H1  H2  
O   H1  H2  O   H1  H2  O   H1  H2  O   H1  H2  O   H1  H2  O   H1  H2  O   H1  
H2  O   H1  H2  O   H1  H2  O   H1  H2  O   H1  H2  O   H1  H2  O   H1  H2  O   
H1  H2  O   H1  H2  O   H1  H2  O   H1  H2  O   H1  H2  O   H1  H2  O   H1  H2  
O   H1  H2  O   H1  H2  O   H1  H2  O   H1  H2  O   H1  H2  O   H1  H2  O   H1  
H2  O   H1  H2  O   H1  H2  O   H1  H2  O   H1  H2  O   H1  H2  O   H1  H2  O   
H1  H2  O   H1  H2  O   H1  H2  O   H1  H2  O   H1  H2  O   H1  H2  O   H1  H2  
O   H1  H2  O   H1  H2  O   H1  H2  O   H1  H2  O   H1  H2  O   H1  H2  O   H1  
H2  O   H1  H2  O   H1  H2  O   H1  H2  O   H1  H2  O   H1  H2  O   H1  H2  O   
H1  H2  O   H1  H2  O   H1  H2  O   H1  H2  O   H1  H2  O   H1  H2  O   H1  H2  
O   H1  H2  O   H1  H2  O   H1  H2  O   H1  H2  O   H1  H2  O   H1  H2  O   H1  
H2  O   H1  H2  O   H1  H2  O   H1  H2  O   H1  H2  O   H1  H2  O   H1  H2  O   
H1  H2  O   H1  H2  O   H1  H2  O   H1  H2  O   H1  H2  O   H1  H2  O   H1  H2  
O   H1  H2  O   H1  H2  O   H1  H2  O   H1  H2  O   H1  H2  O   H1  H2  O   H1  
H2  O   H1  H2  O   H1  H2  O   H1  H2  O   H1  H2  O   H1  H2  O   H1  H2  O   
H1  H2  O   H1  H2  O   H1  H2  O   H1  H2  O   H1  H2  O   H1  H2  O   H1  H2  
O   H1  H2  O   H1  H2  O   H1  H2  O   H1  H2  O   H1  H2  O   H1  H2  O   H1  
H2  O   H1  H2  O   H1  H2  O   H1  H2  O   H1  H2  O   H1  H2  O   H1  H2  O   
H1  H2  O   H1  H2  O   H1  H2  O   H1  H2  O   H1  H2  O   H1  H2  O   H1  H2  
O   H1  H2  O   H1  H2  O   H1  H2  O   H1  H2  O   H1  H2  O   H1  H2  O   H1  
H2  O   H1  H2  O   H1  H2  O   H1  H2  O   H1  H2  O   H1  H2  O   H1  H2  O   
H1  H2  O   H1  H2  O   H1  H2  O   H1  H2  O   H1  H2  O   H1  H2  O   H1  H2  
O   H1  H2  O   H1  H2  O   H1  H2  O   H1  H2  O   H1  H2  O   H1  H2  O   H1  
H2  O   H1  H2  O   H1  H2  O   H1  H2  O   H1  H2  O   H1  H2  O   H1  H2  O   
H1  H2  O   H1  H2  O   H1  H2  O   H1  H2  O   H1  H2  O   H1  H2  O   H1  H2  
O   H1  H2  O   H1  H2  O   H1  H2  O   H1  H2  O   H1  H2  O   H1  H2  O   H1  
H2  O   H1  H2  O   H1  H2  O   H1  H2  O   H1  H2  O   H1  H2  O   H1  H2  O   
H1  H2  O   H1  H2  O   H1  H2  O   H1  H2  O   H1  H2  O   H1  H2  O   H1  H2  
O   H1  H2  O   H1  H2  O   H1  H2  O   H1  H2  O   H1  H2  O   H1  H2  O   H1  
H2  O   H1  H2  O   H1  H2  O   H1  H2  O   H1  H2  O   H1  H2  O   H1  H2  O   
H1  H2  O   H1  H2  O   H1  H2  O   H1  H2  O   H1  H2  O   H1  H2  O   H1  H2  
O   H1  H2  O   H1  H2  O   H1  H2  O   H1  H2  O   H1  H2  O   H1  H2  O   H1  
H2  O   H1  H2  O   H1  H2  O   H1  H2  O   H1  H2  O   H1  H2  O   H1  H2  O   
H1  H2  O   H1  H2  O   H1  H2  O   H1  H2  O   H1  H2  O   H1  H2  O   H1  H2  
O   H1  H2  O   H1  H2  O   H1  H2  O   H1  H2  O   H1  H2  O   H1  H2  O   H1  
H2  O   H1  H2  O   H1  H2  O   H1  H2  O   H1  H2  O   H1  H2  O   H1  H2  O   
H1  H2  O   H1  H2  O   H1  H2  O   H1  H2  O   H1  H2  O   H1  H2  O   H1  H2  
O   H1  H2  O   H1  H2  O   H1  H2  O   H1  H2  O   H1  H2  O   H1  H2  O   H1  
H2  O   H1  H2  O   H1  H2  O   H1  H2  O   H1  H2  O   H1  H2  O   H1  H2  O   
H1  H2  O   H1  H2  O   H1  H2  O   H1  H2  O   H1  H2  O   H1  H2  O   H1  H2  
O   H1  H2  O   H1  H2  O   H1  H2  O   H1  H2  O   H1  H2  O   H1  H2  O   H1  
H2  O   H1  H2  O   H1  H2  O   H1  H2  O   H1  H2  O   H1  H2  O   H1  H2  O   
H1  H2  O   H1  H2  O   H1  H2  O   H1  H2  O   H1  H2  O   H1  H2  O   H1  H2  
O   H1  H2  O   H1  H2  O   H1  H2  O   H1  H2  O   H1  H2  O   H1  H2  O   H1  
H2  O   H1  H2  O   H1  H2  O   H1  H2  O   H1  H2  O   H1  H2  O   H1  H2  O   
H1  H2  O   H1  H2  O   H1  H2  O   H1  H2  O   H1  H2  O   H1  H2  O   H1  H2  
O   H1  H2  O   H1  H2  O   H1  H2  O   H1  H2  O   H1  H2  O   H1  H2  O   H1  
H2  O   H1  H2  O   H1  H2  O   H1  H2  O   H1  H2  O   H1  H2  O   H1  H2  O   
H1  H2  O   H1  H2  O   H1  H2  O   H1  H2  O   H1  H2  O   H1  H2  O   H1  H2  
O   H1  H2  O   H1  H2  O   H1  H2  O   H1  H2  O   H1  H2  O   H1  H2  O   H1  
H2  O   H1  H2  O   H1  H2  O   H1  H2  O   H1  H2  O   H1  H2  O   H1  H2  O   
H1  H2  O   H1  H2  O   H1  H2  O   H1  H2  O   H1  H2  O   H1  H2  O   H1  H2  
O   H1  H2  O   H1  H2  O   H1  H2  O   H1  H2  O   H1  H2  O   H1  H2  O   H1  
H2  O   H1  H2  O   H1  H2  O   H1  H2  O   H1  H2  O   H1  H2  O   H1  H2  O   
H1  H2  O   H1  H2  O   H1  H2  O   H1  H2  O   H1  H2  O   H1  H2  O   H1  H2  
O   H1  H2  O   H1  H2  O   H1  H2  O   H1  H2  O   H1  H2  O   H1  H2  O   H1  
H2  O   H1  H2  O   H1  H2  O   H1  H2  O   H1  H2  O   H1  H2  O   H1  H2  O   
H1  H2  O   H1  H2  O   H1  H2  O   H1  H2  O   H1  H2  O   H1  H2  O   H1  H2  
O   H1  H2  O   H1  H2  O   H1  H2  O   H1  H2  O   H1  H2  O   H1  H2  O   H1  
H2  O   H1  H2  O   H1  H2  O   H1  H2  O   H1  H2  O   H1  H2  O   H1  H2  O   
H1  H2  O   H1  H2  O   H1  H2  O   H1  H2  O   H1  H2  O   H1  H2  O   H1  H2  
O   H1  H2  O   H1  H2  O   H1  H2  O   H1  H2  O   H1  H2  O   H1  H2  O   H1  
H2  O   H1  H2  O   H1  H2  O   H1  H2  O   H1  H2  O   H1  H2  O   H1  H2  O   
H1  H2  O   H1  H2  O   H1  H2  O   H1  H2  O   H1  H2  O   H1  H2  O   H1  H2  
O   H1  H2  O   H1  H2  O   H1  H2  O   H1  H2  O   H1  H2  O   H1  H2  O   H1  
H2  O   H1  H2  O   H1  H2  O   H1  H2  O   H1  H2  O   H1  H2  O   H1  H2  O   
H1  H2  O   H1  H2  O   H1  H2  O   H1  H2  O   H1  H2  O   H1  H2  O   H1  H2  
O   H1  H2  O   H1  H2  O   H1  H2  O   H1  H2  O   H1  H2  O   H1  H2  O   H1  
H2  O   H1  H2  O   H1  H2  O   H1  H2  O   H1  H2  O   H1  H2  O   H1  H2  O   
H1  H2  O   H1  H2  O   H1  H2  O   H1  H2  O   H1  H2  O   H1  H2  O   H1  H2  
O   H1  H2  O   H1  H2  O   H1  H2  O   H1  H2  O   H1  H2  O   H1  H2  O   H1  
H2  O   H1  H2  O   H1  H2  O   H1  H2  O   H1  H2  O   H1  H2  O   H1  H2  O   
H1  H2  O   H1  H2  O   H1  H2  O   H1  H2  O   H1  H2  O   H1  H2  O   H1  H2  
O   H1  H2  O   H1  H2  O   H1  H2  O   H1  H2  O   H1  H2  O   H1  H2  O   H1  
H2  O   H1  H2  O   H1  H2  O   H1  H2  O   H1  H2  O   H1  H2  O   H1  H2  O   
H1  H2  O   H1  H2  O   H1  H2  O   H1  H2  O   H1  H2  O   H1  H2  O   H1  H2  
O   H1  H2  O   H1  H2  O   H1  H2  O   H1  H2  O   H1  H2  O   H1  H2  O   H1  
H2  O   H1  H2  O   H1  H2  O   H1  H2  O   H1  H2  O   H1  H2  O   H1  H2  O   
H1  H2  O   H1  H2  O   H1  H2  O   H1  H2  O   H1  H2  O   H1  H2  O   H1  H2  
O   H1  H2  O   H1  H2  O   H1  H2  O   H1  H2  O   H1  H2  O   H1  H2  O   H1  
H2  O   H1  H2  O   H1  H2  O   H1  H2  O   H1  H2  O   H1  H2  O   H1  H2  O   
H1  H2  O   H1  H2  O   H1  H2  O   H1  H2  O   H1  H2  O   H1  H2  O   H1  H2  
O   H1  H2  O   H1  H2  O   H1  H2  O   H1  H2  O   H1  H2  O   H1  H2  O   H1  
H2  O   H1  H2  O   H1  H2  O   H1  H2  O   H1  H2  O   H1  H2  O   H1  H2  O   
H1  H2  O   H1  H2  O   H1  H2  O   H1  H2  O   H1  H2  O   H1  H2  O   H1  H2  
O   H1  H2  O   H1  H2  O   H1  H2  O   H1  H2  O   H1  H2  O   H1  H2  O   H1  
H2  O   H1  H2  O   H1  H2  O   H1  H2  O   H1  H2  O   H1  H2  O   H1  H2  O   
H1  H2  O   H1  H2  O   H1  H2  O   H1  H2  O   H1  H2  O   H1  H2  O   H1  H2  
O   H1  H2  O   H1  H2  O   H1  H2  O   H1  H2  O   H1  H2  O   H1  H2  O   H1  
H2  O   H1  H2  O   H1  H2  O   H1  H2  O   H1  H2  O   H1  H2  O   H1  H2  O   
H1  H2  O   H1  H2  O   H1  H2  O   H1  H2  O   H1  H2  O   H1  H2  O   H1  H2  
O   H1  H2  O   H1  H2  O   H1  H2  O   H1  H2  O   H1  H2  O   H1  H2  O   H1  
H2  O   H1  H2  O   H1  H2  O   H1  H2  O   H1  H2  O   H1  H2  O   H1  H2  O   
H1  H2  O   H1  H2  O   H1  H2  O   H1  H2  O   H1  H2  O   H1  H2  O   H1  H2  
O   H1  H2  O   H1  H2  O   H1  H2  O   H1  H2  O   H1  H2  O   H1  H2  O   H1  
H2  O   H1  H2  O   H1  H2  O   H1  H2  O   H1  H2  O   H1  H2  O   H1  H2  O   
H1  H2  O   H1  H2  O   H1  H2  O   H1  H2  O   H1  H2  O   H1  H2  O   H1  H2  
O   H1  H2  O   H1  H2  O   H1  H2  O   H1  H2  O   H1  H2  O   H1  H2  O   H1  
H2  O   H1  H2  O   H1  H2  O   H1  H2  O   H1  H2  O   H1  H2  O   H1  H2  O   
H1  H2  O   H1  H2  O   H1  H2  O   H1  H2  O   H1  H2  O   H1  H2  O   H1  H2  
O   H1  H2  O   H1  H2  O   H1  H2  O   H1  H2  O   H1  H2  O   H1  H2  O   H1  
H2  O   H1  H2  O   H1  H2  O   H1  H2  O   H1  H2  O   H1  H2  O   H1  H2  O   
H1  H2  O   H1  H2  O   H1  H2  O   H1  H2  O   H1  H2  O   H1  H2  O   H1  H2  
O   H1  H2  O   H1  H2  O   H1  H2  O   H1  H2  O   H1  H2  O   H1  H2  O   H1  
H2  O   H1  H2  O   H1  H2  O   H1  H2  O   H1  H2  O   H1  H2  O   H1  H2  O   
H1  H2  O   H1  H2  O   H1  H2  O   H1  H2  O   H1  H2  O   H1  H2  O   H1  H2  
O   H1  H2  O   H1  H2  O   H1  H2  O   H1  H2  O   H1  H2  O   H1  H2  O   H1  
H2  O   H1  H2  O   H1  H2  O   H1  H2  O   H1  H2  O   H1  H2  O   H1  H2  O   
H1  H2  O   H1  H2  O   H1  H2  O   H1  H2  O   H1  H2  O   H1  H2  O   H1  H2  
O   H1  H2  O   H1  H2  O   H1  H2  O   H1  H2  O   H1  H2  O   H1  H2  O   H1  
H2  O   H1  H2  O   H1  H2  O   H1  H2  O   H1  H2  O   H1  H2  O   H1  H2  O   
H1  H2  O   H1  H2  O   H1  H2  O   H1  H2  O   H1  H2  O   H1  H2  O   H1  H2  
O   H1  H2  O   H1  H2  O   H1  H2  O   H1  H2  O   H1  H2  O   H1  H2  O   H1  
H2  O   H1  H2  O   H1  H2  O   H1  H2  O   H1  H2  O   H1  H2  O   H1  H2  O   
H1  H2  O   H1  H2  O   H1  H2  O   H1  H2  O   H1  H2  O   H1  H2  O   H1  H2  
O   H1  H2  O   H1  H2  O   H1  H2  O   H1  H2  O   H1  H2  O   H1  H2  O   H1  
H2  O   H1  H2  O   H1  H2  O   H1  H2  O   H1  H2  O   H1  H2  O   H1  H2  O   
H1  H2  O   H1  H2  O   H1  H2  O   H1  H2  O   H1  H2  O   H1  H2  O   H1  H2  
O   H1  H2  O   H1  H2  O   H1  H2  O   H1  H2  O   H1  H2  O   H1  H2  O   H1  
H2  O   H1  H2  O   H1  H2  O   H1  H2  O   H1  H2  O   H1  H2  O   H1  H2  O   
H1  H2  O   H1  H2  O   H1  H2  O   H1  H2  O   H1  H2  O   H1  H2  O   H1  H2  
O   H1  H2  O   H1  H2  O   H1  H2  O   H1  H2  O   H1  H2  O   H1  H2  O   H1  
H2  O   H1  H2  O   H1  H2  O   H1  H2  O   H1  H2  O   H1  H2  O   H1  H2  O   
H1  H2  O   H1  H2  O   H1  H2  O   H1  H2  O   H1  H2  O   H1  H2  O   H1  H2  
O   H1  H2  O   H1  H2  O   H1  H2  O   H1  H2  O   H1  H2  O   H1  H2  O   H1  
H2  O   H1  H2  O   H1  H2  O   H1  H2  O   H1  H2  O   H1  H2  O   H1  H2  O   
H1  H2  O   H1  H2  O   H1  H2  O   H1  H2  O   H1  H2  O   H1  H2  O   H1  H2  
O   H1  H2  O   H1  H2  O   H1  H2  O   H1  H2  O   H1  H2  O   H1  H2  O   H1  
H2  O   H1  H2  O   H1  H2  O   H1  H2  O   H1  H2  O   H1  H2  O   H1  H2  O   
H1  H2  O   H1  H2  O   H1  H2  O   H1  H2  O   H1  H2  O   H1  H2  O   H1  H2  
O   H1  H2  O   H1  H2  O   H1  H2  O   H1  H2  O   H1  H2  O   H1  H2  O   H1  
H2  O   H1  H2  O   H1  H2  O   H1  H2  O   H1  H2  O   H1  H2  O   H1  H2  O   
H1  H2  O   H1  H2  O   H1  H2  O   H1  H2  O   H1  H2  O   H1  H2  O   H1  H2  
O   H1  H2  O   H1  H2  O   H1  H2  O   H1  H2  O   H1  H2  O   H1  H2  O   H1  
H2  O   H1  H2  O   H1  H2  O   H1  H2  O   H1  H2  O   H1  H2  O   H1  H2  O   
H1  H2  O   H1  H2  O   H1  H2  O   H1  H2  O   H1  H2  O   H1  H2  O   H1  H2  
O   H1  H2  O   H1  H2  O   H1  H2  O   H1  H2  O   H1  H2  O   H1  H2  O   H1  
H2  O   H1  H2  O   H1  H2  O   H1  H2  O   H1  H2  O   H1  H2  O   H1  H2  O   
H1  H2  O   H1  H2  O   H1  H2  O   H1  H2  O   H1  H2  O   H1  H2  O   H1  H2  
O   H1  H2  O   H1  H2  O   H1  H2  O   H1  H2  O   H1  H2  O   H1  H2  O   H1  
H2  O   H1  H2  O   H1  H2  O   H1  H2  O   H1  H2  O   H1  H2  O   H1  H2  O   
H1  H2  O   H1  H2  O   H1  H2  O   H1  H2  O   H1  H2  O   H1  H2  O   H1  H2  
O   H1  H2  O   H1  H2  O   H1  H2  O   H1  H2  O   H1  H2  O   H1  H2  O   H1  
H2  O   H1  H2  O   H1  H2  O   H1  H2  O   H1  H2  O   H1  H2  O   H1  H2  O   
H1  H2  O   H1  H2  O   H1  H2  O   H1  H2  O   H1  H2  O   H1  H2  O   H1  H2  
O   H1  H2  O   H1  H2  O   H1  H2  O   H1  H2  O   H1  H2  O   H1  H2  O   H1  
H2  O   H1  H2  O   H1  H2  O   H1  H2  O   H1  H2  O   H1  H2  O   H1  H2  O   
H1  H2  O   H1  H2  O   H1  H2  O   H1  H2  O   H1  H2  O   H1  H2  O   H1  H2  
O   H1  H2  O   H1  H2  O   H1  H2  O   H1  H2  O   H1  H2  O   H1  H2  O   H1  
H2  O   H1  H2  O   H1  H2  O   H1  H2  O   H1  H2  O   H1  H2  O   H1  H2  O   
H1  H2  O   H1  H2  O   H1  H2  O   H1  H2  O   H1  H2  O   H1  H2  O   H1  H2  
O   H1  H2  O   H1  H2  O   H1  H2  O   H1  H2  O   H1  H2  O   H1  H2  O   H1  
H2  O   H1  H2  O   H1  H2  O   H1  H2  O   H1  H2  O   H1  H2  O   H1  H2  O   
H1  H2  O   H1  H2  O   H1  H2  O   H1  H2  O   H1  H2  O   H1  H2  O   H1  H2  
O   H1  H2  O   H1  H2  O   H1  H2  O   H1  H2  O   H1  H2  O   H1  H2  O   H1  
H2  O   H1  H2  O   H1  H2  O   H1  H2  O   H1  H2  O   H1  H2  O   H1  H2  O   
H1  H2  O   H1  H2  O   H1  H2  O   H1  H2  O   H1  H2  O   H1  H2  O   H1  H2  
O   H1  H2  O   H1  H2  O   H1  H2  O   H1  H2  O   H1  H2  O   H1  H2  O   H1  
H2  O   H1  H2  O   H1  H2  O   H1  H2  O   H1  H2  O   H1  H2  O   H1  H2  O   
H1  H2  O   H1  H2  O   H1  H2  O   H1  H2  O   H1  H2  O   H1  H2  O   H1  H2  
O   H1  H2  O   H1  H2  O   H1  H2  O   H1  H2  O   H1  H2  O   H1  H2  O   H1  
H2  O   H1  H2  O   H1  H2  O   H1  H2  O   H1  H2  O   H1  H2  O   H1  H2  O   
H1  H2  O   H1  H2  O   H1  H2  O   H1  H2  O   H1  H2  O   H1  H2  O   H1  H2  
O   H1  H2  O   H1  H2  O   H1  H2  O   H1  H2  O   H1  H2  O   H1  H2  O   H1  
H2  O   H1  H2  O   H1  H2  O   H1  H2  O   H1  H2  O   H1  H2  O   H1  H2  O   
H1  H2  O   H1  H2  O   H1  H2  O   H1  H2  O   H1  H2  O   H1  H2  O   H1  H2  
O   H1  H2  O   H1  H2  O   H1  H2  O   H1  H2  O   H1  H2  O   H1  H2  O   H1  
H2  O   H1  H2  O   H1  H2  O   H1  H2  O   H1  H2  O   H1  H2  O   H1  H2  O   
H1  H2  O   H1  H2  O   H1  H2  O   H1  H2  O   H1  H2  O   H1  H2  O   H1  H2  
O   H1  H2  O   H1  H2  O   H1  H2  O   H1  H2  O   H1  H2  O   H1  H2  O   H1  
H2  O   H1  H2  O   H1  H2  O   H1  H2  O   H1  H2  O   H1  H2  O   H1  H2  O   
H1  H2  O   H1  H2  O   H1  H2  O   H1  H2  O   H1  H2  O   H1  H2  O   H1  H2  
O   H1  H2  O   H1  H2  O   H1  H2  O   H1  H2  O   H1  H2  O   H1  H2  O   H1  
H2  O   H1  H2  O   H1  H2  O   H1  H2  O   H1  H2  O   H1  H2  O   H1  H2  O   
H1  H2  O   H1  H2  O   H1  H2  O   H1  H2  O   H1  H2  O   H1  H2  O   H1  H2  
O   H1  H2  O   H1  H2  O   H1  H2  O   H1  H2  O   H1  H2  O   H1  H2  O   H1  
H2  O   H1  H2  O   H1  H2  O   H1  H2  O   H1  H2  O   H1  H2  O   H1  H2  O   
H1  H2  O   H1  H2  O   H1  H2  O   H1  H2  O   H1  H2  O   H1  H2  O   H1  H2  
O   H1  H2  O   H1  H2  O   H1  H2  O   H1  H2  O   H1  H2  O   H1  H2  O   H1  
H2  O   H1  H2  O   H1  H2  O   H1  H2  O   H1  H2  O   H1  H2  O   H1  H2  O   
H1  H2  O   H1  H2  O   H1  H2  O   H1  H2  O   H1  H2  O   H1  H2  O   H1  H2  
O   H1  H2  O   H1  H2  O   H1  H2  O   H1  H2  O   H1  H2  O   H1  H2  O   H1  
H2  O   H1  H2  O   H1  H2  O   H1  H2  O   H1  H2  O   H1  H2  O   H1  H2  O   
H1  H2  O   H1  H2  O   H1  H2  O   H1  H2  O   H1  H2  O   H1  H2  O   H1  H2  
O   H1  H2  O   H1  H2  O   H1  H2  O   H1  H2  O   H1  H2  O   H1  H2  O   H1  
H2  O   H1  H2  O   H1  H2  O   H1  H2  O   H1  H2  O   H1  H2  O   H1  H2  O   
H1  H2  O   H1  H2  O   H1  H2  O   H1  H2  O   H1  H2  O   H1  H2  O   H1  H2  
O   H1  H2  O   H1  H2  O   H1  H2  O   H1  H2  O   H1  H2  O   H1  H2  O   H1  
H2  O   H1  H2  O   H1  H2  O   H1  H2  O   H1  H2  O   H1  H2  O   H1  H2  O   
H1  H2  O   H1  H2  O   H1  H2  O   H1  H2  O   H1  H2  O   H1  H2  O   H1  H2  
O   H1  H2  O   H1  H2  O   H1  H2  O   H1  H2  O   H1  H2  O   H1  H2  O   H1  
H2  O   H1  H2  O   H1  H2  O   H1  H2  O   H1  H2  O   H1  H2  O   H1  H2  O   
H1  H2  O   H1  H2  O   H1  H2  O   H1  H2  O   H1  H2  O   H1  H2  O   H1  H2  
O   H1  H2  O   H1  H2  O   H1  H2  O   H1  H2  O   H1  H2  O   H1  H2  O   H1  
H2  O   H1  H2  O   H1  H2  O   H1  H2  O   H1  H2  O   H1  H2  O   H1  H2  O   
H1  H2  O   H1  H2  O   H1  H2  O   H1  H2  O   H1  H2  O   H1  H2  O   H1  H2  
O   H1  H2  O   H1  H2  O   H1  H2  O   H1  H2  O   H1  H2  O   H1  H2  O   H1  
H2  O   H1  H2  O   H1  H2  O   H1  H2  O   H1  H2  O   H1  H2  O   H1  H2  O   
H1  H2  O   H1  H2  O   H1  H2  O   H1  H2  O   H1  H2  O   H1  H2  O   H1  H2  
O   H1  H2  O   H1  H2  O   H1  H2  O   H1  H2  O   H1  H2  O   H1  H2  O   H1  
H2  O   H1  H2  O   H1  H2  O   H1  H2  O   H1  H2  O   H1  H2  O   H1  H2  O   
H1  H2  O   H1  H2  O   H1  H2  O   H1  H2  O   H1  H2  O   H1  H2  O   H1  H2  
O   H1  H2  O   H1  H2  O   H1  H2  O   H1  H2  O   H1  H2  O   H1  H2  O   H1  
H2  O   H1  H2  O   H1  H2  O   H1  H2  O   H1  H2  O   H1  H2  O   H1  H2  O   
H1  H2  O   H1  H2  O   H1  H2  O   H1  H2  O   H1  H2  O   H1  H2  O   H1  H2  
O   H1  H2  O   H1  H2  O   H1  H2  O   H1  H2  O   H1  H2  O   H1  H2  O   H1  
H2  O   H1  H2  O   H1  H2  O   H1  H2  O   H1  H2  O   H1  H2  O   H1  H2  O   
H1  H2  O   H1  H2  O   H1  H2  O   H1  H2  O   H1  H2  O   H1  H2  O   H1  H2  
O   H1  H2  O   H1  H2  O   H1  H2  O   H1  H2  O   H1  H2  O   H1  H2  O   H1  
H2  O   H1  H2  O   H1  H2  O   H1  H2  O   H1  H2  O   H1  H2  O   H1  H2  O   
H1  H2  O   H1  H2  O   H1  H2  O   H1  H2  O   H1  H2  O   H1  H2  O   H1  H2  
O   H1  H2  O   H1  H2  O   H1  H2  O   H1  H2  O   H1  H2  O   H1  H2  O   H1  
H2  O   H1  H2  O   H1  H2  O   H1  H2  O   H1  H2  O   H1  H2  O   H1  H2  O   
H1  H2  O   H1  H2  O   H1  H2  O   H1  H2  O   H1  H2  O   H1  H2  O   H1  H2  
O   H1  H2  O   H1  H2  O   H1  H2  O   H1  H2  O   H1  H2  O   H1  H2  O   H1  
H2  O   H1  H2  O   H1  H2  O   H1  H2  O   H1  H2  O   H1  H2  O   H1  H2  O   
H1  H2  O   H1  H2  O   H1  H2  O   H1  H2  O   H1  H2  O   H1  H2  O   H1  H2  
O   H1  H2  O   H1  H2  O   H1  H2  O   H1  H2  O   H1  H2  O   H1  H2  O   H1  
H2  O   H1  H2  O   H1  H2  O   H1  H2  O   H1  H2  O   H1  H2  O   H1  H2  O   
H1  H2  O   H1  H2  O   H1  H2  O   H1  H2  O   H1  H2  O   H1  H2  O   H1  H2  
O   H1  H2  O   H1  H2  O   H1  H2  O   H1  H2  O   H1  H2  O   H1  H2  O   H1  
H2  O   H1  H2  O   H1  H2  O   H1  H2  O   H1  H2  O   H1  H2  O   H1  H2  O   
H1  H2  O   H1  H2  O   H1  H2  O   H1  H2  O   H1  H2  O   H1  H2  O   H1  H2  
O   H1  H2  O   H1  H2  O   H1  H2  O   H1  H2  O   H1  H2  O   H1  H2  O   H1  
H2  O   H1  H2  O   H1  H2  O   H1  H2  O   H1  H2  O   H1  H2  O   H1  H2  O   
H1  H2  O   H1  H2  O   H1  H2  O   H1  H2  O   H1  H2  O   H1  H2  O   H1  H2  
O   H1  H2  O   H1  H2  O   H1  H2  O   H1  H2  O   H1  H2  O   H1  H2  O   H1  
H2  O   H1  H2  O   H1  H2  O   H1  H2  O   H1  H2  O   H1  H2  O   H1  H2  O   
H1  H2  O   H1  H2  O   H1  H2  O   H1  H2  O   H1  H2  O   H1  H2  O   H1  H2  
O   H1  H2  O   H1  H2  O   H1  H2  O   H1  H2  O   H1  H2  O   H1  H2  O   H1  
H2  O   H1  H2  O   H1  H2  O   H1  H2  O   H1  H2  O   H1  H2  O   H1  H2  O   
H1  H2  O   H1  H2  O   H1  H2  O   H1  H2  O   H1  H2  O   H1  H2  O   H1  H2  
O   H1  H2  O   H1  H2  O   H1  H2  O   H1  H2  O   H1  H2  O   H1  H2  O   H1  
H2  O   H1  H2  O   H1  H2  O   H1  H2  O   H1  H2  O   H1  H2  O   H1  H2  O   
H1  H2  O   H1  H2  O   H1  H2  O   H1  H2  O   H1  H2  O   H1  H2  O   H1  H2  
O   H1  H2  O   H1  H2  O   H1  H2  O   H1  H2  O   H1  H2  O   H1  H2  O   H1  
H2  O   H1  H2  O   H1  H2  O   H1  H2  O   H1  H2  O   H1  H2  O   H1  H2  O   
H1  H2  O   H1  H2  O   H1  H2  O   H1  H2  O   H1  H2  O   H1  H2  O   H1  H2  
O   H1  H2  O   H1  H2  O   H1  H2  O   H1  H2  O   H1  H2  O   H1  H2  O   H1  
H2  O   H1  H2  O   H1  H2  O   H1  H2  O   H1  H2  O   H1  H2  O   H1  H2  O   
H1  H2  O   H1  H2  O   H1  H2  O   H1  H2  O   H1  H2  O   H1  H2  O   H1  H2  
O   H1  H2  O   H1  H2  O   H1  H2  O   H1  H2  O   H1  H2  O   H1  H2  O   H1  
H2  O   H1  H2  O   H1  H2  O   H1  H2  O   H1  H2  O   H1  H2  O   H1  H2  O   
H1  H2  O   H1  H2  O   H1  H2  O   H1  H2  O   H1  H2  O   H1  H2  O   H1  H2  
O   H1  H2  O   H1  H2  O   H1  H2  O   H1  H2  O   H1  H2  O   H1  H2  O   H1  
H2  O   H1  H2  O   H1  H2  O   H1  H2  O   H1  H2  O   H1  H2  O   H1  H2  O   
H1  H2  O   H1  H2  O   H1  H2  O   H1  H2  O   H1  H2  O   H1  H2  O   H1  H2  
O   H1  H2  O   H1  H2  O   H1  H2  O   H1  H2  O   H1  H2  O   H1  H2  O   H1  
H2  O   H1  H2  O   H1  H2  O   H1  H2  O   H1  H2  O   H1  H2  O   H1  H2  O   
H1  H2  O   H1  H2  O   H1  H2  O   H1  H2  O   H1  H2  O   H1  H2  O   H1  H2  
O   H1  H2  O   H1  H2  O   H1  H2  O   H1  H2  O   H1  H2  O   H1  H2  O   H1  
H2  O   H1  H2  O   H1  H2  O   H1  H2  O   H1  H2  O   H1  H2  O   H1  H2  O   
H1  H2  O   H1  H2  O   H1  H2  O   H1  H2  O   H1  H2  O   H1  H2  O   H1  H2  
O   H1  H2  O   H1  H2  O   H1  H2  O   H1  H2  O   H1  H2  O   H1  H2  O   H1  
H2  O   H1  H2  O   H1  H2  O   H1  H2  O   H1  H2  O   H1  H2  O   H1  H2  O   
H1  H2  O   H1  H2  O   H1  H2  O   H1  H2  O   H1  H2  O   H1  H2  O   H1  H2  
O   H1  H2  O   H1  H2  O   H1  H2  O   H1  H2  O   H1  H2  O   H1  H2  O   H1  
H2  O   H1  H2  O   H1  H2  O   H1  H2  O   H1  H2  O   H1  H2  O   H1  H2  O   
H1  H2  O   H1  H2  O   H1  H2  O   H1  H2  O   H1  H2  O   H1  H2  O   H1  H2  
O   H1  H2  O   H1  H2  O   H1  H2  O   H1  H2  O   H1  H2  O   H1  H2  O   H1  
H2  O   H1  H2  O   H1  H2  O   H1  H2  O   H1  H2  O   H1  H2  O   H1  H2  O   
H1  H2  O   H1  H2  O   H1  H2  O   H1  H2  O   H1  H2  O   H1  H2  O   H1  H2  
O   H1  H2  O   H1  H2  O   H1  H2  O   H1  H2  O   H1  H2  O   H1  H2  O   H1  
H2  O   H1  H2  O   H1  H2  O   H1  H2  O   H1  H2  O   H1  H2  O   H1  H2  O   
H1  H2  O   H1  H2  O   H1  H2  O   H1  H2  O   H1  H2  O   H1  H2  O   H1  H2  
O   H1  H2  O   H1  H2  O   H1  H2  O   H1  H2  O   H1  H2  O   H1  H2  O   H1  
H2  O   H1  H2  O   H1  H2  O   H1  H2  O   H1  H2  O   H1  H2  O   H1  H2  O   
H1  H2  O   H1  H2  O   H1  H2  O   H1  H2  O   H1  H2  O   H1  H2  O   H1  H2  
O   H1  H2  O   H1  H2  O   H1  H2  O   H1  H2  O   H1  H2  O   H1  H2  O   H1  
H2  O   H1  H2  O   H1  H2  O   H1  H2  O   H1  H2  O   H1  H2  O   H1  H2  O   
H1  H2  O   H1  H2  O   H1  H2  O   H1  H2  O   H1  H2  O   H1  H2  O   H1  H2  
O   H1  H2  O   H1  H2  O   H1  H2  O   H1  H2  O   H1  H2  O   H1  H2  O   H1  
H2  O   H1  H2  O   H1  H2  O   H1  H2  O   H1  H2  O   H1  H2  O   H1  H2  O   
H1  H2  O   H1  H2  O   H1  H2  O   H1  H2  O   H1  H2  O   H1  H2  O   H1  H2  
O   H1  H2  O   H1  H2  O   H1  H2  O   H1  H2  O   H1  H2  O   H1  H2  O   H1  
H2  O   H1  H2  O   H1  H2  O   H1  H2  O   H1  H2  O   H1  H2  O   H1  H2  O   
H1  H2  O   H1  H2  O   H1  H2  O   H1  H2  O   H1  H2  O   H1  H2  O   H1  H2  
O   H1  H2  O   H1  H2  O   H1  H2  O   H1  H2  O   H1  H2  O   H1  H2  O   H1  
H2  O   H1  H2  O   H1  H2  O   H1  H2  O   H1  H2  O   H1  H2  O   H1  H2  O   
H1  H2  O   H1  H2  O   H1  H2  O   H1  H2  O   H1  H2  O   H1  H2  O   H1  H2  
O   H1  H2  O   H1  H2  O   H1  H2  O   H1  H2  O   H1  H2  O   H1  H2  O   H1  
H2  O   H1  H2  O   H1  H2  O   H1  H2  O   H1  H2  O   H1  H2  O   H1  H2  O   
H1  H2  O   H1  H2  O   H1  H2  O   H1  H2  O   H1  H2  O   H1  H2  O   H1  H2  
O   H1  H2  O   H1  H2  O   H1  H2  O   H1  H2  O   H1  H2  O   H1  H2  O   H1  
H2  O   H1  H2  O   H1  H2  O   H1  H2  O   H1  H2  O   H1  H2  O   H1  H2  O   
H1  H2  O   H1  H2  O   H1  H2  O   H1  H2  O   H1  H2  O   H1  H2  O   H1  H2  
O   H1  H2  O   H1  H2  O   H1  H2  O   H1  H2  O   H1  H2  O   H1  H2  O   H1  
H2  O   H1  H2  O   H1  H2  O   H1  H2  O   H1  H2  O   H1  H2  O   H1  H2  O   
H1  H2  O   H1  H2  O   H1  H2  O   H1  H2  O   H1  H2  O   H1  H2  O   H1  H2  
O   H1  H2  O   H1  H2  O   H1  H2  O   H1  H2  O   H1  H2  O   H1  H2  O   H1  
H2  O   H1  H2  O   H1  H2  O   H1  H2  O   H1  H2  O   H1  H2  O   H1  H2  O   
H1  H2  O   H1  H2  O   H1  H2  O   H1  H2  O   H1  H2  O   H1  H2  O   H1  H2  
O   H1  H2  O   H1  H2  O   H1  H2  O   H1  H2  O   H1  H2  O   H1  H2  O   H1  
H2  O   H1  H2  O   H1  H2  O   H1  H2  O   H1  H2  O   H1  H2  O   H1  H2  O   
H1  H2  O   H1  H2  O   H1  H2  O   H1  H2  O   H1  H2  O   H1  H2  O   H1  H2  
O   H1  H2  O   H1  H2  O   H1  H2  O   H1  H2  O   H1  H2  O   H1  H2  O   H1  
H2  O   H1  H2  O   H1  H2  O   H1  H2  O   H1  H2  O   H1  H2  O   H1  H2  O   
H1  H2  O   H1  H2  O   H1  H2  O   H1  H2  O   H1  H2  O   H1  H2  O   H1  H2  
O   H1  H2  O   H1  H2  O   H1  H2  O   H1  H2  O   H1  H2  O   H1  H2  O   H1  
H2  O   H1  H2  O   H1  H2  O   H1  H2  O   H1  H2  O   H1  H2  O   H1  H2  O   
H1  H2  O   H1  H2  O   H1  H2  O   H1  H2  O   H1  H2  O   H1  H2  O   H1  H2  
O   H1  H2  O   H1  H2  O   H1  H2  O   H1  H2  O   H1  H2  O   H1  H2  O   H1  
H2  O   H1  H2  O   H1  H2  O   H1  H2  O   H1  H2  O   H1  H2  O   H1  H2  O   
H1  H2  O   H1  H2  O   H1  H2  O   H1  H2  O   H1  H2  O   H1  H2  O   H1  H2  
O   H1  H2  O   H1  H2  O   H1  H2  O   H1  H2  O   H1  H2  O   H1  H2  O   H1  
H2  O   H1  H2  O   H1  H2  O   H1  H2  O   H1  H2  O   H1  H2  O   H1  H2  O   
H1  H2  O   H1  H2  O   H1  H2  O   H1  H2  O   H1  H2  O   H1  H2  O   H1  H2  
O   H1  H2  O   H1  H2  O   H1  H2  O   H1  H2  O   H1  H2  O   H1  H2  O   H1  
H2  O   H1  H2  O   H1  H2  O   H1  H2  O   H1  H2  O   H1  H2  O   H1  H2  O   
H1  H2  O   H1  H2  O   H1  H2  O   H1  H2  O   H1  H2  O   H1  H2  O   H1  H2  
O   H1  H2  O   H1  H2  O   H1  H2  O   H1  H2  O   H1  H2  O   H1  H2  O   H1  
H2  O   H1  H2  O   H1  H2  O   H1  H2  O   H1  H2  O   H1  H2  O   H1  H2  O   
H1  H2  O   H1  H2  O   H1  H2  O   H1  H2  O   H1  H2  O   H1  H2  O   H1  H2  
O   H1  H2  O   H1  H2  O   H1  H2  O   H1  H2  O   H1  H2  O   H1  H2  O   H1  
H2  O   H1  H2  O   H1  H2  O   H1  H2  O   H1  H2  O   H1  H2  O   H1  H2  O   
H1  H2  O   H1  H2  O   H1  H2  O   H1  H2  O   H1  H2  O   H1  H2  O   H1  H2  
O   H1  H2  O   H1  H2  O   H1  H2  O   H1  H2  O   H1  H2  O   H1  H2  O   H1  
H2  O   H1  H2  O   H1  H2  O   H1  H2  O   H1  H2  O   H1  H2  O   H1  H2  O   
H1  H2  O   H1  H2  O   H1  H2  O   H1  H2  O   H1  H2  O   H1  H2  O   H1  H2  
O   H1  H2  O   H1  H2  O   H1  H2  O   H1  H2  O   H1  H2  O   H1  H2  O   H1  
H2  O   H1  H2  O   H1  H2  O   H1  H2  O   H1  H2  O   H1  H2  O   H1  H2  O   
H1  H2  O   H1  H2  O   H1  H2  O   H1  H2  O   H1  H2  O   H1  H2  O   H1  H2  
O   H1  H2  O   H1  H2  O   H1  H2  O   H1  H2  O   H1  H2  O   H1  H2  O   H1  
H2  O   H1  H2  O   H1  H2  O   H1  H2  O   H1  H2  O   H1  H2  O   H1  H2  O   
H1  H2  O   H1  H2  O   H1  H2  O   H1  H2  O   H1  H2  O   H1  H2  O   H1  H2  
O   H1  H2  O   H1  H2  O   H1  H2  O   H1  H2  O   H1  H2  O   H1  H2  O   H1  
H2  O   H1  H2  O   H1  H2  O   H1  H2  O   H1  H2  O   H1  H2  O   H1  H2  O   
H1  H2  O   H1  H2  O   H1  H2  O   H1  H2  O   H1  H2  O   H1  H2  O   H1  H2  
O   H1  H2  O   H1  H2  O   H1  H2  O   H1  H2  O   H1  H2  O   H1  H2  O   H1  
H2  O   H1  H2  O   H1  H2  O   H1  H2  O   H1  H2  O   H1  H2  O   H1  H2  O   
H1  H2  O   H1  H2  O   H1  H2  O   H1  H2  O   H1  H2  O   H1  H2  O   H1  H2  
O   H1  H2  O   H1  H2  O   H1  H2  O   H1  H2  O   H1  H2  O   H1  H2  O   H1  
H2  O   H1  H2  O   H1  H2  O   H1  H2  O   H1  H2  O   H1  H2  O   H1  H2  O   
H1  H2  O   H1  H2  O   H1  H2  O   H1  H2  O   H1  H2  O   H1  H2  O   H1  H2  
O   H1  H2  O   H1  H2  O   H1  H2  O   H1  H2  O   H1  H2  O   H1  H2  O   H1  
H2  O   H1  H2  O   H1  H2  O   H1  H2  O   H1  H2  O   H1  H2  O   H1  H2  O   
H1  H2  O   H1  H2  O   H1  H2  O   H1  H2  O   H1  H2  O   H1  H2  O   H1  H2  
O   H1  H2  O   H1  H2  O   H1  H2  O   H1  H2  O   H1  H2  O   H1  H2  O   H1  
H2  O   H1  H2  O   H1  H2  O   H1  H2  O   H1  H2  O   H1  H2  O   H1  H2  O   
H1  H2  O   H1  H2  O   H1  H2  O   H1  H2  O   H1  H2  O   H1  H2  O   H1  H2  
O   H1  H2  O   H1  H2  O   H1  H2  O   H1  H2  O   H1  H2  O   H1  H2  O   H1  
H2  O   H1  H2  O   H1  H2  O   H1  H2  O   H1  H2  O   H1  H2  O   H1  H2  O   
H1  H2  O   H1  H2  O   H1  H2  O   H1  H2  O   H1  H2  O   H1  H2  O   H1  H2  
O   H1  H2  O   H1  H2  O   H1  H2  O   H1  H2  O   H1  H2  O   H1  H2  O   H1  
H2  O   H1  H2  O   H1  H2  O   H1  H2  O   H1  H2  O   H1  H2  O   H1  H2  O   
H1  H2  O   H1  H2  O   H1  H2  O   H1  H2  O   H1  H2  O   H1  H2  O   H1  H2  
O   H1  H2  O   H1  H2  O   H1  H2  O   H1  H2  O   H1  H2  O   H1  H2  O   H1  
H2  O   H1  H2  O   H1  H2  O   H1  H2  O   H1  H2  O   H1  H2  O   H1  H2  O   
H1  H2  O   H1  H2  O   H1  H2  O   H1  H2  
%FLAG CHARGE
%FORMAT(3E24.16)
 -4.9201645948077797E+00  1.6400548649359266E+00  1.6400548649359266E+00
  1.6400548649359266E+00  9.2936442346369166E+00 -9.2936442346369166E+00
 -8.5647309613320601E+00  5.6490778681126361E+00  1.2755982282834986E+00
  1.6400548649359266E+00  9.1114159163107034E-01  1.6400548649359266E+00
  1.6400548649359266E+00 -1.2027069009530129E+01  7.8358176880272046E+00
  9.2936442346369166E+00 -9.2936442346369166E+00 -8.5647309613320601E+00
  5.6490778681126361E+00  1.2755982282834986E+00  1.6400548649359266E+00
 -3.2801097298718531E+00  1.6400548649359266E+00  1.6400548649359266E+00
 -3.2801097298718531E+00  1.6400548649359266E+00  1.6400548649359266E+00
 -3.2801097298718531E+00  1.6400548649359266E+00  1.6400548649359266E+00
  3.8267946848504950E+00  9.1114159163107034E-01  9.1114159163107034E-01
 -5.4668495497864216E+00  6.0135345047650643E+00  6.0135345047650643E+00
  6.0135345047650643E+00  9.2936442346369166E+00 -9.2936442346369166E+00
 -8.5647309613320601E+00  5.6490778681126361E+00  1.2755982282834986E+00
  1.6400548649359266E+00 -3.2801097298718531E+00  1.6400548649359266E+00
  1.6400548649359266E+00 -5.1023929131339942E+00  1.6400548649359266E+00
  1.6400548649359266E+00  1.1298155736225272E+01 -1.3849352192792269E+01
 -1.3849352192792269E+01  9.2936442346369166E+00 -9.2936442346369166E+00
 -8.5647309613320601E+00  5.6490778681126361E+00  1.2755982282834986E+00
  1.6400548649359266E+00 -3.2801097298718531E+00  1.6400548649359266E+00
  1.6400548649359266E+00 -1.6400548649359266E+00  1.6400548649359266E+00
 -4.9201645948077797E+00  1.6400548649359266E+00  1.6400548649359266E+00
  1.6400548649359266E+00 -4.9201645948077797E+00  1.6400548649359266E+00
  1.6400548649359266E+00  1.6400548649359266E+00  9.2936442346369166E+00
 -9.2936442346369166E+00 -8.5647309613320601E+00  5.6490778681126361E+00
  1.2755982282834986E+00  1.6400548649359266E+00 -3.2801097298718531E+00
  1.6400548649359266E+00  1.6400548649359266E+00 -5.1023929131339942E+00
  1.6400548649359266E+00  1.6400548649359266E+00  1.1298155736225272E+01
 -1.3849352192792269E+01 -1.3849352192792269E+01  9.2936442346369166E+00
 -9.2936442346369166E+00 -8.5647309613320601E+00  5.6490778681126361E+00
  1.2755982282834986E+00  1.6400548649359266E+00 -3.2801097298718531E+00
  1.6400548649359266E+00  1.6400548649359266E+00 -1.6400548649359266E+00
  1.6400548649359266E+00 -4.9201645948077797E+00  1.6400548649359266E+00
  1.6400548649359266E+00  1.6400548649359266E+00 -4.9201645948077797E+00
  1.6400548649359266E+00  1.6400548649359266E+00  1.6400548649359266E+00
  9.2936442346369166E+00 -9.2936442346369166E+00 -8.5647309613320601E+00
  5.6490778681126361E+00  1.2755982282834986E+00  1.6400548649359266E+00
 -1.6400548649359266E+00  1.6400548649359266E+00 -4.9201645948077797E+00
  1.6400548649359266E+00  1.6400548649359266E+00  1.6400548649359266E+00
 -3.2801097298718531E+00  1.6400548649359266E+00  1.6400548649359266E+00
 -4.9201645948077797E+00  1.6400548649359266E+00  1.6400548649359266E+00
  1.6400548649359266E+00  9.2936442346369166E+00 -9.2936442346369166E+00
 -8.5647309613320601E+00  5.6490778681126361E+00  1.2755982282834986E+00
  1.6400548649359266E+00  2.5511964565669971E+00  1.6400548649359266E+00
 -1.2027069009530129E+01  7.8358176880272046E+00 -4.9201645948077797E+00
  1.6400548649359266E+00  1.6400548649359266E+00  1.6400548649359266E+00
  9.2936442346369166E+00 -9.2936442346369166E+00 -8.5647309613320601E+00
  5.6490778681126361E+00  1.2755982282834986E+00  1.6400548649359266E+00
 -3.2801097298718531E+00  1.6400548649359266E+00  1.6400548649359266E+00
 -1.6400548649359266E+00  1.6400548649359266E+00 -4.9201645948077797E+00
  1.6400548649359266E+00  1.6400548649359266E+00  1.6400548649359266E+00
 -4.9201645948077797E+00  1.6400548649359266E+00  1.6400548649359266E+00
  1.6400548649359266E+00  9.2936442346369166E+00 -9.2936442346369166E+00
 -8.5647309613320601E+00  5.6490778681126361E+00  1.2755982282834986E+00
  1.6400548649359266E+00  2.5511964565669971E+00  1.6400548649359266E+00
 -1.2027069009530129E+01  7.8358176880272046E+00 -4.9201645948077797E+00
  1.6400548649359266E+00  1.6400548649359266E+00  1.6400548649359266E+00
  9.2936442346369166E+00 -9.2936442346369166E+00 -8.5647309613320601E+00
  5.6490778681126361E+00  1.2755982282834986E+00  1.6400548649359266E+00
 -1.6400548649359266E+00  1.6400548649359266E+00 -4.9201645948077797E+00
  1.6400548649359266E+00  1.6400548649359266E+00  1.6400548649359266E+00
 -4.9201645948077797E+00  1.6400548649359266E+00  1.6400548649359266E+00
  1.6400548649359266E+00  9.2936442346369166E+00 -9.2936442346369166E+00
 -8.5647309613320601E+00  5.6490778681126361E+00 -3.6445663665242811E-01
  1.6400548649359266E+00  1.6400548649359266E+00  9.2936442346369166E+00
 -9.2936442346369166E+00 -8.5647309613320601E+00  5.6490778681126361E+00
  1.2755982282834986E+00  1.6400548649359266E+00 -3.2801097298718531E+00
  1.6400548649359266E+00  1.6400548649359266E+00  0.0000000000000000E+00
 -2.0956256607514616E+00  2.0956256607514616E+00 -2.0956256607514616E+00
  2.0956256607514616E+00 -2.0956256607514616E+00  2.0956256607514616E+00
 -2.0956256607514616E+00  2.0956256607514616E+00 -2.0956256607514616E+00
  2.0956256607514616E+00  9.2936442346369166E+00 -9.2936442346369166E+00
 -8.5647309613320601E+00  5.6490778681126361E+00 -3.6445663665242811E-01
  1.6400548649359266E+00  1.6400548649359266E+00  9.2936442346369166E+00
 -9.2936442346369166E+00 -8.5647309613320601E+00  5.6490778681126361E+00
  1.2755982282834986E+00  1.6400548649359266E+00 -1.6400548649359266E+00
  1.6400548649359266E+00 -4.9201645948077797E+00  1.6400548649359266E+00
  1.6400548649359266E+00  1.6400548649359266E+00 -3.2801097298718531E+00
  1.6400548649359266E+00  1.6400548649359266E+00 -4.9201645948077797E+00
  1.6400548649359266E+00  1.6400548649359266E+00  1.6400548649359266E+00
  9.2936442346369166E+00 -9.2936442346369166E+00 -8.5647309613320601E+00
  5.6490778681126361E+00  1.2755982282834986E+00  1.6400548649359266E+00
 -3.2801097298718531E+00  1.6400548649359266E+00  1.6400548649359266E+00
 -1.6400548649359266E+00  1.6400548649359266E+00 -4.9201645948077797E+00
  1.6400548649359266E+00  1.6400548649359266E+00  1.6400548649359266E+00
 -4.9201645948077797E+00  1.6400548649359266E+00  1.6400548649359266E+00
  1.6400548649359266E+00  9.2936442346369166E+00 -9.2936442346369166E+00
 -8.5647309613320601E+00  5.6490778681126361E+00  1.2755982282834986E+00
  1.6400548649359266E+00 -1.6400548649359266E+00  1.6400548649359266E+00
 -4.9201645948077797E+00  1.6400548649359266E+00  1.6400548649359266E+00
  1.6400548649359266E+00 -3.2801097298718531E+00  1.6400548649359266E+00
  1.6400548649359266E+00 -4.9201645948077797E+00  1.6400548649359266E+00
  1.6400548649359266E+00  1.6400548649359266E+00  9.2936442346369166E+00
 -9.2936442346369166E+00 -8.5647309613320601E+00  5.6490778681126361E+00
  1.2755982282834986E+00  1.6400548649359266E+00 -3.2801097298718531E+00
  1.6400548649359266E+00  1.6400548649359266E+00  0.0000000000000000E+00
 -2.0956256607514616E+00  2.0956256607514616E+00 -2.0956256607514616E+00
  2.0956256607514616E+00 -2.0956256607514616E+00  2.0956256607514616E+00
 -2.0956256607514616E+00  2.0956256607514616E+00 -2.0956256607514616E+00
  2.0956256607514616E+00  9.2936442346369166E+00 -9.2936442346369166E+00
 -8.5647309613320601E+00  5.6490778681126361E+00  1.2755982282834986E+00
  1.6400548649359266E+00  9.1114159163107034E-01  1.6400548649359266E+00
  1.6400548649359266E+00 -1.2027069009530129E+01  7.8358176880272046E+00
  9.2936442346369166E+00 -9.2936442346369166E+00 -8.5647309613320601E+00
  5.6490778681126361E+00  1.2755982282834986E+00  1.6400548649359266E+00
 -3.2801097298718531E+00  1.6400548649359266E+00  1.6400548649359266E+00
 -1.6400548649359266E+00  1.6400548649359266E+00 -4.9201645948077797E+00
  1.6400548649359266E+00  1.6400548649359266E+00  1.6400548649359266E+00
 -4.9201645948077797E+00  1.6400548649359266E+00  1.6400548649359266E+00
  1.6400548649359266E+00  9.2936442346369166E+00 -9.2936442346369166E+00
 -8.5647309613320601E+00  5.6490778681126361E+00  1.2755982282834986E+00
  1.6400548649359266E+00 -1.6400548649359266E+00  1.6400548649359266E+00
 -4.9201645948077797E+00  1.6400548649359266E+00  1.6400548649359266E+00
  1.6400548649359266E+00 -3.2801097298718531E+00  1.6400548649359266E+00
  1.6400548649359266E+00 -4.9201645948077797E+00  1.6400548649359266E+00
  1.6400548649359266E+00  1.6400548649359266E+00  9.2936442346369166E+00
 -9.2936442346369166E+00 -8.5647309613320601E+00  5.6490778681126361E+00
  1.2755982282834986E+00  1.6400548649359266E+00 -1.6400548649359266E+00
  1.6400548649359266E+00 -4.9201645948077797E+00  1.6400548649359266E+00
  1.6400548649359266E+00  1.6400548649359266E+00 -4.9201645948077797E+00
  1.6400548649359266E+00  1.6400548649359266E+00  1.6400548649359266E+00
  9.2936442346369166E+00 -9.2936442346369166E+00 -8.5647309613320601E+00
  5.6490778681126361E+00  1.2755982282834986E+00  1.6400548649359266E+00
  2.5511964565669971E+00  1.6400548649359266E+00 -1.2027069009530129E+01
  7.8358176880272046E+00 -4.9201645948077797E+00  1.6400548649359266E+00
  1.6400548649359266E+00  1.6400548649359266E+00  9.2936442346369166E+00
 -9.2936442346369166E+00 -8.5647309613320601E+00  5.6490778681126361E+00
  1.2755982282834986E+00  1.6400548649359266E+00 -3.2801097298718531E+00
  1.6400548649359266E+00  1.6400548649359266E+00  0.0000000000000000E+00
 -2.0956256607514616E+00  2.0956256607514616E+00 -2.0956256607514616E+00
  2.0956256607514616E+00  2.0045115015883548E+00 -9.8403291896155594E+00
  7.8358176880272046E+00 -2.0956256607514616E+00  2.0956256607514616E+00
 -2.0956256607514616E+00  2.0956256607514616E+00  9.2936442346369166E+00
 -9.2936442346369166E+00 -8.5647309613320601E+00  5.6490778681126361E+00
  1.2755982282834986E+00  1.6400548649359266E+00 -2.0045115015883548E+00
  1.6400548649359266E+00  1.6400548649359266E+00 -4.1912513215029232E+00
  2.9156530932194249E+00  9.2936442346369166E+00 -9.2936442346369166E+00
 -8.5647309613320601E+00  5.6490778681126361E+00  1.2755982282834986E+00
  1.6400548649359266E+00 -1.6400548649359266E+00  1.6400548649359266E+00
 -4.9201645948077797E+00  1.6400548649359266E+00  1.6400548649359266E+00
  1.6400548649359266E+00 -3.2801097298718531E+00  1.6400548649359266E+00
  1.6400548649359266E+00 -4.9201645948077797E+00  1.6400548649359266E+00
  1.6400548649359266E+00  1.6400548649359266E+00  9.2936442346369166E+00
 -9.2936442346369166E+00 -8.5647309613320601E+00  5.6490778681126361E+00
  1.2755982282834986E+00  1.6400548649359266E+00 -3.2801097298718531E+00
  1.6400548649359266E+00  1.6400548649359266E+00  1.0022557507941775E+01
 -1.0022557507941775E+01 -1.1298155736225272E+01  5.8313061864388498E+00
  5.4668495497864216E+00  9.2936442346369166E+00 -9.2936442346369166E+00
 -8.5647309613320601E+00  5.6490778681126361E+00  1.2755982282834986E+00
  1.6400548649359266E+00 -4.9201645948077797E+00  1.6400548649359266E+00
  1.6400548649359266E+00  1.6400548649359266E+00  9.2936442346369166E+00
 -9.2936442346369166E+00 -8.5647309613320601E+00  5.6490778681126361E+00
  1.2755982282834986E+00  1.6400548649359266E+00 -3.2801097298718531E+00
  1.6400548649359266E+00  1.6400548649359266E+00 -3.2801097298718531E+00
  1.6400548649359266E+00  1.6400548649359266E+00 -3.2801097298718531E+00
  1.6400548649359266E+00  1.6400548649359266E+00  3.8267946848504950E+00
  9.1114159163107034E-01  9.1114159163107034E-01 -5.4668495497864216E+00
  6.0135345047650643E+00  6.0135345047650643E+00  6.0135345047650643E+00
  9.2936442346369166E+00 -9.2936442346369166E+00 -8.5647309613320601E+00
  5.6490778681126361E+00  1.2755982282834986E+00  1.6400548649359266E+00
 -4.9201645948077797E+00  1.6400548649359266E+00  1.6400548649359266E+00
  1.6400548649359266E+00  9.2936442346369166E+00 -9.2936442346369166E+00
 -8.5647309613320601E+00  5.6490778681126361E+00  1.2755982282834986E+00
  1.6400548649359266E+00 -5.1023929131339942E+00  1.6400548649359266E+00
  1.6400548649359266E+00  1.1298155736225272E+01 -1.3849352192792269E+01
 -1.3849352192792269E+01  9.2936442346369166E+00 -9.2936442346369166E+00
 -8.5647309613320601E+00  5.6490778681126361E+00  1.2755982282834986E+00
  1.6400548649359266E+00 -1.6400548649359266E+00  1.6400548649359266E+00
 -4.9201645948077797E+00  1.6400548649359266E+00  1.6400548649359266E+00
  1.6400548649359266E+00 -4.9201645948077797E+00  1.6400548649359266E+00
  1.6400548649359266E+00  1.6400548649359266E+00  9.2936442346369166E+00
 -9.2936442346369166E+00 -8.5647309613320601E+00  5.6490778681126361E+00
  1.2755982282834986E+00  1.6400548649359266E+00 -3.2801097298718531E+00
  1.6400548649359266E+00  1.6400548649359266E+00 -1.6400548649359266E+00
  1.6400548649359266E+00 -4.9201645948077797E+00  1.6400548649359266E+00
  1.6400548649359266E+00  1.6400548649359266E+00 -4.9201645948077797E+00
  1.6400548649359266E+00  1.6400548649359266E+00  1.6400548649359266E+00
  9.2936442346369166E+00 -9.2936442346369166E+00 -8.5647309613320601E+00
  5.6490778681126361E+00  1.2755982282834986E+00  1.6400548649359266E+00
 -3.2801097298718531E+00  1.6400548649359266E+00  1.6400548649359266E+00
  0.0000000000000000E+00 -2.0956256607514616E+00  2.0956256607514616E+00
 -2.0956256607514616E+00  2.0956256607514616E+00 -2.0956256607514616E+00
  2.0956256607514616E+00 -2.0956256607514616E+00  2.0956256607514616E+00
 -2.0956256607514616E+00  2.0956256607514616E+00  9.2936442346369166E+00
 -9.2936442346369166E+00 -8.5647309613320601E+00  5.6490778681126361E+00
  1.2755982282834986E+00  1.6400548649359266E+00 -1.6400548649359266E+00
  1.6400548649359266E+00 -4.9201645948077797E+00  1.6400548649359266E+00
  1.6400548649359266E+00  1.6400548649359266E+00 -3.2801097298718531E+00
  1.6400548649359266E+00  1.6400548649359266E+00 -4.9201645948077797E+00
  1.6400548649359266E+00  1.6400548649359266E+00  1.6400548649359266E+00
  9.2936442346369166E+00 -9.2936442346369166E+00 -8.5647309613320601E+00
  5.6490778681126361E+00  1.2755982282834986E+00  1.6400548649359266E+00
 -4.9201645948077797E+00  1.6400548649359266E+00  1.6400548649359266E+00
  1.6400548649359266E+00  9.2936442346369166E+00 -9.2936442346369166E+00
 -8.5647309613320601E+00  5.6490778681126361E+00 -2.0045115015883548E+00
  1.6400548649359266E+00  1.6400548649359266E+00  1.6400548649359266E+00
 -4.9201645948077797E+00  1.6400548649359266E+00  1.6400548649359266E+00
  1.6400548649359266E+00  9.2936442346369166E+00 -9.2936442346369166E+00
 -8.5647309613320601E+00  5.6490778681126361E+00  1.2755982282834986E+00
  1.6400548649359266E+00 -3.2801097298718531E+00  1.6400548649359266E+00
  1.6400548649359266E+00 -1.6400548649359266E+00  1.6400548649359266E+00
 -4.9201645948077797E+00  1.6400548649359266E+00  1.6400548649359266E+00
  1.6400548649359266E+00 -4.9201645948077797E+00  1.6400548649359266E+00
  1.6400548649359266E+00  1.6400548649359266E+00  9.2936442346369166E+00
 -9.2936442346369166E+00 -8.5647309613320601E+00  5.6490778681126361E+00
  1.2755982282834986E+00  1.6400548649359266E+00  2.5511964565669971E+00
  1.6400548649359266E+00 -1.2027069009530129E+01  7.8358176880272046E+00
 -4.9201645948077797E+00  1.6400548649359266E+00  1.6400548649359266E+00
  1.6400548649359266E+00  9.2936442346369166E+00 -9.2936442346369166E+00
 -8.5647309613320601E+00  5.6490778681126361E+00  1.2755982282834986E+00
  1.6400548649359266E+00 -3.2801097298718531E+00  1.6400548649359266E+00
  1.6400548649359266E+00 -1.6400548649359266E+00  1.6400548649359266E+00
 -4.9201645948077797E+00  1.6400548649359266E+00  1.6400548649359266E+00
  1.6400548649359266E+00 -4.9201645948077797E+00  1.6400548649359266E+00
  1.6400548649359266E+00  1.6400548649359266E+00  9.2936442346369166E+00
 -9.2936442346369166E+00 -8.5647309613320601E+00  5.6490778681126361E+00
  1.2755982282834986E+00  1.6400548649359266E+00 -3.2801097298718531E+00
  1.6400548649359266E+00  1.6400548649359266E+00 -3.2801097298718531E+00
  1.6400548649359266E+00  1.6400548649359266E+00 -3.2801097298718531E+00
  1.6400548649359266E+00  1.6400548649359266E+00  3.8267946848504950E+00
  9.1114159163107034E-01  9.1114159163107034E-01 -5.4668495497864216E+00
  6.0135345047650643E+00  6.0135345047650643E+00  6.0135345047650643E+00
  9.2936442346369166E+00 -9.2936442346369166E+00 -8.5647309613320601E+00
  5.6490778681126361E+00  1.2755982282834986E+00  1.6400548649359266E+00
 -3.2801097298718531E+00  1.6400548649359266E+00  1.6400548649359266E+00
  0.0000000000000000E+00 -2.0956256607514616E+00  2.0956256607514616E+00
 -2.0956256607514616E+00  2.0956256607514616E+00  2.0045115015883548E+00
 -9.8403291896155594E+00  7.8358176880272046E+00 -2.0956256607514616E+00
  2.0956256607514616E+00 -2.0956256607514616E+00  2.0956256607514616E+00
  9.2936442346369166E+00 -9.2936442346369166E+00 -8.5647309613320601E+00
  5.6490778681126361E+00 -3.6445663665242811E-01  1.6400548649359266E+00
  1.6400548649359266E+00  9.2936442346369166E+00 -9.2936442346369166E+00
 -8.5647309613320601E+00  5.6490778681126361E+00  1.2755982282834986E+00
  1.6400548649359266E+00 -4.9201645948077797E+00  1.6400548649359266E+00
  1.6400548649359266E+00  1.6400548649359266E+00  9.2936442346369166E+00
 -9.2936442346369166E+00 -8.5647309613320601E+00  5.6490778681126361E+00
  1.2755982282834986E+00  1.6400548649359266E+00 -3.2801097298718531E+00
  1.6400548649359266E+00  1.6400548649359266E+00 -3.2801097298718531E+00
  1.6400548649359266E+00  1.6400548649359266E+00 -3.2801097298718531E+00
  1.6400548649359266E+00  1.6400548649359266E+00  3.8267946848504950E+00
  9.1114159163107034E-01  9.1114159163107034E-01 -5.4668495497864216E+00
  6.0135345047650643E+00  6.0135345047650643E+00  6.0135345047650643E+00
  9.2936442346369166E+00 -9.2936442346369166E+00 -8.5647309613320601E+00
  5.6490778681126361E+00  1.2755982282834986E+00  1.6400548649359266E+00
 -1.6400548649359266E+00  1.6400548649359266E+00  1.6400548649359266E+00
 -6.5602194597437062E+00  5.8313061864388498E+00 -9.1114159163107034E-01
  4.5557079581553515E+00  2.3689681382407830E+00 -1.2755982282834983E+01
  4.0090230031767096E+00  1.8222831832621407E+00  9.2936442346369166E+00
 -9.2936442346369166E+00 -8.5647309613320601E+00  5.6490778681126361E+00
  1.2755982282834986E+00  1.6400548649359266E+00 -1.6400548649359266E+00
  1.6400548649359266E+00 -4.9201645948077797E+00  1.6400548649359266E+00
  1.6400548649359266E+00  1.6400548649359266E+00 -4.9201645948077797E+00
  1.6400548649359266E+00  1.6400548649359266E+00  1.6400548649359266E+00
  9.2936442346369166E+00 -9.2936442346369166E+00 -8.5647309613320601E+00
  5.6490778681126361E+00  1.2755982282834986E+00  1.6400548649359266E+00
 -1.6400548649359266E+00  1.6400548649359266E+00 -4.9201645948077797E+00
  1.6400548649359266E+00  1.6400548649359266E+00  1.6400548649359266E+00
 -3.2801097298718531E+00  1.6400548649359266E+00  1.6400548649359266E+00
 -4.9201645948077797E+00  1.6400548649359266E+00  1.6400548649359266E+00
  1.6400548649359266E+00  9.2936442346369166E+00 -9.2936442346369166E+00
 -8.5647309613320601E+00  5.6490778681126361E+00  1.2755982282834986E+00
  1.6400548649359266E+00 -3.2801097298718531E+00  1.6400548649359266E+00
  1.6400548649359266E+00 -2.5511964565669971E+00  1.6400548649359266E+00
  1.6400548649359266E+00 -1.6400548649359266E+00 -4.0090230031767096E+00
  1.6400548649359266E+00  1.6400548649359266E+00  1.6400548649359266E+00
  9.2936442346369166E+00 -9.2936442346369166E+00 -8.5647309613320601E+00
  5.6490778681126361E+00  1.2755982282834986E+00  1.6400548649359266E+00
 -3.2801097298718531E+00  1.6400548649359266E+00  1.6400548649359266E+00
 -1.6400548649359266E+00  1.6400548649359266E+00 -4.9201645948077797E+00
  1.6400548649359266E+00  1.6400548649359266E+00  1.6400548649359266E+00
 -4.9201645948077797E+00  1.6400548649359266E+00  1.6400548649359266E+00
  1.6400548649359266E+00  9.2936442346369166E+00 -9.2936442346369166E+00
 -8.5647309613320601E+00  5.6490778681126361E+00  1.2755982282834986E+00
  1.6400548649359266E+00 -3.2801097298718531E+00  1.6400548649359266E+00
  1.6400548649359266E+00  0.0000000000000000E+00 -2.0956256607514616E+00
  2.0956256607514616E+00 -2.0956256607514616E+00  2.0956256607514616E+00
 -2.0956256607514616E+00  2.0956256607514616E+00 -2.0956256607514616E+00
  2.0956256607514616E+00 -2.0956256607514616E+00  2.0956256607514616E+00
  9.2936442346369166E+00 -9.2936442346369166E+00 -8.5647309613320601E+00
  5.6490778681126361E+00  1.2755982282834986E+00  1.6400548649359266E+00
 -1.6400548649359266E+00  1.6400548649359266E+00 -4.9201645948077797E+00
  1.6400548649359266E+00  1.6400548649359266E+00  1.6400548649359266E+00
 -4.9201645948077797E+00  1.6400548649359266E+00  1.6400548649359266E+00
  1.6400548649359266E+00  9.2936442346369166E+00 -9.2936442346369166E+00
 -5.2846212314602070E+00  0.0000000000000000E+00  1.6400548649359266E+00
  1.6400548649359266E+00  3.6445663665242811E-01  1.6400548649359266E+00
 -3.2801097298718531E+00  1.6400548649359266E+00  1.6400548649359266E+00
 -3.2801097298718531E+00  1.6400548649359266E+00  1.6400548649359266E+00
  9.2936442346369166E+00 -9.2936442346369166E+00 -8.5647309613320601E+00
  5.6490778681126361E+00  1.2755982282834986E+00  1.6400548649359266E+00
 -1.6400548649359266E+00  1.6400548649359266E+00 -4.9201645948077797E+00
  1.6400548649359266E+00  1.6400548649359266E+00  1.6400548649359266E+00
 -4.9201645948077797E+00  1.6400548649359266E+00  1.6400548649359266E+00
  1.6400548649359266E+00  9.2936442346369166E+00 -9.2936442346369166E+00
 -8.5647309613320601E+00  5.6490778681126361E+00  1.2755982282834986E+00
  1.6400548649359266E+00  2.5511964565669971E+00  1.6400548649359266E+00
 -1.2027069009530129E+01  7.8358176880272046E+00 -4.9201645948077797E+00
  1.6400548649359266E+00  1.6400548649359266E+00  1.6400548649359266E+00
  9.2936442346369166E+00 -9.2936442346369166E+00 -8.5647309613320601E+00
  5.6490778681126361E+00  1.2755982282834986E+00  1.6400548649359266E+00
 -3.2801097298718531E+00  1.6400548649359266E+00  1.6400548649359266E+00
 -1.6400548649359266E+00  1.6400548649359266E+00 -4.9201645948077797E+00
  1.6400548649359266E+00  1.6400548649359266E+00  1.6400548649359266E+00
 -4.9201645948077797E+00  1.6400548649359266E+00  1.6400548649359266E+00
  1.6400548649359266E+00  9.2936442346369166E+00 -9.2936442346369166E+00
 -8.5647309613320601E+00  5.6490778681126361E+00  1.2755982282834986E+00
  1.6400548649359266E+00 -2.0045115015883548E+00  1.6400548649359266E+00
  1.6400548649359266E+00 -4.1912513215029232E+00  2.9156530932194249E+00
  9.2936442346369166E+00 -9.2936442346369166E+00 -8.5647309613320601E+00
  5.6490778681126361E+00  1.2755982282834986E+00  1.6400548649359266E+00
 -3.2801097298718531E+00  1.6400548649359266E+00  1.6400548649359266E+00
 -2.5511964565669971E+00  1.6400548649359266E+00  1.6400548649359266E+00
 -1.6400548649359266E+00 -4.0090230031767096E+00  1.6400548649359266E+00
  1.6400548649359266E+00  1.6400548649359266E+00  9.2936442346369166E+00
 -9.2936442346369166E+00 -8.5647309613320601E+00  5.6490778681126361E+00
  1.2755982282834986E+00  1.6400548649359266E+00 -1.6400548649359266E+00
  1.6400548649359266E+00 -4.9201645948077797E+00  1.6400548649359266E+00
  1.6400548649359266E+00  1.6400548649359266E+00 -4.9201645948077797E+00
  1.6400548649359266E+00  1.6400548649359266E+00  1.6400548649359266E+00
  9.2936442346369166E+00 -9.2936442346369166E+00 -8.5647309613320601E+00
  5.6490778681126361E+00  1.2755982282834986E+00  1.6400548649359266E+00
 -1.6400548649359266E+00  1.6400548649359266E+00 -4.9201645948077797E+00
  1.6400548649359266E+00  1.6400548649359266E+00  1.6400548649359266E+00
 -4.9201645948077797E+00  1.6400548649359266E+00  1.6400548649359266E+00
  1.6400548649359266E+00  9.2936442346369166E+00 -9.2936442346369166E+00
 -8.5647309613320601E+00  5.6490778681126361E+00  1.2755982282834986E+00
  1.6400548649359266E+00 -1.6400548649359266E+00  1.6400548649359266E+00
 -4.9201645948077797E+00  1.6400548649359266E+00  1.6400548649359266E+00
  1.6400548649359266E+00 -4.9201645948077797E+00  1.6400548649359266E+00
  1.6400548649359266E+00  1.6400548649359266E+00  9.2936442346369166E+00
 -9.2936442346369166E+00 -8.5647309613320601E+00  5.6490778681126361E+00
  1.2755982282834986E+00  1.6400548649359266E+00 -1.6400548649359266E+00
  1.6400548649359266E+00 -4.9201645948077797E+00  1.6400548649359266E+00
  1.6400548649359266E+00  1.6400548649359266E+00 -4.9201645948077797E+00
  1.6400548649359266E+00  1.6400548649359266E+00  1.6400548649359266E+00
  9.2936442346369166E+00 -9.2936442346369166E+00 -8.5647309613320601E+00
  5.6490778681126361E+00  1.2755982282834986E+00  1.6400548649359266E+00
 -4.9201645948077797E+00  1.6400548649359266E+00  1.6400548649359266E+00
  1.6400548649359266E+00  9.2936442346369166E+00 -9.2936442346369166E+00
 -8.5647309613320601E+00  5.6490778681126361E+00  1.2755982282834986E+00
  1.6400548649359266E+00  2.5511964565669971E+00  1.6400548649359266E+00
 -1.2027069009530129E+01  7.8358176880272046E+00 -4.9201645948077797E+00
  1.6400548649359266E+00  1.6400548649359266E+00  1.6400548649359266E+00
  9.2936442346369166E+00 -9.2936442346369166E+00 -8.5647309613320601E+00
  5.6490778681126361E+00  1.2755982282834986E+00  1.6400548649359266E+00
 -1.6400548649359266E+00  1.6400548649359266E+00 -4.9201645948077797E+00
  1.6400548649359266E+00  1.6400548649359266E+00  1.6400548649359266E+00
 -3.2801097298718531E+00  1.6400548649359266E+00  1.6400548649359266E+00
 -4.9201645948077797E+00  1.6400548649359266E+00  1.6400548649359266E+00
  1.6400548649359266E+00  9.2936442346369166E+00 -9.2936442346369166E+00
 -8.5647309613320601E+00  5.6490778681126361E+00  1.2755982282834986E+00
  1.6400548649359266E+00 -3.2801097298718531E+00  1.6400548649359266E+00
  1.6400548649359266E+00 -3.2801097298718531E+00  1.6400548649359266E+00
  1.6400548649359266E+00 -3.2801097298718531E+00  1.6400548649359266E+00
  1.6400548649359266E+00  3.8267946848504950E+00  9.1114159163107034E-01
  9.1114159163107034E-01 -5.4668495497864216E+00  6.0135345047650643E+00
  6.0135345047650643E+00  6.0135345047650643E+00  9.2936442346369166E+00
 -9.2936442346369166E+00 -8.5647309613320601E+00  5.6490778681126361E+00
  1.2755982282834986E+00  1.6400548649359266E+00  9.1114159163107034E-01
  1.6400548649359266E+00  1.6400548649359266E+00 -1.2027069009530129E+01
  7.8358176880272046E+00  9.2936442346369166E+00 -9.2936442346369166E+00
 -8.5647309613320601E+00  5.6490778681126361E+00  1.2755982282834986E+00
  1.6400548649359266E+00 -1.6400548649359266E+00  1.6400548649359266E+00
 -4.9201645948077797E+00  1.6400548649359266E+00  1.6400548649359266E+00
  1.6400548649359266E+00 -4.9201645948077797E+00  1.6400548649359266E+00
  1.6400548649359266E+00  1.6400548649359266E+00  9.2936442346369166E+00
 -9.2936442346369166E+00 -8.5647309613320601E+00  5.6490778681126361E+00
  1.2755982282834986E+00  1.6400548649359266E+00  9.1114159163107034E-01
  1.6400548649359266E+00  1.6400548649359266E+00 -1.2027069009530129E+01
  7.8358176880272046E+00  9.2936442346369166E+00 -9.2936442346369166E+00
 -8.5647309613320601E+00  5.6490778681126361E+00  1.2755982282834986E+00
  1.6400548649359266E+00 -3.2801097298718531E+00  1.6400548649359266E+00
  1.6400548649359266E+00  0.0000000000000000E+00 -2.0956256607514616E+00
  2.0956256607514616E+00 -2.0956256607514616E+00  2.0956256607514616E+00
 -2.0956256607514616E+00  2.0956256607514616E+00 -2.0956256607514616E+00
  2.0956256607514616E+00 -2.0956256607514616E+00  2.0956256607514616E+00
  9.2936442346369166E+00 -9.2936442346369166E+00 -8.5647309613320601E+00
  5.6490778681126361E+00  1.2755982282834986E+00  1.6400548649359266E+00
 -3.2801097298718531E+00  1.6400548649359266E+00  1.6400548649359266E+00
  0.0000000000000000E+00 -2.0956256607514616E+00  2.0956256607514616E+00
 -2.0956256607514616E+00  2.0956256607514616E+00  2.0045115015883548E+00
 -9.8403291896155594E+00  7.8358176880272046E+00 -2.0956256607514616E+00
  2.0956256607514616E+00 -2.0956256607514616E+00  2.0956256607514616E+00
  9.2936442346369166E+00 -9.2936442346369166E+00 -8.5647309613320601E+00
  5.6490778681126361E+00  1.2755982282834986E+00  1.6400548649359266E+00
  2.5511964565669971E+00  1.6400548649359266E+00 -1.2027069009530129E+01
  7.8358176880272046E+00 -4.9201645948077797E+00  1.6400548649359266E+00
  1.6400548649359266E+00  1.6400548649359266E+00  9.2936442346369166E+00
 -9.2936442346369166E+00 -8.5647309613320601E+00  5.6490778681126361E+00
  1.2755982282834986E+00  1.6400548649359266E+00 -3.2801097298718531E+00
  1.6400548649359266E+00  1.6400548649359266E+00 -3.2801097298718531E+00
  1.6400548649359266E+00  1.6400548649359266E+00  3.6445663665242813E+00
  1.6400548649359266E+00  1.6400548649359266E+00 -1.2755982282834983E+01
  8.0180460063534191E+00  1.1662612372877700E+01 -1.4578265466097125E+01
  8.3825026430058465E+00  8.3825026430058465E+00 -1.4578265466097125E+01
  8.3825026430058465E+00  8.3825026430058465E+00  9.2936442346369166E+00
 -9.2936442346369166E+00 -8.5647309613320601E+00  5.6490778681126361E+00
  1.2755982282834986E+00  1.6400548649359266E+00 -3.2801097298718531E+00
  1.6400548649359266E+00  1.6400548649359266E+00 -3.2801097298718531E+00
  1.6400548649359266E+00  1.6400548649359266E+00 -3.2801097298718531E+00
  1.6400548649359266E+00  1.6400548649359266E+00  3.8267946848504950E+00
  9.1114159163107034E-01  9.1114159163107034E-01 -5.4668495497864216E+00
  6.0135345047650643E+00  6.0135345047650643E+00  6.0135345047650643E+00
  9.2936442346369166E+00 -9.2936442346369166E+00 -8.5647309613320601E+00
  5.6490778681126361E+00  1.2755982282834986E+00  1.6400548649359266E+00
 -5.1023929131339942E+00  1.6400548649359266E+00  1.6400548649359266E+00
  1.1298155736225272E+01 -1.3849352192792269E+01 -1.3849352192792269E+01
  9.2936442346369166E+00 -9.2936442346369166E+00 -8.5647309613320601E+00
  5.6490778681126361E+00 -3.6445663665242811E-01  1.6400548649359266E+00
  1.6400548649359266E+00  9.2936442346369166E+00 -9.2936442346369166E+00
 -8.5647309613320601E+00  5.6490778681126361E+00  1.2755982282834986E+00
  1.6400548649359266E+00 -3.2801097298718531E+00  1.6400548649359266E+00
  1.6400548649359266E+00 -3.2801097298718531E+00  1.6400548649359266E+00
  1.6400548649359266E+00  1.0022557507941775E+01 -1.0022557507941775E+01
 -1.1298155736225272E+01  5.8313061864388498E+00  5.4668495497864216E+00
  9.2936442346369166E+00 -9.2936442346369166E+00 -8.5647309613320601E+00
  5.6490778681126361E+00  1.2755982282834986E+00  1.6400548649359266E+00
 -3.2801097298718531E+00  1.6400548649359266E+00  1.6400548649359266E+00
 -1.6400548649359266E+00  1.6400548649359266E+00 -4.9201645948077797E+00
  1.6400548649359266E+00  1.6400548649359266E+00  1.6400548649359266E+00
 -4.9201645948077797E+00  1.6400548649359266E+00  1.6400548649359266E+00
  1.6400548649359266E+00  9.2936442346369166E+00 -9.2936442346369166E+00
 -8.5647309613320601E+00  5.6490778681126361E+00  1.2755982282834986E+00
  1.6400548649359266E+00 -1.6400548649359266E+00  1.6400548649359266E+00
 -4.9201645948077797E+00  1.6400548649359266E+00  1.6400548649359266E+00
  1.6400548649359266E+00 -3.2801097298718531E+00  1.6400548649359266E+00
  1.6400548649359266E+00 -4.9201645948077797E+00  1.6400548649359266E+00
  1.6400548649359266E+00  1.6400548649359266E+00  9.2936442346369166E+00
 -9.2936442346369166E+00 -8.5647309613320601E+00  5.6490778681126361E+00
  1.2755982282834986E+00  1.6400548649359266E+00 -3.2801097298718531E+00
  1.6400548649359266E+00  1.6400548649359266E+00  0.0000000000000000E+00
 -2.0956256607514616E+00  2.0956256607514616E+00 -2.0956256607514616E+00
  2.0956256607514616E+00  2.0045115015883548E+00 -9.8403291896155594E+00
  7.8358176880272046E+00 -2.0956256607514616E+00  2.0956256607514616E+00
 -2.0956256607514616E+00  2.0956256607514616E+00  9.2936442346369166E+00
 -9.2936442346369166E+00 -8.5647309613320601E+00  5.6490778681126361E+00
  1.2755982282834986E+00  1.6400548649359266E+00  2.5511964565669971E+00
  1.6400548649359266E+00 -1.2027069009530129E+01  7.8358176880272046E+00
 -4.9201645948077797E+00  1.6400548649359266E+00  1.6400548649359266E+00
  1.6400548649359266E+00  9.2936442346369166E+00 -9.2936442346369166E+00
 -5.2846212314602070E+00  0.0000000000000000E+00  1.6400548649359266E+00
  1.6400548649359266E+00  3.6445663665242811E-01  1.6400548649359266E+00
 -3.2801097298718531E+00  1.6400548649359266E+00  1.6400548649359266E+00
 -3.2801097298718531E+00  1.6400548649359266E+00  1.6400548649359266E+00
  9.2936442346369166E+00 -9.2936442346369166E+00 -8.5647309613320601E+00
  5.6490778681126361E+00  1.2755982282834986E+00  1.6400548649359266E+00
 -3.2801097298718531E+00  1.6400548649359266E+00  1.6400548649359266E+00
  0.0000000000000000E+00 -2.0956256607514616E+00  2.0956256607514616E+00
 -2.0956256607514616E+00  2.0956256607514616E+00 -2.0956256607514616E+00
  2.0956256607514616E+00 -2.0956256607514616E+00  2.0956256607514616E+00
 -2.0956256607514616E+00  2.0956256607514616E+00  9.2936442346369166E+00
 -9.2936442346369166E+00 -8.5647309613320601E+00  5.6490778681126361E+00
  1.2755982282834986E+00  1.6400548649359266E+00  2.5511964565669971E+00
  1.6400548649359266E+00 -1.2027069009530129E+01  7.8358176880272046E+00
 -4.9201645948077797E+00  1.6400548649359266E+00  1.6400548649359266E+00
  1.6400548649359266E+00  9.2936442346369166E+00 -9.2936442346369166E+00
 -8.5647309613320601E+00  5.6490778681126361E+00  1.2755982282834986E+00
  1.6400548649359266E+00 -3.2801097298718531E+00  1.6400548649359266E+00
  1.6400548649359266E+00 -5.1023929131339942E+00  1.6400548649359266E+00
  1.6400548649359266E+00  1.1298155736225272E+01 -1.3849352192792269E+01
 -1.3849352192792269E+01  9.2936442346369166E+00 -9.2936442346369166E+00
 -8.5647309613320601E+00  5.6490778681126361E+00  1.2755982282834986E+00
  1.6400548649359266E+00 -5.1023929131339942E+00  1.6400548649359266E+00
  1.6400548649359266E+00  1.1298155736225272E+01 -1.3849352192792269E+01
 -1.3849352192792269E+01  9.2936442346369166E+00 -9.2936442346369166E+00
 -8.5647309613320601E+00  5.6490778681126361E+00  1.2755982282834986E+00
  1.6400548649359266E+00  2.5511964565669971E+00  1.6400548649359266E+00
 -1.2027069009530129E+01  7.8358176880272046E+00 -4.9201645948077797E+00
  1.6400548649359266E+00  1.6400548649359266E+00  1.6400548649359266E+00
  9.2936442346369166E+00 -9.2936442346369166E+00 -8.5647309613320601E+00
  5.6490778681126361E+00  1.2755982282834986E+00  1.6400548649359266E+00
 -3.2801097298718531E+00  1.6400548649359266E+00  1.6400548649359266E+00
 -5.1023929131339942E+00  1.6400548649359266E+00  1.6400548649359266E+00
  1.1298155736225272E+01 -1.3849352192792269E+01 -1.3849352192792269E+01
  9.2936442346369166E+00 -9.2936442346369166E+00 -8.5647309613320601E+00
  5.6490778681126361E+00  1.2755982282834986E+00  1.6400548649359266E+00
  2.5511964565669971E+00  1.6400548649359266E+00 -1.2027069009530129E+01
  7.8358176880272046E+00 -4.9201645948077797E+00  1.6400548649359266E+00
  1.6400548649359266E+00  1.6400548649359266E+00  9.2936442346369166E+00
 -9.2936442346369166E+00 -8.5647309613320601E+00  5.6490778681126361E+00
  1.2755982282834986E+00  1.6400548649359266E+00 -1.6400548649359266E+00
  1.6400548649359266E+00 -4.9201645948077797E+00  1.6400548649359266E+00
  1.6400548649359266E+00  1.6400548649359266E+00 -4.9201645948077797E+00
  1.6400548649359266E+00  1.6400548649359266E+00  1.6400548649359266E+00
  9.2936442346369166E+00 -9.2936442346369166E+00 -8.5647309613320601E+00
  5.6490778681126361E+00 -3.6445663665242811E-01  1.6400548649359266E+00
  1.6400548649359266E+00  9.2936442346369166E+00 -9.2936442346369166E+00
 -8.5647309613320601E+00  5.6490778681126361E+00  1.2755982282834986E+00
  1.6400548649359266E+00 -3.2801097298718531E+00  1.6400548649359266E+00
  1.6400548649359266E+00 -3.2801097298718531E+00  1.6400548649359266E+00
  1.6400548649359266E+00  1.0022557507941775E+01 -1.0022557507941775E+01
 -1.1298155736225272E+01  5.8313061864388498E+00  5.4668495497864216E+00
  9.2936442346369166E+00 -9.2936442346369166E+00 -8.5647309613320601E+00
  5.6490778681126361E+00  1.2755982282834986E+00  1.6400548649359266E+00
 -3.2801097298718531E+00  1.6400548649359266E+00  1.6400548649359266E+00
 -3.2801097298718531E+00  1.6400548649359266E+00  1.6400548649359266E+00
  3.6445663665242813E+00  1.6400548649359266E+00  1.6400548649359266E+00
 -1.2755982282834983E+01  8.0180460063534191E+00  1.1662612372877700E+01
 -1.4578265466097125E+01  8.3825026430058465E+00  8.3825026430058465E+00
 -1.4578265466097125E+01  8.3825026430058465E+00  8.3825026430058465E+00
  9.2936442346369166E+00 -9.2936442346369166E+00 -8.5647309613320601E+00
  5.6490778681126361E+00  1.2755982282834986E+00  1.6400548649359266E+00
 -4.9201645948077797E+00  1.6400548649359266E+00  1.6400548649359266E+00
  1.6400548649359266E+00  9.2936442346369166E+00 -9.2936442346369166E+00
 -8.5647309613320601E+00  5.6490778681126361E+00  1.2755982282834986E+00
  1.6400548649359266E+00 -3.2801097298718531E+00  1.6400548649359266E+00
  1.6400548649359266E+00 -1.6400548649359266E+00  1.6400548649359266E+00
 -4.9201645948077797E+00  1.6400548649359266E+00  1.6400548649359266E+00
  1.6400548649359266E+00 -4.9201645948077797E+00  1.6400548649359266E+00
  1.6400548649359266E+00  1.6400548649359266E+00  9.2936442346369166E+00
 -9.2936442346369166E+00 -8.5647309613320601E+00  5.6490778681126361E+00
  1.2755982282834986E+00  1.6400548649359266E+00 -1.6400548649359266E+00
  1.6400548649359266E+00  1.6400548649359266E+00 -6.5602194597437062E+00
  5.8313061864388498E+00 -9.1114159163107034E-01  4.5557079581553515E+00
  2.3689681382407830E+00 -1.2755982282834983E+01  4.0090230031767096E+00
  1.8222831832621407E+00  9.2936442346369166E+00 -9.2936442346369166E+00
 -8.5647309613320601E+00  5.6490778681126361E+00  1.2755982282834986E+00
  1.6400548649359266E+00  9.1114159163107034E-01  1.6400548649359266E+00
  1.6400548649359266E+00 -1.2027069009530129E+01  7.8358176880272046E+00
  9.2936442346369166E+00 -9.2936442346369166E+00 -8.5647309613320601E+00
  5.6490778681126361E+00  1.2755982282834986E+00  1.6400548649359266E+00
 -1.6400548649359266E+00  1.6400548649359266E+00 -4.9201645948077797E+00
  1.6400548649359266E+00  1.6400548649359266E+00  1.6400548649359266E+00
 -3.2801097298718531E+00  1.6400548649359266E+00  1.6400548649359266E+00
 -4.9201645948077797E+00  1.6400548649359266E+00  1.6400548649359266E+00
  1.6400548649359266E+00  9.2936442346369166E+00 -9.2936442346369166E+00
 -8.5647309613320601E+00  5.6490778681126361E+00  1.2755982282834986E+00
  1.6400548649359266E+00 -3.2801097298718531E+00  1.6400548649359266E+00
  1.6400548649359266E+00 -1.6400548649359266E+00  1.6400548649359266E+00
 -4.9201645948077797E+00  1.6400548649359266E+00  1.6400548649359266E+00
  1.6400548649359266E+00 -4.9201645948077797E+00  1.6400548649359266E+00
  1.6400548649359266E+00  1.6400548649359266E+00  9.2936442346369166E+00
 -9.2936442346369166E+00 -8.5647309613320601E+00  5.6490778681126361E+00
  1.2755982282834986E+00  1.6400548649359266E+00 -3.2801097298718531E+00
  1.6400548649359266E+00  1.6400548649359266E+00  1.0022557507941775E+01
 -1.0022557507941775E+01 -1.1298155736225272E+01  5.8313061864388498E+00
  5.4668495497864216E+00  9.2936442346369166E+00 -9.2936442346369166E+00
 -8.5647309613320601E+00  5.6490778681126361E+00  1.2755982282834986E+00
  1.6400548649359266E+00 -4.9201645948077797E+00  1.6400548649359266E+00
  1.6400548649359266E+00  1.6400548649359266E+00  9.2936442346369166E+00
 -9.2936442346369166E+00 -8.5647309613320601E+00  5.6490778681126361E+00
  1.2755982282834986E+00  1.6400548649359266E+00 -4.9201645948077797E+00
  1.6400548649359266E+00  1.6400548649359266E+00  1.6400548649359266E+00
  9.2936442346369166E+00 -9.2936442346369166E+00 -8.5647309613320601E+00
  5.6490778681126361E+00  1.2755982282834986E+00  1.6400548649359266E+00
 -1.6400548649359266E+00  1.6400548649359266E+00 -4.9201645948077797E+00
  1.6400548649359266E+00  1.6400548649359266E+00  1.6400548649359266E+00
 -3.2801097298718531E+00  1.6400548649359266E+00  1.6400548649359266E+00
 -4.9201645948077797E+00  1.6400548649359266E+00  1.6400548649359266E+00
  1.6400548649359266E+00  9.2936442346369166E+00 -9.2936442346369166E+00
 -8.5647309613320601E+00  5.6490778681126361E+00  1.2755982282834986E+00
  1.6400548649359266E+00 -3.2801097298718531E+00  1.6400548649359266E+00
  1.6400548649359266E+00 -2.5511964565669971E+00  1.6400548649359266E+00
  1.6400548649359266E+00 -1.6400548649359266E+00 -4.0090230031767096E+00
  1.6400548649359266E+00  1.6400548649359266E+00  1.6400548649359266E+00
  9.2936442346369166E+00 -9.2936442346369166E+00 -8.5647309613320601E+00
  5.6490778681126361E+00  1.2755982282834986E+00  1.6400548649359266E+00
 -1.6400548649359266E+00  1.6400548649359266E+00 -4.9201645948077797E+00
  1.6400548649359266E+00  1.6400548649359266E+00  1.6400548649359266E+00
 -3.2801097298718531E+00  1.6400548649359266E+00  1.6400548649359266E+00
 -4.9201645948077797E+00  1.6400548649359266E+00  1.6400548649359266E+00
  1.6400548649359266E+00  9.2936442346369166E+00 -9.2936442346369166E+00
 -8.5647309613320601E+00  5.6490778681126361E+00  1.2755982282834986E+00
  1.6400548649359266E+00  9.1114159163107034E-01  1.6400548649359266E+00
  1.6400548649359266E+00 -1.2027069009530129E+01  7.8358176880272046E+00
  9.2936442346369166E+00 -9.2936442346369166E+00 -8.5647309613320601E+00
  5.6490778681126361E+00  1.2755982282834986E+00  1.6400548649359266E+00
 -1.6400548649359266E+00  1.6400548649359266E+00 -4.9201645948077797E+00
  1.6400548649359266E+00  1.6400548649359266E+00  1.6400548649359266E+00
 -4.9201645948077797E+00  1.6400548649359266E+00  1.6400548649359266E+00
  1.6400548649359266E+00  9.2936442346369166E+00 -9.2936442346369166E+00
 -8.5647309613320601E+00  5.6490778681126361E+00  1.2755982282834986E+00
  1.6400548649359266E+00 -1.6400548649359266E+00  1.6400548649359266E+00
 -4.9201645948077797E+00  1.6400548649359266E+00  1.6400548649359266E+00
  1.6400548649359266E+00 -3.2801097298718531E+00  1.6400548649359266E+00
  1.6400548649359266E+00 -4.9201645948077797E+00  1.6400548649359266E+00
  1.6400548649359266E+00  1.6400548649359266E+00  9.2936442346369166E+00
 -9.2936442346369166E+00 -8.5647309613320601E+00  5.6490778681126361E+00
  1.2755982282834986E+00  1.6400548649359266E+00 -1.6400548649359266E+00
  1.6400548649359266E+00 -4.9201645948077797E+00  1.6400548649359266E+00
  1.6400548649359266E+00  1.6400548649359266E+00 -4.9201645948077797E+00
  1.6400548649359266E+00  1.6400548649359266E+00  1.6400548649359266E+00
  9.2936442346369166E+00 -9.2936442346369166E+00 -8.5647309613320601E+00
  5.6490778681126361E+00  1.2755982282834986E+00  1.6400548649359266E+00
 -1.6400548649359266E+00  1.6400548649359266E+00 -4.9201645948077797E+00
  1.6400548649359266E+00  1.6400548649359266E+00  1.6400548649359266E+00
 -4.9201645948077797E+00  1.6400548649359266E+00  1.6400548649359266E+00
  1.6400548649359266E+00  9.2936442346369166E+00 -9.2936442346369166E+00
 -8.5647309613320601E+00  5.6490778681126361E+00  1.2755982282834986E+00
  1.6400548649359266E+00 -3.2801097298718531E+00  1.6400548649359266E+00
  1.6400548649359266E+00 -2.5511964565669971E+00  1.6400548649359266E+00
  1.6400548649359266E+00 -1.6400548649359266E+00 -4.0090230031767096E+00
  1.6400548649359266E+00  1.6400548649359266E+00  1.6400548649359266E+00
  9.2936442346369166E+00 -9.2936442346369166E+00 -8.5647309613320601E+00
  5.6490778681126361E+00  1.2755982282834986E+00  1.6400548649359266E+00
  2.5511964565669971E+00  1.6400548649359266E+00 -1.2027069009530129E+01
  7.8358176880272046E+00 -4.9201645948077797E+00  1.6400548649359266E+00
  1.6400548649359266E+00  1.6400548649359266E+00  9.2936442346369166E+00
 -9.2936442346369166E+00 -8.5647309613320601E+00  5.6490778681126361E+00
  1.2755982282834986E+00  1.6400548649359266E+00 -1.6400548649359266E+00
  1.6400548649359266E+00 -4.9201645948077797E+00  1.6400548649359266E+00
  1.6400548649359266E+00  1.6400548649359266E+00 -3.2801097298718531E+00
  1.6400548649359266E+00  1.6400548649359266E+00 -4.9201645948077797E+00
  1.6400548649359266E+00  1.6400548649359266E+00  1.6400548649359266E+00
  9.2936442346369166E+00 -9.2936442346369166E+00 -8.5647309613320601E+00
  5.6490778681126361E+00  1.2755982282834986E+00  1.6400548649359266E+00
 -3.2801097298718531E+00  1.6400548649359266E+00  1.6400548649359266E+00
 -1.6400548649359266E+00  1.6400548649359266E+00 -4.9201645948077797E+00
  1.6400548649359266E+00  1.6400548649359266E+00  1.6400548649359266E+00
 -4.9201645948077797E+00  1.6400548649359266E+00  1.6400548649359266E+00
  1.6400548649359266E+00  9.2936442346369166E+00 -9.2936442346369166E+00
 -8.5647309613320601E+00  5.6490778681126361E+00  1.2755982282834986E+00
  1.6400548649359266E+00 -3.2801097298718531E+00  1.6400548649359266E+00
  1.6400548649359266E+00 -1.6400548649359266E+00  1.6400548649359266E+00
 -4.9201645948077797E+00  1.6400548649359266E+00  1.6400548649359266E+00
  1.6400548649359266E+00 -4.9201645948077797E+00  1.6400548649359266E+00
  1.6400548649359266E+00  1.6400548649359266E+00  9.2936442346369166E+00
 -9.2936442346369166E+00 -8.5647309613320601E+00  5.6490778681126361E+00
  1.2755982282834986E+00  1.6400548649359266E+00 -1.6400548649359266E+00
  1.6400548649359266E+00 -4.9201645948077797E+00  1.6400548649359266E+00
  1.6400548649359266E+00  1.6400548649359266E+00 -4.9201645948077797E+00
  1.6400548649359266E+00  1.6400548649359266E+00  1.6400548649359266E+00
  9.2936442346369166E+00 -9.2936442346369166E+00 -8.5647309613320601E+00
  5.6490778681126361E+00  1.2755982282834986E+00  1.6400548649359266E+00
 -1.6400548649359266E+00  1.6400548649359266E+00 -4.9201645948077797E+00
  1.6400548649359266E+00  1.6400548649359266E+00  1.6400548649359266E+00
 -4.9201645948077797E+00  1.6400548649359266E+00  1.6400548649359266E+00
  1.6400548649359266E+00  9.2936442346369166E+00 -9.2936442346369166E+00
 -8.5647309613320601E+00  5.6490778681126361E+00  1.2755982282834986E+00
  1.6400548649359266E+00 -3.2801097298718531E+00  1.6400548649359266E+00
  1.6400548649359266E+00 -1.6400548649359266E+00  1.6400548649359266E+00
 -4.9201645948077797E+00  1.6400548649359266E+00  1.6400548649359266E+00
  1.6400548649359266E+00 -4.9201645948077797E+00  1.6400548649359266E+00
  1.6400548649359266E+00  1.6400548649359266E+00  9.2936442346369166E+00
 -9.2936442346369166E+00 -8.5647309613320601E+00  5.6490778681126361E+00
  1.2755982282834986E+00  1.6400548649359266E+00 -3.2801097298718531E+00
  1.6400548649359266E+00  1.6400548649359266E+00  0.0000000000000000E+00
 -2.0956256607514616E+00  2.0956256607514616E+00 -2.0956256607514616E+00
  2.0956256607514616E+00  2.0045115015883548E+00 -9.8403291896155594E+00
  7.8358176880272046E+00 -2.0956256607514616E+00  2.0956256607514616E+00
 -2.0956256607514616E+00  2.0956256607514616E+00  9.2936442346369166E+00
 -9.2936442346369166E+00 -8.5647309613320601E+00  5.6490778681126361E+00
  1.2755982282834986E+00  1.6400548649359266E+00 -3.2801097298718531E+00
  1.6400548649359266E+00  1.6400548649359266E+00 -3.2801097298718531E+00
  1.6400548649359266E+00  1.6400548649359266E+00 -3.2801097298718531E+00
  1.6400548649359266E+00  1.6400548649359266E+00  3.8267946848504950E+00
  9.1114159163107034E-01  9.1114159163107034E-01 -5.4668495497864216E+00
  6.0135345047650643E+00  6.0135345047650643E+00  6.0135345047650643E+00
  9.2936442346369166E+00 -9.2936442346369166E+00 -8.5647309613320601E+00
  5.6490778681126361E+00  1.2755982282834986E+00  1.6400548649359266E+00
 -3.2801097298718531E+00  1.6400548649359266E+00  1.6400548649359266E+00
  0.0000000000000000E+00 -2.0956256607514616E+00  2.0956256607514616E+00
 -2.0956256607514616E+00  2.0956256607514616E+00  2.0045115015883548E+00
 -9.8403291896155594E+00  7.8358176880272046E+00 -2.0956256607514616E+00
  2.0956256607514616E+00 -2.0956256607514616E+00  2.0956256607514616E+00
  9.2936442346369166E+00 -9.2936442346369166E+00 -8.5647309613320601E+00
  5.6490778681126361E+00  1.2755982282834986E+00  1.6400548649359266E+00
 -3.2801097298718531E+00  1.6400548649359266E+00  1.6400548649359266E+00
 -3.2801097298718531E+00  1.6400548649359266E+00  1.6400548649359266E+00
  3.6445663665242813E+00  1.6400548649359266E+00  1.6400548649359266E+00
 -1.2755982282834983E+01  8.0180460063534191E+00  1.1662612372877700E+01
 -1.4578265466097125E+01  8.3825026430058465E+00  8.3825026430058465E+00
 -1.4578265466097125E+01  8.3825026430058465E+00  8.3825026430058465E+00
  9.2936442346369166E+00 -9.2936442346369166E+00 -8.5647309613320601E+00
  5.6490778681126361E+00  1.2755982282834986E+00  1.6400548649359266E+00
 -2.0045115015883548E+00  1.6400548649359266E+00  1.6400548649359266E+00
 -4.1912513215029232E+00  2.9156530932194249E+00  9.2936442346369166E+00
 -9.2936442346369166E+00 -8.5647309613320601E+00  5.6490778681126361E+00
  1.2755982282834986E+00  1.6400548649359266E+00 -3.2801097298718531E+00
  1.6400548649359266E+00  1.6400548649359266E+00  0.0000000000000000E+00
 -2.0956256607514616E+00  2.0956256607514616E+00 -2.0956256607514616E+00
  2.0956256607514616E+00  2.0045115015883548E+00 -9.8403291896155594E+00
  7.8358176880272046E+00 -2.0956256607514616E+00  2.0956256607514616E+00
 -2.0956256607514616E+00  2.0956256607514616E+00  9.2936442346369166E+00
 -9.2936442346369166E+00 -8.5647309613320601E+00  5.6490778681126361E+00
  1.2755982282834986E+00  1.6400548649359266E+00 -3.2801097298718531E+00
  1.6400548649359266E+00  1.6400548649359266E+00 -3.2801097298718531E+00
  1.6400548649359266E+00  1.6400548649359266E+00 -3.2801097298718531E+00
  1.6400548649359266E+00  1.6400548649359266E+00  3.8267946848504950E+00
  9.1114159163107034E-01  9.1114159163107034E-01 -5.4668495497864216E+00
  6.0135345047650643E+00  6.0135345047650643E+00  6.0135345047650643E+00
  9.2936442346369166E+00 -9.2936442346369166E+00 -8.5647309613320601E+00
  5.6490778681126361E+00  1.2755982282834986E+00  1.6400548649359266E+00
 -1.6400548649359266E+00  1.6400548649359266E+00 -4.9201645948077797E+00
  1.6400548649359266E+00  1.6400548649359266E+00  1.6400548649359266E+00
 -4.9201645948077797E+00  1.6400548649359266E+00  1.6400548649359266E+00
  1.6400548649359266E+00  9.2936442346369166E+00 -9.2936442346369166E+00
 -8.5647309613320601E+00  5.6490778681126361E+00  1.2755982282834986E+00
  1.6400548649359266E+00 -1.6400548649359266E+00  1.6400548649359266E+00
 -4.9201645948077797E+00  1.6400548649359266E+00  1.6400548649359266E+00
  1.6400548649359266E+00 -3.2801097298718531E+00  1.6400548649359266E+00
  1.6400548649359266E+00 -4.9201645948077797E+00  1.6400548649359266E+00
  1.6400548649359266E+00  1.6400548649359266E+00  9.2936442346369166E+00
 -9.2936442346369166E+00 -8.5647309613320601E+00  5.6490778681126361E+00
  1.2755982282834986E+00  1.6400548649359266E+00 -1.6400548649359266E+00
  1.6400548649359266E+00  1.6400548649359266E+00 -6.5602194597437062E+00
  5.8313061864388498E+00 -9.1114159163107034E-01  4.5557079581553515E+00
  2.3689681382407830E+00 -1.2755982282834983E+01  4.0090230031767096E+00
  1.8222831832621407E+00  9.2936442346369166E+00 -9.2936442346369166E+00
 -8.5647309613320601E+00  5.6490778681126361E+00  1.2755982282834986E+00
  1.6400548649359266E+00 -4.9201645948077797E+00  1.6400548649359266E+00
  1.6400548649359266E+00  1.6400548649359266E+00  9.2936442346369166E+00
 -9.2936442346369166E+00 -8.5647309613320601E+00  5.6490778681126361E+00
  1.2755982282834986E+00  1.6400548649359266E+00 -3.2801097298718531E+00
  1.6400548649359266E+00  1.6400548649359266E+00 -5.4668495497864211E-01
 -2.7334247748932108E+00  4.0090230031767096E+00 -9.2936442346369166E+00
  6.7424477780699199E+00  4.3734796398291369E+00  2.0045115015883548E+00
 -4.5557079581553515E+00  3.0978814115456390E+00 -3.6445663665242813E+00
  2.5511964565669971E+00 -4.9201645948077797E+00  2.9156530932194249E+00
 -2.5511964565669971E+00  2.5511964565669971E+00  9.2936442346369166E+00
 -9.2936442346369166E+00 -8.5647309613320601E+00  5.6490778681126361E+00
  1.2755982282834986E+00  1.6400548649359266E+00 -3.2801097298718531E+00
  1.6400548649359266E+00  1.6400548649359266E+00 -1.6400548649359266E+00
  1.6400548649359266E+00 -4.9201645948077797E+00  1.6400548649359266E+00
  1.6400548649359266E+00  1.6400548649359266E+00 -4.9201645948077797E+00
  1.6400548649359266E+00  1.6400548649359266E+00  1.6400548649359266E+00
  9.2936442346369166E+00 -9.2936442346369166E+00 -8.5647309613320601E+00
  5.6490778681126361E+00  1.2755982282834986E+00  1.6400548649359266E+00
 -1.6400548649359266E+00  1.6400548649359266E+00 -4.9201645948077797E+00
  1.6400548649359266E+00  1.6400548649359266E+00  1.6400548649359266E+00
 -3.2801097298718531E+00  1.6400548649359266E+00  1.6400548649359266E+00
 -4.9201645948077797E+00  1.6400548649359266E+00  1.6400548649359266E+00
  1.6400548649359266E+00  9.2936442346369166E+00 -9.2936442346369166E+00
 -8.5647309613320601E+00  5.6490778681126361E+00  1.2755982282834986E+00
  1.6400548649359266E+00 -1.6400548649359266E+00  1.6400548649359266E+00
 -4.9201645948077797E+00  1.6400548649359266E+00  1.6400548649359266E+00
  1.6400548649359266E+00 -3.2801097298718531E+00  1.6400548649359266E+00
  1.6400548649359266E+00 -4.9201645948077797E+00  1.6400548649359266E+00
  1.6400548649359266E+00  1.6400548649359266E+00  9.2936442346369166E+00
 -9.2936442346369166E+00 -8.5647309613320601E+00  5.6490778681126361E+00
  1.2755982282834986E+00  1.6400548649359266E+00  9.1114159163107034E-01
  1.6400548649359266E+00  1.6400548649359266E+00 -1.2027069009530129E+01
  7.8358176880272046E+00  9.2936442346369166E+00 -9.2936442346369166E+00
 -8.5647309613320601E+00  5.6490778681126361E+00  1.2755982282834986E+00
  1.6400548649359266E+00  9.1114159163107034E-01  1.6400548649359266E+00
  1.6400548649359266E+00 -1.2027069009530129E+01  7.8358176880272046E+00
  9.2936442346369166E+00 -9.2936442346369166E+00 -8.5647309613320601E+00
  5.6490778681126361E+00  1.2755982282834986E+00  1.6400548649359266E+00
 -3.2801097298718531E+00  1.6400548649359266E+00  1.6400548649359266E+00
 -1.6400548649359266E+00  1.6400548649359266E+00 -4.9201645948077797E+00
  1.6400548649359266E+00  1.6400548649359266E+00  1.6400548649359266E+00
 -4.9201645948077797E+00  1.6400548649359266E+00  1.6400548649359266E+00
  1.6400548649359266E+00  9.2936442346369166E+00 -9.2936442346369166E+00
 -8.5647309613320601E+00  5.6490778681126361E+00  1.2755982282834986E+00
  1.6400548649359266E+00 -3.2801097298718531E+00  1.6400548649359266E+00
  1.6400548649359266E+00 -1.6400548649359266E+00  1.6400548649359266E+00
 -4.9201645948077797E+00  1.6400548649359266E+00  1.6400548649359266E+00
  1.6400548649359266E+00 -4.9201645948077797E+00  1.6400548649359266E+00
  1.6400548649359266E+00  1.6400548649359266E+00  9.2936442346369166E+00
 -9.2936442346369166E+00 -8.5647309613320601E+00  5.6490778681126361E+00
  1.2755982282834986E+00  1.6400548649359266E+00 -3.2801097298718531E+00
  1.6400548649359266E+00  1.6400548649359266E+00 -1.6400548649359266E+00
  1.6400548649359266E+00 -4.9201645948077797E+00  1.6400548649359266E+00
  1.6400548649359266E+00  1.6400548649359266E+00 -4.9201645948077797E+00
  1.6400548649359266E+00  1.6400548649359266E+00  1.6400548649359266E+00
  9.2936442346369166E+00 -9.2936442346369166E+00 -8.5647309613320601E+00
  5.6490778681126361E+00  1.2755982282834986E+00  1.6400548649359266E+00
 -3.2801097298718531E+00  1.6400548649359266E+00  1.6400548649359266E+00
 -1.6400548649359266E+00  1.6400548649359266E+00 -4.9201645948077797E+00
  1.6400548649359266E+00  1.6400548649359266E+00  1.6400548649359266E+00
 -4.9201645948077797E+00  1.6400548649359266E+00  1.6400548649359266E+00
  1.6400548649359266E+00  9.2936442346369166E+00 -9.2936442346369166E+00
 -8.5647309613320601E+00  5.6490778681126361E+00  1.2755982282834986E+00
  1.6400548649359266E+00 -3.2801097298718531E+00  1.6400548649359266E+00
  1.6400548649359266E+00  0.0000000000000000E+00 -2.0956256607514616E+00
  2.0956256607514616E+00 -2.0956256607514616E+00  2.0956256607514616E+00
 -2.0956256607514616E+00  2.0956256607514616E+00 -2.0956256607514616E+00
  2.0956256607514616E+00 -2.0956256607514616E+00  2.0956256607514616E+00
  9.2936442346369166E+00 -9.2936442346369166E+00 -8.5647309613320601E+00
  5.6490778681126361E+00  1.2755982282834986E+00  1.6400548649359266E+00
 -3.2801097298718531E+00  1.6400548649359266E+00  1.6400548649359266E+00
  0.0000000000000000E+00 -2.0956256607514616E+00  2.0956256607514616E+00
 -2.0956256607514616E+00  2.0956256607514616E+00 -2.0956256607514616E+00
  2.0956256607514616E+00 -2.0956256607514616E+00  2.0956256607514616E+00
 -2.0956256607514616E+00  2.0956256607514616E+00  9.2936442346369166E+00
 -9.2936442346369166E+00 -8.5647309613320601E+00  5.6490778681126361E+00
  1.2755982282834986E+00  1.6400548649359266E+00 -3.2801097298718531E+00
  1.6400548649359266E+00  1.6400548649359266E+00  0.0000000000000000E+00
 -2.0956256607514616E+00  2.0956256607514616E+00 -2.0956256607514616E+00
  2.0956256607514616E+00 -2.0956256607514616E+00  2.0956256607514616E+00
 -2.0956256607514616E+00  2.0956256607514616E+00 -2.0956256607514616E+00
  2.0956256607514616E+00  9.2936442346369166E+00 -9.2936442346369166E+00
 -8.5647309613320601E+00  5.6490778681126361E+00  1.2755982282834986E+00
  1.6400548649359266E+00  9.1114159163107034E-01  1.6400548649359266E+00
  1.6400548649359266E+00 -1.2027069009530129E+01  7.8358176880272046E+00
  9.2936442346369166E+00 -9.2936442346369166E+00 -8.5647309613320601E+00
  5.6490778681126361E+00  1.2755982282834986E+00  1.6400548649359266E+00
 -3.2801097298718531E+00  1.6400548649359266E+00  1.6400548649359266E+00
  0.0000000000000000E+00 -2.0956256607514616E+00  2.0956256607514616E+00
 -2.0956256607514616E+00  2.0956256607514616E+00 -2.0956256607514616E+00
  2.0956256607514616E+00 -2.0956256607514616E+00  2.0956256607514616E+00
 -2.0956256607514616E+00  2.0956256607514616E+00  9.2936442346369166E+00
 -9.2936442346369166E+00 -8.5647309613320601E+00  5.6490778681126361E+00
  1.2755982282834986E+00  1.6400548649359266E+00 -1.6400548649359266E+00
  1.6400548649359266E+00 -4.9201645948077797E+00  1.6400548649359266E+00
  1.6400548649359266E+00  1.6400548649359266E+00 -3.2801097298718531E+00
  1.6400548649359266E+00  1.6400548649359266E+00 -4.9201645948077797E+00
  1.6400548649359266E+00  1.6400548649359266E+00  1.6400548649359266E+00
  9.2936442346369166E+00 -9.2936442346369166E+00 -8.5647309613320601E+00
  5.6490778681126361E+00  1.2755982282834986E+00  1.6400548649359266E+00
 -3.2801097298718531E+00  1.6400548649359266E+00  1.6400548649359266E+00
  0.0000000000000000E+00 -2.0956256607514616E+00  2.0956256607514616E+00
 -2.0956256607514616E+00  2.0956256607514616E+00  2.0045115015883548E+00
 -9.8403291896155594E+00  7.8358176880272046E+00 -2.0956256607514616E+00
  2.0956256607514616E+00 -2.0956256607514616E+00  2.0956256607514616E+00
  9.2936442346369166E+00 -9.2936442346369166E+00 -8.5647309613320601E+00
  5.6490778681126361E+00  1.2755982282834986E+00  1.6400548649359266E+00
 -3.2801097298718531E+00  1.6400548649359266E+00  1.6400548649359266E+00
 -1.6400548649359266E+00  1.6400548649359266E+00 -4.9201645948077797E+00
  1.6400548649359266E+00  1.6400548649359266E+00  1.6400548649359266E+00
 -4.9201645948077797E+00  1.6400548649359266E+00  1.6400548649359266E+00
  1.6400548649359266E+00  9.2936442346369166E+00 -9.2936442346369166E+00
 -8.5647309613320601E+00  5.6490778681126361E+00 -3.6445663665242811E-01
  1.6400548649359266E+00  1.6400548649359266E+00  9.2936442346369166E+00
 -9.2936442346369166E+00 -8.5647309613320601E+00  5.6490778681126361E+00
  1.2755982282834986E+00  1.6400548649359266E+00 -3.2801097298718531E+00
  1.6400548649359266E+00  1.6400548649359266E+00 -5.1023929131339942E+00
  1.6400548649359266E+00  1.6400548649359266E+00  1.1298155736225272E+01
 -1.3849352192792269E+01 -1.3849352192792269E+01  9.2936442346369166E+00
 -9.2936442346369166E+00 -8.5647309613320601E+00  5.6490778681126361E+00
  1.2755982282834986E+00  1.6400548649359266E+00 -1.6400548649359266E+00
  1.6400548649359266E+00 -4.9201645948077797E+00  1.6400548649359266E+00
  1.6400548649359266E+00  1.6400548649359266E+00 -4.9201645948077797E+00
  1.6400548649359266E+00  1.6400548649359266E+00  1.6400548649359266E+00
  9.2936442346369166E+00 -9.2936442346369166E+00 -8.5647309613320601E+00
  5.6490778681126361E+00  1.2755982282834986E+00  1.6400548649359266E+00
 -3.2801097298718531E+00  1.6400548649359266E+00  1.6400548649359266E+00
  0.0000000000000000E+00 -2.0956256607514616E+00  2.0956256607514616E+00
 -2.0956256607514616E+00  2.0956256607514616E+00 -2.0956256607514616E+00
  2.0956256607514616E+00 -2.0956256607514616E+00  2.0956256607514616E+00
 -2.0956256607514616E+00  2.0956256607514616E+00  9.2936442346369166E+00
 -9.2936442346369166E+00 -8.5647309613320601E+00  5.6490778681126361E+00
  1.2755982282834986E+00  1.6400548649359266E+00 -3.2801097298718531E+00
  1.6400548649359266E+00  1.6400548649359266E+00 -3.2801097298718531E+00
  1.6400548649359266E+00  1.6400548649359266E+00 -3.2801097298718531E+00
  1.6400548649359266E+00  1.6400548649359266E+00  3.8267946848504950E+00
  9.1114159163107034E-01  9.1114159163107034E-01 -5.4668495497864216E+00
  6.0135345047650643E+00  6.0135345047650643E+00  6.0135345047650643E+00
  9.2936442346369166E+00 -9.2936442346369166E+00 -8.5647309613320601E+00
  5.6490778681126361E+00  1.2755982282834986E+00  1.6400548649359266E+00
  2.5511964565669971E+00  1.6400548649359266E+00 -1.2027069009530129E+01
  7.8358176880272046E+00 -4.9201645948077797E+00  1.6400548649359266E+00
  1.6400548649359266E+00  1.6400548649359266E+00  9.2936442346369166E+00
 -9.2936442346369166E+00 -8.5647309613320601E+00  5.6490778681126361E+00
  1.2755982282834986E+00  1.6400548649359266E+00 -3.2801097298718531E+00
  1.6400548649359266E+00  1.6400548649359266E+00  0.0000000000000000E+00
 -2.0956256607514616E+00  2.0956256607514616E+00 -2.0956256607514616E+00
  2.0956256607514616E+00  2.0045115015883548E+00 -9.8403291896155594E+00
  7.8358176880272046E+00 -2.0956256607514616E+00  2.0956256607514616E+00
 -2.0956256607514616E+00  2.0956256607514616E+00  9.2936442346369166E+00
 -9.2936442346369166E+00 -8.5647309613320601E+00  5.6490778681126361E+00
  1.2755982282834986E+00  1.6400548649359266E+00 -3.2801097298718531E+00
  1.6400548649359266E+00  1.6400548649359266E+00  1.0022557507941775E+01
 -1.0022557507941775E+01 -1.1298155736225272E+01  5.8313061864388498E+00
  5.4668495497864216E+00  9.2936442346369166E+00 -9.2936442346369166E+00
 -8.5647309613320601E+00  5.6490778681126361E+00  1.2755982282834986E+00
  1.6400548649359266E+00 -1.6400548649359266E+00  1.6400548649359266E+00
 -4.9201645948077797E+00  1.6400548649359266E+00  1.6400548649359266E+00
  1.6400548649359266E+00 -4.9201645948077797E+00  1.6400548649359266E+00
  1.6400548649359266E+00  1.6400548649359266E+00  9.2936442346369166E+00
 -9.2936442346369166E+00 -8.5647309613320601E+00  5.6490778681126361E+00
  1.2755982282834986E+00  1.6400548649359266E+00 -4.9201645948077797E+00
  1.6400548649359266E+00  1.6400548649359266E+00  1.6400548649359266E+00
  9.2936442346369166E+00 -9.2936442346369166E+00 -8.5647309613320601E+00
  5.6490778681126361E+00  1.2755982282834986E+00  1.6400548649359266E+00
 -1.6400548649359266E+00  1.6400548649359266E+00 -4.9201645948077797E+00
  1.6400548649359266E+00  1.6400548649359266E+00  1.6400548649359266E+00
 -4.9201645948077797E+00  1.6400548649359266E+00  1.6400548649359266E+00
  1.6400548649359266E+00  9.2936442346369166E+00 -9.2936442346369166E+00
 -8.5647309613320601E+00  5.6490778681126361E+00  1.2755982282834986E+00
  1.6400548649359266E+00 -5.1023929131339942E+00  1.6400548649359266E+00
  1.6400548649359266E+00  1.1298155736225272E+01 -1.3849352192792269E+01
 -1.3849352192792269E+01  9.2936442346369166E+00 -9.2936442346369166E+00
 -8.5647309613320601E+00  5.6490778681126361E+00  1.2755982282834986E+00
  1.6400548649359266E+00 -3.2801097298718531E+00  1.6400548649359266E+00
  1.6400548649359266E+00  0.0000000000000000E+00 -2.0956256607514616E+00
  2.0956256607514616E+00 -2.0956256607514616E+00  2.0956256607514616E+00
  2.0045115015883548E+00 -9.8403291896155594E+00  7.8358176880272046E+00
 -2.0956256607514616E+00  2.0956256607514616E+00 -2.0956256607514616E+00
  2.0956256607514616E+00  9.2936442346369166E+00 -9.2936442346369166E+00
 -8.5647309613320601E+00  5.6490778681126361E+00  1.2755982282834986E+00
  1.6400548649359266E+00 -1.6400548649359266E+00  1.6400548649359266E+00
 -4.9201645948077797E+00  1.6400548649359266E+00  1.6400548649359266E+00
  1.6400548649359266E+00 -3.2801097298718531E+00  1.6400548649359266E+00
  1.6400548649359266E+00 -4.9201645948077797E+00  1.6400548649359266E+00
  1.6400548649359266E+00  1.6400548649359266E+00  9.2936442346369166E+00
 -9.2936442346369166E+00 -8.5647309613320601E+00  5.6490778681126361E+00
  1.2755982282834986E+00  1.6400548649359266E+00  2.5511964565669971E+00
  1.6400548649359266E+00 -1.2027069009530129E+01  7.8358176880272046E+00
 -4.9201645948077797E+00  1.6400548649359266E+00  1.6400548649359266E+00
  1.6400548649359266E+00  9.2936442346369166E+00 -9.2936442346369166E+00
 -8.5647309613320601E+00  5.6490778681126361E+00  1.2755982282834986E+00
  1.6400548649359266E+00 -1.6400548649359266E+00  1.6400548649359266E+00
 -4.9201645948077797E+00  1.6400548649359266E+00  1.6400548649359266E+00
  1.6400548649359266E+00 -4.9201645948077797E+00  1.6400548649359266E+00
  1.6400548649359266E+00  1.6400548649359266E+00  9.2936442346369166E+00
 -9.2936442346369166E+00 -8.5647309613320601E+00  5.6490778681126361E+00
  1.2755982282834986E+00  1.6400548649359266E+00 -4.9201645948077797E+00
  1.6400548649359266E+00  1.6400548649359266E+00  1.6400548649359266E+00
  9.2936442346369166E+00 -9.2936442346369166E+00 -8.5647309613320601E+00
  5.6490778681126361E+00  1.2755982282834986E+00  1.6400548649359266E+00
 -3.2801097298718531E+00  1.6400548649359266E+00  1.6400548649359266E+00
 -1.6400548649359266E+00  1.6400548649359266E+00 -4.9201645948077797E+00
  1.6400548649359266E+00  1.6400548649359266E+00  1.6400548649359266E+00
 -4.9201645948077797E+00  1.6400548649359266E+00  1.6400548649359266E+00
  1.6400548649359266E+00  9.2936442346369166E+00 -9.2936442346369166E+00
 -8.5647309613320601E+00  5.6490778681126361E+00  1.2755982282834986E+00
  1.6400548649359266E+00 -3.2801097298718531E+00  1.6400548649359266E+00
  1.6400548649359266E+00 -1.6400548649359266E+00  1.6400548649359266E+00
 -4.9201645948077797E+00  1.6400548649359266E+00  1.6400548649359266E+00
  1.6400548649359266E+00 -4.9201645948077797E+00  1.6400548649359266E+00
  1.6400548649359266E+00  1.6400548649359266E+00  9.2936442346369166E+00
 -9.2936442346369166E+00 -8.5647309613320601E+00  5.6490778681126361E+00
  1.2755982282834986E+00  1.6400548649359266E+00 -1.6400548649359266E+00
  1.6400548649359266E+00 -4.9201645948077797E+00  1.6400548649359266E+00
  1.6400548649359266E+00  1.6400548649359266E+00 -3.2801097298718531E+00
  1.6400548649359266E+00  1.6400548649359266E+00 -4.9201645948077797E+00
  1.6400548649359266E+00  1.6400548649359266E+00  1.6400548649359266E+00
  9.2936442346369166E+00 -9.2936442346369166E+00 -8.5647309613320601E+00
  5.6490778681126361E+00  1.2755982282834986E+00  1.6400548649359266E+00
 -3.2801097298718531E+00  1.6400548649359266E+00  1.6400548649359266E+00
 -5.4668495497864211E-01 -2.7334247748932108E+00  4.0090230031767096E+00
 -9.2936442346369166E+00  6.7424477780699199E+00  4.3734796398291369E+00
  2.0045115015883548E+00 -4.5557079581553515E+00  3.0978814115456390E+00
 -3.6445663665242813E+00  2.5511964565669971E+00 -4.9201645948077797E+00
  2.9156530932194249E+00 -2.5511964565669971E+00  2.5511964565669971E+00
  9.2936442346369166E+00 -9.2936442346369166E+00 -8.5647309613320601E+00
  5.6490778681126361E+00  1.2755982282834986E+00  1.6400548649359266E+00
 -3.2801097298718531E+00  1.6400548649359266E+00  1.6400548649359266E+00
  1.0022557507941775E+01 -1.0022557507941775E+01 -1.1298155736225272E+01
  5.8313061864388498E+00  5.4668495497864216E+00  9.2936442346369166E+00
 -9.2936442346369166E+00 -8.5647309613320601E+00  5.6490778681126361E+00
  1.2755982282834986E+00  1.6400548649359266E+00 -3.2801097298718531E+00
  1.6400548649359266E+00  1.6400548649359266E+00  0.0000000000000000E+00
 -2.0956256607514616E+00  2.0956256607514616E+00 -2.0956256607514616E+00
  2.0956256607514616E+00 -2.0956256607514616E+00  2.0956256607514616E+00
 -2.0956256607514616E+00  2.0956256607514616E+00 -2.0956256607514616E+00
  2.0956256607514616E+00  9.2936442346369166E+00 -9.2936442346369166E+00
 -8.5647309613320601E+00  5.6490778681126361E+00 -3.6445663665242811E-01
  1.6400548649359266E+00  1.6400548649359266E+00  9.2936442346369166E+00
 -9.2936442346369166E+00 -8.5647309613320601E+00  5.6490778681126361E+00
  1.2755982282834986E+00  1.6400548649359266E+00 -1.6400548649359266E+00
  1.6400548649359266E+00 -4.9201645948077797E+00  1.6400548649359266E+00
  1.6400548649359266E+00  1.6400548649359266E+00 -4.9201645948077797E+00
  1.6400548649359266E+00  1.6400548649359266E+00  1.6400548649359266E+00
  9.2936442346369166E+00 -9.2936442346369166E+00 -8.5647309613320601E+00
  5.6490778681126361E+00  1.2755982282834986E+00  1.6400548649359266E+00
 -1.6400548649359266E+00  1.6400548649359266E+00 -4.9201645948077797E+00
  1.6400548649359266E+00  1.6400548649359266E+00  1.6400548649359266E+00
 -4.9201645948077797E+00  1.6400548649359266E+00  1.6400548649359266E+00
  1.6400548649359266E+00  9.2936442346369166E+00 -9.2936442346369166E+00
[truncated: 21,616,921 more chars]
