# Supplementary material for: Selective Protonation of Catalytic Dyad for γ-Secretase-Mediated Hydrolysis Revealed by Multiscale Simulations
Source: J Phys Chem B. 2024 Nov 7;128(46):11345–58. doi: 10.1021/acs.jpcb.4c04085 (PMC11586911; doi:10.1021/acs.jpcb.4c04085)
Supplement: Supplementary file 2 — jp4c04085_si_002.zip [file jp4c04085_si_002.zip › Starting structures and Topology_MM MD/D385-protonated_mem_solv.pdb]

ATOM      1  CAY SER   665     -19.718  10.519 -22.450  1.00  0.00      PROA C
ATOM      2  HY1 SER   665     -18.688  10.152 -22.243  1.00  0.00      PROA H
ATOM      3  HY2 SER   665     -20.027  10.181 -23.455  1.00  0.00      PROA H
ATOM      4  HY3 SER   665     -20.416  10.101 -21.700  1.00  0.00      PROA H
ATOM      5  CY  SER   665     -19.728  11.992 -22.419  1.00  0.00      PROA C
ATOM      6  OY  SER   665     -18.692  12.634 -22.371  1.00  0.00      PROA O
ATOM      7  N   SER   665     -20.920  12.595 -22.496  1.00  0.00      PROA N
ATOM      8  HN  SER   665     -21.774  12.085 -22.478  1.00  0.00      PROA H
ATOM      9  CA  SER   665     -21.039  14.032 -22.374  1.00  0.00      PROA C
ATOM     10  HA  SER   665     -20.461  14.457 -23.182  1.00  0.00      PROA H
ATOM     11  CB  SER   665     -22.510  14.496 -22.512  1.00  0.00      PROA C
ATOM     12  HB1 SER   665     -22.908  14.116 -23.483  1.00  0.00      PROA H
ATOM     13  HB2 SER   665     -22.577  15.604 -22.529  1.00  0.00      PROA H
ATOM     14  OG  SER   665     -23.312  13.984 -21.447  1.00  0.00      PROA O
ATOM     15  HG1 SER   665     -24.230  14.225 -21.655  1.00  0.00      PROA H
ATOM     16  C   SER   665     -20.448  14.584 -21.083  1.00  0.00      PROA C
ATOM     17  O   SER   665     -20.167  13.864 -20.124  1.00  0.00      PROA O
ATOM     18  N   LYS   666     -20.305  15.914 -20.999  1.00  0.00      PROA N
ATOM     19  HN  LYS   666     -20.490  16.520 -21.768  1.00  0.00      PROA H
ATOM     20  CA  LYS   666     -19.878  16.487 -19.746  1.00  0.00      PROA C
ATOM     21  HA  LYS   666     -19.056  15.904 -19.345  1.00  0.00      PROA H
ATOM     22  CB  LYS   666     -19.430  17.938 -19.946  1.00  0.00      PROA C
ATOM     23  HB1 LYS   666     -19.402  18.430 -18.949  1.00  0.00      PROA H
ATOM     24  HB2 LYS   666     -20.177  18.470 -20.583  1.00  0.00      PROA H
ATOM     25  CG  LYS   666     -18.049  18.054 -20.592  1.00  0.00      PROA C
ATOM     26  HG1 LYS   666     -18.062  17.535 -21.578  1.00  0.00      PROA H
ATOM     27  HG2 LYS   666     -17.293  17.544 -19.951  1.00  0.00      PROA H
ATOM     28  CD  LYS   666     -17.676  19.524 -20.781  1.00  0.00      PROA C
ATOM     29  HD1 LYS   666     -18.516  20.023 -21.327  1.00  0.00      PROA H
ATOM     30  HD2 LYS   666     -16.767  19.596 -21.410  1.00  0.00      PROA H
ATOM     31  CE  LYS   666     -17.454  20.260 -19.454  1.00  0.00      PROA C
ATOM     32  HE1 LYS   666     -18.303  20.087 -18.761  1.00  0.00      PROA H
ATOM     33  HE2 LYS   666     -17.371  21.351 -19.636  1.00  0.00      PROA H
ATOM     34  NZ  LYS   666     -16.219  19.794 -18.771  1.00  0.00      PROA N
ATOM     35  HZ1 LYS   666     -15.374  19.946 -19.354  1.00  0.00      PROA H
ATOM     36  HZ2 LYS   666     -16.248  18.774 -18.551  1.00  0.00      PROA H
ATOM     37  HZ3 LYS   666     -16.103  20.287 -17.867  1.00  0.00      PROA H
ATOM     38  C   LYS   666     -20.958  16.464 -18.700  1.00  0.00      PROA C
ATOM     39  O   LYS   666     -20.724  16.450 -17.498  1.00  0.00      PROA O
ATOM     40  N   GLU   667     -22.209  16.431 -19.132  1.00  0.00      PROA N
ATOM     41  HN  GLU   667     -22.461  16.463 -20.101  1.00  0.00      PROA H
ATOM     42  CA  GLU   667     -23.298  16.329 -18.227  1.00  0.00      PROA C
ATOM     43  HA  GLU   667     -23.273  17.156 -17.529  1.00  0.00      PROA H
ATOM     44  CB  GLU   667     -24.490  16.410 -19.105  1.00  0.00      PROA C
ATOM     45  HB1 GLU   667     -25.362  16.304 -18.417  1.00  0.00      PROA H
ATOM     46  HB2 GLU   667     -24.611  15.574 -19.824  1.00  0.00      PROA H
ATOM     47  CG  GLU   667     -24.378  17.728 -19.929  1.00  0.00      PROA C
ATOM     48  HG1 GLU   667     -23.542  17.931 -20.589  1.00  0.00      PROA H
ATOM     49  HG2 GLU   667     -24.301  18.686 -19.373  1.00  0.00      PROA H
ATOM     50  CD  GLU   667     -25.480  17.677 -20.902  1.00  0.00      PROA C
ATOM     51  OE1 GLU   667     -26.319  16.729 -20.876  1.00  0.00      PROA O
ATOM     52  OE2 GLU   667     -25.639  18.711 -21.586  1.00  0.00      PROA O
ATOM     53  C   GLU   667     -23.350  15.061 -17.439  1.00  0.00      PROA C
ATOM     54  O   GLU   667     -23.629  15.060 -16.242  1.00  0.00      PROA O
ATOM     55  N   LEU   668     -23.052  13.936 -18.097  1.00  0.00      PROA N
ATOM     56  HN  LEU   668     -22.823  13.939 -19.073  1.00  0.00      PROA H
ATOM     57  CA  LEU   668     -23.013  12.668 -17.420  1.00  0.00      PROA C
ATOM     58  HA  LEU   668     -23.926  12.576 -16.852  1.00  0.00      PROA H
ATOM     59  CB  LEU   668     -22.917  11.532 -18.450  1.00  0.00      PROA C
ATOM     60  HB1 LEU   668     -21.951  11.615 -18.994  1.00  0.00      PROA H
ATOM     61  HB2 LEU   668     -23.740  11.663 -19.192  1.00  0.00      PROA H
ATOM     62  CG  LEU   668     -23.034  10.126 -17.847  1.00  0.00      PROA C
ATOM     63  HG  LEU   668     -22.259   9.988 -17.055  1.00  0.00      PROA H
ATOM     64  CD1 LEU   668     -24.419   9.921 -17.231  1.00  0.00      PROA C
ATOM     65 HD11 LEU   668     -25.199  10.056 -18.011  1.00  0.00      PROA H
ATOM     66 HD12 LEU   668     -24.594  10.658 -16.420  1.00  0.00      PROA H
ATOM     67 HD13 LEU   668     -24.496   8.900 -16.807  1.00  0.00      PROA H
ATOM     68  CD2 LEU   668     -22.782   9.075 -18.927  1.00  0.00      PROA C
ATOM     69 HD21 LEU   668     -21.763   9.213 -19.347  1.00  0.00      PROA H
ATOM     70 HD22 LEU   668     -23.533   9.195 -19.739  1.00  0.00      PROA H
ATOM     71 HD23 LEU   668     -22.866   8.059 -18.487  1.00  0.00      PROA H
ATOM     72  C   LEU   668     -21.889  12.582 -16.411  1.00  0.00      PROA C
ATOM     73  O   LEU   668     -22.022  12.013 -15.326  1.00  0.00      PROA O
ATOM     74  N   GLU   669     -20.726  13.170 -16.739  1.00  0.00      PROA N
ATOM     75  HN  GLU   669     -20.592  13.642 -17.613  1.00  0.00      PROA H
ATOM     76  CA  GLU   669     -19.607  13.222 -15.829  1.00  0.00      PROA C
ATOM     77  HA  GLU   669     -19.428  12.216 -15.478  1.00  0.00      PROA H
ATOM     78  CB  GLU   669     -18.355  13.737 -16.543  1.00  0.00      PROA C
ATOM     79  HB1 GLU   669     -17.525  13.869 -15.812  1.00  0.00      PROA H
ATOM     80  HB2 GLU   669     -18.570  14.722 -17.019  1.00  0.00      PROA H
ATOM     81  CG  GLU   669     -17.863  12.776 -17.641  1.00  0.00      PROA C
ATOM     82  HG1 GLU   669     -18.654  12.628 -18.405  1.00  0.00      PROA H
ATOM     83  HG2 GLU   669     -17.621  11.795 -17.199  1.00  0.00      PROA H
ATOM     84  CD  GLU   669     -16.612  13.313 -18.338  1.00  0.00      PROA C
ATOM     85  OE1 GLU   669     -16.254  14.494 -18.099  1.00  0.00      PROA O
ATOM     86  OE2 GLU   669     -15.988  12.502 -19.079  1.00  0.00      PROA O
ATOM     87  C   GLU   669     -19.860  14.070 -14.604  1.00  0.00      PROA C
ATOM     88  O   GLU   669     -19.541  13.693 -13.475  1.00  0.00      PROA O
ATOM     89  N   LEU   670     -20.488  15.241 -14.788  1.00  0.00      PROA N
ATOM     90  HN  LEU   670     -20.710  15.573 -15.713  1.00  0.00      PROA H
ATOM     91  CA  LEU   670     -20.891  16.075 -13.684  1.00  0.00      PROA C
ATOM     92  HA  LEU   670     -20.036  16.199 -13.032  1.00  0.00      PROA H
ATOM     93  CB  LEU   670     -21.364  17.451 -14.176  1.00  0.00      PROA C
ATOM     94  HB1 LEU   670     -22.165  17.834 -13.503  1.00  0.00      PROA H
ATOM     95  HB2 LEU   670     -21.795  17.336 -15.193  1.00  0.00      PROA H
ATOM     96  CG  LEU   670     -20.273  18.540 -14.220  1.00  0.00      PROA C
ATOM     97  HG  LEU   670     -19.811  18.619 -13.206  1.00  0.00      PROA H
ATOM     98  CD1 LEU   670     -19.163  18.280 -15.240  1.00  0.00      PROA C
ATOM     99 HD11 LEU   670     -19.592  18.200 -16.261  1.00  0.00      PROA H
ATOM    100 HD12 LEU   670     -18.637  17.331 -15.009  1.00  0.00      PROA H
ATOM    101 HD13 LEU   670     -18.430  19.113 -15.231  1.00  0.00      PROA H
ATOM    102  CD2 LEU   670     -20.938  19.877 -14.527  1.00  0.00      PROA C
ATOM    103 HD21 LEU   670     -21.666  20.084 -13.724  1.00  0.00      PROA H
ATOM    104 HD22 LEU   670     -21.484  19.827 -15.492  1.00  0.00      PROA H
ATOM    105 HD23 LEU   670     -20.189  20.694 -14.556  1.00  0.00      PROA H
ATOM    106  C   LEU   670     -21.954  15.432 -12.821  1.00  0.00      PROA C
ATOM    107  O   LEU   670     -21.918  15.531 -11.598  1.00  0.00      PROA O
ATOM    108  N   ILE   671     -22.917  14.716 -13.422  1.00  0.00      PROA N
ATOM    109  HN  ILE   671     -22.962  14.628 -14.420  1.00  0.00      PROA H
ATOM    110  CA  ILE   671     -23.898  13.962 -12.667  1.00  0.00      PROA C
ATOM    111  HA  ILE   671     -24.317  14.628 -11.925  1.00  0.00      PROA H
ATOM    112  CB  ILE   671     -25.015  13.484 -13.582  1.00  0.00      PROA C
ATOM    113  HB  ILE   671     -24.566  13.061 -14.513  1.00  0.00      PROA H
ATOM    114  CG2 ILE   671     -25.883  12.396 -12.928  1.00  0.00      PROA C
ATOM    115 HG21 ILE   671     -26.363  12.794 -12.009  1.00  0.00      PROA H
ATOM    116 HG22 ILE   671     -25.284  11.498 -12.678  1.00  0.00      PROA H
ATOM    117 HG23 ILE   671     -26.687  12.083 -13.631  1.00  0.00      PROA H
ATOM    118  CG1 ILE   671     -25.892  14.690 -13.969  1.00  0.00      PROA C
ATOM    119 HG11 ILE   671     -25.241  15.520 -14.318  1.00  0.00      PROA H
ATOM    120 HG12 ILE   671     -26.450  15.031 -13.068  1.00  0.00      PROA H
ATOM    121  CD  ILE   671     -26.889  14.362 -15.079  1.00  0.00      PROA C
ATOM    122  HD1 ILE   671     -27.684  13.682 -14.699  1.00  0.00      PROA H
ATOM    123  HD2 ILE   671     -26.373  13.865 -15.929  1.00  0.00      PROA H
ATOM    124  HD3 ILE   671     -27.378  15.290 -15.442  1.00  0.00      PROA H
ATOM    125  C   ILE   671     -23.262  12.851 -11.862  1.00  0.00      PROA C
ATOM    126  O   ILE   671     -23.605  12.610 -10.708  1.00  0.00      PROA O
ATOM    127  N   THR   672     -22.263  12.172 -12.445  1.00  0.00      PROA N
ATOM    128  HN  THR   672     -21.974  12.404 -13.376  1.00  0.00      PROA H
ATOM    129  CA  THR   672     -21.546  11.105 -11.776  1.00  0.00      PROA C
ATOM    130  HA  THR   672     -22.267  10.377 -11.430  1.00  0.00      PROA H
ATOM    131  CB  THR   672     -20.578  10.447 -12.742  1.00  0.00      PROA C
ATOM    132  HB  THR   672     -19.871  11.197 -13.169  1.00  0.00      PROA H
ATOM    133  OG1 THR   672     -21.305   9.846 -13.806  1.00  0.00      PROA O
ATOM    134  HG1 THR   672     -21.671  10.576 -14.334  1.00  0.00      PROA H
ATOM    135  CG2 THR   672     -19.760   9.357 -12.056  1.00  0.00      PROA C
ATOM    136 HG21 THR   672     -20.424   8.667 -11.495  1.00  0.00      PROA H
ATOM    137 HG22 THR   672     -19.028   9.809 -11.358  1.00  0.00      PROA H
ATOM    138 HG23 THR   672     -19.196   8.769 -12.809  1.00  0.00      PROA H
ATOM    139  C   THR   672     -20.824  11.589 -10.543  1.00  0.00      PROA C
ATOM    140  O   THR   672     -20.936  11.030  -9.452  1.00  0.00      PROA O
ATOM    141  N   LEU   673     -20.112  12.717 -10.659  1.00  0.00      PROA N
ATOM    142  HN  LEU   673     -20.003  13.190 -11.537  1.00  0.00      PROA H
ATOM    143  CA  LEU   673     -19.438  13.277  -9.520  1.00  0.00      PROA C
ATOM    144  HA  LEU   673     -18.881  12.506  -9.012  1.00  0.00      PROA H
ATOM    145  CB  LEU   673     -18.474  14.313 -10.032  1.00  0.00      PROA C
ATOM    146  HB1 LEU   673     -19.000  15.159 -10.527  1.00  0.00      PROA H
ATOM    147  HB2 LEU   673     -17.862  13.808 -10.823  1.00  0.00      PROA H
ATOM    148  CG  LEU   673     -17.566  14.881  -8.957  1.00  0.00      PROA C
ATOM    149  HG  LEU   673     -17.478  14.296  -8.021  1.00  0.00      PROA H
ATOM    150  CD1 LEU   673     -16.235  14.746  -9.546  1.00  0.00      PROA C
ATOM    151 HD11 LEU   673     -16.441  15.092 -10.602  1.00  0.00      PROA H
ATOM    152 HD12 LEU   673     -15.726  13.800  -9.720  1.00  0.00      PROA H
ATOM    153 HD13 LEU   673     -15.566  15.413  -8.941  1.00  0.00      PROA H
ATOM    154  CD2 LEU   673     -17.927  16.355  -8.692  1.00  0.00      PROA C
ATOM    155 HD21 LEU   673     -18.938  16.362  -8.238  1.00  0.00      PROA H
ATOM    156 HD22 LEU   673     -17.961  16.948  -9.633  1.00  0.00      PROA H
ATOM    157 HD23 LEU   673     -17.210  16.845  -7.998  1.00  0.00      PROA H
ATOM    158  C   LEU   673     -20.367  13.858  -8.490  1.00  0.00      PROA C
ATOM    159  O   LEU   673     -20.122  13.786  -7.290  1.00  0.00      PROA O
ATOM    160  N   THR   674     -21.505  14.404  -8.930  1.00  0.00      PROA N
ATOM    161  HN  THR   674     -21.710  14.468  -9.907  1.00  0.00      PROA H
ATOM    162  CA  THR   674     -22.525  14.894  -8.020  1.00  0.00      PROA C
ATOM    163  HA  THR   674     -22.074  15.630  -7.363  1.00  0.00      PROA H
ATOM    164  CB  THR   674     -23.636  15.509  -8.795  1.00  0.00      PROA C
ATOM    165  HB  THR   674     -24.083  14.871  -9.582  1.00  0.00      PROA H
ATOM    166  OG1 THR   674     -23.017  16.568  -9.440  1.00  0.00      PROA O
ATOM    167  HG1 THR   674     -22.517  16.271 -10.220  1.00  0.00      PROA H
ATOM    168  CG2 THR   674     -24.752  16.027  -7.878  1.00  0.00      PROA C
ATOM    169 HG21 THR   674     -24.318  16.651  -7.075  1.00  0.00      PROA H
ATOM    170 HG22 THR   674     -25.324  15.205  -7.433  1.00  0.00      PROA H
ATOM    171 HG23 THR   674     -25.523  16.593  -8.432  1.00  0.00      PROA H
ATOM    172  C   THR   674     -23.150  13.854  -7.157  1.00  0.00      PROA C
ATOM    173  O   THR   674     -23.260  13.999  -5.939  1.00  0.00      PROA O
ATOM    174  N   VAL   675     -23.550  12.737  -7.783  1.00  0.00      PROA N
ATOM    175  HN  VAL   675     -23.479  12.645  -8.780  1.00  0.00      PROA H
ATOM    176  CA  VAL   675     -24.109  11.601  -7.092  1.00  0.00      PROA C
ATOM    177  HA  VAL   675     -24.904  11.963  -6.453  1.00  0.00      PROA H
ATOM    178  CB  VAL   675     -24.672  10.598  -8.089  1.00  0.00      PROA C
ATOM    179  HB  VAL   675     -23.896  10.335  -8.845  1.00  0.00      PROA H
ATOM    180  CG1 VAL   675     -25.144   9.322  -7.396  1.00  0.00      PROA C
ATOM    181 HG11 VAL   675     -25.816   9.564  -6.545  1.00  0.00      PROA H
ATOM    182 HG12 VAL   675     -24.279   8.732  -7.027  1.00  0.00      PROA H
ATOM    183 HG13 VAL   675     -25.712   8.707  -8.127  1.00  0.00      PROA H
ATOM    184  CG2 VAL   675     -25.880  11.218  -8.808  1.00  0.00      PROA C
ATOM    185 HG21 VAL   675     -25.582  12.129  -9.364  1.00  0.00      PROA H
ATOM    186 HG22 VAL   675     -26.670  11.482  -8.073  1.00  0.00      PROA H
ATOM    187 HG23 VAL   675     -26.297  10.483  -9.532  1.00  0.00      PROA H
ATOM    188  C   VAL   675     -23.095  10.998  -6.147  1.00  0.00      PROA C
ATOM    189  O   VAL   675     -23.431  10.609  -5.030  1.00  0.00      PROA O
ATOM    190  N   GLY   676     -21.802  10.981  -6.541  1.00  0.00      PROA N
ATOM    191  HN  GLY   676     -21.538  11.313  -7.450  1.00  0.00      PROA H
ATOM    192  CA  GLY   676     -20.738  10.538  -5.653  1.00  0.00      PROA C
ATOM    193  HA1 GLY   676     -19.809  10.618  -6.190  1.00  0.00      PROA H
ATOM    194  HA2 GLY   676     -20.965   9.531  -5.355  1.00  0.00      PROA H
ATOM    195  C   GLY   676     -20.605  11.343  -4.386  1.00  0.00      PROA C
ATOM    196  O   GLY   676     -20.628  10.806  -3.279  1.00  0.00      PROA O
ATOM    197  N   PHE   677     -20.524  12.680  -4.495  1.00  0.00      PROA N
ATOM    198  HN  PHE   677     -20.527  13.134  -5.391  1.00  0.00      PROA H
ATOM    199  CA  PHE   677     -20.493  13.541  -3.328  1.00  0.00      PROA C
ATOM    200  HA  PHE   677     -19.691  13.174  -2.691  1.00  0.00      PROA H
ATOM    201  CB  PHE   677     -20.294  15.029  -3.702  1.00  0.00      PROA C
ATOM    202  HB1 PHE   677     -20.604  15.709  -2.884  1.00  0.00      PROA H
ATOM    203  HB2 PHE   677     -20.789  15.266  -4.657  1.00  0.00      PROA H
ATOM    204  CG  PHE   677     -18.889  15.276  -3.901  1.00  0.00      PROA C
ATOM    205  CD1 PHE   677     -18.103  15.304  -2.762  1.00  0.00      PROA C
ATOM    206  HD1 PHE   677     -18.470  15.374  -1.747  1.00  0.00      PROA H
ATOM    207  CE1 PHE   677     -16.787  14.991  -2.909  1.00  0.00      PROA C
ATOM    208  HE1 PHE   677     -16.258  15.076  -1.961  1.00  0.00      PROA H
ATOM    209  CZ  PHE   677     -16.207  15.118  -4.194  1.00  0.00      PROA C
ATOM    210  HZ  PHE   677     -15.141  15.224  -4.315  1.00  0.00      PROA H
ATOM    211  CD2 PHE   677     -18.320  15.368  -5.182  1.00  0.00      PROA C
ATOM    212  HD2 PHE   677     -18.916  15.360  -6.065  1.00  0.00      PROA H
ATOM    213  CE2 PHE   677     -16.954  15.346  -5.336  1.00  0.00      PROA C
ATOM    214  HE2 PHE   677     -16.474  15.682  -6.251  1.00  0.00      PROA H
ATOM    215  C   PHE   677     -21.728  13.459  -2.467  1.00  0.00      PROA C
ATOM    216  O   PHE   677     -21.648  13.506  -1.239  1.00  0.00      PROA O
ATOM    217  N   GLY   678     -22.913  13.322  -3.097  1.00  0.00      PROA N
ATOM    218  HN  GLY   678     -22.965  13.281  -4.100  1.00  0.00      PROA H
ATOM    219  CA  GLY   678     -24.153  13.218  -2.345  1.00  0.00      PROA C
ATOM    220  HA1 GLY   678     -24.969  13.201  -3.048  1.00  0.00      PROA H
ATOM    221  HA2 GLY   678     -24.202  14.057  -1.665  1.00  0.00      PROA H
ATOM    222  C   GLY   678     -24.238  11.964  -1.523  1.00  0.00      PROA C
ATOM    223  O   GLY   678     -24.602  11.996  -0.348  1.00  0.00      PROA O
ATOM    224  N   ILE   679     -23.861  10.808  -2.101  1.00  0.00      PROA N
ATOM    225  HN  ILE   679     -23.563  10.776  -3.059  1.00  0.00      PROA H
ATOM    226  CA  ILE   679     -23.799   9.544  -1.384  1.00  0.00      PROA C
ATOM    227  HA  ILE   679     -24.752   9.394  -0.899  1.00  0.00      PROA H
ATOM    228  CB  ILE   679     -23.513   8.382  -2.341  1.00  0.00      PROA C
ATOM    229  HB  ILE   679     -22.623   8.634  -2.968  1.00  0.00      PROA H
ATOM    230  CG2 ILE   679     -23.204   7.070  -1.588  1.00  0.00      PROA C
ATOM    231 HG21 ILE   679     -23.982   6.865  -0.824  1.00  0.00      PROA H
ATOM    232 HG22 ILE   679     -22.214   7.129  -1.091  1.00  0.00      PROA H
ATOM    233 HG23 ILE   679     -23.185   6.219  -2.304  1.00  0.00      PROA H
ATOM    234  CG1 ILE   679     -24.687   8.169  -3.319  1.00  0.00      PROA C
ATOM    235 HG11 ILE   679     -24.428   7.324  -3.997  1.00  0.00      PROA H
ATOM    236 HG12 ILE   679     -24.812   9.079  -3.939  1.00  0.00      PROA H
ATOM    237  CD  ILE   679     -26.014   7.869  -2.633  1.00  0.00      PROA C
ATOM    238  HD1 ILE   679     -26.383   8.771  -2.099  1.00  0.00      PROA H
ATOM    239  HD2 ILE   679     -25.890   7.046  -1.898  1.00  0.00      PROA H
ATOM    240  HD3 ILE   679     -26.767   7.565  -3.389  1.00  0.00      PROA H
ATOM    241  C   ILE   679     -22.810   9.583  -0.243  1.00  0.00      PROA C
ATOM    242  O   ILE   679     -23.089   9.127   0.869  1.00  0.00      PROA O
ATOM    243  N   LEU   680     -21.624  10.172  -0.463  1.00  0.00      PROA N
ATOM    244  HN  LEU   680     -21.418  10.605  -1.343  1.00  0.00      PROA H
ATOM    245  CA  LEU   680     -20.639  10.273   0.583  1.00  0.00      PROA C
ATOM    246  HA  LEU   680     -20.490   9.279   0.981  1.00  0.00      PROA H
ATOM    247  CB  LEU   680     -19.322  10.791   0.003  1.00  0.00      PROA C
ATOM    248  HB1 LEU   680     -19.468  11.818  -0.400  1.00  0.00      PROA H
ATOM    249  HB2 LEU   680     -19.030  10.128  -0.841  1.00  0.00      PROA H
ATOM    250  CG  LEU   680     -18.162  10.809   1.000  1.00  0.00      PROA C
ATOM    251  HG  LEU   680     -18.416  11.467   1.868  1.00  0.00      PROA H
ATOM    252  CD1 LEU   680     -17.852   9.406   1.513  1.00  0.00      PROA C
ATOM    253 HD11 LEU   680     -17.744   8.718   0.648  1.00  0.00      PROA H
ATOM    254 HD12 LEU   680     -18.673   9.045   2.168  1.00  0.00      PROA H
ATOM    255 HD13 LEU   680     -16.905   9.411   2.091  1.00  0.00      PROA H
ATOM    256  CD2 LEU   680     -16.937  11.365   0.292  1.00  0.00      PROA C
ATOM    257 HD21 LEU   680     -17.188  12.360  -0.119  1.00  0.00      PROA H
ATOM    258 HD22 LEU   680     -16.642  10.752  -0.575  1.00  0.00      PROA H
ATOM    259 HD23 LEU   680     -16.087  11.438   1.008  1.00  0.00      PROA H
ATOM    260  C   LEU   680     -21.059  11.145   1.748  1.00  0.00      PROA C
ATOM    261  O   LEU   680     -20.941  10.757   2.908  1.00  0.00      PROA O
ATOM    262  N   ILE   681     -21.617  12.332   1.470  1.00  0.00      PROA N
ATOM    263  HN  ILE   681     -21.740  12.637   0.524  1.00  0.00      PROA H
ATOM    264  CA  ILE   681     -22.090  13.228   2.503  1.00  0.00      PROA C
ATOM    265  HA  ILE   681     -21.290  13.355   3.221  1.00  0.00      PROA H
ATOM    266  CB  ILE   681     -22.441  14.580   1.899  1.00  0.00      PROA C
ATOM    267  HB  ILE   681     -23.045  14.421   0.973  1.00  0.00      PROA H
ATOM    268  CG2 ILE   681     -23.268  15.437   2.874  1.00  0.00      PROA C
ATOM    269 HG21 ILE   681     -22.763  15.478   3.863  1.00  0.00      PROA H
ATOM    270 HG22 ILE   681     -24.287  15.017   2.995  1.00  0.00      PROA H
ATOM    271 HG23 ILE   681     -23.368  16.472   2.486  1.00  0.00      PROA H
ATOM    272  CG1 ILE   681     -21.146  15.307   1.489  1.00  0.00      PROA C
ATOM    273 HG11 ILE   681     -20.513  14.610   0.896  1.00  0.00      PROA H
ATOM    274 HG12 ILE   681     -20.589  15.599   2.408  1.00  0.00      PROA H
ATOM    275  CD  ILE   681     -21.406  16.547   0.638  1.00  0.00      PROA C
ATOM    276  HD1 ILE   681     -21.856  17.352   1.259  1.00  0.00      PROA H
ATOM    277  HD2 ILE   681     -22.097  16.312  -0.199  1.00  0.00      PROA H
ATOM    278  HD3 ILE   681     -20.449  16.918   0.219  1.00  0.00      PROA H
ATOM    279  C   ILE   681     -23.237  12.650   3.295  1.00  0.00      PROA C
ATOM    280  O   ILE   681     -23.235  12.653   4.524  1.00  0.00      PROA O
ATOM    281  N   PHE   682     -24.230  12.061   2.612  1.00  0.00      PROA N
ATOM    282  HN  PHE   682     -24.218  12.027   1.609  1.00  0.00      PROA H
ATOM    283  CA  PHE   682     -25.348  11.427   3.264  1.00  0.00      PROA C
ATOM    284  HA  PHE   682     -25.809  12.159   3.918  1.00  0.00      PROA H
ATOM    285  CB  PHE   682     -26.343  10.967   2.174  1.00  0.00      PROA C
ATOM    286  HB1 PHE   682     -25.850  10.284   1.462  1.00  0.00      PROA H
ATOM    287  HB2 PHE   682     -26.733  11.859   1.626  1.00  0.00      PROA H
ATOM    288  CG  PHE   682     -27.470  10.182   2.747  1.00  0.00      PROA C
ATOM    289  CD1 PHE   682     -28.337  10.836   3.547  1.00  0.00      PROA C
ATOM    290  HD1 PHE   682     -28.133  11.914   3.590  1.00  0.00      PROA H
ATOM    291  CE1 PHE   682     -29.494  10.130   3.995  1.00  0.00      PROA C
ATOM    292  HE1 PHE   682     -30.380  10.387   4.505  1.00  0.00      PROA H
ATOM    293  CZ  PHE   682     -29.769   8.843   3.771  1.00  0.00      PROA C
ATOM    294  HZ  PHE   682     -30.705   8.461   4.182  1.00  0.00      PROA H
ATOM    295  CD2 PHE   682     -27.643   8.801   2.618  1.00  0.00      PROA C
ATOM    296  HD2 PHE   682     -26.883   8.250   2.133  1.00  0.00      PROA H
ATOM    297  CE2 PHE   682     -28.783   8.148   3.135  1.00  0.00      PROA C
ATOM    298  HE2 PHE   682     -28.938   7.100   3.089  1.00  0.00      PROA H
ATOM    299  C   PHE   682     -24.945  10.265   4.154  1.00  0.00      PROA C
ATOM    300  O   PHE   682     -25.449  10.092   5.265  1.00  0.00      PROA O
ATOM    301  N   SER   683     -24.002   9.442   3.667  1.00  0.00      PROA N
ATOM    302  HN  SER   683     -23.577   9.615   2.773  1.00  0.00      PROA H
ATOM    303  CA  SER   683     -23.521   8.315   4.430  1.00  0.00      PROA C
ATOM    304  HA  SER   683     -24.385   7.752   4.757  1.00  0.00      PROA H
ATOM    305  CB  SER   683     -22.624   7.404   3.571  1.00  0.00      PROA C
ATOM    306  HB1 SER   683     -23.182   7.121   2.652  1.00  0.00      PROA H
ATOM    307  HB2 SER   683     -22.378   6.484   4.140  1.00  0.00      PROA H
ATOM    308  OG  SER   683     -21.421   8.049   3.171  1.00  0.00      PROA O
ATOM    309  HG1 SER   683     -21.662   8.864   2.707  1.00  0.00      PROA H
ATOM    310  C   SER   683     -22.803   8.736   5.688  1.00  0.00      PROA C
ATOM    311  O   SER   683     -22.994   8.145   6.753  1.00  0.00      PROA O
ATOM    312  N   LEU   684     -21.978   9.800   5.612  1.00  0.00      PROA N
ATOM    313  HN  LEU   684     -21.795  10.257   4.738  1.00  0.00      PROA H
ATOM    314  CA  LEU   684     -21.335  10.340   6.787  1.00  0.00      PROA C
ATOM    315  HA  LEU   684     -20.814   9.534   7.282  1.00  0.00      PROA H
ATOM    316  CB  LEU   684     -20.347  11.460   6.423  1.00  0.00      PROA C
ATOM    317  HB1 LEU   684     -20.066  12.022   7.344  1.00  0.00      PROA H
ATOM    318  HB2 LEU   684     -20.843  12.157   5.712  1.00  0.00      PROA H
ATOM    319  CG  LEU   684     -19.035  11.002   5.777  1.00  0.00      PROA C
ATOM    320  HG  LEU   684     -19.227  10.404   4.856  1.00  0.00      PROA H
ATOM    321  CD1 LEU   684     -18.265  12.239   5.368  1.00  0.00      PROA C
ATOM    322 HD11 LEU   684     -18.117  12.853   6.274  1.00  0.00      PROA H
ATOM    323 HD12 LEU   684     -18.816  12.860   4.640  1.00  0.00      PROA H
ATOM    324 HD13 LEU   684     -17.297  11.919   4.940  1.00  0.00      PROA H
ATOM    325  CD2 LEU   684     -18.197  10.177   6.755  1.00  0.00      PROA C
ATOM    326 HD21 LEU   684     -18.754   9.262   7.031  1.00  0.00      PROA H
ATOM    327 HD22 LEU   684     -17.991  10.764   7.676  1.00  0.00      PROA H
ATOM    328 HD23 LEU   684     -17.233   9.882   6.288  1.00  0.00      PROA H
ATOM    329  C   LEU   684     -22.308  10.883   7.807  1.00  0.00      PROA C
ATOM    330  O   LEU   684     -22.188  10.621   9.004  1.00  0.00      PROA O
ATOM    331  N   ILE   685     -23.324  11.638   7.353  1.00  0.00      PROA N
ATOM    332  HN  ILE   685     -23.436  11.826   6.373  1.00  0.00      PROA H
ATOM    333  CA  ILE   685     -24.310  12.214   8.233  1.00  0.00      PROA C
ATOM    334  HA  ILE   685     -23.790  12.732   9.024  1.00  0.00      PROA H
ATOM    335  CB  ILE   685     -25.183  13.187   7.445  1.00  0.00      PROA C
ATOM    336  HB  ILE   685     -25.616  12.682   6.552  1.00  0.00      PROA H
ATOM    337  CG2 ILE   685     -26.334  13.654   8.289  1.00  0.00      PROA C
ATOM    338 HG21 ILE   685     -25.937  13.992   9.272  1.00  0.00      PROA H
ATOM    339 HG22 ILE   685     -27.066  12.831   8.422  1.00  0.00      PROA H
ATOM    340 HG23 ILE   685     -26.874  14.506   7.846  1.00  0.00      PROA H
ATOM    341  CG1 ILE   685     -24.403  14.421   6.975  1.00  0.00      PROA C
ATOM    342 HG11 ILE   685     -25.098  15.091   6.420  1.00  0.00      PROA H
ATOM    343 HG12 ILE   685     -23.610  14.083   6.283  1.00  0.00      PROA H
ATOM    344  CD  ILE   685     -23.751  15.211   8.105  1.00  0.00      PROA C
ATOM    345  HD1 ILE   685     -23.038  14.572   8.666  1.00  0.00      PROA H
ATOM    346  HD2 ILE   685     -24.521  15.598   8.807  1.00  0.00      PROA H
ATOM    347  HD3 ILE   685     -23.187  16.063   7.678  1.00  0.00      PROA H
ATOM    348  C   ILE   685     -25.125  11.167   8.956  1.00  0.00      PROA C
ATOM    349  O   ILE   685     -25.285  11.204  10.175  1.00  0.00      PROA O
ATOM    350  N   VAL   686     -25.611  10.152   8.225  1.00  0.00      PROA N
ATOM    351  HN  VAL   686     -25.422  10.083   7.241  1.00  0.00      PROA H
ATOM    352  CA  VAL   686     -26.411   9.100   8.808  1.00  0.00      PROA C
ATOM    353  HA  VAL   686     -27.168   9.568   9.423  1.00  0.00      PROA H
ATOM    354  CB  VAL   686     -27.090   8.291   7.716  1.00  0.00      PROA C
ATOM    355  HB  VAL   686     -26.337   7.949   6.967  1.00  0.00      PROA H
ATOM    356  CG1 VAL   686     -27.821   7.071   8.284  1.00  0.00      PROA C
ATOM    357 HG11 VAL   686     -28.480   7.376   9.126  1.00  0.00      PROA H
ATOM    358 HG12 VAL   686     -27.094   6.314   8.641  1.00  0.00      PROA H
ATOM    359 HG13 VAL   686     -28.452   6.613   7.492  1.00  0.00      PROA H
ATOM    360  CG2 VAL   686     -28.116   9.186   7.010  1.00  0.00      PROA C
ATOM    361 HG21 VAL   686     -27.621  10.060   6.540  1.00  0.00      PROA H
ATOM    362 HG22 VAL   686     -28.883   9.540   7.730  1.00  0.00      PROA H
ATOM    363 HG23 VAL   686     -28.618   8.601   6.210  1.00  0.00      PROA H
ATOM    364  C   VAL   686     -25.618   8.244   9.766  1.00  0.00      PROA C
ATOM    365  O   VAL   686     -26.072   7.903  10.857  1.00  0.00      PROA O
ATOM    366  N   THR   687     -24.367   7.922   9.405  1.00  0.00      PROA N
ATOM    367  HN  THR   687     -23.973   8.237   8.539  1.00  0.00      PROA H
ATOM    368  CA  THR   687     -23.502   7.141  10.268  1.00  0.00      PROA C
ATOM    369  HA  THR   687     -24.050   6.257  10.572  1.00  0.00      PROA H
ATOM    370  CB  THR   687     -22.247   6.719   9.536  1.00  0.00      PROA C
ATOM    371  HB  THR   687     -21.663   7.612   9.213  1.00  0.00      PROA H
ATOM    372  OG1 THR   687     -22.599   5.969   8.385  1.00  0.00      PROA O
ATOM    373  HG1 THR   687     -22.877   6.630   7.730  1.00  0.00      PROA H
ATOM    374  CG2 THR   687     -21.368   5.821  10.401  1.00  0.00      PROA C
ATOM    375 HG21 THR   687     -21.931   4.907  10.689  1.00  0.00      PROA H
ATOM    376 HG22 THR   687     -21.043   6.347  11.318  1.00  0.00      PROA H
ATOM    377 HG23 THR   687     -20.467   5.518   9.827  1.00  0.00      PROA H
ATOM    378  C   THR   687     -23.155   7.854  11.549  1.00  0.00      PROA C
ATOM    379  O   THR   687     -23.159   7.268  12.632  1.00  0.00      PROA O
ATOM    380  N   TYR   688     -22.875   9.169  11.491  1.00  0.00      PROA N
ATOM    381  HN  TYR   688     -22.913   9.674  10.624  1.00  0.00      PROA H
ATOM    382  CA  TYR   688     -22.544   9.934  12.681  1.00  0.00      PROA C
ATOM    383  HA  TYR   688     -21.798   9.395  13.237  1.00  0.00      PROA H
ATOM    384  CB  TYR   688     -22.034  11.331  12.273  1.00  0.00      PROA C
ATOM    385  HB1 TYR   688     -22.827  11.896  11.737  1.00  0.00      PROA H
ATOM    386  HB2 TYR   688     -21.158  11.213  11.605  1.00  0.00      PROA H
ATOM    387  CG  TYR   688     -21.594  12.116  13.461  1.00  0.00      PROA C
ATOM    388  CD1 TYR   688     -20.405  11.791  14.123  1.00  0.00      PROA C
ATOM    389  HD1 TYR   688     -19.781  10.994  13.757  1.00  0.00      PROA H
ATOM    390  CE1 TYR   688     -20.050  12.464  15.293  1.00  0.00      PROA C
ATOM    391  HE1 TYR   688     -19.091  12.271  15.745  1.00  0.00      PROA H
ATOM    392  CZ  TYR   688     -20.840  13.516  15.765  1.00  0.00      PROA C
ATOM    393  OH  TYR   688     -20.389  14.309  16.833  1.00  0.00      PROA O
ATOM    394  HH  TYR   688     -19.504  14.018  17.043  1.00  0.00      PROA H
ATOM    395  CD2 TYR   688     -22.357  13.193  13.912  1.00  0.00      PROA C
ATOM    396  HD2 TYR   688     -23.252  13.455  13.382  1.00  0.00      PROA H
ATOM    397  CE2 TYR   688     -21.949  13.913  15.033  1.00  0.00      PROA C
ATOM    398  HE2 TYR   688     -22.418  14.827  15.305  1.00  0.00      PROA H
ATOM    399  C   TYR   688     -23.703   9.985  13.633  1.00  0.00      PROA C
ATOM    400  O   TYR   688     -23.603   9.966  14.854  1.00  0.00      PROA O
ATOM    401  N   CYS   689     -24.881   9.962  13.075  1.00  0.00      PROA N
ATOM    402  HN  CYS   689     -25.013  10.268  12.119  1.00  0.00      PROA H
ATOM    403  CA  CYS   689     -26.098  10.218  13.936  1.00  0.00      PROA C
ATOM    404  HA  CYS   689     -25.843  10.839  14.850  1.00  0.00      PROA H
ATOM    405  CB  CYS   689     -27.408  10.547  13.153  1.00  0.00      PROA C
ATOM    406  HB1 CYS   689     -28.285  10.997  13.680  1.00  0.00      PROA H
ATOM    407  HB2 CYS   689     -27.575  10.283  12.095  1.00  0.00      PROA H
ATOM    408  SG  CYS   689     -26.520  11.782  12.906  1.00  0.00      PROA S
ATOM    409  HG1 CYS   689     -26.430  12.101  11.609  1.00  0.00      PROA H
ATOM    410  C   CYS   689     -26.603   9.036  14.519  1.00  0.00      PROA C
ATOM    411  O   CYS   689     -27.227   9.088  15.577  1.00  0.00      PROA O
ATOM    412  N   ILE   690     -26.355   7.933  13.831  1.00  0.00      PROA N
ATOM    413  HN  ILE   690     -25.923   7.961  12.919  1.00  0.00      PROA H
ATOM    414  CA  ILE   690     -26.677   6.679  14.431  1.00  0.00      PROA C
ATOM    415  HA  ILE   690     -27.604   6.800  14.975  1.00  0.00      PROA H
ATOM    416  CB  ILE   690     -26.863   5.610  13.370  1.00  0.00      PROA C
ATOM    417  HB  ILE   690     -25.962   5.584  12.712  1.00  0.00      PROA H
ATOM    418  CG2 ILE   690     -27.060   4.230  14.014  1.00  0.00      PROA C
ATOM    419 HG21 ILE   690     -27.972   4.240  14.649  1.00  0.00      PROA H
ATOM    420 HG22 ILE   690     -26.185   3.936  14.624  1.00  0.00      PROA H
ATOM    421 HG23 ILE   690     -27.192   3.464  13.222  1.00  0.00      PROA H
ATOM    422  CG1 ILE   690     -28.100   5.932  12.507  1.00  0.00      PROA C
ATOM    423 HG11 ILE   690     -28.024   6.969  12.117  1.00  0.00      PROA H
ATOM    424 HG12 ILE   690     -29.005   5.866  13.153  1.00  0.00      PROA H
ATOM    425  CD  ILE   690     -28.261   4.976  11.325  1.00  0.00      PROA C
ATOM    426  HD1 ILE   690     -28.544   3.960  11.677  1.00  0.00      PROA H
ATOM    427  HD2 ILE   690     -27.306   4.902  10.761  1.00  0.00      PROA H
ATOM    428  HD3 ILE   690     -29.059   5.341  10.646  1.00  0.00      PROA H
ATOM    429  C   ILE   690     -25.647   6.307  15.475  1.00  0.00      PROA C
ATOM    430  O   ILE   690     -25.980   5.802  16.543  1.00  0.00      PROA O
ATOM    431  N   ASN   691     -24.356   6.608  15.231  1.00  0.00      PROA N
ATOM    432  HN  ASN   691     -24.075   7.035  14.367  1.00  0.00      PROA H
ATOM    433  CA  ASN   691     -23.309   6.298  16.185  1.00  0.00      PROA C
ATOM    434  HA  ASN   691     -23.426   5.260  16.470  1.00  0.00      PROA H
ATOM    435  CB  ASN   691     -21.924   6.531  15.540  1.00  0.00      PROA C
ATOM    436  HB1 ASN   691     -21.713   7.619  15.485  1.00  0.00      PROA H
ATOM    437  HB2 ASN   691     -21.920   6.102  14.518  1.00  0.00      PROA H
ATOM    438  CG  ASN   691     -20.833   5.836  16.350  1.00  0.00      PROA C
ATOM    439  OD1 ASN   691     -21.080   5.014  17.227  1.00  0.00      PROA O
ATOM    440  ND2 ASN   691     -19.573   6.223  16.085  1.00  0.00      PROA N
ATOM    441 HD21 ASN   691     -18.820   5.781  16.557  1.00  0.00      PROA H
ATOM    442 HD22 ASN   691     -19.416   6.880  15.352  1.00  0.00      PROA H
ATOM    443  C   ASN   691     -23.422   7.127  17.456  1.00  0.00      PROA C
ATOM    444  O   ASN   691     -23.082   6.690  18.554  1.00  0.00      PROA O
ATOM    445  N   ALA   692     -23.899   8.380  17.324  1.00  0.00      PROA N
ATOM    446  HN  ALA   692     -24.193   8.739  16.432  1.00  0.00      PROA H
ATOM    447  CA  ALA   692     -24.072   9.231  18.475  1.00  0.00      PROA C
ATOM    448  HA  ALA   692     -23.137   9.232  19.021  1.00  0.00      PROA H
ATOM    449  CB  ALA   692     -24.420  10.665  18.033  1.00  0.00      PROA C
ATOM    450  HB1 ALA   692     -25.367  10.682  17.455  1.00  0.00      PROA H
ATOM    451  HB2 ALA   692     -23.609  11.059  17.380  1.00  0.00      PROA H
ATOM    452  HB3 ALA   692     -24.514  11.330  18.918  1.00  0.00      PROA H
ATOM    453  C   ALA   692     -25.116   8.709  19.441  1.00  0.00      PROA C
ATOM    454  O   ALA   692     -24.919   8.696  20.654  1.00  0.00      PROA O
ATOM    455  N   LYS   693     -26.258   8.228  18.916  1.00  0.00      PROA N
ATOM    456  HN  LYS   693     -26.367   8.180  17.920  1.00  0.00      PROA H
ATOM    457  CA  LYS   693     -27.373   7.774  19.715  1.00  0.00      PROA C
ATOM    458  HA  LYS   693     -27.223   8.084  20.740  1.00  0.00      PROA H
ATOM    459  CB  LYS   693     -28.687   8.371  19.196  1.00  0.00      PROA C
ATOM    460  HB1 LYS   693     -29.538   8.015  19.822  1.00  0.00      PROA H
ATOM    461  HB2 LYS   693     -28.855   8.030  18.147  1.00  0.00      PROA H
ATOM    462  CG  LYS   693     -28.642   9.892  19.243  1.00  0.00      PROA C
ATOM    463  HG1 LYS   693     -29.541  10.282  18.816  1.00  0.00      PROA H
ATOM    464  HG2 LYS   693     -27.800  10.288  18.637  1.00  0.00      PROA H
ATOM    465  CD  LYS   693     -28.651  10.456  20.656  1.00  0.00      PROA C
ATOM    466  HD1 LYS   693     -27.734  10.079  21.158  1.00  0.00      PROA H
ATOM    467  HD2 LYS   693     -29.539  10.060  21.204  1.00  0.00      PROA H
ATOM    468  CE  LYS   693     -28.574  11.985  20.671  1.00  0.00      PROA C
ATOM    469  HE1 LYS   693     -27.776  12.341  19.986  1.00  0.00      PROA H
ATOM    470  HE2 LYS   693     -28.453  12.350  21.710  1.00  0.00      PROA H
ATOM    471  NZ  LYS   693     -29.761  12.581  20.173  1.00  0.00      PROA N
ATOM    472  HZ1 LYS   693     -30.579  12.262  20.764  1.00  0.00      PROA H
ATOM    473  HZ2 LYS   693     -30.031  12.245  19.220  1.00  0.00      PROA H
ATOM    474  HZ3 LYS   693     -29.830  13.617  20.181  1.00  0.00      PROA H
ATOM    475  C   LYS   693     -27.475   6.273  19.748  1.00  0.00      PROA C
ATOM    476  O   LYS   693     -28.560   5.693  19.684  1.00  0.00      PROA O
ATOM    477  N   ALA   694     -26.327   5.590  19.833  1.00  0.00      PROA N
ATOM    478  HN  ALA   694     -25.451   6.058  19.963  1.00  0.00      PROA H
ATOM    479  CA  ALA   694     -26.292   4.155  19.749  1.00  0.00      PROA C
ATOM    480  HA  ALA   694     -26.889   3.855  18.897  1.00  0.00      PROA H
ATOM    481  CB  ALA   694     -24.853   3.671  19.558  1.00  0.00      PROA C
ATOM    482  HB1 ALA   694     -24.221   3.985  20.419  1.00  0.00      PROA H
ATOM    483  HB2 ALA   694     -24.420   4.103  18.630  1.00  0.00      PROA H
ATOM    484  HB3 ALA   694     -24.829   2.563  19.478  1.00  0.00      PROA H
ATOM    485  C   ALA   694     -26.895   3.491  20.965  1.00  0.00      PROA C
ATOM    486  O   ALA   694     -27.582   2.480  20.869  1.00  0.00      PROA O
ATOM    487  N   ASP   695     -26.727   4.079  22.158  1.00  0.00      PROA N
ATOM    488  HN  ASP   695     -26.164   4.896  22.259  1.00  0.00      PROA H
ATOM    489  CA  ASP   695     -27.185   3.415  23.357  1.00  0.00      PROA C
ATOM    490  HA  ASP   695     -26.981   2.352  23.285  1.00  0.00      PROA H
ATOM    491  CB  ASP   695     -26.462   4.020  24.574  1.00  0.00      PROA C
ATOM    492  HB1 ASP   695     -26.893   3.617  25.514  1.00  0.00      PROA H
ATOM    493  HB2 ASP   695     -26.555   5.126  24.564  1.00  0.00      PROA H
ATOM    494  CG  ASP   695     -24.984   3.655  24.538  1.00  0.00      PROA C
ATOM    495  OD1 ASP   695     -24.606   2.613  23.959  1.00  0.00      PROA O
ATOM    496  OD2 ASP   695     -24.223   4.368  25.240  1.00  0.00      PROA O
ATOM    497  C   ASP   695     -28.681   3.552  23.547  1.00  0.00      PROA C
ATOM    498  O   ASP   695     -29.330   2.740  24.196  1.00  0.00      PROA O
ATOM    499  N   VAL   696     -29.285   4.600  22.957  1.00  0.00      PROA N
ATOM    500  HN  VAL   696     -28.760   5.269  22.441  1.00  0.00      PROA H
ATOM    501  CA  VAL   696     -30.716   4.778  23.039  1.00  0.00      PROA C
ATOM    502  HA  VAL   696     -31.061   4.407  23.995  1.00  0.00      PROA H
ATOM    503  CB  VAL   696     -31.066   6.254  22.876  1.00  0.00      PROA C
ATOM    504  HB  VAL   696     -30.798   6.618  21.858  1.00  0.00      PROA H
ATOM    505  CG1 VAL   696     -32.573   6.465  23.119  1.00  0.00      PROA C
ATOM    506 HG11 VAL   696     -32.907   5.962  24.049  1.00  0.00      PROA H
ATOM    507 HG12 VAL   696     -33.149   6.058  22.261  1.00  0.00      PROA H
ATOM    508 HG13 VAL   696     -32.780   7.553  23.213  1.00  0.00      PROA H
ATOM    509  CG2 VAL   696     -30.223   7.092  23.845  1.00  0.00      PROA C
ATOM    510 HG21 VAL   696     -29.160   7.126  23.555  1.00  0.00      PROA H
ATOM    511 HG22 VAL   696     -30.217   6.601  24.813  1.00  0.00      PROA H
ATOM    512 HG23 VAL   696     -30.634   8.120  23.945  1.00  0.00      PROA H
ATOM    513  C   VAL   696     -31.429   3.958  21.985  1.00  0.00      PROA C
ATOM    514  O   VAL   696     -32.463   3.337  22.249  1.00  0.00      PROA O
ATOM    515  N   LEU   697     -30.875   3.915  20.757  1.00  0.00      PROA N
ATOM    516  HN  LEU   697     -30.007   4.367  20.542  1.00  0.00      PROA H
ATOM    517  CA  LEU   697     -31.523   3.218  19.673  1.00  0.00      PROA C
ATOM    518  HA  LEU   697     -32.574   3.459  19.684  1.00  0.00      PROA H
ATOM    519  CB  LEU   697     -30.910   3.603  18.314  1.00  0.00      PROA C
ATOM    520  HB1 LEU   697     -31.255   2.886  17.531  1.00  0.00      PROA H
ATOM    521  HB2 LEU   697     -29.804   3.535  18.405  1.00  0.00      PROA H
ATOM    522  CG  LEU   697     -31.253   5.004  17.786  1.00  0.00      PROA C
ATOM    523  HG  LEU   697     -30.980   5.778  18.543  1.00  0.00      PROA H
ATOM    524  CD1 LEU   697     -30.456   5.250  16.505  1.00  0.00      PROA C
ATOM    525 HD11 LEU   697     -30.715   4.481  15.746  1.00  0.00      PROA H
ATOM    526 HD12 LEU   697     -29.367   5.177  16.719  1.00  0.00      PROA H
ATOM    527 HD13 LEU   697     -30.682   6.254  16.093  1.00  0.00      PROA H
ATOM    528  CD2 LEU   697     -32.740   5.106  17.479  1.00  0.00      PROA C
ATOM    529 HD21 LEU   697     -33.322   4.931  18.404  1.00  0.00      PROA H
ATOM    530 HD22 LEU   697     -33.030   4.333  16.735  1.00  0.00      PROA H
ATOM    531 HD23 LEU   697     -32.990   6.113  17.086  1.00  0.00      PROA H
ATOM    532  C   LEU   697     -31.443   1.716  19.790  1.00  0.00      PROA C
ATOM    533  O   LEU   697     -32.322   1.018  19.288  1.00  0.00      PROA O
ATOM    534  N   PHE   698     -30.414   1.183  20.456  1.00  0.00      PROA N
ATOM    535  HN  PHE   698     -29.714   1.757  20.878  1.00  0.00      PROA H
ATOM    536  CA  PHE   698     -30.233  -0.243  20.577  1.00  0.00      PROA C
ATOM    537  HA  PHE   698     -31.008  -0.767  20.032  1.00  0.00      PROA H
ATOM    538  CB  PHE   698     -28.855  -0.691  20.050  1.00  0.00      PROA C
ATOM    539  HB1 PHE   698     -28.725  -1.786  20.165  1.00  0.00      PROA H
ATOM    540  HB2 PHE   698     -28.058  -0.155  20.613  1.00  0.00      PROA H
ATOM    541  CG  PHE   698     -28.695  -0.363  18.595  1.00  0.00      PROA C
ATOM    542  CD1 PHE   698     -29.285  -1.168  17.614  1.00  0.00      PROA C
ATOM    543  HD1 PHE   698     -29.886  -2.003  17.908  1.00  0.00      PROA H
ATOM    544  CE1 PHE   698     -29.117  -0.888  16.256  1.00  0.00      PROA C
ATOM    545  HE1 PHE   698     -29.588  -1.520  15.519  1.00  0.00      PROA H
ATOM    546  CZ  PHE   698     -28.344   0.210  15.863  1.00  0.00      PROA C
ATOM    547  HZ  PHE   698     -28.215   0.435  14.817  1.00  0.00      PROA H
ATOM    548  CD2 PHE   698     -27.909   0.719  18.183  1.00  0.00      PROA C
ATOM    549  HD2 PHE   698     -27.428   1.330  18.921  1.00  0.00      PROA H
ATOM    550  CE2 PHE   698     -27.737   1.016  16.830  1.00  0.00      PROA C
ATOM    551  HE2 PHE   698     -27.138   1.865  16.542  1.00  0.00      PROA H
ATOM    552  C   PHE   698     -30.350  -0.646  22.033  1.00  0.00      PROA C
ATOM    553  O   PHE   698     -29.823  -0.007  22.936  1.00  0.00      PROA O
ATOM    554  N   ILE   699     -31.072  -1.750  22.301  1.00  0.00      PROA N
ATOM    555  HN  ILE   699     -31.441  -2.294  21.561  1.00  0.00      PROA H
ATOM    556  CA  ILE   699     -31.422  -2.144  23.647  1.00  0.00      PROA C
ATOM    557  HA  ILE   699     -31.005  -1.439  24.356  1.00  0.00      PROA H
ATOM    558  CB  ILE   699     -32.943  -2.193  23.840  1.00  0.00      PROA C
ATOM    559  HB  ILE   699     -33.379  -2.941  23.139  1.00  0.00      PROA H
ATOM    560  CG2 ILE   699     -33.308  -2.595  25.284  1.00  0.00      PROA C
ATOM    561 HG21 ILE   699     -32.765  -1.951  26.010  1.00  0.00      PROA H
ATOM    562 HG22 ILE   699     -33.062  -3.654  25.486  1.00  0.00      PROA H
ATOM    563 HG23 ILE   699     -34.396  -2.442  25.460  1.00  0.00      PROA H
ATOM    564  CG1 ILE   699     -33.581  -0.826  23.500  1.00  0.00      PROA C
ATOM    565 HG11 ILE   699     -34.682  -0.890  23.641  1.00  0.00      PROA H
ATOM    566 HG12 ILE   699     -33.379  -0.576  22.436  1.00  0.00      PROA H
ATOM    567  CD  ILE   699     -33.056   0.314  24.377  1.00  0.00      PROA C
ATOM    568  HD1 ILE   699     -31.957   0.423  24.256  1.00  0.00      PROA H
ATOM    569  HD2 ILE   699     -33.269   0.117  25.449  1.00  0.00      PROA H
ATOM    570  HD3 ILE   699     -33.525   1.274  24.080  1.00  0.00      PROA H
ATOM    571  C   ILE   699     -30.774  -3.493  23.911  1.00  0.00      PROA C
ATOM    572  O   ILE   699     -30.843  -4.417  23.095  1.00  0.00      PROA O
ATOM    573  N   ALA   700     -30.104  -3.632  25.070  1.00  0.00      PROA N
ATOM    574  HN  ALA   700     -30.085  -2.834  25.679  1.00  0.00      PROA H
ATOM    575  CA  ALA   700     -29.540  -4.873  25.589  1.00  0.00      PROA C
ATOM    576  HA  ALA   700     -29.115  -4.577  26.524  1.00  0.00      PROA H
ATOM    577  CB  ALA   700     -30.622  -5.910  25.888  1.00  0.00      PROA C
ATOM    578  HB1 ALA   700     -31.045  -6.297  24.940  1.00  0.00      PROA H
ATOM    579  HB2 ALA   700     -31.439  -5.467  26.498  1.00  0.00      PROA H
ATOM    580  HB3 ALA   700     -30.182  -6.748  26.460  1.00  0.00      PROA H
ATOM    581  C   ALA   700     -28.267  -5.534  25.081  1.00  0.00      PROA C
ATOM    582  O   ALA   700     -27.181  -5.066  25.047  1.00  0.00      PROA O
ATOM    583  NT  ALA   700     -28.100  -6.806  25.029  1.00  0.00      PROA N
ATOM    584  HNT ALA   700     -28.125  -7.100  25.970  1.00  0.00      PROA H
ATOM    585  CAT ALA   700     -26.897  -7.175  24.289  1.00  0.00      PROA C
ATOM    586  HT1 ALA   700     -26.671  -6.558  23.380  1.00  0.00      PROA H
ATOM    587  HT2 ALA   700     -27.113  -8.200  23.971  1.00  0.00      PROA H
ATOM    588  HT3 ALA   700     -25.944  -7.151  24.888  1.00  0.00      PROA H
TER
ATOM    589  CAY LEU    73      -2.049  -4.899  34.188  1.00  0.00      PROB C
ATOM    590  HY1 LEU    73      -1.472  -5.807  34.471  1.00  0.00      PROB H
ATOM    591  HY2 LEU    73      -2.709  -4.597  35.024  1.00  0.00      PROB H
ATOM    592  HY3 LEU    73      -1.352  -4.070  33.955  1.00  0.00      PROB H
ATOM    593  CY  LEU    73      -2.896  -5.203  33.035  1.00  0.00      PROB C
ATOM    594  OY  LEU    73      -2.901  -6.322  32.542  1.00  0.00      PROB O
ATOM    595  N   LEU    73      -3.666  -4.210  32.571  1.00  0.00      PROB N
ATOM    596  HN  LEU    73      -3.672  -3.314  33.005  1.00  0.00      PROB H
ATOM    597  CA  LEU    73      -4.553  -4.411  31.445  1.00  0.00      PROB C
ATOM    598  HA  LEU    73      -5.221  -5.233  31.672  1.00  0.00      PROB H
ATOM    599  CB  LEU    73      -5.393  -3.147  31.148  1.00  0.00      PROB C
ATOM    600  HB1 LEU    73      -6.184  -3.417  30.413  1.00  0.00      PROB H
ATOM    601  HB2 LEU    73      -4.731  -2.378  30.687  1.00  0.00      PROB H
ATOM    602  CG  LEU    73      -6.078  -2.485  32.363  1.00  0.00      PROB C
ATOM    603  HG  LEU    73      -5.303  -2.155  33.096  1.00  0.00      PROB H
ATOM    604  CD1 LEU    73      -6.853  -1.241  31.919  1.00  0.00      PROB C
ATOM    605 HD11 LEU    73      -7.745  -1.555  31.340  1.00  0.00      PROB H
ATOM    606 HD12 LEU    73      -6.215  -0.594  31.286  1.00  0.00      PROB H
ATOM    607 HD13 LEU    73      -7.198  -0.661  32.801  1.00  0.00      PROB H
ATOM    608  CD2 LEU    73      -7.051  -3.420  33.079  1.00  0.00      PROB C
ATOM    609 HD21 LEU    73      -6.594  -3.855  33.989  1.00  0.00      PROB H
ATOM    610 HD22 LEU    73      -7.381  -4.245  32.413  1.00  0.00      PROB H
ATOM    611 HD23 LEU    73      -7.965  -2.867  33.392  1.00  0.00      PROB H
ATOM    612  C   LEU    73      -3.790  -4.807  30.188  1.00  0.00      PROB C
ATOM    613  O   LEU    73      -3.317  -3.989  29.413  1.00  0.00      PROB O
ATOM    614  N   THR    74      -3.672  -6.106  29.935  1.00  0.00      PROB N
ATOM    615  HN  THR    74      -3.954  -6.769  30.628  1.00  0.00      PROB H
ATOM    616  CA  THR    74      -2.921  -6.592  28.794  1.00  0.00      PROB C
ATOM    617  HA  THR    74      -1.987  -6.044  28.702  1.00  0.00      PROB H
ATOM    618  CB  THR    74      -2.643  -8.076  28.963  1.00  0.00      PROB C
ATOM    619  HB  THR    74      -3.582  -8.669  29.014  1.00  0.00      PROB H
ATOM    620  OG1 THR    74      -1.895  -8.256  30.155  1.00  0.00      PROB O
ATOM    621  HG1 THR    74      -2.381  -7.838  30.872  1.00  0.00      PROB H
ATOM    622  CG2 THR    74      -1.792  -8.636  27.835  1.00  0.00      PROB C
ATOM    623 HG21 THR    74      -0.854  -8.071  27.878  1.00  0.00      PROB H
ATOM    624 HG22 THR    74      -2.241  -8.496  26.835  1.00  0.00      PROB H
ATOM    625 HG23 THR    74      -1.544  -9.707  27.996  1.00  0.00      PROB H
ATOM    626  C   THR    74      -3.704  -6.335  27.538  1.00  0.00      PROB C
ATOM    627  O   THR    74      -3.150  -6.125  26.463  1.00  0.00      PROB O
ATOM    628  N   LEU    75      -5.048  -6.298  27.641  1.00  0.00      PROB N
ATOM    629  HN  LEU    75      -5.489  -6.351  28.534  1.00  0.00      PROB H
ATOM    630  CA  LEU    75      -5.901  -6.139  26.481  1.00  0.00      PROB C
ATOM    631  HA  LEU    75      -5.612  -6.877  25.746  1.00  0.00      PROB H
ATOM    632  CB  LEU    75      -7.370  -6.370  26.892  1.00  0.00      PROB C
ATOM    633  HB1 LEU    75      -8.045  -6.193  26.023  1.00  0.00      PROB H
ATOM    634  HB2 LEU    75      -7.642  -5.654  27.702  1.00  0.00      PROB H
ATOM    635  CG  LEU    75      -7.644  -7.798  27.397  1.00  0.00      PROB C
ATOM    636  HG  LEU    75      -6.933  -8.040  28.219  1.00  0.00      PROB H
ATOM    637  CD1 LEU    75      -9.048  -7.931  27.967  1.00  0.00      PROB C
ATOM    638 HD11 LEU    75      -9.825  -7.809  27.186  1.00  0.00      PROB H
ATOM    639 HD12 LEU    75      -9.136  -7.173  28.735  1.00  0.00      PROB H
ATOM    640 HD13 LEU    75      -9.223  -8.887  28.495  1.00  0.00      PROB H
ATOM    641  CD2 LEU    75      -7.472  -8.813  26.284  1.00  0.00      PROB C
ATOM    642 HD21 LEU    75      -6.399  -8.930  26.035  1.00  0.00      PROB H
ATOM    643 HD22 LEU    75      -8.036  -8.496  25.381  1.00  0.00      PROB H
ATOM    644 HD23 LEU    75      -7.865  -9.789  26.629  1.00  0.00      PROB H
ATOM    645  C   LEU    75      -5.798  -4.794  25.790  1.00  0.00      PROB C
ATOM    646  O   LEU    75      -5.555  -4.708  24.588  1.00  0.00      PROB O
ATOM    647  N   LYS    76      -5.959  -3.702  26.556  1.00  0.00      PROB N
ATOM    648  HN  LYS    76      -6.086  -3.761  27.539  1.00  0.00      PROB H
ATOM    649  CA  LYS    76      -5.984  -2.373  25.989  1.00  0.00      PROB C
ATOM    650  HA  LYS    76      -6.650  -2.381  25.135  1.00  0.00      PROB H
ATOM    651  CB  LYS    76      -6.491  -1.359  27.043  1.00  0.00      PROB C
ATOM    652  HB1 LYS    76      -6.553  -0.367  26.543  1.00  0.00      PROB H
ATOM    653  HB2 LYS    76      -5.753  -1.298  27.873  1.00  0.00      PROB H
ATOM    654  CG  LYS    76      -7.877  -1.679  27.638  1.00  0.00      PROB C
ATOM    655  HG1 LYS    76      -7.843  -2.675  28.133  1.00  0.00      PROB H
ATOM    656  HG2 LYS    76      -8.620  -1.731  26.809  1.00  0.00      PROB H
ATOM    657  CD  LYS    76      -8.342  -0.626  28.663  1.00  0.00      PROB C
ATOM    658  HD1 LYS    76      -8.375   0.369  28.163  1.00  0.00      PROB H
ATOM    659  HD2 LYS    76      -7.582  -0.565  29.467  1.00  0.00      PROB H
ATOM    660  CE  LYS    76      -9.706  -0.969  29.260  1.00  0.00      PROB C
ATOM    661  HE1 LYS    76      -9.677  -1.952  29.781  1.00  0.00      PROB H
ATOM    662  HE2 LYS    76     -10.477  -0.996  28.458  1.00  0.00      PROB H
ATOM    663  NZ  LYS    76     -10.093   0.067  30.236  1.00  0.00      PROB N
ATOM    664  HZ1 LYS    76     -10.120   0.994  29.762  1.00  0.00      PROB H
ATOM    665  HZ2 LYS    76      -9.378   0.080  30.989  1.00  0.00      PROB H
ATOM    666  HZ3 LYS    76     -11.012  -0.158  30.648  1.00  0.00      PROB H
ATOM    667  C   LYS    76      -4.631  -1.927  25.467  1.00  0.00      PROB C
ATOM    668  O   LYS    76      -4.494  -1.447  24.342  1.00  0.00      PROB O
ATOM    669  N   TYR    77      -3.571  -2.133  26.272  1.00  0.00      PROB N
ATOM    670  HN  TYR    77      -3.665  -2.537  27.179  1.00  0.00      PROB H
ATOM    671  CA  TYR    77      -2.231  -1.783  25.859  1.00  0.00      PROB C
ATOM    672  HA  TYR    77      -2.262  -0.789  25.435  1.00  0.00      PROB H
ATOM    673  CB  TYR    77      -1.252  -1.802  27.054  1.00  0.00      PROB C
ATOM    674  HB1 TYR    77      -0.210  -1.637  26.701  1.00  0.00      PROB H
ATOM    675  HB2 TYR    77      -1.326  -2.777  27.583  1.00  0.00      PROB H
ATOM    676  CG  TYR    77      -1.577  -0.697  28.025  1.00  0.00      PROB C
ATOM    677  CD1 TYR    77      -1.187   0.626  27.764  1.00  0.00      PROB C
ATOM    678  HD1 TYR    77      -0.675   0.869  26.845  1.00  0.00      PROB H
ATOM    679  CE1 TYR    77      -1.467   1.640  28.687  1.00  0.00      PROB C
ATOM    680  HE1 TYR    77      -1.190   2.654  28.465  1.00  0.00      PROB H
ATOM    681  CZ  TYR    77      -2.119   1.342  29.884  1.00  0.00      PROB C
ATOM    682  OH  TYR    77      -2.391   2.359  30.807  1.00  0.00      PROB O
ATOM    683  HH  TYR    77      -1.804   3.080  30.600  1.00  0.00      PROB H
ATOM    684  CD2 TYR    77      -2.224  -0.969  29.238  1.00  0.00      PROB C
ATOM    685  HD2 TYR    77      -2.504  -1.964  29.479  1.00  0.00      PROB H
ATOM    686  CE2 TYR    77      -2.511   0.037  30.160  1.00  0.00      PROB C
ATOM    687  HE2 TYR    77      -3.006  -0.196  31.093  1.00  0.00      PROB H
ATOM    688  C   TYR    77      -1.718  -2.672  24.748  1.00  0.00      PROB C
ATOM    689  O   TYR    77      -0.979  -2.243  23.865  1.00  0.00      PROB O
ATOM    690  N   GLY    78      -2.128  -3.955  24.726  1.00  0.00      PROB N
ATOM    691  HN  GLY    78      -2.698  -4.345  25.449  1.00  0.00      PROB H
ATOM    692  CA  GLY    78      -1.764  -4.856  23.649  1.00  0.00      PROB C
ATOM    693  HA1 GLY    78      -2.068  -5.856  23.914  1.00  0.00      PROB H
ATOM    694  HA2 GLY    78      -0.706  -4.766  23.515  1.00  0.00      PROB H
ATOM    695  C   GLY    78      -2.389  -4.500  22.333  1.00  0.00      PROB C
ATOM    696  O   GLY    78      -1.716  -4.465  21.304  1.00  0.00      PROB O
ATOM    697  N   ALA    79      -3.692  -4.152  22.333  1.00  0.00      PROB N
ATOM    698  HN  ALA    79      -4.237  -4.169  23.174  1.00  0.00      PROB H
ATOM    699  CA  ALA    79      -4.365  -3.686  21.144  1.00  0.00      PROB C
ATOM    700  HA  ALA    79      -4.194  -4.411  20.358  1.00  0.00      PROB H
ATOM    701  CB  ALA    79      -5.869  -3.543  21.402  1.00  0.00      PROB C
ATOM    702  HB1 ALA    79      -6.061  -2.810  22.214  1.00  0.00      PROB H
ATOM    703  HB2 ALA    79      -6.284  -4.528  21.711  1.00  0.00      PROB H
ATOM    704  HB3 ALA    79      -6.390  -3.212  20.478  1.00  0.00      PROB H
ATOM    705  C   ALA    79      -3.794  -2.383  20.645  1.00  0.00      PROB C
ATOM    706  O   ALA    79      -3.599  -2.181  19.450  1.00  0.00      PROB O
ATOM    707  N   LYS    80      -3.439  -1.478  21.570  1.00  0.00      PROB N
ATOM    708  HN  LYS    80      -3.619  -1.647  22.542  1.00  0.00      PROB H
ATOM    709  CA  LYS    80      -2.752  -0.264  21.231  1.00  0.00      PROB C
ATOM    710  HA  LYS    80      -3.356   0.243  20.496  1.00  0.00      PROB H
ATOM    711  CB  LYS    80      -2.583   0.594  22.500  1.00  0.00      PROB C
ATOM    712  HB1 LYS    80      -1.935   0.053  23.223  1.00  0.00      PROB H
ATOM    713  HB2 LYS    80      -3.582   0.707  22.978  1.00  0.00      PROB H
ATOM    714  CG  LYS    80      -1.981   1.969  22.230  1.00  0.00      PROB C
ATOM    715  HG1 LYS    80      -0.978   1.847  21.758  1.00  0.00      PROB H
ATOM    716  HG2 LYS    80      -1.831   2.489  23.206  1.00  0.00      PROB H
ATOM    717  CD  LYS    80      -2.899   2.796  21.327  1.00  0.00      PROB C
ATOM    718  HD1 LYS    80      -3.159   2.213  20.419  1.00  0.00      PROB H
ATOM    719  HD2 LYS    80      -2.329   3.668  20.968  1.00  0.00      PROB H
ATOM    720  CE  LYS    80      -4.161   3.211  22.078  1.00  0.00      PROB C
ATOM    721  HE1 LYS    80      -3.891   3.762  23.007  1.00  0.00      PROB H
ATOM    722  HE2 LYS    80      -4.767   2.318  22.343  1.00  0.00      PROB H
ATOM    723  NZ  LYS    80      -4.991   4.085  21.231  1.00  0.00      PROB N
ATOM    724  HZ1 LYS    80      -5.258   3.612  20.343  1.00  0.00      PROB H
ATOM    725  HZ2 LYS    80      -4.462   4.942  20.969  1.00  0.00      PROB H
ATOM    726  HZ3 LYS    80      -5.842   4.369  21.754  1.00  0.00      PROB H
ATOM    727  C   LYS    80      -1.408  -0.500  20.571  1.00  0.00      PROB C
ATOM    728  O   LYS    80      -1.052   0.171  19.603  1.00  0.00      PROB O
ATOM    729  N   HSD    81      -0.637  -1.481  21.051  1.00  0.00      PROB N
ATOM    730  HN  HSD    81      -0.956  -2.041  21.819  1.00  0.00      PROB H
ATOM    731  CA  HSD    81       0.629  -1.827  20.446  1.00  0.00      PROB C
ATOM    732  HA  HSD    81       1.200  -0.915  20.337  1.00  0.00      PROB H
ATOM    733  CB  HSD    81       1.403  -2.818  21.325  1.00  0.00      PROB C
ATOM    734  HB1 HSD    81       2.315  -3.170  20.796  1.00  0.00      PROB H
ATOM    735  HB2 HSD    81       0.748  -3.690  21.547  1.00  0.00      PROB H
ATOM    736  ND1 HSD    81       2.321  -2.979  23.660  1.00  0.00      PROB N
ATOM    737  HD1 HSD    81       2.433  -3.968  23.649  1.00  0.00      PROB H
ATOM    738  CG  HSD    81       1.841  -2.216  22.624  1.00  0.00      PROB C
ATOM    739  CE1 HSD    81       2.621  -2.134  24.672  1.00  0.00      PROB C
ATOM    740  HE1 HSD    81       3.014  -2.489  25.626  1.00  0.00      PROB H
ATOM    741  NE2 HSD    81       2.371  -0.878  24.357  1.00  0.00      PROB N
ATOM    742  CD2 HSD    81       1.868  -0.928  23.067  1.00  0.00      PROB C
ATOM    743  HD2 HSD    81       1.569  -0.016  22.564  1.00  0.00      PROB H
ATOM    744  C   HSD    81       0.498  -2.395  19.054  1.00  0.00      PROB C
ATOM    745  O   HSD    81       1.306  -2.129  18.171  1.00  0.00      PROB O
ATOM    746  N   VAL    82      -0.543  -3.209  18.816  1.00  0.00      PROB N
ATOM    747  HN  VAL    82      -1.187  -3.468  19.543  1.00  0.00      PROB H
ATOM    748  CA  VAL    82      -0.825  -3.739  17.497  1.00  0.00      PROB C
ATOM    749  HA  VAL    82       0.086  -4.191  17.132  1.00  0.00      PROB H
ATOM    750  CB  VAL    82      -1.922  -4.792  17.551  1.00  0.00      PROB C
ATOM    751  HB  VAL    82      -2.831  -4.374  18.041  1.00  0.00      PROB H
ATOM    752  CG1 VAL    82      -2.287  -5.294  16.147  1.00  0.00      PROB C
ATOM    753 HG11 VAL    82      -1.369  -5.582  15.590  1.00  0.00      PROB H
ATOM    754 HG12 VAL    82      -2.827  -4.510  15.578  1.00  0.00      PROB H
ATOM    755 HG13 VAL    82      -2.938  -6.192  16.226  1.00  0.00      PROB H
ATOM    756  CG2 VAL    82      -1.430  -5.981  18.384  1.00  0.00      PROB C
ATOM    757 HG21 VAL    82      -1.023  -5.651  19.359  1.00  0.00      PROB H
ATOM    758 HG22 VAL    82      -0.638  -6.530  17.835  1.00  0.00      PROB H
ATOM    759 HG23 VAL    82      -2.269  -6.684  18.577  1.00  0.00      PROB H
ATOM    760  C   VAL    82      -1.136  -2.640  16.506  1.00  0.00      PROB C
ATOM    761  O   VAL    82      -0.682  -2.647  15.365  1.00  0.00      PROB O
ATOM    762  N   ILE    83      -1.883  -1.612  16.928  1.00  0.00      PROB N
ATOM    763  HN  ILE    83      -2.270  -1.591  17.852  1.00  0.00      PROB H
ATOM    764  CA  ILE    83      -2.147  -0.469  16.085  1.00  0.00      PROB C
ATOM    765  HA  ILE    83      -2.420  -0.837  15.110  1.00  0.00      PROB H
ATOM    766  CB  ILE    83      -3.274   0.332  16.663  1.00  0.00      PROB C
ATOM    767  HB  ILE    83      -3.025   0.701  17.685  1.00  0.00      PROB H
ATOM    768  CG2 ILE    83      -3.542   1.544  15.803  1.00  0.00      PROB C
ATOM    769 HG21 ILE    83      -3.717   1.255  14.739  1.00  0.00      PROB H
ATOM    770 HG22 ILE    83      -2.762   2.324  15.833  1.00  0.00      PROB H
ATOM    771 HG23 ILE    83      -4.473   1.984  16.218  1.00  0.00      PROB H
ATOM    772  CG1 ILE    83      -4.549  -0.522  16.744  1.00  0.00      PROB C
ATOM    773 HG11 ILE    83      -5.385   0.112  17.104  1.00  0.00      PROB H
ATOM    774 HG12 ILE    83      -4.394  -1.332  17.478  1.00  0.00      PROB H
ATOM    775  CD  ILE    83      -4.950  -1.158  15.414  1.00  0.00      PROB C
ATOM    776  HD1 ILE    83      -4.142  -1.814  15.030  1.00  0.00      PROB H
ATOM    777  HD2 ILE    83      -5.181  -0.372  14.663  1.00  0.00      PROB H
ATOM    778  HD3 ILE    83      -5.838  -1.793  15.581  1.00  0.00      PROB H
ATOM    779  C   ILE    83      -0.929   0.381  15.829  1.00  0.00      PROB C
ATOM    780  O   ILE    83      -0.667   0.833  14.712  1.00  0.00      PROB O
ATOM    781  N   MET    84      -0.083   0.544  16.856  1.00  0.00      PROB N
ATOM    782  HN  MET    84      -0.307   0.186  17.766  1.00  0.00      PROB H
ATOM    783  CA  MET    84       1.163   1.257  16.725  1.00  0.00      PROB C
ATOM    784  HA  MET    84       0.950   2.220  16.275  1.00  0.00      PROB H
ATOM    785  CB  MET    84       1.819   1.471  18.097  1.00  0.00      PROB C
ATOM    786  HB1 MET    84       2.885   1.767  17.964  1.00  0.00      PROB H
ATOM    787  HB2 MET    84       1.793   0.508  18.653  1.00  0.00      PROB H
ATOM    788  CG  MET    84       1.137   2.556  18.938  1.00  0.00      PROB C
ATOM    789  HG1 MET    84       0.068   2.284  19.077  1.00  0.00      PROB H
ATOM    790  HG2 MET    84       1.159   3.511  18.368  1.00  0.00      PROB H
ATOM    791  SD  MET    84       1.966   2.739  20.544  1.00  0.00      PROB S
ATOM    792  CE  MET    84       0.925   4.053  21.232  1.00  0.00      PROB C
ATOM    793  HE1 MET    84      -0.148   3.798  21.149  1.00  0.00      PROB H
ATOM    794  HE2 MET    84       1.094   5.017  20.707  1.00  0.00      PROB H
ATOM    795  HE3 MET    84       1.170   4.194  22.307  1.00  0.00      PROB H
ATOM    796  C   MET    84       2.158   0.597  15.802  1.00  0.00      PROB C
ATOM    797  O   MET    84       3.024   1.270  15.245  1.00  0.00      PROB O
ATOM    798  N   LEU    85       2.037  -0.719  15.568  1.00  0.00      PROB N
ATOM    799  HN  LEU    85       1.438  -1.302  16.122  1.00  0.00      PROB H
ATOM    800  CA  LEU    85       2.778  -1.321  14.485  1.00  0.00      PROB C
ATOM    801  HA  LEU    85       3.616  -0.698  14.220  1.00  0.00      PROB H
ATOM    802  CB  LEU    85       3.295  -2.699  14.897  1.00  0.00      PROB C
ATOM    803  HB1 LEU    85       3.709  -3.237  14.013  1.00  0.00      PROB H
ATOM    804  HB2 LEU    85       2.453  -3.301  15.310  1.00  0.00      PROB H
ATOM    805  CG  LEU    85       4.407  -2.612  15.948  1.00  0.00      PROB C
ATOM    806  HG  LEU    85       4.019  -2.084  16.852  1.00  0.00      PROB H
ATOM    807  CD1 LEU    85       4.824  -4.020  16.337  1.00  0.00      PROB C
ATOM    808 HD11 LEU    85       5.735  -4.318  15.777  1.00  0.00      PROB H
ATOM    809 HD12 LEU    85       4.011  -4.721  16.058  1.00  0.00      PROB H
ATOM    810 HD13 LEU    85       5.018  -4.078  17.427  1.00  0.00      PROB H
ATOM    811  CD2 LEU    85       5.624  -1.852  15.422  1.00  0.00      PROB C
ATOM    812 HD21 LEU    85       5.385  -0.774  15.321  1.00  0.00      PROB H
ATOM    813 HD22 LEU    85       5.908  -2.258  14.429  1.00  0.00      PROB H
ATOM    814 HD23 LEU    85       6.474  -1.973  16.127  1.00  0.00      PROB H
ATOM    815  C   LEU    85       2.008  -1.476  13.198  1.00  0.00      PROB C
ATOM    816  O   LEU    85       2.606  -1.660  12.139  1.00  0.00      PROB O
ATOM    817  N   PHE    86       0.671  -1.366  13.200  1.00  0.00      PROB N
ATOM    818  HN  PHE    86       0.153  -1.277  14.056  1.00  0.00      PROB H
ATOM    819  CA  PHE    86      -0.064  -1.306  11.955  1.00  0.00      PROB C
ATOM    820  HA  PHE    86       0.311  -2.082  11.314  1.00  0.00      PROB H
ATOM    821  CB  PHE    86      -1.590  -1.406  12.173  1.00  0.00      PROB C
ATOM    822  HB1 PHE    86      -2.156  -0.873  11.379  1.00  0.00      PROB H
ATOM    823  HB2 PHE    86      -1.848  -0.972  13.157  1.00  0.00      PROB H
ATOM    824  CG  PHE    86      -2.108  -2.803  12.151  1.00  0.00      PROB C
ATOM    825  CD1 PHE    86      -1.299  -3.914  11.863  1.00  0.00      PROB C
ATOM    826  HD1 PHE    86      -0.248  -3.829  11.661  1.00  0.00      PROB H
ATOM    827  CE1 PHE    86      -1.833  -5.193  11.817  1.00  0.00      PROB C
ATOM    828  HE1 PHE    86      -1.177  -6.024  11.599  1.00  0.00      PROB H
ATOM    829  CZ  PHE    86      -3.197  -5.378  12.038  1.00  0.00      PROB C
ATOM    830  HZ  PHE    86      -3.615  -6.366  11.986  1.00  0.00      PROB H
ATOM    831  CD2 PHE    86      -3.480  -3.003  12.373  1.00  0.00      PROB C
ATOM    832  HD2 PHE    86      -4.123  -2.157  12.567  1.00  0.00      PROB H
ATOM    833  CE2 PHE    86      -4.023  -4.290  12.328  1.00  0.00      PROB C
ATOM    834  HE2 PHE    86      -5.073  -4.451  12.515  1.00  0.00      PROB H
ATOM    835  C   PHE    86       0.183  -0.096  11.115  1.00  0.00      PROB C
ATOM    836  O   PHE    86       0.300  -0.181   9.889  1.00  0.00      PROB O
ATOM    837  N   VAL    87       0.230   1.074  11.761  1.00  0.00      PROB N
ATOM    838  HN  VAL    87       0.175   1.107  12.761  1.00  0.00      PROB H
ATOM    839  CA  VAL    87       0.311   2.325  11.051  1.00  0.00      PROB C
ATOM    840  HA  VAL    87      -0.481   2.322  10.311  1.00  0.00      PROB H
ATOM    841  CB  VAL    87       0.071   3.496  11.995  1.00  0.00      PROB C
ATOM    842  HB  VAL    87       0.755   3.447  12.871  1.00  0.00      PROB H
ATOM    843  CG1 VAL    87       0.282   4.832  11.274  1.00  0.00      PROB C
ATOM    844 HG11 VAL    87      -0.303   4.845  10.330  1.00  0.00      PROB H
ATOM    845 HG12 VAL    87       1.357   4.986  11.051  1.00  0.00      PROB H
ATOM    846 HG13 VAL    87      -0.077   5.671  11.907  1.00  0.00      PROB H
ATOM    847  CG2 VAL    87      -1.361   3.430  12.534  1.00  0.00      PROB C
ATOM    848 HG21 VAL    87      -1.540   2.500  13.109  1.00  0.00      PROB H
ATOM    849 HG22 VAL    87      -2.093   3.494  11.701  1.00  0.00      PROB H
ATOM    850 HG23 VAL    87      -1.528   4.290  13.222  1.00  0.00      PROB H
ATOM    851  C   VAL    87       1.578   2.492  10.233  1.00  0.00      PROB C
ATOM    852  O   VAL    87       1.447   2.745   9.036  1.00  0.00      PROB O
ATOM    853  N   PRO    88       2.815   2.297  10.690  1.00  0.00      PROB N
ATOM    854  CD  PRO    88       3.218   1.949  12.057  1.00  0.00      PROB C
ATOM    855  HD1 PRO    88       3.412   0.853  12.116  1.00  0.00      PROB H
ATOM    856  HD2 PRO    88       2.504   2.255  12.850  1.00  0.00      PROB H
ATOM    857  CA  PRO    88       3.969   2.649   9.876  1.00  0.00      PROB C
ATOM    858  HA  PRO    88       3.809   3.614   9.418  1.00  0.00      PROB H
ATOM    859  CB  PRO    88       5.147   2.631  10.850  1.00  0.00      PROB C
ATOM    860  HB1 PRO    88       5.837   3.482  10.689  1.00  0.00      PROB H
ATOM    861  HB2 PRO    88       5.701   1.675  10.826  1.00  0.00      PROB H
ATOM    862  CG  PRO    88       4.520   2.698  12.227  1.00  0.00      PROB C
ATOM    863  HG1 PRO    88       5.183   2.222  12.976  1.00  0.00      PROB H
ATOM    864  HG2 PRO    88       4.324   3.762  12.476  1.00  0.00      PROB H
ATOM    865  C   PRO    88       4.182   1.672   8.761  1.00  0.00      PROB C
ATOM    866  O   PRO    88       4.680   2.050   7.706  1.00  0.00      PROB O
ATOM    867  N   VAL    89       3.852   0.391   8.986  1.00  0.00      PROB N
ATOM    868  HN  VAL    89       3.500   0.092   9.872  1.00  0.00      PROB H
ATOM    869  CA  VAL    89       3.921  -0.619   7.953  1.00  0.00      PROB C
ATOM    870  HA  VAL    89       4.919  -0.615   7.539  1.00  0.00      PROB H
ATOM    871  CB  VAL    89       3.607  -1.982   8.552  1.00  0.00      PROB C
ATOM    872  HB  VAL    89       2.626  -1.959   9.085  1.00  0.00      PROB H
ATOM    873  CG1 VAL    89       3.562  -3.061   7.466  1.00  0.00      PROB C
ATOM    874 HG11 VAL    89       4.473  -2.998   6.832  1.00  0.00      PROB H
ATOM    875 HG12 VAL    89       2.657  -2.935   6.834  1.00  0.00      PROB H
ATOM    876 HG13 VAL    89       3.527  -4.065   7.942  1.00  0.00      PROB H
ATOM    877  CG2 VAL    89       4.695  -2.337   9.574  1.00  0.00      PROB C
ATOM    878 HG21 VAL    89       4.716  -1.597  10.401  1.00  0.00      PROB H
ATOM    879 HG22 VAL    89       5.690  -2.360   9.082  1.00  0.00      PROB H
ATOM    880 HG23 VAL    89       4.487  -3.335  10.016  1.00  0.00      PROB H
ATOM    881  C   VAL    89       2.995  -0.287   6.802  1.00  0.00      PROB C
ATOM    882  O   VAL    89       3.368  -0.329   5.632  1.00  0.00      PROB O
ATOM    883  N   THR    90       1.768   0.144   7.123  1.00  0.00      PROB N
ATOM    884  HN  THR    90       1.487   0.226   8.079  1.00  0.00      PROB H
ATOM    885  CA  THR    90       0.806   0.582   6.138  1.00  0.00      PROB C
ATOM    886  HA  THR    90       0.707  -0.197   5.395  1.00  0.00      PROB H
ATOM    887  CB  THR    90      -0.532   0.818   6.808  1.00  0.00      PROB C
ATOM    888  HB  THR    90      -0.444   1.573   7.624  1.00  0.00      PROB H
ATOM    889  OG1 THR    90      -1.022  -0.394   7.361  1.00  0.00      PROB O
ATOM    890  HG1 THR    90      -0.534  -0.522   8.188  1.00  0.00      PROB H
ATOM    891  CG2 THR    90      -1.560   1.310   5.812  1.00  0.00      PROB C
ATOM    892 HG21 THR    90      -1.587   0.678   4.900  1.00  0.00      PROB H
ATOM    893 HG22 THR    90      -1.320   2.354   5.517  1.00  0.00      PROB H
ATOM    894 HG23 THR    90      -2.574   1.301   6.267  1.00  0.00      PROB H
ATOM    895  C   THR    90       1.260   1.804   5.369  1.00  0.00      PROB C
ATOM    896  O   THR    90       1.175   1.865   4.146  1.00  0.00      PROB O
ATOM    897  N   LEU    91       1.819   2.809   6.059  1.00  0.00      PROB N
ATOM    898  HN  LEU    91       1.935   2.761   7.054  1.00  0.00      PROB H
ATOM    899  CA  LEU    91       2.290   4.011   5.407  1.00  0.00      PROB C
ATOM    900  HA  LEU    91       1.502   4.360   4.748  1.00  0.00      PROB H
ATOM    901  CB  LEU    91       2.649   5.104   6.426  1.00  0.00      PROB C
ATOM    902  HB1 LEU    91       3.462   5.763   6.066  1.00  0.00      PROB H
ATOM    903  HB2 LEU    91       2.936   4.622   7.388  1.00  0.00      PROB H
ATOM    904  CG  LEU    91       1.511   6.028   6.754  1.00  0.00      PROB C
ATOM    905  HG  LEU    91       1.066   6.448   5.812  1.00  0.00      PROB H
ATOM    906  CD1 LEU    91       0.540   5.209   7.551  1.00  0.00      PROB C
ATOM    907 HD11 LEU    91       0.788   4.789   8.517  1.00  0.00      PROB H
ATOM    908 HD12 LEU    91      -0.104   4.542   6.922  1.00  0.00      PROB H
ATOM    909 HD13 LEU    91       0.001   6.024   8.005  1.00  0.00      PROB H
ATOM    910  CD2 LEU    91       1.945   7.211   7.622  1.00  0.00      PROB C
ATOM    911 HD21 LEU    91       2.726   7.783   7.086  1.00  0.00      PROB H
ATOM    912 HD22 LEU    91       2.359   6.812   8.573  1.00  0.00      PROB H
ATOM    913 HD23 LEU    91       1.093   7.890   7.859  1.00  0.00      PROB H
ATOM    914  C   LEU    91       3.481   3.781   4.519  1.00  0.00      PROB C
ATOM    915  O   LEU    91       3.576   4.344   3.433  1.00  0.00      PROB O
ATOM    916  N   CYS    92       4.419   2.921   4.942  1.00  0.00      PROB N
ATOM    917  HN  CYS    92       4.356   2.492   5.847  1.00  0.00      PROB H
ATOM    918  CA  CYS    92       5.542   2.541   4.110  1.00  0.00      PROB C
ATOM    919  HA  CYS    92       6.054   3.442   3.801  1.00  0.00      PROB H
ATOM    920  CB  CYS    92       6.503   1.641   4.924  1.00  0.00      PROB C
ATOM    921  HB1 CYS    92       5.930   0.748   5.264  1.00  0.00      PROB H
ATOM    922  HB2 CYS    92       6.806   2.202   5.831  1.00  0.00      PROB H
ATOM    923  SG  CYS    92       8.011   1.129   4.048  1.00  0.00      PROB S
ATOM    924  HG1 CYS    92       8.549   2.329   3.976  1.00  0.00      PROB H
ATOM    925  C   CYS    92       5.111   1.842   2.838  1.00  0.00      PROB C
ATOM    926  O   CYS    92       5.534   2.182   1.736  1.00  0.00      PROB O
ATOM    927  N   MET    93       4.181   0.883   2.946  1.00  0.00      PROB N
ATOM    928  HN  MET    93       3.798   0.608   3.830  1.00  0.00      PROB H
ATOM    929  CA  MET    93       3.662   0.212   1.780  1.00  0.00      PROB C
ATOM    930  HA  MET    93       4.499  -0.160   1.203  1.00  0.00      PROB H
ATOM    931  CB  MET    93       2.772  -0.957   2.180  1.00  0.00      PROB C
ATOM    932  HB1 MET    93       2.290  -1.386   1.267  1.00  0.00      PROB H
ATOM    933  HB2 MET    93       1.974  -0.587   2.865  1.00  0.00      PROB H
ATOM    934  CG  MET    93       3.523  -2.083   2.880  1.00  0.00      PROB C
ATOM    935  HG1 MET    93       3.996  -1.719   3.814  1.00  0.00      PROB H
ATOM    936  HG2 MET    93       4.344  -2.469   2.240  1.00  0.00      PROB H
ATOM    937  SD  MET    93       2.293  -3.339   3.224  1.00  0.00      PROB S
ATOM    938  CE  MET    93       3.277  -4.509   4.124  1.00  0.00      PROB C
ATOM    939  HE1 MET    93       3.971  -3.986   4.812  1.00  0.00      PROB H
ATOM    940  HE2 MET    93       3.862  -5.121   3.408  1.00  0.00      PROB H
ATOM    941  HE3 MET    93       2.609  -5.172   4.711  1.00  0.00      PROB H
ATOM    942  C   MET    93       2.881   1.104   0.854  1.00  0.00      PROB C
ATOM    943  O   MET    93       2.941   0.965  -0.366  1.00  0.00      PROB O
ATOM    944  N   VAL    94       2.127   2.063   1.412  1.00  0.00      PROB N
ATOM    945  HN  VAL    94       2.079   2.180   2.408  1.00  0.00      PROB H
ATOM    946  CA  VAL    94       1.430   3.043   0.610  1.00  0.00      PROB C
ATOM    947  HA  VAL    94       0.829   2.511  -0.117  1.00  0.00      PROB H
ATOM    948  CB  VAL    94       0.524   3.870   1.471  1.00  0.00      PROB C
ATOM    949  HB  VAL    94       1.007   4.149   2.438  1.00  0.00      PROB H
ATOM    950  CG1 VAL    94       0.014   5.151   0.791  1.00  0.00      PROB C
ATOM    951 HG11 VAL    94      -0.390   4.907  -0.214  1.00  0.00      PROB H
ATOM    952 HG12 VAL    94       0.840   5.884   0.697  1.00  0.00      PROB H
ATOM    953 HG13 VAL    94      -0.805   5.617   1.385  1.00  0.00      PROB H
ATOM    954  CG2 VAL    94      -0.673   2.997   1.751  1.00  0.00      PROB C
ATOM    955 HG21 VAL    94      -0.471   2.101   2.369  1.00  0.00      PROB H
ATOM    956 HG22 VAL    94      -1.262   2.738   0.847  1.00  0.00      PROB H
ATOM    957 HG23 VAL    94      -1.284   3.703   2.304  1.00  0.00      PROB H
ATOM    958  C   VAL    94       2.348   3.913  -0.194  1.00  0.00      PROB C
ATOM    959  O   VAL    94       2.118   4.158  -1.378  1.00  0.00      PROB O
ATOM    960  N   VAL    95       3.455   4.369   0.418  1.00  0.00      PROB N
ATOM    961  HN  VAL    95       3.635   4.153   1.380  1.00  0.00      PROB H
ATOM    962  CA  VAL    95       4.452   5.148  -0.285  1.00  0.00      PROB C
ATOM    963  HA  VAL    95       3.950   5.983  -0.754  1.00  0.00      PROB H
ATOM    964  CB  VAL    95       5.503   5.675   0.688  1.00  0.00      PROB C
ATOM    965  HB  VAL    95       5.877   4.847   1.334  1.00  0.00      PROB H
ATOM    966  CG1 VAL    95       6.688   6.306  -0.053  1.00  0.00      PROB C
ATOM    967 HG11 VAL    95       6.312   7.037  -0.802  1.00  0.00      PROB H
ATOM    968 HG12 VAL    95       7.290   5.528  -0.565  1.00  0.00      PROB H
ATOM    969 HG13 VAL    95       7.332   6.850   0.671  1.00  0.00      PROB H
ATOM    970  CG2 VAL    95       4.866   6.751   1.581  1.00  0.00      PROB C
ATOM    971 HG21 VAL    95       4.019   6.331   2.159  1.00  0.00      PROB H
ATOM    972 HG22 VAL    95       4.494   7.590   0.956  1.00  0.00      PROB H
ATOM    973 HG23 VAL    95       5.624   7.141   2.294  1.00  0.00      PROB H
ATOM    974  C   VAL    95       5.091   4.377  -1.424  1.00  0.00      PROB C
ATOM    975  O   VAL    95       5.227   4.877  -2.546  1.00  0.00      PROB O
ATOM    976  N   VAL    96       5.465   3.107  -1.178  1.00  0.00      PROB N
ATOM    977  HN  VAL    96       5.307   2.688  -0.279  1.00  0.00      PROB H
ATOM    978  CA  VAL    96       6.067   2.269  -2.192  1.00  0.00      PROB C
ATOM    979  HA  VAL    96       6.892   2.818  -2.623  1.00  0.00      PROB H
ATOM    980  CB  VAL    96       6.598   0.979  -1.573  1.00  0.00      PROB C
ATOM    981  HB  VAL    96       5.787   0.456  -1.014  1.00  0.00      PROB H
ATOM    982  CG1 VAL    96       7.154   0.035  -2.648  1.00  0.00      PROB C
ATOM    983 HG11 VAL    96       7.862   0.582  -3.308  1.00  0.00      PROB H
ATOM    984 HG12 VAL    96       6.330  -0.389  -3.258  1.00  0.00      PROB H
ATOM    985 HG13 VAL    96       7.705  -0.799  -2.160  1.00  0.00      PROB H
ATOM    986  CG2 VAL    96       7.720   1.324  -0.583  1.00  0.00      PROB C
ATOM    987 HG21 VAL    96       7.314   1.815   0.321  1.00  0.00      PROB H
ATOM    988 HG22 VAL    96       8.471   1.990  -1.051  1.00  0.00      PROB H
ATOM    989 HG23 VAL    96       8.243   0.405  -0.262  1.00  0.00      PROB H
ATOM    990  C   VAL    96       5.134   1.985  -3.353  1.00  0.00      PROB C
ATOM    991  O   VAL    96       5.506   2.097  -4.522  1.00  0.00      PROB O
ATOM    992  N   VAL    97       3.869   1.641  -3.061  1.00  0.00      PROB N
ATOM    993  HN  VAL    97       3.538   1.598  -2.113  1.00  0.00      PROB H
ATOM    994  CA  VAL    97       2.894   1.319  -4.083  1.00  0.00      PROB C
ATOM    995  HA  VAL    97       3.366   0.650  -4.791  1.00  0.00      PROB H
ATOM    996  CB  VAL    97       1.698   0.614  -3.456  1.00  0.00      PROB C
ATOM    997  HB  VAL    97       1.347   1.182  -2.563  1.00  0.00      PROB H
ATOM    998  CG1 VAL    97       0.533   0.462  -4.433  1.00  0.00      PROB C
ATOM    999 HG11 VAL    97       0.889   0.018  -5.385  1.00  0.00      PROB H
ATOM   1000 HG12 VAL    97       0.061   1.443  -4.637  1.00  0.00      PROB H
ATOM   1001 HG13 VAL    97      -0.230  -0.222  -3.998  1.00  0.00      PROB H
ATOM   1002  CG2 VAL    97       2.126  -0.796  -3.022  1.00  0.00      PROB C
ATOM   1003 HG21 VAL    97       2.941  -0.746  -2.274  1.00  0.00      PROB H
ATOM   1004 HG22 VAL    97       2.463  -1.372  -3.910  1.00  0.00      PROB H
ATOM   1005 HG23 VAL    97       1.254  -1.321  -2.573  1.00  0.00      PROB H
ATOM   1006  C   VAL    97       2.502   2.525  -4.910  1.00  0.00      PROB C
ATOM   1007  O   VAL    97       2.367   2.466  -6.133  1.00  0.00      PROB O
ATOM   1008  N   ALA    98       2.360   3.701  -4.269  1.00  0.00      PROB N
ATOM   1009  HN  ALA    98       2.488   3.783  -3.276  1.00  0.00      PROB H
ATOM   1010  CA  ALA    98       2.067   4.919  -4.990  1.00  0.00      PROB C
ATOM   1011  HA  ALA    98       1.226   4.725  -5.641  1.00  0.00      PROB H
ATOM   1012  CB  ALA    98       1.718   6.052  -4.018  1.00  0.00      PROB C
ATOM   1013  HB1 ALA    98       2.567   6.257  -3.331  1.00  0.00      PROB H
ATOM   1014  HB2 ALA    98       0.837   5.757  -3.406  1.00  0.00      PROB H
ATOM   1015  HB3 ALA    98       1.469   6.982  -4.574  1.00  0.00      PROB H
ATOM   1016  C   ALA    98       3.199   5.343  -5.891  1.00  0.00      PROB C
ATOM   1017  O   ALA    98       2.998   5.813  -7.011  1.00  0.00      PROB O
ATOM   1018  N   THR    99       4.445   5.159  -5.427  1.00  0.00      PROB N
ATOM   1019  HN  THR    99       4.603   4.782  -4.512  1.00  0.00      PROB H
ATOM   1020  CA  THR    99       5.614   5.429  -6.238  1.00  0.00      PROB C
ATOM   1021  HA  THR    99       5.531   6.436  -6.628  1.00  0.00      PROB H
ATOM   1022  CB  THR    99       6.877   5.311  -5.409  1.00  0.00      PROB C
ATOM   1023  HB  THR    99       6.954   4.294  -4.956  1.00  0.00      PROB H
ATOM   1024  OG1 THR    99       6.878   6.272  -4.359  1.00  0.00      PROB O
ATOM   1025  HG1 THR    99       6.260   5.924  -3.693  1.00  0.00      PROB H
ATOM   1026  CG2 THR    99       8.110   5.561  -6.272  1.00  0.00      PROB C
ATOM   1027 HG21 THR    99       8.081   6.583  -6.708  1.00  0.00      PROB H
ATOM   1028 HG22 THR    99       8.204   4.814  -7.083  1.00  0.00      PROB H
ATOM   1029 HG23 THR    99       9.019   5.468  -5.651  1.00  0.00      PROB H
ATOM   1030  C   THR    99       5.708   4.524  -7.446  1.00  0.00      PROB C
ATOM   1031  O   THR    99       5.975   4.972  -8.564  1.00  0.00      PROB O
ATOM   1032  N   ILE   100       5.470   3.213  -7.264  1.00  0.00      PROB N
ATOM   1033  HN  ILE   100       5.227   2.842  -6.364  1.00  0.00      PROB H
ATOM   1034  CA  ILE   100       5.522   2.269  -8.362  1.00  0.00      PROB C
ATOM   1035  HA  ILE   100       6.452   2.431  -8.891  1.00  0.00      PROB H
ATOM   1036  CB  ILE   100       5.512   0.842  -7.843  1.00  0.00      PROB C
ATOM   1037  HB  ILE   100       4.668   0.723  -7.122  1.00  0.00      PROB H
ATOM   1038  CG2 ILE   100       5.335  -0.186  -8.974  1.00  0.00      PROB C
ATOM   1039 HG21 ILE   100       6.180  -0.100  -9.690  1.00  0.00      PROB H
ATOM   1040 HG22 ILE   100       4.382  -0.032  -9.514  1.00  0.00      PROB H
ATOM   1041 HG23 ILE   100       5.334  -1.216  -8.561  1.00  0.00      PROB H
ATOM   1042  CG1 ILE   100       6.837   0.573  -7.113  1.00  0.00      PROB C
ATOM   1043 HG11 ILE   100       7.045   1.393  -6.391  1.00  0.00      PROB H
ATOM   1044 HG12 ILE   100       7.665   0.543  -7.858  1.00  0.00      PROB H
ATOM   1045  CD  ILE   100       6.812  -0.740  -6.346  1.00  0.00      PROB C
ATOM   1046  HD1 ILE   100       6.823  -1.601  -7.048  1.00  0.00      PROB H
ATOM   1047  HD2 ILE   100       5.903  -0.798  -5.709  1.00  0.00      PROB H
ATOM   1048  HD3 ILE   100       7.712  -0.790  -5.701  1.00  0.00      PROB H
ATOM   1049  C   ILE   100       4.452   2.521  -9.391  1.00  0.00      PROB C
ATOM   1050  O   ILE   100       4.712   2.488 -10.594  1.00  0.00      PROB O
ATOM   1051  N   LYS   101       3.221   2.826  -8.942  1.00  0.00      PROB N
ATOM   1052  HN  LYS   101       3.002   2.875  -7.963  1.00  0.00      PROB H
ATOM   1053  CA  LYS   101       2.154   3.072  -9.882  1.00  0.00      PROB C
ATOM   1054  HA  LYS   101       2.228   2.342 -10.676  1.00  0.00      PROB H
ATOM   1055  CB  LYS   101       0.783   2.949  -9.187  1.00  0.00      PROB C
ATOM   1056  HB1 LYS   101      -0.020   3.301  -9.877  1.00  0.00      PROB H
ATOM   1057  HB2 LYS   101       0.778   3.588  -8.277  1.00  0.00      PROB H
ATOM   1058  CG  LYS   101       0.447   1.514  -8.780  1.00  0.00      PROB C
ATOM   1059  HG1 LYS   101      -0.463   1.529  -8.140  1.00  0.00      PROB H
ATOM   1060  HG2 LYS   101       1.278   1.088  -8.172  1.00  0.00      PROB H
ATOM   1061  CD  LYS   101       0.193   0.649 -10.016  1.00  0.00      PROB C
ATOM   1062  HD1 LYS   101       1.125   0.617 -10.623  1.00  0.00      PROB H
ATOM   1063  HD2 LYS   101      -0.612   1.132 -10.617  1.00  0.00      PROB H
ATOM   1064  CE  LYS   101      -0.234  -0.761  -9.633  1.00  0.00      PROB C
ATOM   1065  HE1 LYS   101      -1.197  -0.735  -9.081  1.00  0.00      PROB H
ATOM   1066  HE2 LYS   101       0.550  -1.205  -8.998  1.00  0.00      PROB H
ATOM   1067  NZ  LYS   101      -0.372  -1.594 -10.832  1.00  0.00      PROB N
ATOM   1068  HZ1 LYS   101       0.397  -2.297 -10.865  1.00  0.00      PROB H
ATOM   1069  HZ2 LYS   101      -0.348  -0.996 -11.678  1.00  0.00      PROB H
ATOM   1070  HZ3 LYS   101      -1.299  -2.117 -10.838  1.00  0.00      PROB H
ATOM   1071  C   LYS   101       2.237   4.400 -10.588  1.00  0.00      PROB C
ATOM   1072  O   LYS   101       1.742   4.545 -11.704  1.00  0.00      PROB O
ATOM   1073  N   SER   102       2.888   5.406  -9.978  1.00  0.00      PROB N
ATOM   1074  HN  SER   102       3.314   5.293  -9.078  1.00  0.00      PROB H
ATOM   1075  CA  SER   102       2.891   6.722 -10.594  1.00  0.00      PROB C
ATOM   1076  HA  SER   102       2.112   6.781 -11.342  1.00  0.00      PROB H
ATOM   1077  CB  SER   102       2.619   7.831  -9.543  1.00  0.00      PROB C
ATOM   1078  HB1 SER   102       1.662   7.589  -9.024  1.00  0.00      PROB H
ATOM   1079  HB2 SER   102       2.505   8.813 -10.051  1.00  0.00      PROB H
ATOM   1080  OG  SER   102       3.637   7.917  -8.545  1.00  0.00      PROB O
ATOM   1081  HG1 SER   102       3.486   7.158  -7.956  1.00  0.00      PROB H
ATOM   1082  C   SER   102       4.170   7.038 -11.338  1.00  0.00      PROB C
ATOM   1083  O   SER   102       4.141   7.506 -12.474  1.00  0.00      PROB O
ATOM   1084  N   VAL   103       5.344   6.786 -10.729  1.00  0.00      PROB N
ATOM   1085  HN  VAL   103       5.386   6.306  -9.853  1.00  0.00      PROB H
ATOM   1086  CA  VAL   103       6.589   7.301 -11.254  1.00  0.00      PROB C
ATOM   1087  HA  VAL   103       6.419   8.279 -11.670  1.00  0.00      PROB H
ATOM   1088  CB  VAL   103       7.623   7.419 -10.138  1.00  0.00      PROB C
ATOM   1089  HB  VAL   103       7.660   6.474  -9.552  1.00  0.00      PROB H
ATOM   1090  CG1 VAL   103       9.019   7.710 -10.695  1.00  0.00      PROB C
ATOM   1091 HG11 VAL   103       8.968   8.568 -11.400  1.00  0.00      PROB H
ATOM   1092 HG12 VAL   103       9.419   6.825 -11.222  1.00  0.00      PROB H
ATOM   1093 HG13 VAL   103       9.706   7.978  -9.865  1.00  0.00      PROB H
ATOM   1094  CG2 VAL   103       7.228   8.564  -9.193  1.00  0.00      PROB C
ATOM   1095 HG21 VAL   103       6.238   8.364  -8.734  1.00  0.00      PROB H
ATOM   1096 HG22 VAL   103       7.178   9.524  -9.750  1.00  0.00      PROB H
ATOM   1097 HG23 VAL   103       7.977   8.654  -8.376  1.00  0.00      PROB H
ATOM   1098  C   VAL   103       7.092   6.464 -12.404  1.00  0.00      PROB C
ATOM   1099  O   VAL   103       7.470   6.969 -13.457  1.00  0.00      PROB O
ATOM   1100  N   SER   104       7.114   5.125 -12.219  1.00  0.00      PROB N
ATOM   1101  HN  SER   104       6.838   4.785 -11.324  1.00  0.00      PROB H
ATOM   1102  CA  SER   104       7.365   4.115 -13.247  1.00  0.00      PROB C
ATOM   1103  HA  SER   104       7.246   3.161 -12.749  1.00  0.00      PROB H
ATOM   1104  CB  SER   104       6.390   4.149 -14.452  1.00  0.00      PROB C
ATOM   1105  HB1 SER   104       5.344   4.189 -14.073  1.00  0.00      PROB H
ATOM   1106  HB2 SER   104       6.512   3.222 -15.056  1.00  0.00      PROB H
ATOM   1107  OG  SER   104       6.638   5.269 -15.300  1.00  0.00      PROB O
ATOM   1108  HG1 SER   104       6.670   6.036 -14.688  1.00  0.00      PROB H
ATOM   1109  C   SER   104       8.770   4.099 -13.799  1.00  0.00      PROB C
ATOM   1110  O   SER   104       9.117   3.282 -14.648  1.00  0.00      PROB O
ATOM   1111  N   PHE   105       9.674   4.945 -13.289  1.00  0.00      PROB N
ATOM   1112  HN  PHE   105       9.382   5.770 -12.801  1.00  0.00      PROB H
ATOM   1113  CA  PHE   105      11.096   4.740 -13.438  1.00  0.00      PROB C
ATOM   1114  HA  PHE   105      11.317   4.642 -14.493  1.00  0.00      PROB H
ATOM   1115  CB  PHE   105      11.867   5.943 -12.856  1.00  0.00      PROB C
ATOM   1116  HB1 PHE   105      11.473   6.187 -11.848  1.00  0.00      PROB H
ATOM   1117  HB2 PHE   105      11.738   6.828 -13.517  1.00  0.00      PROB H
ATOM   1118  CG  PHE   105      13.340   5.679 -12.717  1.00  0.00      PROB C
ATOM   1119  CD1 PHE   105      14.166   5.670 -13.846  1.00  0.00      PROB C
ATOM   1120  HD1 PHE   105      13.744   5.875 -14.818  1.00  0.00      PROB H
ATOM   1121  CE1 PHE   105      15.540   5.443 -13.714  1.00  0.00      PROB C
ATOM   1122  HE1 PHE   105      16.171   5.476 -14.589  1.00  0.00      PROB H
ATOM   1123  CZ  PHE   105      16.093   5.220 -12.448  1.00  0.00      PROB C
ATOM   1124  HZ  PHE   105      17.156   5.079 -12.345  1.00  0.00      PROB H
ATOM   1125  CD2 PHE   105      13.896   5.417 -11.456  1.00  0.00      PROB C
ATOM   1126  HD2 PHE   105      13.264   5.434 -10.582  1.00  0.00      PROB H
ATOM   1127  CE2 PHE   105      15.269   5.203 -11.317  1.00  0.00      PROB C
ATOM   1128  HE2 PHE   105      15.689   5.049 -10.337  1.00  0.00      PROB H
ATOM   1129  C   PHE   105      11.532   3.452 -12.774  1.00  0.00      PROB C
ATOM   1130  O   PHE   105      12.398   2.724 -13.253  1.00  0.00      PROB O
ATOM   1131  N   TYR   106      10.883   3.123 -11.642  1.00  0.00      PROB N
ATOM   1132  HN  TYR   106      10.117   3.662 -11.315  1.00  0.00      PROB H
ATOM   1133  CA  TYR   106      11.366   2.101 -10.752  1.00  0.00      PROB C
ATOM   1134  HA  TYR   106      12.425   2.168 -10.729  1.00  0.00      PROB H
ATOM   1135  CB  TYR   106      10.840   2.328  -9.323  1.00  0.00      PROB C
ATOM   1136  HB1 TYR   106      11.032   1.451  -8.666  1.00  0.00      PROB H
ATOM   1137  HB2 TYR   106       9.753   2.536  -9.349  1.00  0.00      PROB H
ATOM   1138  CG  TYR   106      11.531   3.499  -8.709  1.00  0.00      PROB C
ATOM   1139  CD1 TYR   106      12.741   3.312  -8.024  1.00  0.00      PROB C
ATOM   1140  HD1 TYR   106      13.174   2.328  -7.945  1.00  0.00      PROB H
ATOM   1141  CE1 TYR   106      13.392   4.393  -7.429  1.00  0.00      PROB C
ATOM   1142  HE1 TYR   106      14.323   4.238  -6.904  1.00  0.00      PROB H
ATOM   1143  CZ  TYR   106      12.834   5.663  -7.530  1.00  0.00      PROB C
ATOM   1144  OH  TYR   106      13.525   6.732  -6.971  1.00  0.00      PROB O
ATOM   1145  HH  TYR   106      14.294   6.365  -6.542  1.00  0.00      PROB H
ATOM   1146  CD2 TYR   106      10.971   4.785  -8.784  1.00  0.00      PROB C
ATOM   1147  HD2 TYR   106      10.042   4.940  -9.306  1.00  0.00      PROB H
ATOM   1148  CE2 TYR   106      11.627   5.871  -8.198  1.00  0.00      PROB C
ATOM   1149  HE2 TYR   106      11.212   6.866  -8.265  1.00  0.00      PROB H
ATOM   1150  C   TYR   106      11.021   0.700 -11.178  1.00  0.00      PROB C
ATOM   1151  O   TYR   106      11.327  -0.259 -10.480  1.00  0.00      PROB O
ATOM   1152  N   THR   107      10.366   0.544 -12.339  1.00  0.00      PROB N
ATOM   1153  HN  THR   107      10.149   1.327 -12.917  1.00  0.00      PROB H
ATOM   1154  CA  THR   107       9.956  -0.774 -12.780  1.00  0.00      PROB C
ATOM   1155  HA  THR   107      10.232  -1.516 -12.046  1.00  0.00      PROB H
ATOM   1156  CB  THR   107       8.449  -0.821 -12.976  1.00  0.00      PROB C
ATOM   1157  HB  THR   107       7.945  -0.484 -12.036  1.00  0.00      PROB H
ATOM   1158  OG1 THR   107       8.009  -2.136 -13.275  1.00  0.00      PROB O
ATOM   1159  HG1 THR   107       8.687  -2.498 -13.869  1.00  0.00      PROB H
ATOM   1160  CG2 THR   107       8.008   0.115 -14.111  1.00  0.00      PROB C
ATOM   1161 HG21 THR   107       8.467  -0.178 -15.077  1.00  0.00      PROB H
ATOM   1162 HG22 THR   107       8.293   1.160 -13.881  1.00  0.00      PROB H
ATOM   1163 HG23 THR   107       6.903   0.076 -14.224  1.00  0.00      PROB H
ATOM   1164  C   THR   107      10.637  -1.223 -14.052  1.00  0.00      PROB C
ATOM   1165  O   THR   107      10.571  -2.400 -14.406  1.00  0.00      PROB O
ATOM   1166  N   ARG   108      11.315  -0.326 -14.793  1.00  0.00      PROB N
ATOM   1167  HN  ARG   108      11.358   0.638 -14.564  1.00  0.00      PROB H
ATOM   1168  CA  ARG   108      12.051  -0.763 -15.952  1.00  0.00      PROB C
ATOM   1169  HA  ARG   108      11.511  -1.566 -16.437  1.00  0.00      PROB H
ATOM   1170  CB  ARG   108      12.220   0.372 -16.970  1.00  0.00      PROB C
ATOM   1171  HB1 ARG   108      11.220   0.824 -17.147  1.00  0.00      PROB H
ATOM   1172  HB2 ARG   108      12.581  -0.044 -17.942  1.00  0.00      PROB H
ATOM   1173  CG  ARG   108      13.192   1.478 -16.544  1.00  0.00      PROB C
ATOM   1174  HG1 ARG   108      14.226   1.059 -16.530  1.00  0.00      PROB H
ATOM   1175  HG2 ARG   108      12.965   1.835 -15.521  1.00  0.00      PROB H
ATOM   1176  CD  ARG   108      13.184   2.645 -17.526  1.00  0.00      PROB C
ATOM   1177  HD1 ARG   108      13.295   2.265 -18.567  1.00  0.00      PROB H
ATOM   1178  HD2 ARG   108      13.982   3.371 -17.273  1.00  0.00      PROB H
ATOM   1179  NE  ARG   108      11.879   3.344 -17.399  1.00  0.00      PROB N
ATOM   1180  HE  ARG   108      11.242   3.008 -16.715  1.00  0.00      PROB H
ATOM   1181  CZ  ARG   108      11.548   4.341 -18.197  1.00  0.00      PROB C
ATOM   1182  NH1 ARG   108      12.372   4.804 -19.128  1.00  0.00      PROB N
ATOM   1183 HH11 ARG   108      13.242   4.310 -19.229  1.00  0.00      PROB H
ATOM   1184 HH12 ARG   108      12.072   5.530 -19.736  1.00  0.00      PROB H
ATOM   1185  NH2 ARG   108      10.360   4.887 -18.053  1.00  0.00      PROB N
ATOM   1186 HH21 ARG   108       9.755   4.570 -17.323  1.00  0.00      PROB H
ATOM   1187 HH22 ARG   108      10.116   5.694 -18.569  1.00  0.00      PROB H
ATOM   1188  C   ARG   108      13.402  -1.303 -15.535  1.00  0.00      PROB C
ATOM   1189  O   ARG   108      13.990  -0.914 -14.521  1.00  0.00      PROB O
ATOM   1190  N   LYS   109      13.931  -2.245 -16.328  1.00  0.00      PROB N
ATOM   1191  HN  LYS   109      13.462  -2.565 -17.145  1.00  0.00      PROB H
ATOM   1192  CA  LYS   109      15.212  -2.843 -16.033  1.00  0.00      PROB C
ATOM   1193  HA  LYS   109      15.333  -2.904 -14.957  1.00  0.00      PROB H
ATOM   1194  CB  LYS   109      15.300  -4.276 -16.619  1.00  0.00      PROB C
ATOM   1195  HB1 LYS   109      14.719  -4.943 -15.941  1.00  0.00      PROB H
ATOM   1196  HB2 LYS   109      16.359  -4.621 -16.598  1.00  0.00      PROB H
ATOM   1197  CG  LYS   109      14.731  -4.423 -18.041  1.00  0.00      PROB C
ATOM   1198  HG1 LYS   109      15.294  -3.762 -18.737  1.00  0.00      PROB H
ATOM   1199  HG2 LYS   109      13.660  -4.122 -18.059  1.00  0.00      PROB H
ATOM   1200  CD  LYS   109      14.826  -5.858 -18.579  1.00  0.00      PROB C
ATOM   1201  HD1 LYS   109      14.277  -6.545 -17.896  1.00  0.00      PROB H
ATOM   1202  HD2 LYS   109      15.898  -6.172 -18.556  1.00  0.00      PROB H
ATOM   1203  CE  LYS   109      14.279  -5.989 -20.003  1.00  0.00      PROB C
ATOM   1204  HE1 LYS   109      14.859  -5.343 -20.699  1.00  0.00      PROB H
ATOM   1205  HE2 LYS   109      13.205  -5.701 -20.029  1.00  0.00      PROB H
ATOM   1206  NZ  LYS   109      14.383  -7.375 -20.473  1.00  0.00      PROB N
ATOM   1207  HZ1 LYS   109      13.637  -7.964 -20.063  1.00  0.00      PROB H
ATOM   1208  HZ2 LYS   109      15.293  -7.797 -20.100  1.00  0.00      PROB H
ATOM   1209  HZ3 LYS   109      14.369  -7.426 -21.501  1.00  0.00      PROB H
ATOM   1210  C   LYS   109      16.368  -2.008 -16.539  1.00  0.00      PROB C
ATOM   1211  O   LYS   109      17.321  -1.763 -15.806  1.00  0.00      PROB O
ATOM   1212  N   ASP   110      16.276  -1.557 -17.814  1.00  0.00      PROB N
ATOM   1213  HN  ASP   110      15.470  -1.778 -18.350  1.00  0.00      PROB H
ATOM   1214  CA  ASP   110      17.208  -0.657 -18.475  1.00  0.00      PROB C
ATOM   1215  HA  ASP   110      16.880  -0.573 -19.505  1.00  0.00      PROB H
ATOM   1216  CB  ASP   110      17.218   0.750 -17.822  1.00  0.00      PROB C
ATOM   1217  HB1 ASP   110      18.169   1.282 -18.028  1.00  0.00      PROB H
ATOM   1218  HB2 ASP   110      17.095   0.652 -16.728  1.00  0.00      PROB H
ATOM   1219  CG  ASP   110      16.114   1.641 -18.350  1.00  0.00      PROB C
ATOM   1220  OD1 ASP   110      16.070   2.832 -17.941  1.00  0.00      PROB O
ATOM   1221  OD2 ASP   110      15.236   1.140 -19.093  1.00  0.00      PROB O
ATOM   1222  C   ASP   110      18.621  -1.202 -18.583  1.00  0.00      PROB C
ATOM   1223  O   ASP   110      19.587  -0.480 -18.829  1.00  0.00      PROB O
ATOM   1224  N   GLY   111      18.781  -2.531 -18.463  1.00  0.00      PROB N
ATOM   1225  HN  GLY   111      17.997  -3.112 -18.272  1.00  0.00      PROB H
ATOM   1226  CA  GLY   111      20.084  -3.147 -18.432  1.00  0.00      PROB C
ATOM   1227  HA1 GLY   111      20.648  -2.721 -19.250  1.00  0.00      PROB H
ATOM   1228  HA2 GLY   111      19.927  -4.208 -18.528  1.00  0.00      PROB H
ATOM   1229  C   GLY   111      20.890  -2.914 -17.181  1.00  0.00      PROB C
ATOM   1230  O   GLY   111      20.667  -1.994 -16.401  1.00  0.00      PROB O
ATOM   1231  N   GLN   112      21.891  -3.797 -16.976  1.00  0.00      PROB N
ATOM   1232  HN  GLN   112      21.947  -4.606 -17.543  1.00  0.00      PROB H
ATOM   1233  CA  GLN   112      22.961  -3.639 -16.006  1.00  0.00      PROB C
ATOM   1234  HA  GLN   112      23.565  -4.536 -16.043  1.00  0.00      PROB H
ATOM   1235  CB  GLN   112      23.850  -2.417 -16.299  1.00  0.00      PROB C
ATOM   1236  HB1 GLN   112      24.814  -2.559 -15.758  1.00  0.00      PROB H
ATOM   1237  HB2 GLN   112      23.336  -1.513 -15.888  1.00  0.00      PROB H
ATOM   1238  CG  GLN   112      24.123  -2.170 -17.806  1.00  0.00      PROB C
ATOM   1239  HG1 GLN   112      23.173  -1.998 -18.351  1.00  0.00      PROB H
ATOM   1240  HG2 GLN   112      24.631  -3.044 -18.253  1.00  0.00      PROB H
ATOM   1241  CD  GLN   112      24.978  -0.926 -18.047  1.00  0.00      PROB C
ATOM   1242  OE1 GLN   112      25.318  -0.544 -19.165  1.00  0.00      PROB O
ATOM   1243  NE2 GLN   112      25.359  -0.253 -16.944  1.00  0.00      PROB N
ATOM   1244 HE21 GLN   112      25.084  -0.573 -16.040  1.00  0.00      PROB H
ATOM   1245 HE22 GLN   112      25.944   0.543 -17.052  1.00  0.00      PROB H
ATOM   1246  C   GLN   112      22.445  -3.566 -14.601  1.00  0.00      PROB C
ATOM   1247  O   GLN   112      22.726  -2.678 -13.800  1.00  0.00      PROB O
ATOM   1248  N   LEU   113      21.718  -4.598 -14.255  1.00  0.00      PROB N
ATOM   1249  HN  LEU   113      21.357  -5.283 -14.882  1.00  0.00      PROB H
ATOM   1250  CA  LEU   113      21.379  -4.739 -12.914  1.00  0.00      PROB C
ATOM   1251  HA  LEU   113      21.163  -3.820 -12.391  1.00  0.00      PROB H
ATOM   1252  CB  LEU   113      20.119  -5.497 -12.983  1.00  0.00      PROB C
ATOM   1253  HB1 LEU   113      19.944  -5.337 -11.912  1.00  0.00      PROB H
ATOM   1254  HB2 LEU   113      20.418  -6.498 -13.383  1.00  0.00      PROB H
ATOM   1255  CG  LEU   113      18.756  -5.131 -13.597  1.00  0.00      PROB C
ATOM   1256  HG  LEU   113      18.953  -5.069 -14.681  1.00  0.00      PROB H
ATOM   1257  CD1 LEU   113      17.578  -6.150 -13.437  1.00  0.00      PROB C
ATOM   1258 HD11 LEU   113      17.122  -6.145 -12.433  1.00  0.00      PROB H
ATOM   1259 HD12 LEU   113      17.879  -7.195 -13.644  1.00  0.00      PROB H
ATOM   1260 HD13 LEU   113      16.726  -5.891 -14.079  1.00  0.00      PROB H
ATOM   1261  CD2 LEU   113      18.300  -3.805 -13.026  1.00  0.00      PROB C
ATOM   1262 HD21 LEU   113      18.656  -2.994 -13.687  1.00  0.00      PROB H
ATOM   1263 HD22 LEU   113      18.736  -3.660 -12.020  1.00  0.00      PROB H
ATOM   1264 HD23 LEU   113      17.191  -3.783 -12.946  1.00  0.00      PROB H
ATOM   1265  C   LEU   113      22.445  -5.515 -12.127  1.00  0.00      PROB C
ATOM   1266  O   LEU   113      23.141  -6.392 -12.650  1.00  0.00      PROB O
ATOM   1267  N   ILE   114      22.600  -5.199 -10.829  1.00  0.00      PROB N
ATOM   1268  HN  ILE   114      21.949  -4.623 -10.343  1.00  0.00      PROB H
ATOM   1269  CA  ILE   114      23.733  -5.655 -10.059  1.00  0.00      PROB C
ATOM   1270  HA  ILE   114      24.575  -5.796 -10.727  1.00  0.00      PROB H
ATOM   1271  CB  ILE   114      24.157  -4.667  -8.982  1.00  0.00      PROB C
ATOM   1272  HB  ILE   114      23.358  -4.561  -8.214  1.00  0.00      PROB H
ATOM   1273  CG2 ILE   114      25.446  -5.150  -8.288  1.00  0.00      PROB C
ATOM   1274 HG21 ILE   114      26.267  -5.231  -9.032  1.00  0.00      PROB H
ATOM   1275 HG22 ILE   114      25.303  -6.131  -7.793  1.00  0.00      PROB H
ATOM   1276 HG23 ILE   114      25.740  -4.415  -7.507  1.00  0.00      PROB H
ATOM   1277  CG1 ILE   114      24.436  -3.286  -9.602  1.00  0.00      PROB C
ATOM   1278 HG11 ILE   114      24.738  -3.401 -10.665  1.00  0.00      PROB H
ATOM   1279 HG12 ILE   114      25.297  -2.887  -9.047  1.00  0.00      PROB H
ATOM   1280  CD  ILE   114      23.301  -2.274  -9.475  1.00  0.00      PROB C
ATOM   1281  HD1 ILE   114      23.052  -2.097  -8.406  1.00  0.00      PROB H
ATOM   1282  HD2 ILE   114      22.401  -2.654  -9.999  1.00  0.00      PROB H
ATOM   1283  HD3 ILE   114      23.600  -1.304  -9.931  1.00  0.00      PROB H
ATOM   1284  C   ILE   114      23.410  -6.999  -9.487  1.00  0.00      PROB C
ATOM   1285  O   ILE   114      22.998  -7.164  -8.342  1.00  0.00      PROB O
ATOM   1286  N   TYR   115      23.611  -8.025 -10.318  1.00  0.00      PROB N
ATOM   1287  HN  TYR   115      23.708  -7.858 -11.296  1.00  0.00      PROB H
ATOM   1288  CA  TYR   115      23.495  -9.364  -9.831  1.00  0.00      PROB C
ATOM   1289  HA  TYR   115      23.619  -9.423  -8.763  1.00  0.00      PROB H
ATOM   1290  CB  TYR   115      22.161 -10.072 -10.219  1.00  0.00      PROB C
ATOM   1291  HB1 TYR   115      21.853 -10.812  -9.456  1.00  0.00      PROB H
ATOM   1292  HB2 TYR   115      22.124 -10.526 -11.223  1.00  0.00      PROB H
ATOM   1293  CG  TYR   115      21.134  -9.071 -10.234  1.00  0.00      PROB C
ATOM   1294  CD1 TYR   115      20.789  -8.507 -11.452  1.00  0.00      PROB C
ATOM   1295  HD1 TYR   115      21.206  -8.722 -12.416  1.00  0.00      PROB H
ATOM   1296  CE1 TYR   115      19.798  -7.619 -11.427  1.00  0.00      PROB C
ATOM   1297  HE1 TYR   115      19.205  -7.506 -12.297  1.00  0.00      PROB H
ATOM   1298  CZ  TYR   115      19.459  -6.941 -10.316  1.00  0.00      PROB C
ATOM   1299  OH  TYR   115      18.394  -6.198 -10.673  1.00  0.00      PROB O
ATOM   1300  HH  TYR   115      17.941  -6.005  -9.843  1.00  0.00      PROB H
ATOM   1301  CD2 TYR   115      20.546  -8.622  -9.048  1.00  0.00      PROB C
ATOM   1302  HD2 TYR   115      20.688  -9.136  -8.119  1.00  0.00      PROB H
ATOM   1303  CE2 TYR   115      19.806  -7.442  -9.078  1.00  0.00      PROB C
ATOM   1304  HE2 TYR   115      19.250  -7.136  -8.216  1.00  0.00      PROB H
ATOM   1305  C   TYR   115      24.672 -10.077 -10.347  1.00  0.00      PROB C
ATOM   1306  O   TYR   115      25.091 -11.018  -9.685  1.00  0.00      PROB O
ATOM   1307  N   THR   116      25.134  -9.801 -11.623  1.00  0.00      PROB N
ATOM   1308  HN  THR   116      24.694  -9.095 -12.159  1.00  0.00      PROB H
ATOM   1309  CA  THR   116      26.206 -10.526 -12.352  1.00  0.00      PROB C
ATOM   1310  HA  THR   116      26.443  -9.895 -13.210  1.00  0.00      PROB H
ATOM   1311  CB  THR   116      27.461 -10.645 -11.508  1.00  0.00      PROB C
ATOM   1312  HB  THR   116      28.375 -10.811 -12.137  1.00  0.00      PROB H
ATOM   1313  OG1 THR   116      27.397 -11.644 -10.517  1.00  0.00      PROB O
ATOM   1314  HG1 THR   116      26.495 -11.541 -10.153  1.00  0.00      PROB H
ATOM   1315  CG2 THR   116      27.615  -9.347 -10.762  1.00  0.00      PROB C
ATOM   1316 HG21 THR   116      26.804  -8.738 -10.362  1.00  0.00      PROB H
ATOM   1317 HG22 THR   116      27.888  -8.703 -11.589  1.00  0.00      PROB H
ATOM   1318 HG23 THR   116      28.316  -9.473  -9.915  1.00  0.00      PROB H
ATOM   1319  C   THR   116      25.916 -11.892 -13.026  1.00  0.00      PROB C
ATOM   1320  O   THR   116      26.808 -12.347 -13.734  1.00  0.00      PROB O
ATOM   1321  N   PRO   117      24.719 -12.514 -13.004  1.00  0.00      PROB N
ATOM   1322  CD  PRO   117      24.056 -12.689 -11.804  1.00  0.00      PROB C
ATOM   1323  HD1 PRO   117      22.993 -12.384 -11.982  1.00  0.00      PROB H
ATOM   1324  HD2 PRO   117      23.900 -11.794 -11.376  1.00  0.00      PROB H
ATOM   1325  CA  PRO   117      24.409 -13.774 -13.631  1.00  0.00      PROB C
ATOM   1326  HA  PRO   117      24.886 -13.820 -14.561  1.00  0.00      PROB H
ATOM   1327  CB  PRO   117      24.757 -14.880 -12.625  1.00  0.00      PROB C
ATOM   1328  HB1 PRO   117      25.784 -15.266 -12.773  1.00  0.00      PROB H
ATOM   1329  HB2 PRO   117      24.056 -15.747 -12.682  1.00  0.00      PROB H
ATOM   1330  CG  PRO   117      24.608 -14.119 -11.324  1.00  0.00      PROB C
ATOM   1331  HG1 PRO   117      24.005 -14.823 -10.711  1.00  0.00      PROB H
ATOM   1332  HG2 PRO   117      25.553 -14.162 -10.744  1.00  0.00      PROB H
ATOM   1333  C   PRO   117      22.888 -13.710 -13.839  1.00  0.00      PROB C
ATOM   1334  O   PRO   117      22.119 -14.525 -13.346  1.00  0.00      PROB O
ATOM   1335  N   PHE   118      22.427 -12.562 -14.355  1.00  0.00      PROB N
ATOM   1336  HN  PHE   118      23.085 -11.867 -14.633  1.00  0.00      PROB H
ATOM   1337  CA  PHE   118      21.030 -12.189 -14.423  1.00  0.00      PROB C
ATOM   1338  HA  PHE   118      20.608 -12.195 -13.421  1.00  0.00      PROB H
ATOM   1339  CB  PHE   118      20.873 -10.767 -15.035  1.00  0.00      PROB C
ATOM   1340  HB1 PHE   118      20.672 -10.031 -14.229  1.00  0.00      PROB H
ATOM   1341  HB2 PHE   118      20.019 -10.735 -15.747  1.00  0.00      PROB H
ATOM   1342  CG  PHE   118      22.120 -10.337 -15.769  1.00  0.00      PROB C
ATOM   1343  CD1 PHE   118      22.284 -10.644 -17.128  1.00  0.00      PROB C
ATOM   1344  HD1 PHE   118      21.503 -11.158 -17.666  1.00  0.00      PROB H
ATOM   1345  CE1 PHE   118      23.461 -10.301 -17.799  1.00  0.00      PROB C
ATOM   1346  HE1 PHE   118      23.580 -10.551 -18.845  1.00  0.00      PROB H
ATOM   1347  CZ  PHE   118      24.486  -9.640 -17.116  1.00  0.00      PROB C
ATOM   1348  HZ  PHE   118      25.392  -9.375 -17.641  1.00  0.00      PROB H
ATOM   1349  CD2 PHE   118      23.154  -9.662 -15.093  1.00  0.00      PROB C
ATOM   1350  HD2 PHE   118      23.042  -9.433 -14.044  1.00  0.00      PROB H
ATOM   1351  CE2 PHE   118      24.336  -9.322 -15.761  1.00  0.00      PROB C
ATOM   1352  HE2 PHE   118      25.131  -8.809 -15.238  1.00  0.00      PROB H
ATOM   1353  C   PHE   118      20.204 -13.174 -15.207  1.00  0.00      PROB C
ATOM   1354  O   PHE   118      19.321 -13.817 -14.654  1.00  0.00      PROB O
ATOM   1355  N   THR   119      20.524 -13.327 -16.501  1.00  0.00      PROB N
ATOM   1356  HN  THR   119      21.231 -12.737 -16.881  1.00  0.00      PROB H
ATOM   1357  CA  THR   119      19.973 -14.361 -17.357  1.00  0.00      PROB C
ATOM   1358  HA  THR   119      20.333 -14.105 -18.333  1.00  0.00      PROB H
ATOM   1359  CB  THR   119      20.466 -15.764 -16.973  1.00  0.00      PROB C
ATOM   1360  HB  THR   119      20.307 -15.899 -15.878  1.00  0.00      PROB H
ATOM   1361  OG1 THR   119      21.859 -15.906 -17.231  1.00  0.00      PROB O
ATOM   1362  HG1 THR   119      21.946 -16.104 -18.167  1.00  0.00      PROB H
ATOM   1363  CG2 THR   119      19.742 -16.927 -17.671  1.00  0.00      PROB C
ATOM   1364 HG21 THR   119      19.353 -16.620 -18.656  1.00  0.00      PROB H
ATOM   1365 HG22 THR   119      18.873 -17.231 -17.047  1.00  0.00      PROB H
ATOM   1366 HG23 THR   119      20.405 -17.806 -17.779  1.00  0.00      PROB H
ATOM   1367  C   THR   119      18.467 -14.270 -17.468  1.00  0.00      PROB C
ATOM   1368  O   THR   119      17.699 -15.119 -17.030  1.00  0.00      PROB O
ATOM   1369  N   GLU   120      17.974 -13.163 -18.041  1.00  0.00      PROB N
ATOM   1370  HN  GLU   120      18.574 -12.457 -18.405  1.00  0.00      PROB H
ATOM   1371  CA  GLU   120      16.550 -12.878 -18.071  1.00  0.00      PROB C
ATOM   1372  HA  GLU   120      16.160 -13.022 -17.071  1.00  0.00      PROB H
ATOM   1373  CB  GLU   120      16.314 -11.416 -18.521  1.00  0.00      PROB C
ATOM   1374  HB1 GLU   120      15.257 -11.154 -18.284  1.00  0.00      PROB H
ATOM   1375  HB2 GLU   120      16.464 -11.340 -19.620  1.00  0.00      PROB H
ATOM   1376  CG  GLU   120      17.240 -10.382 -17.831  1.00  0.00      PROB C
ATOM   1377  HG1 GLU   120      18.301 -10.599 -18.070  1.00  0.00      PROB H
ATOM   1378  HG2 GLU   120      17.106 -10.421 -16.730  1.00  0.00      PROB H
ATOM   1379  CD  GLU   120      17.007  -8.938 -18.259  1.00  0.00      PROB C
ATOM   1380  OE1 GLU   120      17.753  -8.073 -17.737  1.00  0.00      PROB O
ATOM   1381  OE2 GLU   120      16.101  -8.657 -19.090  1.00  0.00      PROB O
ATOM   1382  C   GLU   120      15.797 -13.844 -18.983  1.00  0.00      PROB C
ATOM   1383  O   GLU   120      14.754 -14.401 -18.635  1.00  0.00      PROB O
ATOM   1384  N   ASP   121      16.382 -14.109 -20.164  1.00  0.00      PROB N
ATOM   1385  HN  ASP   121      17.112 -13.526 -20.530  1.00  0.00      PROB H
ATOM   1386  CA  ASP   121      15.818 -15.033 -21.123  1.00  0.00      PROB C
ATOM   1387  HA  ASP   121      15.289 -15.802 -20.583  1.00  0.00      PROB H
ATOM   1388  CB  ASP   121      14.854 -14.343 -22.124  1.00  0.00      PROB C
ATOM   1389  HB1 ASP   121      13.924 -14.045 -21.603  1.00  0.00      PROB H
ATOM   1390  HB2 ASP   121      14.593 -15.046 -22.941  1.00  0.00      PROB H
ATOM   1391  CG  ASP   121      15.461 -13.115 -22.784  1.00  0.00      PROB C
ATOM   1392  OD1 ASP   121      14.691 -12.491 -23.556  1.00  0.00      PROB O
ATOM   1393  OD2 ASP   121      16.671 -12.833 -22.554  1.00  0.00      PROB O
ATOM   1394  C   ASP   121      16.924 -15.731 -21.888  1.00  0.00      PROB C
ATOM   1395  O   ASP   121      16.767 -16.118 -23.042  1.00  0.00      PROB O
ATOM   1396  N   THR   122      18.087 -15.930 -21.240  1.00  0.00      PROB N
ATOM   1397  HN  THR   122      18.168 -15.730 -20.266  1.00  0.00      PROB H
ATOM   1398  CA  THR   122      19.282 -16.409 -21.922  1.00  0.00      PROB C
ATOM   1399  HA  THR   122      19.408 -15.813 -22.815  1.00  0.00      PROB H
ATOM   1400  CB  THR   122      20.499 -16.267 -21.022  1.00  0.00      PROB C
ATOM   1401  HB  THR   122      20.473 -17.056 -20.238  1.00  0.00      PROB H
ATOM   1402  OG1 THR   122      20.464 -14.998 -20.387  1.00  0.00      PROB O
ATOM   1403  HG1 THR   122      20.447 -14.338 -21.099  1.00  0.00      PROB H
ATOM   1404  CG2 THR   122      21.855 -16.442 -21.711  1.00  0.00      PROB C
ATOM   1405 HG21 THR   122      22.244 -15.490 -22.109  1.00  0.00      PROB H
ATOM   1406 HG22 THR   122      21.781 -17.178 -22.536  1.00  0.00      PROB H
ATOM   1407 HG23 THR   122      22.600 -16.823 -20.976  1.00  0.00      PROB H
ATOM   1408  C   THR   122      19.141 -17.835 -22.390  1.00  0.00      PROB C
ATOM   1409  O   THR   122      19.596 -18.186 -23.473  1.00  0.00      PROB O
ATOM   1410  N   GLU   123      18.507 -18.680 -21.560  1.00  0.00      PROB N
ATOM   1411  HN  GLU   123      18.136 -18.377 -20.686  1.00  0.00      PROB H
ATOM   1412  CA  GLU   123      18.262 -20.060 -21.895  1.00  0.00      PROB C
ATOM   1413  HA  GLU   123      18.094 -20.144 -22.962  1.00  0.00      PROB H
ATOM   1414  CB  GLU   123      19.454 -20.980 -21.478  1.00  0.00      PROB C
ATOM   1415  HB1 GLU   123      19.158 -22.048 -21.508  1.00  0.00      PROB H
ATOM   1416  HB2 GLU   123      19.739 -20.708 -20.441  1.00  0.00      PROB H
ATOM   1417  CG  GLU   123      20.709 -20.841 -22.393  1.00  0.00      PROB C
ATOM   1418  HG1 GLU   123      21.067 -19.795 -22.366  1.00  0.00      PROB H
ATOM   1419  HG2 GLU   123      20.421 -21.105 -23.429  1.00  0.00      PROB H
ATOM   1420  CD  GLU   123      21.934 -21.705 -22.073  1.00  0.00      PROB C
ATOM   1421  OE1 GLU   123      22.936 -21.572 -22.821  1.00  0.00      PROB O
ATOM   1422  OE2 GLU   123      21.891 -22.521 -21.139  1.00  0.00      PROB O
ATOM   1423  C   GLU   123      16.953 -20.461 -21.236  1.00  0.00      PROB C
ATOM   1424  O   GLU   123      16.141 -19.635 -20.829  1.00  0.00      PROB O
ATOM   1425  N   THR   124      16.696 -21.766 -21.117  1.00  0.00      PROB N
ATOM   1426  HN  THR   124      17.393 -22.426 -21.373  1.00  0.00      PROB H
ATOM   1427  CA  THR   124      15.434 -22.303 -20.660  1.00  0.00      PROB C
ATOM   1428  HA  THR   124      14.656 -21.757 -21.186  1.00  0.00      PROB H
ATOM   1429  CB  THR   124      15.287 -23.781 -20.971  1.00  0.00      PROB C
ATOM   1430  HB  THR   124      14.277 -24.172 -20.706  1.00  0.00      PROB H
ATOM   1431  OG1 THR   124      16.297 -24.565 -20.335  1.00  0.00      PROB O
ATOM   1432  HG1 THR   124      16.994 -24.643 -21.004  1.00  0.00      PROB H
ATOM   1433  CG2 THR   124      15.432 -23.967 -22.474  1.00  0.00      PROB C
ATOM   1434 HG21 THR   124      16.405 -23.598 -22.816  1.00  0.00      PROB H
ATOM   1435 HG22 THR   124      14.648 -23.435 -23.053  1.00  0.00      PROB H
ATOM   1436 HG23 THR   124      15.361 -25.026 -22.734  1.00  0.00      PROB H
ATOM   1437  C   THR   124      15.194 -22.068 -19.187  1.00  0.00      PROB C
ATOM   1438  O   THR   124      15.958 -21.427 -18.468  1.00  0.00      PROB O
ATOM   1439  N   VAL   125      14.083 -22.609 -18.663  1.00  0.00      PROB N
ATOM   1440  HN  VAL   125      13.518 -23.216 -19.206  1.00  0.00      PROB H
ATOM   1441  CA  VAL   125      13.683 -22.438 -17.282  1.00  0.00      PROB C
ATOM   1442  HA  VAL   125      13.715 -21.382 -17.063  1.00  0.00      PROB H
ATOM   1443  CB  VAL   125      12.255 -22.946 -17.101  1.00  0.00      PROB C
ATOM   1444  HB  VAL   125      11.596 -22.442 -17.844  1.00  0.00      PROB H
ATOM   1445  CG1 VAL   125      12.177 -24.452 -17.355  1.00  0.00      PROB C
ATOM   1446 HG11 VAL   125      12.819 -25.008 -16.637  1.00  0.00      PROB H
ATOM   1447 HG12 VAL   125      12.488 -24.695 -18.391  1.00  0.00      PROB H
ATOM   1448 HG13 VAL   125      11.130 -24.800 -17.204  1.00  0.00      PROB H
ATOM   1449  CG2 VAL   125      11.690 -22.603 -15.722  1.00  0.00      PROB C
ATOM   1450 HG21 VAL   125      11.826 -21.526 -15.499  1.00  0.00      PROB H
ATOM   1451 HG22 VAL   125      12.199 -23.191 -14.926  1.00  0.00      PROB H
ATOM   1452 HG23 VAL   125      10.604 -22.835 -15.683  1.00  0.00      PROB H
ATOM   1453  C   VAL   125      14.670 -23.047 -16.305  1.00  0.00      PROB C
ATOM   1454  O   VAL   125      14.858 -22.544 -15.204  1.00  0.00      PROB O
ATOM   1455  N   GLY   126      15.386 -24.120 -16.700  1.00  0.00      PROB N
ATOM   1456  HN  GLY   126      15.265 -24.483 -17.618  1.00  0.00      PROB H
ATOM   1457  CA  GLY   126      16.395 -24.666 -15.802  1.00  0.00      PROB C
ATOM   1458  HA1 GLY   126      16.779 -25.573 -16.166  1.00  0.00      PROB H
ATOM   1459  HA2 GLY   126      15.941 -24.858 -14.847  1.00  0.00      PROB H
ATOM   1460  C   GLY   126      17.592 -23.789 -15.616  1.00  0.00      PROB C
ATOM   1461  O   GLY   126      18.094 -23.652 -14.510  1.00  0.00      PROB O
ATOM   1462  N   GLN   127      18.095 -23.163 -16.692  1.00  0.00      PROB N
ATOM   1463  HN  GLN   127      17.709 -23.254 -17.605  1.00  0.00      PROB H
ATOM   1464  CA  GLN   127      19.196 -22.235 -16.548  1.00  0.00      PROB C
ATOM   1465  HA  GLN   127      19.959 -22.702 -15.941  1.00  0.00      PROB H
ATOM   1466  CB  GLN   127      19.785 -21.913 -17.911  1.00  0.00      PROB C
ATOM   1467  HB1 GLN   127      20.599 -21.150 -17.820  1.00  0.00      PROB H
ATOM   1468  HB2 GLN   127      18.999 -21.504 -18.585  1.00  0.00      PROB H
ATOM   1469  CG  GLN   127      20.360 -23.173 -18.566  1.00  0.00      PROB C
ATOM   1470  HG1 GLN   127      20.665 -22.857 -19.537  1.00  0.00      PROB H
ATOM   1471  HG2 GLN   127      19.612 -23.957 -18.764  1.00  0.00      PROB H
ATOM   1472  CD  GLN   127      21.556 -23.773 -17.830  1.00  0.00      PROB C
ATOM   1473  OE1 GLN   127      21.440 -24.896 -17.338  1.00  0.00      PROB O
ATOM   1474  NE2 GLN   127      22.673 -23.021 -17.707  1.00  0.00      PROB N
ATOM   1475 HE21 GLN   127      22.750 -22.182 -18.248  1.00  0.00      PROB H
ATOM   1476 HE22 GLN   127      23.369 -23.316 -17.062  1.00  0.00      PROB H
ATOM   1477  C   GLN   127      18.821 -20.953 -15.850  1.00  0.00      PROB C
ATOM   1478  O   GLN   127      19.588 -20.391 -15.068  1.00  0.00      PROB O
ATOM   1479  N   ARG   128      17.587 -20.464 -16.098  1.00  0.00      PROB N
ATOM   1480  HN  ARG   128      16.968 -20.887 -16.766  1.00  0.00      PROB H
ATOM   1481  CA  ARG   128      17.062 -19.335 -15.362  1.00  0.00      PROB C
ATOM   1482  HA  ARG   128      17.760 -18.514 -15.466  1.00  0.00      PROB H
ATOM   1483  CB  ARG   128      15.687 -18.905 -15.906  1.00  0.00      PROB C
ATOM   1484  HB1 ARG   128      15.224 -18.174 -15.201  1.00  0.00      PROB H
ATOM   1485  HB2 ARG   128      15.035 -19.802 -15.961  1.00  0.00      PROB H
ATOM   1486  CG  ARG   128      15.731 -18.244 -17.290  1.00  0.00      PROB C
ATOM   1487  HG1 ARG   128      16.180 -18.939 -18.031  1.00  0.00      PROB H
ATOM   1488  HG2 ARG   128      16.397 -17.351 -17.225  1.00  0.00      PROB H
ATOM   1489  CD  ARG   128      14.354 -17.762 -17.764  1.00  0.00      PROB C
ATOM   1490  HD1 ARG   128      14.470 -17.131 -18.672  1.00  0.00      PROB H
ATOM   1491  HD2 ARG   128      13.865 -17.194 -16.939  1.00  0.00      PROB H
ATOM   1492  NE  ARG   128      13.495 -18.938 -18.103  1.00  0.00      PROB N
ATOM   1493  HE  ARG   128      13.931 -19.830 -18.143  1.00  0.00      PROB H
ATOM   1494  CZ  ARG   128      12.224 -18.821 -18.452  1.00  0.00      PROB C
ATOM   1495  NH1 ARG   128      11.553 -19.918 -18.742  1.00  0.00      PROB N
ATOM   1496 HH11 ARG   128      12.027 -20.790 -18.779  1.00  0.00      PROB H
ATOM   1497 HH12 ARG   128      10.620 -19.806 -18.990  1.00  0.00      PROB H
ATOM   1498  NH2 ARG   128      11.619 -17.643 -18.490  1.00  0.00      PROB N
ATOM   1499 HH21 ARG   128      12.174 -16.863 -18.201  1.00  0.00      PROB H
ATOM   1500 HH22 ARG   128      10.654 -17.565 -18.695  1.00  0.00      PROB H
ATOM   1501  C   ARG   128      16.948 -19.602 -13.877  1.00  0.00      PROB C
ATOM   1502  O   ARG   128      17.327 -18.781 -13.043  1.00  0.00      PROB O
ATOM   1503  N   ALA   129      16.464 -20.796 -13.499  1.00  0.00      PROB N
ATOM   1504  HN  ALA   129      16.136 -21.461 -14.174  1.00  0.00      PROB H
ATOM   1505  CA  ALA   129      16.419 -21.219 -12.122  1.00  0.00      PROB C
ATOM   1506  HA  ALA   129      15.901 -20.450 -11.563  1.00  0.00      PROB H
ATOM   1507  CB  ALA   129      15.656 -22.545 -11.998  1.00  0.00      PROB C
ATOM   1508  HB1 ALA   129      16.161 -23.345 -12.581  1.00  0.00      PROB H
ATOM   1509  HB2 ALA   129      14.623 -22.424 -12.396  1.00  0.00      PROB H
ATOM   1510  HB3 ALA   129      15.589 -22.862 -10.934  1.00  0.00      PROB H
ATOM   1511  C   ALA   129      17.799 -21.344 -11.503  1.00  0.00      PROB C
ATOM   1512  O   ALA   129      18.021 -20.914 -10.373  1.00  0.00      PROB O
ATOM   1513  N   LEU   130      18.778 -21.891 -12.254  1.00  0.00      PROB N
ATOM   1514  HN  LEU   130      18.583 -22.235 -13.178  1.00  0.00      PROB H
ATOM   1515  CA  LEU   130      20.143 -21.979 -11.764  1.00  0.00      PROB C
ATOM   1516  HA  LEU   130      20.117 -22.537 -10.837  1.00  0.00      PROB H
ATOM   1517  CB  LEU   130      21.086 -22.591 -12.813  1.00  0.00      PROB C
ATOM   1518  HB1 LEU   130      20.972 -22.151 -13.817  1.00  0.00      PROB H
ATOM   1519  HB2 LEU   130      20.684 -23.529 -12.986  1.00  0.00      PROB H
ATOM   1520  CG  LEU   130      22.590 -22.848 -12.523  1.00  0.00      PROB C
ATOM   1521  HG  LEU   130      23.054 -21.882 -12.328  1.00  0.00      PROB H
ATOM   1522  CD1 LEU   130      23.020 -23.613 -11.329  1.00  0.00      PROB C
ATOM   1523 HD11 LEU   130      22.774 -24.625 -11.746  1.00  0.00      PROB H
ATOM   1524 HD12 LEU   130      22.340 -23.161 -10.566  1.00  0.00      PROB H
ATOM   1525 HD13 LEU   130      23.936 -23.996 -10.878  1.00  0.00      PROB H
ATOM   1526  CD2 LEU   130      23.166 -23.683 -13.631  1.00  0.00      PROB C
ATOM   1527 HD21 LEU   130      23.185 -23.068 -14.535  1.00  0.00      PROB H
ATOM   1528 HD22 LEU   130      22.671 -24.663 -13.820  1.00  0.00      PROB H
ATOM   1529 HD23 LEU   130      24.163 -23.908 -13.235  1.00  0.00      PROB H
ATOM   1530  C   LEU   130      20.775 -20.668 -11.498  1.00  0.00      PROB C
ATOM   1531  O   LEU   130      21.362 -20.439 -10.449  1.00  0.00      PROB O
ATOM   1532  N   HSD   131      20.651 -19.728 -12.441  1.00  0.00      PROB N
ATOM   1533  HN  HSD   131      20.185 -19.905 -13.313  1.00  0.00      PROB H
ATOM   1534  CA  HSD   131      21.250 -18.434 -12.263  1.00  0.00      PROB C
ATOM   1535  HA  HSD   131      22.263 -18.570 -11.910  1.00  0.00      PROB H
ATOM   1536  CB  HSD   131      21.280 -17.679 -13.599  1.00  0.00      PROB C
ATOM   1537  HB1 HSD   131      21.550 -16.634 -13.407  1.00  0.00      PROB H
ATOM   1538  HB2 HSD   131      20.276 -17.696 -14.071  1.00  0.00      PROB H
ATOM   1539  ND1 HSD   131      23.651 -18.159 -14.333  1.00  0.00      PROB N
ATOM   1540  HD1 HSD   131      24.091 -17.723 -13.550  1.00  0.00      PROB H
ATOM   1541  CG  HSD   131      22.294 -18.227 -14.558  1.00  0.00      PROB C
ATOM   1542  CE1 HSD   131      24.259 -18.714 -15.408  1.00  0.00      PROB C
ATOM   1543  HE1 HSD   131      25.343 -18.798 -15.485  1.00  0.00      PROB H
ATOM   1544  NE2 HSD   131      23.390 -19.124 -16.313  1.00  0.00      PROB N
ATOM   1545  CD2 HSD   131      22.150 -18.807 -15.779  1.00  0.00      PROB C
ATOM   1546  HD2 HSD   131      21.250 -19.037 -16.332  1.00  0.00      PROB H
ATOM   1547  C   HSD   131      20.556 -17.620 -11.192  1.00  0.00      PROB C
ATOM   1548  O   HSD   131      21.182 -16.852 -10.470  1.00  0.00      PROB O
ATOM   1549  N   SER   132      19.240 -17.820 -11.020  1.00  0.00      PROB N
ATOM   1550  HN  SER   132      18.729 -18.451 -11.606  1.00  0.00      PROB H
ATOM   1551  CA  SER   132      18.515 -17.187  -9.940  1.00  0.00      PROB C
ATOM   1552  HA  SER   132      18.754 -16.132  -9.968  1.00  0.00      PROB H
ATOM   1553  CB  SER   132      16.999 -17.373 -10.118  1.00  0.00      PROB C
ATOM   1554  HB1 SER   132      16.452 -16.882  -9.286  1.00  0.00      PROB H
ATOM   1555  HB2 SER   132      16.749 -18.458 -10.140  1.00  0.00      PROB H
ATOM   1556  OG  SER   132      16.573 -16.769 -11.337  1.00  0.00      PROB O
ATOM   1557  HG1 SER   132      16.940 -17.309 -12.062  1.00  0.00      PROB H
ATOM   1558  C   SER   132      18.939 -17.676  -8.571  1.00  0.00      PROB C
ATOM   1559  O   SER   132      19.126 -16.888  -7.642  1.00  0.00      PROB O
ATOM   1560  N   ILE   133      19.154 -19.002  -8.434  1.00  0.00      PROB N
ATOM   1561  HN  ILE   133      18.971 -19.650  -9.183  1.00  0.00      PROB H
ATOM   1562  CA  ILE   133      19.716 -19.586  -7.226  1.00  0.00      PROB C
ATOM   1563  HA  ILE   133      19.130 -19.227  -6.392  1.00  0.00      PROB H
ATOM   1564  CB  ILE   133      19.634 -21.113  -7.261  1.00  0.00      PROB C
ATOM   1565  HB  ILE   133      20.093 -21.475  -8.212  1.00  0.00      PROB H
ATOM   1566  CG2 ILE   133      20.372 -21.766  -6.078  1.00  0.00      PROB C
ATOM   1567 HG21 ILE   133      19.909 -21.437  -5.123  1.00  0.00      PROB H
ATOM   1568 HG22 ILE   133      21.447 -21.502  -6.078  1.00  0.00      PROB H
ATOM   1569 HG23 ILE   133      20.289 -22.872  -6.143  1.00  0.00      PROB H
ATOM   1570  CG1 ILE   133      18.161 -21.562  -7.218  1.00  0.00      PROB C
ATOM   1571 HG11 ILE   133      17.567 -20.970  -7.945  1.00  0.00      PROB H
ATOM   1572 HG12 ILE   133      17.762 -21.361  -6.197  1.00  0.00      PROB H
ATOM   1573  CD  ILE   133      17.982 -23.045  -7.543  1.00  0.00      PROB C
ATOM   1574  HD1 ILE   133      18.385 -23.677  -6.723  1.00  0.00      PROB H
ATOM   1575  HD2 ILE   133      18.515 -23.302  -8.485  1.00  0.00      PROB H
ATOM   1576  HD3 ILE   133      16.903 -23.276  -7.661  1.00  0.00      PROB H
ATOM   1577  C   ILE   133      21.124 -19.085  -6.955  1.00  0.00      PROB C
ATOM   1578  O   ILE   133      21.499 -18.790  -5.820  1.00  0.00      PROB O
ATOM   1579  N   LEU   134      21.944 -18.928  -8.009  1.00  0.00      PROB N
ATOM   1580  HN  LEU   134      21.648 -19.157  -8.938  1.00  0.00      PROB H
ATOM   1581  CA  LEU   134      23.267 -18.364  -7.867  1.00  0.00      PROB C
ATOM   1582  HA  LEU   134      23.770 -18.915  -7.087  1.00  0.00      PROB H
ATOM   1583  CB  LEU   134      24.065 -18.473  -9.183  1.00  0.00      PROB C
ATOM   1584  HB1 LEU   134      24.991 -17.858  -9.104  1.00  0.00      PROB H
ATOM   1585  HB2 LEU   134      23.439 -18.064 -10.004  1.00  0.00      PROB H
ATOM   1586  CG  LEU   134      24.495 -19.903  -9.562  1.00  0.00      PROB C
ATOM   1587  HG  LEU   134      23.598 -20.563  -9.599  1.00  0.00      PROB H
ATOM   1588  CD1 LEU   134      25.149 -19.899 -10.948  1.00  0.00      PROB C
ATOM   1589 HD11 LEU   134      26.046 -19.243 -10.947  1.00  0.00      PROB H
ATOM   1590 HD12 LEU   134      24.436 -19.524 -11.712  1.00  0.00      PROB H
ATOM   1591 HD13 LEU   134      25.465 -20.927 -11.227  1.00  0.00      PROB H
ATOM   1592  CD2 LEU   134      25.449 -20.501  -8.524  1.00  0.00      PROB C
ATOM   1593 HD21 LEU   134      24.951 -20.564  -7.534  1.00  0.00      PROB H
ATOM   1594 HD22 LEU   134      26.349 -19.858  -8.429  1.00  0.00      PROB H
ATOM   1595 HD23 LEU   134      25.759 -21.522  -8.830  1.00  0.00      PROB H
ATOM   1596  C   LEU   134      23.271 -16.931  -7.382  1.00  0.00      PROB C
ATOM   1597  O   LEU   134      24.068 -16.566  -6.523  1.00  0.00      PROB O
ATOM   1598  N   ASN   135      22.362 -16.085  -7.895  1.00  0.00      PROB N
ATOM   1599  HN  ASN   135      21.717 -16.391  -8.596  1.00  0.00      PROB H
ATOM   1600  CA  ASN   135      22.245 -14.714  -7.445  1.00  0.00      PROB C
ATOM   1601  HA  ASN   135      23.237 -14.276  -7.492  1.00  0.00      PROB H
ATOM   1602  CB  ASN   135      21.203 -13.934  -8.279  1.00  0.00      PROB C
ATOM   1603  HB1 ASN   135      21.178 -12.874  -7.921  1.00  0.00      PROB H
ATOM   1604  HB2 ASN   135      20.231 -14.431  -8.326  1.00  0.00      PROB H
ATOM   1605  CG  ASN   135      21.700 -13.758  -9.664  1.00  0.00      PROB C
ATOM   1606  OD1 ASN   135      22.839 -13.358  -9.552  1.00  0.00      PROB O
ATOM   1607  ND2 ASN   135      20.916 -13.862 -10.757  1.00  0.00      PROB N
ATOM   1608 HD21 ASN   135      21.280 -13.849 -11.697  1.00  0.00      PROB H
ATOM   1609 HD22 ASN   135      19.946 -13.975 -10.577  1.00  0.00      PROB H
ATOM   1610  C   ASN   135      21.796 -14.599  -6.007  1.00  0.00      PROB C
ATOM   1611  O   ASN   135      22.308 -13.810  -5.214  1.00  0.00      PROB O
ATOM   1612  N   ALA   136      20.806 -15.422  -5.623  1.00  0.00      PROB N
ATOM   1613  HN  ALA   136      20.360 -16.039  -6.273  1.00  0.00      PROB H
ATOM   1614  CA  ALA   136      20.365 -15.489  -4.254  1.00  0.00      PROB C
ATOM   1615  HA  ALA   136      20.135 -14.482  -3.929  1.00  0.00      PROB H
ATOM   1616  CB  ALA   136      19.111 -16.366  -4.135  1.00  0.00      PROB C
ATOM   1617  HB1 ALA   136      19.324 -17.400  -4.480  1.00  0.00      PROB H
ATOM   1618  HB2 ALA   136      18.295 -15.946  -4.764  1.00  0.00      PROB H
ATOM   1619  HB3 ALA   136      18.761 -16.402  -3.079  1.00  0.00      PROB H
ATOM   1620  C   ALA   136      21.457 -15.987  -3.329  1.00  0.00      PROB C
ATOM   1621  O   ALA   136      21.593 -15.520  -2.201  1.00  0.00      PROB O
ATOM   1622  N   ALA   137      22.287 -16.941  -3.786  1.00  0.00      PROB N
ATOM   1623  HN  ALA   137      22.187 -17.307  -4.716  1.00  0.00      PROB H
ATOM   1624  CA  ALA   137      23.409 -17.432  -3.024  1.00  0.00      PROB C
ATOM   1625  HA  ALA   137      23.030 -17.739  -2.062  1.00  0.00      PROB H
ATOM   1626  CB  ALA   137      24.037 -18.643  -3.723  1.00  0.00      PROB C
ATOM   1627  HB1 ALA   137      24.415 -18.363  -4.728  1.00  0.00      PROB H
ATOM   1628  HB2 ALA   137      23.271 -19.439  -3.845  1.00  0.00      PROB H
ATOM   1629  HB3 ALA   137      24.879 -19.046  -3.120  1.00  0.00      PROB H
ATOM   1630  C   ALA   137      24.481 -16.388  -2.776  1.00  0.00      PROB C
ATOM   1631  O   ALA   137      24.979 -16.212  -1.665  1.00  0.00      PROB O
ATOM   1632  N   ILE   138      24.844 -15.607  -3.803  1.00  0.00      PROB N
ATOM   1633  HN  ILE   138      24.459 -15.728  -4.720  1.00  0.00      PROB H
ATOM   1634  CA  ILE   138      25.873 -14.600  -3.643  1.00  0.00      PROB C
ATOM   1635  HA  ILE   138      26.659 -15.020  -3.020  1.00  0.00      PROB H
ATOM   1636  CB  ILE   138      26.482 -14.152  -4.962  1.00  0.00      PROB C
ATOM   1637  HB  ILE   138      27.304 -13.421  -4.759  1.00  0.00      PROB H
ATOM   1638  CG2 ILE   138      27.056 -15.360  -5.718  1.00  0.00      PROB C
ATOM   1639 HG21 ILE   138      26.269 -16.023  -6.104  1.00  0.00      PROB H
ATOM   1640 HG22 ILE   138      27.635 -15.996  -5.032  1.00  0.00      PROB H
ATOM   1641 HG23 ILE   138      27.688 -15.016  -6.568  1.00  0.00      PROB H
ATOM   1642  CG1 ILE   138      25.448 -13.457  -5.851  1.00  0.00      PROB C
ATOM   1643 HG11 ILE   138      24.888 -12.686  -5.283  1.00  0.00      PROB H
ATOM   1644 HG12 ILE   138      24.732 -14.226  -6.193  1.00  0.00      PROB H
ATOM   1645  CD  ILE   138      26.062 -12.766  -7.057  1.00  0.00      PROB C
ATOM   1646  HD1 ILE   138      26.592 -13.489  -7.711  1.00  0.00      PROB H
ATOM   1647  HD2 ILE   138      26.782 -11.985  -6.732  1.00  0.00      PROB H
ATOM   1648  HD3 ILE   138      25.253 -12.288  -7.648  1.00  0.00      PROB H
ATOM   1649  C   ILE   138      25.296 -13.346  -2.983  1.00  0.00      PROB C
ATOM   1650  O   ILE   138      25.985 -12.391  -2.654  1.00  0.00      PROB O
ATOM   1651  N   MET   139      23.995 -13.216  -2.781  1.00  0.00      PROB N
ATOM   1652  HN  MET   139      23.343 -13.734  -3.332  1.00  0.00      PROB H
ATOM   1653  CA  MET   139      23.553 -12.146  -1.907  1.00  0.00      PROB C
ATOM   1654  HA  MET   139      24.250 -11.315  -1.883  1.00  0.00      PROB H
ATOM   1655  CB  MET   139      22.222 -11.587  -2.410  1.00  0.00      PROB C
ATOM   1656  HB1 MET   139      21.468 -12.404  -2.418  1.00  0.00      PROB H
ATOM   1657  HB2 MET   139      22.371 -11.245  -3.461  1.00  0.00      PROB H
ATOM   1658  CG  MET   139      21.721 -10.419  -1.550  1.00  0.00      PROB C
ATOM   1659  HG1 MET   139      22.561  -9.698  -1.434  1.00  0.00      PROB H
ATOM   1660  HG2 MET   139      21.467 -10.815  -0.542  1.00  0.00      PROB H
ATOM   1661  SD  MET   139      20.292  -9.560  -2.247  1.00  0.00      PROB S
ATOM   1662  CE  MET   139      19.961  -8.489  -0.827  1.00  0.00      PROB C
ATOM   1663  HE1 MET   139      20.741  -7.704  -0.725  1.00  0.00      PROB H
ATOM   1664  HE2 MET   139      19.917  -9.067   0.120  1.00  0.00      PROB H
ATOM   1665  HE3 MET   139      18.979  -7.987  -0.962  1.00  0.00      PROB H
ATOM   1666  C   MET   139      23.429 -12.608  -0.472  1.00  0.00      PROB C
ATOM   1667  O   MET   139      23.757 -11.885   0.471  1.00  0.00      PROB O
ATOM   1668  N   ILE   140      23.010 -13.866  -0.242  1.00  0.00      PROB N
ATOM   1669  HN  ILE   140      22.746 -14.477  -0.991  1.00  0.00      PROB H
ATOM   1670  CA  ILE   140      22.840 -14.372   1.110  1.00  0.00      PROB C
ATOM   1671  HA  ILE   140      22.367 -13.599   1.679  1.00  0.00      PROB H
ATOM   1672  CB  ILE   140      21.978 -15.630   1.148  1.00  0.00      PROB C
ATOM   1673  HB  ILE   140      21.112 -15.475   0.461  1.00  0.00      PROB H
ATOM   1674  CG2 ILE   140      22.741 -16.879   0.680  1.00  0.00      PROB C
ATOM   1675 HG21 ILE   140      23.607 -17.096   1.339  1.00  0.00      PROB H
ATOM   1676 HG22 ILE   140      23.094 -16.739  -0.352  1.00  0.00      PROB H
ATOM   1677 HG23 ILE   140      22.068 -17.764   0.707  1.00  0.00      PROB H
ATOM   1678  CG1 ILE   140      21.419 -15.896   2.553  1.00  0.00      PROB C
ATOM   1679 HG11 ILE   140      22.252 -15.863   3.289  1.00  0.00      PROB H
ATOM   1680 HG12 ILE   140      20.990 -16.924   2.568  1.00  0.00      PROB H
ATOM   1681  CD  ILE   140      20.328 -14.909   2.953  1.00  0.00      PROB C
ATOM   1682  HD1 ILE   140      19.480 -14.954   2.236  1.00  0.00      PROB H
ATOM   1683  HD2 ILE   140      20.729 -13.878   2.950  1.00  0.00      PROB H
ATOM   1684  HD3 ILE   140      19.957 -15.144   3.973  1.00  0.00      PROB H
ATOM   1685  C   ILE   140      24.162 -14.586   1.782  1.00  0.00      PROB C
ATOM   1686  O   ILE   140      24.368 -14.456   2.985  1.00  0.00      PROB O
ATOM   1687  N   SER   141      25.175 -14.834   1.005  1.00  0.00      PROB N
ATOM   1688  HN  SER   141      25.111 -14.912   0.006  1.00  0.00      PROB H
ATOM   1689  CA  SER   141      26.428 -14.998   1.614  1.00  0.00      PROB C
ATOM   1690  HA  SER   141      26.516 -15.722   2.397  1.00  0.00      PROB H
ATOM   1691  CB  SER   141      27.122 -15.708   0.449  1.00  0.00      PROB C
ATOM   1692  HB1 SER   141      27.958 -15.203   0.656  1.00  0.00      PROB H
ATOM   1693  HB2 SER   141      27.061 -15.413  -0.584  1.00  0.00      PROB H
ATOM   1694  OG  SER   141      26.979 -17.013   0.016  1.00  0.00      PROB O
ATOM   1695  HG1 SER   141      26.300 -16.778  -0.645  1.00  0.00      PROB H
ATOM   1696  C   SER   141      27.007 -13.625   2.238  1.00  0.00      PROB C
ATOM   1697  O   SER   141      27.778 -13.601   3.189  1.00  0.00      PROB O
ATOM   1698  N   VAL   142      26.628 -12.421   1.692  1.00  0.00      PROB N
ATOM   1699  HN  VAL   142      26.284 -12.453   0.749  1.00  0.00      PROB H
ATOM   1700  CA  VAL   142      27.365 -11.173   1.865  1.00  0.00      PROB C
ATOM   1701  HA  VAL   142      28.361 -11.397   2.202  1.00  0.00      PROB H
ATOM   1702  CB  VAL   142      27.507 -10.108   0.688  1.00  0.00      PROB C
ATOM   1703  HB  VAL   142      27.938  -9.186   1.144  1.00  0.00      PROB H
ATOM   1704  CG1 VAL   142      28.537 -10.372  -0.461  1.00  0.00      PROB C
ATOM   1705 HG11 VAL   142      28.145 -11.050  -1.229  1.00  0.00      PROB H
ATOM   1706 HG12 VAL   142      29.484 -10.807  -0.067  1.00  0.00      PROB H
ATOM   1707 HG13 VAL   142      28.623  -9.616  -1.235  1.00  0.00      PROB H
ATOM   1708  CG2 VAL   142      26.149  -9.725   0.100  1.00  0.00      PROB C
ATOM   1709 HG21 VAL   142      25.507  -9.280   0.886  1.00  0.00      PROB H
ATOM   1710 HG22 VAL   142      25.647 -10.608  -0.343  1.00  0.00      PROB H
ATOM   1711 HG23 VAL   142      26.298  -8.969  -0.702  1.00  0.00      PROB H
ATOM   1712  C   VAL   142      26.559 -10.645   2.980  1.00  0.00      PROB C
ATOM   1713  O   VAL   142      27.081 -10.013   3.883  1.00  0.00      PROB O
ATOM   1714  N   ILE   143      25.254 -10.999   3.047  1.00  0.00      PROB N
ATOM   1715  HN  ILE   143      24.816 -11.568   2.342  1.00  0.00      PROB H
ATOM   1716  CA  ILE   143      24.498 -10.612   4.201  1.00  0.00      PROB C
ATOM   1717  HA  ILE   143      24.802  -9.604   4.431  1.00  0.00      PROB H
ATOM   1718  CB  ILE   143      23.006 -10.595   3.925  1.00  0.00      PROB C
ATOM   1719  HB  ILE   143      22.840 -10.145   2.915  1.00  0.00      PROB H
ATOM   1720  CG2 ILE   143      22.398 -11.996   3.943  1.00  0.00      PROB C
ATOM   1721 HG21 ILE   143      22.378 -12.407   4.974  1.00  0.00      PROB H
ATOM   1722 HG22 ILE   143      22.980 -12.669   3.304  1.00  0.00      PROB H
ATOM   1723 HG23 ILE   143      21.356 -11.961   3.561  1.00  0.00      PROB H
ATOM   1724  CG1 ILE   143      22.288  -9.740   4.973  1.00  0.00      PROB C
ATOM   1725 HG11 ILE   143      22.828  -8.774   5.077  1.00  0.00      PROB H
ATOM   1726 HG12 ILE   143      22.323 -10.276   5.948  1.00  0.00      PROB H
ATOM   1727  CD  ILE   143      20.833  -9.471   4.607  1.00  0.00      PROB C
ATOM   1728  HD1 ILE   143      20.267 -10.421   4.519  1.00  0.00      PROB H
ATOM   1729  HD2 ILE   143      20.777  -8.929   3.639  1.00  0.00      PROB H
ATOM   1730  HD3 ILE   143      20.359  -8.856   5.401  1.00  0.00      PROB H
ATOM   1731  C   ILE   143      24.884 -11.411   5.426  1.00  0.00      PROB C
ATOM   1732  O   ILE   143      24.909 -10.892   6.542  1.00  0.00      PROB O
ATOM   1733  N   VAL   144      25.272 -12.688   5.265  1.00  0.00      PROB N
ATOM   1734  HN  VAL   144      25.255 -13.157   4.381  1.00  0.00      PROB H
ATOM   1735  CA  VAL   144      25.782 -13.445   6.366  1.00  0.00      PROB C
ATOM   1736  HA  VAL   144      25.121 -13.325   7.207  1.00  0.00      PROB H
ATOM   1737  CB  VAL   144      25.760 -14.906   6.030  1.00  0.00      PROB C
ATOM   1738  HB  VAL   144      26.293 -15.116   5.071  1.00  0.00      PROB H
ATOM   1739  CG1 VAL   144      26.350 -15.630   7.179  1.00  0.00      PROB C
ATOM   1740 HG11 VAL   144      25.921 -15.572   8.183  1.00  0.00      PROB H
ATOM   1741 HG12 VAL   144      27.370 -15.212   7.303  1.00  0.00      PROB H
ATOM   1742 HG13 VAL   144      26.361 -16.714   6.887  1.00  0.00      PROB H
ATOM   1743  CG2 VAL   144      24.370 -15.502   5.973  1.00  0.00      PROB C
ATOM   1744 HG21 VAL   144      23.772 -14.994   5.204  1.00  0.00      PROB H
ATOM   1745 HG22 VAL   144      23.906 -15.373   6.966  1.00  0.00      PROB H
ATOM   1746 HG23 VAL   144      24.431 -16.594   5.758  1.00  0.00      PROB H
ATOM   1747  C   VAL   144      27.135 -12.933   6.847  1.00  0.00      PROB C
ATOM   1748  O   VAL   144      27.374 -12.787   8.049  1.00  0.00      PROB O
ATOM   1749  N   VAL   145      28.061 -12.600   5.927  1.00  0.00      PROB N
ATOM   1750  HN  VAL   145      27.894 -12.703   4.942  1.00  0.00      PROB H
ATOM   1751  CA  VAL   145      29.356 -12.098   6.355  1.00  0.00      PROB C
ATOM   1752  HA  VAL   145      29.698 -12.729   7.165  1.00  0.00      PROB H
ATOM   1753  CB  VAL   145      30.410 -12.153   5.243  1.00  0.00      PROB C
ATOM   1754  HB  VAL   145      30.343 -13.152   4.749  1.00  0.00      PROB H
ATOM   1755  CG1 VAL   145      30.192 -11.069   4.183  1.00  0.00      PROB C
ATOM   1756 HG11 VAL   145      30.560 -10.082   4.529  1.00  0.00      PROB H
ATOM   1757 HG12 VAL   145      29.121 -10.979   3.965  1.00  0.00      PROB H
ATOM   1758 HG13 VAL   145      30.720 -11.336   3.243  1.00  0.00      PROB H
ATOM   1759  CG2 VAL   145      31.826 -12.021   5.821  1.00  0.00      PROB C
ATOM   1760 HG21 VAL   145      32.031 -12.857   6.520  1.00  0.00      PROB H
ATOM   1761 HG22 VAL   145      31.935 -11.056   6.361  1.00  0.00      PROB H
ATOM   1762 HG23 VAL   145      32.567 -12.051   4.992  1.00  0.00      PROB H
ATOM   1763  C   VAL   145      29.212 -10.723   6.973  1.00  0.00      PROB C
ATOM   1764  O   VAL   145      29.938 -10.368   7.892  1.00  0.00      PROB O
ATOM   1765  N   MET   146      28.220  -9.919   6.550  1.00  0.00      PROB N
ATOM   1766  HN  MET   146      27.592 -10.195   5.820  1.00  0.00      PROB H
ATOM   1767  CA  MET   146      27.964  -8.652   7.193  1.00  0.00      PROB C
ATOM   1768  HA  MET   146      28.919  -8.157   7.322  1.00  0.00      PROB H
ATOM   1769  CB  MET   146      27.070  -7.751   6.322  1.00  0.00      PROB C
ATOM   1770  HB1 MET   146      26.689  -6.903   6.936  1.00  0.00      PROB H
ATOM   1771  HB2 MET   146      26.206  -8.352   5.960  1.00  0.00      PROB H
ATOM   1772  CG  MET   146      27.802  -7.142   5.117  1.00  0.00      PROB C
ATOM   1773  HG1 MET   146      28.119  -7.956   4.431  1.00  0.00      PROB H
ATOM   1774  HG2 MET   146      28.731  -6.649   5.480  1.00  0.00      PROB H
ATOM   1775  SD  MET   146      26.800  -5.914   4.222  1.00  0.00      PROB S
ATOM   1776  CE  MET   146      25.633  -7.047   3.421  1.00  0.00      PROB C
ATOM   1777  HE1 MET   146      24.735  -7.246   4.045  1.00  0.00      PROB H
ATOM   1778  HE2 MET   146      26.109  -8.015   3.187  1.00  0.00      PROB H
ATOM   1779  HE3 MET   146      25.295  -6.636   2.451  1.00  0.00      PROB H
ATOM   1780  C   MET   146      27.395  -8.753   8.591  1.00  0.00      PROB C
ATOM   1781  O   MET   146      27.798  -8.029   9.498  1.00  0.00      PROB O
ATOM   1782  N   THR   147      26.440  -9.675   8.824  1.00  0.00      PROB N
ATOM   1783  HN  THR   147      26.094 -10.283   8.101  1.00  0.00      PROB H
ATOM   1784  CA  THR   147      25.905  -9.840  10.169  1.00  0.00      PROB C
ATOM   1785  HA  THR   147      25.744  -8.846  10.562  1.00  0.00      PROB H
ATOM   1786  CB  THR   147      24.561 -10.558  10.210  1.00  0.00      PROB C
ATOM   1787  HB  THR   147      23.842 -10.024   9.545  1.00  0.00      PROB H
ATOM   1788  OG1 THR   147      24.022 -10.605  11.522  1.00  0.00      PROB O
ATOM   1789  HG1 THR   147      23.960  -9.693  11.820  1.00  0.00      PROB H
ATOM   1790  CG2 THR   147      24.659 -11.993   9.693  1.00  0.00      PROB C
ATOM   1791 HG21 THR   147      25.219 -12.627  10.401  1.00  0.00      PROB H
ATOM   1792 HG22 THR   147      25.171 -12.005   8.715  1.00  0.00      PROB H
ATOM   1793 HG23 THR   147      23.647 -12.423   9.559  1.00  0.00      PROB H
ATOM   1794  C   THR   147      26.903 -10.443  11.133  1.00  0.00      PROB C
ATOM   1795  O   THR   147      26.989 -10.048  12.295  1.00  0.00      PROB O
ATOM   1796  N   ILE   148      27.741 -11.380  10.664  1.00  0.00      PROB N
ATOM   1797  HN  ILE   148      27.682 -11.734   9.729  1.00  0.00      PROB H
ATOM   1798  CA  ILE   148      28.832 -11.869  11.470  1.00  0.00      PROB C
ATOM   1799  HA  ILE   148      28.422 -12.118  12.437  1.00  0.00      PROB H
ATOM   1800  CB  ILE   148      29.375 -13.130  10.873  1.00  0.00      PROB C
ATOM   1801  HB  ILE   148      29.260 -13.153   9.765  1.00  0.00      PROB H
ATOM   1802  CG2 ILE   148      30.886 -13.365  11.172  1.00  0.00      PROB C
ATOM   1803 HG21 ILE   148      31.081 -13.416  12.264  1.00  0.00      PROB H
ATOM   1804 HG22 ILE   148      31.496 -12.556  10.725  1.00  0.00      PROB H
ATOM   1805 HG23 ILE   148      31.247 -14.313  10.720  1.00  0.00      PROB H
ATOM   1806  CG1 ILE   148      28.514 -14.264  11.426  1.00  0.00      PROB C
ATOM   1807 HG11 ILE   148      28.326 -14.223  12.521  1.00  0.00      PROB H
ATOM   1808 HG12 ILE   148      29.238 -14.992  11.158  1.00  0.00      PROB H
ATOM   1809  CD  ILE   148      27.323 -14.764  10.636  1.00  0.00      PROB C
ATOM   1810  HD1 ILE   148      27.635 -15.019   9.599  1.00  0.00      PROB H
ATOM   1811  HD2 ILE   148      26.585 -13.956  10.612  1.00  0.00      PROB H
ATOM   1812  HD3 ILE   148      26.892 -15.676  11.112  1.00  0.00      PROB H
ATOM   1813  C   ILE   148      29.885 -10.832  11.764  1.00  0.00      PROB C
ATOM   1814  O   ILE   148      30.405 -10.717  12.871  1.00  0.00      PROB O
ATOM   1815  N   LEU   149      30.219  -9.999  10.776  1.00  0.00      PROB N
ATOM   1816  HN  LEU   149      29.809 -10.077   9.864  1.00  0.00      PROB H
ATOM   1817  CA  LEU   149      31.170  -8.934  10.980  1.00  0.00      PROB C
ATOM   1818  HA  LEU   149      32.055  -9.367  11.427  1.00  0.00      PROB H
ATOM   1819  CB  LEU   149      31.506  -8.292   9.626  1.00  0.00      PROB C
ATOM   1820  HB1 LEU   149      30.601  -7.782   9.233  1.00  0.00      PROB H
ATOM   1821  HB2 LEU   149      31.776  -9.115   8.924  1.00  0.00      PROB H
ATOM   1822  CG  LEU   149      32.672  -7.295   9.608  1.00  0.00      PROB C
ATOM   1823  HG  LEU   149      32.460  -6.460  10.317  1.00  0.00      PROB H
ATOM   1824  CD1 LEU   149      33.984  -7.974  10.014  1.00  0.00      PROB C
ATOM   1825 HD11 LEU   149      34.215  -8.807   9.316  1.00  0.00      PROB H
ATOM   1826 HD12 LEU   149      33.904  -8.384  11.043  1.00  0.00      PROB H
ATOM   1827 HD13 LEU   149      34.819  -7.242   9.986  1.00  0.00      PROB H
ATOM   1828  CD2 LEU   149      32.794  -6.708   8.199  1.00  0.00      PROB C
ATOM   1829 HD21 LEU   149      31.846  -6.198   7.922  1.00  0.00      PROB H
ATOM   1830 HD22 LEU   149      32.982  -7.525   7.468  1.00  0.00      PROB H
ATOM   1831 HD23 LEU   149      33.625  -5.976   8.158  1.00  0.00      PROB H
ATOM   1832  C   LEU   149      30.654  -7.902  11.957  1.00  0.00      PROB C
ATOM   1833  O   LEU   149      31.390  -7.374  12.786  1.00  0.00      PROB O
ATOM   1834  N   LEU   150      29.341  -7.614  11.906  1.00  0.00      PROB N
ATOM   1835  HN  LEU   150      28.747  -8.055  11.229  1.00  0.00      PROB H
ATOM   1836  CA  LEU   150      28.710  -6.722  12.844  1.00  0.00      PROB C
ATOM   1837  HA  LEU   150      29.299  -5.815  12.865  1.00  0.00      PROB H
ATOM   1838  CB  LEU   150      27.275  -6.410  12.383  1.00  0.00      PROB C
ATOM   1839  HB1 LEU   150      26.694  -7.358  12.355  1.00  0.00      PROB H
ATOM   1840  HB2 LEU   150      27.329  -6.004  11.347  1.00  0.00      PROB H
ATOM   1841  CG  LEU   150      26.510  -5.398  13.253  1.00  0.00      PROB C
ATOM   1842  HG  LEU   150      26.455  -5.772  14.304  1.00  0.00      PROB H
ATOM   1843  CD1 LEU   150      27.217  -4.041  13.253  1.00  0.00      PROB C
ATOM   1844 HD11 LEU   150      27.286  -3.647  12.219  1.00  0.00      PROB H
ATOM   1845 HD12 LEU   150      28.244  -4.143  13.663  1.00  0.00      PROB H
ATOM   1846 HD13 LEU   150      26.656  -3.311  13.873  1.00  0.00      PROB H
ATOM   1847  CD2 LEU   150      25.076  -5.245  12.744  1.00  0.00      PROB C
ATOM   1848 HD21 LEU   150      24.553  -6.222  12.790  1.00  0.00      PROB H
ATOM   1849 HD22 LEU   150      25.079  -4.888  11.692  1.00  0.00      PROB H
ATOM   1850 HD23 LEU   150      24.527  -4.511  13.374  1.00  0.00      PROB H
ATOM   1851  C   LEU   150      28.706  -7.247  14.263  1.00  0.00      PROB C
ATOM   1852  O   LEU   150      28.960  -6.511  15.215  1.00  0.00      PROB O
ATOM   1853  N   VAL   151      28.440  -8.555  14.455  1.00  0.00      PROB N
ATOM   1854  HN  VAL   151      28.208  -9.172  13.699  1.00  0.00      PROB H
ATOM   1855  CA  VAL   151      28.411  -9.107  15.798  1.00  0.00      PROB C
ATOM   1856  HA  VAL   151      27.951  -8.373  16.443  1.00  0.00      PROB H
ATOM   1857  CB  VAL   151      27.578 -10.391  15.870  1.00  0.00      PROB C
ATOM   1858  HB  VAL   151      26.626 -10.227  15.306  1.00  0.00      PROB H
ATOM   1859  CG1 VAL   151      28.310 -11.588  15.248  1.00  0.00      PROB C
ATOM   1860 HG11 VAL   151      29.187 -11.891  15.856  1.00  0.00      PROB H
ATOM   1861 HG12 VAL   151      28.660 -11.320  14.241  1.00  0.00      PROB H
ATOM   1862 HG13 VAL   151      27.623 -12.457  15.161  1.00  0.00      PROB H
ATOM   1863  CG2 VAL   151      27.175 -10.707  17.318  1.00  0.00      PROB C
ATOM   1864 HG21 VAL   151      26.696  -9.823  17.782  1.00  0.00      PROB H
ATOM   1865 HG22 VAL   151      28.055 -11.005  17.920  1.00  0.00      PROB H
ATOM   1866 HG23 VAL   151      26.438 -11.540  17.312  1.00  0.00      PROB H
ATOM   1867  C   VAL   151      29.814  -9.290  16.349  1.00  0.00      PROB C
ATOM   1868  O   VAL   151      30.030  -9.211  17.560  1.00  0.00      PROB O
ATOM   1869  N   VAL   152      30.836  -9.471  15.484  1.00  0.00      PROB N
ATOM   1870  HN  VAL   152      30.684  -9.542  14.494  1.00  0.00      PROB H
ATOM   1871  CA  VAL   152      32.216  -9.506  15.937  1.00  0.00      PROB C
ATOM   1872  HA  VAL   152      32.255 -10.120  16.826  1.00  0.00      PROB H
ATOM   1873  CB  VAL   152      33.126 -10.114  14.876  1.00  0.00      PROB C
ATOM   1874  HB  VAL   152      32.905  -9.657  13.883  1.00  0.00      PROB H
ATOM   1875  CG1 VAL   152      34.607  -9.893  15.212  1.00  0.00      PROB C
ATOM   1876 HG11 VAL   152      34.807 -10.213  16.256  1.00  0.00      PROB H
ATOM   1877 HG12 VAL   152      34.879  -8.824  15.094  1.00  0.00      PROB H
ATOM   1878 HG13 VAL   152      35.248 -10.496  14.534  1.00  0.00      PROB H
ATOM   1879  CG2 VAL   152      32.868 -11.625  14.794  1.00  0.00      PROB C
ATOM   1880 HG21 VAL   152      31.813 -11.835  14.522  1.00  0.00      PROB H
ATOM   1881 HG22 VAL   152      33.089 -12.101  15.771  1.00  0.00      PROB H
ATOM   1882 HG23 VAL   152      33.529 -12.077  14.022  1.00  0.00      PROB H
ATOM   1883  C   VAL   152      32.704  -8.142  16.384  1.00  0.00      PROB C
ATOM   1884  O   VAL   152      33.275  -7.959  17.462  1.00  0.00      PROB O
ATOM   1885  N   LEU   153      32.397  -7.098  15.590  1.00  0.00      PROB N
ATOM   1886  HN  LEU   153      31.931  -7.219  14.707  1.00  0.00      PROB H
ATOM   1887  CA  LEU   153      32.818  -5.753  15.926  1.00  0.00      PROB C
ATOM   1888  HA  LEU   153      33.827  -5.790  16.314  1.00  0.00      PROB H
ATOM   1889  CB  LEU   153      32.768  -4.833  14.683  1.00  0.00      PROB C
ATOM   1890  HB1 LEU   153      32.552  -3.789  15.006  1.00  0.00      PROB H
ATOM   1891  HB2 LEU   153      31.940  -5.181  14.032  1.00  0.00      PROB H
ATOM   1892  CG  LEU   153      34.051  -4.724  13.829  1.00  0.00      PROB C
ATOM   1893  HG  LEU   153      33.831  -4.003  13.002  1.00  0.00      PROB H
ATOM   1894  CD1 LEU   153      35.208  -4.165  14.655  1.00  0.00      PROB C
ATOM   1895 HD11 LEU   153      35.544  -4.909  15.403  1.00  0.00      PROB H
ATOM   1896 HD12 LEU   153      34.871  -3.254  15.183  1.00  0.00      PROB H
ATOM   1897 HD13 LEU   153      36.059  -3.906  13.995  1.00  0.00      PROB H
ATOM   1898  CD2 LEU   153      34.468  -6.034  13.167  1.00  0.00      PROB C
ATOM   1899 HD21 LEU   153      33.650  -6.396  12.512  1.00  0.00      PROB H
ATOM   1900 HD22 LEU   153      34.677  -6.802  13.939  1.00  0.00      PROB H
ATOM   1901 HD23 LEU   153      35.377  -5.874  12.548  1.00  0.00      PROB H
ATOM   1902  C   LEU   153      31.988  -5.134  17.043  1.00  0.00      PROB C
ATOM   1903  O   LEU   153      32.327  -4.066  17.551  1.00  0.00      PROB O
ATOM   1904  N   TYR   154      30.897  -5.795  17.482  1.00  0.00      PROB N
ATOM   1905  HN  TYR   154      30.606  -6.639  17.030  1.00  0.00      PROB H
ATOM   1906  CA  TYR   154      30.109  -5.295  18.594  1.00  0.00      PROB C
ATOM   1907  HA  TYR   154      30.289  -4.235  18.728  1.00  0.00      PROB H
ATOM   1908  CB  TYR   154      28.612  -5.547  18.297  1.00  0.00      PROB C
ATOM   1909  HB1 TYR   154      28.424  -6.640  18.216  1.00  0.00      PROB H
ATOM   1910  HB2 TYR   154      28.352  -5.062  17.333  1.00  0.00      PROB H
ATOM   1911  CG  TYR   154      27.698  -4.986  19.349  1.00  0.00      PROB C
ATOM   1912  CD1 TYR   154      27.481  -3.600  19.433  1.00  0.00      PROB C
ATOM   1913  HD1 TYR   154      27.989  -2.937  18.751  1.00  0.00      PROB H
ATOM   1914  CE1 TYR   154      26.616  -3.074  20.402  1.00  0.00      PROB C
ATOM   1915  HE1 TYR   154      26.440  -2.012  20.464  1.00  0.00      PROB H
ATOM   1916  CZ  TYR   154      25.955  -3.936  21.273  1.00  0.00      PROB C
ATOM   1917  OH  TYR   154      25.064  -3.443  22.229  1.00  0.00      PROB O
ATOM   1918  HH  TYR   154      25.426  -2.623  22.603  1.00  0.00      PROB H
ATOM   1919  CD2 TYR   154      27.025  -5.841  20.235  1.00  0.00      PROB C
ATOM   1920  HD2 TYR   154      27.182  -6.908  20.179  1.00  0.00      PROB H
ATOM   1921  CE2 TYR   154      26.155  -5.310  21.189  1.00  0.00      PROB C
ATOM   1922  HE2 TYR   154      25.627  -5.939  21.874  1.00  0.00      PROB H
ATOM   1923  C   TYR   154      30.475  -5.959  19.906  1.00  0.00      PROB C
ATOM   1924  O   TYR   154      30.405  -5.343  20.967  1.00  0.00      PROB O
ATOM   1925  N   LYS   155      30.908  -7.233  19.877  1.00  0.00      PROB N
ATOM   1926  HN  LYS   155      30.936  -7.763  19.029  1.00  0.00      PROB H
ATOM   1927  CA  LYS   155      31.299  -7.913  21.094  1.00  0.00      PROB C
ATOM   1928  HA  LYS   155      30.594  -7.667  21.881  1.00  0.00      PROB H
ATOM   1929  CB  LYS   155      31.307  -9.434  20.880  1.00  0.00      PROB C
ATOM   1930  HB1 LYS   155      31.819  -9.916  21.745  1.00  0.00      PROB H
ATOM   1931  HB2 LYS   155      31.875  -9.655  19.946  1.00  0.00      PROB H
ATOM   1932  CG  LYS   155      29.897 -10.020  20.762  1.00  0.00      PROB C
ATOM   1933  HG1 LYS   155      29.327  -9.463  19.983  1.00  0.00      PROB H
ATOM   1934  HG2 LYS   155      29.362  -9.887  21.733  1.00  0.00      PROB H
ATOM   1935  CD  LYS   155      29.946 -11.506  20.395  1.00  0.00      PROB C
ATOM   1936  HD1 LYS   155      30.599 -11.617  19.498  1.00  0.00      PROB H
ATOM   1937  HD2 LYS   155      28.916 -11.826  20.121  1.00  0.00      PROB H
ATOM   1938  CE  LYS   155      30.484 -12.346  21.551  1.00  0.00      PROB C
ATOM   1939  HE1 LYS   155      29.882 -12.145  22.466  1.00  0.00      PROB H
ATOM   1940  HE2 LYS   155      31.548 -12.096  21.746  1.00  0.00      PROB H
ATOM   1941  NZ  LYS   155      30.401 -13.788  21.235  1.00  0.00      PROB N
ATOM   1942  HZ1 LYS   155      30.942 -14.002  20.371  1.00  0.00      PROB H
ATOM   1943  HZ2 LYS   155      29.398 -14.016  21.074  1.00  0.00      PROB H
ATOM   1944  HZ3 LYS   155      30.778 -14.347  22.038  1.00  0.00      PROB H
ATOM   1945  C   LYS   155      32.649  -7.485  21.608  1.00  0.00      PROB C
ATOM   1946  O   LYS   155      32.923  -7.563  22.800  1.00  0.00      PROB O
ATOM   1947  N   TYR   156      33.509  -6.940  20.727  1.00  0.00      PROB N
ATOM   1948  HN  TYR   156      33.285  -6.942  19.754  1.00  0.00      PROB H
ATOM   1949  CA  TYR   156      34.809  -6.445  21.113  1.00  0.00      PROB C
ATOM   1950  HA  TYR   156      35.190  -7.016  21.945  1.00  0.00      PROB H
ATOM   1951  CB  TYR   156      35.780  -6.503  19.929  1.00  0.00      PROB C
ATOM   1952  HB1 TYR   156      36.739  -6.014  20.184  1.00  0.00      PROB H
ATOM   1953  HB2 TYR   156      35.335  -6.016  19.031  1.00  0.00      PROB H
ATOM   1954  CG  TYR   156      36.078  -7.895  19.551  1.00  0.00      PROB C
ATOM   1955  CD1 TYR   156      35.904  -9.018  20.384  1.00  0.00      PROB C
ATOM   1956  HD1 TYR   156      35.506  -8.910  21.372  1.00  0.00      PROB H
ATOM   1957  CE1 TYR   156      36.136 -10.308  19.907  1.00  0.00      PROB C
ATOM   1958  HE1 TYR   156      36.092 -11.159  20.571  1.00  0.00      PROB H
ATOM   1959  CZ  TYR   156      36.366 -10.475  18.541  1.00  0.00      PROB C
ATOM   1960  OH  TYR   156      36.574 -11.793  18.046  1.00  0.00      PROB O
ATOM   1961  HH  TYR   156      37.443 -11.732  17.564  1.00  0.00      PROB H
ATOM   1962  CD2 TYR   156      36.536  -8.068  18.260  1.00  0.00      PROB C
ATOM   1963  HD2 TYR   156      36.827  -7.264  17.588  1.00  0.00      PROB H
ATOM   1964  CE2 TYR   156      36.627  -9.311  17.755  1.00  0.00      PROB C
ATOM   1965  HE2 TYR   156      37.080  -9.243  16.770  1.00  0.00      PROB H
ATOM   1966  C   TYR   156      34.769  -5.016  21.576  1.00  0.00      PROB C
ATOM   1967  O   TYR   156      35.806  -4.362  21.699  1.00  0.00      PROB O
ATOM   1968  N   ARG   157      33.554  -4.505  21.874  1.00  0.00      PROB N
ATOM   1969  HN  ARG   157      32.774  -5.128  21.841  1.00  0.00      PROB H
ATOM   1970  CA  ARG   157      33.234  -3.148  22.273  1.00  0.00      PROB C
ATOM   1971  HA  ARG   157      32.194  -3.002  22.010  1.00  0.00      PROB H
ATOM   1972  CB  ARG   157      33.362  -2.947  23.789  1.00  0.00      PROB C
ATOM   1973  HB1 ARG   157      32.691  -3.699  24.260  1.00  0.00      PROB H
ATOM   1974  HB2 ARG   157      33.025  -1.931  24.056  1.00  0.00      PROB H
ATOM   1975  CG  ARG   157      34.747  -3.126  24.407  1.00  0.00      PROB C
ATOM   1976  HG1 ARG   157      35.441  -2.350  23.999  1.00  0.00      PROB H
ATOM   1977  HG2 ARG   157      35.156  -4.115  24.122  1.00  0.00      PROB H
ATOM   1978  CD  ARG   157      34.674  -2.980  25.921  1.00  0.00      PROB C
ATOM   1979  HD1 ARG   157      34.295  -1.973  26.212  1.00  0.00      PROB H
ATOM   1980  HD2 ARG   157      35.661  -3.119  26.322  1.00  0.00      PROB H
ATOM   1981  NE  ARG   157      33.930  -4.105  26.551  1.00  0.00      PROB N
ATOM   1982  HE  ARG   157      34.362  -5.016  26.614  1.00  0.00      PROB H
ATOM   1983  CZ  ARG   157      32.742  -3.930  27.097  1.00  0.00      PROB C
ATOM   1984  NH1 ARG   157      32.128  -2.763  27.059  1.00  0.00      PROB N
ATOM   1985 HH11 ARG   157      32.628  -2.016  26.630  1.00  0.00      PROB H
ATOM   1986 HH12 ARG   157      31.236  -2.660  27.494  1.00  0.00      PROB H
ATOM   1987  NH2 ARG   157      32.164  -4.960  27.661  1.00  0.00      PROB N
ATOM   1988 HH21 ARG   157      32.613  -5.853  27.607  1.00  0.00      PROB H
ATOM   1989 HH22 ARG   157      31.257  -4.868  28.038  1.00  0.00      PROB H
ATOM   1990  C   ARG   157      33.923  -2.058  21.513  1.00  0.00      PROB C
ATOM   1991  O   ARG   157      34.374  -1.027  22.012  1.00  0.00      PROB O
ATOM   1992  N   CYS   158      33.999  -2.263  20.216  1.00  0.00      PROB N
ATOM   1993  HN  CYS   158      33.683  -3.098  19.765  1.00  0.00      PROB H
ATOM   1994  CA  CYS   158      34.542  -1.331  19.348  1.00  0.00      PROB C
ATOM   1995  HA  CYS   158      35.320  -0.726  19.824  1.00  0.00      PROB H
ATOM   1996  CB  CYS   158      35.183  -2.267  18.389  1.00  0.00      PROB C
ATOM   1997  HB1 CYS   158      34.597  -2.911  17.741  1.00  0.00      PROB H
ATOM   1998  HB2 CYS   158      36.086  -2.822  18.716  1.00  0.00      PROB H
ATOM   1999  SG  CYS   158      35.247  -1.496  17.017  1.00  0.00      PROB S
ATOM   2000  HG1 CYS   158      36.443  -2.085  16.872  1.00  0.00      PROB H
ATOM   2001  C   CYS   158      33.429  -0.387  18.820  1.00  0.00      PROB C
ATOM   2002  O   CYS   158      32.874  -0.441  17.716  1.00  0.00      PROB O
ATOM   2003  N   TYR   159      33.170   0.641  19.553  1.00  0.00      PROB N
ATOM   2004  HN  TYR   159      33.563   0.673  20.463  1.00  0.00      PROB H
ATOM   2005  CA  TYR   159      32.106   1.504  19.142  1.00  0.00      PROB C
ATOM   2006  HA  TYR   159      31.308   0.941  18.662  1.00  0.00      PROB H
ATOM   2007  CB  TYR   159      31.597   2.201  20.401  1.00  0.00      PROB C
ATOM   2008  HB1 TYR   159      30.890   3.007  20.137  1.00  0.00      PROB H
ATOM   2009  HB2 TYR   159      32.454   2.628  20.966  1.00  0.00      PROB H
ATOM   2010  CG  TYR   159      30.884   1.234  21.297  1.00  0.00      PROB C
ATOM   2011  CD1 TYR   159      29.499   1.045  21.162  1.00  0.00      PROB C
ATOM   2012  HD1 TYR   159      28.958   1.565  20.387  1.00  0.00      PROB H
ATOM   2013  CE1 TYR   159      28.809   0.188  22.029  1.00  0.00      PROB C
ATOM   2014  HE1 TYR   159      27.743   0.049  21.926  1.00  0.00      PROB H
ATOM   2015  CZ  TYR   159      29.507  -0.488  23.029  1.00  0.00      PROB C
ATOM   2016  OH  TYR   159      28.824  -1.332  23.911  1.00  0.00      PROB O
ATOM   2017  HH  TYR   159      27.912  -0.992  23.973  1.00  0.00      PROB H
ATOM   2018  CD2 TYR   159      31.567   0.563  22.324  1.00  0.00      PROB C
ATOM   2019  HD2 TYR   159      32.629   0.718  22.454  1.00  0.00      PROB H
ATOM   2020  CE2 TYR   159      30.878  -0.303  23.178  1.00  0.00      PROB C
ATOM   2021  HE2 TYR   159      31.389  -0.804  23.976  1.00  0.00      PROB H
ATOM   2022  C   TYR   159      32.546   2.554  18.142  1.00  0.00      PROB C
ATOM   2023  O   TYR   159      31.727   3.313  17.633  1.00  0.00      PROB O
ATOM   2024  N   LYS   160      33.854   2.645  17.824  1.00  0.00      PROB N
ATOM   2025  HN  LYS   160      34.511   2.013  18.219  1.00  0.00      PROB H
ATOM   2026  CA  LYS   160      34.332   3.641  16.891  1.00  0.00      PROB C
ATOM   2027  HA  LYS   160      33.921   4.598  17.176  1.00  0.00      PROB H
ATOM   2028  CB  LYS   160      35.868   3.732  16.944  1.00  0.00      PROB C
ATOM   2029  HB1 LYS   160      36.285   2.778  16.622  1.00  0.00      PROB H
ATOM   2030  HB2 LYS   160      36.190   3.904  17.991  1.00  0.00      PROB H
ATOM   2031  CG  LYS   160      36.474   4.831  16.069  1.00  0.00      PROB C
ATOM   2032  HG1 LYS   160      36.002   5.799  16.340  1.00  0.00      PROB H
ATOM   2033  HG2 LYS   160      36.254   4.621  14.997  1.00  0.00      PROB H
ATOM   2034  CD  LYS   160      37.990   4.976  16.264  1.00  0.00      PROB C
ATOM   2035  HD1 LYS   160      38.236   4.961  17.350  1.00  0.00      PROB H
ATOM   2036  HD2 LYS   160      38.327   5.939  15.825  1.00  0.00      PROB H
ATOM   2037  CE  LYS   160      38.732   3.863  15.598  1.00  0.00      PROB C
ATOM   2038  HE1 LYS   160      38.399   3.793  14.533  1.00  0.00      PROB H
ATOM   2039  HE2 LYS   160      38.487   2.950  16.164  1.00  0.00      PROB H
ATOM   2040  NZ  LYS   160      40.201   4.046  15.656  1.00  0.00      PROB N
ATOM   2041  HZ1 LYS   160      40.544   4.056  16.630  1.00  0.00      PROB H
ATOM   2042  HZ2 LYS   160      40.463   4.905  15.138  1.00  0.00      PROB H
ATOM   2043  HZ3 LYS   160      40.629   3.246  15.145  1.00  0.00      PROB H
ATOM   2044  C   LYS   160      33.876   3.370  15.473  1.00  0.00      PROB C
ATOM   2045  O   LYS   160      33.335   4.237  14.787  1.00  0.00      PROB O
ATOM   2046  N   VAL   161      34.035   2.113  15.019  1.00  0.00      PROB N
ATOM   2047  HN  VAL   161      34.436   1.387  15.574  1.00  0.00      PROB H
ATOM   2048  CA  VAL   161      33.666   1.759  13.660  1.00  0.00      PROB C
ATOM   2049  HA  VAL   161      33.879   2.594  13.013  1.00  0.00      PROB H
ATOM   2050  CB  VAL   161      34.485   0.563  13.189  1.00  0.00      PROB C
ATOM   2051  HB  VAL   161      35.545   0.819  13.325  1.00  0.00      PROB H
ATOM   2052  CG1 VAL   161      34.126  -0.697  13.975  1.00  0.00      PROB C
ATOM   2053 HG11 VAL   161      33.066  -0.978  13.834  1.00  0.00      PROB H
ATOM   2054 HG12 VAL   161      34.282  -0.520  15.044  1.00  0.00      PROB H
ATOM   2055 HG13 VAL   161      34.766  -1.549  13.657  1.00  0.00      PROB H
ATOM   2056  CG2 VAL   161      34.409   0.313  11.685  1.00  0.00      PROB C
ATOM   2057 HG21 VAL   161      34.792   1.204  11.143  1.00  0.00      PROB H
ATOM   2058 HG22 VAL   161      33.366   0.099  11.386  1.00  0.00      PROB H
ATOM   2059 HG23 VAL   161      35.054  -0.558  11.422  1.00  0.00      PROB H
ATOM   2060  C   VAL   161      32.178   1.511  13.539  1.00  0.00      PROB C
ATOM   2061  O   VAL   161      31.590   1.636  12.468  1.00  0.00      PROB O
ATOM   2062  N   ILE   162      31.498   1.190  14.659  1.00  0.00      PROB N
ATOM   2063  HN  ILE   162      31.941   1.157  15.551  1.00  0.00      PROB H
ATOM   2064  CA  ILE   162      30.086   0.870  14.632  1.00  0.00      PROB C
ATOM   2065  HA  ILE   162      29.894   0.289  13.741  1.00  0.00      PROB H
ATOM   2066  CB  ILE   162      29.687   0.069  15.860  1.00  0.00      PROB C
ATOM   2067  HB  ILE   162      29.951   0.633  16.785  1.00  0.00      PROB H
ATOM   2068  CG2 ILE   162      28.174  -0.204  15.867  1.00  0.00      PROB C
ATOM   2069 HG21 ILE   162      27.852  -0.632  14.893  1.00  0.00      PROB H
ATOM   2070 HG22 ILE   162      27.600   0.724  16.055  1.00  0.00      PROB H
ATOM   2071 HG23 ILE   162      27.937  -0.947  16.662  1.00  0.00      PROB H
ATOM   2072  CG1 ILE   162      30.442  -1.271  15.885  1.00  0.00      PROB C
ATOM   2073 HG11 ILE   162      30.151  -1.836  16.800  1.00  0.00      PROB H
ATOM   2074 HG12 ILE   162      31.533  -1.084  15.943  1.00  0.00      PROB H
ATOM   2075  CD  ILE   162      30.171  -2.134  14.653  1.00  0.00      PROB C
ATOM   2076  HD1 ILE   162      30.643  -1.683  13.754  1.00  0.00      PROB H
ATOM   2077  HD2 ILE   162      29.085  -2.241  14.473  1.00  0.00      PROB H
ATOM   2078  HD3 ILE   162      30.589  -3.148  14.798  1.00  0.00      PROB H
ATOM   2079  C   ILE   162      29.233   2.097  14.473  1.00  0.00      PROB C
ATOM   2080  O   ILE   162      28.347   2.154  13.626  1.00  0.00      PROB O
ATOM   2081  N   HSD   163      29.524   3.170  15.227  1.00  0.00      PROB N
ATOM   2082  HN  HSD   163      30.221   3.140  15.941  1.00  0.00      PROB H
ATOM   2083  CA  HSD   163      28.863   4.433  14.988  1.00  0.00      PROB C
ATOM   2084  HA  HSD   163      27.794   4.258  14.962  1.00  0.00      PROB H
ATOM   2085  CB  HSD   163      29.181   5.476  16.073  1.00  0.00      PROB C
ATOM   2086  HB1 HSD   163      28.784   6.473  15.777  1.00  0.00      PROB H
ATOM   2087  HB2 HSD   163      30.284   5.546  16.191  1.00  0.00      PROB H
ATOM   2088  ND1 HSD   163      29.266   4.412  18.353  1.00  0.00      PROB N
ATOM   2089  HD1 HSD   163      30.198   4.041  18.256  1.00  0.00      PROB H
ATOM   2090  CG  HSD   163      28.575   5.111  17.391  1.00  0.00      PROB C
ATOM   2091  CE1 HSD   163      28.460   4.309  19.433  1.00  0.00      PROB C
ATOM   2092  HE1 HSD   163      28.749   3.795  20.353  1.00  0.00      PROB H
ATOM   2093  NE2 HSD   163      27.303   4.898  19.223  1.00  0.00      PROB N
ATOM   2094  CD2 HSD   163      27.375   5.424  17.947  1.00  0.00      PROB C
ATOM   2095  HD2 HSD   163      26.539   5.979  17.535  1.00  0.00      PROB H
ATOM   2096  C   HSD   163      29.221   5.013  13.648  1.00  0.00      PROB C
ATOM   2097  O   HSD   163      28.392   5.630  12.999  1.00  0.00      PROB O
ATOM   2098  N   ALA   164      30.469   4.839  13.181  1.00  0.00      PROB N
ATOM   2099  HN  ALA   164      31.122   4.249  13.651  1.00  0.00      PROB H
ATOM   2100  CA  ALA   164      30.899   5.421  11.930  1.00  0.00      PROB C
ATOM   2101  HA  ALA   164      30.596   6.461  11.924  1.00  0.00      PROB H
ATOM   2102  CB  ALA   164      32.424   5.329  11.807  1.00  0.00      PROB C
ATOM   2103  HB1 ALA   164      32.757   4.270  11.818  1.00  0.00      PROB H
ATOM   2104  HB2 ALA   164      32.901   5.854  12.662  1.00  0.00      PROB H
ATOM   2105  HB3 ALA   164      32.770   5.806  10.863  1.00  0.00      PROB H
ATOM   2106  C   ALA   164      30.251   4.797  10.717  1.00  0.00      PROB C
ATOM   2107  O   ALA   164      29.848   5.479   9.784  1.00  0.00      PROB O
ATOM   2108  N   TRP   165      30.076   3.469  10.705  1.00  0.00      PROB N
ATOM   2109  HN  TRP   165      30.364   2.894  11.477  1.00  0.00      PROB H
ATOM   2110  CA  TRP   165      29.543   2.787   9.548  1.00  0.00      PROB C
ATOM   2111  HA  TRP   165      29.954   3.242   8.655  1.00  0.00      PROB H
ATOM   2112  CB  TRP   165      29.988   1.312   9.614  1.00  0.00      PROB C
ATOM   2113  HB1 TRP   165      29.600   0.884  10.567  1.00  0.00      PROB H
ATOM   2114  HB2 TRP   165      31.099   1.277   9.657  1.00  0.00      PROB H
ATOM   2115  CG  TRP   165      29.556   0.438   8.490  1.00  0.00      PROB C
ATOM   2116  CD1 TRP   165      29.625   0.722   7.151  1.00  0.00      PROB C
ATOM   2117  HD1 TRP   165      29.988   1.657   6.744  1.00  0.00      PROB H
ATOM   2118  NE1 TRP   165      29.165  -0.355   6.431  1.00  0.00      PROB N
ATOM   2119  HE1 TRP   165      29.051  -0.413   5.461  1.00  0.00      PROB H
ATOM   2120  CE2 TRP   165      28.815  -1.354   7.294  1.00  0.00      PROB C
ATOM   2121  CD2 TRP   165      29.056  -0.896   8.610  1.00  0.00      PROB C
ATOM   2122  CE3 TRP   165      28.810  -1.735   9.697  1.00  0.00      PROB C
ATOM   2123  HE3 TRP   165      28.989  -1.410  10.713  1.00  0.00      PROB H
ATOM   2124  CZ3 TRP   165      28.323  -3.017   9.443  1.00  0.00      PROB C
ATOM   2125  HZ3 TRP   165      28.126  -3.681  10.271  1.00  0.00      PROB H
ATOM   2126  CZ2 TRP   165      28.336  -2.629   7.047  1.00  0.00      PROB C
ATOM   2127  HZ2 TRP   165      28.147  -2.978   6.045  1.00  0.00      PROB H
ATOM   2128  CH2 TRP   165      28.086  -3.456   8.144  1.00  0.00      PROB C
ATOM   2129  HH2 TRP   165      27.703  -4.455   7.981  1.00  0.00      PROB H
ATOM   2130  C   TRP   165      28.034   2.937   9.421  1.00  0.00      PROB C
ATOM   2131  O   TRP   165      27.458   2.803   8.335  1.00  0.00      PROB O
ATOM   2132  N   LEU   166      27.353   3.309  10.520  1.00  0.00      PROB N
ATOM   2133  HN  LEU   166      27.802   3.388  11.411  1.00  0.00      PROB H
ATOM   2134  CA  LEU   166      25.952   3.660  10.457  1.00  0.00      PROB C
ATOM   2135  HA  LEU   166      25.471   3.017   9.736  1.00  0.00      PROB H
ATOM   2136  CB  LEU   166      25.298   3.521  11.853  1.00  0.00      PROB C
ATOM   2137  HB1 LEU   166      24.498   4.292  11.966  1.00  0.00      PROB H
ATOM   2138  HB2 LEU   166      26.082   3.709  12.618  1.00  0.00      PROB H
ATOM   2139  CG  LEU   166      24.625   2.173  12.171  1.00  0.00      PROB C
ATOM   2140  HG  LEU   166      24.224   2.235  13.214  1.00  0.00      PROB H
ATOM   2141  CD1 LEU   166      23.455   1.932  11.217  1.00  0.00      PROB C
ATOM   2142 HD11 LEU   166      23.816   1.885  10.172  1.00  0.00      PROB H
ATOM   2143 HD12 LEU   166      22.719   2.760  11.306  1.00  0.00      PROB H
ATOM   2144 HD13 LEU   166      22.971   0.968  11.464  1.00  0.00      PROB H
ATOM   2145  CD2 LEU   166      25.584   0.983  12.138  1.00  0.00      PROB C
ATOM   2146 HD21 LEU   166      26.398   1.137  12.872  1.00  0.00      PROB H
ATOM   2147 HD22 LEU   166      26.020   0.871  11.124  1.00  0.00      PROB H
ATOM   2148 HD23 LEU   166      25.041   0.052  12.410  1.00  0.00      PROB H
ATOM   2149  C   LEU   166      25.712   5.076   9.963  1.00  0.00      PROB C
ATOM   2150  O   LEU   166      24.670   5.371   9.368  1.00  0.00      PROB O
ATOM   2151  N   ILE   167      26.675   5.996  10.164  1.00  0.00      PROB N
ATOM   2152  HN  ILE   167      27.509   5.787  10.676  1.00  0.00      PROB H
ATOM   2153  CA  ILE   167      26.556   7.340   9.636  1.00  0.00      PROB C
ATOM   2154  HA  ILE   167      25.562   7.702   9.861  1.00  0.00      PROB H
ATOM   2155  CB  ILE   167      27.594   8.271  10.257  1.00  0.00      PROB C
ATOM   2156  HB  ILE   167      28.612   7.833  10.129  1.00  0.00      PROB H
ATOM   2157  CG2 ILE   167      27.567   9.652   9.589  1.00  0.00      PROB C
ATOM   2158 HG21 ILE   167      26.529  10.049   9.567  1.00  0.00      PROB H
ATOM   2159 HG22 ILE   167      27.961   9.606   8.556  1.00  0.00      PROB H
ATOM   2160 HG23 ILE   167      28.196  10.348  10.185  1.00  0.00      PROB H
ATOM   2161  CG1 ILE   167      27.361   8.448  11.770  1.00  0.00      PROB C
ATOM   2162 HG11 ILE   167      28.174   9.079  12.192  1.00  0.00      PROB H
ATOM   2163 HG12 ILE   167      27.404   7.460  12.254  1.00  0.00      PROB H
ATOM   2164  CD  ILE   167      26.013   9.065  12.121  1.00  0.00      PROB C
ATOM   2165  HD1 ILE   167      25.190   8.425  11.737  1.00  0.00      PROB H
ATOM   2166  HD2 ILE   167      25.925  10.078  11.679  1.00  0.00      PROB H
ATOM   2167  HD3 ILE   167      25.910   9.140  13.224  1.00  0.00      PROB H
ATOM   2168  C   ILE   167      26.648   7.343   8.129  1.00  0.00      PROB C
ATOM   2169  O   ILE   167      25.832   7.928   7.422  1.00  0.00      PROB O
ATOM   2170  N   ILE   168      27.631   6.613   7.579  1.00  0.00      PROB N
ATOM   2171  HN  ILE   168      28.241   6.075   8.159  1.00  0.00      PROB H
ATOM   2172  CA  ILE   168      27.920   6.594   6.159  1.00  0.00      PROB C
ATOM   2173  HA  ILE   168      27.970   7.620   5.823  1.00  0.00      PROB H
ATOM   2174  CB  ILE   168      29.248   5.902   5.896  1.00  0.00      PROB C
ATOM   2175  HB  ILE   168      29.181   4.833   6.211  1.00  0.00      PROB H
ATOM   2176  CG2 ILE   168      29.611   5.956   4.403  1.00  0.00      PROB C
ATOM   2177 HG21 ILE   168      29.535   6.998   4.026  1.00  0.00      PROB H
ATOM   2178 HG22 ILE   168      28.938   5.311   3.807  1.00  0.00      PROB H
ATOM   2179 HG23 ILE   168      30.662   5.613   4.268  1.00  0.00      PROB H
ATOM   2180  CG1 ILE   168      30.376   6.556   6.718  1.00  0.00      PROB C
ATOM   2181 HG11 ILE   168      31.323   6.010   6.516  1.00  0.00      PROB H
ATOM   2182 HG12 ILE   168      30.159   6.452   7.793  1.00  0.00      PROB H
ATOM   2183  CD  ILE   168      30.584   8.041   6.431  1.00  0.00      PROB C
ATOM   2184  HD1 ILE   168      29.723   8.622   6.817  1.00  0.00      PROB H
ATOM   2185  HD2 ILE   168      30.679   8.219   5.340  1.00  0.00      PROB H
ATOM   2186  HD3 ILE   168      31.506   8.401   6.932  1.00  0.00      PROB H
ATOM   2187  C   ILE   168      26.795   5.979   5.366  1.00  0.00      PROB C
ATOM   2188  O   ILE   168      26.422   6.442   4.289  1.00  0.00      PROB O
ATOM   2189  N   SER   169      26.153   4.941   5.920  1.00  0.00      PROB N
ATOM   2190  HN  SER   169      26.434   4.551   6.795  1.00  0.00      PROB H
ATOM   2191  CA  SER   169      25.034   4.318   5.244  1.00  0.00      PROB C
ATOM   2192  HA  SER   169      25.284   4.190   4.199  1.00  0.00      PROB H
ATOM   2193  CB  SER   169      24.704   2.954   5.860  1.00  0.00      PROB C
ATOM   2194  HB1 SER   169      23.794   2.515   5.386  1.00  0.00      PROB H
ATOM   2195  HB2 SER   169      24.536   3.058   6.955  1.00  0.00      PROB H
ATOM   2196  OG  SER   169      25.801   2.074   5.656  1.00  0.00      PROB O
ATOM   2197  HG1 SER   169      26.416   2.166   6.396  1.00  0.00      PROB H
ATOM   2198  C   SER   169      23.788   5.158   5.284  1.00  0.00      PROB C
ATOM   2199  O   SER   169      22.929   5.064   4.412  1.00  0.00      PROB O
ATOM   2200  N   SER   170      23.668   6.056   6.278  1.00  0.00      PROB N
ATOM   2201  HN  SER   170      24.322   6.103   7.031  1.00  0.00      PROB H
ATOM   2202  CA  SER   170      22.600   7.031   6.270  1.00  0.00      PROB C
ATOM   2203  HA  SER   170      21.696   6.570   5.892  1.00  0.00      PROB H
ATOM   2204  CB  SER   170      22.342   7.567   7.686  1.00  0.00      PROB C
ATOM   2205  HB1 SER   170      21.557   8.355   7.670  1.00  0.00      PROB H
ATOM   2206  HB2 SER   170      23.280   7.987   8.116  1.00  0.00      PROB H
ATOM   2207  OG  SER   170      21.890   6.509   8.520  1.00  0.00      PROB O
ATOM   2208  HG1 SER   170      22.672   6.002   8.798  1.00  0.00      PROB H
ATOM   2209  C   SER   170      22.885   8.202   5.366  1.00  0.00      PROB C
ATOM   2210  O   SER   170      21.980   8.751   4.742  1.00  0.00      PROB O
ATOM   2211  N   LEU   171      24.161   8.607   5.224  1.00  0.00      PROB N
ATOM   2212  HN  LEU   171      24.903   8.181   5.748  1.00  0.00      PROB H
ATOM   2213  CA  LEU   171      24.545   9.693   4.348  1.00  0.00      PROB C
ATOM   2214  HA  LEU   171      23.921  10.548   4.563  1.00  0.00      PROB H
ATOM   2215  CB  LEU   171      26.031  10.049   4.521  1.00  0.00      PROB C
ATOM   2216  HB1 LEU   171      26.339  10.747   3.706  1.00  0.00      PROB H
ATOM   2217  HB2 LEU   171      26.623   9.112   4.443  1.00  0.00      PROB H
ATOM   2218  CG  LEU   171      26.429  10.717   5.842  1.00  0.00      PROB C
ATOM   2219  HG  LEU   171      26.035  10.163   6.717  1.00  0.00      PROB H
ATOM   2220  CD1 LEU   171      27.954  10.798   5.914  1.00  0.00      PROB C
ATOM   2221 HD11 LEU   171      28.349  11.364   5.041  1.00  0.00      PROB H
ATOM   2222 HD12 LEU   171      28.367   9.775   5.874  1.00  0.00      PROB H
ATOM   2223 HD13 LEU   171      28.281  11.308   6.844  1.00  0.00      PROB H
ATOM   2224  CD2 LEU   171      25.874  12.109   5.907  1.00  0.00      PROB C
ATOM   2225 HD21 LEU   171      24.936  12.193   5.346  1.00  0.00      PROB H
ATOM   2226 HD22 LEU   171      26.617  12.754   5.420  1.00  0.00      PROB H
ATOM   2227 HD23 LEU   171      25.706  12.434   6.948  1.00  0.00      PROB H
ATOM   2228  C   LEU   171      24.304   9.365   2.894  1.00  0.00      PROB C
ATOM   2229  O   LEU   171      23.925  10.204   2.085  1.00  0.00      PROB O
ATOM   2230  N   LEU   172      24.475   8.101   2.509  1.00  0.00      PROB N
ATOM   2231  HN  LEU   172      24.813   7.408   3.148  1.00  0.00      PROB H
ATOM   2232  CA  LEU   172      24.212   7.706   1.148  1.00  0.00      PROB C
ATOM   2233  HA  LEU   172      24.581   8.467   0.473  1.00  0.00      PROB H
ATOM   2234  CB  LEU   172      24.937   6.376   0.927  1.00  0.00      PROB C
ATOM   2235  HB1 LEU   172      24.489   5.605   1.593  1.00  0.00      PROB H
ATOM   2236  HB2 LEU   172      26.000   6.525   1.232  1.00  0.00      PROB H
ATOM   2237  CG  LEU   172      24.964   5.802  -0.491  1.00  0.00      PROB C
ATOM   2238  HG  LEU   172      23.926   5.635  -0.865  1.00  0.00      PROB H
ATOM   2239  CD1 LEU   172      25.710   6.725  -1.453  1.00  0.00      PROB C
ATOM   2240 HD11 LEU   172      26.752   6.876  -1.094  1.00  0.00      PROB H
ATOM   2241 HD12 LEU   172      25.207   7.710  -1.502  1.00  0.00      PROB H
ATOM   2242 HD13 LEU   172      25.743   6.279  -2.470  1.00  0.00      PROB H
ATOM   2243  CD2 LEU   172      25.688   4.461  -0.401  1.00  0.00      PROB C
ATOM   2244 HD21 LEU   172      25.155   3.787   0.305  1.00  0.00      PROB H
ATOM   2245 HD22 LEU   172      26.715   4.628  -0.008  1.00  0.00      PROB H
ATOM   2246 HD23 LEU   172      25.743   3.985  -1.397  1.00  0.00      PROB H
ATOM   2247  C   LEU   172      22.732   7.548   0.883  1.00  0.00      PROB C
ATOM   2248  O   LEU   172      22.246   7.736  -0.229  1.00  0.00      PROB O
ATOM   2249  N   LEU   173      21.934   7.276   1.923  1.00  0.00      PROB N
ATOM   2250  HN  LEU   173      22.296   7.190   2.851  1.00  0.00      PROB H
ATOM   2251  CA  LEU   173      20.537   6.989   1.713  1.00  0.00      PROB C
ATOM   2252  HA  LEU   173      20.394   6.550   0.735  1.00  0.00      PROB H
ATOM   2253  CB  LEU   173      20.104   6.009   2.802  1.00  0.00      PROB C
ATOM   2254  HB1 LEU   173      20.112   6.510   3.794  1.00  0.00      PROB H
ATOM   2255  HB2 LEU   173      20.859   5.186   2.821  1.00  0.00      PROB H
ATOM   2256  CG  LEU   173      18.743   5.338   2.638  1.00  0.00      PROB C
ATOM   2257  HG  LEU   173      17.916   6.086   2.694  1.00  0.00      PROB H
ATOM   2258  CD1 LEU   173      18.630   4.571   1.337  1.00  0.00      PROB C
ATOM   2259 HD11 LEU   173      19.589   4.041   1.132  1.00  0.00      PROB H
ATOM   2260 HD12 LEU   173      18.403   5.289   0.523  1.00  0.00      PROB H
ATOM   2261 HD13 LEU   173      17.813   3.820   1.386  1.00  0.00      PROB H
ATOM   2262  CD2 LEU   173      18.650   4.338   3.770  1.00  0.00      PROB C
ATOM   2263 HD21 LEU   173      18.572   4.872   4.740  1.00  0.00      PROB H
ATOM   2264 HD22 LEU   173      19.566   3.708   3.778  1.00  0.00      PROB H
ATOM   2265 HD23 LEU   173      17.771   3.680   3.619  1.00  0.00      PROB H
ATOM   2266  C   LEU   173      19.682   8.226   1.759  1.00  0.00      PROB C
ATOM   2267  O   LEU   173      18.641   8.286   1.111  1.00  0.00      PROB O
ATOM   2268  N   LEU   174      20.144   9.287   2.448  1.00  0.00      PROB N
ATOM   2269  HN  LEU   174      20.985   9.227   2.984  1.00  0.00      PROB H
ATOM   2270  CA  LEU   174      19.382  10.515   2.525  1.00  0.00      PROB C
ATOM   2271  HA  LEU   174      18.365  10.342   2.214  1.00  0.00      PROB H
ATOM   2272  CB  LEU   174      19.420  11.071   3.954  1.00  0.00      PROB C
ATOM   2273  HB1 LEU   174      18.951  12.081   3.966  1.00  0.00      PROB H
ATOM   2274  HB2 LEU   174      20.474  11.171   4.294  1.00  0.00      PROB H
ATOM   2275  CG  LEU   174      18.654  10.220   4.972  1.00  0.00      PROB C
ATOM   2276  HG  LEU   174      19.019   9.165   4.941  1.00  0.00      PROB H
ATOM   2277  CD1 LEU   174      18.886  10.783   6.372  1.00  0.00      PROB C
ATOM   2278 HD11 LEU   174      18.871  11.895   6.341  1.00  0.00      PROB H
ATOM   2279 HD12 LEU   174      19.875  10.455   6.748  1.00  0.00      PROB H
ATOM   2280 HD13 LEU   174      18.099  10.428   7.069  1.00  0.00      PROB H
ATOM   2281  CD2 LEU   174      17.161  10.239   4.656  1.00  0.00      PROB C
ATOM   2282 HD21 LEU   174      16.980   9.814   3.646  1.00  0.00      PROB H
ATOM   2283 HD22 LEU   174      16.785  11.285   4.686  1.00  0.00      PROB H
ATOM   2284 HD23 LEU   174      16.610   9.627   5.398  1.00  0.00      PROB H
ATOM   2285  C   LEU   174      19.880  11.599   1.620  1.00  0.00      PROB C
ATOM   2286  O   LEU   174      19.175  12.575   1.357  1.00  0.00      PROB O
ATOM   2287  N   PHE   175      21.077  11.430   1.052  1.00  0.00      PROB N
ATOM   2288  HN  PHE   175      21.690  10.680   1.285  1.00  0.00      PROB H
ATOM   2289  CA  PHE   175      21.559  12.425   0.146  1.00  0.00      PROB C
ATOM   2290  HA  PHE   175      20.902  13.277   0.072  1.00  0.00      PROB H
ATOM   2291  CB  PHE   175      22.923  12.953   0.604  1.00  0.00      PROB C
ATOM   2292  HB1 PHE   175      23.386  13.634  -0.159  1.00  0.00      PROB H
ATOM   2293  HB2 PHE   175      23.646  12.121   0.760  1.00  0.00      PROB H
ATOM   2294  CG  PHE   175      22.621  13.632   1.964  1.00  0.00      PROB C
ATOM   2295  CD1 PHE   175      21.679  14.650   2.161  1.00  0.00      PROB C
ATOM   2296  HD1 PHE   175      21.529  15.104   1.174  1.00  0.00      PROB H
ATOM   2297  CE1 PHE   175      21.649  15.397   3.426  1.00  0.00      PROB C
ATOM   2298  HE1 PHE   175      21.277  16.451   3.496  1.00  0.00      PROB H
ATOM   2299  CZ  PHE   175      22.411  14.975   4.505  1.00  0.00      PROB C
ATOM   2300  HZ  PHE   175      22.694  15.601   5.363  1.00  0.00      PROB H
ATOM   2301  CD2 PHE   175      23.211  13.172   3.121  1.00  0.00      PROB C
ATOM   2302  HD2 PHE   175      23.671  12.224   3.086  1.00  0.00      PROB H
ATOM   2303  CE2 PHE   175      23.149  13.850   4.332  1.00  0.00      PROB C
ATOM   2304  HE2 PHE   175      23.573  13.477   5.224  1.00  0.00      PROB H
ATOM   2305  C   PHE   175      21.528  11.906  -1.233  1.00  0.00      PROB C
ATOM   2306  O   PHE   175      21.217  12.679  -2.128  1.00  0.00      PROB O
ATOM   2307  N   PHE   176      21.894  10.627  -1.485  1.00  0.00      PROB N
ATOM   2308  HN  PHE   176      22.136   9.990  -0.765  1.00  0.00      PROB H
ATOM   2309  CA  PHE   176      22.131  10.180  -2.838  1.00  0.00      PROB C
ATOM   2310  HA  PHE   176      22.307  11.060  -3.392  1.00  0.00      PROB H
ATOM   2311  CB  PHE   176      23.326   9.175  -2.926  1.00  0.00      PROB C
ATOM   2312  HB1 PHE   176      23.100   8.309  -2.295  1.00  0.00      PROB H
ATOM   2313  HB2 PHE   176      24.277   9.577  -2.535  1.00  0.00      PROB H
ATOM   2314  CG  PHE   176      23.604   8.651  -4.298  1.00  0.00      PROB C
ATOM   2315  CD1 PHE   176      24.274   9.416  -5.231  1.00  0.00      PROB C
ATOM   2316  HD1 PHE   176      24.613  10.366  -4.904  1.00  0.00      PROB H
ATOM   2317  CE1 PHE   176      24.523   8.951  -6.515  1.00  0.00      PROB C
ATOM   2318  HE1 PHE   176      24.996   9.557  -7.243  1.00  0.00      PROB H
ATOM   2319  CZ  PHE   176      24.151   7.681  -6.888  1.00  0.00      PROB C
ATOM   2320  HZ  PHE   176      24.348   7.355  -7.896  1.00  0.00      PROB H
ATOM   2321  CD2 PHE   176      23.332   7.331  -4.632  1.00  0.00      PROB C
ATOM   2322  HD2 PHE   176      22.937   6.697  -3.864  1.00  0.00      PROB H
ATOM   2323  CE2 PHE   176      23.601   6.846  -5.918  1.00  0.00      PROB C
ATOM   2324  HE2 PHE   176      23.395   5.828  -6.167  1.00  0.00      PROB H
ATOM   2325  C   PHE   176      20.911   9.597  -3.465  1.00  0.00      PROB C
ATOM   2326  O   PHE   176      20.563   9.866  -4.612  1.00  0.00      PROB O
ATOM   2327  N   PHE   177      20.193   8.782  -2.700  1.00  0.00      PROB N
ATOM   2328  HN  PHE   177      20.484   8.550  -1.775  1.00  0.00      PROB H
ATOM   2329  CA  PHE   177      19.012   8.154  -3.231  1.00  0.00      PROB C
ATOM   2330  HA  PHE   177      19.144   7.972  -4.285  1.00  0.00      PROB H
ATOM   2331  CB  PHE   177      18.730   6.850  -2.466  1.00  0.00      PROB C
ATOM   2332  HB1 PHE   177      17.713   6.483  -2.698  1.00  0.00      PROB H
ATOM   2333  HB2 PHE   177      18.831   7.040  -1.374  1.00  0.00      PROB H
ATOM   2334  CG  PHE   177      19.681   5.752  -2.842  1.00  0.00      PROB C
ATOM   2335  CD1 PHE   177      20.354   5.727  -4.069  1.00  0.00      PROB C
ATOM   2336  HD1 PHE   177      20.242   6.518  -4.778  1.00  0.00      PROB H
ATOM   2337  CE1 PHE   177      21.213   4.683  -4.404  1.00  0.00      PROB C
ATOM   2338  HE1 PHE   177      21.725   4.701  -5.351  1.00  0.00      PROB H
ATOM   2339  CZ  PHE   177      21.422   3.643  -3.501  1.00  0.00      PROB C
ATOM   2340  HZ  PHE   177      22.103   2.852  -3.749  1.00  0.00      PROB H
ATOM   2341  CD2 PHE   177      19.891   4.685  -1.962  1.00  0.00      PROB C
ATOM   2342  HD2 PHE   177      19.372   4.668  -1.037  1.00  0.00      PROB H
ATOM   2343  CE2 PHE   177      20.757   3.637  -2.275  1.00  0.00      PROB C
ATOM   2344  HE2 PHE   177      20.906   2.828  -1.575  1.00  0.00      PROB H
ATOM   2345  C   PHE   177      17.805   9.039  -3.218  1.00  0.00      PROB C
ATOM   2346  O   PHE   177      16.941   8.951  -4.091  1.00  0.00      PROB O
ATOM   2347  N   SER   178      17.751   9.985  -2.276  1.00  0.00      PROB N
ATOM   2348  HN  SER   178      18.397  10.007  -1.517  1.00  0.00      PROB H
ATOM   2349  CA  SER   178      16.729  11.008  -2.277  1.00  0.00      PROB C
ATOM   2350  HA  SER   178      15.765  10.523  -2.353  1.00  0.00      PROB H
ATOM   2351  CB  SER   178      16.784  11.842  -0.994  1.00  0.00      PROB C
ATOM   2352  HB1 SER   178      16.008  12.641  -1.009  1.00  0.00      PROB H
ATOM   2353  HB2 SER   178      17.791  12.305  -0.883  1.00  0.00      PROB H
ATOM   2354  OG  SER   178      16.571  10.981   0.116  1.00  0.00      PROB O
ATOM   2355  HG1 SER   178      16.733  11.515   0.898  1.00  0.00      PROB H
ATOM   2356  C   SER   178      16.855  11.925  -3.463  1.00  0.00      PROB C
ATOM   2357  O   SER   178      15.869  12.393  -4.019  1.00  0.00      PROB O
ATOM   2358  N   PHE   179      18.099  12.178  -3.898  1.00  0.00      PROB N
ATOM   2359  HN  PHE   179      18.892  11.802  -3.424  1.00  0.00      PROB H
ATOM   2360  CA  PHE   179      18.369  12.922  -5.104  1.00  0.00      PROB C
ATOM   2361  HA  PHE   179      17.899  13.890  -5.031  1.00  0.00      PROB H
ATOM   2362  CB  PHE   179      19.888  13.088  -5.182  1.00  0.00      PROB C
ATOM   2363  HB1 PHE   179      20.368  12.096  -5.278  1.00  0.00      PROB H
ATOM   2364  HB2 PHE   179      20.244  13.564  -4.245  1.00  0.00      PROB H
ATOM   2365  CG  PHE   179      20.330  13.934  -6.327  1.00  0.00      PROB C
ATOM   2366  CD1 PHE   179      20.233  15.325  -6.242  1.00  0.00      PROB C
ATOM   2367  HD1 PHE   179      19.784  15.778  -5.375  1.00  0.00      PROB H
ATOM   2368  CE1 PHE   179      20.708  16.124  -7.279  1.00  0.00      PROB C
ATOM   2369  HE1 PHE   179      20.600  17.195  -7.244  1.00  0.00      PROB H
ATOM   2370  CZ  PHE   179      21.318  15.524  -8.375  1.00  0.00      PROB C
ATOM   2371  HZ  PHE   179      21.631  16.146  -9.168  1.00  0.00      PROB H
ATOM   2372  CD2 PHE   179      20.904  13.356  -7.470  1.00  0.00      PROB C
ATOM   2373  HD2 PHE   179      21.036  12.283  -7.518  1.00  0.00      PROB H
ATOM   2374  CE2 PHE   179      21.447  14.144  -8.476  1.00  0.00      PROB C
ATOM   2375  HE2 PHE   179      21.944  13.684  -9.319  1.00  0.00      PROB H
ATOM   2376  C   PHE   179      17.831  12.255  -6.360  1.00  0.00      PROB C
ATOM   2377  O   PHE   179      17.172  12.880  -7.191  1.00  0.00      PROB O
ATOM   2378  N   ILE   180      18.062  10.936  -6.502  1.00  0.00      PROB N
ATOM   2379  HN  ILE   180      18.602  10.432  -5.829  1.00  0.00      PROB H
ATOM   2380  CA  ILE   180      17.568  10.175  -7.631  1.00  0.00      PROB C
ATOM   2381  HA  ILE   180      17.842  10.708  -8.532  1.00  0.00      PROB H
ATOM   2382  CB  ILE   180      18.193   8.790  -7.662  1.00  0.00      PROB C
ATOM   2383  HB  ILE   180      17.966   8.261  -6.706  1.00  0.00      PROB H
ATOM   2384  CG2 ILE   180      17.644   7.958  -8.833  1.00  0.00      PROB C
ATOM   2385 HG21 ILE   180      17.881   8.456  -9.799  1.00  0.00      PROB H
ATOM   2386 HG22 ILE   180      16.547   7.822  -8.761  1.00  0.00      PROB H
ATOM   2387 HG23 ILE   180      18.115   6.952  -8.839  1.00  0.00      PROB H
ATOM   2388  CG1 ILE   180      19.722   8.915  -7.789  1.00  0.00      PROB C
ATOM   2389 HG11 ILE   180      20.112   9.625  -7.030  1.00  0.00      PROB H
ATOM   2390 HG12 ILE   180      19.973   9.313  -8.798  1.00  0.00      PROB H
ATOM   2391  CD  ILE   180      20.427   7.579  -7.589  1.00  0.00      PROB C
ATOM   2392  HD1 ILE   180      20.232   6.899  -8.443  1.00  0.00      PROB H
ATOM   2393  HD2 ILE   180      20.054   7.093  -6.668  1.00  0.00      PROB H
ATOM   2394  HD3 ILE   180      21.520   7.742  -7.502  1.00  0.00      PROB H
ATOM   2395  C   ILE   180      16.063  10.108  -7.628  1.00  0.00      PROB C
ATOM   2396  O   ILE   180      15.408  10.305  -8.647  1.00  0.00      PROB O
ATOM   2397  N   TYR   181      15.458   9.894  -6.444  1.00  0.00      PROB N
ATOM   2398  HN  TYR   181      16.000   9.764  -5.610  1.00  0.00      PROB H
ATOM   2399  CA  TYR   181      14.020   9.869  -6.303  1.00  0.00      PROB C
ATOM   2400  HA  TYR   181      13.628   9.126  -6.979  1.00  0.00      PROB H
ATOM   2401  CB  TYR   181      13.667   9.509  -4.838  1.00  0.00      PROB C
ATOM   2402  HB1 TYR   181      14.071  10.284  -4.152  1.00  0.00      PROB H
ATOM   2403  HB2 TYR   181      14.117   8.530  -4.575  1.00  0.00      PROB H
ATOM   2404  CG  TYR   181      12.187   9.420  -4.617  1.00  0.00      PROB C
ATOM   2405  CD1 TYR   181      11.493   8.246  -4.931  1.00  0.00      PROB C
ATOM   2406  HD1 TYR   181      12.013   7.396  -5.324  1.00  0.00      PROB H
ATOM   2407  CE1 TYR   181      10.116   8.161  -4.730  1.00  0.00      PROB C
ATOM   2408  HE1 TYR   181       9.599   7.256  -4.972  1.00  0.00      PROB H
ATOM   2409  CZ  TYR   181       9.423   9.249  -4.209  1.00  0.00      PROB C
ATOM   2410  OH  TYR   181       8.046   9.151  -3.988  1.00  0.00      PROB O
ATOM   2411  HH  TYR   181       7.815   8.226  -4.129  1.00  0.00      PROB H
ATOM   2412  CD2 TYR   181      11.477  10.508  -4.084  1.00  0.00      PROB C
ATOM   2413  HD2 TYR   181      11.994  11.420  -3.838  1.00  0.00      PROB H
ATOM   2414  CE2 TYR   181      10.096  10.424  -3.887  1.00  0.00      PROB C
ATOM   2415  HE2 TYR   181       9.544  11.258  -3.485  1.00  0.00      PROB H
ATOM   2416  C   TYR   181      13.370  11.180  -6.694  1.00  0.00      PROB C
ATOM   2417  O   TYR   181      12.391  11.227  -7.438  1.00  0.00      PROB O
ATOM   2418  N   LEU   182      13.940  12.297  -6.221  1.00  0.00      PROB N
ATOM   2419  HN  LEU   182      14.758  12.263  -5.643  1.00  0.00      PROB H
ATOM   2420  CA  LEU   182      13.401  13.601  -6.494  1.00  0.00      PROB C
ATOM   2421  HA  LEU   182      12.344  13.573  -6.268  1.00  0.00      PROB H
ATOM   2422  CB  LEU   182      14.128  14.625  -5.618  1.00  0.00      PROB C
ATOM   2423  HB1 LEU   182      15.183  14.720  -5.953  1.00  0.00      PROB H
ATOM   2424  HB2 LEU   182      14.126  14.236  -4.573  1.00  0.00      PROB H
ATOM   2425  CG  LEU   182      13.497  16.016  -5.577  1.00  0.00      PROB C
ATOM   2426  HG  LEU   182      13.459  16.441  -6.607  1.00  0.00      PROB H
ATOM   2427  CD1 LEU   182      12.081  15.941  -5.007  1.00  0.00      PROB C
ATOM   2428 HD11 LEU   182      12.093  15.362  -4.058  1.00  0.00      PROB H
ATOM   2429 HD12 LEU   182      11.407  15.431  -5.728  1.00  0.00      PROB H
ATOM   2430 HD13 LEU   182      11.693  16.959  -4.803  1.00  0.00      PROB H
ATOM   2431  CD2 LEU   182      14.359  16.922  -4.699  1.00  0.00      PROB C
ATOM   2432 HD21 LEU   182      15.390  16.969  -5.108  1.00  0.00      PROB H
ATOM   2433 HD22 LEU   182      14.398  16.500  -3.671  1.00  0.00      PROB H
ATOM   2434 HD23 LEU   182      13.924  17.940  -4.663  1.00  0.00      PROB H
ATOM   2435  C   LEU   182      13.519  13.965  -7.951  1.00  0.00      PROB C
ATOM   2436  O   LEU   182      12.621  14.563  -8.542  1.00  0.00      PROB O
ATOM   2437  N   GLY   183      14.630  13.542  -8.597  1.00  0.00      PROB N
ATOM   2438  HN  GLY   183      15.357  13.055  -8.101  1.00  0.00      PROB H
ATOM   2439  CA  GLY   183      14.799  13.724 -10.022  1.00  0.00      PROB C
ATOM   2440  HA1 GLY   183      15.770  13.346 -10.296  1.00  0.00      PROB H
ATOM   2441  HA2 GLY   183      14.669  14.771 -10.238  1.00  0.00      PROB H
ATOM   2442  C   GLY   183      13.768  12.998 -10.824  1.00  0.00      PROB C
ATOM   2443  O   GLY   183      13.220  13.542 -11.774  1.00  0.00      PROB O
ATOM   2444  N   GLU   184      13.438  11.754 -10.468  1.00  0.00      PROB N
ATOM   2445  HN  GLU   184      13.873  11.285  -9.692  1.00  0.00      PROB H
ATOM   2446  CA  GLU   184      12.461  11.003 -11.229  1.00  0.00      PROB C
ATOM   2447  HA  GLU   184      12.659  11.141 -12.283  1.00  0.00      PROB H
ATOM   2448  CB  GLU   184      12.565   9.510 -10.901  1.00  0.00      PROB C
ATOM   2449  HB1 GLU   184      11.795   8.947 -11.478  1.00  0.00      PROB H
ATOM   2450  HB2 GLU   184      12.392   9.352  -9.813  1.00  0.00      PROB H
ATOM   2451  CG  GLU   184      13.952   8.940 -11.270  1.00  0.00      PROB C
ATOM   2452  HG1 GLU   184      14.015   7.904 -10.905  1.00  0.00      PROB H
ATOM   2453  HG2 GLU   184      14.743   9.526 -10.766  1.00  0.00      PROB H
ATOM   2454  CD  GLU   184      14.261   8.960 -12.767  1.00  0.00      PROB C
ATOM   2455  OE1 GLU   184      13.303   8.889 -13.577  1.00  0.00      PROB O
ATOM   2456  OE2 GLU   184      15.459   9.162 -13.110  1.00  0.00      PROB O
ATOM   2457  C   GLU   184      11.041  11.459 -11.006  1.00  0.00      PROB C
ATOM   2458  O   GLU   184      10.200  11.434 -11.908  1.00  0.00      PROB O
ATOM   2459  N   VAL   185      10.729  11.961  -9.798  1.00  0.00      PROB N
ATOM   2460  HN  VAL   185      11.389  11.963  -9.043  1.00  0.00      PROB H
ATOM   2461  CA  VAL   185       9.448  12.574  -9.528  1.00  0.00      PROB C
ATOM   2462  HA  VAL   185       8.684  11.908  -9.908  1.00  0.00      PROB H
ATOM   2463  CB  VAL   185       9.245  12.769  -8.035  1.00  0.00      PROB C
ATOM   2464  HB  VAL   185      10.135  13.277  -7.594  1.00  0.00      PROB H
ATOM   2465  CG1 VAL   185       7.991  13.593  -7.720  1.00  0.00      PROB C
ATOM   2466 HG11 VAL   185       7.113  13.178  -8.257  1.00  0.00      PROB H
ATOM   2467 HG12 VAL   185       8.140  14.655  -8.003  1.00  0.00      PROB H
ATOM   2468 HG13 VAL   185       7.787  13.543  -6.626  1.00  0.00      PROB H
ATOM   2469  CG2 VAL   185       9.087  11.385  -7.391  1.00  0.00      PROB C
ATOM   2470 HG21 VAL   185       9.991  10.766  -7.560  1.00  0.00      PROB H
ATOM   2471 HG22 VAL   185       8.204  10.867  -7.820  1.00  0.00      PROB H
ATOM   2472 HG23 VAL   185       8.931  11.497  -6.296  1.00  0.00      PROB H
ATOM   2473  C   VAL   185       9.282  13.845 -10.322  1.00  0.00      PROB C
ATOM   2474  O   VAL   185       8.235  14.129 -10.882  1.00  0.00      PROB O
ATOM   2475  N   PHE   186      10.344  14.635 -10.491  1.00  0.00      PROB N
ATOM   2476  HN  PHE   186      11.227  14.451 -10.051  1.00  0.00      PROB H
ATOM   2477  CA  PHE   186      10.288  15.763 -11.390  1.00  0.00      PROB C
ATOM   2478  HA  PHE   186       9.361  16.284 -11.214  1.00  0.00      PROB H
ATOM   2479  CB  PHE   186      11.496  16.686 -11.176  1.00  0.00      PROB C
ATOM   2480  HB1 PHE   186      11.572  17.445 -11.981  1.00  0.00      PROB H
ATOM   2481  HB2 PHE   186      12.418  16.065 -11.144  1.00  0.00      PROB H
ATOM   2482  CG  PHE   186      11.396  17.429  -9.881  1.00  0.00      PROB C
ATOM   2483  CD1 PHE   186      10.157  17.752  -9.300  1.00  0.00      PROB C
ATOM   2484  HD1 PHE   186       9.226  17.465  -9.753  1.00  0.00      PROB H
ATOM   2485  CE1 PHE   186      10.089  18.454  -8.101  1.00  0.00      PROB C
ATOM   2486  HE1 PHE   186       9.125  18.689  -7.680  1.00  0.00      PROB H
ATOM   2487  CZ  PHE   186      11.265  18.847  -7.462  1.00  0.00      PROB C
ATOM   2488  HZ  PHE   186      11.211  19.394  -6.536  1.00  0.00      PROB H
ATOM   2489  CD2 PHE   186      12.572  17.830  -9.231  1.00  0.00      PROB C
ATOM   2490  HD2 PHE   186      13.530  17.586  -9.664  1.00  0.00      PROB H
ATOM   2491  CE2 PHE   186      12.506  18.537  -8.027  1.00  0.00      PROB C
ATOM   2492  HE2 PHE   186      13.412  18.833  -7.530  1.00  0.00      PROB H
ATOM   2493  C   PHE   186      10.153  15.420 -12.844  1.00  0.00      PROB C
ATOM   2494  O   PHE   186       9.443  16.094 -13.585  1.00  0.00      PROB O
ATOM   2495  N   LYS   187      10.795  14.338 -13.306  1.00  0.00      PROB N
ATOM   2496  HN  LYS   187      11.375  13.786 -12.705  1.00  0.00      PROB H
ATOM   2497  CA  LYS   187      10.641  13.918 -14.677  1.00  0.00      PROB C
ATOM   2498  HA  LYS   187      10.830  14.775 -15.314  1.00  0.00      PROB H
ATOM   2499  CB  LYS   187      11.616  12.796 -15.044  1.00  0.00      PROB C
ATOM   2500  HB1 LYS   187      11.385  12.420 -16.070  1.00  0.00      PROB H
ATOM   2501  HB2 LYS   187      11.491  11.956 -14.321  1.00  0.00      PROB H
ATOM   2502  CG  LYS   187      13.081  13.226 -15.037  1.00  0.00      PROB C
ATOM   2503  HG1 LYS   187      13.350  13.614 -14.038  1.00  0.00      PROB H
ATOM   2504  HG2 LYS   187      13.239  14.045 -15.773  1.00  0.00      PROB H
ATOM   2505  CD  LYS   187      13.960  12.024 -15.373  1.00  0.00      PROB C
ATOM   2506  HD1 LYS   187      13.668  11.668 -16.388  1.00  0.00      PROB H
ATOM   2507  HD2 LYS   187      13.749  11.188 -14.665  1.00  0.00      PROB H
ATOM   2508  CE  LYS   187      15.444  12.360 -15.369  1.00  0.00      PROB C
ATOM   2509  HE1 LYS   187      15.614  13.299 -15.943  1.00  0.00      PROB H
ATOM   2510  HE2 LYS   187      16.023  11.528 -15.821  1.00  0.00      PROB H
ATOM   2511  NZ  LYS   187      15.915  12.562 -13.982  1.00  0.00      PROB N
ATOM   2512  HZ1 LYS   187      15.902  11.636 -13.490  1.00  0.00      PROB H
ATOM   2513  HZ2 LYS   187      15.271  13.212 -13.483  1.00  0.00      PROB H
ATOM   2514  HZ3 LYS   187      16.877  12.956 -13.991  1.00  0.00      PROB H
ATOM   2515  C   LYS   187       9.246  13.452 -15.002  1.00  0.00      PROB C
ATOM   2516  O   LYS   187       8.733  13.695 -16.088  1.00  0.00      PROB O
ATOM   2517  N   THR   188       8.593  12.766 -14.051  1.00  0.00      PROB N
ATOM   2518  HN  THR   188       9.006  12.605 -13.152  1.00  0.00      PROB H
ATOM   2519  CA  THR   188       7.300  12.146 -14.287  1.00  0.00      PROB C
ATOM   2520  HA  THR   188       7.351  11.599 -15.221  1.00  0.00      PROB H
ATOM   2521  CB  THR   188       6.970  11.193 -13.160  1.00  0.00      PROB C
ATOM   2522  HB  THR   188       6.878  11.731 -12.191  1.00  0.00      PROB H
ATOM   2523  OG1 THR   188       8.001  10.230 -13.033  1.00  0.00      PROB O
ATOM   2524  HG1 THR   188       8.805  10.675 -12.728  1.00  0.00      PROB H
ATOM   2525  CG2 THR   188       5.690  10.413 -13.439  1.00  0.00      PROB C
ATOM   2526 HG21 THR   188       5.795   9.811 -14.369  1.00  0.00      PROB H
ATOM   2527 HG22 THR   188       4.824  11.096 -13.536  1.00  0.00      PROB H
ATOM   2528 HG23 THR   188       5.478   9.721 -12.602  1.00  0.00      PROB H
ATOM   2529  C   THR   188       6.201  13.161 -14.492  1.00  0.00      PROB C
ATOM   2530  O   THR   188       5.280  12.967 -15.282  1.00  0.00      PROB O
ATOM   2531  N   TYR   189       6.308  14.325 -13.826  1.00  0.00      PROB N
ATOM   2532  HN  TYR   189       7.034  14.476 -13.158  1.00  0.00      PROB H
ATOM   2533  CA  TYR   189       5.355  15.398 -14.015  1.00  0.00      PROB C
ATOM   2534  HA  TYR   189       4.440  15.010 -14.450  1.00  0.00      PROB H
ATOM   2535  CB  TYR   189       5.064  16.079 -12.667  1.00  0.00      PROB C
ATOM   2536  HB1 TYR   189       4.352  16.932 -12.787  1.00  0.00      PROB H
ATOM   2537  HB2 TYR   189       5.974  16.399 -12.141  1.00  0.00      PROB H
ATOM   2538  CG  TYR   189       4.470  15.072 -11.798  1.00  0.00      PROB C
ATOM   2539  CD1 TYR   189       3.146  14.879 -11.958  1.00  0.00      PROB C
ATOM   2540  HD1 TYR   189       2.526  15.464 -12.646  1.00  0.00      PROB H
ATOM   2541  CE1 TYR   189       2.638  13.910 -11.138  1.00  0.00      PROB C
ATOM   2542  HE1 TYR   189       1.737  14.227 -10.858  1.00  0.00      PROB H
ATOM   2543  CZ  TYR   189       3.243  13.043 -10.248  1.00  0.00      PROB C
ATOM   2544  OH  TYR   189       2.624  11.989  -9.509  1.00  0.00      PROB O
ATOM   2545  HH  TYR   189       3.187  11.674  -8.804  1.00  0.00      PROB H
ATOM   2546  CD2 TYR   189       5.161  14.330 -10.809  1.00  0.00      PROB C
ATOM   2547  HD2 TYR   189       6.168  14.493 -10.677  1.00  0.00      PROB H
ATOM   2548  CE2 TYR   189       4.541  13.334 -10.034  1.00  0.00      PROB C
ATOM   2549  HE2 TYR   189       5.009  12.756  -9.267  1.00  0.00      PROB H
ATOM   2550  C   TYR   189       5.832  16.461 -14.976  1.00  0.00      PROB C
ATOM   2551  O   TYR   189       5.133  17.443 -15.200  1.00  0.00      PROB O
ATOM   2552  N   ASN   190       7.038  16.290 -15.560  1.00  0.00      PROB N
ATOM   2553  HN  ASN   190       7.620  15.537 -15.256  1.00  0.00      PROB H
ATOM   2554  CA  ASN   190       7.536  17.065 -16.686  1.00  0.00      PROB C
ATOM   2555  HA  ASN   190       8.521  16.669 -16.901  1.00  0.00      PROB H
ATOM   2556  CB  ASN   190       6.608  16.899 -17.918  1.00  0.00      PROB C
ATOM   2557  HB1 ASN   190       5.786  17.645 -17.870  1.00  0.00      PROB H
ATOM   2558  HB2 ASN   190       6.158  15.883 -17.892  1.00  0.00      PROB H
ATOM   2559  CG  ASN   190       7.377  17.044 -19.219  1.00  0.00      PROB C
ATOM   2560  OD1 ASN   190       8.603  16.974 -19.299  1.00  0.00      PROB O
ATOM   2561  ND2 ASN   190       6.620  17.276 -20.317  1.00  0.00      PROB N
ATOM   2562 HD21 ASN   190       5.638  17.378 -20.199  1.00  0.00      PROB H
ATOM   2563 HD22 ASN   190       7.097  17.412 -21.172  1.00  0.00      PROB H
ATOM   2564  C   ASN   190       7.735  18.537 -16.343  1.00  0.00      PROB C
ATOM   2565  O   ASN   190       7.247  19.435 -17.033  1.00  0.00      PROB O
ATOM   2566  N   VAL   191       8.458  18.790 -15.238  1.00  0.00      PROB N
ATOM   2567  HN  VAL   191       8.906  18.042 -14.746  1.00  0.00      PROB H
ATOM   2568  CA  VAL   191       8.584  20.114 -14.668  1.00  0.00      PROB C
ATOM   2569  HA  VAL   191       8.110  20.837 -15.320  1.00  0.00      PROB H
ATOM   2570  CB  VAL   191       7.964  20.185 -13.271  1.00  0.00      PROB C
ATOM   2571  HB  VAL   191       8.447  19.433 -12.603  1.00  0.00      PROB H
ATOM   2572  CG1 VAL   191       8.113  21.585 -12.655  1.00  0.00      PROB C
ATOM   2573 HG11 VAL   191       7.772  22.365 -13.369  1.00  0.00      PROB H
ATOM   2574 HG12 VAL   191       9.171  21.771 -12.375  1.00  0.00      PROB H
ATOM   2575 HG13 VAL   191       7.490  21.655 -11.737  1.00  0.00      PROB H
ATOM   2576  CG2 VAL   191       6.470  19.846 -13.341  1.00  0.00      PROB C
ATOM   2577 HG21 VAL   191       6.336  18.769 -13.554  1.00  0.00      PROB H
ATOM   2578 HG22 VAL   191       5.974  20.436 -14.141  1.00  0.00      PROB H
ATOM   2579 HG23 VAL   191       5.982  20.070 -12.370  1.00  0.00      PROB H
ATOM   2580  C   VAL   191      10.052  20.468 -14.591  1.00  0.00      PROB C
ATOM   2581  O   VAL   191      10.884  19.659 -14.187  1.00  0.00      PROB O
ATOM   2582  N   ALA   192      10.432  21.693 -14.995  1.00  0.00      PROB N
ATOM   2583  HN  ALA   192       9.762  22.349 -15.326  1.00  0.00      PROB H
ATOM   2584  CA  ALA   192      11.799  22.141 -14.892  1.00  0.00      PROB C
ATOM   2585  HA  ALA   192      12.454  21.302 -15.058  1.00  0.00      PROB H
ATOM   2586  CB  ALA   192      12.085  23.251 -15.924  1.00  0.00      PROB C
ATOM   2587  HB1 ALA   192      11.844  24.258 -15.522  1.00  0.00      PROB H
ATOM   2588  HB2 ALA   192      11.459  23.085 -16.820  1.00  0.00      PROB H
ATOM   2589  HB3 ALA   192      13.159  23.217 -16.211  1.00  0.00      PROB H
ATOM   2590  C   ALA   192      12.102  22.658 -13.514  1.00  0.00      PROB C
ATOM   2591  O   ALA   192      11.383  23.497 -13.007  1.00  0.00      PROB O
ATOM   2592  N   VAL   193      13.166  22.180 -12.868  1.00  0.00      PROB N
ATOM   2593  HN  VAL   193      13.699  21.449 -13.271  1.00  0.00      PROB H
ATOM   2594  CA  VAL   193      13.593  22.671 -11.574  1.00  0.00      PROB C
ATOM   2595  HA  VAL   193      13.127  23.625 -11.355  1.00  0.00      PROB H
ATOM   2596  CB  VAL   193      13.324  21.678 -10.440  1.00  0.00      PROB C
ATOM   2597  HB  VAL   193      13.967  20.774 -10.553  1.00  0.00      PROB H
ATOM   2598  CG1 VAL   193      13.607  22.328  -9.080  1.00  0.00      PROB C
ATOM   2599 HG11 VAL   193      12.976  23.231  -8.933  1.00  0.00      PROB H
ATOM   2600 HG12 VAL   193      14.672  22.625  -9.006  1.00  0.00      PROB H
ATOM   2601 HG13 VAL   193      13.382  21.604  -8.265  1.00  0.00      PROB H
ATOM   2602  CG2 VAL   193      11.862  21.202 -10.467  1.00  0.00      PROB C
ATOM   2603 HG21 VAL   193      11.691  20.529 -11.332  1.00  0.00      PROB H
ATOM   2604 HG22 VAL   193      11.169  22.068 -10.526  1.00  0.00      PROB H
ATOM   2605 HG23 VAL   193      11.640  20.637  -9.538  1.00  0.00      PROB H
ATOM   2606  C   VAL   193      15.074  22.923 -11.710  1.00  0.00      PROB C
ATOM   2607  O   VAL   193      15.808  22.137 -12.301  1.00  0.00      PROB O
ATOM   2608  N   ASP   194      15.577  24.034 -11.190  1.00  0.00      PROB N
ATOM   2609  HN  ASP   194      15.028  24.679 -10.636  1.00  0.00      PROB H
ATOM   2610  CA  ASP   194      16.967  24.385 -11.129  1.00  0.00      PROB C
ATOM   2611  HA  ASP   194      17.395  24.136 -12.063  1.00  0.00      PROB H
ATOM   2612  CB  ASP   194      17.149  25.890 -10.923  1.00  0.00      PROB C
ATOM   2613  HB1 ASP   194      16.865  26.442 -11.836  1.00  0.00      PROB H
ATOM   2614  HB2 ASP   194      18.207  26.164 -10.712  1.00  0.00      PROB H
ATOM   2615  CG  ASP   194      16.288  26.397  -9.782  1.00  0.00      PROB C
ATOM   2616  OD1 ASP   194      15.361  25.744  -9.243  1.00  0.00      PROB O
ATOM   2617  OD2 ASP   194      16.609  27.516  -9.387  1.00  0.00      PROB O
ATOM   2618  C   ASP   194      17.780  23.637 -10.093  1.00  0.00      PROB C
ATOM   2619  O   ASP   194      17.278  23.009  -9.164  1.00  0.00      PROB O
ATOM   2620  N   TYR   195      19.114  23.701 -10.235  1.00  0.00      PROB N
ATOM   2621  HN  TYR   195      19.535  24.191 -11.005  1.00  0.00      PROB H
ATOM   2622  CA  TYR   195      20.005  23.098  -9.270  1.00  0.00      PROB C
ATOM   2623  HA  TYR   195      19.656  22.092  -9.059  1.00  0.00      PROB H
ATOM   2624  CB  TYR   195      21.459  23.080  -9.778  1.00  0.00      PROB C
ATOM   2625  HB1 TYR   195      22.185  22.866  -8.965  1.00  0.00      PROB H
ATOM   2626  HB2 TYR   195      21.720  24.029 -10.285  1.00  0.00      PROB H
ATOM   2627  CG  TYR   195      21.626  22.012 -10.758  1.00  0.00      PROB C
ATOM   2628  CD1 TYR   195      21.700  20.703 -10.320  1.00  0.00      PROB C
ATOM   2629  HD1 TYR   195      21.585  20.401  -9.291  1.00  0.00      PROB H
ATOM   2630  CE1 TYR   195      21.833  19.734 -11.269  1.00  0.00      PROB C
ATOM   2631  HE1 TYR   195      21.668  18.751 -10.911  1.00  0.00      PROB H
ATOM   2632  CZ  TYR   195      22.078  20.042 -12.608  1.00  0.00      PROB C
ATOM   2633  OH  TYR   195      22.010  19.100 -13.583  1.00  0.00      PROB O
ATOM   2634  HH  TYR   195      22.409  19.393 -14.416  1.00  0.00      PROB H
ATOM   2635  CD2 TYR   195      21.753  22.295 -12.121  1.00  0.00      PROB C
ATOM   2636  HD2 TYR   195      21.782  23.313 -12.436  1.00  0.00      PROB H
ATOM   2637  CE2 TYR   195      22.101  21.314 -13.053  1.00  0.00      PROB C
ATOM   2638  HE2 TYR   195      22.303  21.511 -14.102  1.00  0.00      PROB H
ATOM   2639  C   TYR   195      20.030  23.802  -7.941  1.00  0.00      PROB C
ATOM   2640  O   TYR   195      20.359  23.201  -6.929  1.00  0.00      PROB O
ATOM   2641  N   ILE   196      19.696  25.097  -7.883  1.00  0.00      PROB N
ATOM   2642  HN  ILE   196      19.399  25.598  -8.690  1.00  0.00      PROB H
ATOM   2643  CA  ILE   196      19.654  25.826  -6.632  1.00  0.00      PROB C
ATOM   2644  HA  ILE   196      20.584  25.649  -6.111  1.00  0.00      PROB H
ATOM   2645  CB  ILE   196      19.477  27.313  -6.901  1.00  0.00      PROB C
ATOM   2646  HB  ILE   196      18.497  27.510  -7.398  1.00  0.00      PROB H
ATOM   2647  CG2 ILE   196      19.533  28.097  -5.578  1.00  0.00      PROB C
ATOM   2648 HG21 ILE   196      20.429  27.799  -4.991  1.00  0.00      PROB H
ATOM   2649 HG22 ILE   196      18.624  27.909  -4.973  1.00  0.00      PROB H
ATOM   2650 HG23 ILE   196      19.603  29.187  -5.796  1.00  0.00      PROB H
ATOM   2651  CG1 ILE   196      20.561  27.814  -7.861  1.00  0.00      PROB C
ATOM   2652 HG11 ILE   196      20.400  28.898  -8.067  1.00  0.00      PROB H
ATOM   2653 HG12 ILE   196      20.516  27.272  -8.828  1.00  0.00      PROB H
ATOM   2654  CD  ILE   196      21.943  27.635  -7.291  1.00  0.00      PROB C
ATOM   2655  HD1 ILE   196      22.196  26.580  -7.060  1.00  0.00      PROB H
ATOM   2656  HD2 ILE   196      22.070  28.231  -6.354  1.00  0.00      PROB H
ATOM   2657  HD3 ILE   196      22.666  27.998  -8.056  1.00  0.00      PROB H
ATOM   2658  C   ILE   196      18.575  25.323  -5.705  1.00  0.00      PROB C
ATOM   2659  O   ILE   196      18.803  25.033  -4.530  1.00  0.00      PROB O
ATOM   2660  N   THR   197      17.364  25.140  -6.249  1.00  0.00      PROB N
ATOM   2661  HN  THR   197      17.180  25.361  -7.207  1.00  0.00      PROB H
ATOM   2662  CA  THR   197      16.234  24.644  -5.495  1.00  0.00      PROB C
ATOM   2663  HA  THR   197      16.146  25.239  -4.597  1.00  0.00      PROB H
ATOM   2664  CB  THR   197      14.956  24.764  -6.304  1.00  0.00      PROB C
ATOM   2665  HB  THR   197      15.023  24.159  -7.238  1.00  0.00      PROB H
ATOM   2666  OG1 THR   197      14.746  26.120  -6.669  1.00  0.00      PROB O
ATOM   2667  HG1 THR   197      14.932  26.170  -7.635  1.00  0.00      PROB H
ATOM   2668  CG2 THR   197      13.744  24.313  -5.484  1.00  0.00      PROB C
ATOM   2669 HG21 THR   197      13.739  24.820  -4.496  1.00  0.00      PROB H
ATOM   2670 HG22 THR   197      13.769  23.214  -5.333  1.00  0.00      PROB H
ATOM   2671 HG23 THR   197      12.810  24.577  -6.025  1.00  0.00      PROB H
ATOM   2672  C   THR   197      16.433  23.221  -5.045  1.00  0.00      PROB C
ATOM   2673  O   THR   197      16.215  22.868  -3.887  1.00  0.00      PROB O
ATOM   2674  N   VAL   198      16.914  22.355  -5.958  1.00  0.00      PROB N
ATOM   2675  HN  VAL   198      17.146  22.649  -6.887  1.00  0.00      PROB H
ATOM   2676  CA  VAL   198      17.166  20.965  -5.633  1.00  0.00      PROB C
ATOM   2677  HA  VAL   198      16.273  20.572  -5.162  1.00  0.00      PROB H
ATOM   2678  CB  VAL   198      17.458  20.164  -6.889  1.00  0.00      PROB C
ATOM   2679  HB  VAL   198      18.263  20.656  -7.485  1.00  0.00      PROB H
ATOM   2680  CG1 VAL   198      17.875  18.725  -6.567  1.00  0.00      PROB C
ATOM   2681 HG11 VAL   198      17.145  18.263  -5.870  1.00  0.00      PROB H
ATOM   2682 HG12 VAL   198      18.884  18.705  -6.108  1.00  0.00      PROB H
ATOM   2683 HG13 VAL   198      17.895  18.120  -7.501  1.00  0.00      PROB H
ATOM   2684  CG2 VAL   198      16.179  20.115  -7.724  1.00  0.00      PROB C
ATOM   2685 HG21 VAL   198      15.862  21.136  -8.009  1.00  0.00      PROB H
ATOM   2686 HG22 VAL   198      15.368  19.617  -7.156  1.00  0.00      PROB H
ATOM   2687 HG23 VAL   198      16.371  19.545  -8.648  1.00  0.00      PROB H
ATOM   2688  C   VAL   198      18.257  20.803  -4.603  1.00  0.00      PROB C
ATOM   2689  O   VAL   198      18.142  20.012  -3.669  1.00  0.00      PROB O
ATOM   2690  N   ALA   199      19.339  21.591  -4.720  1.00  0.00      PROB N
ATOM   2691  HN  ALA   199      19.436  22.255  -5.464  1.00  0.00      PROB H
ATOM   2692  CA  ALA   199      20.399  21.574  -3.741  1.00  0.00      PROB C
ATOM   2693  HA  ALA   199      20.740  20.553  -3.640  1.00  0.00      PROB H
ATOM   2694  CB  ALA   199      21.562  22.464  -4.203  1.00  0.00      PROB C
ATOM   2695  HB1 ALA   199      21.225  23.516  -4.333  1.00  0.00      PROB H
ATOM   2696  HB2 ALA   199      21.939  22.099  -5.183  1.00  0.00      PROB H
ATOM   2697  HB3 ALA   199      22.396  22.437  -3.470  1.00  0.00      PROB H
ATOM   2698  C   ALA   199      19.945  22.005  -2.364  1.00  0.00      PROB C
ATOM   2699  O   ALA   199      20.252  21.355  -1.366  1.00  0.00      PROB O
ATOM   2700  N   LEU   200      19.154  23.090  -2.279  1.00  0.00      PROB N
ATOM   2701  HN  LEU   200      18.887  23.609  -3.093  1.00  0.00      PROB H
ATOM   2702  CA  LEU   200      18.629  23.550  -1.016  1.00  0.00      PROB C
ATOM   2703  HA  LEU   200      19.463  23.689  -0.342  1.00  0.00      PROB H
ATOM   2704  CB  LEU   200      17.872  24.874  -1.223  1.00  0.00      PROB C
ATOM   2705  HB1 LEU   200      16.980  24.708  -1.862  1.00  0.00      PROB H
ATOM   2706  HB2 LEU   200      18.517  25.579  -1.777  1.00  0.00      PROB H
ATOM   2707  CG  LEU   200      17.447  25.579   0.069  1.00  0.00      PROB C
ATOM   2708  HG  LEU   200      16.836  24.887   0.689  1.00  0.00      PROB H
ATOM   2709  CD1 LEU   200      18.675  26.008   0.869  1.00  0.00      PROB C
ATOM   2710 HD11 LEU   200      19.367  26.565   0.216  1.00  0.00      PROB H
ATOM   2711 HD12 LEU   200      19.215  25.124   1.270  1.00  0.00      PROB H
ATOM   2712 HD13 LEU   200      18.393  26.681   1.702  1.00  0.00      PROB H
ATOM   2713  CD2 LEU   200      16.579  26.790  -0.271  1.00  0.00      PROB C
ATOM   2714 HD21 LEU   200      15.682  26.459  -0.836  1.00  0.00      PROB H
ATOM   2715 HD22 LEU   200      17.156  27.503  -0.900  1.00  0.00      PROB H
ATOM   2716 HD23 LEU   200      16.259  27.300   0.662  1.00  0.00      PROB H
ATOM   2717  C   LEU   200      17.698  22.553  -0.360  1.00  0.00      PROB C
ATOM   2718  O   LEU   200      17.787  22.263   0.831  1.00  0.00      PROB O
ATOM   2719  N   LEU   201      16.775  21.971  -1.144  1.00  0.00      PROB N
ATOM   2720  HN  LEU   201      16.733  22.160  -2.129  1.00  0.00      PROB H
ATOM   2721  CA  LEU   201      15.826  21.013  -0.627  1.00  0.00      PROB C
ATOM   2722  HA  LEU   201      15.382  21.434   0.264  1.00  0.00      PROB H
ATOM   2723  CB  LEU   201      14.727  20.729  -1.668  1.00  0.00      PROB C
ATOM   2724  HB1 LEU   201      14.389  19.670  -1.585  1.00  0.00      PROB H
ATOM   2725  HB2 LEU   201      15.163  20.873  -2.681  1.00  0.00      PROB H
ATOM   2726  CG  LEU   201      13.452  21.591  -1.563  1.00  0.00      PROB C
ATOM   2727  HG  LEU   201      13.008  21.457  -0.547  1.00  0.00      PROB H
ATOM   2728  CD1 LEU   201      13.680  23.088  -1.789  1.00  0.00      PROB C
ATOM   2729 HD11 LEU   201      14.102  23.259  -2.800  1.00  0.00      PROB H
ATOM   2730 HD12 LEU   201      14.384  23.495  -1.036  1.00  0.00      PROB H
ATOM   2731 HD13 LEU   201      12.715  23.635  -1.722  1.00  0.00      PROB H
ATOM   2732  CD2 LEU   201      12.446  21.072  -2.591  1.00  0.00      PROB C
ATOM   2733 HD21 LEU   201      12.205  20.009  -2.376  1.00  0.00      PROB H
ATOM   2734 HD22 LEU   201      12.882  21.137  -3.612  1.00  0.00      PROB H
ATOM   2735 HD23 LEU   201      11.512  21.670  -2.552  1.00  0.00      PROB H
ATOM   2736  C   LEU   201      16.452  19.710  -0.179  1.00  0.00      PROB C
ATOM   2737  O   LEU   201      16.118  19.179   0.881  1.00  0.00      PROB O
ATOM   2738  N   ILE   202      17.399  19.165  -0.965  1.00  0.00      PROB N
ATOM   2739  HN  ILE   202      17.678  19.591  -1.831  1.00  0.00      PROB H
ATOM   2740  CA  ILE   202      18.103  17.953  -0.594  1.00  0.00      PROB C
ATOM   2741  HA  ILE   202      17.365  17.243  -0.256  1.00  0.00      PROB H
ATOM   2742  CB  ILE   202      18.879  17.382  -1.778  1.00  0.00      PROB C
ATOM   2743  HB  ILE   202      19.495  18.192  -2.237  1.00  0.00      PROB H
ATOM   2744  CG2 ILE   202      19.821  16.242  -1.353  1.00  0.00      PROB C
ATOM   2745 HG21 ILE   202      19.269  15.489  -0.750  1.00  0.00      PROB H
ATOM   2746 HG22 ILE   202      20.668  16.630  -0.752  1.00  0.00      PROB H
ATOM   2747 HG23 ILE   202      20.226  15.733  -2.255  1.00  0.00      PROB H
ATOM   2748  CG1 ILE   202      17.911  16.860  -2.857  1.00  0.00      PROB C
ATOM   2749 HG11 ILE   202      18.515  16.506  -3.722  1.00  0.00      PROB H
ATOM   2750 HG12 ILE   202      17.265  17.693  -3.206  1.00  0.00      PROB H
ATOM   2751  CD  ILE   202      17.030  15.712  -2.367  1.00  0.00      PROB C
ATOM   2752  HD1 ILE   202      16.404  16.037  -1.510  1.00  0.00      PROB H
ATOM   2753  HD2 ILE   202      17.654  14.853  -2.040  1.00  0.00      PROB H
ATOM   2754  HD3 ILE   202      16.362  15.368  -3.182  1.00  0.00      PROB H
ATOM   2755  C   ILE   202      18.961  18.171   0.621  1.00  0.00      PROB C
ATOM   2756  O   ILE   202      19.067  17.320   1.511  1.00  0.00      PROB O
ATOM   2757  N   TRP   203      19.567  19.367   0.709  1.00  0.00      PROB N
ATOM   2758  HN  TRP   203      19.494  20.065  -0.009  1.00  0.00      PROB H
ATOM   2759  CA  TRP   203      20.343  19.717   1.857  1.00  0.00      PROB C
ATOM   2760  HA  TRP   203      21.075  18.937   1.936  1.00  0.00      PROB H
ATOM   2761  CB  TRP   203      21.047  21.046   1.580  1.00  0.00      PROB C
ATOM   2762  HB1 TRP   203      20.320  21.849   1.400  1.00  0.00      PROB H
ATOM   2763  HB2 TRP   203      21.708  20.922   0.693  1.00  0.00      PROB H
ATOM   2764  CG  TRP   203      21.889  21.563   2.640  1.00  0.00      PROB C
ATOM   2765  CD1 TRP   203      21.704  22.562   3.557  1.00  0.00      PROB C
ATOM   2766  HD1 TRP   203      20.882  23.251   3.530  1.00  0.00      PROB H
ATOM   2767  NE1 TRP   203      22.796  22.687   4.324  1.00  0.00      PROB N
ATOM   2768  HE1 TRP   203      22.919  23.273   5.112  1.00  0.00      PROB H
ATOM   2769  CE2 TRP   203      23.710  21.864   3.766  1.00  0.00      PROB C
ATOM   2770  CD2 TRP   203      23.178  21.085   2.719  1.00  0.00      PROB C
ATOM   2771  CE3 TRP   203      23.830  19.919   2.201  1.00  0.00      PROB C
ATOM   2772  HE3 TRP   203      23.365  19.107   1.706  1.00  0.00      PROB H
ATOM   2773  CZ3 TRP   203      24.956  19.524   2.874  1.00  0.00      PROB C
ATOM   2774  HZ3 TRP   203      25.579  18.590   2.816  1.00  0.00      PROB H
ATOM   2775  CZ2 TRP   203      24.900  21.576   4.181  1.00  0.00      PROB C
ATOM   2776  HZ2 TRP   203      24.945  21.966   5.211  1.00  0.00      PROB H
ATOM   2777  CH2 TRP   203      25.582  20.453   3.548  1.00  0.00      PROB C
ATOM   2778  HH2 TRP   203      26.367  19.755   3.906  1.00  0.00      PROB H
ATOM   2779  C   TRP   203      19.545  19.765   3.152  1.00  0.00      PROB C
ATOM   2780  O   TRP   203      19.887  19.154   4.161  1.00  0.00      PROB O
ATOM   2781  N   ASN   204      18.380  20.429   3.108  1.00  0.00      PROB N
ATOM   2782  HN  ASN   204      18.106  20.923   2.281  1.00  0.00      PROB H
ATOM   2783  CA  ASN   204      17.500  20.467   4.251  1.00  0.00      PROB C
ATOM   2784  HA  ASN   204      18.053  20.851   5.101  1.00  0.00      PROB H
ATOM   2785  CB  ASN   204      16.268  21.339   3.948  1.00  0.00      PROB C
ATOM   2786  HB1 ASN   204      15.535  21.261   4.780  1.00  0.00      PROB H
ATOM   2787  HB2 ASN   204      15.803  21.012   2.996  1.00  0.00      PROB H
ATOM   2788  CG  ASN   204      16.672  22.798   3.836  1.00  0.00      PROB C
ATOM   2789  OD1 ASN   204      17.542  23.287   4.542  1.00  0.00      PROB O
ATOM   2790  ND2 ASN   204      15.975  23.542   2.951  1.00  0.00      PROB N
ATOM   2791 HD21 ASN   204      16.240  24.495   2.827  1.00  0.00      PROB H
ATOM   2792 HD22 ASN   204      15.281  23.094   2.401  1.00  0.00      PROB H
ATOM   2793  C   ASN   204      17.006  19.094   4.645  1.00  0.00      PROB C
ATOM   2794  O   ASN   204      17.068  18.728   5.815  1.00  0.00      PROB O
ATOM   2795  N   PHE   205      16.555  18.289   3.658  1.00  0.00      PROB N
ATOM   2796  HN  PHE   205      16.569  18.591   2.700  1.00  0.00      PROB H
ATOM   2797  CA  PHE   205      15.999  16.978   3.914  1.00  0.00      PROB C
ATOM   2798  HA  PHE   205      15.169  17.071   4.597  1.00  0.00      PROB H
ATOM   2799  CB  PHE   205      15.541  16.369   2.567  1.00  0.00      PROB C
ATOM   2800  HB1 PHE   205      16.410  16.256   1.883  1.00  0.00      PROB H
ATOM   2801  HB2 PHE   205      14.806  17.054   2.095  1.00  0.00      PROB H
ATOM   2802  CG  PHE   205      14.891  15.028   2.719  1.00  0.00      PROB C
ATOM   2803  CD1 PHE   205      13.556  14.945   3.133  1.00  0.00      PROB C
ATOM   2804  HD1 PHE   205      13.006  15.847   3.357  1.00  0.00      PROB H
ATOM   2805  CE1 PHE   205      12.929  13.701   3.248  1.00  0.00      PROB C
ATOM   2806  HE1 PHE   205      11.901  13.648   3.572  1.00  0.00      PROB H
ATOM   2807  CZ  PHE   205      13.638  12.533   2.947  1.00  0.00      PROB C
ATOM   2808  HZ  PHE   205      13.158  11.571   3.031  1.00  0.00      PROB H
ATOM   2809  CD2 PHE   205      15.597  13.852   2.415  1.00  0.00      PROB C
ATOM   2810  HD2 PHE   205      16.625  13.911   2.089  1.00  0.00      PROB H
ATOM   2811  CE2 PHE   205      14.972  12.608   2.536  1.00  0.00      PROB C
ATOM   2812  HE2 PHE   205      15.514  11.700   2.320  1.00  0.00      PROB H
ATOM   2813  C   PHE   205      16.975  16.055   4.574  1.00  0.00      PROB C
ATOM   2814  O   PHE   205      16.718  15.478   5.632  1.00  0.00      PROB O
ATOM   2815  N   GLY   206      18.166  15.955   3.999  1.00  0.00      PROB N
ATOM   2816  HN  GLY   206      18.446  16.463   3.170  1.00  0.00      PROB H
ATOM   2817  CA  GLY   206      19.055  14.997   4.550  1.00  0.00      PROB C
ATOM   2818  HA1 GLY   206      19.650  14.818   3.733  1.00  0.00      PROB H
ATOM   2819  HA2 GLY   206      18.649  14.024   4.676  1.00  0.00      PROB H
ATOM   2820  C   GLY   206      19.713  15.434   5.839  1.00  0.00      PROB C
ATOM   2821  O   GLY   206      19.982  14.605   6.700  1.00  0.00      PROB O
ATOM   2822  N   VAL   207      19.958  16.744   6.056  1.00  0.00      PROB N
ATOM   2823  HN  VAL   207      19.715  17.462   5.397  1.00  0.00      PROB H
ATOM   2824  CA  VAL   207      20.512  17.159   7.337  1.00  0.00      PROB C
ATOM   2825  HA  VAL   207      21.383  16.538   7.530  1.00  0.00      PROB H
ATOM   2826  CB  VAL   207      20.815  18.609   7.432  1.00  0.00      PROB C
ATOM   2827  HB  VAL   207      20.123  19.302   6.881  1.00  0.00      PROB H
ATOM   2828  CG1 VAL   207      21.464  19.170   8.670  1.00  0.00      PROB C
ATOM   2829 HG11 VAL   207      22.195  18.435   9.077  1.00  0.00      PROB H
ATOM   2830 HG12 VAL   207      20.611  19.392   9.300  1.00  0.00      PROB H
ATOM   2831 HG13 VAL   207      22.027  20.131   8.501  1.00  0.00      PROB H
ATOM   2832  CG2 VAL   207      21.988  18.665   6.781  1.00  0.00      PROB C
ATOM   2833 HG21 VAL   207      21.588  18.843   5.759  1.00  0.00      PROB H
ATOM   2834 HG22 VAL   207      22.813  17.890   6.862  1.00  0.00      PROB H
ATOM   2835 HG23 VAL   207      22.497  19.631   6.898  1.00  0.00      PROB H
ATOM   2836  C   VAL   207      19.619  17.006   8.480  1.00  0.00      PROB C
ATOM   2837  O   VAL   207      20.008  16.510   9.538  1.00  0.00      PROB O
ATOM   2838  N   VAL   208      18.349  17.399   8.318  1.00  0.00      PROB N
ATOM   2839  HN  VAL   208      17.993  17.817   7.474  1.00  0.00      PROB H
ATOM   2840  CA  VAL   208      17.478  17.234   9.457  1.00  0.00      PROB C
ATOM   2841  HA  VAL   208      18.039  17.473  10.348  1.00  0.00      PROB H
ATOM   2842  CB  VAL   208      16.269  18.142   9.450  1.00  0.00      PROB C
ATOM   2843  HB  VAL   208      15.753  18.094  10.440  1.00  0.00      PROB H
ATOM   2844  CG1 VAL   208      16.692  19.595   9.188  1.00  0.00      PROB C
ATOM   2845 HG11 VAL   208      17.051  19.719   8.144  1.00  0.00      PROB H
ATOM   2846 HG12 VAL   208      17.513  19.880   9.875  1.00  0.00      PROB H
ATOM   2847 HG13 VAL   208      15.827  20.278   9.332  1.00  0.00      PROB H
ATOM   2848  CG2 VAL   208      15.278  17.665   8.408  1.00  0.00      PROB C
ATOM   2849 HG21 VAL   208      15.026  16.598   8.539  1.00  0.00      PROB H
ATOM   2850 HG22 VAL   208      15.661  17.829   7.384  1.00  0.00      PROB H
ATOM   2851 HG23 VAL   208      14.339  18.218   8.555  1.00  0.00      PROB H
ATOM   2852  C   VAL   208      17.068  15.783   9.621  1.00  0.00      PROB C
ATOM   2853  O   VAL   208      16.650  15.377  10.706  1.00  0.00      PROB O
ATOM   2854  N   GLY   209      17.221  14.943   8.563  1.00  0.00      PROB N
ATOM   2855  HN  GLY   209      17.438  15.288   7.643  1.00  0.00      PROB H
ATOM   2856  CA  GLY   209      17.119  13.505   8.725  1.00  0.00      PROB C
ATOM   2857  HA1 GLY   209      17.188  13.049   7.753  1.00  0.00      PROB H
ATOM   2858  HA2 GLY   209      16.184  13.294   9.224  1.00  0.00      PROB H
ATOM   2859  C   GLY   209      18.231  12.949   9.570  1.00  0.00      PROB C
ATOM   2860  O   GLY   209      18.012  12.104  10.433  1.00  0.00      PROB O
ATOM   2861  N   MET   210      19.471  13.448   9.392  1.00  0.00      PROB N
ATOM   2862  HN  MET   210      19.671  14.102   8.656  1.00  0.00      PROB H
ATOM   2863  CA  MET   210      20.572  13.096  10.267  1.00  0.00      PROB C
ATOM   2864  HA  MET   210      20.668  12.020  10.254  1.00  0.00      PROB H
ATOM   2865  CB  MET   210      21.888  13.770   9.829  1.00  0.00      PROB C
ATOM   2866  HB1 MET   210      22.697  13.583  10.574  1.00  0.00      PROB H
ATOM   2867  HB2 MET   210      21.744  14.867   9.734  1.00  0.00      PROB H
ATOM   2868  CG  MET   210      22.368  13.219   8.507  1.00  0.00      PROB C
ATOM   2869  HG1 MET   210      23.262  13.779   8.167  1.00  0.00      PROB H
ATOM   2870  HG2 MET   210      21.569  13.391   7.759  1.00  0.00      PROB H
ATOM   2871  SD  MET   210      22.726  11.462   8.726  1.00  0.00      PROB S
ATOM   2872  CE  MET   210      22.532  11.169   6.977  1.00  0.00      PROB C
ATOM   2873  HE1 MET   210      23.530  11.094   6.519  1.00  0.00      PROB H
ATOM   2874  HE2 MET   210      21.957  11.959   6.451  1.00  0.00      PROB H
ATOM   2875  HE3 MET   210      21.997  10.219   6.825  1.00  0.00      PROB H
ATOM   2876  C   MET   210      20.360  13.466  11.701  1.00  0.00      PROB C
ATOM   2877  O   MET   210      20.653  12.691  12.611  1.00  0.00      PROB O
ATOM   2878  N   ILE   211      19.833  14.673  11.927  1.00  0.00      PROB N
ATOM   2879  HN  ILE   211      19.611  15.289  11.163  1.00  0.00      PROB H
ATOM   2880  CA  ILE   211      19.593  15.159  13.258  1.00  0.00      PROB C
ATOM   2881  HA  ILE   211      20.465  14.927  13.861  1.00  0.00      PROB H
ATOM   2882  CB  ILE   211      19.386  16.664  13.203  1.00  0.00      PROB C
ATOM   2883  HB  ILE   211      18.597  16.923  12.470  1.00  0.00      PROB H
ATOM   2884  CG2 ILE   211      18.998  17.216  14.584  1.00  0.00      PROB C
ATOM   2885 HG21 ILE   211      19.089  16.438  15.364  1.00  0.00      PROB H
ATOM   2886 HG22 ILE   211      17.955  17.572  14.529  1.00  0.00      PROB H
ATOM   2887 HG23 ILE   211      19.661  18.054  14.884  1.00  0.00      PROB H
ATOM   2888  CG1 ILE   211      20.673  17.307  12.677  1.00  0.00      PROB C
ATOM   2889 HG11 ILE   211      21.112  16.802  11.799  1.00  0.00      PROB H
ATOM   2890 HG12 ILE   211      21.380  17.135  13.439  1.00  0.00      PROB H
ATOM   2891  CD  ILE   211      20.691  18.814  12.539  1.00  0.00      PROB C
ATOM   2892  HD1 ILE   211      20.578  19.316  13.528  1.00  0.00      PROB H
ATOM   2893  HD2 ILE   211      19.859  19.083  11.865  1.00  0.00      PROB H
ATOM   2894  HD3 ILE   211      21.678  19.120  12.119  1.00  0.00      PROB H
ATOM   2895  C   ILE   211      18.459  14.416  13.919  1.00  0.00      PROB C
ATOM   2896  O   ILE   211      18.511  14.123  15.108  1.00  0.00      PROB O
ATOM   2897  N   SER   212      17.434  14.025  13.153  1.00  0.00      PROB N
ATOM   2898  HN  SER   212      17.398  14.247  12.178  1.00  0.00      PROB H
ATOM   2899  CA  SER   212      16.328  13.292  13.725  1.00  0.00      PROB C
ATOM   2900  HA  SER   212      16.076  13.729  14.683  1.00  0.00      PROB H
ATOM   2901  CB  SER   212      15.098  13.357  12.800  1.00  0.00      PROB C
ATOM   2902  HB1 SER   212      14.274  12.721  13.197  1.00  0.00      PROB H
ATOM   2903  HB2 SER   212      15.368  13.004  11.778  1.00  0.00      PROB H
ATOM   2904  OG  SER   212      14.648  14.706  12.699  1.00  0.00      PROB O
ATOM   2905  HG1 SER   212      15.256  15.145  12.086  1.00  0.00      PROB H
ATOM   2906  C   SER   212      16.646  11.848  14.010  1.00  0.00      PROB C
ATOM   2907  O   SER   212      16.006  11.214  14.840  1.00  0.00      PROB O
ATOM   2908  N   ILE   213      17.651  11.269  13.332  1.00  0.00      PROB N
ATOM   2909  HN  ILE   213      18.142  11.748  12.604  1.00  0.00      PROB H
ATOM   2910  CA  ILE   213      17.985   9.883  13.594  1.00  0.00      PROB C
ATOM   2911  HA  ILE   213      17.127   9.366  14.003  1.00  0.00      PROB H
ATOM   2912  CB  ILE   213      18.385   9.160  12.319  1.00  0.00      PROB C
ATOM   2913  HB  ILE   213      19.168   9.745  11.778  1.00  0.00      PROB H
ATOM   2914  CG2 ILE   213      18.943   7.757  12.632  1.00  0.00      PROB C
ATOM   2915 HG21 ILE   213      18.239   7.208  13.293  1.00  0.00      PROB H
ATOM   2916 HG22 ILE   213      19.936   7.830  13.120  1.00  0.00      PROB H
ATOM   2917 HG23 ILE   213      19.073   7.177  11.696  1.00  0.00      PROB H
ATOM   2918  CG1 ILE   213      17.156   9.039  11.406  1.00  0.00      PROB C
ATOM   2919 HG11 ILE   213      16.639  10.022  11.342  1.00  0.00      PROB H
ATOM   2920 HG12 ILE   213      16.454   8.291  11.839  1.00  0.00      PROB H
ATOM   2921  CD  ILE   213      17.543   8.614   9.998  1.00  0.00      PROB C
ATOM   2922  HD1 ILE   213      17.885   7.556   9.997  1.00  0.00      PROB H
ATOM   2923  HD2 ILE   213      18.369   9.259   9.624  1.00  0.00      PROB H
ATOM   2924  HD3 ILE   213      16.664   8.707   9.326  1.00  0.00      PROB H
ATOM   2925  C   ILE   213      19.058   9.760  14.645  1.00  0.00      PROB C
ATOM   2926  O   ILE   213      18.880   9.102  15.667  1.00  0.00      PROB O
ATOM   2927  N   HSD   214      20.221  10.394  14.421  1.00  0.00      PROB N
ATOM   2928  HN  HSD   214      20.337  10.999  13.633  1.00  0.00      PROB H
ATOM   2929  CA  HSD   214      21.387  10.146  15.243  1.00  0.00      PROB C
ATOM   2930  HA  HSD   214      21.283   9.195  15.748  1.00  0.00      PROB H
ATOM   2931  CB  HSD   214      22.669  10.125  14.385  1.00  0.00      PROB C
ATOM   2932  HB1 HSD   214      23.560   9.979  15.033  1.00  0.00      PROB H
ATOM   2933  HB2 HSD   214      22.769  11.095  13.850  1.00  0.00      PROB H
ATOM   2934  ND1 HSD   214      22.290   9.226  12.064  1.00  0.00      PROB N
ATOM   2935  HD1 HSD   214      21.963  10.082  11.673  1.00  0.00      PROB H
ATOM   2936  CG  HSD   214      22.646   9.022  13.376  1.00  0.00      PROB C
ATOM   2937  CE1 HSD   214      22.431   8.046  11.419  1.00  0.00      PROB C
ATOM   2938  HE1 HSD   214      22.197   7.921  10.359  1.00  0.00      PROB H
ATOM   2939  NE2 HSD   214      22.864   7.103  12.230  1.00  0.00      PROB N
ATOM   2940  CD2 HSD   214      23.015   7.717  13.461  1.00  0.00      PROB C
ATOM   2941  HD2 HSD   214      23.372   7.150  14.313  1.00  0.00      PROB H
ATOM   2942  C   HSD   214      21.578  11.170  16.327  1.00  0.00      PROB C
ATOM   2943  O   HSD   214      22.631  11.213  16.964  1.00  0.00      PROB O
ATOM   2944  N   TRP   215      20.585  12.030  16.567  1.00  0.00      PROB N
ATOM   2945  HN  TRP   215      19.731  12.026  16.049  1.00  0.00      PROB H
ATOM   2946  CA  TRP   215      20.647  12.945  17.672  1.00  0.00      PROB C
ATOM   2947  HA  TRP   215      21.170  12.467  18.492  1.00  0.00      PROB H
ATOM   2948  CB  TRP   215      21.374  14.241  17.243  1.00  0.00      PROB C
ATOM   2949  HB1 TRP   215      20.718  14.812  16.551  1.00  0.00      PROB H
ATOM   2950  HB2 TRP   215      22.279  13.945  16.666  1.00  0.00      PROB H
ATOM   2951  CG  TRP   215      21.794  15.110  18.375  1.00  0.00      PROB C
ATOM   2952  CD1 TRP   215      22.665  14.780  19.377  1.00  0.00      PROB C
ATOM   2953  HD1 TRP   215      23.203  13.837  19.421  1.00  0.00      PROB H
ATOM   2954  NE1 TRP   215      22.674  15.787  20.316  1.00  0.00      PROB N
ATOM   2955  HE1 TRP   215      23.394  15.962  20.942  1.00  0.00      PROB H
ATOM   2956  CE2 TRP   215      21.807  16.786  19.926  1.00  0.00      PROB C
ATOM   2957  CD2 TRP   215      21.239  16.390  18.694  1.00  0.00      PROB C
ATOM   2958  CE3 TRP   215      20.349  17.234  18.034  1.00  0.00      PROB C
ATOM   2959  HE3 TRP   215      19.988  16.983  17.053  1.00  0.00      PROB H
ATOM   2960  CZ3 TRP   215      20.191  18.534  18.507  1.00  0.00      PROB C
ATOM   2961  HZ3 TRP   215      19.623  19.244  17.918  1.00  0.00      PROB H
ATOM   2962  CZ2 TRP   215      21.598  18.064  20.437  1.00  0.00      PROB C
ATOM   2963  HZ2 TRP   215      22.254  18.477  21.197  1.00  0.00      PROB H
ATOM   2964  CH2 TRP   215      20.780  18.941  19.699  1.00  0.00      PROB C
ATOM   2965  HH2 TRP   215      20.758  19.993  19.956  1.00  0.00      PROB H
ATOM   2966  C   TRP   215      19.228  13.131  18.163  1.00  0.00      PROB C
ATOM   2967  O   TRP   215      18.378  12.299  17.891  1.00  0.00      PROB O
ATOM   2968  N   LYS   216      18.936  14.178  18.959  1.00  0.00      PROB N
ATOM   2969  HN  LYS   216      19.558  14.950  19.013  1.00  0.00      PROB H
ATOM   2970  CA  LYS   216      17.736  14.245  19.768  1.00  0.00      PROB C
ATOM   2971  HA  LYS   216      17.705  13.340  20.366  1.00  0.00      PROB H
ATOM   2972  CB  LYS   216      17.783  15.470  20.707  1.00  0.00      PROB C
ATOM   2973  HB1 LYS   216      16.754  15.852  20.907  1.00  0.00      PROB H
ATOM   2974  HB2 LYS   216      18.353  16.278  20.195  1.00  0.00      PROB H
ATOM   2975  CG  LYS   216      18.405  15.191  22.077  1.00  0.00      PROB C
ATOM   2976  HG1 LYS   216      18.002  14.230  22.465  1.00  0.00      PROB H
ATOM   2977  HG2 LYS   216      18.084  16.012  22.768  1.00  0.00      PROB H
ATOM   2978  CD  LYS   216      19.931  15.133  22.080  1.00  0.00      PROB C
ATOM   2979  HD1 LYS   216      20.300  16.096  21.669  1.00  0.00      PROB H
ATOM   2980  HD2 LYS   216      20.272  14.304  21.420  1.00  0.00      PROB H
ATOM   2981  CE  LYS   216      20.441  14.974  23.508  1.00  0.00      PROB C
ATOM   2982  HE1 LYS   216      20.009  14.050  23.942  1.00  0.00      PROB H
ATOM   2983  HE2 LYS   216      20.137  15.856  24.115  1.00  0.00      PROB H
ATOM   2984  NZ  LYS   216      21.907  14.857  23.554  1.00  0.00      PROB N
ATOM   2985  HZ1 LYS   216      22.317  15.735  23.167  1.00  0.00      PROB H
ATOM   2986  HZ2 LYS   216      22.220  14.047  22.985  1.00  0.00      PROB H
ATOM   2987  HZ3 LYS   216      22.226  14.732  24.544  1.00  0.00      PROB H
ATOM   2988  C   LYS   216      16.425  14.231  19.020  1.00  0.00      PROB C
ATOM   2989  O   LYS   216      15.733  13.222  18.985  1.00  0.00      PROB O
ATOM   2990  N   GLY   217      16.043  15.371  18.411  1.00  0.00      PROB N
ATOM   2991  HN  GLY   217      16.589  16.199  18.476  1.00  0.00      PROB H
ATOM   2992  CA  GLY   217      14.817  15.458  17.635  1.00  0.00      PROB C
ATOM   2993  HA1 GLY   217      14.867  14.682  16.881  1.00  0.00      PROB H
ATOM   2994  HA2 GLY   217      14.807  16.440  17.206  1.00  0.00      PROB H
ATOM   2995  C   GLY   217      13.512  15.259  18.382  1.00  0.00      PROB C
ATOM   2996  O   GLY   217      13.436  14.816  19.533  1.00  0.00      PROB O
ATOM   2997  N   PRO   218      12.404  15.559  17.737  1.00  0.00      PROB N
ATOM   2998  CD  PRO   218      12.269  16.659  16.774  1.00  0.00      PROB C
ATOM   2999  HD1 PRO   218      12.917  16.512  15.883  1.00  0.00      PROB H
ATOM   3000  HD2 PRO   218      12.516  17.626  17.274  1.00  0.00      PROB H
ATOM   3001  CA  PRO   218      11.132  15.066  18.211  1.00  0.00      PROB C
ATOM   3002  HA  PRO   218      11.081  15.055  19.288  1.00  0.00      PROB H
ATOM   3003  CB  PRO   218      10.133  16.021  17.605  1.00  0.00      PROB C
ATOM   3004  HB1 PRO   218       9.861  16.839  18.300  1.00  0.00      PROB H
ATOM   3005  HB2 PRO   218       9.228  15.450  17.352  1.00  0.00      PROB H
ATOM   3006  CG  PRO   218      10.800  16.638  16.381  1.00  0.00      PROB C
ATOM   3007  HG1 PRO   218      10.654  15.976  15.503  1.00  0.00      PROB H
ATOM   3008  HG2 PRO   218      10.412  17.655  16.161  1.00  0.00      PROB H
ATOM   3009  C   PRO   218      10.850  13.659  17.722  1.00  0.00      PROB C
ATOM   3010  O   PRO   218      11.395  13.198  16.723  1.00  0.00      PROB O
ATOM   3011  N   LEU   219       9.955  12.946  18.423  1.00  0.00      PROB N
ATOM   3012  HN  LEU   219       9.362  13.386  19.096  1.00  0.00      PROB H
ATOM   3013  CA  LEU   219       9.837  11.515  18.227  1.00  0.00      PROB C
ATOM   3014  HA  LEU   219      10.817  11.100  18.038  1.00  0.00      PROB H
ATOM   3015  CB  LEU   219       9.228  10.925  19.514  1.00  0.00      PROB C
ATOM   3016  HB1 LEU   219       8.195  11.315  19.644  1.00  0.00      PROB H
ATOM   3017  HB2 LEU   219       9.856  11.309  20.350  1.00  0.00      PROB H
ATOM   3018  CG  LEU   219       9.173   9.397  19.668  1.00  0.00      PROB C
ATOM   3019  HG  LEU   219       9.911   8.897  18.995  1.00  0.00      PROB H
ATOM   3020  CD1 LEU   219       9.519   9.052  21.115  1.00  0.00      PROB C
ATOM   3021 HD11 LEU   219       9.046   9.783  21.803  1.00  0.00      PROB H
ATOM   3022 HD12 LEU   219      10.616   9.076  21.269  1.00  0.00      PROB H
ATOM   3023 HD13 LEU   219       9.147   8.042  21.374  1.00  0.00      PROB H
ATOM   3024  CD2 LEU   219       7.773   8.863  19.364  1.00  0.00      PROB C
ATOM   3025 HD21 LEU   219       7.489   9.096  18.318  1.00  0.00      PROB H
ATOM   3026 HD22 LEU   219       7.035   9.325  20.053  1.00  0.00      PROB H
ATOM   3027 HD23 LEU   219       7.746   7.760  19.506  1.00  0.00      PROB H
ATOM   3028  C   LEU   219       9.005  11.158  17.030  1.00  0.00      PROB C
ATOM   3029  O   LEU   219       9.170  10.112  16.409  1.00  0.00      PROB O
ATOM   3030  N   ARG   220       8.087  12.041  16.625  1.00  0.00      PROB N
ATOM   3031  HN  ARG   220       7.913  12.909  17.085  1.00  0.00      PROB H
ATOM   3032  CA  ARG   220       7.281  11.686  15.496  1.00  0.00      PROB C
ATOM   3033  HA  ARG   220       6.951  10.669  15.546  1.00  0.00      PROB H
ATOM   3034  CB  ARG   220       6.041  12.525  15.590  1.00  0.00      PROB C
ATOM   3035  HB1 ARG   220       6.503  13.528  15.528  1.00  0.00      PROB H
ATOM   3036  HB2 ARG   220       5.569  12.598  16.586  1.00  0.00      PROB H
ATOM   3037  CG  ARG   220       4.954  12.122  14.553  1.00  0.00      PROB C
ATOM   3038  HG1 ARG   220       5.334  12.118  13.497  1.00  0.00      PROB H
ATOM   3039  HG2 ARG   220       4.049  12.777  14.592  1.00  0.00      PROB H
ATOM   3040  CD  ARG   220       4.302  10.861  14.736  1.00  0.00      PROB C
ATOM   3041  HD1 ARG   220       5.145  10.136  14.756  1.00  0.00      PROB H
ATOM   3042  HD2 ARG   220       3.578  10.743  13.889  1.00  0.00      PROB H
ATOM   3043  NE  ARG   220       3.601  11.017  16.039  1.00  0.00      PROB N
ATOM   3044  HE  ARG   220       3.398  11.920  16.426  1.00  0.00      PROB H
ATOM   3045  CZ  ARG   220       3.206   9.919  16.629  1.00  0.00      PROB C
ATOM   3046  NH1 ARG   220       3.447   8.759  16.054  1.00  0.00      PROB N
ATOM   3047 HH11 ARG   220       4.143   8.712  15.331  1.00  0.00      PROB H
ATOM   3048 HH12 ARG   220       3.117   7.922  16.436  1.00  0.00      PROB H
ATOM   3049  NH2 ARG   220       2.547   9.961  17.754  1.00  0.00      PROB N
ATOM   3050 HH21 ARG   220       2.352  10.846  18.151  1.00  0.00      PROB H
ATOM   3051 HH22 ARG   220       2.277   9.119  18.182  1.00  0.00      PROB H
ATOM   3052  C   ARG   220       8.020  11.887  14.173  1.00  0.00      PROB C
ATOM   3053  O   ARG   220       7.820  11.153  13.209  1.00  0.00      PROB O
ATOM   3054  N   LEU   221       8.949  12.859  14.122  1.00  0.00      PROB N
ATOM   3055  HN  LEU   221       9.132  13.430  14.916  1.00  0.00      PROB H
ATOM   3056  CA  LEU   221       9.758  13.108  12.952  1.00  0.00      PROB C
ATOM   3057  HA  LEU   221       9.103  13.130  12.092  1.00  0.00      PROB H
ATOM   3058  CB  LEU   221      10.464  14.458  13.136  1.00  0.00      PROB C
ATOM   3059  HB1 LEU   221      11.167  14.385  13.993  1.00  0.00      PROB H
ATOM   3060  HB2 LEU   221       9.676  15.210  13.375  1.00  0.00      PROB H
ATOM   3061  CG  LEU   221      11.238  15.004  11.934  1.00  0.00      PROB C
ATOM   3062  HG  LEU   221      12.073  14.312  11.663  1.00  0.00      PROB H
ATOM   3063  CD1 LEU   221      10.299  15.171  10.744  1.00  0.00      PROB C
ATOM   3064 HD11 LEU   221       9.389  15.728  11.055  1.00  0.00      PROB H
ATOM   3065 HD12 LEU   221      10.008  14.175  10.347  1.00  0.00      PROB H
ATOM   3066 HD13 LEU   221      10.801  15.747   9.941  1.00  0.00      PROB H
ATOM   3067  CD2 LEU   221      11.833  16.362  12.314  1.00  0.00      PROB C
ATOM   3068 HD21 LEU   221      12.503  16.244  13.192  1.00  0.00      PROB H
ATOM   3069 HD22 LEU   221      11.014  17.063  12.581  1.00  0.00      PROB H
ATOM   3070 HD23 LEU   221      12.418  16.777  11.467  1.00  0.00      PROB H
ATOM   3071  C   LEU   221      10.764  12.010  12.691  1.00  0.00      PROB C
ATOM   3072  O   LEU   221      11.032  11.645  11.553  1.00  0.00      PROB O
ATOM   3073  N   GLN   222      11.302  11.389  13.749  1.00  0.00      PROB N
ATOM   3074  HN  GLN   222      11.093  11.685  14.677  1.00  0.00      PROB H
ATOM   3075  CA  GLN   222      12.141  10.226  13.606  1.00  0.00      PROB C
ATOM   3076  HA  GLN   222      12.962  10.481  12.953  1.00  0.00      PROB H
ATOM   3077  CB  GLN   222      12.676   9.798  14.978  1.00  0.00      PROB C
ATOM   3078  HB1 GLN   222      11.828   9.504  15.642  1.00  0.00      PROB H
ATOM   3079  HB2 GLN   222      13.190  10.671  15.446  1.00  0.00      PROB H
ATOM   3080  CG  GLN   222      13.674   8.637  14.868  1.00  0.00      PROB C
ATOM   3081  HG1 GLN   222      14.520   8.941  14.216  1.00  0.00      PROB H
ATOM   3082  HG2 GLN   222      13.174   7.742  14.441  1.00  0.00      PROB H
ATOM   3083  CD  GLN   222      14.226   8.258  16.230  1.00  0.00      PROB C
ATOM   3084  OE1 GLN   222      13.792   8.718  17.282  1.00  0.00      PROB O
ATOM   3085  NE2 GLN   222      15.196   7.313  16.226  1.00  0.00      PROB N
ATOM   3086 HE21 GLN   222      15.572   7.016  17.097  1.00  0.00      PROB H
ATOM   3087 HE22 GLN   222      15.506   6.925  15.364  1.00  0.00      PROB H
ATOM   3088  C   GLN   222      11.418   9.063  12.960  1.00  0.00      PROB C
ATOM   3089  O   GLN   222      11.928   8.388  12.068  1.00  0.00      PROB O
ATOM   3090  N   GLN   223      10.160   8.827  13.362  1.00  0.00      PROB N
ATOM   3091  HN  GLN   223       9.729   9.382  14.072  1.00  0.00      PROB H
ATOM   3092  CA  GLN   223       9.324   7.817  12.759  1.00  0.00      PROB C
ATOM   3093  HA  GLN   223       9.870   6.883  12.778  1.00  0.00      PROB H
ATOM   3094  CB  GLN   223       8.030   7.659  13.571  1.00  0.00      PROB C
ATOM   3095  HB1 GLN   223       7.326   6.970  13.051  1.00  0.00      PROB H
ATOM   3096  HB2 GLN   223       7.547   8.656  13.664  1.00  0.00      PROB H
ATOM   3097  CG  GLN   223       8.324   7.098  14.975  1.00  0.00      PROB C
ATOM   3098  HG1 GLN   223       9.132   7.684  15.460  1.00  0.00      PROB H
ATOM   3099  HG2 GLN   223       8.661   6.046  14.882  1.00  0.00      PROB H
ATOM   3100  CD  GLN   223       7.094   7.154  15.878  1.00  0.00      PROB C
ATOM   3101  OE1 GLN   223       6.070   7.787  15.598  1.00  0.00      PROB O
ATOM   3102  NE2 GLN   223       7.208   6.451  17.031  1.00  0.00      PROB N
ATOM   3103 HE21 GLN   223       8.057   5.950  17.217  1.00  0.00      PROB H
ATOM   3104 HE22 GLN   223       6.443   6.484  17.667  1.00  0.00      PROB H
ATOM   3105  C   GLN   223       9.023   8.083  11.305  1.00  0.00      PROB C
ATOM   3106  O   GLN   223       9.062   7.180  10.470  1.00  0.00      PROB O
ATOM   3107  N   ALA   224       8.768   9.358  10.951  1.00  0.00      PROB N
ATOM   3108  HN  ALA   224       8.734  10.084  11.640  1.00  0.00      PROB H
ATOM   3109  CA  ALA   224       8.578   9.753   9.576  1.00  0.00      PROB C
ATOM   3110  HA  ALA   224       7.770   9.163   9.169  1.00  0.00      PROB H
ATOM   3111  CB  ALA   224       8.226  11.249   9.508  1.00  0.00      PROB C
ATOM   3112  HB1 ALA   224       9.043  11.868   9.936  1.00  0.00      PROB H
ATOM   3113  HB2 ALA   224       7.297  11.443  10.085  1.00  0.00      PROB H
ATOM   3114  HB3 ALA   224       8.060  11.561   8.454  1.00  0.00      PROB H
ATOM   3115  C   ALA   224       9.790   9.481   8.706  1.00  0.00      PROB C
ATOM   3116  O   ALA   224       9.686   8.916   7.618  1.00  0.00      PROB O
ATOM   3117  N   TYR   225      10.996   9.819   9.193  1.00  0.00      PROB N
ATOM   3118  HN  TYR   225      11.085  10.260  10.089  1.00  0.00      PROB H
ATOM   3119  CA  TYR   225      12.210   9.539   8.461  1.00  0.00      PROB C
ATOM   3120  HA  TYR   225      12.044   9.849   7.435  1.00  0.00      PROB H
ATOM   3121  CB  TYR   225      13.410  10.306   9.049  1.00  0.00      PROB C
ATOM   3122  HB1 TYR   225      14.372   9.808   8.801  1.00  0.00      PROB H
ATOM   3123  HB2 TYR   225      13.303  10.392  10.153  1.00  0.00      PROB H
ATOM   3124  CG  TYR   225      13.455  11.676   8.457  1.00  0.00      PROB C
ATOM   3125  CD1 TYR   225      14.147  11.895   7.256  1.00  0.00      PROB C
ATOM   3126  HD1 TYR   225      14.628  11.071   6.754  1.00  0.00      PROB H
ATOM   3127  CE1 TYR   225      14.206  13.175   6.697  1.00  0.00      PROB C
ATOM   3128  HE1 TYR   225      14.737  13.340   5.774  1.00  0.00      PROB H
ATOM   3129  CZ  TYR   225      13.564  14.234   7.336  1.00  0.00      PROB C
ATOM   3130  OH  TYR   225      13.626  15.505   6.769  1.00  0.00      PROB O
ATOM   3131  HH  TYR   225      14.368  15.475   6.160  1.00  0.00      PROB H
ATOM   3132  CD2 TYR   225      12.830  12.758   9.087  1.00  0.00      PROB C
ATOM   3133  HD2 TYR   225      12.290  12.611   9.995  1.00  0.00      PROB H
ATOM   3134  CE2 TYR   225      12.881  14.034   8.529  1.00  0.00      PROB C
ATOM   3135  HE2 TYR   225      12.406  14.865   9.017  1.00  0.00      PROB H
ATOM   3136  C   TYR   225      12.546   8.071   8.347  1.00  0.00      PROB C
ATOM   3137  O   TYR   225      13.093   7.622   7.341  1.00  0.00      PROB O
ATOM   3138  N   LEU   226      12.217   7.256   9.360  1.00  0.00      PROB N
ATOM   3139  HN  LEU   226      11.792   7.600  10.201  1.00  0.00      PROB H
ATOM   3140  CA  LEU   226      12.423   5.828   9.249  1.00  0.00      PROB C
ATOM   3141  HA  LEU   226      13.431   5.666   8.892  1.00  0.00      PROB H
ATOM   3142  CB  LEU   226      12.255   5.148  10.614  1.00  0.00      PROB C
ATOM   3143  HB1 LEU   226      11.773   4.151  10.493  1.00  0.00      PROB H
ATOM   3144  HB2 LEU   226      11.594   5.781  11.247  1.00  0.00      PROB H
ATOM   3145  CG  LEU   226      13.577   4.910  11.365  1.00  0.00      PROB C
ATOM   3146  HG  LEU   226      14.238   4.269  10.735  1.00  0.00      PROB H
ATOM   3147  CD1 LEU   226      14.340   6.192  11.702  1.00  0.00      PROB C
ATOM   3148 HD11 LEU   226      13.713   6.841  12.345  1.00  0.00      PROB H
ATOM   3149 HD12 LEU   226      14.599   6.739  10.773  1.00  0.00      PROB H
ATOM   3150 HD13 LEU   226      15.270   5.948  12.258  1.00  0.00      PROB H
ATOM   3151  CD2 LEU   226      13.261   4.170  12.657  1.00  0.00      PROB C
ATOM   3152 HD21 LEU   226      12.773   3.201  12.417  1.00  0.00      PROB H
ATOM   3153 HD22 LEU   226      12.564   4.777  13.274  1.00  0.00      PROB H
ATOM   3154 HD23 LEU   226      14.191   3.978  13.231  1.00  0.00      PROB H
ATOM   3155  C   LEU   226      11.529   5.173   8.217  1.00  0.00      PROB C
ATOM   3156  O   LEU   226      11.942   4.273   7.477  1.00  0.00      PROB O
ATOM   3157  N   ILE   227      10.269   5.633   8.111  1.00  0.00      PROB N
ATOM   3158  HN  ILE   227       9.910   6.323   8.747  1.00  0.00      PROB H
ATOM   3159  CA  ILE   227       9.376   5.201   7.054  1.00  0.00      PROB C
ATOM   3160  HA  ILE   227       9.326   4.123   7.084  1.00  0.00      PROB H
ATOM   3161  CB  ILE   227       7.979   5.772   7.257  1.00  0.00      PROB C
ATOM   3162  HB  ILE   227       8.045   6.882   7.360  1.00  0.00      PROB H
ATOM   3163  CG2 ILE   227       7.063   5.442   6.069  1.00  0.00      PROB C
ATOM   3164 HG21 ILE   227       6.972   4.342   5.967  1.00  0.00      PROB H
ATOM   3165 HG22 ILE   227       7.454   5.869   5.125  1.00  0.00      PROB H
ATOM   3166 HG23 ILE   227       6.050   5.863   6.243  1.00  0.00      PROB H
ATOM   3167  CG1 ILE   227       7.357   5.204   8.544  1.00  0.00      PROB C
ATOM   3168 HG11 ILE   227       8.105   5.219   9.365  1.00  0.00      PROB H
ATOM   3169 HG12 ILE   227       7.059   4.146   8.367  1.00  0.00      PROB H
ATOM   3170  CD  ILE   227       6.137   6.001   8.997  1.00  0.00      PROB C
ATOM   3171  HD1 ILE   227       5.288   5.840   8.299  1.00  0.00      PROB H
ATOM   3172  HD2 ILE   227       6.379   7.086   9.029  1.00  0.00      PROB H
ATOM   3173  HD3 ILE   227       5.829   5.672  10.013  1.00  0.00      PROB H
ATOM   3174  C   ILE   227       9.917   5.549   5.682  1.00  0.00      PROB C
ATOM   3175  O   ILE   227       9.934   4.724   4.765  1.00  0.00      PROB O
ATOM   3176  N   MET   228      10.435   6.774   5.504  1.00  0.00      PROB N
ATOM   3177  HN  MET   228      10.455   7.449   6.248  1.00  0.00      PROB H
ATOM   3178  CA  MET   228      11.018   7.169   4.244  1.00  0.00      PROB C
ATOM   3179  HA  MET   228      10.300   6.941   3.467  1.00  0.00      PROB H
ATOM   3180  CB  MET   228      11.305   8.664   4.222  1.00  0.00      PROB C
ATOM   3181  HB1 MET   228      11.833   8.942   3.279  1.00  0.00      PROB H
ATOM   3182  HB2 MET   228      11.956   8.923   5.090  1.00  0.00      PROB H
ATOM   3183  CG  MET   228      10.047   9.509   4.310  1.00  0.00      PROB C
ATOM   3184  HG1 MET   228       9.435   9.211   5.190  1.00  0.00      PROB H
ATOM   3185  HG2 MET   228       9.417   9.341   3.399  1.00  0.00      PROB H
ATOM   3186  SD  MET   228      10.629  11.206   4.525  1.00  0.00      PROB S
ATOM   3187  CE  MET   228       8.987  11.753   4.813  1.00  0.00      PROB C
ATOM   3188  HE1 MET   228       8.348  11.441   5.658  1.00  0.00      PROB H
ATOM   3189  HE2 MET   228       8.510  11.242   3.948  1.00  0.00      PROB H
ATOM   3190  HE3 MET   228       8.967  12.870   4.780  1.00  0.00      PROB H
ATOM   3191  C   MET   228      12.277   6.418   3.881  1.00  0.00      PROB C
ATOM   3192  O   MET   228      12.509   6.090   2.722  1.00  0.00      PROB O
ATOM   3193  N   ILE   229      13.119   6.093   4.873  1.00  0.00      PROB N
ATOM   3194  HN  ILE   229      12.934   6.391   5.812  1.00  0.00      PROB H
ATOM   3195  CA  ILE   229      14.286   5.259   4.665  1.00  0.00      PROB C
ATOM   3196  HA  ILE   229      14.880   5.706   3.880  1.00  0.00      PROB H
ATOM   3197  CB  ILE   229      15.097   5.176   5.952  1.00  0.00      PROB C
ATOM   3198  HB  ILE   229      14.403   5.217   6.824  1.00  0.00      PROB H
ATOM   3199  CG2 ILE   229      15.904   3.864   6.086  1.00  0.00      PROB C
ATOM   3200 HG21 ILE   229      16.605   3.759   5.242  1.00  0.00      PROB H
ATOM   3201 HG22 ILE   229      15.241   2.978   6.107  1.00  0.00      PROB H
ATOM   3202 HG23 ILE   229      16.488   3.841   7.026  1.00  0.00      PROB H
ATOM   3203  CG1 ILE   229      15.991   6.419   6.063  1.00  0.00      PROB C
ATOM   3204 HG11 ILE   229      15.344   7.325   6.089  1.00  0.00      PROB H
ATOM   3205 HG12 ILE   229      16.672   6.486   5.185  1.00  0.00      PROB H
ATOM   3206  CD  ILE   229      16.815   6.375   7.338  1.00  0.00      PROB C
ATOM   3207  HD1 ILE   229      17.602   5.593   7.251  1.00  0.00      PROB H
ATOM   3208  HD2 ILE   229      16.160   6.128   8.203  1.00  0.00      PROB H
ATOM   3209  HD3 ILE   229      17.310   7.352   7.505  1.00  0.00      PROB H
ATOM   3210  C   ILE   229      13.933   3.882   4.160  1.00  0.00      PROB C
ATOM   3211  O   ILE   229      14.526   3.360   3.213  1.00  0.00      PROB O
ATOM   3212  N   SER   230      12.910   3.264   4.773  1.00  0.00      PROB N
ATOM   3213  HN  SER   230      12.438   3.693   5.546  1.00  0.00      PROB H
ATOM   3214  CA  SER   230      12.434   1.972   4.333  1.00  0.00      PROB C
ATOM   3215  HA  SER   230      13.279   1.296   4.296  1.00  0.00      PROB H
ATOM   3216  CB  SER   230      11.389   1.410   5.296  1.00  0.00      PROB C
ATOM   3217  HB1 SER   230      10.964   0.457   4.904  1.00  0.00      PROB H
ATOM   3218  HB2 SER   230      10.570   2.149   5.446  1.00  0.00      PROB H
ATOM   3219  OG  SER   230      12.015   1.164   6.546  1.00  0.00      PROB O
ATOM   3220  HG1 SER   230      12.233   2.030   6.918  1.00  0.00      PROB H
ATOM   3221  C   SER   230      11.863   2.000   2.945  1.00  0.00      PROB C
ATOM   3222  O   SER   230      12.078   1.087   2.151  1.00  0.00      PROB O
ATOM   3223  N   ALA   231      11.138   3.084   2.601  1.00  0.00      PROB N
ATOM   3224  HN  ALA   231      10.996   3.838   3.246  1.00  0.00      PROB H
ATOM   3225  CA  ALA   231      10.610   3.259   1.273  1.00  0.00      PROB C
ATOM   3226  HA  ALA   231      10.038   2.374   1.028  1.00  0.00      PROB H
ATOM   3227  CB  ALA   231       9.700   4.493   1.230  1.00  0.00      PROB C
ATOM   3228  HB1 ALA   231      10.266   5.414   1.486  1.00  0.00      PROB H
ATOM   3229  HB2 ALA   231       8.869   4.374   1.958  1.00  0.00      PROB H
ATOM   3230  HB3 ALA   231       9.265   4.614   0.214  1.00  0.00      PROB H
ATOM   3231  C   ALA   231      11.684   3.373   0.214  1.00  0.00      PROB C
ATOM   3232  O   ALA   231      11.634   2.688  -0.803  1.00  0.00      PROB O
ATOM   3233  N   LEU   232      12.729   4.185   0.457  1.00  0.00      PROB N
ATOM   3234  HN  LEU   232      12.785   4.720   1.303  1.00  0.00      PROB H
ATOM   3235  CA  LEU   232      13.839   4.319  -0.463  1.00  0.00      PROB C
ATOM   3236  HA  LEU   232      13.440   4.580  -1.434  1.00  0.00      PROB H
ATOM   3237  CB  LEU   232      14.831   5.396   0.043  1.00  0.00      PROB C
ATOM   3238  HB1 LEU   232      15.874   5.103  -0.221  1.00  0.00      PROB H
ATOM   3239  HB2 LEU   232      14.747   5.458   1.148  1.00  0.00      PROB H
ATOM   3240  CG  LEU   232      14.660   6.818  -0.526  1.00  0.00      PROB C
ATOM   3241  HG  LEU   232      15.431   7.472  -0.044  1.00  0.00      PROB H
ATOM   3242  CD1 LEU   232      14.909   6.793  -2.030  1.00  0.00      PROB C
ATOM   3243 HD11 LEU   232      13.999   6.434  -2.554  1.00  0.00      PROB H
ATOM   3244 HD12 LEU   232      15.744   6.099  -2.253  1.00  0.00      PROB H
ATOM   3245 HD13 LEU   232      15.161   7.813  -2.387  1.00  0.00      PROB H
ATOM   3246  CD2 LEU   232      13.294   7.437  -0.242  1.00  0.00      PROB C
ATOM   3247 HD21 LEU   232      13.119   7.480   0.851  1.00  0.00      PROB H
ATOM   3248 HD22 LEU   232      12.501   6.824  -0.719  1.00  0.00      PROB H
ATOM   3249 HD23 LEU   232      13.256   8.468  -0.657  1.00  0.00      PROB H
ATOM   3250  C   LEU   232      14.599   3.026  -0.669  1.00  0.00      PROB C
ATOM   3251  O   LEU   232      14.940   2.655  -1.791  1.00  0.00      PROB O
ATOM   3252  N   MET   233      14.881   2.289   0.418  1.00  0.00      PROB N
ATOM   3253  HN  MET   233      14.600   2.580   1.337  1.00  0.00      PROB H
ATOM   3254  CA  MET   233      15.584   1.035   0.308  1.00  0.00      PROB C
ATOM   3255  HA  MET   233      16.472   1.204  -0.288  1.00  0.00      PROB H
ATOM   3256  CB  MET   233      15.974   0.546   1.712  1.00  0.00      PROB C
ATOM   3257  HB1 MET   233      15.059   0.254   2.269  1.00  0.00      PROB H
ATOM   3258  HB2 MET   233      16.449   1.390   2.259  1.00  0.00      PROB H
ATOM   3259  CG  MET   233      16.951  -0.628   1.671  1.00  0.00      PROB C
ATOM   3260  HG1 MET   233      16.468  -1.451   1.107  1.00  0.00      PROB H
ATOM   3261  HG2 MET   233      17.129  -0.981   2.706  1.00  0.00      PROB H
ATOM   3262  SD  MET   233      18.542  -0.215   0.899  1.00  0.00      PROB S
ATOM   3263  CE  MET   233      19.100   0.912   2.204  1.00  0.00      PROB C
ATOM   3264  HE1 MET   233      18.724   0.599   3.200  1.00  0.00      PROB H
ATOM   3265  HE2 MET   233      18.767   1.953   2.027  1.00  0.00      PROB H
ATOM   3266  HE3 MET   233      20.204   0.917   2.255  1.00  0.00      PROB H
ATOM   3267  C   MET   233      14.775  -0.019  -0.424  1.00  0.00      PROB C
ATOM   3268  O   MET   233      15.289  -0.787  -1.235  1.00  0.00      PROB O
ATOM   3269  N   ALA   234      13.453  -0.062  -0.189  1.00  0.00      PROB N
ATOM   3270  HN  ALA   234      13.024   0.578   0.452  1.00  0.00      PROB H
ATOM   3271  CA  ALA   234      12.575  -0.950  -0.909  1.00  0.00      PROB C
ATOM   3272  HA  ALA   234      12.985  -1.948  -0.827  1.00  0.00      PROB H
ATOM   3273  CB  ALA   234      11.169  -0.913  -0.306  1.00  0.00      PROB C
ATOM   3274  HB1 ALA   234      10.740   0.110  -0.372  1.00  0.00      PROB H
ATOM   3275  HB2 ALA   234      11.218  -1.205   0.765  1.00  0.00      PROB H
ATOM   3276  HB3 ALA   234      10.502  -1.623  -0.842  1.00  0.00      PROB H
ATOM   3277  C   ALA   234      12.496  -0.653  -2.389  1.00  0.00      PROB C
ATOM   3278  O   ALA   234      12.495  -1.560  -3.217  1.00  0.00      PROB O
ATOM   3279  N   LEU   235      12.466   0.636  -2.772  1.00  0.00      PROB N
ATOM   3280  HN  LEU   235      12.453   1.387  -2.107  1.00  0.00      PROB H
ATOM   3281  CA  LEU   235      12.510   1.007  -4.171  1.00  0.00      PROB C
ATOM   3282  HA  LEU   235      11.730   0.459  -4.683  1.00  0.00      PROB H
ATOM   3283  CB  LEU   235      12.305   2.514  -4.360  1.00  0.00      PROB C
ATOM   3284  HB1 LEU   235      12.440   2.763  -5.436  1.00  0.00      PROB H
ATOM   3285  HB2 LEU   235      13.074   3.058  -3.766  1.00  0.00      PROB H
ATOM   3286  CG  LEU   235      10.925   3.035  -3.951  1.00  0.00      PROB C
ATOM   3287  HG  LEU   235      10.708   2.766  -2.897  1.00  0.00      PROB H
ATOM   3288  CD1 LEU   235      10.937   4.557  -4.072  1.00  0.00      PROB C
ATOM   3289 HD11 LEU   235      11.158   4.849  -5.122  1.00  0.00      PROB H
ATOM   3290 HD12 LEU   235      11.721   4.991  -3.416  1.00  0.00      PROB H
ATOM   3291 HD13 LEU   235       9.949   4.970  -3.778  1.00  0.00      PROB H
ATOM   3292  CD2 LEU   235       9.806   2.420  -4.790  1.00  0.00      PROB C
ATOM   3293 HD21 LEU   235       9.791   1.319  -4.640  1.00  0.00      PROB H
ATOM   3294 HD22 LEU   235       9.973   2.643  -5.864  1.00  0.00      PROB H
ATOM   3295 HD23 LEU   235       8.828   2.834  -4.469  1.00  0.00      PROB H
ATOM   3296  C   LEU   235      13.802   0.620  -4.853  1.00  0.00      PROB C
ATOM   3297  O   LEU   235      13.821   0.241  -6.023  1.00  0.00      PROB O
ATOM   3298  N   VAL   236      14.931   0.698  -4.124  1.00  0.00      PROB N
ATOM   3299  HN  VAL   236      14.919   1.081  -3.197  1.00  0.00      PROB H
ATOM   3300  CA  VAL   236      16.201   0.195  -4.604  1.00  0.00      PROB C
ATOM   3301  HA  VAL   236      16.403   0.669  -5.553  1.00  0.00      PROB H
ATOM   3302  CB  VAL   236      17.317   0.532  -3.622  1.00  0.00      PROB C
ATOM   3303  HB  VAL   236      17.024   0.240  -2.588  1.00  0.00      PROB H
ATOM   3304  CG1 VAL   236      18.620  -0.193  -3.983  1.00  0.00      PROB C
ATOM   3305 HG11 VAL   236      18.855  -0.031  -5.056  1.00  0.00      PROB H
ATOM   3306 HG12 VAL   236      18.530  -1.281  -3.782  1.00  0.00      PROB H
ATOM   3307 HG13 VAL   236      19.455   0.212  -3.370  1.00  0.00      PROB H
ATOM   3308  CG2 VAL   236      17.569   2.044  -3.652  1.00  0.00      PROB C
ATOM   3309 HG21 VAL   236      16.623   2.605  -3.530  1.00  0.00      PROB H
ATOM   3310 HG22 VAL   236      18.040   2.327  -4.617  1.00  0.00      PROB H
ATOM   3311 HG23 VAL   236      18.255   2.323  -2.824  1.00  0.00      PROB H
ATOM   3312  C   VAL   236      16.162  -1.295  -4.897  1.00  0.00      PROB C
ATOM   3313  O   VAL   236      16.580  -1.744  -5.966  1.00  0.00      PROB O
ATOM   3314  N   PHE   237      15.587  -2.104  -3.986  1.00  0.00      PROB N
ATOM   3315  HN  PHE   237      15.216  -1.746  -3.123  1.00  0.00      PROB H
ATOM   3316  CA  PHE   237      15.468  -3.526  -4.232  1.00  0.00      PROB C
ATOM   3317  HA  PHE   237      16.436  -3.869  -4.577  1.00  0.00      PROB H
ATOM   3318  CB  PHE   237      15.063  -4.309  -2.966  1.00  0.00      PROB C
ATOM   3319  HB1 PHE   237      14.775  -5.350  -3.228  1.00  0.00      PROB H
ATOM   3320  HB2 PHE   237      14.214  -3.795  -2.469  1.00  0.00      PROB H
ATOM   3321  CG  PHE   237      16.194  -4.413  -1.997  1.00  0.00      PROB C
ATOM   3322  CD1 PHE   237      17.295  -5.233  -2.282  1.00  0.00      PROB C
ATOM   3323  HD1 PHE   237      17.334  -5.768  -3.218  1.00  0.00      PROB H
ATOM   3324  CE1 PHE   237      18.345  -5.353  -1.366  1.00  0.00      PROB C
ATOM   3325  HE1 PHE   237      19.205  -5.953  -1.609  1.00  0.00      PROB H
ATOM   3326  CZ  PHE   237      18.286  -4.684  -0.140  1.00  0.00      PROB C
ATOM   3327  HZ  PHE   237      19.091  -4.775   0.573  1.00  0.00      PROB H
ATOM   3328  CD2 PHE   237      16.133  -3.763  -0.757  1.00  0.00      PROB C
ATOM   3329  HD2 PHE   237      15.274  -3.156  -0.518  1.00  0.00      PROB H
ATOM   3330  CE2 PHE   237      17.177  -3.893   0.163  1.00  0.00      PROB C
ATOM   3331  HE2 PHE   237      17.130  -3.385   1.110  1.00  0.00      PROB H
ATOM   3332  C   PHE   237      14.514  -3.898  -5.348  1.00  0.00      PROB C
ATOM   3333  O   PHE   237      14.738  -4.860  -6.079  1.00  0.00      PROB O
ATOM   3334  N   ILE   238      13.408  -3.148  -5.513  1.00  0.00      PROB N
ATOM   3335  HN  ILE   238      13.190  -2.384  -4.896  1.00  0.00      PROB H
ATOM   3336  CA  ILE   238      12.455  -3.446  -6.565  1.00  0.00      PROB C
ATOM   3337  HA  ILE   238      12.336  -4.519  -6.619  1.00  0.00      PROB H
ATOM   3338  CB  ILE   238      11.095  -2.823  -6.260  1.00  0.00      PROB C
ATOM   3339  HB  ILE   238      11.218  -1.719  -6.147  1.00  0.00      PROB H
ATOM   3340  CG2 ILE   238      10.063  -3.094  -7.367  1.00  0.00      PROB C
ATOM   3341 HG21 ILE   238       9.904  -4.183  -7.454  1.00  0.00      PROB H
ATOM   3342 HG22 ILE   238      10.390  -2.687  -8.341  1.00  0.00      PROB H
ATOM   3343 HG23 ILE   238       9.091  -2.628  -7.098  1.00  0.00      PROB H
ATOM   3344  CG1 ILE   238      10.537  -3.420  -4.954  1.00  0.00      PROB C
ATOM   3345 HG11 ILE   238      11.340  -3.527  -4.199  1.00  0.00      PROB H
ATOM   3346 HG12 ILE   238      10.133  -4.435  -5.174  1.00  0.00      PROB H
ATOM   3347  CD  ILE   238       9.432  -2.567  -4.344  1.00  0.00      PROB C
ATOM   3348  HD1 ILE   238       8.592  -2.480  -5.058  1.00  0.00      PROB H
ATOM   3349  HD2 ILE   238       9.811  -1.549  -4.112  1.00  0.00      PROB H
ATOM   3350  HD3 ILE   238       9.046  -3.043  -3.419  1.00  0.00      PROB H
ATOM   3351  C   ILE   238      12.994  -3.040  -7.917  1.00  0.00      PROB C
ATOM   3352  O   ILE   238      12.726  -3.698  -8.925  1.00  0.00      PROB O
ATOM   3353  N   LYS   239      13.835  -1.989  -7.961  1.00  0.00      PROB N
ATOM   3354  HN  LYS   239      14.101  -1.495  -7.132  1.00  0.00      PROB H
ATOM   3355  CA  LYS   239      14.415  -1.550  -9.201  1.00  0.00      PROB C
ATOM   3356  HA  LYS   239      13.640  -1.491  -9.951  1.00  0.00      PROB H
ATOM   3357  CB  LYS   239      15.064  -0.161  -8.992  1.00  0.00      PROB C
ATOM   3358  HB1 LYS   239      15.795  -0.214  -8.154  1.00  0.00      PROB H
ATOM   3359  HB2 LYS   239      14.257   0.543  -8.694  1.00  0.00      PROB H
ATOM   3360  CG  LYS   239      15.797   0.400 -10.215  1.00  0.00      PROB C
ATOM   3361  HG1 LYS   239      16.496  -0.349 -10.636  1.00  0.00      PROB H
ATOM   3362  HG2 LYS   239      16.380   1.293  -9.890  1.00  0.00      PROB H
ATOM   3363  CD  LYS   239      14.838   0.830 -11.316  1.00  0.00      PROB C
ATOM   3364  HD1 LYS   239      14.073   1.431 -10.806  1.00  0.00      PROB H
ATOM   3365  HD2 LYS   239      14.333  -0.048 -11.776  1.00  0.00      PROB H
ATOM   3366  CE  LYS   239      15.505   1.713 -12.357  1.00  0.00      PROB C
ATOM   3367  HE1 LYS   239      16.052   2.535 -11.842  1.00  0.00      PROB H
ATOM   3368  HE2 LYS   239      14.755   2.138 -13.053  1.00  0.00      PROB H
ATOM   3369  NZ  LYS   239      16.472   0.917 -13.134  1.00  0.00      PROB N
ATOM   3370  HZ1 LYS   239      15.974   0.133 -13.608  1.00  0.00      PROB H
ATOM   3371  HZ2 LYS   239      17.184   0.513 -12.495  1.00  0.00      PROB H
ATOM   3372  HZ3 LYS   239      16.928   1.516 -13.848  1.00  0.00      PROB H
ATOM   3373  C   LYS   239      15.457  -2.489  -9.738  1.00  0.00      PROB C
ATOM   3374  O   LYS   239      15.382  -2.982 -10.863  1.00  0.00      PROB O
ATOM   3375  N   TYR   240      16.491  -2.729  -8.922  1.00  0.00      PROB N
ATOM   3376  HN  TYR   240      16.482  -2.509  -7.949  1.00  0.00      PROB H
ATOM   3377  CA  TYR   240      17.672  -3.346  -9.381  1.00  0.00      PROB C
ATOM   3378  HA  TYR   240      17.679  -3.435 -10.455  1.00  0.00      PROB H
ATOM   3379  CB  TYR   240      18.984  -2.679  -8.896  1.00  0.00      PROB C
ATOM   3380  HB1 TYR   240      19.896  -3.219  -9.243  1.00  0.00      PROB H
ATOM   3381  HB2 TYR   240      18.977  -2.651  -7.782  1.00  0.00      PROB H
ATOM   3382  CG  TYR   240      19.081  -1.297  -9.399  1.00  0.00      PROB C
ATOM   3383  CD1 TYR   240      19.420  -1.056 -10.737  1.00  0.00      PROB C
ATOM   3384  HD1 TYR   240      19.607  -1.877 -11.410  1.00  0.00      PROB H
ATOM   3385  CE1 TYR   240      19.534   0.253 -11.205  1.00  0.00      PROB C
ATOM   3386  HE1 TYR   240      19.792   0.427 -12.238  1.00  0.00      PROB H
ATOM   3387  CZ  TYR   240      19.318   1.317 -10.329  1.00  0.00      PROB C
ATOM   3388  OH  TYR   240      19.403   2.616 -10.833  1.00  0.00      PROB O
ATOM   3389  HH  TYR   240      19.986   2.575 -11.594  1.00  0.00      PROB H
ATOM   3390  CD2 TYR   240      18.898  -0.224  -8.522  1.00  0.00      PROB C
ATOM   3391  HD2 TYR   240      18.657  -0.416  -7.486  1.00  0.00      PROB H
ATOM   3392  CE2 TYR   240      19.010   1.088  -8.986  1.00  0.00      PROB C
ATOM   3393  HE2 TYR   240      18.863   1.914  -8.306  1.00  0.00      PROB H
ATOM   3394  C   TYR   240      17.655  -4.671  -8.739  1.00  0.00      PROB C
ATOM   3395  O   TYR   240      18.714  -5.036  -8.256  1.00  0.00      PROB O
ATOM   3396  N   LEU   241      16.582  -5.518  -8.943  1.00  0.00      PROB N
ATOM   3397  HN  LEU   241      15.780  -5.206  -9.447  1.00  0.00      PROB H
ATOM   3398  CA  LEU   241      16.639  -6.989  -8.785  1.00  0.00      PROB C
ATOM   3399  HA  LEU   241      17.538  -7.415  -9.036  1.00  0.00      PROB H
ATOM   3400  CB  LEU   241      16.496  -7.279  -7.325  1.00  0.00      PROB C
ATOM   3401  HB1 LEU   241      15.416  -7.123  -7.150  1.00  0.00      PROB H
ATOM   3402  HB2 LEU   241      17.086  -6.486  -6.803  1.00  0.00      PROB H
ATOM   3403  CG  LEU   241      16.918  -8.620  -6.731  1.00  0.00      PROB C
ATOM   3404  HG  LEU   241      16.414  -9.459  -7.262  1.00  0.00      PROB H
ATOM   3405  CD1 LEU   241      18.407  -8.867  -6.749  1.00  0.00      PROB C
ATOM   3406 HD11 LEU   241      18.974  -7.992  -6.343  1.00  0.00      PROB H
ATOM   3407 HD12 LEU   241      18.595  -9.022  -7.813  1.00  0.00      PROB H
ATOM   3408 HD13 LEU   241      18.752  -9.803  -6.285  1.00  0.00      PROB H
ATOM   3409  CD2 LEU   241      16.533  -8.544  -5.277  1.00  0.00      PROB C
ATOM   3410 HD21 LEU   241      15.432  -8.554  -5.186  1.00  0.00      PROB H
ATOM   3411 HD22 LEU   241      16.937  -7.604  -4.837  1.00  0.00      PROB H
ATOM   3412 HD23 LEU   241      16.973  -9.395  -4.733  1.00  0.00      PROB H
ATOM   3413  C   LEU   241      15.782  -7.799  -9.729  1.00  0.00      PROB C
ATOM   3414  O   LEU   241      14.646  -7.375  -9.942  1.00  0.00      PROB O
ATOM   3415  N   PRO   242      16.200  -8.932 -10.382  1.00  0.00      PROB N
ATOM   3416  CD  PRO   242      17.511  -9.560 -10.423  1.00  0.00      PROB C
ATOM   3417  HD1 PRO   242      17.766 -10.210  -9.568  1.00  0.00      PROB H
ATOM   3418  HD2 PRO   242      18.211  -8.807 -10.385  1.00  0.00      PROB H
ATOM   3419  CA  PRO   242      15.331  -9.709 -11.220  1.00  0.00      PROB C
ATOM   3420  HA  PRO   242      14.864  -9.021 -11.907  1.00  0.00      PROB H
ATOM   3421  CB  PRO   242      16.232 -10.746 -11.925  1.00  0.00      PROB C
ATOM   3422  HB1 PRO   242      15.966 -10.860 -12.993  1.00  0.00      PROB H
ATOM   3423  HB2 PRO   242      16.202 -11.724 -11.396  1.00  0.00      PROB H
ATOM   3424  CG  PRO   242      17.635 -10.203 -11.789  1.00  0.00      PROB C
ATOM   3425  HG1 PRO   242      18.424 -10.981 -11.804  1.00  0.00      PROB H
ATOM   3426  HG2 PRO   242      17.844  -9.438 -12.577  1.00  0.00      PROB H
ATOM   3427  C   PRO   242      14.255 -10.373 -10.423  1.00  0.00      PROB C
ATOM   3428  O   PRO   242      14.304 -10.440  -9.198  1.00  0.00      PROB O
ATOM   3429  N   GLU   243      13.230 -10.861 -11.123  1.00  0.00      PROB N
ATOM   3430  HN  GLU   243      13.274 -10.930 -12.118  1.00  0.00      PROB H
ATOM   3431  CA  GLU   243      11.998 -11.268 -10.500  1.00  0.00      PROB C
ATOM   3432  HA  GLU   243      11.690 -10.495  -9.813  1.00  0.00      PROB H
ATOM   3433  CB  GLU   243      10.913 -11.462 -11.568  1.00  0.00      PROB C
ATOM   3434  HB1 GLU   243      10.005 -11.930 -11.122  1.00  0.00      PROB H
ATOM   3435  HB2 GLU   243      11.291 -12.137 -12.371  1.00  0.00      PROB H
ATOM   3436  CG  GLU   243      10.471 -10.139 -12.229  1.00  0.00      PROB C
ATOM   3437  HG1 GLU   243      11.339  -9.637 -12.703  1.00  0.00      PROB H
ATOM   3438  HG2 GLU   243      10.021  -9.471 -11.470  1.00  0.00      PROB H
ATOM   3439  CD  GLU   243       9.429 -10.380 -13.327  1.00  0.00      PROB C
ATOM   3440  OE1 GLU   243       9.145 -11.564 -13.632  1.00  0.00      PROB O
ATOM   3441  OE2 GLU   243       8.913  -9.357 -13.841  1.00  0.00      PROB O
ATOM   3442  C   GLU   243      12.116 -12.531  -9.695  1.00  0.00      PROB C
ATOM   3443  O   GLU   243      11.901 -12.540  -8.487  1.00  0.00      PROB O
ATOM   3444  N   TRP   244      12.514 -13.639 -10.340  1.00  0.00      PROB N
ATOM   3445  HN  TRP   244      12.705 -13.628 -11.318  1.00  0.00      PROB H
ATOM   3446  CA  TRP   244      12.648 -14.920  -9.677  1.00  0.00      PROB C
ATOM   3447  HA  TRP   244      11.732 -15.123  -9.138  1.00  0.00      PROB H
ATOM   3448  CB  TRP   244      12.908 -16.047 -10.690  1.00  0.00      PROB C
ATOM   3449  HB1 TRP   244      13.117 -16.992 -10.139  1.00  0.00      PROB H
ATOM   3450  HB2 TRP   244      13.807 -15.787 -11.294  1.00  0.00      PROB H
ATOM   3451  CG  TRP   244      11.771 -16.308 -11.622  1.00  0.00      PROB C
ATOM   3452  CD1 TRP   244      10.522 -15.740 -11.595  1.00  0.00      PROB C
ATOM   3453  HD1 TRP   244      10.196 -14.996 -10.883  1.00  0.00      PROB H
ATOM   3454  NE1 TRP   244       9.762 -16.248 -12.611  1.00  0.00      PROB N
ATOM   3455  HE1 TRP   244       8.849 -15.992 -12.849  1.00  0.00      PROB H
ATOM   3456  CE2 TRP   244      10.497 -17.153 -13.321  1.00  0.00      PROB C
ATOM   3457  CD2 TRP   244      11.777 -17.230 -12.721  1.00  0.00      PROB C
ATOM   3458  CE3 TRP   244      12.735 -18.098 -13.242  1.00  0.00      PROB C
ATOM   3459  HE3 TRP   244      13.716 -18.189 -12.795  1.00  0.00      PROB H
ATOM   3460  CZ3 TRP   244      12.391 -18.874 -14.353  1.00  0.00      PROB C
ATOM   3461  HZ3 TRP   244      13.116 -19.566 -14.753  1.00  0.00      PROB H
ATOM   3462  CZ2 TRP   244      10.161 -17.921 -14.426  1.00  0.00      PROB C
ATOM   3463  HZ2 TRP   244       9.180 -17.875 -14.872  1.00  0.00      PROB H
ATOM   3464  CH2 TRP   244      11.129 -18.788 -14.932  1.00  0.00      PROB C
ATOM   3465  HH2 TRP   244      10.885 -19.412 -15.777  1.00  0.00      PROB H
ATOM   3466  C   TRP   244      13.738 -14.918  -8.646  1.00  0.00      PROB C
ATOM   3467  O   TRP   244      13.650 -15.559  -7.605  1.00  0.00      PROB O
ATOM   3468  N   THR   245      14.794 -14.136  -8.909  1.00  0.00      PROB N
ATOM   3469  HN  THR   245      14.872 -13.660  -9.779  1.00  0.00      PROB H
ATOM   3470  CA  THR   245      15.813 -13.837  -7.929  1.00  0.00      PROB C
ATOM   3471  HA  THR   245      16.248 -14.771  -7.607  1.00  0.00      PROB H
ATOM   3472  CB  THR   245      16.873 -12.957  -8.555  1.00  0.00      PROB C
ATOM   3473  HB  THR   245      16.442 -11.979  -8.878  1.00  0.00      PROB H
ATOM   3474  OG1 THR   245      17.429 -13.604  -9.692  1.00  0.00      PROB O
ATOM   3475  HG1 THR   245      17.073 -14.501  -9.713  1.00  0.00      PROB H
ATOM   3476  CG2 THR   245      18.012 -12.699  -7.576  1.00  0.00      PROB C
ATOM   3477 HG21 THR   245      18.356 -13.661  -7.140  1.00  0.00      PROB H
ATOM   3478 HG22 THR   245      17.669 -12.035  -6.757  1.00  0.00      PROB H
ATOM   3479 HG23 THR   245      18.865 -12.209  -8.091  1.00  0.00      PROB H
ATOM   3480  C   THR   245      15.261 -13.169  -6.684  1.00  0.00      PROB C
ATOM   3481  O   THR   245      15.588 -13.542  -5.564  1.00  0.00      PROB O
ATOM   3482  N   ALA   246      14.357 -12.191  -6.838  1.00  0.00      PROB N
ATOM   3483  HN  ALA   246      14.020 -11.920  -7.740  1.00  0.00      PROB H
ATOM   3484  CA  ALA   246      13.744 -11.516  -5.719  1.00  0.00      PROB C
ATOM   3485  HA  ALA   246      14.539 -11.187  -5.066  1.00  0.00      PROB H
ATOM   3486  CB  ALA   246      12.930 -10.301  -6.197  1.00  0.00      PROB C
ATOM   3487  HB1 ALA   246      12.113 -10.622  -6.876  1.00  0.00      PROB H
ATOM   3488  HB2 ALA   246      13.599  -9.606  -6.749  1.00  0.00      PROB H
ATOM   3489  HB3 ALA   246      12.489  -9.764  -5.328  1.00  0.00      PROB H
ATOM   3490  C   ALA   246      12.868 -12.421  -4.886  1.00  0.00      PROB C
ATOM   3491  O   ALA   246      12.895 -12.386  -3.657  1.00  0.00      PROB O
ATOM   3492  N   TRP   247      12.076 -13.293  -5.534  1.00  0.00      PROB N
ATOM   3493  HN  TRP   247      12.040 -13.317  -6.534  1.00  0.00      PROB H
ATOM   3494  CA  TRP   247      11.269 -14.253  -4.815  1.00  0.00      PROB C
ATOM   3495  HA  TRP   247      10.728 -13.707  -4.053  1.00  0.00      PROB H
ATOM   3496  CB  TRP   247      10.258 -14.955  -5.745  1.00  0.00      PROB C
ATOM   3497  HB1 TRP   247       9.684 -15.706  -5.156  1.00  0.00      PROB H
ATOM   3498  HB2 TRP   247      10.824 -15.488  -6.541  1.00  0.00      PROB H
ATOM   3499  CG  TRP   247       9.281 -14.018  -6.386  1.00  0.00      PROB C
ATOM   3500  CD1 TRP   247       9.184 -13.723  -7.720  1.00  0.00      PROB C
ATOM   3501  HD1 TRP   247       9.829 -14.129  -8.485  1.00  0.00      PROB H
ATOM   3502  NE1 TRP   247       8.190 -12.803  -7.921  1.00  0.00      PROB N
ATOM   3503  HE1 TRP   247       7.871 -12.438  -8.771  1.00  0.00      PROB H
ATOM   3504  CE2 TRP   247       7.614 -12.484  -6.727  1.00  0.00      PROB C
ATOM   3505  CD2 TRP   247       8.282 -13.225  -5.722  1.00  0.00      PROB C
ATOM   3506  CE3 TRP   247       7.902 -13.075  -4.389  1.00  0.00      PROB C
ATOM   3507  HE3 TRP   247       8.397 -13.618  -3.599  1.00  0.00      PROB H
ATOM   3508  CZ3 TRP   247       6.862 -12.196  -4.090  1.00  0.00      PROB C
ATOM   3509  HZ3 TRP   247       6.551 -12.070  -3.062  1.00  0.00      PROB H
ATOM   3510  CZ2 TRP   247       6.586 -11.609  -6.427  1.00  0.00      PROB C
ATOM   3511  HZ2 TRP   247       6.066 -11.053  -7.193  1.00  0.00      PROB H
ATOM   3512  CH2 TRP   247       6.212 -11.479  -5.089  1.00  0.00      PROB C
ATOM   3513  HH2 TRP   247       5.405 -10.807  -4.822  1.00  0.00      PROB H
ATOM   3514  C   TRP   247      12.102 -15.274  -4.067  1.00  0.00      PROB C
ATOM   3515  O   TRP   247      11.808 -15.633  -2.926  1.00  0.00      PROB O
ATOM   3516  N   LEU   248      13.196 -15.749  -4.683  1.00  0.00      PROB N
ATOM   3517  HN  LEU   248      13.443 -15.481  -5.619  1.00  0.00      PROB H
ATOM   3518  CA  LEU   248      14.121 -16.614  -3.996  1.00  0.00      PROB C
ATOM   3519  HA  LEU   248      13.547 -17.414  -3.551  1.00  0.00      PROB H
ATOM   3520  CB  LEU   248      15.162 -17.192  -4.965  1.00  0.00      PROB C
ATOM   3521  HB1 LEU   248      15.975 -17.686  -4.383  1.00  0.00      PROB H
ATOM   3522  HB2 LEU   248      15.603 -16.362  -5.559  1.00  0.00      PROB H
ATOM   3523  CG  LEU   248      14.590 -18.246  -5.920  1.00  0.00      PROB C
ATOM   3524  HG  LEU   248      13.724 -17.817  -6.479  1.00  0.00      PROB H
ATOM   3525  CD1 LEU   248      15.663 -18.656  -6.926  1.00  0.00      PROB C
ATOM   3526 HD11 LEU   248      16.537 -19.083  -6.389  1.00  0.00      PROB H
ATOM   3527 HD12 LEU   248      15.996 -17.764  -7.488  1.00  0.00      PROB H
ATOM   3528 HD13 LEU   248      15.260 -19.417  -7.628  1.00  0.00      PROB H
ATOM   3529  CD2 LEU   248      14.107 -19.470  -5.145  1.00  0.00      PROB C
ATOM   3530 HD21 LEU   248      13.195 -19.224  -4.562  1.00  0.00      PROB H
ATOM   3531 HD22 LEU   248      14.902 -19.806  -4.444  1.00  0.00      PROB H
ATOM   3532 HD23 LEU   248      13.870 -20.296  -5.847  1.00  0.00      PROB H
ATOM   3533  C   LEU   248      14.830 -15.960  -2.836  1.00  0.00      PROB C
ATOM   3534  O   LEU   248      15.056 -16.585  -1.807  1.00  0.00      PROB O
ATOM   3535  N   ILE   249      15.202 -14.676  -2.955  1.00  0.00      PROB N
ATOM   3536  HN  ILE   249      15.018 -14.162  -3.798  1.00  0.00      PROB H
ATOM   3537  CA  ILE   249      15.816 -13.953  -1.860  1.00  0.00      PROB C
ATOM   3538  HA  ILE   249      16.631 -14.560  -1.489  1.00  0.00      PROB H
ATOM   3539  CB  ILE   249      16.383 -12.623  -2.329  1.00  0.00      PROB C
ATOM   3540  HB  ILE   249      15.615 -12.097  -2.944  1.00  0.00      PROB H
ATOM   3541  CG2 ILE   249      16.785 -11.711  -1.157  1.00  0.00      PROB C
ATOM   3542 HG21 ILE   249      17.574 -12.208  -0.552  1.00  0.00      PROB H
ATOM   3543 HG22 ILE   249      15.918 -11.476  -0.509  1.00  0.00      PROB H
ATOM   3544 HG23 ILE   249      17.195 -10.752  -1.540  1.00  0.00      PROB H
ATOM   3545  CG1 ILE   249      17.628 -12.901  -3.189  1.00  0.00      PROB C
ATOM   3546 HG11 ILE   249      17.434 -13.749  -3.878  1.00  0.00      PROB H
ATOM   3547 HG12 ILE   249      18.474 -13.169  -2.517  1.00  0.00      PROB H
ATOM   3548  CD  ILE   249      18.030 -11.701  -4.027  1.00  0.00      PROB C
ATOM   3549  HD1 ILE   249      18.244 -10.833  -3.373  1.00  0.00      PROB H
ATOM   3550  HD2 ILE   249      17.195 -11.428  -4.706  1.00  0.00      PROB H
ATOM   3551  HD3 ILE   249      18.938 -11.936  -4.619  1.00  0.00      PROB H
ATOM   3552  C   ILE   249      14.880 -13.807  -0.687  1.00  0.00      PROB C
ATOM   3553  O   ILE   249      15.266 -14.033   0.459  1.00  0.00      PROB O
ATOM   3554  N   LEU   250      13.595 -13.494  -0.943  1.00  0.00      PROB N
ATOM   3555  HN  LEU   250      13.288 -13.302  -1.877  1.00  0.00      PROB H
ATOM   3556  CA  LEU   250      12.607 -13.465   0.114  1.00  0.00      PROB C
ATOM   3557  HA  LEU   250      12.944 -12.778   0.876  1.00  0.00      PROB H
ATOM   3558  CB  LEU   250      11.238 -13.023  -0.446  1.00  0.00      PROB C
ATOM   3559  HB1 LEU   250      10.454 -13.186   0.328  1.00  0.00      PROB H
ATOM   3560  HB2 LEU   250      11.000 -13.649  -1.335  1.00  0.00      PROB H
ATOM   3561  CG  LEU   250      11.135 -11.551  -0.878  1.00  0.00      PROB C
ATOM   3562  HG  LEU   250      11.954 -11.304  -1.594  1.00  0.00      PROB H
ATOM   3563  CD1 LEU   250       9.790 -11.320  -1.570  1.00  0.00      PROB C
ATOM   3564 HD11 LEU   250       8.961 -11.565  -0.871  1.00  0.00      PROB H
ATOM   3565 HD12 LEU   250       9.702 -11.969  -2.467  1.00  0.00      PROB H
ATOM   3566 HD13 LEU   250       9.690 -10.258  -1.881  1.00  0.00      PROB H
ATOM   3567  CD2 LEU   250      11.251 -10.626   0.331  1.00  0.00      PROB C
ATOM   3568 HD21 LEU   250      12.239 -10.776   0.815  1.00  0.00      PROB H
ATOM   3569 HD22 LEU   250      10.458 -10.864   1.071  1.00  0.00      PROB H
ATOM   3570 HD23 LEU   250      11.156  -9.564   0.022  1.00  0.00      PROB H
ATOM   3571  C   LEU   250      12.416 -14.807   0.801  1.00  0.00      PROB C
ATOM   3572  O   LEU   250      12.460 -14.920   2.029  1.00  0.00      PROB O
ATOM   3573  N   ALA   251      12.269 -15.890   0.016  1.00  0.00      PROB N
ATOM   3574  HN  ALA   251      12.285 -15.814  -0.984  1.00  0.00      PROB H
ATOM   3575  CA  ALA   251      12.060 -17.210   0.560  1.00  0.00      PROB C
ATOM   3576  HA  ALA   251      11.259 -17.148   1.286  1.00  0.00      PROB H
ATOM   3577  CB  ALA   251      11.667 -18.198  -0.545  1.00  0.00      PROB C
ATOM   3578  HB1 ALA   251      12.471 -18.263  -1.308  1.00  0.00      PROB H
ATOM   3579  HB2 ALA   251      10.735 -17.855  -1.043  1.00  0.00      PROB H
ATOM   3580  HB3 ALA   251      11.488 -19.211  -0.120  1.00  0.00      PROB H
ATOM   3581  C   ALA   251      13.261 -17.741   1.304  1.00  0.00      PROB C
ATOM   3582  O   ALA   251      13.118 -18.446   2.295  1.00  0.00      PROB O
ATOM   3583  N   VAL   252      14.486 -17.398   0.883  1.00  0.00      PROB N
ATOM   3584  HN  VAL   252      14.616 -16.814   0.079  1.00  0.00      PROB H
ATOM   3585  CA  VAL   252      15.672 -17.835   1.585  1.00  0.00      PROB C
ATOM   3586  HA  VAL   252      15.517 -18.852   1.921  1.00  0.00      PROB H
ATOM   3587  CB  VAL   252      16.878 -17.800   0.652  1.00  0.00      PROB C
ATOM   3588  HB  VAL   252      16.909 -16.828   0.103  1.00  0.00      PROB H
ATOM   3589  CG1 VAL   252      18.191 -17.975   1.422  1.00  0.00      PROB C
ATOM   3590 HG11 VAL   252      18.124 -18.864   2.084  1.00  0.00      PROB H
ATOM   3591 HG12 VAL   252      18.413 -17.074   2.028  1.00  0.00      PROB H
ATOM   3592 HG13 VAL   252      19.027 -18.132   0.705  1.00  0.00      PROB H
ATOM   3593  CG2 VAL   252      16.762 -18.943  -0.370  1.00  0.00      PROB C
ATOM   3594 HG21 VAL   252      15.838 -18.836  -0.976  1.00  0.00      PROB H
ATOM   3595 HG22 VAL   252      16.741 -19.922   0.157  1.00  0.00      PROB H
ATOM   3596 HG23 VAL   252      17.638 -18.926  -1.054  1.00  0.00      PROB H
ATOM   3597  C   VAL   252      15.915 -17.037   2.850  1.00  0.00      PROB C
ATOM   3598  O   VAL   252      16.239 -17.578   3.911  1.00  0.00      PROB O
ATOM   3599  N   ILE   253      15.714 -15.705   2.798  1.00  0.00      PROB N
ATOM   3600  HN  ILE   253      15.393 -15.239   1.968  1.00  0.00      PROB H
ATOM   3601  CA  ILE   253      16.035 -14.864   3.936  1.00  0.00      PROB C
ATOM   3602  HA  ILE   253      16.960 -15.224   4.366  1.00  0.00      PROB H
ATOM   3603  CB  ILE   253      16.223 -13.410   3.522  1.00  0.00      PROB C
ATOM   3604  HB  ILE   253      16.748 -13.385   2.536  1.00  0.00      PROB H
ATOM   3605  CG2 ILE   253      14.886 -12.662   3.397  1.00  0.00      PROB C
ATOM   3606 HG21 ILE   253      14.455 -12.489   4.410  1.00  0.00      PROB H
ATOM   3607 HG22 ILE   253      14.171 -13.233   2.780  1.00  0.00      PROB H
ATOM   3608 HG23 ILE   253      15.050 -11.668   2.929  1.00  0.00      PROB H
ATOM   3609  CG1 ILE   253      17.094 -12.679   4.550  1.00  0.00      PROB C
ATOM   3610 HG11 ILE   253      17.953 -13.315   4.846  1.00  0.00      PROB H
ATOM   3611 HG12 ILE   253      16.473 -12.494   5.455  1.00  0.00      PROB H
ATOM   3612  CD  ILE   253      17.610 -11.339   4.040  1.00  0.00      PROB C
ATOM   3613  HD1 ILE   253      16.759 -10.675   3.789  1.00  0.00      PROB H
ATOM   3614  HD2 ILE   253      18.242 -11.488   3.143  1.00  0.00      PROB H
ATOM   3615  HD3 ILE   253      18.195 -10.847   4.847  1.00  0.00      PROB H
ATOM   3616  C   ILE   253      15.014 -15.019   5.038  1.00  0.00      PROB C
ATOM   3617  O   ILE   253      15.311 -14.874   6.216  1.00  0.00      PROB O
ATOM   3618  N   SER   254      13.777 -15.437   4.703  1.00  0.00      PROB N
ATOM   3619  HN  SER   254      13.511 -15.535   3.743  1.00  0.00      PROB H
ATOM   3620  CA  SER   254      12.821 -15.810   5.730  1.00  0.00      PROB C
ATOM   3621  HA  SER   254      12.733 -14.981   6.419  1.00  0.00      PROB H
ATOM   3622  CB  SER   254      11.437 -16.105   5.111  1.00  0.00      PROB C
ATOM   3623  HB1 SER   254      11.114 -15.229   4.507  1.00  0.00      PROB H
ATOM   3624  HB2 SER   254      10.690 -16.283   5.910  1.00  0.00      PROB H
ATOM   3625  OG  SER   254      11.466 -17.239   4.254  1.00  0.00      PROB O
ATOM   3626  HG1 SER   254      12.026 -17.025   3.497  1.00  0.00      PROB H
ATOM   3627  C   SER   254      13.284 -17.002   6.554  1.00  0.00      PROB C
ATOM   3628  O   SER   254      13.226 -16.997   7.781  1.00  0.00      PROB O
ATOM   3629  N   VAL   255      13.802 -18.050   5.888  1.00  0.00      PROB N
ATOM   3630  HN  VAL   255      13.841 -18.047   4.890  1.00  0.00      PROB H
ATOM   3631  CA  VAL   255      14.320 -19.234   6.535  1.00  0.00      PROB C
ATOM   3632  HA  VAL   255      13.581 -19.564   7.253  1.00  0.00      PROB H
ATOM   3633  CB  VAL   255      14.573 -20.332   5.510  1.00  0.00      PROB C
ATOM   3634  HB  VAL   255      15.281 -19.975   4.727  1.00  0.00      PROB H
ATOM   3635  CG1 VAL   255      15.155 -21.590   6.177  1.00  0.00      PROB C
ATOM   3636 HG11 VAL   255      14.550 -21.875   7.063  1.00  0.00      PROB H
ATOM   3637 HG12 VAL   255      16.200 -21.408   6.503  1.00  0.00      PROB H
ATOM   3638 HG13 VAL   255      15.148 -22.437   5.457  1.00  0.00      PROB H
ATOM   3639  CG2 VAL   255      13.254 -20.669   4.803  1.00  0.00      PROB C
ATOM   3640 HG21 VAL   255      12.845 -19.796   4.263  1.00  0.00      PROB H
ATOM   3641 HG22 VAL   255      12.502 -20.990   5.543  1.00  0.00      PROB H
ATOM   3642 HG23 VAL   255      13.425 -21.481   4.064  1.00  0.00      PROB H
ATOM   3643  C   VAL   255      15.572 -18.931   7.328  1.00  0.00      PROB C
ATOM   3644  O   VAL   255      15.765 -19.395   8.451  1.00  0.00      PROB O
ATOM   3645  N   TYR   256      16.464 -18.098   6.760  1.00  0.00      PROB N
ATOM   3646  HN  TYR   256      16.289 -17.689   5.862  1.00  0.00      PROB H
ATOM   3647  CA  TYR   256      17.668 -17.681   7.436  1.00  0.00      PROB C
ATOM   3648  HA  TYR   256      18.160 -18.584   7.772  1.00  0.00      PROB H
ATOM   3649  CB  TYR   256      18.625 -16.920   6.491  1.00  0.00      PROB C
ATOM   3650  HB1 TYR   256      18.102 -16.023   6.095  1.00  0.00      PROB H
ATOM   3651  HB2 TYR   256      18.934 -17.578   5.654  1.00  0.00      PROB H
ATOM   3652  CG  TYR   256      19.864 -16.467   7.221  1.00  0.00      PROB C
ATOM   3653  CD1 TYR   256      20.828 -17.410   7.615  1.00  0.00      PROB C
ATOM   3654  HD1 TYR   256      20.693 -18.452   7.371  1.00  0.00      PROB H
ATOM   3655  CE1 TYR   256      21.959 -17.007   8.334  1.00  0.00      PROB C
ATOM   3656  HE1 TYR   256      22.707 -17.730   8.621  1.00  0.00      PROB H
ATOM   3657  CZ  TYR   256      22.117 -15.664   8.675  1.00  0.00      PROB C
ATOM   3658  OH  TYR   256      23.274 -15.256   9.354  1.00  0.00      PROB O
ATOM   3659  HH  TYR   256      23.174 -14.314   9.493  1.00  0.00      PROB H
ATOM   3660  CD2 TYR   256      20.038 -15.117   7.570  1.00  0.00      PROB C
ATOM   3661  HD2 TYR   256      19.284 -14.387   7.305  1.00  0.00      PROB H
ATOM   3662  CE2 TYR   256      21.167 -14.714   8.293  1.00  0.00      PROB C
ATOM   3663  HE2 TYR   256      21.287 -13.673   8.549  1.00  0.00      PROB H
ATOM   3664  C   TYR   256      17.389 -16.870   8.680  1.00  0.00      PROB C
ATOM   3665  O   TYR   256      18.029 -17.049   9.708  1.00  0.00      PROB O
ATOM   3666  N   ASP   257      16.408 -15.971   8.643  1.00  0.00      PROB N
ATOM   3667  HN  ASP   257      15.916 -15.750   7.799  1.00  0.00      PROB H
ATOM   3668  CA  ASP   257      16.117 -15.170   9.803  1.00  0.00      PROB C
ATOM   3669  HA  ASP   257      17.040 -14.911  10.309  1.00  0.00      PROB H
ATOM   3670  CB  ASP   257      15.385 -13.896   9.370  1.00  0.00      PROB C
ATOM   3671  HB1 ASP   257      15.065 -13.322  10.262  1.00  0.00      PROB H
ATOM   3672  HB2 ASP   257      14.504 -14.149   8.747  1.00  0.00      PROB H
ATOM   3673  CG  ASP   257      16.325 -13.030   8.543  1.00  0.00      PROB C
ATOM   3674  OD1 ASP   257      17.549 -12.992   8.832  1.00  0.00      PROB O
ATOM   3675  OD2 ASP   257      15.783 -12.327   7.658  1.00  0.00      PROB O
ATOM   3676  C   ASP   257      15.291 -15.937  10.810  1.00  0.00      PROB C
ATOM   3677  O   ASP   257      15.279 -15.629  11.999  1.00  0.00      PROB O
ATOM   3678  N   LEU   258      14.601 -17.015  10.385  1.00  0.00      PROB N
ATOM   3679  HN  LEU   258      14.504 -17.215   9.405  1.00  0.00      PROB H
ATOM   3680  CA  LEU   258      14.061 -17.971  11.317  1.00  0.00      PROB C
ATOM   3681  HA  LEU   258      13.495 -17.419  12.050  1.00  0.00      PROB H
ATOM   3682  CB  LEU   258      13.146 -18.963  10.580  1.00  0.00      PROB C
ATOM   3683  HB1 LEU   258      13.745 -19.520   9.831  1.00  0.00      PROB H
ATOM   3684  HB2 LEU   258      12.374 -18.375  10.035  1.00  0.00      PROB H
ATOM   3685  CG  LEU   258      12.428 -19.986  11.472  1.00  0.00      PROB C
ATOM   3686  HG  LEU   258      13.182 -20.597  12.025  1.00  0.00      PROB H
ATOM   3687  CD1 LEU   258      11.518 -19.284  12.483  1.00  0.00      PROB C
ATOM   3688 HD11 LEU   258      10.761 -18.674  11.949  1.00  0.00      PROB H
ATOM   3689 HD12 LEU   258      12.120 -18.619  13.135  1.00  0.00      PROB H
ATOM   3690 HD13 LEU   258      11.001 -20.034  13.117  1.00  0.00      PROB H
ATOM   3691  CD2 LEU   258      11.604 -20.937  10.606  1.00  0.00      PROB C
ATOM   3692 HD21 LEU   258      12.268 -21.468   9.891  1.00  0.00      PROB H
ATOM   3693 HD22 LEU   258      10.848 -20.365  10.030  1.00  0.00      PROB H
ATOM   3694 HD23 LEU   258      11.087 -21.685  11.242  1.00  0.00      PROB H
ATOM   3695  C   LEU   258      15.141 -18.716  12.075  1.00  0.00      PROB C
ATOM   3696  O   LEU   258      15.087 -18.879  13.292  1.00  0.00      PROB O
ATOM   3697  N   VAL   259      16.203 -19.159  11.380  1.00  0.00      PROB N
ATOM   3698  HN  VAL   259      16.280 -18.993  10.391  1.00  0.00      PROB H
ATOM   3699  CA  VAL   259      17.217 -19.985  12.004  1.00  0.00      PROB C
ATOM   3700  HA  VAL   259      16.747 -20.586  12.772  1.00  0.00      PROB H
ATOM   3701  CB  VAL   259      17.833 -20.924  10.971  1.00  0.00      PROB C
ATOM   3702  HB  VAL   259      17.015 -21.338  10.329  1.00  0.00      PROB H
ATOM   3703  CG1 VAL   259      18.845 -20.205  10.066  1.00  0.00      PROB C
ATOM   3704 HG11 VAL   259      19.753 -19.910  10.631  1.00  0.00      PROB H
ATOM   3705 HG12 VAL   259      18.378 -19.302   9.649  1.00  0.00      PROB H
ATOM   3706 HG13 VAL   259      19.154 -20.864   9.227  1.00  0.00      PROB H
ATOM   3707  CG2 VAL   259      18.480 -22.132  11.640  1.00  0.00      PROB C
ATOM   3708 HG21 VAL   259      17.768 -22.652  12.314  1.00  0.00      PROB H
ATOM   3709 HG22 VAL   259      19.399 -21.861  12.199  1.00  0.00      PROB H
ATOM   3710 HG23 VAL   259      18.763 -22.817  10.816  1.00  0.00      PROB H
ATOM   3711  C   VAL   259      18.264 -19.149  12.718  1.00  0.00      PROB C
ATOM   3712  O   VAL   259      18.967 -19.645  13.595  1.00  0.00      PROB O
ATOM   3713  N   ALA   260      18.361 -17.834  12.430  1.00  0.00      PROB N
ATOM   3714  HN  ALA   260      17.770 -17.423  11.732  1.00  0.00      PROB H
ATOM   3715  CA  ALA   260      19.405 -16.985  12.964  1.00  0.00      PROB C
ATOM   3716  HA  ALA   260      20.218 -17.599  13.329  1.00  0.00      PROB H
ATOM   3717  CB  ALA   260      19.934 -16.047  11.867  1.00  0.00      PROB C
ATOM   3718  HB1 ALA   260      19.120 -15.411  11.458  1.00  0.00      PROB H
ATOM   3719  HB2 ALA   260      20.359 -16.642  11.029  1.00  0.00      PROB H
ATOM   3720  HB3 ALA   260      20.717 -15.365  12.245  1.00  0.00      PROB H
ATOM   3721  C   ALA   260      18.941 -16.155  14.144  1.00  0.00      PROB C
ATOM   3722  O   ALA   260      19.641 -15.237  14.579  1.00  0.00      PROB O
ATOM   3723  N   VAL   261      17.755 -16.482  14.698  1.00  0.00      PROB N
ATOM   3724  HN  VAL   261      17.153 -17.124  14.229  1.00  0.00      PROB H
ATOM   3725  CA  VAL   261      17.292 -15.906  15.947  1.00  0.00      PROB C
ATOM   3726  HA  VAL   261      18.066 -15.284  16.370  1.00  0.00      PROB H
ATOM   3727  CB  VAL   261      16.010 -15.088  15.746  1.00  0.00      PROB C
ATOM   3728  HB  VAL   261      15.218 -15.730  15.297  1.00  0.00      PROB H
ATOM   3729  CG1 VAL   261      15.487 -14.507  17.076  1.00  0.00      PROB C
ATOM   3730 HG11 VAL   261      16.255 -13.858  17.544  1.00  0.00      PROB H
ATOM   3731 HG12 VAL   261      15.219 -15.321  17.781  1.00  0.00      PROB H
ATOM   3732 HG13 VAL   261      14.575 -13.899  16.886  1.00  0.00      PROB H
ATOM   3733  CG2 VAL   261      16.275 -13.939  14.759  1.00  0.00      PROB C
ATOM   3734 HG21 VAL   261      16.572 -14.338  13.767  1.00  0.00      PROB H
ATOM   3735 HG22 VAL   261      17.082 -13.276  15.136  1.00  0.00      PROB H
ATOM   3736 HG23 VAL   261      15.346 -13.344  14.622  1.00  0.00      PROB H
ATOM   3737  C   VAL   261      17.062 -17.001  16.967  1.00  0.00      PROB C
ATOM   3738  O   VAL   261      17.387 -16.855  18.145  1.00  0.00      PROB O
ATOM   3739  N   LEU   262      16.497 -18.150  16.542  1.00  0.00      PROB N
ATOM   3740  HN  LEU   262      16.312 -18.314  15.578  1.00  0.00      PROB H
ATOM   3741  CA  LEU   262      16.074 -19.193  17.457  1.00  0.00      PROB C
ATOM   3742  HA  LEU   262      15.609 -18.741  18.318  1.00  0.00      PROB H
ATOM   3743  CB  LEU   262      15.083 -20.156  16.741  1.00  0.00      PROB C
ATOM   3744  HB1 LEU   262      15.156 -21.167  17.206  1.00  0.00      PROB H
ATOM   3745  HB2 LEU   262      15.391 -20.230  15.676  1.00  0.00      PROB H
ATOM   3746  CG  LEU   262      13.581 -19.793  16.777  1.00  0.00      PROB C
ATOM   3747  HG  LEU   262      13.031 -20.598  16.226  1.00  0.00      PROB H
ATOM   3748  CD1 LEU   262      13.073 -19.765  18.219  1.00  0.00      PROB C
ATOM   3749 HD11 LEU   262      13.488 -18.878  18.738  1.00  0.00      PROB H
ATOM   3750 HD12 LEU   262      13.394 -20.682  18.755  1.00  0.00      PROB H
ATOM   3751 HD13 LEU   262      11.964 -19.690  18.232  1.00  0.00      PROB H
ATOM   3752  CD2 LEU   262      13.231 -18.490  16.059  1.00  0.00      PROB C
ATOM   3753 HD21 LEU   262      13.526 -18.557  14.995  1.00  0.00      PROB H
ATOM   3754 HD22 LEU   262      13.757 -17.634  16.527  1.00  0.00      PROB H
ATOM   3755 HD23 LEU   262      12.134 -18.317  16.099  1.00  0.00      PROB H
ATOM   3756  C   LEU   262      17.217 -20.021  18.007  1.00  0.00      PROB C
ATOM   3757  O   LEU   262      17.149 -20.549  19.114  1.00  0.00      PROB O
ATOM   3758  N   CYS   263      18.298 -20.182  17.227  1.00  0.00      PROB N
ATOM   3759  HN  CYS   263      18.376 -19.721  16.346  1.00  0.00      PROB H
ATOM   3760  CA  CYS   263      19.425 -20.970  17.644  1.00  0.00      PROB C
ATOM   3761  HA  CYS   263      19.020 -21.899  18.009  1.00  0.00      PROB H
ATOM   3762  CB  CYS   263      20.368 -21.270  16.457  1.00  0.00      PROB C
ATOM   3763  HB1 CYS   263      21.316 -21.706  16.834  1.00  0.00      PROB H
ATOM   3764  HB2 CYS   263      20.609 -20.301  15.964  1.00  0.00      PROB H
ATOM   3765  SG  CYS   263      19.636 -22.416  15.245  1.00  0.00      PROB S
ATOM   3766  HG1 CYS   263      19.068 -21.461  14.510  1.00  0.00      PROB H
ATOM   3767  C   CYS   263      20.203 -20.317  18.772  1.00  0.00      PROB C
ATOM   3768  O   CYS   263      20.165 -19.099  18.931  1.00  0.00      PROB O
ATOM   3769  N   PRO   264      20.966 -21.098  19.553  1.00  0.00      PROB N
ATOM   3770  CD  PRO   264      20.769 -22.534  19.780  1.00  0.00      PROB C
ATOM   3771  HD1 PRO   264      21.425 -23.099  19.083  1.00  0.00      PROB H
ATOM   3772  HD2 PRO   264      19.711 -22.863  19.669  1.00  0.00      PROB H
ATOM   3773  CA  PRO   264      21.809 -20.519  20.584  1.00  0.00      PROB C
ATOM   3774  HA  PRO   264      21.226 -19.894  21.180  1.00  0.00      PROB H
ATOM   3775  CB  PRO   264      22.270 -21.680  21.436  1.00  0.00      PROB C
ATOM   3776  HB1 PRO   264      22.346 -21.413  22.517  1.00  0.00      PROB H
ATOM   3777  HB2 PRO   264      23.226 -22.078  21.051  1.00  0.00      PROB H
ATOM   3778  CG  PRO   264      21.206 -22.734  21.225  1.00  0.00      PROB C
ATOM   3779  HG1 PRO   264      21.680 -23.695  21.414  1.00  0.00      PROB H
ATOM   3780  HG2 PRO   264      20.362 -22.579  21.925  1.00  0.00      PROB H
ATOM   3781  C   PRO   264      22.957 -19.719  20.029  1.00  0.00      PROB C
ATOM   3782  O   PRO   264      23.371 -18.708  20.580  1.00  0.00      PROB O
ATOM   3783  N   LYS   265      23.544 -20.195  18.930  1.00  0.00      PROB N
ATOM   3784  HN  LYS   265      23.210 -21.039  18.534  1.00  0.00      PROB H
ATOM   3785  CA  LYS   265      24.597 -19.497  18.234  1.00  0.00      PROB C
ATOM   3786  HA  LYS   265      25.113 -18.861  18.935  1.00  0.00      PROB H
ATOM   3787  CB  LYS   265      25.589 -20.516  17.655  1.00  0.00      PROB C
ATOM   3788  HB1 LYS   265      26.101 -21.021  18.506  1.00  0.00      PROB H
ATOM   3789  HB2 LYS   265      26.368 -19.988  17.056  1.00  0.00      PROB H
ATOM   3790  CG  LYS   265      24.915 -21.587  16.798  1.00  0.00      PROB C
ATOM   3791  HG1 LYS   265      24.430 -21.098  15.920  1.00  0.00      PROB H
ATOM   3792  HG2 LYS   265      24.128 -22.106  17.385  1.00  0.00      PROB H
ATOM   3793  CD  LYS   265      25.922 -22.616  16.291  1.00  0.00      PROB C
ATOM   3794  HD1 LYS   265      26.401 -23.136  17.152  1.00  0.00      PROB H
ATOM   3795  HD2 LYS   265      26.728 -22.089  15.729  1.00  0.00      PROB H
ATOM   3796  CE  LYS   265      25.273 -23.602  15.342  1.00  0.00      PROB C
ATOM   3797  HE1 LYS   265      26.028 -24.301  14.924  1.00  0.00      PROB H
ATOM   3798  HE2 LYS   265      24.713 -23.085  14.530  1.00  0.00      PROB H
ATOM   3799  NZ  LYS   265      24.313 -24.379  16.084  1.00  0.00      PROB N
ATOM   3800  HZ1 LYS   265      23.540 -23.849  16.514  1.00  0.00      PROB H
ATOM   3801  HZ2 LYS   265      24.729 -24.949  16.847  1.00  0.00      PROB H
ATOM   3802  HZ3 LYS   265      23.841 -25.125  15.528  1.00  0.00      PROB H
ATOM   3803  C   LYS   265      24.058 -18.565  17.166  1.00  0.00      PROB C
ATOM   3804  O   LYS   265      24.521 -18.502  16.030  1.00  0.00      PROB O
ATOM   3805  N   GLY   266      23.018 -17.797  17.516  1.00  0.00      PROB N
ATOM   3806  HN  GLY   266      22.675 -17.809  18.455  1.00  0.00      PROB H
ATOM   3807  CA  GLY   266      22.398 -16.891  16.578  1.00  0.00      PROB C
ATOM   3808  HA1 GLY   266      21.443 -16.600  16.980  1.00  0.00      PROB H
ATOM   3809  HA2 GLY   266      22.275 -17.432  15.659  1.00  0.00      PROB H
ATOM   3810  C   GLY   266      23.228 -15.646  16.374  1.00  0.00      PROB C
ATOM   3811  O   GLY   266      23.691 -15.049  17.349  1.00  0.00      PROB O
ATOM   3812  N   PRO   267      23.378 -15.149  15.155  1.00  0.00      PROB N
ATOM   3813  CD  PRO   267      23.169 -15.909  13.918  1.00  0.00      PROB C
ATOM   3814  HD1 PRO   267      22.123 -15.762  13.594  1.00  0.00      PROB H
ATOM   3815  HD2 PRO   267      23.375 -17.000  14.025  1.00  0.00      PROB H
ATOM   3816  CA  PRO   267      24.115 -13.914  14.914  1.00  0.00      PROB C
ATOM   3817  HA  PRO   267      25.063 -13.951  15.431  1.00  0.00      PROB H
ATOM   3818  CB  PRO   267      24.246 -13.844  13.383  1.00  0.00      PROB C
ATOM   3819  HB1 PRO   267      25.216 -13.399  13.081  1.00  0.00      PROB H
ATOM   3820  HB2 PRO   267      23.414 -13.262  12.926  1.00  0.00      PROB H
ATOM   3821  CG  PRO   267      24.140 -15.296  12.923  1.00  0.00      PROB C
ATOM   3822  HG1 PRO   267      23.777 -15.382  11.881  1.00  0.00      PROB H
ATOM   3823  HG2 PRO   267      25.128 -15.799  13.026  1.00  0.00      PROB H
ATOM   3824  C   PRO   267      23.376 -12.718  15.450  1.00  0.00      PROB C
ATOM   3825  O   PRO   267      24.007 -11.789  15.942  1.00  0.00      PROB O
ATOM   3826  N   LEU   268      22.033 -12.721  15.390  1.00  0.00      PROB N
ATOM   3827  HN  LEU   268      21.533 -13.466  14.953  1.00  0.00      PROB H
ATOM   3828  CA  LEU   268      21.263 -11.620  15.925  1.00  0.00      PROB C
ATOM   3829  HA  LEU   268      21.868 -10.728  15.968  1.00  0.00      PROB H
ATOM   3830  CB  LEU   268      20.001 -11.365  15.068  1.00  0.00      PROB C
ATOM   3831  HB1 LEU   268      19.226 -10.868  15.696  1.00  0.00      PROB H
ATOM   3832  HB2 LEU   268      19.600 -12.344  14.726  1.00  0.00      PROB H
ATOM   3833  CG  LEU   268      20.182 -10.462  13.832  1.00  0.00      PROB C
ATOM   3834  HG  LEU   268      20.803  -9.578  14.109  1.00  0.00      PROB H
ATOM   3835  CD1 LEU   268      20.858 -11.185  12.665  1.00  0.00      PROB C
ATOM   3836 HD11 LEU   268      20.268 -12.077  12.365  1.00  0.00      PROB H
ATOM   3837 HD12 LEU   268      21.877 -11.515  12.955  1.00  0.00      PROB H
ATOM   3838 HD13 LEU   268      20.937 -10.511  11.785  1.00  0.00      PROB H
ATOM   3839  CD2 LEU   268      18.814  -9.932  13.391  1.00  0.00      PROB C
ATOM   3840 HD21 LEU   268      18.361  -9.327  14.203  1.00  0.00      PROB H
ATOM   3841 HD22 LEU   268      18.136 -10.780  13.144  1.00  0.00      PROB H
ATOM   3842 HD23 LEU   268      18.928  -9.302  12.487  1.00  0.00      PROB H
ATOM   3843  C   LEU   268      20.814 -11.885  17.345  1.00  0.00      PROB C
ATOM   3844  O   LEU   268      20.441 -10.974  18.078  1.00  0.00      PROB O
ATOM   3845  N   ARG   269      20.857 -13.142  17.814  1.00  0.00      PROB N
ATOM   3846  HN  ARG   269      21.131 -13.902  17.234  1.00  0.00      PROB H
ATOM   3847  CA  ARG   269      20.557 -13.427  19.192  1.00  0.00      PROB C
ATOM   3848  HA  ARG   269      19.660 -12.889  19.462  1.00  0.00      PROB H
ATOM   3849  CB  ARG   269      20.323 -14.921  19.359  1.00  0.00      PROB C
ATOM   3850  HB1 ARG   269      21.234 -15.496  19.071  1.00  0.00      PROB H
ATOM   3851  HB2 ARG   269      19.484 -15.251  18.701  1.00  0.00      PROB H
ATOM   3852  CG  ARG   269      19.944 -15.269  20.796  1.00  0.00      PROB C
ATOM   3853  HG1 ARG   269      20.758 -15.010  21.512  1.00  0.00      PROB H
ATOM   3854  HG2 ARG   269      19.828 -16.345  20.735  1.00  0.00      PROB H
ATOM   3855  CD  ARG   269      18.584 -14.733  21.218  1.00  0.00      PROB C
ATOM   3856  HD1 ARG   269      17.804 -15.180  20.556  1.00  0.00      PROB H
ATOM   3857  HD2 ARG   269      18.617 -13.628  21.136  1.00  0.00      PROB H
ATOM   3858  NE  ARG   269      18.291 -15.131  22.630  1.00  0.00      PROB N
ATOM   3859  HE  ARG   269      19.013 -15.689  23.066  1.00  0.00      PROB H
ATOM   3860  CZ  ARG   269      17.265 -14.636  23.314  1.00  0.00      PROB C
ATOM   3861  NH1 ARG   269      16.385 -13.842  22.725  1.00  0.00      PROB N
ATOM   3862 HH11 ARG   269      16.504 -13.699  21.744  1.00  0.00      PROB H
ATOM   3863 HH12 ARG   269      15.713 -13.344  23.259  1.00  0.00      PROB H
ATOM   3864  NH2 ARG   269      17.089 -15.017  24.564  1.00  0.00      PROB N
ATOM   3865 HH21 ARG   269      17.828 -15.522  25.002  1.00  0.00      PROB H
ATOM   3866 HH22 ARG   269      16.362 -14.597  25.099  1.00  0.00      PROB H
ATOM   3867  C   ARG   269      21.637 -12.953  20.143  1.00  0.00      PROB C
ATOM   3868  O   ARG   269      21.376 -12.380  21.202  1.00  0.00      PROB O
ATOM   3869  N   MET   270      22.904 -13.108  19.724  1.00  0.00      PROB N
ATOM   3870  HN  MET   270      23.124 -13.598  18.878  1.00  0.00      PROB H
ATOM   3871  CA  MET   270      24.014 -12.618  20.501  1.00  0.00      PROB C
ATOM   3872  HA  MET   270      23.926 -13.006  21.510  1.00  0.00      PROB H
ATOM   3873  CB  MET   270      25.341 -13.069  19.912  1.00  0.00      PROB C
ATOM   3874  HB1 MET   270      26.187 -12.543  20.419  1.00  0.00      PROB H
ATOM   3875  HB2 MET   270      25.357 -12.809  18.826  1.00  0.00      PROB H
ATOM   3876  CG  MET   270      25.600 -14.551  20.032  1.00  0.00      PROB C
ATOM   3877  HG1 MET   270      24.794 -15.145  19.538  1.00  0.00      PROB H
ATOM   3878  HG2 MET   270      25.613 -14.869  21.106  1.00  0.00      PROB H
ATOM   3879  SD  MET   270      27.174 -14.718  19.170  1.00  0.00      PROB S
ATOM   3880  CE  MET   270      26.885 -16.418  19.229  1.00  0.00      PROB C
ATOM   3881  HE1 MET   270      26.231 -17.049  18.602  1.00  0.00      PROB H
ATOM   3882  HE2 MET   270      26.504 -16.607  20.267  1.00  0.00      PROB H
ATOM   3883  HE3 MET   270      27.899 -16.811  18.988  1.00  0.00      PROB H
ATOM   3884  C   MET   270      24.023 -11.119  20.621  1.00  0.00      PROB C
ATOM   3885  O   MET   270      24.408 -10.571  21.647  1.00  0.00      PROB O
ATOM   3886  N   LEU   271      23.562 -10.395  19.589  1.00  0.00      PROB N
ATOM   3887  HN  LEU   271      23.230 -10.841  18.762  1.00  0.00      PROB H
ATOM   3888  CA  LEU   271      23.390  -8.962  19.685  1.00  0.00      PROB C
ATOM   3889  HA  LEU   271      24.334  -8.533  19.981  1.00  0.00      PROB H
ATOM   3890  CB  LEU   271      22.941  -8.390  18.328  1.00  0.00      PROB C
ATOM   3891  HB1 LEU   271      22.675  -7.315  18.450  1.00  0.00      PROB H
ATOM   3892  HB2 LEU   271      22.039  -8.942  17.983  1.00  0.00      PROB H
ATOM   3893  CG  LEU   271      23.994  -8.466  17.211  1.00  0.00      PROB C
ATOM   3894  HG  LEU   271      24.364  -9.514  17.103  1.00  0.00      PROB H
ATOM   3895  CD1 LEU   271      23.351  -8.041  15.888  1.00  0.00      PROB C
ATOM   3896 HD11 LEU   271      22.964  -7.003  15.966  1.00  0.00      PROB H
ATOM   3897 HD12 LEU   271      22.501  -8.710  15.640  1.00  0.00      PROB H
ATOM   3898 HD13 LEU   271      24.092  -8.086  15.063  1.00  0.00      PROB H
ATOM   3899  CD2 LEU   271      25.181  -7.556  17.531  1.00  0.00      PROB C
ATOM   3900 HD21 LEU   271      25.666  -7.876  18.477  1.00  0.00      PROB H
ATOM   3901 HD22 LEU   271      24.830  -6.508  17.649  1.00  0.00      PROB H
ATOM   3902 HD23 LEU   271      25.930  -7.600  16.713  1.00  0.00      PROB H
ATOM   3903  C   LEU   271      22.385  -8.529  20.739  1.00  0.00      PROB C
ATOM   3904  O   LEU   271      22.625  -7.620  21.535  1.00  0.00      PROB O
ATOM   3905  N   VAL   272      21.225  -9.209  20.791  1.00  0.00      PROB N
ATOM   3906  HN  VAL   272      21.039  -9.970  20.167  1.00  0.00      PROB H
ATOM   3907  CA  VAL   272      20.204  -8.933  21.780  1.00  0.00      PROB C
ATOM   3908  HA  VAL   272      20.037  -7.865  21.776  1.00  0.00      PROB H
ATOM   3909  CB  VAL   272      18.906  -9.651  21.431  1.00  0.00      PROB C
ATOM   3910  HB  VAL   272      19.086 -10.750  21.373  1.00  0.00      PROB H
ATOM   3911  CG1 VAL   272      17.811  -9.374  22.474  1.00  0.00      PROB C
ATOM   3912 HG11 VAL   272      17.723  -8.282  22.660  1.00  0.00      PROB H
ATOM   3913 HG12 VAL   272      18.051  -9.885  23.431  1.00  0.00      PROB H
ATOM   3914 HG13 VAL   272      16.832  -9.747  22.101  1.00  0.00      PROB H
ATOM   3915  CG2 VAL   272      18.425  -9.177  20.049  1.00  0.00      PROB C
ATOM   3916 HG21 VAL   272      19.174  -9.410  19.269  1.00  0.00      PROB H
ATOM   3917 HG22 VAL   272      18.247  -8.082  20.050  1.00  0.00      PROB H
ATOM   3918 HG23 VAL   272      17.480  -9.697  19.783  1.00  0.00      PROB H
ATOM   3919  C   VAL   272      20.679  -9.260  23.183  1.00  0.00      PROB C
ATOM   3920  O   VAL   272      20.467  -8.507  24.129  1.00  0.00      PROB O
ATOM   3921  N   GLU   273      21.400 -10.379  23.350  1.00  0.00      PROB N
ATOM   3922  HN  GLU   273      21.592 -10.999  22.587  1.00  0.00      PROB H
ATOM   3923  CA  GLU   273      21.991 -10.731  24.614  1.00  0.00      PROB C
ATOM   3924  HA  GLU   273      21.212 -10.721  25.361  1.00  0.00      PROB H
ATOM   3925  CB  GLU   273      22.613 -12.129  24.541  1.00  0.00      PROB C
ATOM   3926  HB1 GLU   273      23.164 -12.328  25.484  1.00  0.00      PROB H
ATOM   3927  HB2 GLU   273      23.328 -12.173  23.689  1.00  0.00      PROB H
ATOM   3928  CG  GLU   273      21.575 -13.255  24.392  1.00  0.00      PROB C
ATOM   3929  HG1 GLU   273      20.937 -13.068  23.506  1.00  0.00      PROB H
ATOM   3930  HG2 GLU   273      20.932 -13.292  25.294  1.00  0.00      PROB H
ATOM   3931  CD  GLU   273      22.258 -14.607  24.225  1.00  0.00      PROB C
ATOM   3932  OE1 GLU   273      23.515 -14.638  24.129  1.00  0.00      PROB O
ATOM   3933  OE2 GLU   273      21.494 -15.607  24.229  1.00  0.00      PROB O
ATOM   3934  C   GLU   273      23.025  -9.751  25.096  1.00  0.00      PROB C
ATOM   3935  O   GLU   273      23.008  -9.370  26.259  1.00  0.00      PROB O
ATOM   3936  N   THR   274      23.900  -9.286  24.189  1.00  0.00      PROB N
ATOM   3937  HN  THR   274      23.856  -9.582  23.234  1.00  0.00      PROB H
ATOM   3938  CA  THR   274      24.966  -8.354  24.526  1.00  0.00      PROB C
ATOM   3939  HA  THR   274      25.458  -8.705  25.420  1.00  0.00      PROB H
ATOM   3940  CB  THR   274      25.985  -8.271  23.406  1.00  0.00      PROB C
ATOM   3941  HB  THR   274      25.532  -7.791  22.517  1.00  0.00      PROB H
ATOM   3942  OG1 THR   274      26.401  -9.564  23.002  1.00  0.00      PROB O
ATOM   3943  HG1 THR   274      25.588 -10.017  22.720  1.00  0.00      PROB H
ATOM   3944  CG2 THR   274      27.245  -7.530  23.845  1.00  0.00      PROB C
ATOM   3945 HG21 THR   274      27.712  -8.075  24.698  1.00  0.00      PROB H
ATOM   3946 HG22 THR   274      27.005  -6.499  24.166  1.00  0.00      PROB H
ATOM   3947 HG23 THR   274      27.977  -7.491  23.011  1.00  0.00      PROB H
ATOM   3948  C   THR   274      24.410  -6.982  24.843  1.00  0.00      PROB C
ATOM   3949  O   THR   274      24.897  -6.255  25.709  1.00  0.00      PROB O
ATOM   3950  N   ALA   275      23.310  -6.584  24.173  1.00  0.00      PROB N
ATOM   3951  HN  ALA   275      22.913  -7.125  23.430  1.00  0.00      PROB H
ATOM   3952  CA  ALA   275      22.614  -5.364  24.543  1.00  0.00      PROB C
ATOM   3953  HA  ALA   275      23.347  -4.572  24.656  1.00  0.00      PROB H
ATOM   3954  CB  ALA   275      21.610  -4.975  23.450  1.00  0.00      PROB C
ATOM   3955  HB1 ALA   275      20.855  -5.773  23.301  1.00  0.00      PROB H
ATOM   3956  HB2 ALA   275      22.165  -4.822  22.504  1.00  0.00      PROB H
ATOM   3957  HB3 ALA   275      21.095  -4.025  23.718  1.00  0.00      PROB H
ATOM   3958  C   ALA   275      21.899  -5.475  25.878  1.00  0.00      PROB C
ATOM   3959  O   ALA   275      21.854  -4.535  26.664  1.00  0.00      PROB O
ATOM   3960  N   GLN   276      21.368  -6.672  26.197  1.00  0.00      PROB N
ATOM   3961  HN  GLN   276      21.377  -7.436  25.550  1.00  0.00      PROB H
ATOM   3962  CA  GLN   276      20.687  -6.899  27.450  1.00  0.00      PROB C
ATOM   3963  HA  GLN   276      20.150  -5.998  27.724  1.00  0.00      PROB H
ATOM   3964  CB  GLN   276      19.707  -8.087  27.367  1.00  0.00      PROB C
ATOM   3965  HB1 GLN   276      19.417  -8.412  28.394  1.00  0.00      PROB H
ATOM   3966  HB2 GLN   276      20.234  -8.935  26.872  1.00  0.00      PROB H
ATOM   3967  CG  GLN   276      18.416  -7.761  26.601  1.00  0.00      PROB C
ATOM   3968  HG1 GLN   276      18.668  -7.472  25.559  1.00  0.00      PROB H
ATOM   3969  HG2 GLN   276      17.890  -6.924  27.105  1.00  0.00      PROB H
ATOM   3970  CD  GLN   276      17.503  -8.979  26.568  1.00  0.00      PROB C
ATOM   3971  OE1 GLN   276      17.824 -10.070  27.037  1.00  0.00      PROB O
ATOM   3972  NE2 GLN   276      16.296  -8.800  25.983  1.00  0.00      PROB N
ATOM   3973 HE21 GLN   276      15.686  -9.585  25.961  1.00  0.00      PROB H
ATOM   3974 HE22 GLN   276      16.048  -7.904  25.633  1.00  0.00      PROB H
ATOM   3975  C   GLN   276      21.620  -7.180  28.589  1.00  0.00      PROB C
ATOM   3976  O   GLN   276      21.188  -7.303  29.731  1.00  0.00      PROB O
ATOM   3977  N   GLU   277      22.937  -7.282  28.327  1.00  0.00      PROB N
ATOM   3978  HN  GLU   277      23.293  -7.397  27.400  1.00  0.00      PROB H
ATOM   3979  CA  GLU   277      23.903  -7.283  29.388  1.00  0.00      PROB C
ATOM   3980  HA  GLU   277      23.595  -8.092  30.000  1.00  0.00      PROB H
ATOM   3981  CB  GLU   277      25.338  -7.506  28.870  1.00  0.00      PROB C
ATOM   3982  HB1 GLU   277      26.080  -7.304  29.677  1.00  0.00      PROB H
ATOM   3983  HB2 GLU   277      25.527  -6.792  28.038  1.00  0.00      PROB H
ATOM   3984  CG  GLU   277      25.625  -8.932  28.344  1.00  0.00      PROB C
ATOM   3985  HG1 GLU   277      24.952  -9.173  27.508  1.00  0.00      PROB H
ATOM   3986  HG2 GLU   277      25.469  -9.676  29.150  1.00  0.00      PROB H
ATOM   3987  CD  GLU   277      27.066  -9.083  27.850  1.00  0.00      PROB C
ATOM   3988  OE1 GLU   277      27.781  -8.040  27.832  1.00  0.00      PROB O
ATOM   3989  OE2 GLU   277      27.481 -10.219  27.499  1.00  0.00      PROB O
ATOM   3990  C   GLU   277      23.876  -6.009  30.219  1.00  0.00      PROB C
ATOM   3991  O   GLU   277      23.933  -6.001  31.450  1.00  0.00      PROB O
ATOM   3992  N   ARG   278      23.764  -4.878  29.525  1.00  0.00      PROB N
ATOM   3993  HN  ARG   278      23.632  -4.911  28.533  1.00  0.00      PROB H
ATOM   3994  CA  ARG   278      23.758  -3.583  30.127  1.00  0.00      PROB C
ATOM   3995  HA  ARG   278      23.825  -3.668  31.200  1.00  0.00      PROB H
ATOM   3996  CB  ARG   278      24.971  -2.773  29.609  1.00  0.00      PROB C
ATOM   3997  HB1 ARG   278      24.902  -1.710  29.918  1.00  0.00      PROB H
ATOM   3998  HB2 ARG   278      24.967  -2.803  28.495  1.00  0.00      PROB H
ATOM   3999  CG  ARG   278      26.308  -3.344  30.117  1.00  0.00      PROB C
ATOM   4000  HG1 ARG   278      26.373  -4.427  29.871  1.00  0.00      PROB H
ATOM   4001  HG2 ARG   278      26.313  -3.255  31.229  1.00  0.00      PROB H
ATOM   4002  CD  ARG   278      27.543  -2.605  29.599  1.00  0.00      PROB C
ATOM   4003  HD1 ARG   278      28.437  -2.919  30.185  1.00  0.00      PROB H
ATOM   4004  HD2 ARG   278      27.380  -1.504  29.677  1.00  0.00      PROB H
ATOM   4005  NE  ARG   278      27.779  -2.960  28.167  1.00  0.00      PROB N
ATOM   4006  HE  ARG   278      27.150  -3.600  27.718  1.00  0.00      PROB H
ATOM   4007  CZ  ARG   278      28.729  -2.406  27.427  1.00  0.00      PROB C
ATOM   4008  NH1 ARG   278      29.613  -1.582  27.966  1.00  0.00      PROB N
ATOM   4009 HH11 ARG   278      29.481  -1.338  28.919  1.00  0.00      PROB H
ATOM   4010 HH12 ARG   278      30.113  -0.974  27.353  1.00  0.00      PROB H
ATOM   4011  NH2 ARG   278      28.983  -2.842  26.209  1.00  0.00      PROB N
ATOM   4012 HH21 ARG   278      29.409  -2.232  25.533  1.00  0.00      PROB H
ATOM   4013 HH22 ARG   278      28.354  -3.499  25.801  1.00  0.00      PROB H
ATOM   4014  C   ARG   278      22.448  -2.892  29.836  1.00  0.00      PROB C
ATOM   4015  O   ARG   278      21.513  -3.456  29.282  1.00  0.00      PROB O
ATOM   4016  N   ASN   279      22.348  -1.613  30.223  1.00  0.00      PROB N
ATOM   4017  HN  ASN   279      23.064  -1.157  30.739  1.00  0.00      PROB H
ATOM   4018  CA  ASN   279      21.214  -0.807  29.861  1.00  0.00      PROB C
ATOM   4019  HA  ASN   279      20.336  -1.426  29.702  1.00  0.00      PROB H
ATOM   4020  CB  ASN   279      20.926   0.225  30.965  1.00  0.00      PROB C
ATOM   4021  HB1 ASN   279      20.276   1.001  30.521  1.00  0.00      PROB H
ATOM   4022  HB2 ASN   279      21.865   0.699  31.304  1.00  0.00      PROB H
ATOM   4023  CG  ASN   279      20.204  -0.417  32.147  1.00  0.00      PROB C
ATOM   4024  OD1 ASN   279      19.266  -1.189  31.993  1.00  0.00      PROB O
ATOM   4025  ND2 ASN   279      20.673  -0.124  33.384  1.00  0.00      PROB N
ATOM   4026 HD21 ASN   279      20.119  -0.418  34.163  1.00  0.00      PROB H
ATOM   4027 HD22 ASN   279      21.351   0.591  33.483  1.00  0.00      PROB H
ATOM   4028  C   ASN   279      21.496  -0.114  28.541  1.00  0.00      PROB C
ATOM   4029  O   ASN   279      21.932   1.030  28.470  1.00  0.00      PROB O
ATOM   4030  N   GLU   280      21.202  -0.811  27.446  1.00  0.00      PROB N
ATOM   4031  HN  GLU   280      20.893  -1.760  27.503  1.00  0.00      PROB H
ATOM   4032  CA  GLU   280      21.357  -0.274  26.130  1.00  0.00      PROB C
ATOM   4033  HA  GLU   280      21.397   0.804  26.156  1.00  0.00      PROB H
ATOM   4034  CB  GLU   280      22.629  -0.803  25.431  1.00  0.00      PROB C
ATOM   4035  HB1 GLU   280      22.599  -0.558  24.343  1.00  0.00      PROB H
ATOM   4036  HB2 GLU   280      22.659  -1.913  25.535  1.00  0.00      PROB H
ATOM   4037  CG  GLU   280      23.950  -0.237  25.996  1.00  0.00      PROB C
ATOM   4038  HG1 GLU   280      24.044  -0.511  27.067  1.00  0.00      PROB H
ATOM   4039  HG2 GLU   280      23.943   0.870  25.918  1.00  0.00      PROB H
ATOM   4040  CD  GLU   280      25.172  -0.775  25.245  1.00  0.00      PROB C
ATOM   4041  OE1 GLU   280      25.020  -1.671  24.377  1.00  0.00      PROB O
ATOM   4042  OE2 GLU   280      26.310  -0.320  25.534  1.00  0.00      PROB O
ATOM   4043  C   GLU   280      20.165  -0.656  25.306  1.00  0.00      PROB C
ATOM   4044  O   GLU   280      19.948  -1.815  24.962  1.00  0.00      PROB O
ATOM   4045  N   THR   281      19.367   0.332  24.873  1.00  0.00      PROB N
ATOM   4046  HN  THR   281      19.312   1.215  25.328  1.00  0.00      PROB H
ATOM   4047  CA  THR   281      18.665   0.215  23.606  1.00  0.00      PROB C
ATOM   4048  HA  THR   281      18.068  -0.682  23.639  1.00  0.00      PROB H
ATOM   4049  CB  THR   281      17.788   1.417  23.322  1.00  0.00      PROB C
ATOM   4050  HB  THR   281      17.251   1.302  22.352  1.00  0.00      PROB H
ATOM   4051  OG1 THR   281      18.563   2.606  23.286  1.00  0.00      PROB O
ATOM   4052  HG1 THR   281      19.444   2.349  22.965  1.00  0.00      PROB H
ATOM   4053  CG2 THR   281      16.734   1.561  24.435  1.00  0.00      PROB C
ATOM   4054 HG21 THR   281      17.228   1.701  25.422  1.00  0.00      PROB H
ATOM   4055 HG22 THR   281      16.104   0.649  24.486  1.00  0.00      PROB H
ATOM   4056 HG23 THR   281      16.102   2.452  24.242  1.00  0.00      PROB H
ATOM   4057  C   THR   281      19.680   0.062  22.486  1.00  0.00      PROB C
ATOM   4058  O   THR   281      20.720   0.712  22.522  1.00  0.00      PROB O
ATOM   4059  N   LEU   282      19.396  -0.810  21.503  1.00  0.00      PROB N
ATOM   4060  HN  LEU   282      18.483  -1.175  21.369  1.00  0.00      PROB H
ATOM   4061  CA  LEU   282      20.443  -1.355  20.657  1.00  0.00      PROB C
ATOM   4062  HA  LEU   282      21.255  -1.688  21.290  1.00  0.00      PROB H
ATOM   4063  CB  LEU   282      19.851  -2.546  19.872  1.00  0.00      PROB C
ATOM   4064  HB1 LEU   282      19.045  -2.173  19.217  1.00  0.00      PROB H
ATOM   4065  HB2 LEU   282      19.406  -3.246  20.611  1.00  0.00      PROB H
ATOM   4066  CG  LEU   282      20.823  -3.361  19.007  1.00  0.00      PROB C
ATOM   4067  HG  LEU   282      21.278  -2.697  18.248  1.00  0.00      PROB H
ATOM   4068  CD1 LEU   282      21.943  -3.955  19.851  1.00  0.00      PROB C
ATOM   4069 HD11 LEU   282      21.509  -4.626  20.616  1.00  0.00      PROB H
ATOM   4070 HD12 LEU   282      22.523  -3.150  20.357  1.00  0.00      PROB H
ATOM   4071 HD13 LEU   282      22.641  -4.542  19.218  1.00  0.00      PROB H
ATOM   4072  CD2 LEU   282      20.086  -4.474  18.259  1.00  0.00      PROB C
ATOM   4073 HD21 LEU   282      19.585  -4.062  17.360  1.00  0.00      PROB H
ATOM   4074 HD22 LEU   282      19.328  -4.942  18.921  1.00  0.00      PROB H
ATOM   4075 HD23 LEU   282      20.802  -5.253  17.923  1.00  0.00      PROB H
ATOM   4076  C   LEU   282      21.042  -0.326  19.725  1.00  0.00      PROB C
ATOM   4077  O   LEU   282      22.204   0.040  19.843  1.00  0.00      PROB O
ATOM   4078  N   PHE   283      20.231   0.248  18.825  1.00  0.00      PROB N
ATOM   4079  HN  PHE   283      19.299  -0.062  18.666  1.00  0.00      PROB H
ATOM   4080  CA  PHE   283      20.680   1.363  18.025  1.00  0.00      PROB C
ATOM   4081  HA  PHE   283      21.430   1.902  18.587  1.00  0.00      PROB H
ATOM   4082  CB  PHE   283      21.248   0.928  16.646  1.00  0.00      PROB C
ATOM   4083  HB1 PHE   283      21.516   1.813  16.035  1.00  0.00      PROB H
ATOM   4084  HB2 PHE   283      20.488   0.319  16.111  1.00  0.00      PROB H
ATOM   4085  CG  PHE   283      22.489   0.098  16.790  1.00  0.00      PROB C
ATOM   4086  CD1 PHE   283      23.715   0.697  17.116  1.00  0.00      PROB C
ATOM   4087  HD1 PHE   283      23.762   1.762  17.283  1.00  0.00      PROB H
ATOM   4088  CE1 PHE   283      24.870  -0.082  17.250  1.00  0.00      PROB C
ATOM   4089  HE1 PHE   283      25.802   0.392  17.517  1.00  0.00      PROB H
ATOM   4090  CZ  PHE   283      24.814  -1.465  17.037  1.00  0.00      PROB C
ATOM   4091  HZ  PHE   283      25.705  -2.068  17.134  1.00  0.00      PROB H
ATOM   4092  CD2 PHE   283      22.451  -1.284  16.558  1.00  0.00      PROB C
ATOM   4093  HD2 PHE   283      21.508  -1.746  16.303  1.00  0.00      PROB H
ATOM   4094  CE2 PHE   283      23.600  -2.069  16.694  1.00  0.00      PROB C
ATOM   4095  HE2 PHE   283      23.548  -3.137  16.541  1.00  0.00      PROB H
ATOM   4096  C   PHE   283      19.503   2.291  17.795  1.00  0.00      PROB C
ATOM   4097  O   PHE   283      18.359   1.828  17.765  1.00  0.00      PROB O
ATOM   4098  N   PRO   284      19.702   3.608  17.665  1.00  0.00      PROB N
ATOM   4099  CD  PRO   284      20.924   4.329  18.062  1.00  0.00      PROB C
ATOM   4100  HD1 PRO   284      21.835   3.884  17.604  1.00  0.00      PROB H
ATOM   4101  HD2 PRO   284      21.031   4.333  19.174  1.00  0.00      PROB H
ATOM   4102  CA  PRO   284      18.627   4.512  17.270  1.00  0.00      PROB C
ATOM   4103  HA  PRO   284      17.727   4.281  17.820  1.00  0.00      PROB H
ATOM   4104  CB  PRO   284      19.182   5.920  17.551  1.00  0.00      PROB C
ATOM   4105  HB1 PRO   284      18.844   6.260  18.556  1.00  0.00      PROB H
ATOM   4106  HB2 PRO   284      18.861   6.666  16.793  1.00  0.00      PROB H
ATOM   4107  CG  PRO   284      20.708   5.754  17.556  1.00  0.00      PROB C
ATOM   4108  HG1 PRO   284      21.083   5.841  16.512  1.00  0.00      PROB H
ATOM   4109  HG2 PRO   284      21.188   6.517  18.200  1.00  0.00      PROB H
ATOM   4110  C   PRO   284      18.277   4.327  15.812  1.00  0.00      PROB C
ATOM   4111  O   PRO   284      17.108   4.427  15.458  1.00  0.00      PROB O
ATOM   4112  N   ALA   285      19.261   4.073  14.932  1.00  0.00      PROB N
ATOM   4113  HN  ALA   285      20.216   4.132  15.193  1.00  0.00      PROB H
ATOM   4114  CA  ALA   285      18.974   3.532  13.633  1.00  0.00      PROB C
ATOM   4115  HA  ALA   285      18.084   4.015  13.252  1.00  0.00      PROB H
ATOM   4116  CB  ALA   285      20.146   3.790  12.676  1.00  0.00      PROB C
ATOM   4117  HB1 ALA   285      21.071   3.304  13.055  1.00  0.00      PROB H
ATOM   4118  HB2 ALA   285      20.336   4.884  12.602  1.00  0.00      PROB H
ATOM   4119  HB3 ALA   285      19.933   3.407  11.657  1.00  0.00      PROB H
ATOM   4120  C   ALA   285      18.682   2.042  13.722  1.00  0.00      PROB C
ATOM   4121  O   ALA   285      18.688   1.452  14.797  1.00  0.00      PROB O
ATOM   4122  N   LEU   286      18.380   1.419  12.562  1.00  0.00      PROB N
ATOM   4123  HN  LEU   286      18.300   1.964  11.738  1.00  0.00      PROB H
ATOM   4124  CA  LEU   286      18.222  -0.019  12.394  1.00  0.00      PROB C
ATOM   4125  HA  LEU   286      18.062  -0.198  11.340  1.00  0.00      PROB H
ATOM   4126  CB  LEU   286      19.466  -0.822  12.867  1.00  0.00      PROB C
ATOM   4127  HB1 LEU   286      19.246  -1.905  12.749  1.00  0.00      PROB H
ATOM   4128  HB2 LEU   286      19.616  -0.610  13.947  1.00  0.00      PROB H
ATOM   4129  CG  LEU   286      20.824  -0.596  12.180  1.00  0.00      PROB C
ATOM   4130  HG  LEU   286      21.072   0.487  12.186  1.00  0.00      PROB H
ATOM   4131  CD1 LEU   286      21.898  -1.358  12.968  1.00  0.00      PROB C
ATOM   4132 HD11 LEU   286      21.655  -2.443  12.998  1.00  0.00      PROB H
ATOM   4133 HD12 LEU   286      21.932  -0.984  14.011  1.00  0.00      PROB H
ATOM   4134 HD13 LEU   286      22.898  -1.232  12.506  1.00  0.00      PROB H
ATOM   4135  CD2 LEU   286      20.825  -1.095  10.741  1.00  0.00      PROB C
ATOM   4136 HD21 LEU   286      20.067  -0.545  10.150  1.00  0.00      PROB H
ATOM   4137 HD22 LEU   286      20.576  -2.180  10.721  1.00  0.00      PROB H
ATOM   4138 HD23 LEU   286      21.826  -0.954  10.281  1.00  0.00      PROB H
ATOM   4139  C   LEU   286      17.007  -0.625  13.091  1.00  0.00      PROB C
ATOM   4140  O   LEU   286      16.685  -1.793  12.874  1.00  0.00      PROB O
ATOM   4141  N   ILE   287      16.288   0.144  13.920  1.00  0.00      PROB N
ATOM   4142  HN  ILE   287      16.517   1.107  14.039  1.00  0.00      PROB H
ATOM   4143  CA  ILE   287      15.192  -0.336  14.728  1.00  0.00      PROB C
ATOM   4144  HA  ILE   287      14.733  -1.183  14.243  1.00  0.00      PROB H
ATOM   4145  CB  ILE   287      15.640  -0.736  16.136  1.00  0.00      PROB C
ATOM   4146  HB  ILE   287      16.290   0.074  16.550  1.00  0.00      PROB H
ATOM   4147  CG2 ILE   287      14.431  -0.931  17.068  1.00  0.00      PROB C
ATOM   4148 HG21 ILE   287      13.694  -1.608  16.585  1.00  0.00      PROB H
ATOM   4149 HG22 ILE   287      13.952   0.041  17.292  1.00  0.00      PROB H
ATOM   4150 HG23 ILE   287      14.748  -1.385  18.025  1.00  0.00      PROB H
ATOM   4151  CG1 ILE   287      16.453  -2.041  16.115  1.00  0.00      PROB C
ATOM   4152 HG11 ILE   287      17.252  -1.972  15.348  1.00  0.00      PROB H
ATOM   4153 HG12 ILE   287      15.778  -2.887  15.857  1.00  0.00      PROB H
ATOM   4154  CD  ILE   287      17.120  -2.318  17.456  1.00  0.00      PROB C
ATOM   4155  HD1 ILE   287      16.369  -2.596  18.224  1.00  0.00      PROB H
ATOM   4156  HD2 ILE   287      17.671  -1.412  17.790  1.00  0.00      PROB H
ATOM   4157  HD3 ILE   287      17.823  -3.162  17.346  1.00  0.00      PROB H
ATOM   4158  C   ILE   287      14.150   0.753  14.803  1.00  0.00      PROB C
ATOM   4159  O   ILE   287      14.388   1.855  15.281  1.00  0.00      PROB O
ATOM   4160  N   TYR   288      12.924   0.493  14.331  1.00  0.00      PROB N
ATOM   4161  HN  TYR   288      12.714  -0.398  13.920  1.00  0.00      PROB H
ATOM   4162  CA  TYR   288      11.791   1.330  14.600  1.00  0.00      PROB C
ATOM   4163  HA  TYR   288      12.091   2.346  14.390  1.00  0.00      PROB H
ATOM   4164  CB  TYR   288      10.602   0.930  13.704  1.00  0.00      PROB C
ATOM   4165  HB1 TYR   288      10.253  -0.089  13.980  1.00  0.00      PROB H
ATOM   4166  HB2 TYR   288      10.925   0.926  12.643  1.00  0.00      PROB H
ATOM   4167  CG  TYR   288       9.451   1.875  13.836  1.00  0.00      PROB C
ATOM   4168  CD1 TYR   288       9.471   3.099  13.152  1.00  0.00      PROB C
ATOM   4169  HD1 TYR   288      10.322   3.361  12.540  1.00  0.00      PROB H
ATOM   4170  CE1 TYR   288       8.390   3.978  13.257  1.00  0.00      PROB C
ATOM   4171  HE1 TYR   288       8.399   4.916  12.724  1.00  0.00      PROB H
ATOM   4172  CZ  TYR   288       7.303   3.646  14.066  1.00  0.00      PROB C
ATOM   4173  OH  TYR   288       6.227   4.530  14.202  1.00  0.00      PROB O
ATOM   4174  HH  TYR   288       5.597   4.098  14.779  1.00  0.00      PROB H
ATOM   4175  CD2 TYR   288       8.340   1.540  14.627  1.00  0.00      PROB C
ATOM   4176  HD2 TYR   288       8.313   0.599  15.157  1.00  0.00      PROB H
ATOM   4177  CE2 TYR   288       7.269   2.429  14.750  1.00  0.00      PROB C
ATOM   4178  HE2 TYR   288       6.417   2.167  15.358  1.00  0.00      PROB H
ATOM   4179  C   TYR   288      11.389   1.256  16.059  1.00  0.00      PROB C
ATOM   4180  O   TYR   288      11.355   0.195  16.685  1.00  0.00      PROB O
ATOM   4181  N   SER   289      11.028   2.408  16.627  1.00  0.00      PROB N
ATOM   4182  HN  SER   289      11.003   3.252  16.095  1.00  0.00      PROB H
ATOM   4183  CA  SER   289      10.637   2.475  18.007  1.00  0.00      PROB C
ATOM   4184  HA  SER   289      10.417   1.486  18.388  1.00  0.00      PROB H
ATOM   4185  CB  SER   289      11.749   3.118  18.864  1.00  0.00      PROB C
ATOM   4186  HB1 SER   289      11.972   4.139  18.473  1.00  0.00      PROB H
ATOM   4187  HB2 SER   289      12.671   2.506  18.750  1.00  0.00      PROB H
ATOM   4188  OG  SER   289      11.407   3.180  20.249  1.00  0.00      PROB O
ATOM   4189  HG1 SER   289      10.943   4.030  20.364  1.00  0.00      PROB H
ATOM   4190  C   SER   289       9.382   3.285  18.112  1.00  0.00      PROB C
ATOM   4191  O   SER   289       9.326   4.444  17.708  1.00  0.00      PROB O
ATOM   4192  N   SER   290       8.326   2.701  18.699  1.00  0.00      PROB N
ATOM   4193  HN  SER   290       8.358   1.744  19.000  1.00  0.00      PROB H
ATOM   4194  CA  SER   290       7.047   3.367  18.847  1.00  0.00      PROB C
ATOM   4195  HA  SER   290       6.952   4.145  18.111  1.00  0.00      PROB H
ATOM   4196  CB  SER   290       5.887   2.358  18.684  1.00  0.00      PROB C
ATOM   4197  HB1 SER   290       6.011   1.840  17.703  1.00  0.00      PROB H
ATOM   4198  HB2 SER   290       4.912   2.893  18.673  1.00  0.00      PROB H
ATOM   4199  OG  SER   290       5.881   1.391  19.738  1.00  0.00      PROB O
ATOM   4200  HG1 SER   290       5.477   1.817  20.505  1.00  0.00      PROB H
ATOM   4201  C   SER   290       6.904   4.010  20.204  1.00  0.00      PROB C
ATOM   4202  O   SER   290       5.824   4.450  20.581  1.00  0.00      PROB O
ATOM   4203  N   THR   291       7.990   4.044  21.004  1.00  0.00      PROB N
ATOM   4204  HN  THR   291       8.873   3.778  20.630  1.00  0.00      PROB H
ATOM   4205  CA  THR   291       8.010   4.514  22.398  1.00  0.00      PROB C
ATOM   4206  HA  THR   291       7.157   4.137  22.902  1.00  0.00      PROB H
ATOM   4207  CB  THR   291       9.336   4.372  23.052  1.00  0.00      PROB C
ATOM   4208  HB  THR   291       9.296   4.755  24.098  1.00  0.00      PROB H
ATOM   4209  OG1 THR   291      10.404   5.008  22.344  1.00  0.00      PROB O
ATOM   4210  HG1 THR   291      10.273   5.960  22.494  1.00  0.00      PROB H
ATOM   4211  CG2 THR   291       9.595   2.874  23.069  1.00  0.00      PROB C
ATOM   4212 HG21 THR   291       9.652   2.464  22.042  1.00  0.00      PROB H
ATOM   4213 HG22 THR   291       8.759   2.360  23.585  1.00  0.00      PROB H
ATOM   4214 HG23 THR   291      10.547   2.677  23.591  1.00  0.00      PROB H
ATOM   4215  C   THR   291       7.763   5.876  22.303  1.00  0.00      PROB C
ATOM   4216  O   THR   291       7.599   6.855  22.622  1.00  0.00      PROB O
ATOM   4217  NT  THR   291       7.723   6.600  23.621  1.00  0.00      PROB N
ATOM   4218  HNT THR   291       7.799   6.154  24.492  1.00  0.00      PROB H
ATOM   4219  CAT THR   291       7.479   8.253  23.879  1.00  0.00      PROB C
ATOM   4220  HT1 THR   291       6.836   8.625  22.971  1.00  0.00      PROB H
ATOM   4221  HT2 THR   291       8.450   8.801  23.734  1.00  0.00      PROB H
ATOM   4222  HT3 THR   291       6.899   8.503  24.770  1.00  0.00      PROB H
TER
ATOM   4223  CAY GLU   376       4.887   0.638  34.311  1.00  0.00      PROC C
ATOM   4224  HY1 GLU   376       4.430  -0.288  34.720  1.00  0.00      PROC H
ATOM   4225  HY2 GLU   376       4.415   1.525  34.788  1.00  0.00      PROC H
ATOM   4226  HY3 GLU   376       5.977   0.627  34.522  1.00  0.00      PROC H
ATOM   4227  CY  GLU   376       4.652   0.681  32.848  1.00  0.00      PROC C
ATOM   4228  OY  GLU   376       4.021  -0.217  32.294  1.00  0.00      PROC O
ATOM   4229  N   GLU   376       5.141   1.741  32.180  1.00  0.00      PROC N
ATOM   4230  HN  GLU   376       5.678   2.461  32.617  1.00  0.00      PROC H
ATOM   4231  CA  GLU   376       5.023   1.865  30.744  1.00  0.00      PROC C
ATOM   4232  HA  GLU   376       3.961   1.848  30.528  1.00  0.00      PROC H
ATOM   4233  CB  GLU   376       5.637   3.189  30.231  1.00  0.00      PROC C
ATOM   4234  HB1 GLU   376       5.417   3.981  30.966  1.00  0.00      PROC H
ATOM   4235  HB2 GLU   376       5.166   3.437  29.252  1.00  0.00      PROC H
ATOM   4236  CG  GLU   376       7.175   3.212  30.066  1.00  0.00      PROC C
ATOM   4237  HG1 GLU   376       7.491   2.428  29.356  1.00  0.00      PROC H
ATOM   4238  HG2 GLU   376       7.608   2.973  31.044  1.00  0.00      PROC H
ATOM   4239  CD  GLU   376       7.777   4.543  29.566  1.00  0.00      PROC C
ATOM   4240  OE1 GLU   376       9.023   4.594  29.352  1.00  0.00      PROC O
ATOM   4241  OE2 GLU   376       7.006   5.511  29.316  1.00  0.00      PROC O
ATOM   4242  C   GLU   376       5.665   0.707  29.999  1.00  0.00      PROC C
ATOM   4243  O   GLU   376       6.396  -0.117  30.561  1.00  0.00      PROC O
ATOM   4244  N   ARG   377       5.370   0.590  28.700  1.00  0.00      PROC N
ATOM   4245  HN  ARG   377       4.760   1.227  28.236  1.00  0.00      PROC H
ATOM   4246  CA  ARG   377       5.977  -0.429  27.886  1.00  0.00      PROC C
ATOM   4247  HA  ARG   377       6.960  -0.658  28.279  1.00  0.00      PROC H
ATOM   4248  CB  ARG   377       5.099  -1.712  27.800  1.00  0.00      PROC C
ATOM   4249  HB1 ARG   377       5.765  -2.545  27.484  1.00  0.00      PROC H
ATOM   4250  HB2 ARG   377       4.317  -1.557  27.024  1.00  0.00      PROC H
ATOM   4251  CG  ARG   377       4.405  -2.118  29.124  1.00  0.00      PROC C
ATOM   4252  HG1 ARG   377       3.774  -1.281  29.466  1.00  0.00      PROC H
ATOM   4253  HG2 ARG   377       5.176  -2.249  29.912  1.00  0.00      PROC H
ATOM   4254  CD  ARG   377       3.537  -3.372  29.007  1.00  0.00      PROC C
ATOM   4255  HD1 ARG   377       4.181  -4.239  28.739  1.00  0.00      PROC H
ATOM   4256  HD2 ARG   377       2.742  -3.225  28.239  1.00  0.00      PROC H
ATOM   4257  NE  ARG   377       2.905  -3.603  30.346  1.00  0.00      PROC N
ATOM   4258  HE  ARG   377       3.117  -2.942  31.063  1.00  0.00      PROC H
ATOM   4259  CZ  ARG   377       2.096  -4.628  30.613  1.00  0.00      PROC C
ATOM   4260  NH1 ARG   377       1.577  -4.744  31.822  1.00  0.00      PROC N
ATOM   4261 HH11 ARG   377       1.548  -3.939  32.406  1.00  0.00      PROC H
ATOM   4262 HH12 ARG   377       1.200  -5.620  32.110  1.00  0.00      PROC H
ATOM   4263  NH2 ARG   377       1.816  -5.553  29.715  1.00  0.00      PROC N
ATOM   4264 HH21 ARG   377       2.091  -5.405  28.775  1.00  0.00      PROC H
ATOM   4265 HH22 ARG   377       1.134  -6.256  29.905  1.00  0.00      PROC H
ATOM   4266  C   ARG   377       6.176   0.147  26.495  1.00  0.00      PROC C
ATOM   4267  O   ARG   377       5.670   1.217  26.148  1.00  0.00      PROC O
ATOM   4268  N   GLY   378       6.954  -0.551  25.660  1.00  0.00      PROC N
ATOM   4269  HN  GLY   378       7.400  -1.396  25.956  1.00  0.00      PROC H
ATOM   4270  CA  GLY   378       7.178  -0.121  24.304  1.00  0.00      PROC C
ATOM   4271  HA1 GLY   378       8.023   0.545  24.309  1.00  0.00      PROC H
ATOM   4272  HA2 GLY   378       6.275   0.321  23.908  1.00  0.00      PROC H
ATOM   4273  C   GLY   378       7.508  -1.309  23.472  1.00  0.00      PROC C
ATOM   4274  O   GLY   378       8.088  -2.283  23.936  1.00  0.00      PROC O
ATOM   4275  N   VAL   379       7.146  -1.260  22.190  1.00  0.00      PROC N
ATOM   4276  HN  VAL   379       6.655  -0.482  21.816  1.00  0.00      PROC H
ATOM   4277  CA  VAL   379       7.398  -2.337  21.261  1.00  0.00      PROC C
ATOM   4278  HA  VAL   379       7.921  -3.136  21.764  1.00  0.00      PROC H
ATOM   4279  CB  VAL   379       6.089  -2.897  20.696  1.00  0.00      PROC C
ATOM   4280  HB  VAL   379       5.416  -3.141  21.553  1.00  0.00      PROC H
ATOM   4281  CG1 VAL   379       5.375  -1.883  19.788  1.00  0.00      PROC C
ATOM   4282 HG11 VAL   379       6.020  -1.604  18.926  1.00  0.00      PROC H
ATOM   4283 HG12 VAL   379       5.123  -0.966  20.358  1.00  0.00      PROC H
ATOM   4284 HG13 VAL   379       4.439  -2.320  19.382  1.00  0.00      PROC H
ATOM   4285  CG2 VAL   379       6.325  -4.219  19.962  1.00  0.00      PROC C
ATOM   4286 HG21 VAL   379       6.888  -4.923  20.607  1.00  0.00      PROC H
ATOM   4287 HG22 VAL   379       6.892  -4.041  19.023  1.00  0.00      PROC H
ATOM   4288 HG23 VAL   379       5.344  -4.672  19.700  1.00  0.00      PROC H
ATOM   4289  C   VAL   379       8.356  -1.812  20.213  1.00  0.00      PROC C
ATOM   4290  O   VAL   379       8.354  -0.628  19.861  1.00  0.00      PROC O
ATOM   4291  N   LYS   380       9.278  -2.676  19.753  1.00  0.00      PROC N
ATOM   4292  HN  LYS   380       9.293  -3.638  20.041  1.00  0.00      PROC H
ATOM   4293  CA  LYS   380      10.275  -2.312  18.779  1.00  0.00      PROC C
ATOM   4294  HA  LYS   380      10.052  -1.334  18.373  1.00  0.00      PROC H
ATOM   4295  CB  LYS   380      11.685  -2.292  19.395  1.00  0.00      PROC C
ATOM   4296  HB1 LYS   380      12.439  -2.148  18.588  1.00  0.00      PROC H
ATOM   4297  HB2 LYS   380      11.876  -3.275  19.881  1.00  0.00      PROC H
ATOM   4298  CG  LYS   380      11.872  -1.178  20.425  1.00  0.00      PROC C
ATOM   4299  HG1 LYS   380      11.185  -1.367  21.283  1.00  0.00      PROC H
ATOM   4300  HG2 LYS   380      11.598  -0.205  19.959  1.00  0.00      PROC H
ATOM   4301  CD  LYS   380      13.315  -1.132  20.922  1.00  0.00      PROC C
ATOM   4302  HD1 LYS   380      13.990  -0.888  20.073  1.00  0.00      PROC H
ATOM   4303  HD2 LYS   380      13.589  -2.154  21.274  1.00  0.00      PROC H
ATOM   4304  CE  LYS   380      13.499  -0.151  22.075  1.00  0.00      PROC C
ATOM   4305  HE1 LYS   380      14.524  -0.252  22.490  1.00  0.00      PROC H
ATOM   4306  HE2 LYS   380      12.748  -0.376  22.865  1.00  0.00      PROC H
ATOM   4307  NZ  LYS   380      13.294   1.250  21.637  1.00  0.00      PROC N
ATOM   4308  HZ1 LYS   380      12.334   1.385  21.239  1.00  0.00      PROC H
ATOM   4309  HZ2 LYS   380      13.974   1.497  20.893  1.00  0.00      PROC H
ATOM   4310  HZ3 LYS   380      13.418   1.920  22.427  1.00  0.00      PROC H
ATOM   4311  C   LYS   380      10.277  -3.270  17.616  1.00  0.00      PROC C
ATOM   4312  O   LYS   380      10.051  -4.471  17.765  1.00  0.00      PROC O
ATOM   4313  N   LEU   381      10.558  -2.744  16.414  1.00  0.00      PROC N
ATOM   4314  HN  LEU   381      10.790  -1.774  16.316  1.00  0.00      PROC H
ATOM   4315  CA  LEU   381      10.533  -3.529  15.202  1.00  0.00      PROC C
ATOM   4316  HA  LEU   381      10.648  -4.579  15.436  1.00  0.00      PROC H
ATOM   4317  CB  LEU   381       9.213  -3.263  14.446  1.00  0.00      PROC C
ATOM   4318  HB1 LEU   381       9.122  -2.167  14.287  1.00  0.00      PROC H
ATOM   4319  HB2 LEU   381       8.393  -3.603  15.118  1.00  0.00      PROC H
ATOM   4320  CG  LEU   381       8.981  -3.932  13.081  1.00  0.00      PROC C
ATOM   4321  HG  LEU   381       9.758  -3.599  12.353  1.00  0.00      PROC H
ATOM   4322  CD1 LEU   381       9.007  -5.451  13.184  1.00  0.00      PROC C
ATOM   4323 HD11 LEU   381       7.981  -5.864  13.059  1.00  0.00      PROC H
ATOM   4324 HD12 LEU   381       9.390  -5.766  14.172  1.00  0.00      PROC H
ATOM   4325 HD13 LEU   381       9.661  -5.879  12.400  1.00  0.00      PROC H
ATOM   4326  CD2 LEU   381       7.606  -3.500  12.567  1.00  0.00      PROC C
ATOM   4327 HD21 LEU   381       7.566  -2.396  12.462  1.00  0.00      PROC H
ATOM   4328 HD22 LEU   381       6.827  -3.815  13.295  1.00  0.00      PROC H
ATOM   4329 HD23 LEU   381       7.386  -3.970  11.587  1.00  0.00      PROC H
ATOM   4330  C   LEU   381      11.705  -3.137  14.354  1.00  0.00      PROC C
ATOM   4331  O   LEU   381      12.084  -1.981  14.273  1.00  0.00      PROC O
ATOM   4332  N   GLY   382      12.362  -4.103  13.700  1.00  0.00      PROC N
ATOM   4333  HN  GLY   382      12.043  -5.047  13.737  1.00  0.00      PROC H
ATOM   4334  CA  GLY   382      13.535  -3.808  12.900  1.00  0.00      PROC C
ATOM   4335  HA1 GLY   382      14.057  -4.728  12.742  1.00  0.00      PROC H
ATOM   4336  HA2 GLY   382      14.152  -3.094  13.424  1.00  0.00      PROC H
ATOM   4337  C   GLY   382      13.182  -3.226  11.566  1.00  0.00      PROC C
ATOM   4338  O   GLY   382      12.131  -3.503  10.987  1.00  0.00      PROC O
ATOM   4339  N   LEU   383      14.098  -2.430  10.997  1.00  0.00      PROC N
ATOM   4340  HN  LEU   383      14.977  -2.261  11.451  1.00  0.00      PROC H
ATOM   4341  CA  LEU   383      13.893  -1.767   9.716  1.00  0.00      PROC C
ATOM   4342  HA  LEU   383      12.927  -1.284   9.715  1.00  0.00      PROC H
ATOM   4343  CB  LEU   383      15.030  -0.743   9.431  1.00  0.00      PROC C
ATOM   4344  HB1 LEU   383      15.210  -0.691   8.335  1.00  0.00      PROC H
ATOM   4345  HB2 LEU   383      15.937  -1.150   9.930  1.00  0.00      PROC H
ATOM   4346  CG  LEU   383      14.893   0.729   9.893  1.00  0.00      PROC C
ATOM   4347  HG  LEU   383      15.924   1.167   9.882  1.00  0.00      PROC H
ATOM   4348  CD1 LEU   383      14.035   1.573   8.957  1.00  0.00      PROC C
ATOM   4349 HD11 LEU   383      12.997   1.174   8.946  1.00  0.00      PROC H
ATOM   4350 HD12 LEU   383      14.446   1.553   7.928  1.00  0.00      PROC H
ATOM   4351 HD13 LEU   383      14.005   2.624   9.316  1.00  0.00      PROC H
ATOM   4352  CD2 LEU   383      14.327   0.873  11.292  1.00  0.00      PROC C
ATOM   4353 HD21 LEU   383      14.733   0.075  11.936  1.00  0.00      PROC H
ATOM   4354 HD22 LEU   383      13.221   0.768  11.256  1.00  0.00      PROC H
ATOM   4355 HD23 LEU   383      14.595   1.868  11.706  1.00  0.00      PROC H
ATOM   4356  C   LEU   383      13.877  -2.769   8.567  1.00  0.00      PROC C
ATOM   4357  O   LEU   383      13.266  -2.548   7.526  1.00  0.00      PROC O
ATOM   4358  N   GLY   384      14.525  -3.941   8.731  1.00  0.00      PROC N
ATOM   4359  HN  GLY   384      15.047  -4.116   9.564  1.00  0.00      PROC H
ATOM   4360  CA  GLY   384      14.537  -4.961   7.697  1.00  0.00      PROC C
ATOM   4361  HA1 GLY   384      15.207  -5.743   8.005  1.00  0.00      PROC H
ATOM   4362  HA2 GLY   384      14.843  -4.498   6.770  1.00  0.00      PROC H
ATOM   4363  C   GLY   384      13.175  -5.556   7.482  1.00  0.00      PROC C
ATOM   4364  O   GLY   384      12.782  -5.909   6.377  1.00  0.00      PROC O
ATOM   4365  N   ASP   385      12.349  -5.641   8.538  1.00  0.00      PROC N
ATOM   4366  HN  ASP   385      12.628  -5.360   9.452  1.00  0.00      PROC H
ATOM   4367  CA  ASP   385      10.978  -6.057   8.380  1.00  0.00      PROC C
ATOM   4368  HA  ASP   385      11.025  -7.006   7.864  1.00  0.00      PROC H
ATOM   4369  CB  ASP   385      10.329  -6.160   9.779  1.00  0.00      PROC C
ATOM   4370  HB1 ASP   385       9.945  -5.179  10.124  1.00  0.00      PROC H
ATOM   4371  HB2 ASP   385      11.071  -6.558  10.501  1.00  0.00      PROC H
ATOM   4372  CG  ASP   385       9.160  -7.087   9.839  1.00  0.00      PROC C
ATOM   4373  OD1 ASP   385       8.376  -7.214  10.759  1.00  0.00      PROC O
ATOM   4374  OD2 ASP   385       9.072  -7.787   8.713  1.00  0.00      PROC O
ATOM   4375  HD2 ASP   385       9.289  -7.376   7.876  1.00  0.00      PROC H
ATOM   4376  C   ASP   385      10.151  -5.131   7.504  1.00  0.00      PROC C
ATOM   4377  O   ASP   385       9.453  -5.580   6.598  1.00  0.00      PROC O
ATOM   4378  N   PHE   386      10.287  -3.815   7.719  1.00  0.00      PROC N
ATOM   4379  HN  PHE   386      10.816  -3.476   8.493  1.00  0.00      PROC H
ATOM   4380  CA  PHE   386       9.694  -2.805   6.876  1.00  0.00      PROC C
ATOM   4381  HA  PHE   386       8.618  -2.886   6.926  1.00  0.00      PROC H
ATOM   4382  CB  PHE   386      10.153  -1.399   7.326  1.00  0.00      PROC C
ATOM   4383  HB1 PHE   386       9.971  -0.641   6.537  1.00  0.00      PROC H
ATOM   4384  HB2 PHE   386      11.233  -1.393   7.567  1.00  0.00      PROC H
ATOM   4385  CG  PHE   386       9.434  -0.943   8.542  1.00  0.00      PROC C
ATOM   4386  CD1 PHE   386       8.297  -0.141   8.407  1.00  0.00      PROC C
ATOM   4387  HD1 PHE   386       7.930   0.116   7.424  1.00  0.00      PROC H
ATOM   4388  CE1 PHE   386       7.642   0.329   9.540  1.00  0.00      PROC C
ATOM   4389  HE1 PHE   386       6.774   0.935   9.389  1.00  0.00      PROC H
ATOM   4390  CZ  PHE   386       8.108   0.013  10.822  1.00  0.00      PROC C
ATOM   4391  HZ  PHE   386       7.589   0.371  11.699  1.00  0.00      PROC H
ATOM   4392  CD2 PHE   386       9.919  -1.239   9.821  1.00  0.00      PROC C
ATOM   4393  HD2 PHE   386      10.808  -1.833   9.922  1.00  0.00      PROC H
ATOM   4394  CE2 PHE   386       9.256  -0.774  10.959  1.00  0.00      PROC C
ATOM   4395  HE2 PHE   386       9.628  -1.032  11.937  1.00  0.00      PROC H
ATOM   4396  C   PHE   386      10.095  -2.948   5.425  1.00  0.00      PROC C
ATOM   4397  O   PHE   386       9.252  -2.925   4.521  1.00  0.00      PROC O
ATOM   4398  N   ILE   387      11.407  -3.135   5.184  1.00  0.00      PROC N
ATOM   4399  HN  ILE   387      12.064  -3.205   5.938  1.00  0.00      PROC H
ATOM   4400  CA  ILE   387      11.950  -3.216   3.849  1.00  0.00      PROC C
ATOM   4401  HA  ILE   387      11.592  -2.357   3.298  1.00  0.00      PROC H
ATOM   4402  CB  ILE   387      13.473  -3.177   3.884  1.00  0.00      PROC C
ATOM   4403  HB  ILE   387      13.847  -3.951   4.595  1.00  0.00      PROC H
ATOM   4404  CG2 ILE   387      14.061  -3.460   2.488  1.00  0.00      PROC C
ATOM   4405 HG21 ILE   387      13.583  -2.806   1.729  1.00  0.00      PROC H
ATOM   4406 HG22 ILE   387      13.905  -4.522   2.204  1.00  0.00      PROC H
ATOM   4407 HG23 ILE   387      15.152  -3.262   2.481  1.00  0.00      PROC H
ATOM   4408  CG1 ILE   387      13.937  -1.803   4.404  1.00  0.00      PROC C
ATOM   4409 HG11 ILE   387      13.319  -1.499   5.275  1.00  0.00      PROC H
ATOM   4410 HG12 ILE   387      13.791  -1.052   3.598  1.00  0.00      PROC H
ATOM   4411  CD  ILE   387      15.395  -1.795   4.851  1.00  0.00      PROC C
ATOM   4412  HD1 ILE   387      16.054  -2.062   4.005  1.00  0.00      PROC H
ATOM   4413  HD2 ILE   387      15.554  -2.532   5.667  1.00  0.00      PROC H
ATOM   4414  HD3 ILE   387      15.671  -0.781   5.213  1.00  0.00      PROC H
ATOM   4415  C   ILE   387      11.446  -4.420   3.098  1.00  0.00      PROC C
ATOM   4416  O   ILE   387      10.957  -4.318   1.974  1.00  0.00      PROC O
ATOM   4417  N   PHE   388      11.479  -5.607   3.724  1.00  0.00      PROC N
ATOM   4418  HN  PHE   388      11.820  -5.708   4.663  1.00  0.00      PROC H
ATOM   4419  CA  PHE   388      11.082  -6.799   3.020  1.00  0.00      PROC C
ATOM   4420  HA  PHE   388      11.440  -6.723   2.000  1.00  0.00      PROC H
ATOM   4421  CB  PHE   388      11.677  -8.060   3.675  1.00  0.00      PROC C
ATOM   4422  HB1 PHE   388      11.194  -8.977   3.275  1.00  0.00      PROC H
ATOM   4423  HB2 PHE   388      11.546  -8.010   4.776  1.00  0.00      PROC H
ATOM   4424  CG  PHE   388      13.141  -8.160   3.371  1.00  0.00      PROC C
ATOM   4425  CD1 PHE   388      13.572  -8.551   2.097  1.00  0.00      PROC C
ATOM   4426  HD1 PHE   388      12.844  -8.745   1.331  1.00  0.00      PROC H
ATOM   4427  CE1 PHE   388      14.934  -8.689   1.811  1.00  0.00      PROC C
ATOM   4428  HE1 PHE   388      15.250  -8.992   0.826  1.00  0.00      PROC H
ATOM   4429  CZ  PHE   388      15.882  -8.421   2.803  1.00  0.00      PROC C
ATOM   4430  HZ  PHE   388      16.934  -8.527   2.589  1.00  0.00      PROC H
ATOM   4431  CD2 PHE   388      14.101  -7.925   4.360  1.00  0.00      PROC C
ATOM   4432  HD2 PHE   388      13.794  -7.664   5.354  1.00  0.00      PROC H
ATOM   4433  CE2 PHE   388      15.462  -8.047   4.083  1.00  0.00      PROC C
ATOM   4434  HE2 PHE   388      16.176  -7.876   4.873  1.00  0.00      PROC H
ATOM   4435  C   PHE   388       9.589  -6.932   2.871  1.00  0.00      PROC C
ATOM   4436  O   PHE   388       9.108  -7.478   1.881  1.00  0.00      PROC O
ATOM   4437  N   TYR   389       8.786  -6.376   3.793  1.00  0.00      PROC N
ATOM   4438  HN  TYR   389       9.149  -5.959   4.629  1.00  0.00      PROC H
ATOM   4439  CA  TYR   389       7.355  -6.278   3.576  1.00  0.00      PROC C
ATOM   4440  HA  TYR   389       6.976  -7.260   3.329  1.00  0.00      PROC H
ATOM   4441  CB  TYR   389       6.625  -5.702   4.806  1.00  0.00      PROC C
ATOM   4442  HB1 TYR   389       5.555  -5.578   4.571  1.00  0.00      PROC H
ATOM   4443  HB2 TYR   389       7.074  -4.727   5.090  1.00  0.00      PROC H
ATOM   4444  CG  TYR   389       6.660  -6.578   6.007  1.00  0.00      PROC C
ATOM   4445  CD1 TYR   389       7.038  -7.927   5.929  1.00  0.00      PROC C
ATOM   4446  HD1 TYR   389       7.341  -8.375   4.998  1.00  0.00      PROC H
ATOM   4447  CE1 TYR   389       7.001  -8.732   7.062  1.00  0.00      PROC C
ATOM   4448  HE1 TYR   389       7.400  -9.737   7.018  1.00  0.00      PROC H
ATOM   4449  CZ  TYR   389       6.523  -8.202   8.270  1.00  0.00      PROC C
ATOM   4450  OH  TYR   389       6.620  -8.953   9.443  1.00  0.00      PROC O
ATOM   4451  HH  TYR   389       7.119  -8.425  10.091  1.00  0.00      PROC H
ATOM   4452  CD2 TYR   389       6.294  -6.033   7.250  1.00  0.00      PROC C
ATOM   4453  HD2 TYR   389       6.008  -4.996   7.330  1.00  0.00      PROC H
ATOM   4454  CE2 TYR   389       6.254  -6.838   8.389  1.00  0.00      PROC C
ATOM   4455  HE2 TYR   389       6.047  -6.414   9.362  1.00  0.00      PROC H
ATOM   4456  C   TYR   389       7.008  -5.406   2.398  1.00  0.00      PROC C
ATOM   4457  O   TYR   389       6.178  -5.742   1.554  1.00  0.00      PROC O
ATOM   4458  N   SER   390       7.688  -4.259   2.290  1.00  0.00      PROC N
ATOM   4459  HN  SER   390       8.367  -3.976   2.972  1.00  0.00      PROC H
ATOM   4460  CA  SER   390       7.473  -3.367   1.176  1.00  0.00      PROC C
ATOM   4461  HA  SER   390       6.411  -3.203   1.081  1.00  0.00      PROC H
ATOM   4462  CB  SER   390       8.127  -2.015   1.415  1.00  0.00      PROC C
ATOM   4463  HB1 SER   390       7.918  -1.335   0.565  1.00  0.00      PROC H
ATOM   4464  HB2 SER   390       9.225  -2.122   1.546  1.00  0.00      PROC H
ATOM   4465  OG  SER   390       7.562  -1.463   2.591  1.00  0.00      PROC O
ATOM   4466  HG1 SER   390       8.027  -1.853   3.344  1.00  0.00      PROC H
ATOM   4467  C   SER   390       7.954  -3.922  -0.136  1.00  0.00      PROC C
ATOM   4468  O   SER   390       7.364  -3.673  -1.181  1.00  0.00      PROC O
ATOM   4469  N   VAL   391       9.030  -4.725  -0.133  1.00  0.00      PROC N
ATOM   4470  HN  VAL   391       9.533  -4.916   0.713  1.00  0.00      PROC H
ATOM   4471  CA  VAL   391       9.460  -5.424  -1.330  1.00  0.00      PROC C
ATOM   4472  HA  VAL   391       9.490  -4.699  -2.133  1.00  0.00      PROC H
ATOM   4473  CB  VAL   391      10.851  -6.015  -1.154  1.00  0.00      PROC C
ATOM   4474  HB  VAL   391      10.889  -6.621  -0.220  1.00  0.00      PROC H
ATOM   4475  CG1 VAL   391      11.247  -6.896  -2.343  1.00  0.00      PROC C
ATOM   4476 HG11 VAL   391      11.080  -6.345  -3.294  1.00  0.00      PROC H
ATOM   4477 HG12 VAL   391      10.657  -7.834  -2.353  1.00  0.00      PROC H
ATOM   4478 HG13 VAL   391      12.328  -7.150  -2.278  1.00  0.00      PROC H
ATOM   4479  CG2 VAL   391      11.874  -4.878  -1.064  1.00  0.00      PROC C
ATOM   4480 HG21 VAL   391      11.567  -4.119  -0.320  1.00  0.00      PROC H
ATOM   4481 HG22 VAL   391      11.977  -4.387  -2.056  1.00  0.00      PROC H
ATOM   4482 HG23 VAL   391      12.864  -5.293  -0.771  1.00  0.00      PROC H
ATOM   4483  C   VAL   391       8.456  -6.465  -1.791  1.00  0.00      PROC C
ATOM   4484  O   VAL   391       8.128  -6.559  -2.973  1.00  0.00      PROC O
ATOM   4485  N   LEU   392       7.884  -7.244  -0.855  1.00  0.00      PROC N
ATOM   4486  HN  LEU   392       8.126  -7.154   0.114  1.00  0.00      PROC H
ATOM   4487  CA  LEU   392       6.873  -8.228  -1.189  1.00  0.00      PROC C
ATOM   4488  HA  LEU   392       7.284  -8.854  -1.969  1.00  0.00      PROC H
ATOM   4489  CB  LEU   392       6.526  -9.081   0.051  1.00  0.00      PROC C
ATOM   4490  HB1 LEU   392       5.965  -8.459   0.780  1.00  0.00      PROC H
ATOM   4491  HB2 LEU   392       7.498  -9.365   0.517  1.00  0.00      PROC H
ATOM   4492  CG  LEU   392       5.736 -10.381  -0.206  1.00  0.00      PROC C
ATOM   4493  HG  LEU   392       5.929 -10.741  -1.244  1.00  0.00      PROC H
ATOM   4494  CD1 LEU   392       6.200 -11.452   0.785  1.00  0.00      PROC C
ATOM   4495 HD11 LEU   392       6.041 -11.089   1.824  1.00  0.00      PROC H
ATOM   4496 HD12 LEU   392       7.280 -11.659   0.644  1.00  0.00      PROC H
ATOM   4497 HD13 LEU   392       5.626 -12.389   0.639  1.00  0.00      PROC H
ATOM   4498  CD2 LEU   392       4.226 -10.206  -0.041  1.00  0.00      PROC C
ATOM   4499 HD21 LEU   392       3.892  -9.246  -0.479  1.00  0.00      PROC H
ATOM   4500 HD22 LEU   392       3.972 -10.224   1.040  1.00  0.00      PROC H
ATOM   4501 HD23 LEU   392       3.689 -11.042  -0.536  1.00  0.00      PROC H
ATOM   4502  C   LEU   392       5.620  -7.603  -1.761  1.00  0.00      PROC C
ATOM   4503  O   LEU   392       5.017  -8.109  -2.709  1.00  0.00      PROC O
ATOM   4504  N   VAL   393       5.192  -6.442  -1.228  1.00  0.00      PROC N
ATOM   4505  HN  VAL   393       5.661  -6.001  -0.455  1.00  0.00      PROC H
ATOM   4506  CA  VAL   393       4.007  -5.809  -1.763  1.00  0.00      PROC C
ATOM   4507  HA  VAL   393       3.324  -6.581  -2.082  1.00  0.00      PROC H
ATOM   4508  CB  VAL   393       3.312  -4.992  -0.681  1.00  0.00      PROC C
ATOM   4509  HB  VAL   393       3.266  -5.600   0.256  1.00  0.00      PROC H
ATOM   4510  CG1 VAL   393       4.079  -3.706  -0.384  1.00  0.00      PROC C
ATOM   4511 HG11 VAL   393       4.017  -2.987  -1.225  1.00  0.00      PROC H
ATOM   4512 HG12 VAL   393       5.137  -3.940  -0.185  1.00  0.00      PROC H
ATOM   4513 HG13 VAL   393       3.639  -3.217   0.504  1.00  0.00      PROC H
ATOM   4514  CG2 VAL   393       1.867  -4.674  -1.071  1.00  0.00      PROC C
ATOM   4515 HG21 VAL   393       1.295  -5.615  -1.198  1.00  0.00      PROC H
ATOM   4516 HG22 VAL   393       1.844  -4.083  -2.010  1.00  0.00      PROC H
ATOM   4517 HG23 VAL   393       1.390  -4.070  -0.267  1.00  0.00      PROC H
ATOM   4518  C   VAL   393       4.319  -5.012  -3.025  1.00  0.00      PROC C
ATOM   4519  O   VAL   393       3.464  -4.839  -3.894  1.00  0.00      PROC O
ATOM   4520  N   GLY   394       5.574  -4.561  -3.225  1.00  0.00      PROC N
ATOM   4521  HN  GLY   394       6.299  -4.729  -2.550  1.00  0.00      PROC H
ATOM   4522  CA  GLY   394       5.912  -3.755  -4.388  1.00  0.00      PROC C
ATOM   4523  HA1 GLY   394       6.813  -3.218  -4.158  1.00  0.00      PROC H
ATOM   4524  HA2 GLY   394       5.087  -3.091  -4.603  1.00  0.00      PROC H
ATOM   4525  C   GLY   394       6.165  -4.565  -5.625  1.00  0.00      PROC C
ATOM   4526  O   GLY   394       5.839  -4.151  -6.735  1.00  0.00      PROC O
ATOM   4527  N   LYS   395       6.714  -5.784  -5.479  1.00  0.00      PROC N
ATOM   4528  HN  LYS   395       7.052  -6.113  -4.592  1.00  0.00      PROC H
ATOM   4529  CA  LYS   395       6.802  -6.712  -6.585  1.00  0.00      PROC C
ATOM   4530  HA  LYS   395       7.231  -6.179  -7.420  1.00  0.00      PROC H
ATOM   4531  CB  LYS   395       7.657  -7.950  -6.247  1.00  0.00      PROC C
ATOM   4532  HB1 LYS   395       7.633  -8.662  -7.104  1.00  0.00      PROC H
ATOM   4533  HB2 LYS   395       7.209  -8.459  -5.364  1.00  0.00      PROC H
ATOM   4534  CG  LYS   395       9.117  -7.609  -5.928  1.00  0.00      PROC C
ATOM   4535  HG1 LYS   395       9.641  -8.550  -5.642  1.00  0.00      PROC H
ATOM   4536  HG2 LYS   395       9.154  -6.925  -5.053  1.00  0.00      PROC H
ATOM   4537  CD  LYS   395       9.838  -6.948  -7.104  1.00  0.00      PROC C
ATOM   4538  HD1 LYS   395      10.802  -6.533  -6.733  1.00  0.00      PROC H
ATOM   4539  HD2 LYS   395       9.221  -6.100  -7.467  1.00  0.00      PROC H
ATOM   4540  CE  LYS   395      10.084  -7.928  -8.244  1.00  0.00      PROC C
ATOM   4541  HE1 LYS   395       9.117  -8.282  -8.669  1.00  0.00      PROC H
ATOM   4542  HE2 LYS   395      10.661  -8.800  -7.863  1.00  0.00      PROC H
ATOM   4543  NZ  LYS   395      10.859  -7.276  -9.317  1.00  0.00      PROC N
ATOM   4544  HZ1 LYS   395      11.834  -7.079  -8.992  1.00  0.00      PROC H
ATOM   4545  HZ2 LYS   395      10.410  -6.367  -9.558  1.00  0.00      PROC H
ATOM   4546  HZ3 LYS   395      10.873  -7.893 -10.158  1.00  0.00      PROC H
ATOM   4547  C   LYS   395       5.454  -7.166  -7.073  1.00  0.00      PROC C
ATOM   4548  O   LYS   395       5.268  -7.365  -8.271  1.00  0.00      PROC O
ATOM   4549  N   ALA   396       4.481  -7.301  -6.150  1.00  0.00      PROC N
ATOM   4550  HN  ALA   396       4.676  -7.170  -5.177  1.00  0.00      PROC H
ATOM   4551  CA  ALA   396       3.131  -7.619  -6.543  1.00  0.00      PROC C
ATOM   4552  HA  ALA   396       3.166  -8.396  -7.296  1.00  0.00      PROC H
ATOM   4553  CB  ALA   396       2.339  -8.097  -5.319  1.00  0.00      PROC C
ATOM   4554  HB1 ALA   396       2.310  -7.313  -4.533  1.00  0.00      PROC H
ATOM   4555  HB2 ALA   396       2.826  -9.003  -4.895  1.00  0.00      PROC H
ATOM   4556  HB3 ALA   396       1.302  -8.350  -5.615  1.00  0.00      PROC H
ATOM   4557  C   ALA   396       2.405  -6.449  -7.170  1.00  0.00      PROC C
ATOM   4558  O   ALA   396       1.574  -6.621  -8.057  1.00  0.00      PROC O
ATOM   4559  N   SER   397       2.714  -5.216  -6.737  1.00  0.00      PROC N
ATOM   4560  HN  SER   397       3.336  -5.071  -5.964  1.00  0.00      PROC H
ATOM   4561  CA  SER   397       2.106  -4.060  -7.354  1.00  0.00      PROC C
ATOM   4562  HA  SER   397       1.046  -4.236  -7.480  1.00  0.00      PROC H
ATOM   4563  CB  SER   397       2.314  -2.815  -6.463  1.00  0.00      PROC C
ATOM   4564  HB1 SER   397       3.399  -2.636  -6.306  1.00  0.00      PROC H
ATOM   4565  HB2 SER   397       1.839  -2.997  -5.473  1.00  0.00      PROC H
ATOM   4566  OG  SER   397       1.746  -1.649  -7.042  1.00  0.00      PROC O
ATOM   4567  HG1 SER   397       2.173  -1.552  -7.899  1.00  0.00      PROC H
ATOM   4568  C   SER   397       2.663  -3.782  -8.736  1.00  0.00      PROC C
ATOM   4569  O   SER   397       1.985  -3.208  -9.588  1.00  0.00      PROC O
ATOM   4570  N   ALA   398       3.935  -4.142  -8.982  1.00  0.00      PROC N
ATOM   4571  HN  ALA   398       4.473  -4.634  -8.294  1.00  0.00      PROC H
ATOM   4572  CA  ALA   398       4.616  -3.774 -10.197  1.00  0.00      PROC C
ATOM   4573  HA  ALA   398       4.360  -2.754 -10.452  1.00  0.00      PROC H
ATOM   4574  CB  ALA   398       6.142  -3.890 -10.001  1.00  0.00      PROC C
ATOM   4575  HB1 ALA   398       6.422  -4.927  -9.720  1.00  0.00      PROC H
ATOM   4576  HB2 ALA   398       6.469  -3.206  -9.189  1.00  0.00      PROC H
ATOM   4577  HB3 ALA   398       6.675  -3.608 -10.935  1.00  0.00      PROC H
ATOM   4578  C   ALA   398       4.183  -4.634 -11.358  1.00  0.00      PROC C
ATOM   4579  O   ALA   398       3.643  -4.131 -12.342  1.00  0.00      PROC O
ATOM   4580  N   THR   399       4.392  -5.955 -11.249  1.00  0.00      PROC N
ATOM   4581  HN  THR   399       4.818  -6.350 -10.438  1.00  0.00      PROC H
ATOM   4582  CA  THR   399       4.030  -6.893 -12.288  1.00  0.00      PROC C
ATOM   4583  HA  THR   399       3.358  -6.408 -12.983  1.00  0.00      PROC H
ATOM   4584  CB  THR   399       5.245  -7.379 -13.091  1.00  0.00      PROC C
ATOM   4585  HB  THR   399       5.631  -6.532 -13.707  1.00  0.00      PROC H
ATOM   4586  OG1 THR   399       4.915  -8.458 -13.964  1.00  0.00      PROC O
ATOM   4587  HG1 THR   399       5.748  -8.909 -14.163  1.00  0.00      PROC H
ATOM   4588  CG2 THR   399       6.413  -7.782 -12.164  1.00  0.00      PROC C
ATOM   4589 HG21 THR   399       6.136  -8.602 -11.474  1.00  0.00      PROC H
ATOM   4590 HG22 THR   399       6.760  -6.909 -11.574  1.00  0.00      PROC H
ATOM   4591 HG23 THR   399       7.273  -8.118 -12.778  1.00  0.00      PROC H
ATOM   4592  C   THR   399       3.218  -8.021 -11.677  1.00  0.00      PROC C
ATOM   4593  O   THR   399       3.710  -8.833 -10.896  1.00  0.00      PROC O
ATOM   4594  N   ALA   400       1.922  -8.076 -12.023  1.00  0.00      PROC N
ATOM   4595  HN  ALA   400       1.523  -7.392 -12.627  1.00  0.00      PROC H
ATOM   4596  CA  ALA   400       1.048  -9.142 -11.620  1.00  0.00      PROC C
ATOM   4597  HA  ALA   400       1.552 -10.093 -11.740  1.00  0.00      PROC H
ATOM   4598  CB  ALA   400       0.570  -8.974 -10.167  1.00  0.00      PROC C
ATOM   4599  HB1 ALA   400       0.052  -7.999 -10.037  1.00  0.00      PROC H
ATOM   4600  HB2 ALA   400       1.454  -8.990  -9.493  1.00  0.00      PROC H
ATOM   4601  HB3 ALA   400      -0.112  -9.802  -9.883  1.00  0.00      PROC H
ATOM   4602  C   ALA   400      -0.138  -9.128 -12.550  1.00  0.00      PROC C
ATOM   4603  O   ALA   400      -0.592  -8.084 -13.021  1.00  0.00      PROC O
ATOM   4604  N   SER   401      -0.695 -10.308 -12.857  1.00  0.00      PROC N
ATOM   4605  HN  SER   401      -0.371 -11.175 -12.452  1.00  0.00      PROC H
ATOM   4606  CA  SER   401      -1.836 -10.395 -13.754  1.00  0.00      PROC C
ATOM   4607  HA  SER   401      -1.636  -9.776 -14.619  1.00  0.00      PROC H
ATOM   4608  CB  SER   401      -2.063 -11.852 -14.216  1.00  0.00      PROC C
ATOM   4609  HB1 SER   401      -2.313 -12.486 -13.334  1.00  0.00      PROC H
ATOM   4610  HB2 SER   401      -1.113 -12.230 -14.654  1.00  0.00      PROC H
ATOM   4611  OG  SER   401      -3.083 -11.957 -15.209  1.00  0.00      PROC O
ATOM   4612  HG1 SER   401      -3.709 -12.627 -14.890  1.00  0.00      PROC H
ATOM   4613  C   SER   401      -3.097  -9.839 -13.123  1.00  0.00      PROC C
ATOM   4614  O   SER   401      -3.965  -9.276 -13.789  1.00  0.00      PROC O
ATOM   4615  N   GLY   402      -3.227  -9.942 -11.785  1.00  0.00      PROC N
ATOM   4616  HN  GLY   402      -2.591 -10.526 -11.278  1.00  0.00      PROC H
ATOM   4617  CA  GLY   402      -4.193  -9.151 -11.051  1.00  0.00      PROC C
ATOM   4618  HA1 GLY   402      -4.412  -9.664 -10.129  1.00  0.00      PROC H
ATOM   4619  HA2 GLY   402      -5.069  -8.992 -11.663  1.00  0.00      PROC H
ATOM   4620  C   GLY   402      -3.578  -7.822 -10.727  1.00  0.00      PROC C
ATOM   4621  O   GLY   402      -2.495  -7.750 -10.157  1.00  0.00      PROC O
ATOM   4622  N   ASP   403      -4.292  -6.728 -11.031  1.00  0.00      PROC N
ATOM   4623  HN  ASP   403      -5.189  -6.779 -11.450  1.00  0.00      PROC H
ATOM   4624  CA  ASP   403      -3.684  -5.416 -10.929  1.00  0.00      PROC C
ATOM   4625  HA  ASP   403      -2.664  -5.467 -11.291  1.00  0.00      PROC H
ATOM   4626  CB  ASP   403      -4.477  -4.406 -11.792  1.00  0.00      PROC C
ATOM   4627  HB1 ASP   403      -5.428  -4.139 -11.308  1.00  0.00      PROC H
ATOM   4628  HB2 ASP   403      -4.718  -4.867 -12.773  1.00  0.00      PROC H
ATOM   4629  CG  ASP   403      -3.703  -3.115 -12.042  1.00  0.00      PROC C
ATOM   4630  OD1 ASP   403      -2.549  -2.946 -11.548  1.00  0.00      PROC O
ATOM   4631  OD2 ASP   403      -4.270  -2.240 -12.735  1.00  0.00      PROC O
ATOM   4632  C   ASP   403      -3.635  -4.986  -9.475  1.00  0.00      PROC C
ATOM   4633  O   ASP   403      -2.579  -4.818  -8.869  1.00  0.00      PROC O
ATOM   4634  N   TRP   404      -4.822  -4.867  -8.842  1.00  0.00      PROC N
ATOM   4635  HN  TRP   404      -5.682  -4.945  -9.341  1.00  0.00      PROC H
ATOM   4636  CA  TRP   404      -4.878  -4.427  -7.470  1.00  0.00      PROC C
ATOM   4637  HA  TRP   404      -3.898  -4.133  -7.137  1.00  0.00      PROC H
ATOM   4638  CB  TRP   404      -5.814  -3.222  -7.319  1.00  0.00      PROC C
ATOM   4639  HB1 TRP   404      -6.012  -3.014  -6.245  1.00  0.00      PROC H
ATOM   4640  HB2 TRP   404      -6.767  -3.450  -7.825  1.00  0.00      PROC H
ATOM   4641  CG  TRP   404      -5.269  -1.983  -7.924  1.00  0.00      PROC C
ATOM   4642  CD1 TRP   404      -5.506  -1.507  -9.182  1.00  0.00      PROC C
ATOM   4643  HD1 TRP   404      -6.116  -2.007  -9.923  1.00  0.00      PROC H
ATOM   4644  NE1 TRP   404      -4.825  -0.336  -9.357  1.00  0.00      PROC N
ATOM   4645  HE1 TRP   404      -4.795   0.176 -10.186  1.00  0.00      PROC H
ATOM   4646  CE2 TRP   404      -4.141  -0.031  -8.222  1.00  0.00      PROC C
ATOM   4647  CD2 TRP   404      -4.395  -1.055  -7.282  1.00  0.00      PROC C
ATOM   4648  CE3 TRP   404      -3.823  -0.996  -6.013  1.00  0.00      PROC C
ATOM   4649  HE3 TRP   404      -3.995  -1.763  -5.273  1.00  0.00      PROC H
ATOM   4650  CZ3 TRP   404      -3.005   0.092  -5.711  1.00  0.00      PROC C
ATOM   4651  HZ3 TRP   404      -2.549   0.152  -4.731  1.00  0.00      PROC H
ATOM   4652  CZ2 TRP   404      -3.320   1.041  -7.923  1.00  0.00      PROC C
ATOM   4653  HZ2 TRP   404      -3.119   1.817  -8.641  1.00  0.00      PROC H
ATOM   4654  CH2 TRP   404      -2.752   1.088  -6.649  1.00  0.00      PROC C
ATOM   4655  HH2 TRP   404      -2.106   1.914  -6.385  1.00  0.00      PROC H
ATOM   4656  C   TRP   404      -5.350  -5.494  -6.528  1.00  0.00      PROC C
ATOM   4657  O   TRP   404      -5.192  -5.377  -5.315  1.00  0.00      PROC O
ATOM   4658  N   ASN   405      -5.902  -6.606  -7.038  1.00  0.00      PROC N
ATOM   4659  HN  ASN   405      -6.018  -6.722  -8.016  1.00  0.00      PROC H
ATOM   4660  CA  ASN   405      -6.334  -7.685  -6.171  1.00  0.00      PROC C
ATOM   4661  HA  ASN   405      -6.954  -7.269  -5.388  1.00  0.00      PROC H
ATOM   4662  CB  ASN   405      -7.113  -8.749  -6.970  1.00  0.00      PROC C
ATOM   4663  HB1 ASN   405      -7.406  -9.583  -6.296  1.00  0.00      PROC H
ATOM   4664  HB2 ASN   405      -6.478  -9.135  -7.794  1.00  0.00      PROC H
ATOM   4665  CG  ASN   405      -8.399  -8.158  -7.534  1.00  0.00      PROC C
ATOM   4666  OD1 ASN   405      -9.021  -7.251  -6.991  1.00  0.00      PROC O
ATOM   4667  ND2 ASN   405      -8.771  -8.649  -8.741  1.00  0.00      PROC N
ATOM   4668 HD21 ASN   405      -9.629  -8.306  -9.123  1.00  0.00      PROC H
ATOM   4669 HD22 ASN   405      -8.247  -9.397  -9.133  1.00  0.00      PROC H
ATOM   4670  C   ASN   405      -5.151  -8.348  -5.491  1.00  0.00      PROC C
ATOM   4671  O   ASN   405      -5.181  -8.748  -4.330  1.00  0.00      PROC O
ATOM   4672  N   THR   406      -4.047  -8.460  -6.243  1.00  0.00      PROC N
ATOM   4673  HN  THR   406      -3.997  -8.092  -7.170  1.00  0.00      PROC H
ATOM   4674  CA  THR   406      -2.853  -9.122  -5.779  1.00  0.00      PROC C
ATOM   4675  HA  THR   406      -3.131 -10.076  -5.349  1.00  0.00      PROC H
ATOM   4676  CB  THR   406      -1.922  -9.342  -6.954  1.00  0.00      PROC C
ATOM   4677  HB  THR   406      -1.592  -8.362  -7.385  1.00  0.00      PROC H
ATOM   4678  OG1 THR   406      -2.597 -10.097  -7.957  1.00  0.00      PROC O
ATOM   4679  HG1 THR   406      -1.960 -10.201  -8.674  1.00  0.00      PROC H
ATOM   4680  CG2 THR   406      -0.704 -10.140  -6.511  1.00  0.00      PROC C
ATOM   4681 HG21 THR   406      -0.987 -11.188  -6.276  1.00  0.00      PROC H
ATOM   4682 HG22 THR   406      -0.244  -9.698  -5.606  1.00  0.00      PROC H
ATOM   4683 HG23 THR   406       0.061 -10.142  -7.320  1.00  0.00      PROC H
ATOM   4684  C   THR   406      -2.161  -8.346  -4.688  1.00  0.00      PROC C
ATOM   4685  O   THR   406      -1.773  -8.869  -3.645  1.00  0.00      PROC O
ATOM   4686  N   THR   407      -2.001  -7.032  -4.883  1.00  0.00      PROC N
ATOM   4687  HN  THR   407      -2.339  -6.584  -5.710  1.00  0.00      PROC H
ATOM   4688  CA  THR   407      -1.332  -6.189  -3.909  1.00  0.00      PROC C
ATOM   4689  HA  THR   407      -0.430  -6.702  -3.607  1.00  0.00      PROC H
ATOM   4690  CB  THR   407      -0.917  -4.851  -4.512  1.00  0.00      PROC C
ATOM   4691  HB  THR   407      -0.252  -5.029  -5.393  1.00  0.00      PROC H
ATOM   4692  OG1 THR   407      -0.234  -4.025  -3.583  1.00  0.00      PROC O
ATOM   4693  HG1 THR   407       0.606  -4.453  -3.385  1.00  0.00      PROC H
ATOM   4694  CG2 THR   407      -2.138  -4.087  -5.020  1.00  0.00      PROC C
ATOM   4695 HG21 THR   407      -2.749  -3.719  -4.173  1.00  0.00      PROC H
ATOM   4696 HG22 THR   407      -2.755  -4.738  -5.662  1.00  0.00      PROC H
ATOM   4697 HG23 THR   407      -1.812  -3.209  -5.619  1.00  0.00      PROC H
ATOM   4698  C   THR   407      -2.120  -6.059  -2.622  1.00  0.00      PROC C
ATOM   4699  O   THR   407      -1.560  -6.033  -1.525  1.00  0.00      PROC O
ATOM   4700  N   ILE   408      -3.464  -6.056  -2.708  1.00  0.00      PROC N
ATOM   4701  HN  ILE   408      -3.950  -6.100  -3.583  1.00  0.00      PROC H
ATOM   4702  CA  ILE   408      -4.279  -5.931  -1.517  1.00  0.00      PROC C
ATOM   4703  HA  ILE   408      -3.780  -5.266  -0.826  1.00  0.00      PROC H
ATOM   4704  CB  ILE   408      -5.626  -5.322  -1.867  1.00  0.00      PROC C
ATOM   4705  HB  ILE   408      -6.130  -5.942  -2.647  1.00  0.00      PROC H
ATOM   4706  CG2 ILE   408      -6.543  -5.215  -0.642  1.00  0.00      PROC C
ATOM   4707 HG21 ILE   408      -6.070  -4.553   0.116  1.00  0.00      PROC H
ATOM   4708 HG22 ILE   408      -6.741  -6.210  -0.200  1.00  0.00      PROC H
ATOM   4709 HG23 ILE   408      -7.513  -4.763  -0.941  1.00  0.00      PROC H
ATOM   4710  CG1 ILE   408      -5.370  -3.903  -2.403  1.00  0.00      PROC C
ATOM   4711 HG11 ILE   408      -4.595  -3.927  -3.193  1.00  0.00      PROC H
ATOM   4712 HG12 ILE   408      -4.992  -3.273  -1.564  1.00  0.00      PROC H
ATOM   4713  CD  ILE   408      -6.607  -3.250  -3.000  1.00  0.00      PROC C
ATOM   4714  HD1 ILE   408      -7.332  -3.002  -2.198  1.00  0.00      PROC H
ATOM   4715  HD2 ILE   408      -7.081  -3.945  -3.729  1.00  0.00      PROC H
ATOM   4716  HD3 ILE   408      -6.313  -2.311  -3.515  1.00  0.00      PROC H
ATOM   4717  C   ILE   408      -4.395  -7.240  -0.779  1.00  0.00      PROC C
ATOM   4718  O   ILE   408      -4.403  -7.283   0.451  1.00  0.00      PROC O
ATOM   4719  N   ALA   409      -4.402  -8.382  -1.487  1.00  0.00      PROC N
ATOM   4720  HN  ALA   409      -4.445  -8.389  -2.486  1.00  0.00      PROC H
ATOM   4721  CA  ALA   409      -4.313  -9.669  -0.828  1.00  0.00      PROC C
ATOM   4722  HA  ALA   409      -5.093  -9.716  -0.080  1.00  0.00      PROC H
ATOM   4723  CB  ALA   409      -4.503 -10.808  -1.838  1.00  0.00      PROC C
ATOM   4724  HB1 ALA   409      -3.727 -10.773  -2.632  1.00  0.00      PROC H
ATOM   4725  HB2 ALA   409      -5.495 -10.713  -2.324  1.00  0.00      PROC H
ATOM   4726  HB3 ALA   409      -4.461 -11.796  -1.330  1.00  0.00      PROC H
ATOM   4727  C   ALA   409      -3.006  -9.861  -0.084  1.00  0.00      PROC C
ATOM   4728  O   ALA   409      -2.972 -10.352   1.046  1.00  0.00      PROC O
ATOM   4729  N   CYS   410      -1.879  -9.440  -0.690  1.00  0.00      PROC N
ATOM   4730  HN  CYS   410      -1.903  -9.036  -1.606  1.00  0.00      PROC H
ATOM   4731  CA  CYS   410      -0.590  -9.502  -0.035  1.00  0.00      PROC C
ATOM   4732  HA  CYS   410      -0.472 -10.506   0.355  1.00  0.00      PROC H
ATOM   4733  CB  CYS   410       0.562  -9.189  -1.011  1.00  0.00      PROC C
ATOM   4734  HB1 CYS   410       1.506  -9.092  -0.429  1.00  0.00      PROC H
ATOM   4735  HB2 CYS   410       0.344  -8.216  -1.503  1.00  0.00      PROC H
ATOM   4736  SG  CYS   410       0.786 -10.476  -2.277  1.00  0.00      PROC S
ATOM   4737  HG1 CYS   410      -0.338 -10.201  -2.928  1.00  0.00      PROC H
ATOM   4738  C   CYS   410      -0.494  -8.580   1.159  1.00  0.00      PROC C
ATOM   4739  O   CYS   410       0.072  -8.930   2.190  1.00  0.00      PROC O
ATOM   4740  N   PHE   411      -1.091  -7.383   1.069  1.00  0.00      PROC N
ATOM   4741  HN  PHE   411      -1.517  -7.091   0.213  1.00  0.00      PROC H
ATOM   4742  CA  PHE   411      -1.181  -6.454   2.175  1.00  0.00      PROC C
ATOM   4743  HA  PHE   411      -0.184  -6.185   2.492  1.00  0.00      PROC H
ATOM   4744  CB  PHE   411      -1.930  -5.205   1.645  1.00  0.00      PROC C
ATOM   4745  HB1 PHE   411      -2.901  -5.515   1.212  1.00  0.00      PROC H
ATOM   4746  HB2 PHE   411      -1.328  -4.718   0.850  1.00  0.00      PROC H
ATOM   4747  CG  PHE   411      -2.220  -4.179   2.686  1.00  0.00      PROC C
ATOM   4748  CD1 PHE   411      -1.177  -3.443   3.244  1.00  0.00      PROC C
ATOM   4749  HD1 PHE   411      -0.185  -3.643   2.907  1.00  0.00      PROC H
ATOM   4750  CE1 PHE   411      -1.423  -2.461   4.204  1.00  0.00      PROC C
ATOM   4751  HE1 PHE   411      -0.603  -1.910   4.641  1.00  0.00      PROC H
ATOM   4752  CZ  PHE   411      -2.739  -2.204   4.600  1.00  0.00      PROC C
ATOM   4753  HZ  PHE   411      -2.936  -1.447   5.341  1.00  0.00      PROC H
ATOM   4754  CD2 PHE   411      -3.536  -3.912   3.078  1.00  0.00      PROC C
ATOM   4755  HD2 PHE   411      -4.345  -4.465   2.629  1.00  0.00      PROC H
ATOM   4756  CE2 PHE   411      -3.796  -2.927   4.035  1.00  0.00      PROC C
ATOM   4757  HE2 PHE   411      -4.811  -2.731   4.337  1.00  0.00      PROC H
ATOM   4758  C   PHE   411      -1.880  -7.032   3.396  1.00  0.00      PROC C
ATOM   4759  O   PHE   411      -1.371  -6.990   4.516  1.00  0.00      PROC O
ATOM   4760  N   VAL   412      -3.049  -7.664   3.183  1.00  0.00      PROC N
ATOM   4761  HN  VAL   412      -3.453  -7.708   2.267  1.00  0.00      PROC H
ATOM   4762  CA  VAL   412      -3.789  -8.308   4.244  1.00  0.00      PROC C
ATOM   4763  HA  VAL   412      -3.897  -7.592   5.051  1.00  0.00      PROC H
ATOM   4764  CB  VAL   412      -5.167  -8.724   3.750  1.00  0.00      PROC C
ATOM   4765  HB  VAL   412      -5.070  -9.351   2.833  1.00  0.00      PROC H
ATOM   4766  CG1 VAL   412      -5.930  -9.513   4.822  1.00  0.00      PROC C
ATOM   4767 HG11 VAL   412      -5.916  -8.964   5.789  1.00  0.00      PROC H
ATOM   4768 HG12 VAL   412      -5.476 -10.516   4.958  1.00  0.00      PROC H
ATOM   4769 HG13 VAL   412      -6.987  -9.641   4.502  1.00  0.00      PROC H
ATOM   4770  CG2 VAL   412      -5.971  -7.463   3.394  1.00  0.00      PROC C
ATOM   4771 HG21 VAL   412      -5.468  -6.891   2.590  1.00  0.00      PROC H
ATOM   4772 HG22 VAL   412      -6.077  -6.813   4.287  1.00  0.00      PROC H
ATOM   4773 HG23 VAL   412      -6.982  -7.757   3.036  1.00  0.00      PROC H
ATOM   4774  C   VAL   412      -3.023  -9.471   4.838  1.00  0.00      PROC C
ATOM   4775  O   VAL   412      -2.968  -9.658   6.053  1.00  0.00      PROC O
ATOM   4776  N   ALA   413      -2.353 -10.276   3.995  1.00  0.00      PROC N
ATOM   4777  HN  ALA   413      -2.347 -10.099   3.008  1.00  0.00      PROC H
ATOM   4778  CA  ALA   413      -1.563 -11.387   4.466  1.00  0.00      PROC C
ATOM   4779  HA  ALA   413      -2.206 -12.019   5.063  1.00  0.00      PROC H
ATOM   4780  CB  ALA   413      -1.009 -12.178   3.277  1.00  0.00      PROC C
ATOM   4781  HB1 ALA   413      -0.354 -11.552   2.637  1.00  0.00      PROC H
ATOM   4782  HB2 ALA   413      -1.845 -12.548   2.660  1.00  0.00      PROC H
ATOM   4783  HB3 ALA   413      -0.429 -13.055   3.623  1.00  0.00      PROC H
ATOM   4784  C   ALA   413      -0.418 -10.980   5.362  1.00  0.00      PROC C
ATOM   4785  O   ALA   413      -0.170 -11.596   6.400  1.00  0.00      PROC O
ATOM   4786  N   ILE   414       0.298  -9.904   5.000  1.00  0.00      PROC N
ATOM   4787  HN  ILE   414       0.071  -9.383   4.172  1.00  0.00      PROC H
ATOM   4788  CA  ILE   414       1.380  -9.380   5.796  1.00  0.00      PROC C
ATOM   4789  HA  ILE   414       2.032 -10.208   6.018  1.00  0.00      PROC H
ATOM   4790  CB  ILE   414       2.165  -8.337   5.025  1.00  0.00      PROC C
ATOM   4791  HB  ILE   414       1.472  -7.534   4.675  1.00  0.00      PROC H
ATOM   4792  CG2 ILE   414       3.262  -7.715   5.896  1.00  0.00      PROC C
ATOM   4793 HG21 ILE   414       3.974  -8.506   6.211  1.00  0.00      PROC H
ATOM   4794 HG22 ILE   414       2.837  -7.212   6.784  1.00  0.00      PROC H
ATOM   4795 HG23 ILE   414       3.825  -6.964   5.305  1.00  0.00      PROC H
ATOM   4796  CG1 ILE   414       2.844  -8.991   3.812  1.00  0.00      PROC C
ATOM   4797 HG11 ILE   414       2.139  -9.673   3.294  1.00  0.00      PROC H
ATOM   4798 HG12 ILE   414       3.707  -9.598   4.173  1.00  0.00      PROC H
ATOM   4799  CD  ILE   414       3.337  -7.957   2.812  1.00  0.00      PROC C
ATOM   4800  HD1 ILE   414       4.202  -7.398   3.226  1.00  0.00      PROC H
ATOM   4801  HD2 ILE   414       2.524  -7.242   2.562  1.00  0.00      PROC H
ATOM   4802  HD3 ILE   414       3.677  -8.449   1.885  1.00  0.00      PROC H
ATOM   4803  C   ILE   414       0.916  -8.862   7.137  1.00  0.00      PROC C
ATOM   4804  O   ILE   414       1.523  -9.132   8.176  1.00  0.00      PROC O
ATOM   4805  N   LEU   415      -0.213  -8.141   7.173  1.00  0.00      PROC N
ATOM   4806  HN  LEU   415      -0.727  -7.934   6.335  1.00  0.00      PROC H
ATOM   4807  CA  LEU   415      -0.764  -7.673   8.424  1.00  0.00      PROC C
ATOM   4808  HA  LEU   415       0.019  -7.143   8.949  1.00  0.00      PROC H
ATOM   4809  CB  LEU   415      -1.944  -6.722   8.180  1.00  0.00      PROC C
ATOM   4810  HB1 LEU   415      -2.696  -6.838   8.990  1.00  0.00      PROC H
ATOM   4811  HB2 LEU   415      -2.426  -6.984   7.211  1.00  0.00      PROC H
ATOM   4812  CG  LEU   415      -1.576  -5.230   8.153  1.00  0.00      PROC C
ATOM   4813  HG  LEU   415      -1.009  -4.974   9.079  1.00  0.00      PROC H
ATOM   4814  CD1 LEU   415      -0.724  -4.844   6.943  1.00  0.00      PROC C
ATOM   4815 HD11 LEU   415      -1.276  -5.074   6.006  1.00  0.00      PROC H
ATOM   4816 HD12 LEU   415       0.229  -5.410   6.944  1.00  0.00      PROC H
ATOM   4817 HD13 LEU   415      -0.508  -3.754   6.961  1.00  0.00      PROC H
ATOM   4818  CD2 LEU   415      -2.872  -4.421   8.152  1.00  0.00      PROC C
ATOM   4819 HD21 LEU   415      -3.455  -4.646   9.070  1.00  0.00      PROC H
ATOM   4820 HD22 LEU   415      -3.478  -4.691   7.260  1.00  0.00      PROC H
ATOM   4821 HD23 LEU   415      -2.643  -3.335   8.120  1.00  0.00      PROC H
ATOM   4822  C   LEU   415      -1.188  -8.791   9.357  1.00  0.00      PROC C
ATOM   4823  O   LEU   415      -1.003  -8.718  10.574  1.00  0.00      PROC O
ATOM   4824  N   ILE   416      -1.774  -9.870   8.812  1.00  0.00      PROC N
ATOM   4825  HN  ILE   416      -1.949  -9.918   7.825  1.00  0.00      PROC H
ATOM   4826  CA  ILE   416      -2.139 -11.026   9.603  1.00  0.00      PROC C
ATOM   4827  HA  ILE   416      -2.682 -10.663  10.461  1.00  0.00      PROC H
ATOM   4828  CB  ILE   416      -2.997 -11.975   8.791  1.00  0.00      PROC C
ATOM   4829  HB  ILE   416      -2.518 -12.163   7.800  1.00  0.00      PROC H
ATOM   4830  CG2 ILE   416      -3.190 -13.328   9.500  1.00  0.00      PROC C
ATOM   4831 HG21 ILE   416      -3.524 -13.168  10.548  1.00  0.00      PROC H
ATOM   4832 HG22 ILE   416      -2.246 -13.904   9.510  1.00  0.00      PROC H
ATOM   4833 HG23 ILE   416      -3.968 -13.921   8.972  1.00  0.00      PROC H
ATOM   4834  CG1 ILE   416      -4.359 -11.326   8.531  1.00  0.00      PROC C
ATOM   4835 HG11 ILE   416      -4.909 -12.013   7.867  1.00  0.00      PROC H
ATOM   4836 HG12 ILE   416      -4.239 -10.360   7.998  1.00  0.00      PROC H
ATOM   4837  CD  ILE   416      -5.162 -11.111   9.808  1.00  0.00      PROC C
ATOM   4838  HD1 ILE   416      -4.625 -10.423  10.492  1.00  0.00      PROC H
ATOM   4839  HD2 ILE   416      -5.352 -12.071  10.330  1.00  0.00      PROC H
ATOM   4840  HD3 ILE   416      -6.136 -10.649   9.562  1.00  0.00      PROC H
ATOM   4841  C   ILE   416      -0.955 -11.729  10.203  1.00  0.00      PROC C
ATOM   4842  O   ILE   416      -0.928 -12.063  11.389  1.00  0.00      PROC O
ATOM   4843  N   GLY   417       0.121 -11.915   9.414  1.00  0.00      PROC N
ATOM   4844  HN  GLY   417       0.084 -11.663   8.442  1.00  0.00      PROC H
ATOM   4845  CA  GLY   417       1.334 -12.525   9.932  1.00  0.00      PROC C
ATOM   4846  HA1 GLY   417       2.013 -12.645   9.110  1.00  0.00      PROC H
ATOM   4847  HA2 GLY   417       1.070 -13.473  10.380  1.00  0.00      PROC H
ATOM   4848  C   GLY   417       2.002 -11.690  10.997  1.00  0.00      PROC C
ATOM   4849  O   GLY   417       2.566 -12.217  11.957  1.00  0.00      PROC O
ATOM   4850  N   LEU   418       1.923 -10.352  10.878  1.00  0.00      PROC N
ATOM   4851  HN  LEU   418       1.486  -9.923  10.082  1.00  0.00      PROC H
ATOM   4852  CA  LEU   418       2.386  -9.453  11.911  1.00  0.00      PROC C
ATOM   4853  HA  LEU   418       3.405  -9.733  12.142  1.00  0.00      PROC H
ATOM   4854  CB  LEU   418       2.338  -8.009  11.390  1.00  0.00      PROC C
ATOM   4855  HB1 LEU   418       1.283  -7.730  11.179  1.00  0.00      PROC H
ATOM   4856  HB2 LEU   418       2.912  -7.976  10.434  1.00  0.00      PROC H
ATOM   4857  CG  LEU   418       2.936  -6.948  12.319  1.00  0.00      PROC C
ATOM   4858  HG  LEU   418       2.394  -6.935  13.296  1.00  0.00      PROC H
ATOM   4859  CD1 LEU   418       4.420  -7.233  12.562  1.00  0.00      PROC C
ATOM   4860 HD11 LEU   418       4.935  -7.405  11.592  1.00  0.00      PROC H
ATOM   4861 HD12 LEU   418       4.533  -8.139  13.194  1.00  0.00      PROC H
ATOM   4862 HD13 LEU   418       4.896  -6.372  13.078  1.00  0.00      PROC H
ATOM   4863  CD2 LEU   418       2.764  -5.577  11.664  1.00  0.00      PROC C
ATOM   4864 HD21 LEU   418       1.685  -5.377  11.494  1.00  0.00      PROC H
ATOM   4865 HD22 LEU   418       3.290  -5.567  10.685  1.00  0.00      PROC H
ATOM   4866 HD23 LEU   418       3.185  -4.785  12.318  1.00  0.00      PROC H
ATOM   4867  C   LEU   418       1.608  -9.568  13.209  1.00  0.00      PROC C
ATOM   4868  O   LEU   418       2.182  -9.589  14.297  1.00  0.00      PROC O
ATOM   4869  N   CYS   419       0.268  -9.701  13.135  1.00  0.00      PROC N
ATOM   4870  HN  CYS   419      -0.212  -9.670  12.254  1.00  0.00      PROC H
ATOM   4871  CA  CYS   419      -0.532  -9.956  14.319  1.00  0.00      PROC C
ATOM   4872  HA  CYS   419      -0.310  -9.175  15.036  1.00  0.00      PROC H
ATOM   4873  CB  CYS   419      -2.043  -9.961  14.009  1.00  0.00      PROC C
ATOM   4874  HB1 CYS   419      -2.597 -10.393  14.874  1.00  0.00      PROC H
ATOM   4875  HB2 CYS   419      -2.220 -10.605  13.121  1.00  0.00      PROC H
ATOM   4876  SG  CYS   419      -2.690  -8.304  13.696  1.00  0.00      PROC S
ATOM   4877  HG1 CYS   419      -2.079  -8.161  12.525  1.00  0.00      PROC H
ATOM   4878  C   CYS   419      -0.189 -11.257  15.010  1.00  0.00      PROC C
ATOM   4879  O   CYS   419      -0.129 -11.337  16.236  1.00  0.00      PROC O
ATOM   4880  N   LEU   420       0.061 -12.325  14.239  1.00  0.00      PROC N
ATOM   4881  HN  LEU   420       0.008 -12.269  13.239  1.00  0.00      PROC H
ATOM   4882  CA  LEU   420       0.464 -13.586  14.813  1.00  0.00      PROC C
ATOM   4883  HA  LEU   420      -0.234 -13.820  15.604  1.00  0.00      PROC H
ATOM   4884  CB  LEU   420       0.438 -14.697  13.758  1.00  0.00      PROC C
ATOM   4885  HB1 LEU   420       0.860 -15.633  14.192  1.00  0.00      PROC H
ATOM   4886  HB2 LEU   420       1.066 -14.388  12.894  1.00  0.00      PROC H
ATOM   4887  CG  LEU   420      -0.979 -15.005  13.248  1.00  0.00      PROC C
ATOM   4888  HG  LEU   420      -1.424 -14.080  12.808  1.00  0.00      PROC H
ATOM   4889  CD1 LEU   420      -0.917 -16.067  12.155  1.00  0.00      PROC C
ATOM   4890 HD11 LEU   420      -0.625 -17.047  12.587  1.00  0.00      PROC H
ATOM   4891 HD12 LEU   420      -0.158 -15.780  11.399  1.00  0.00      PROC H
ATOM   4892 HD13 LEU   420      -1.908 -16.170  11.663  1.00  0.00      PROC H
ATOM   4893  CD2 LEU   420      -1.892 -15.464  14.387  1.00  0.00      PROC C
ATOM   4894 HD21 LEU   420      -2.119 -14.605  15.054  1.00  0.00      PROC H
ATOM   4895 HD22 LEU   420      -1.388 -16.258  14.979  1.00  0.00      PROC H
ATOM   4896 HD23 LEU   420      -2.845 -15.857  13.976  1.00  0.00      PROC H
ATOM   4897  C   LEU   420       1.815 -13.536  15.483  1.00  0.00      PROC C
ATOM   4898  O   LEU   420       2.025 -14.104  16.552  1.00  0.00      PROC O
ATOM   4899  N   THR   421       2.767 -12.803  14.885  1.00  0.00      PROC N
ATOM   4900  HN  THR   421       2.595 -12.366  14.000  1.00  0.00      PROC H
ATOM   4901  CA  THR   421       4.059 -12.566  15.498  1.00  0.00      PROC C
ATOM   4902  HA  THR   421       4.489 -13.528  15.739  1.00  0.00      PROC H
ATOM   4903  CB  THR   421       4.987 -11.825  14.559  1.00  0.00      PROC C
ATOM   4904  HB  THR   421       4.585 -10.816  14.306  1.00  0.00      PROC H
ATOM   4905  OG1 THR   421       5.128 -12.573  13.364  1.00  0.00      PROC O
ATOM   4906  HG1 THR   421       4.291 -12.513  12.886  1.00  0.00      PROC H
ATOM   4907  CG2 THR   421       6.381 -11.680  15.173  1.00  0.00      PROC C
ATOM   4908 HG21 THR   421       6.816 -12.680  15.382  1.00  0.00      PROC H
ATOM   4909 HG22 THR   421       6.332 -11.107  16.119  1.00  0.00      PROC H
ATOM   4910 HG23 THR   421       7.051 -11.145  14.468  1.00  0.00      PROC H
ATOM   4911  C   THR   421       3.948 -11.815  16.805  1.00  0.00      PROC C
ATOM   4912  O   THR   421       4.577 -12.155  17.803  1.00  0.00      PROC O
ATOM   4913  N   LEU   422       3.097 -10.779  16.863  1.00  0.00      PROC N
ATOM   4914  HN  LEU   422       2.560 -10.494  16.064  1.00  0.00      PROC H
ATOM   4915  CA  LEU   422       2.918 -10.025  18.085  1.00  0.00      PROC C
ATOM   4916  HA  LEU   422       3.894  -9.800  18.492  1.00  0.00      PROC H
ATOM   4917  CB  LEU   422       2.161  -8.717  17.818  1.00  0.00      PROC C
ATOM   4918  HB1 LEU   422       1.516  -8.463  18.693  1.00  0.00      PROC H
ATOM   4919  HB2 LEU   422       1.502  -8.855  16.933  1.00  0.00      PROC H
ATOM   4920  CG  LEU   422       3.051  -7.491  17.573  1.00  0.00      PROC C
ATOM   4921  HG  LEU   422       3.750  -7.365  18.434  1.00  0.00      PROC H
ATOM   4922  CD1 LEU   422       3.869  -7.600  16.288  1.00  0.00      PROC C
ATOM   4923 HD11 LEU   422       3.189  -7.703  15.417  1.00  0.00      PROC H
ATOM   4924 HD12 LEU   422       4.541  -8.481  16.332  1.00  0.00      PROC H
ATOM   4925 HD13 LEU   422       4.487  -6.694  16.144  1.00  0.00      PROC H
ATOM   4926  CD2 LEU   422       2.134  -6.275  17.502  1.00  0.00      PROC C
ATOM   4927 HD21 LEU   422       1.452  -6.267  18.377  1.00  0.00      PROC H
ATOM   4928 HD22 LEU   422       1.523  -6.328  16.573  1.00  0.00      PROC H
ATOM   4929 HD23 LEU   422       2.720  -5.339  17.504  1.00  0.00      PROC H
ATOM   4930  C   LEU   422       2.193 -10.802  19.161  1.00  0.00      PROC C
ATOM   4931  O   LEU   422       2.453 -10.645  20.352  1.00  0.00      PROC O
ATOM   4932  N   LEU   423       1.276 -11.701  18.772  1.00  0.00      PROC N
ATOM   4933  HN  LEU   423       1.008 -11.800  17.815  1.00  0.00      PROC H
ATOM   4934  CA  LEU   423       0.678 -12.595  19.726  1.00  0.00      PROC C
ATOM   4935  HA  LEU   423       0.285 -11.990  20.531  1.00  0.00      PROC H
ATOM   4936  CB  LEU   423      -0.451 -13.405  19.074  1.00  0.00      PROC C
ATOM   4937  HB1 LEU   423      -0.043 -13.995  18.224  1.00  0.00      PROC H
ATOM   4938  HB2 LEU   423      -1.202 -12.692  18.665  1.00  0.00      PROC H
ATOM   4939  CG  LEU   423      -1.149 -14.361  20.047  1.00  0.00      PROC C
ATOM   4940  HG  LEU   423      -0.409 -15.079  20.481  1.00  0.00      PROC H
ATOM   4941  CD1 LEU   423      -1.782 -13.555  21.177  1.00  0.00      PROC C
ATOM   4942 HD11 LEU   423      -2.387 -12.730  20.754  1.00  0.00      PROC H
ATOM   4943 HD12 LEU   423      -1.003 -13.143  21.855  1.00  0.00      PROC H
ATOM   4944 HD13 LEU   423      -2.471 -14.196  21.735  1.00  0.00      PROC H
ATOM   4945  CD2 LEU   423      -2.201 -15.202  19.323  1.00  0.00      PROC C
ATOM   4946 HD21 LEU   423      -1.704 -15.804  18.530  1.00  0.00      PROC H
ATOM   4947 HD22 LEU   423      -2.965 -14.546  18.858  1.00  0.00      PROC H
ATOM   4948 HD23 LEU   423      -2.684 -15.898  20.042  1.00  0.00      PROC H
ATOM   4949  C   LEU   423       1.685 -13.531  20.353  1.00  0.00      PROC C
ATOM   4950  O   LEU   423       1.754 -13.670  21.571  1.00  0.00      PROC O
ATOM   4951  N   LEU   424       2.562 -14.136  19.540  1.00  0.00      PROC N
ATOM   4952  HN  LEU   424       2.511 -14.045  18.542  1.00  0.00      PROC H
ATOM   4953  CA  LEU   424       3.594 -14.988  20.082  1.00  0.00      PROC C
ATOM   4954  HA  LEU   424       3.147 -15.666  20.796  1.00  0.00      PROC H
ATOM   4955  CB  LEU   424       4.274 -15.797  18.964  1.00  0.00      PROC C
ATOM   4956  HB1 LEU   424       5.334 -16.004  19.247  1.00  0.00      PROC H
ATOM   4957  HB2 LEU   424       4.277 -15.193  18.030  1.00  0.00      PROC H
ATOM   4958  CG  LEU   424       3.634 -17.162  18.667  1.00  0.00      PROC C
ATOM   4959  HG  LEU   424       3.527 -17.728  19.625  1.00  0.00      PROC H
ATOM   4960  CD1 LEU   424       2.264 -17.069  17.992  1.00  0.00      PROC C
ATOM   4961 HD11 LEU   424       2.343 -16.516  17.033  1.00  0.00      PROC H
ATOM   4962 HD12 LEU   424       1.548 -16.541  18.655  1.00  0.00      PROC H
ATOM   4963 HD13 LEU   424       1.864 -18.080  17.779  1.00  0.00      PROC H
ATOM   4964  CD2 LEU   424       4.591 -17.917  17.764  1.00  0.00      PROC C
ATOM   4965 HD21 LEU   424       5.561 -18.092  18.283  1.00  0.00      PROC H
ATOM   4966 HD22 LEU   424       4.778 -17.358  16.826  1.00  0.00      PROC H
ATOM   4967 HD23 LEU   424       4.192 -18.890  17.454  1.00  0.00      PROC H
ATOM   4968  C   LEU   424       4.633 -14.209  20.865  1.00  0.00      PROC C
ATOM   4969  O   LEU   424       5.268 -14.734  21.777  1.00  0.00      PROC O
ATOM   4970  N   LEU   425       4.824 -12.914  20.556  1.00  0.00      PROC N
ATOM   4971  HN  LEU   425       4.360 -12.517  19.761  1.00  0.00      PROC H
ATOM   4972  CA  LEU   425       5.645 -12.029  21.350  1.00  0.00      PROC C
ATOM   4973  HA  LEU   425       6.623 -12.479  21.445  1.00  0.00      PROC H
ATOM   4974  CB  LEU   425       5.746 -10.671  20.635  1.00  0.00      PROC C
ATOM   4975  HB1 LEU   425       4.728 -10.250  20.532  1.00  0.00      PROC H
ATOM   4976  HB2 LEU   425       6.152 -10.858  19.617  1.00  0.00      PROC H
ATOM   4977  CG  LEU   425       6.610  -9.589  21.291  1.00  0.00      PROC C
ATOM   4978  HG  LEU   425       6.303  -9.476  22.343  1.00  0.00      PROC H
ATOM   4979  CD1 LEU   425       8.087  -9.964  21.214  1.00  0.00      PROC C
ATOM   4980 HD11 LEU   425       8.388 -10.095  20.150  1.00  0.00      PROC H
ATOM   4981 HD12 LEU   425       8.267 -10.927  21.734  1.00  0.00      PROC H
ATOM   4982 HD13 LEU   425       8.720  -9.172  21.659  1.00  0.00      PROC H
ATOM   4983  CD2 LEU   425       6.348  -8.240  20.620  1.00  0.00      PROC C
ATOM   4984 HD21 LEU   425       5.276  -7.967  20.727  1.00  0.00      PROC H
ATOM   4985 HD22 LEU   425       6.586  -8.314  19.538  1.00  0.00      PROC H
ATOM   4986 HD23 LEU   425       6.980  -7.450  21.073  1.00  0.00      PROC H
ATOM   4987  C   LEU   425       5.110 -11.813  22.749  1.00  0.00      PROC C
ATOM   4988  O   LEU   425       5.854 -11.825  23.737  1.00  0.00      PROC O
ATOM   4989  N   ALA   426       3.789 -11.594  22.884  1.00  0.00      PROC N
ATOM   4990  HN  ALA   426       3.189 -11.494  22.078  1.00  0.00      PROC H
ATOM   4991  CA  ALA   426       3.171 -11.465  24.178  1.00  0.00      PROC C
ATOM   4992  HA  ALA   426       3.812 -10.860  24.798  1.00  0.00      PROC H
ATOM   4993  CB  ALA   426       1.803 -10.787  24.060  1.00  0.00      PROC C
ATOM   4994  HB1 ALA   426       1.122 -11.380  23.413  1.00  0.00      PROC H
ATOM   4995  HB2 ALA   426       1.910  -9.776  23.611  1.00  0.00      PROC H
ATOM   4996  HB3 ALA   426       1.336 -10.677  25.064  1.00  0.00      PROC H
ATOM   4997  C   ALA   426       3.011 -12.789  24.898  1.00  0.00      PROC C
ATOM   4998  O   ALA   426       2.842 -12.818  26.115  1.00  0.00      PROC O
ATOM   4999  N   ILE   427       3.108 -13.927  24.187  1.00  0.00      PROC N
ATOM   5000  HN  ILE   427       3.182 -13.908  23.189  1.00  0.00      PROC H
ATOM   5001  CA  ILE   427       3.072 -15.220  24.834  1.00  0.00      PROC C
ATOM   5002  HA  ILE   427       2.466 -15.145  25.719  1.00  0.00      PROC H
ATOM   5003  CB  ILE   427       2.485 -16.289  23.919  1.00  0.00      PROC C
ATOM   5004  HB  ILE   427       3.003 -16.250  22.933  1.00  0.00      PROC H
ATOM   5005  CG2 ILE   427       2.678 -17.694  24.523  1.00  0.00      PROC C
ATOM   5006 HG21 ILE   427       2.328 -17.722  25.574  1.00  0.00      PROC H
ATOM   5007 HG22 ILE   427       3.742 -17.995  24.496  1.00  0.00      PROC H
ATOM   5008 HG23 ILE   427       2.096 -18.453  23.970  1.00  0.00      PROC H
ATOM   5009  CG1 ILE   427       0.990 -16.017  23.671  1.00  0.00      PROC C
ATOM   5010 HG11 ILE   427       0.568 -16.767  22.982  1.00  0.00      PROC H
ATOM   5011 HG12 ILE   427       0.862 -15.035  23.185  1.00  0.00      PROC H
ATOM   5012  CD  ILE   427       0.156 -16.077  24.936  1.00  0.00      PROC C
ATOM   5013  HD1 ILE   427       0.472 -15.268  25.607  1.00  0.00      PROC H
ATOM   5014  HD2 ILE   427       0.232 -17.069  25.428  1.00  0.00      PROC H
ATOM   5015  HD3 ILE   427      -0.902 -15.885  24.726  1.00  0.00      PROC H
ATOM   5016  C   ILE   427       4.427 -15.630  25.352  1.00  0.00      PROC C
ATOM   5017  O   ILE   427       4.590 -15.847  26.548  1.00  0.00      PROC O
ATOM   5018  N   PHE   428       5.455 -15.720  24.492  1.00  0.00      PROC N
ATOM   5019  HN  PHE   428       5.344 -15.487  23.522  1.00  0.00      PROC H
ATOM   5020  CA  PHE   428       6.735 -16.247  24.907  1.00  0.00      PROC C
ATOM   5021  HA  PHE   428       6.581 -17.041  25.620  1.00  0.00      PROC H
ATOM   5022  CB  PHE   428       7.531 -16.755  23.684  1.00  0.00      PROC C
ATOM   5023  HB1 PHE   428       8.593 -16.935  23.948  1.00  0.00      PROC H
ATOM   5024  HB2 PHE   428       7.467 -16.007  22.864  1.00  0.00      PROC H
ATOM   5025  CG  PHE   428       7.007 -18.049  23.160  1.00  0.00      PROC C
ATOM   5026  CD1 PHE   428       6.159 -18.897  23.894  1.00  0.00      PROC C
ATOM   5027  HD1 PHE   428       5.834 -18.640  24.882  1.00  0.00      PROC H
ATOM   5028  CE1 PHE   428       5.702 -20.107  23.370  1.00  0.00      PROC C
ATOM   5029  HE1 PHE   428       5.041 -20.728  23.959  1.00  0.00      PROC H
ATOM   5030  CZ  PHE   428       6.111 -20.495  22.096  1.00  0.00      PROC C
ATOM   5031  HZ  PHE   428       5.795 -21.440  21.685  1.00  0.00      PROC H
ATOM   5032  CD2 PHE   428       7.403 -18.442  21.886  1.00  0.00      PROC C
ATOM   5033  HD2 PHE   428       8.067 -17.837  21.281  1.00  0.00      PROC H
ATOM   5034  CE2 PHE   428       6.944 -19.637  21.366  1.00  0.00      PROC C
ATOM   5035  HE2 PHE   428       7.265 -19.818  20.371  1.00  0.00      PROC H
ATOM   5036  C   PHE   428       7.598 -15.286  25.666  1.00  0.00      PROC C
ATOM   5037  O   PHE   428       8.491 -15.712  26.393  1.00  0.00      PROC O
ATOM   5038  N   LYS   429       7.334 -13.967  25.514  1.00  0.00      PROC N
ATOM   5039  HN  LYS   429       6.571 -13.690  24.933  1.00  0.00      PROC H
ATOM   5040  CA  LYS   429       8.081 -12.918  26.189  1.00  0.00      PROC C
ATOM   5041  HA  LYS   429       7.729 -11.986  25.783  1.00  0.00      PROC H
ATOM   5042  CB  LYS   429       7.835 -12.902  27.711  1.00  0.00      PROC C
ATOM   5043  HB1 LYS   429       8.475 -12.138  28.204  1.00  0.00      PROC H
ATOM   5044  HB2 LYS   429       8.137 -13.897  28.115  1.00  0.00      PROC H
ATOM   5045  CG  LYS   429       6.385 -12.645  28.096  1.00  0.00      PROC C
ATOM   5046  HG1 LYS   429       6.274 -12.901  29.154  1.00  0.00      PROC H
ATOM   5047  HG2 LYS   429       5.708 -13.332  27.537  1.00  0.00      PROC H
ATOM   5048  CD  LYS   429       5.980 -11.196  27.889  1.00  0.00      PROC C
ATOM   5049  HD1 LYS   429       6.086 -10.974  26.803  1.00  0.00      PROC H
ATOM   5050  HD2 LYS   429       6.669 -10.527  28.446  1.00  0.00      PROC H
ATOM   5051  CE  LYS   429       4.533 -10.963  28.301  1.00  0.00      PROC C
ATOM   5052  HE1 LYS   429       3.868 -11.701  27.822  1.00  0.00      PROC H
ATOM   5053  HE2 LYS   429       4.266  -9.953  27.958  1.00  0.00      PROC H
ATOM   5054  NZ  LYS   429       4.358 -11.076  29.767  1.00  0.00      PROC N
ATOM   5055  HZ1 LYS   429       4.942 -10.379  30.272  1.00  0.00      PROC H
ATOM   5056  HZ2 LYS   429       4.637 -12.037  30.072  1.00  0.00      PROC H
ATOM   5057  HZ3 LYS   429       3.360 -10.917  30.017  1.00  0.00      PROC H
ATOM   5058  C   LYS   429       9.567 -12.936  25.906  1.00  0.00      PROC C
ATOM   5059  O   LYS   429      10.407 -12.766  26.784  1.00  0.00      PROC O
ATOM   5060  N   LYS   430       9.902 -13.117  24.626  1.00  0.00      PROC N
ATOM   5061  HN  LYS   430       9.194 -13.202  23.933  1.00  0.00      PROC H
ATOM   5062  CA  LYS   430      11.253 -13.241  24.162  1.00  0.00      PROC C
ATOM   5063  HA  LYS   430      11.922 -12.796  24.884  1.00  0.00      PROC H
[truncated: 6,040,057 more chars]
