# Supplementary material for: Selective Protonation of Catalytic Dyad for γ-Secretase-Mediated Hydrolysis Revealed by Multiscale Simulations
Source: J Phys Chem B. 2024 Nov 7;128(46):11345–58. doi: 10.1021/acs.jpcb.4c04085 (PMC11586911; doi:10.1021/acs.jpcb.4c04085)
Supplement: Supplementary file 2 — jp4c04085_si_002.zip [file jp4c04085_si_002.zip › Starting structures and Topology_MM MD/D385-protonated_mem_solv.rst7]

81519
  30.3178356  60.5545165  22.4314542  31.3482293  60.1877254  22.6381910
  30.0090621  60.2174004  21.4260703  29.6200003  60.1365585  23.1814316
  30.3078943  62.0277246  22.4625520  31.3439523  62.6703878  22.5105817
  29.1159084  62.6309660  22.3852016  28.2620149  62.1209065  22.4032401
  28.9968377  64.0678020  22.5079205  29.5752551  64.4934134  21.6997244
  27.5263409  64.5316464  22.3692713  27.1281776  64.1523609  21.3987803
  27.4591115  65.6401537  22.3523577  26.7238141  64.0201520  23.4340941
  25.8059693  64.2614699  23.2266966  29.5880974  64.6195543  23.7988662
  29.8690422  63.9002315  24.7577453  29.7307749  65.9499879  23.8820905
  29.5464553  66.5557084  23.1136185  30.1583450  66.5230843  25.1354737
  30.9796776  65.9397938  25.5367446  30.6056315  67.9742951  24.9353876
  30.6337237  68.4662529  25.9322788  29.8587242  68.5056006  24.2983211
  31.9866809  68.0900629  24.2893560  31.9742920  67.5713458  23.3030128
  32.7433006  67.5803679  24.9307651  32.3604767  69.5597793  24.1008272
  31.5196540  70.0586285  23.5547865  33.2685676  69.6315319  23.4712391
  32.5822890  70.2961054  25.4272106  31.7332100  70.1233023  26.1201619
  32.6649360  71.3868100  25.2450724  33.8172399  69.8301025  26.1109789
  34.6623604  69.9819198  25.5273469  33.7884530  68.8098443  26.3305708
  33.9329470  70.3234343  27.0147436  29.0778271  66.5004427  26.1814519
  29.3119321  66.4861967  27.3834681  27.8274053  66.4668742  25.7498059
  27.5745556  66.4990151  24.7805818  26.7379828  66.3652448  26.6546999
  26.7632815  67.1921931  27.3524025  25.5464276  66.4464722  25.7767309
  24.6737110  66.3397104  26.4641584  25.4250188  65.6104377  25.0578260
  25.6582199  67.7643691  24.9522398  26.4937793  67.9669268  24.2926879
  25.7349676  68.7215720  25.5081780  24.5557380  67.7133894  23.9793510
  23.7171785  66.7653306  24.0056321  24.3974120  68.7469008  23.2954679
  26.6859006  65.0973196  27.4427536  26.4074605  65.0961063  28.6390051
  26.9842854  63.9717768  26.7847033  27.2134032  63.9749727  25.8084736
  27.0228557  62.7035177  27.4613176  26.1100091  62.6122696  28.0293372
  27.1191249  61.5677025  26.4314116  28.0851177  61.6506715  25.8871165
  26.2960094  61.6993862  25.6894780  27.0020507  60.1619367  27.0343097
  27.7772366  60.0242376  27.8260586  25.6171361  59.9571978  27.6506271
  24.8371728  60.0922624  26.8706983  25.4424277  60.6944338  28.4614334
  25.5398895  58.9360018  28.0747336  27.2535910  59.1113705  25.9542961
  28.2726081  59.2494603  25.5341735  26.5031615  59.2314398  25.1420381
  27.1696713  58.0954319  26.3948306  28.1467188  62.6182202  28.4707840
  28.0135773  62.0491681  29.5553110  29.3100510  63.2059702  28.1426580
  29.4440426  63.6785059  27.2686794  30.4289533  63.2583332  29.0525011
  30.6084564  62.2520115  29.4032788  31.6814908  63.7730909  28.3385645
  32.5109123  63.9055009  29.0693231  31.4657102  64.7582402  27.8626441
  32.1729319  62.8117325  27.2407999  31.3817986  62.6637359  26.4766000
  32.4147994  61.8305453  27.6820442  33.4236580  63.3487125  26.5430661
  33.7816242  64.5297865  26.7823526  34.0475775  62.5380796  25.8024141
  30.1755517  64.1055568  30.2770789  30.4948544  63.7294496  31.4061034
  29.5476515  65.2768402  30.0932056  29.3259177  65.6093880  29.1682434
  29.1445311  66.1107344  31.1975866  29.9996926  66.2353867  31.8493894
  28.6717673  67.4872430  30.7059317  27.8708177  67.8701066  31.3787168
  28.2414945  67.3719359  29.6883455  29.7632792  68.5759516  30.6617075
  30.2246387  68.6550725  31.6755065  30.8727906  68.3159569  29.6410873
  30.4440873  68.2362113  28.6206998  31.3994741  67.3673531  29.8726159
  31.6058801  69.1488098  29.6507073  29.0979172  69.9125149  30.3548685
  28.3704608  70.1197061  31.1570468  28.5517639  69.8635053  29.3891318
  29.8472006  70.7299310  30.3252164  28.0821189  65.4678340  32.0604900
  28.1182505  65.5673322  33.2838586  27.1190109  64.7518398  31.4595077
  27.0742804  64.6641020  30.4618298  26.1378111  63.9984226  32.2143065
  25.7185951  64.6639174  32.9565287  25.0205677  63.5200129  31.2991436
  25.4698472  63.0975089  30.3686780  24.1529698  62.4317742  31.9537706
  23.6725970  62.8301414  32.8728867  24.7518961  61.5335199  32.2039656
  23.3490926  62.1188247  31.2506060  24.1442069  64.7259821  30.9120133
  24.7953162  65.5558828  30.5639879  23.5861698  65.0673708  31.8135476
  23.1469047  64.3980788  29.8022553  22.3522783  63.7176399  30.1822678
  23.6635048  63.9010504  28.9528120  22.6579578  65.3257792  29.4392047
  26.7736910  62.8868811  33.0195186  26.4311235  62.6464912  34.1736344
  27.7726337  62.2080994  32.4366393  28.0621204  62.4397230  31.5053516
  28.4901586  61.1410285  33.1057831  27.7694750  60.4130409  33.4514146
  29.4579929  60.4832370  32.1398191  30.1646807  61.2332557  31.7123519
  28.7305485  59.8819680  31.0754187  28.3646649  60.6118817  30.5479481
  30.2759149  59.3930418  32.8258676  29.6122124  58.7031359  33.3861966
  31.0076926  59.8445525  33.5230392  30.8401671  58.8045168  32.0724010
  29.2115710  61.6246153  34.3382221  29.0997214  61.0659775  35.4290611
  29.9235321  62.7529021  34.2224964  30.0333371  63.2256951  33.3443096
  30.5977756  63.3131261  35.3611512  31.1554593  62.5417386  35.8694973
  31.5616227  64.3485600  34.8499976  31.0361724  65.1949691  34.3544300
  32.1744712  63.8437930  34.0580048  32.4699077  64.9170507  35.9242428
  32.5584619  64.3318350  36.8600334  33.8008038  64.7824363  35.3351586
  33.5954650  65.1277642  34.2794495  34.3095765  63.8361428  35.1617890
  34.4698936  65.4494635  35.9403117  32.1088827  66.3913612  36.1899788
  31.0977151  66.3984863  36.6439204  32.0745191  66.9842768  35.2480987
  32.8260476  66.8813542  36.8831425  29.6689501  63.8944534  36.3913342
  29.9142529  63.8221863  37.5916676  28.5313650  64.4399908  35.9519296
  28.3263101  64.5042240  34.9749968  27.5106376  64.9297989  36.8616035
  27.9624002  65.6659243  37.5184810  26.3997769  65.5446608  36.0863353
  25.9525364  64.9074630  35.2999722  27.0185782  66.6036345  35.4412634
  27.5189913  66.3074268  34.6617813  25.2842110  66.0629297  37.0034555
  25.7180114  66.6871524  37.8065969  24.7121534  65.2405379  37.4482315
  24.5133970  66.6290958  36.4495931  26.8861481  63.8899961  37.7247553
  26.7763591  64.0345846  38.9428326  26.4862502  62.7730068  37.0988821
  26.5565147  62.6813492  36.1014653  25.9274763  61.6371051  37.7890536
  25.1316026  61.9988242  38.4280523  25.3635640  60.6344229  36.7928813
  26.1399041  60.3712419  36.0361291  24.8922406  59.3582022  37.4855181
  24.2201576  59.6004435  38.3364433  25.7572546  58.7680408  37.8544855
  24.3241530  58.7426783  36.7540756  24.1558986  61.2543760  36.0730066
  24.4538412  62.1647646  35.5179644  23.3657361  61.5175277  36.8080574
  23.7393870  60.5194173  35.3495578  26.9407132  61.0340188  38.7345297
  26.6051699  60.6446155  39.8510530  28.2338625  61.0166884  38.3409805
  28.4978825  61.3485131  37.4310481  29.2976255  60.5745019  39.2289769
  30.2266154  60.6537744  38.6915351  29.0709911  59.5665935  39.5261956
  29.4308896  61.3786698  40.4957766  29.4078230  60.8417585  41.6029099
  29.5116888  62.7162377  40.3867400  29.5093925  63.1699620  39.4902300
  29.5430834  63.5766090  41.5539329  30.3451213  63.2098630  42.1901940
  29.7420751  65.0651678  41.1798859  29.4323216  65.7451293  41.9976956
  29.2467129  65.3015395  40.2249526  31.1468198  65.3124870  40.9800400
  31.9330241  65.3401832  42.1198174  31.5660418  65.4101283  43.1343617
  33.2488029  65.0270063  41.9726207  33.7784276  65.1119187  42.9203974
  33.8287880  65.1542501  40.6878359  34.8950854  65.2601390  40.5660665
  31.7164467  65.4037705  39.6992864  31.1199136  65.3959430  38.8166099
  33.0815386  65.3823990  39.5458966  33.5622106  65.7178404  38.6305174
  28.3083265  63.4946090  42.4144693  28.3884834  63.5422500  43.6426673
  27.1229112  63.3579313  41.7846706  27.0714204  63.3174282  40.7814081
  25.8830123  63.2541052  42.5362862  25.0673811  63.2372111  41.8335123
  25.8342602  64.0929580  43.2168123  25.7978652  61.9996031  43.3589037
  25.4336953  62.0322882  44.5335285  26.1753937  60.8439349  42.7800715
  26.4733742  60.8120810  41.8226325  26.2375030  59.5800056  43.4976437
  25.2842339  59.4297051  43.9820082  26.5228146  58.4176436  42.5404226
  27.4128316  58.6700396  41.9138429  26.8322341  57.1056190  43.2934008
  26.0543119  56.9010058  44.0578308  27.8222309  57.1649846  43.7903262
  26.8506775  56.2545765  42.5770384  25.3490920  58.2052921  41.5620646
  25.6082288  57.3603363  40.8847111  25.2241556  59.1154753  40.9429795
  24.0221022  57.9051430  42.2485873  23.6534231  58.8071866  42.7825701
  24.1462698  57.0818445  42.9833069  23.2693937  57.6009023  41.4923577
  27.2259509  59.6187810  44.6387906  26.9467101  59.1632321  45.7503160
  28.4118681  60.2076324  44.4182603  28.6179838  60.6407971  43.5381884
  29.3968096  60.3085494  45.4646927  29.5457326  59.3149504  45.8625095
  30.7135433  60.8266116  44.8847672  30.5682675  61.8538474  44.4818423
  31.0060629  60.1641897  44.0401138  31.8736611  60.8449586  45.8815309
  31.6196617  61.5029607  46.7496044  32.1836828  59.4418727  46.3948386
  32.2918685  58.7538026  45.5296067  31.3627431  59.0808258  47.0499889
  33.1309547  59.4471044  46.9721038  33.0993996  61.4012421  45.1736873
  32.8477335  62.3964704  44.7627177  33.3936252  60.7884112  44.3061781
  33.9492334  61.4743777  45.8897881  28.9771990  61.1805321  46.6293633
  29.0947759  60.7930853  47.7896926  28.4187540  62.3679627  46.3517550
  28.2959557  62.6734249  45.4051624  27.9457641  63.2637842  47.3843228
  28.7461661  63.3905520  48.1020748  27.5950714  64.6164376  46.7801888
  26.9906426  64.4567514  45.8541233  26.7682731  65.4733718  47.7557094
  27.2726379  65.5138724  48.7448186  25.7486139  65.0528581  47.8761484
  26.6676917  66.5079540  47.3673977  28.8902007  65.3432807  46.3707220
  29.5231553  64.6458114  45.7771339  29.4469640  65.6348399  47.2895904
  28.6296692  66.5827574  45.5198527  28.1799189  67.3883723  46.1400770
  27.9386919  66.3477618  44.6828840  29.5871799  66.9538622  45.1006481
  26.7991613  62.6855605  48.1768055  26.8007785  62.6892656  49.4052661
  25.8064298  62.0966738  47.4933799  25.8181308  62.0634964  46.4909373
  24.6881675  61.4625116  48.1450765  24.2272270  62.1946066  48.7992355
  23.6926394  61.0032959  47.0558456  24.1861821  60.3202324  46.3430264
  23.3026024  61.8950169  46.5071642  22.5658555  60.2182266  47.6288891
  21.6987311  60.8717258  48.4289011  21.9027742  61.9498527  48.4711480
  20.5418312  60.1663740  48.8765173  19.6561994  60.4234598  49.3864085
  20.2673783  58.8787802  48.6523442  19.3307150  58.4969790  49.0637699
  22.3926831  58.8374569  47.4999135  23.1529871  58.2856620  47.0147609
  21.2528304  58.1835223  48.0161710  21.0976786  57.1364322  47.9703830
  25.0913385  60.3014246  49.0359633  24.5867597  60.1276441  50.1464204
  26.0341605  59.4777034  48.5481551  26.4590894  59.6508726  47.6545490
  26.5145875  58.3511550  49.3112748  25.6505166  57.7875242  49.6380845
  27.4116995  57.4404953  48.4529140  26.8538861  57.1571583  47.5335012
  27.6581657  56.5195955  49.0216747  28.6151749  58.0855097  48.0526901
  28.3741851  58.9002677  47.5889925  27.2332329  58.7722359  50.5697041
  27.0424999  58.1809198  51.6343384  28.0583973  59.8361116  50.4938089
  28.2411924  60.2934502  49.6197063  28.7015036  60.3760272  51.6688196
  29.2218728  59.5701984  52.1634863  29.6891744  61.4955669  51.3041079
  29.9700210  62.0580076  52.2259528  29.1927706  62.1932061  50.5933602
  31.0006127  61.0376796  50.6583773  30.8092709  60.4396098  49.7379962
  31.7713489  62.2753777  50.2497220  31.9189988  62.8892596  51.1555597
  31.2202768  62.8962234  49.5214085  32.7394018  61.9546692  49.8213739
  31.8391331  60.2134159  51.6360779  31.2817201  59.2981283  51.9127331
  32.0446207  60.8003360  52.5577030  32.8032730  59.9181196  51.1698585
  27.7280963  60.9189962  52.6889082  27.8483233  60.6569322  53.8855990
  26.7121029  61.6742303  52.2348957  26.5999510  61.8624918  51.2548032
  25.7257480  62.2503984  53.1143150  26.2464764  62.7677097  53.9059593
  24.8531956  63.2227018  52.3266888  24.4202877  62.7182946  51.4334284
  23.7020889  63.6900797  53.1708035  24.0991455  64.0284881  54.1539200
  22.9699049  62.8669811  53.3030746  23.1616410  64.5416170  52.7276587
  25.6335019  64.4568248  51.8560131  24.9377004  65.1272355  51.3015679
  26.4264519  64.1192142  51.1649687  26.2845599  65.2465204  52.9867389
  26.9982737  64.6081813  53.5476621  25.5151635  65.6340909  53.6889756
  26.8485318  66.0992747  52.5592665  24.9105360  61.2025417  53.8372038
  24.7507658  61.2398968  55.0567839  24.4250925  60.1880458  53.1065463
  24.6138346  60.1186398  52.1228465  23.6246004  59.1358945  53.6893623
  22.8676050  59.6044072  54.3044615  22.9461614  58.3265520  52.5971076
  23.6992885  57.9851097  51.8484252  22.2146381  57.1072768  53.1655791
  21.5561524  57.4115392  54.0079239  22.9421097  56.3495769  53.5223407
  21.5835427  56.6485545  52.3734125  21.9200155  59.2217548  51.8914852
  22.4147531  60.0962630  51.4217928  21.1526168  59.5757669  52.6110511
  21.4179454  58.6370456  51.0911941  24.4176084  58.2798673  54.6470118
  23.9637653  57.9385375  55.7380378  25.6690198  57.9578409  54.2861250
  26.0630232  58.2734037  53.4205165  26.5341443  57.1766168  55.1491332
  25.9862729  56.2933412  55.4532051  27.7894954  56.7549593  54.4170541
  28.3734204  57.6483750  54.0948679  27.4368504  56.0053509  53.2664013
  27.1593138  56.6658750  52.6114487  28.6676277  55.8569545  55.2822788
  28.1052837  54.9431119  55.5709888  28.9930875  56.3831391  56.1991688
  29.5687495  55.5539210  54.7089534  26.8810924  57.8902373  56.4308270
  26.8770781  57.3036968  57.5132517  27.1614140  59.2052720  56.3721001
  27.1225167  59.7095728  55.5053463  27.4915158  59.9703395  57.5623998
  28.2379616  59.4313150  58.1187355  28.0024786  61.3669113  57.1545260
  27.2094023  61.9323322  56.6185603  28.8778427  61.2490517  56.4862642
  28.4417333  62.1517233  58.3421400  29.6308895  61.8272317  59.0048537
  30.2547496  61.0296720  58.6380473  29.9862699  62.4999186  60.1746241
  30.9452955  62.3073549  60.6264054  29.1957509  63.5520979  60.6466489
  29.6468685  64.3453874  61.7141817  30.5324387  64.0536450  61.9245530
  27.6789447  63.2293257  58.7935727  26.7841427  63.4912101  58.2638791
  28.0866034  63.9493426  59.9145972  27.6178349  64.8627434  60.1868844
  26.3334728  60.0211710  58.5142865  26.4334232  60.0018519  59.7356947
  25.1549076  59.9982829  57.9564605  25.0231336  60.3037622  57.0008736
  23.9378403  60.2541859  58.8179786  24.1933644  60.8749740  59.7319650
  22.6276459  60.5832892  58.0344562  21.7512771  61.0325640  58.5610223
  22.4610644  60.3188617  56.9762222  23.5162807  61.8178017  57.7874941
  23.6057718  62.1372269  56.4904647  23.4329641  59.0721662  59.4007590
  22.8086683  59.1240538  60.4582259  23.6813441  57.9695039  58.7123199
  24.1133310  57.9971935  57.8002746  23.3587804  56.7145338  59.3120214
  22.4320980  56.8361358  59.8562943  23.1732442  55.6457694  58.2516984
  24.0743342  55.6198773  57.5936371  22.9763132  54.2657534  58.8951407
  22.0642679  54.2762943  59.5306992  23.8510321  53.9717904  59.5053165
  22.8444807  53.4995344  58.1034752  21.9360759  55.9675428  57.3887614
  22.0119864  57.0051971  56.9986307  21.0308782  55.9024810  58.0343577
  21.7749058  55.0117448  56.2065090  21.4917370  53.9964580  56.5580804
  22.7301851  54.9383353  55.6426593  20.9770792  55.3774654  55.5270882
  24.3894118  56.3427689  60.3562509  24.0561785  55.8376522  61.4245750
  25.6797756  56.6441665  60.1123946  25.9605568  57.0705360  59.2487260
  26.7269345  56.3344650  61.0661642  26.6102666  55.2957534  61.3513968
  28.1120685  56.5665198  60.4216642  28.3232972  57.6549946  60.3666383
  28.1164512  56.1376559  59.3994574  29.2027962  55.8715459  61.2319956
  28.9558619  55.0502200  62.1081596  30.4628133  56.2592728  60.9666358
  31.2164825  55.8168749  61.4380360  30.6204576  56.9159647  60.2334663
  26.6136397  57.1626097  62.3376859  26.9544480  56.7255801  63.4358656
  26.1366187  58.4160535  62.2057129  25.8434021  58.7753084  61.3132939
  25.9638530  59.2673172  63.3564774  26.8986711  59.2680255  63.9023175
  25.6158859  60.7009206  62.9142061  24.6690541  60.7184219  62.3369746
  26.4269655  61.0954770  62.2617117  25.5223637  61.3657142  63.7999154
  24.9195388  58.7445393  64.3224188  25.1168094  58.7324860  65.5356445
  23.7782339  58.2640505  63.7971756  23.6690770  58.2156093  62.8013700
  22.6626962  57.8098441  64.5969436  22.8134602  58.1200539  65.6215068
  21.3493874  58.4074958  64.0775289  20.4975656  58.0512267  64.7035071
  21.1806125  58.0664158  63.0286805  21.3937512  59.9280111  64.1244330
  20.4946901  60.3176090  63.6975292  22.2356719  60.3242137  63.5181741
  21.3845307  60.4921925  65.5371396  22.3015347  60.1146951  66.0394590
  20.4965468  60.0955525  66.0855314  21.4622518  62.0209442  65.5520088
  22.2602168  62.3775032  64.8674055  21.5829179  62.3858447  66.5912277
  20.2749231  62.6167550  65.0546796  19.4566977  62.2978463  65.6452994
  20.0048872  62.2808367  64.1012918  20.2064236  63.6528155  65.0624673
  22.5606610  56.3094701  64.6295497  21.4756323  55.7290781  64.5651917
  23.7094999  55.6260934  64.7144214  24.5849708  56.0936734  64.8445582
  23.7440202  54.1910061  64.6302347  23.1472574  53.8915020  63.7781738
  25.1825364  53.7073846  64.4398362  25.8151231  54.0214519  65.3001324
  25.6161290  54.1385554  63.5118077  25.2066295  52.5990960  64.3598914
  23.1405216  53.5270007  65.8461183  22.4539624  52.5157895  65.7502025
  23.3094145  54.1151723  67.0394389  23.8722312  54.9317822  67.1402122
  22.8510242  53.4513339  68.2389231  23.0554227  52.3880476  68.1669440
  23.5741766  54.0560347  69.4555074  23.1433168  53.6530943  70.3956173
  23.4811317  55.1615931  69.4457612  25.0515719  53.6911980  69.4197131
  25.4301295  52.6486310  68.8406208  25.8132321  54.4041996  70.1217158
  21.3554397  53.5875894  68.4288851  20.7062237  52.7761160  69.0779162
  20.7512617  54.6364630  67.8381165  21.2757031  55.3050755  67.3228276
  19.3204696  54.8136099  67.9201772  18.9753812  54.4434083  68.8767063
  18.9696400  56.2901554  67.7574745  19.2382096  56.6537008  66.7399749
  17.4626231  56.5008413  68.0004084  17.1292548  55.9978110  68.9308414
  16.8868589  56.0940321  67.1423647  17.2560728  57.5890662  68.0949743
  19.8127510  57.1279898  68.7267669  20.8759765  57.1617183  68.4363875
  19.8189260  56.6374457  69.6941402  19.4016368  58.1564483  68.8263905
  18.6067342  53.9936194  66.8664971  17.5730922  53.3727864  67.1300858
  19.1610149  53.9513037  65.6386290  20.0293010  54.4028267  65.4235917
  18.5128804  53.2536452  64.5549283  17.4616274  53.4950852  64.5656639
  19.1260878  53.6392118  63.1953950  18.7813555  52.9224633  62.4127257
  20.2320203  53.5707739  63.2863343  18.7835098  55.0401598  62.6679607
  19.0558852  55.8143239  63.4249957  19.5803778  55.2861302  61.3869032
  19.3208245  54.5168613  60.6270507  20.6691781  55.2126043  61.6004564
  19.3535183  56.2896631  60.9744546  17.2956239  55.1421861  62.3607083
  16.7143745  54.9674338  63.2853574  17.0055289  54.3692258  61.6166367
  17.0456836  56.1486217  61.9676575  18.5931500  51.7524899  64.6710175
  17.7137563  51.0537148  64.1694957  19.6216663  51.2187632  65.3377228
  20.3221868  51.7926909  65.7593663  19.8026985  49.7933335  65.4588653
  19.0281993  49.2688465  64.9133803  21.1810572  49.3451383  64.9315718
  21.3114848  48.2497081  65.0464737  21.9781745  49.8813091  65.4947028
  21.3405302  49.6726758  63.4766912  20.7509663  48.8678610  62.4955032
  20.1497409  48.0334682  62.7893686  20.9190153  49.1483319  61.1372822
  20.4477970  48.5160749  60.4007286  21.6916896  50.2463556  60.7445592
  21.8209123  50.4709534  59.6987956  22.1274183  50.7553929  63.0646917
  22.6084747  51.3662955  63.8029706  22.2993096  51.0518272  61.7116940
  22.8983825  51.9014209  61.4233366  19.6857477  49.3897256  66.9142904
  20.2126939  50.0289725  67.8172769  18.9644853  48.2861433  67.1827563
  18.5950189  47.7418436  66.4426969  18.6139687  47.8920285  68.5284297
  19.0309816  48.5968175  69.2376549  17.0928525  47.8432304  68.7210970
  16.6574273  47.0954124  68.0202380  16.7283073  47.4414928  70.1654155
  17.2706769  48.0851852  70.8918593  16.9743529  46.3823276  70.3676484
  15.6398231  47.5938855  70.3410057  16.4550628  49.2098791  68.3819812
  15.3542746  49.1455327  68.5227031  16.6566401  49.4599944  67.3175625
  16.9800120  50.3499738  69.2589633  18.0791100  50.4593443  69.1371272
  16.7668912  50.1532603  70.3309216  16.5109468  51.3099387  68.9610053
  19.2624118  46.5433461  68.7923328  19.1931031  45.6192536  67.9763459
  19.9315862  46.4038732  69.9510811  19.9513472  47.2020101  70.5605281
  20.4962582  45.1626737  70.4702252  20.9210570  45.4592499  71.4050502
  19.4140573  44.1257907  70.7695849  18.9910150  43.7391868  69.8215378
  18.5970836  44.5692420  71.3793659  19.8541987  43.2875651  71.3411719
  21.7691768  44.5019952  69.9623462  22.8545578  44.9697584  69.9289148
  21.9359051  43.2299883  69.9100169  21.9107060  42.9358332  70.8516720
  23.1392122  42.8612993  69.1709461  23.3654727  43.4781278  68.2611389
  22.9234186  41.8355504  68.8526784  24.0923584  42.8847553  69.7690718
  47.9873366  45.1373757  79.0694916  48.5643471  44.2285716  79.3523064
  47.3269034  45.4394757  79.9057411  48.6836512  45.9662360  78.8365239
  47.1405017  44.8332207  77.9166053  47.1352817  43.7138632  77.4230174
  46.3702214  45.8263617  77.4529629  46.3639201  46.7223873  77.8866984
  45.4832268  45.6247329  76.3264772  44.8149267  44.8032630  76.5536208
  44.6430507  46.8885557  76.0290520  43.8516148  46.6187380  75.2943053
  45.3052734  47.6583152  75.5687871  43.9578853  47.5514435  77.2444714
  44.7326509  47.8805183  77.9773764  43.1832984  48.7954746  76.8005782
  42.2913136  48.4810024  76.2214391  43.8214358  49.4421094  76.1674186
  42.8381123  49.3754435  77.6822077  42.9849510  46.6157428  77.9604116
  43.4417220  46.1806858  78.8707141  42.6546441  45.7912166  77.2949541
  42.0705548  47.1686126  78.2730960  46.2457554  45.2294699  75.0699181
  46.7190242  46.0467917  74.2940649  46.3635260  43.9295852  74.8169178
  46.0819065  43.2673812  75.5098042  47.1151574  43.4436628  73.6759579
  48.0492852  43.9921474  73.5833162  47.3933352  41.9597192  73.8444282
  46.4544531  41.3665213  73.8959411  48.1409904  41.7797830  75.0369521
  47.6548115  42.1984979  75.7538962  48.2438796  41.3998546  72.7163312
  49.1817964  41.9650762  72.7598099  47.7954777  41.5403237  71.7165070
  48.4920766  40.3287935  72.8778380  46.3318387  43.7013049  72.4198025
  46.8858557  43.9111631  71.3443453  44.9882621  43.7384597  72.5227487
  44.5465876  43.6845312  73.4152250  44.1353381  43.8968842  71.3629048
  44.4235317  43.1591822  70.6276051  42.6660489  43.6661033  71.7736351
  41.9911835  43.8434085  70.9047403  42.3944674  44.3819942  72.5832046
  42.3919050  42.2381819  72.2789377  43.1033778  41.9962927  73.1001614
  40.9883339  42.1050048  72.8489311  40.2113056  42.2268141  72.0675604
  40.9003416  42.8630325  73.6167141  40.8127660  41.1489300  73.3761242
  42.5637935  41.2232641  71.1654555  43.6373517  41.1062534  70.9163609
  42.0000759  41.5405064  70.2629320  42.1708040  40.2469169  71.5101508
  44.2384875  45.2422185  70.6715317  44.4811394  45.3279432  69.4699137
  44.0770465  46.3340059  71.4374042  43.9497516  46.2753309  72.4200240
  44.0521214  47.6633002  70.8707736  43.3859411  47.6554342  70.0168079
  43.5453014  48.6765833  71.9243313  43.4832026  49.6686012  71.4241288
  44.2831321  48.7382163  72.7540775  42.1592971  48.3568285  72.5190240
  42.1925370  47.3610588  73.0146791  41.4161929  48.3052038  71.6906615
  41.6935963  49.4097322  73.5440241  41.6610852  50.4047463  73.0442365
  42.4545004  49.4710801  74.3489213  40.3297854  49.0673712  74.1418597
  40.3591338  48.0838218  74.6628449  39.5591570  49.0396397  73.3392764
  39.9434805  50.1027741  75.1176522  39.9159716  51.0298546  74.6435045
  40.6576305  50.1163401  75.8708890  39.0236108  49.8781039  75.5291029
  45.4048596  48.1085969  70.3482537  45.5418669  48.5891863  69.2235445
  46.4653681  47.9031083  71.1530471  46.3711422  47.4990977  72.0600422
  47.8054339  48.2526034  70.7409170  47.7744498  49.2468433  70.3166050
  48.7839534  48.2343031  71.9355194  49.8256276  48.3992707  71.5824556
  48.7103948  47.2589798  72.4644543  48.4594599  49.3391816  72.9060693
  48.8486165  50.6618449  72.6450699  49.3607302  50.9049300  71.7269554
  48.5694364  51.6755904  73.5689891  48.8457449  52.6898823  73.3469812
  47.9169612  51.3776291  74.7655125  47.6452618  52.3952654  75.6888174
  48.2319782  53.1162994  75.4816810  47.8119212  49.0671599  74.1199495
  47.5318057  48.0720907  74.3600455  47.5246946  50.0725257  75.0419254
  47.0298715  49.8396596  75.9741283  48.3178482  47.3642886  69.6295181
  49.0570141  47.7928667  68.7463141  47.9080553  46.0811272  69.6078234
  47.3381905  45.6910195  70.3307924  48.2725097  45.1797548  68.5303192
  47.9682230  44.1799538  68.7950623  49.3303665  45.2698123  68.3969705
  47.6471803  45.5363234  67.2146717  48.3201172  45.5713123  66.1850599
  46.3438680  45.8840338  67.2145032  45.7991797  45.8667251  68.0559783
  45.6705636  46.3496737  66.0255536  45.8422873  45.6254074  65.2399256
  44.1665298  46.4925354  66.2838792  43.9748502  47.2264586  67.0953183
  43.7524120  45.5078748  66.5928394  43.6461396  46.8240246  65.3590991
  46.2416341  47.6532425  65.5263156  46.4365396  47.8550362  64.3316278
  46.5965337  48.5579447  66.4512026  46.4173133  48.3885564  67.4235728
  47.2844955  49.7717878  66.1128367  46.6804992  50.2789175  65.3772876
  47.4526693  50.6304248  67.3819128  48.1009894  50.0888119  68.1040849
  46.4543045  50.7432734  67.8592687  48.0553595  52.0048779  67.1110593
  49.0576606  51.8831234  66.6399272  48.2049694  52.5251226  68.0875375
  47.1365763  52.8324690  66.2081702  46.8768433  52.2485665  65.3009769
  47.7070998  53.7037360  65.8492159  45.8748347  53.2469091  66.9591899
  46.1452311  53.7980281  67.8882220  45.2689127  52.3535791  67.2241049
  45.0445566  54.1210493  66.1125793  44.7776343  53.6479284  65.2240979
  45.5735976  54.9776069  65.8506958  44.1942012  54.4054541  66.6359415
  48.6279000  49.5364541  65.4523477  48.9839829  50.2067881  64.4849829
  49.3990781  48.5552865  65.9329663  49.0799760  47.9948363  66.7006494
  50.6650058  48.2093605  65.3277293  51.2363000  49.1211273  65.2186225
  51.4385440  47.2177356  66.2067920  52.3505905  46.8657965  65.6770263
  50.7835943  46.3456099  66.4280641  52.3565590  47.0568113  68.5414656
  52.4687897  46.0678917  68.5303088  51.8769685  47.8200653  67.5056686
  52.6566192  47.9018483  69.5537838  53.0496982  47.5471123  70.5074720
  52.4073880  49.1581202  69.2386620  51.9042311  49.1077443  67.9487460
  51.6053898  50.0196765  67.4451821  50.5336194  47.6407231  63.9359167
  51.3424457  47.9071297  63.0525977  49.4927919  46.8267683  63.6976437
  48.8489021  46.5679903  64.4244102  49.2113104  46.2967429  62.3786983
  50.1223364  45.8450397  62.0133467  48.1142321  45.2437344  62.4324532
  47.2051493  45.6621676  62.9226376  47.7492304  44.7420215  61.0286149
  48.6667836  44.4536548  60.4710550  47.2085627  45.5260560  60.4596307
  47.0981286  43.8440188  61.1078919  48.6063348  44.0549478  63.2657289
  49.0134510  44.3847676  64.2400920  49.3977787  43.5057482  62.7164580
  47.7673911  43.3525065  63.4581207  48.8995954  47.3958107  61.3870381
  49.3539615  47.3895035  60.2465743  48.1531135  48.4237403  61.8097468
  47.7658720  48.4454462  62.7336409  47.8893409  49.5669436  60.9667454
  47.6155756  49.1992057  59.9919600  46.7622144  50.3684200  61.5447994
  47.0106941  50.7372193  62.5660951  46.4939196  51.5796311  60.6846649
  46.3188493  51.2908310  59.6200452  47.2743131  52.3600445  60.7149932
  45.5625985  52.0196632  61.0998488  45.4872147  49.5141633  61.6250380
  44.6510290  50.1480373  61.9856099  45.6424995  48.7039747  62.3596240
  45.0861098  48.8779779  60.2953294  45.8939022  48.2218279  59.9119719
  44.8548195  49.6635380  59.5447245  44.1984107  48.2425716  60.4621012
  49.1066380  50.4169778  60.7105195  49.3691011  50.8690272  59.5936320
  49.9528845  50.5799290  61.7374574  49.7293806  50.2219791  62.6471491
  51.1988945  51.2931860  61.6062961  50.9864503  52.2557674  61.1569223
  51.8547177  51.5070702  62.9788088  52.9207084  51.8027479  62.8453788
  51.8289078  50.5440160  63.5346257  51.1727758  52.5915652  63.8199471
  50.1035134  52.3203765  63.9584512  51.1951598  53.5473034  63.2499115
  52.0015259  52.7748474  65.4253318  50.9612375  54.0885545  66.1131980
  49.8879175  53.8344067  66.0307271  51.1304422  55.0528377  65.5889588
  51.2061586  54.2302549  67.1889140  52.1943499  50.6334985  60.6839018
  53.0596912  51.3057073  60.1266868  52.0725732  49.3167432  60.4491383
  51.4742273  48.7342426  61.0034657  52.8138090  48.7147026  59.3661484
  53.6523680  49.3377722  59.1017008  53.3314645  47.3365794  59.7783357
  53.7454541  46.7987345  58.8944439  52.4887305  46.7350834  60.1910042
  54.4429849  47.4237438  60.8295049  54.0551517  47.9520871  61.7333819
  54.8601911  46.0162380  61.2183062  55.7706402  45.7180603  60.6582000
  54.0474470  45.3152876  60.9390957  55.0541036  45.9584586  62.3085300
  55.6601181  48.1839881  60.3035069  55.4211383  49.2620536  60.2021625
  55.9437930  47.7780904  59.3105881  56.5095894  48.0631659  61.0082104
  52.0442451  48.5601010  58.0798080  52.6417266  48.3757806  57.0201393
  50.7074816  48.6696152  58.0819411  50.1887537  48.7591721  58.9374135
  49.9721682  48.7301443  56.8360627  50.3465513  47.9535298  56.1955822
  48.4464034  48.6295701  57.0540910  47.8799180  49.1634610  56.2609624
  48.1883859  49.0642908  58.0389407  47.9280845  47.2332778  57.0326300
  48.7373052  46.1225044  56.7446168  49.7881032  46.2066864  56.5428371
  48.2034723  44.8425901  56.6980616  48.8586265  44.0124495  56.4804792
  46.8394137  44.6578000  56.9190429  46.4207456  43.6698678  56.8677319
  46.5561268  47.0328556  57.2547218  45.9128829  47.8787334  57.4481640
  46.0129712  45.7462513  57.2092664  44.9627082  45.5851784  57.3964699
  50.2194431  49.9396932  55.9967120  50.3361413  49.8547188  54.7700280
  50.2655246  51.1105095  56.6421337  50.2114192  51.1429843  57.6427542
  50.3466764  52.3613676  55.9326802  49.5546694  52.3575552  55.1926517
  50.1070621  53.5323122  56.8766335  50.7913556  53.4826264  57.7527218
  50.3175414  54.8684351  56.1550826  49.7325478  54.8809486  55.2113499
  51.3933031  55.0216932  55.9323185  49.9588146  55.7071433  56.7889575
  48.6754041  53.4659343  57.4156872  48.4956787  52.5358479  57.9908467
  47.9434787  53.5303564  56.5826656  48.5083207  54.3261382  58.1035812
  51.6144981  52.5283267  55.1141142  51.4828754  52.7806668  53.9176462
  52.8506278  52.3333114  55.5713822  53.2535115  51.9852010  56.9383254
  53.4475419  50.8894296  56.9979439  52.5402719  52.2912294  57.7318573
  54.0054646  52.6846814  54.7571940  53.8451133  53.6500756  54.2995069
  55.1827808  52.6673511  55.7310724  55.8734079  53.5182602  55.5707754
  55.7373789  51.7110058  55.7070720  54.5560809  52.7339553  57.1082633
  55.2187285  52.2584467  57.8579507  54.3597026  53.7979314  57.3574942
  54.2182697  51.7075187  53.6429851  54.7165080  52.0856950  52.5871113
  53.8883720  50.4271447  53.8674938  53.5362028  50.1277739  54.7533408
  53.9565832  49.4173885  52.8347320  54.9552019  49.4212916  52.4208760
  53.6426004  48.0538672  53.4331982  52.6619292  48.0769729  53.9660232
  53.5978836  46.9753016  52.3470225  54.5087718  47.0384008  51.7132013
  52.6930272  47.1008725  51.7153556  53.5630148  45.9707554  52.8239349
  54.7307088  47.6993786  54.4558713  54.7519387  48.4394400  55.2822431
  55.7264661  47.6756766  53.9639563  54.5233302  46.7012779  54.8978915
  53.0312453  49.7494357  51.6833459  53.4041791  49.7070077  50.5135062
  51.8040782  50.1798844  52.0049561  51.5232511  50.2619899  52.9609355
  50.8419692  50.6183432  51.0193565  50.7427687  49.8386625  50.2768394
  49.5037698  50.8540563  51.6894752  49.5922574  51.6093704  52.5054133
  49.0141646  49.6420874  52.2429996  49.5020372  49.5143542  53.0691999
  48.4760322  51.3458075  50.6930929  48.4488023  50.7140275  49.7814192
  48.7161894  52.3903009  50.3981366  47.4621617  51.3371150  51.1483410
  51.2959598  51.8395293  50.2508315  51.2113374  51.9007594  49.0275099
  51.8547941  52.8445109  50.9408942  51.9714770  52.7965450  51.9357841
  52.3262910  54.0473942  50.2886417  51.5380654  54.3958709  49.6299710
  52.6853760  55.1399794  51.3074484  53.4984793  55.7990258  50.9475174
  52.9716072  54.6577640  52.2694118  51.5471359  56.0637966  51.6353382
  51.1024746  56.4839017  50.6939497  50.5756932  55.2451314  52.4321574
  50.8239610  54.8246034  53.3980515  49.9323664  54.5777622  51.8033038
  50.0372907  56.0600660  52.8860402  51.9810610  57.2469934  52.5037122
  52.7615357  57.8185886  51.9672118  52.3952802  56.8484842  53.4547474
  51.1290591  57.9256568  52.7403312  53.5174117  53.8171536  49.4003301
  53.6121996  54.3803058  48.3141098  54.4554999  52.9572663  49.8236821
  54.3923409  52.5284771  50.7286658  55.5779890  52.5774672  48.9912972
  56.0895502  53.4778052  48.6820173  56.5385621  51.6772354  49.8055026
  55.9657140  50.7837925  50.1451142  56.8419525  52.2382742  50.7120645
  58.0466978  51.1650946  48.9293400  58.5846554  52.3646847  48.8578989
  55.1470158  51.8781151  47.7198952  55.5697001  52.2179252  46.6172989
  54.2167201  50.9189284  47.8277483  53.8338337  50.6443045  48.7112904
  53.6979557  50.2478196  46.6612687  54.5351981  49.8765031  46.0844110
  52.8077530  49.0792946  47.0612419  52.3260597  48.6498648  46.1488663
  52.0095353  49.4493484  47.7462180  53.5591727  47.9529340  47.7614087
  54.0318485  48.3170340  48.6956904  54.3800851  47.5668523  47.1216659
  52.3286389  46.6972906  48.1058599  53.3128703  45.5273309  49.0054321
  54.0074064  46.0496269  49.6938160  53.8976986  44.9154251  48.2897864
  52.6451954  44.8643306  49.5923170  52.9171660  51.1395304  45.7356612
  52.9765239  51.0010916  44.5152590  52.1627437  52.0991236  46.2933454
  52.1145944  52.2162259  47.2893240  51.4656278  53.0789690  45.4916770
  50.8653283  52.5473725  44.7648571  50.5596237  53.9062327  46.3523315
  51.0427639  54.1848391  47.3196265  50.0500998  55.1874905  45.6728333
  49.6457701  54.9428177  44.6670629  50.8756348  55.9198536  45.5786268
  49.2306911  55.6530190  46.2663404  49.3632956  53.0333204  46.6320307
  49.5646025  52.1371612  47.2504636  48.7741371  52.7740746  45.7288493
  48.7516721  53.7386128  47.1859259  52.3837091  53.9485831  44.6875071
  52.1540275  54.1944460  43.5032766  53.4905420  54.4049776  45.2990165
  53.6708948  54.1890509  46.2613554  54.4880769  55.1837528  44.5965817
  53.9857274  56.0185741  44.1273237  55.5386615  55.7114385  45.5695864
  55.9129830  54.8825611  46.2154431  56.7244828  56.3419365  44.8284500
  56.3479782  57.0727205  44.0790047  57.3255321  55.5638773  44.3168982
  57.3682995  56.8860332  45.5525782  54.9020798  56.7865185  46.4623621
  54.0548388  56.3674443  47.0409681  54.5297010  57.6261442  45.8373948
  55.6600363  57.1770580  47.1758405  55.1272355  54.4128909  43.4572715
  55.2626894  54.9133644  42.3350002  55.5008228  53.1425890  43.7039181
  55.3425276  52.7236653  44.6028591  56.1034384  52.3047596  42.6895329
  56.9283227  52.8544027  42.2581133  56.6342680  51.0151993  43.3083722
  55.8225628  50.4917211  43.8675583  57.1901645  50.0709539  42.2330133
  57.8978333  50.6184798  41.5737193  56.3662106  49.6472368  41.6235863
  57.7412335  49.2370733  42.7214546  57.7556318  51.3602692  44.2983551
  57.3500853  51.8513189  45.2027675  58.5074157  52.0259440  43.8300944
  58.2786201  50.4410276  44.6195098  55.1699907  52.0210505  41.5281853
  55.5420696  52.1329522  40.3590476  53.9049992  51.6767726  41.8200041
  53.5741604  51.6343527  42.7688594  52.9296019  51.3548197  40.7982614
  53.4025095  50.6859865  40.0902314  51.7339971  50.6498312  41.4256851
  51.3826618  51.2178349  42.3180911  50.5691169  50.4980050  40.4486428
  50.9245778  50.0535644  39.4964456  50.0971458  51.4787629  40.2442673
  49.8061893  49.8137209  40.8832893  52.1615684  49.2403706  41.8595365
  52.9772821  49.2897162  42.6070083  52.4991588  48.6637395  40.9713187
  51.2897902  48.7150732  42.3085223  52.5383146  52.5607831  39.9719455
  52.4034662  52.5021819  38.7481187  52.3960941  53.7365965  40.6123256
  52.5236435  53.8188584  41.6059768  52.1029860  54.9545116  39.8917550
  51.2617975  54.7611948  39.2402761  51.7535411  56.0875451  40.8637241
  52.6025279  56.2925897  41.5505195  50.8729529  55.7933727  41.4757784
  51.5052502  57.0177716  40.3074161  53.2352463  55.3790465  38.9902454
  53.0338455  55.8491739  37.8704967  54.4809931  55.1946626  39.4541531
  54.6389796  54.8181534  40.3691921  55.6499897  55.4650514  38.6433382
  55.5670827  56.4717942  38.2533608  56.9134891  55.3469336  39.4721488
  56.9899481  54.3299766  39.9251263  56.9139937  56.3077649  40.5225476
  56.2960057  55.9599629  41.1888506  58.1463416  55.5971110  38.6093610
  58.1172410  56.6187123  38.1737526  58.2397516  54.8504063  37.7989207
  59.0552838  55.5037595  39.2300660  55.7442586  54.5603170  37.4350054
  56.0110009  55.0081148  36.3177027  55.5056825  53.2495011  37.6176747
  55.2626634  52.8784322  38.5176577  55.5581628  52.3053427  36.5195980
  56.4883366  52.4667318  35.9904089  55.5475894  50.8778598  37.0383132
  54.7043684  50.7590998  37.7598560  55.3713803  49.8505065  35.9078242
  56.2157452  49.9358027  35.1910098  54.4180155  50.0043020  35.3675708
  55.3698433  48.8202049  36.3206382  56.8727521  50.6093973  37.7687883
  57.0808289  51.4290518  38.4904076  57.7005619  50.5795030  37.0232809
  56.8479583  49.2962655  38.5359968  56.8588317  48.4354121  37.8334104
  55.9388384  49.2380167  39.1728639  57.7481041  49.2463485  39.1805100
  54.4876323  52.5573054  35.4909489  54.7482262  52.5240221  34.2875733
  53.2566122  52.8624401  35.9391515  53.0376621  52.9114216  36.9180334
  52.1902316  53.1082033  34.9996234  52.2637220  52.3783509  34.2059550
  50.8185522  52.9848733  35.6943532  50.0157224  53.3373582  35.0042059
  50.8141433  53.6237027  36.6047860  50.4825666  51.5501735  36.1010027
  49.5725855  51.5648393  36.7417003  51.3139877  51.1237784  36.7098849
  50.2286402  50.6850562  34.8658745  51.1613235  50.6531696  34.2581464
  49.4238683  51.1682415  34.2640695  49.8017237  49.2750003  35.2488251
  48.8394538  49.3012341  35.8008256  50.5862060  48.8306130  35.8837734
  49.6638601  48.4424423  34.0499900  50.4327009  47.7393889  34.0165643
  49.6875944  49.0397323  33.2033699  48.7369225  47.9188780  34.0436516
  52.2734023  54.4363311  34.2930892  51.7779572  54.5807495  33.1777791
  52.9240923  55.4424490  34.9033019  53.3500108  55.3293912  35.8039873
  52.9266058  56.7576817  34.2879761  52.1478514  56.8174978  33.5394799
  52.6549579  57.8665691  35.3388448  51.6981721  57.6254507  35.8575787
  52.5410227  58.8487456  34.8301251  53.6732780  57.9533014  36.3362897
  53.5215291  57.1944492  36.9259602  54.2058009  57.0735305  33.5435422
  54.1768263  57.5416216  32.4079059  55.3800767  56.8223307  34.1526784
  55.4218701  56.3424722  35.0281799  56.6246479  57.3366924  33.6272024
  56.4554041  58.3154644  33.2117342  57.6594443  57.4549897  34.7434744
  57.6964029  56.5096832  35.3290656  59.0547887  57.7459717  34.1866242
  59.0036301  58.6038705  33.4816118  59.4548169  56.8609633  33.6596385
  59.7423907  58.0136318  35.0167091  57.2637463  58.6002037  35.6889358
  56.2740825  58.3996260  36.1478147  57.2144608  59.5603302  35.1317139
  58.0129968  58.6897316  36.5053962  57.1283667  56.5000707  32.4778847
  57.5058967  57.0050368  31.4248033  57.1497012  55.1613135  32.6628574
  56.8737387  54.8205559  33.5576220  57.4011495  54.1508665  31.6346557
  57.2821314  53.1967886  32.1324368  56.4260134  54.1847624  30.4296359
  55.3797121  54.2247036  30.8087765  56.5475954  53.2579422  29.8253686
  56.6744083  55.3046066  29.5815210  56.7057754  56.0717674  30.1935530
  58.8064197  54.1351353  31.0823869  59.1534677  53.3181433  30.2336155
  59.7099541  54.9814947  31.5928030  59.4175154  55.8059363  32.0804618
  61.1321463  54.7760942  31.4434487  61.3531383  54.6779342  30.3885608
  61.9029040  55.9788133  32.0252915  61.5087032  56.2229543  33.0337903
  61.7739009  56.8637022  31.3644746  63.3756703  55.7146139  32.1643184
  64.2020855  55.7055285  31.0351833  63.7804930  55.9113659  30.0631565
  65.5761804  55.4787925  31.1673430  66.2067498  55.5124745  30.2929167
  66.1290810  55.2561775  32.4334698  67.1920898  55.1151335  32.5363859
  63.9315390  55.4530612  33.4256302  63.3001244  55.4700471  34.2990961
  65.3052672  55.2390946  33.5642235  65.7250951  55.0854467  34.5449017
  61.5681326  53.4881303  32.1075547  62.4335473  52.7604251  31.6287171
  60.9189869  53.1590516  33.2399629  60.1531503  53.6984103  33.5667614
  61.4020077  52.1374974  34.1297238  62.4609606  52.2038564  34.1522445
  60.8763309  52.3637953  35.5589178  61.0680626  51.4868720  36.2154463
  59.7887358  52.5719645  35.5325612  61.5668070  53.5349731  36.1728034
  62.7772478  53.3482160  36.8573266  63.2098255  52.3637047  36.9361729
  63.4282624  54.4286388  37.4529876  64.3591062  54.2739088  37.9774772
  62.8696130  55.6992777  37.3516417  63.5605743  56.7678822  37.9103064
  64.3304125  56.4013772  38.3396402  61.0074070  54.8205868  36.0979141
  60.0784313  54.9763940  35.5752136  61.6632224  55.9071427  36.6830341
  61.2481259  56.9019301  36.6165903  61.0568783  50.7358251  33.7032927
  61.3630204  49.7774222  34.4014455  60.4021599  50.5799231  32.5422174
  60.1851005  51.3629777  31.9645058  59.9923598  49.2619623  32.1015192
  60.2681260  48.5195587  32.8350109  58.4849856  49.2146662  31.9059254
  57.9811899  49.5522203  32.8450543  58.0450335  47.8996416  31.6063806
  58.7229605  47.5382547  31.0125196  58.0445051  50.1511626  30.7701455
  58.5026739  49.8583455  29.8042018  58.3286359  51.1961209  31.0001556
  56.9390409  50.1118483  30.6579778  60.6732266  48.8129130  30.8297253
  60.6073834  47.6360072  30.4757621  61.3510432  49.7096721  30.0881833
  61.3940705  50.6742690  30.3173290  62.0874699  49.2725505  28.9293822
  61.5472796  48.4701182  28.4440192  62.2561626  50.4083319  27.9114319
  61.2563462  50.8603279  27.7342307  62.6166740  49.9920205  26.9397184
  63.2278447  51.5138761  28.3372942  64.2616050  51.0952865  28.3514881
  63.0011059  51.8711408  29.3604806  63.2197586  52.6812551  27.3558870
  63.3314137  52.3008435  26.3143390  64.0177060  53.4072968  27.6082921
  61.9148069  53.3803035  27.4828598  61.2775305  53.0441133  28.1662885
  61.5843442  54.3772643  26.6848369  62.4078193  54.8400137  25.7530946
  63.2779354  54.3462026  25.6529869  62.1075679  55.5662890  25.1450956
  60.3956296  54.9234519  26.8289889  59.7912249  54.6056530  27.5589653
  60.1518335  55.7304974  26.3123903  63.4378882  48.7327074  29.3463410
  64.0260196  49.1218544  30.3604739  63.9673313  47.7912886  28.5533611
  63.4983632  47.4711048  27.7361794  65.2478100  47.1934170  28.8489282
  65.3694662  47.1318908  29.9247428  65.3356215  45.7604038  28.2621517
  64.7548014  45.0927912  28.9405114  66.3950761  45.4153703  28.2835892
  64.7665753  45.6126383  26.8401904  65.3295476  46.2738466  26.1448794
  63.6957233  45.9140135  26.8221250  64.8616239  44.1779635  26.3028338
  64.3127796  43.4911134  26.9856848  65.9343832  43.8643318  26.3255873
  64.3150956  44.0465647  24.8782209  64.8948239  44.6933134  24.1829996
  63.2414417  44.3351527  24.8523338  64.4187062  42.6609172  24.4085410
  63.6731598  42.0720282  24.8183247  65.3292260  42.2385399  24.7810655
  64.4046721  42.6096701  23.3805142  66.4037790  48.0276123  28.3426569
  67.3570932  48.2728274  29.0758446  66.3118819  48.4787987  27.0676716
  65.5059196  48.2582442  26.5310026  67.2442566  49.3794559  26.4064071
  66.9163355  49.4633190  25.3766975  67.2536770  50.7864217  27.0592629
  68.2052578  51.3176593  26.8537405  67.1309728  50.6875395  28.1539485
  66.1501195  51.6769428  26.5319274  66.1062026  52.8678624  26.9401685
  65.2722565  51.1762671  25.7886349  68.6570514  48.8341832  26.2987241
  69.6232648  49.5560489  26.0521278  68.8170119  47.5054519  26.4181632
  68.0335012  46.9238962  26.6094036  70.1199032  46.8892700  26.4498879
  70.6838524  47.3151324  25.6313005  69.9625280  45.8276492  26.3538968
  70.9260541  47.1224196  27.7001996  70.7032817  48.0418341  28.4802171
  71.9271821  46.2387916  27.9055714  71.9832738  45.4299120  27.3380455
  72.9966007  46.3967267  28.8754115  73.6009183  45.5002353  28.8381021
  73.8859566  47.6194309  28.5826686  74.8505070  47.4767797  29.1238930
  73.3717250  48.5225595  28.9935011  74.1587111  47.8663737  27.0759464
  73.2085790  48.0378986  26.5300729  74.6667314  46.9922783  26.6286316
  75.0143315  49.1096286  26.8349368  75.3536189  49.4915761  25.7166851
  75.3951497  49.7830542  27.9376258  75.1198981  49.4631461  28.8414822
  75.9799878  50.5786891  27.8299776  72.4811383  46.4696118  30.2804547
  72.7616907  47.3575705  31.0815435  71.7541467  45.4381088  30.6268550
  71.3934792  44.7525581  29.9997928  71.4145517  45.2969103  31.9670844
  71.1985698  46.2164983  32.4900797  70.1549218  44.5389397  31.8983027
  69.9803277  44.6986668  32.9696975  70.4544094  43.5376284  31.4984085
  68.7920118  44.9045282  31.2841360  68.9890970  44.9673736  30.2008377
  67.6138866  43.8862512  31.4443257  67.1577705  43.8912236  32.4488605
  67.9148509  42.8405147  31.2375570  66.7617975  44.1452810  30.8027424
  68.3361022  46.2311919  31.8552518  68.6923538  47.0423101  31.1947832
  68.7722772  46.3762985  32.8619629  67.2271027  46.2526768  31.9353334
  72.4812743  44.5205815  32.7547009  73.1773903  43.6438962  32.2310585
  72.6360861  44.8373816  34.0525803  71.9852205  45.4125174  34.5388771
  73.7685793  44.3809289  34.8227631  74.6112396  44.2401248  34.1545645
  74.1929282  45.3692412  35.8997481  73.3938574  45.4755009  36.6678380
  75.4824864  44.8856903  36.5936569  76.3025979  44.8052396  35.8498514
  75.3386315  43.9049712  37.0880244  75.7761966  45.6215026  37.3744573
  74.4720122  46.7497473  35.2798027  74.7738406  46.6347380  34.2165860
  75.3328961  47.1492705  35.8343278  73.3366311  47.7615773  35.4064785
  73.0883216  47.9388630  36.4755000  72.4370121  47.3820622  34.8828307
  73.6362816  48.7315118  34.9504177  73.4464448  43.0373928  35.3948299
  73.0340840  42.8719884  36.5397997  73.6474033  42.0114841  34.5630064
  73.7438489  42.1784903  33.5853761  73.5314495  40.6716202  35.0508405
  73.6546076  40.6127278  36.1189847  72.1974665  39.9638497  34.6622792
  71.8888940  39.2238549  35.4252051  72.1603463  39.5104552  33.6588910
  71.1702575  40.9651179  34.6477878  70.8255028  41.5290985  33.4290125
  71.2424416  41.3141789  32.4658757  69.8343641  42.4173538  33.4541558
  69.2414274  42.5302174  32.5841169  69.4945346  43.0949902  34.5653073
  68.4295327  43.8378289  34.2088802  67.9766921  44.0313510  35.0382381
  70.5816008  41.4140598  35.8332714  70.7244877  40.8996116  36.7623635
  69.8418373  42.5943369  35.8032832  69.2863181  42.9000886  36.6656154
  74.7079763  39.9591638  34.5345596  75.1275034  39.0175304  35.1960664
  75.1702489  40.2350071  33.2584502  74.7296440  40.9414135  32.7225190
  76.2422936  39.5103756  32.5296807  76.4787304  40.1409377  31.6713742
  77.4971215  39.3908640  33.3734087  78.4107188  39.2245544  32.7447205
  77.4327971  38.3922699  34.3647920  76.5312677  38.4946155  34.7285144
  77.6506774  40.6890761  34.1197383  76.8399264  41.2982054  34.5191826
  77.9240747  41.3328017  33.2923655  78.3516336  40.5628176  34.9665733
  75.9523799  38.1439160  31.8557533  76.8441181  37.6886226  31.1473940
  74.7554220  37.5215232  31.8771357  74.0921555  37.3469467  33.0773849
  73.0285454  37.6523689  32.8990308  73.9360494  38.2417237  33.5053479
  74.4445150  36.2616450  31.2504287  74.9215993  36.2157245  30.3206200
  74.7925458  35.1560239  32.2562588  75.8196538  34.7699137  32.1088924
  74.0918776  34.2888167  32.1994231  74.6436673  35.9172260  33.5572975
  74.0413879  35.2131802  34.1707365  75.5894918  35.8737474  34.1375315
  72.9239918  36.3258781  31.0426197  72.1549623  35.5110170  31.5351369
  72.4626707  37.4743258  30.5260975  73.1213621  38.1688537  30.2486431
  71.0661982  37.8473935  30.4583638  70.6442439  37.8405983  31.4600850
  70.9089378  39.2686417  29.8467898  70.7080391  40.0050124  30.6524177
  70.0554958  39.3012697  29.1347656  72.1562555  39.6994471  29.1122681
  72.3203399  39.3916658  27.7534196  71.5388935  38.8781509  27.2151462
  73.4967164  39.7353315  27.0820760  73.6158687  39.4851899  26.0367317
  74.5221370  40.3959620  27.7655019  75.4275456  40.6609974  27.2400349
  73.1898182  40.3738049  29.7882194  73.0778215  40.6026299  30.8373339
  74.3721255  40.7144188  29.1209560  75.1673828  41.2270018  29.6436911
  70.2397274  36.8619851  29.6743708  69.3570621  36.2185565  30.2275084
  70.5595447  36.7093900  28.3802509  71.2669329  37.2994594  28.0001474
  70.0089421  35.6751250  27.5242895  70.3686415  35.9314003  26.5483969
  70.5022523  34.2720063  27.9086646  70.3428923  34.1372113  29.0039654
  71.8945374  34.1303647  27.6504847  71.9820563  33.9319200  26.7146474
  69.7775417  33.1091281  27.2107575  69.3892493  33.4157066  26.2250465
  68.9093979  32.8053844  27.8344394  70.4413408  32.2299299  27.1025056
  68.5032941  35.7655601  27.4134001  67.7351598  34.9170985  27.8510405
  68.0103543  36.8728832  26.8402380  68.6103452  37.5788894  26.4767502
  66.5863144  37.1575986  26.8107967  66.1963156  37.0140561  27.8102374
  66.3498885  38.6196224  26.3607081  65.2931718  38.8818559  26.5979301
  66.5002401  38.6958094  25.2611376  67.2756893  39.6538642  27.0505041
  68.3374867  39.4366517  26.8111670  67.1419304  39.6150706  28.1514214
  67.0426165  41.0984352  26.6223249  67.7889359  41.9628779  27.1448563
  66.1367430  41.3790597  25.7912548  65.8329361  36.1917096  25.8985860
  64.7904830  35.6353136  26.2462897  66.4183100  35.9269883  24.7177187
  67.1478631  36.5104825  24.3514646  65.8540926  35.0032825  23.7587889
  65.3251720  34.2339008  24.2989036  64.8895341  35.6927222  22.7573415
  63.9597539  35.9905613  23.2789352  64.6285938  34.9901066  21.9402583
  65.4975073  36.9208109  22.0974602  64.7272086  37.5452962  21.3257125
  66.7065365  37.2027525  22.3271970  66.9600923  34.3046349  22.9936005
  66.8029129  33.9178953  21.8390615  68.1233064  34.1059270  23.6411834
  68.2035902  34.3055856  24.6152064  69.3181745  33.6271178  22.9593704
  69.4437188  34.2226368  22.0665082  70.5352763  33.7687820  23.8590152
  70.5092423  32.9801886  24.6434237  70.4998147  35.0380816  24.4940335
  70.4828057  35.6984971  23.7827294  71.8912920  33.5940952  23.1708797
  72.2803211  34.5457877  22.7724355  71.8169577  32.8583553  22.3451994
  72.6363111  33.2126874  23.9056315  69.1768992  32.2014419  22.4910054
  69.6317493  31.8502604  21.4087656  68.5431586  31.3556863  23.3211948
  68.1721467  31.6592559  24.1955211  68.2984544  29.9755810  22.9869833
  68.1298079  29.8917539  21.9198091  69.4901561  29.0557723  23.4037981
  69.1937562  27.9875364  23.3730287  69.7749323  29.3277028  24.4404156
  70.7450468  29.1952883  22.4885042  71.1031986  30.2412363  22.5157729
  70.4568406  28.9308104  21.4521672  71.9696480  28.3311619  22.8084459
  72.9721618  28.4638833  22.0600655  71.9267164  27.5152490  23.7421013
  66.9888902  29.5752345  23.6451757  66.1774659  30.4006341  24.0526375
  66.7317153  28.2698425  23.7641760  67.4293066  27.6100674  23.5082729
  65.4697110  27.7331076  24.2214880  64.6917412  28.2793194  23.6952039
  65.3228291  26.2551055  23.9101844  64.3131804  25.8638106  24.1751684
  66.3325320  25.4713070  24.5465030  67.0302271  25.3928087  23.8772277
  65.4684340  26.0693357  22.4076758  66.4413531  26.4379097  22.0651502
  64.6843157  26.6007970  21.8280260  65.3966804  25.0095384  22.1476028
  65.2298917  27.9678302  25.6942082  65.9942332  28.6092584  26.4130513
  64.1188687  27.4268852  26.2187860  63.5542907  26.8195415  25.6750470
  63.7188154  27.5984453  27.5992003  63.7514877  28.6539802  27.8185420
  62.2906255  27.0899980  27.7800978  61.6322336  27.5944011  27.0378149
  62.2133376  25.5840929  27.5264933  62.8553716  25.0281942  28.2445695
  62.5236454  25.3406152  26.4900598  61.1658217  25.2359376  27.6775947
  61.7256009  27.4329274  29.1598069  61.8623102  28.5102578  29.3822593
  62.2346183  26.8452236  29.9550499  60.6396552  27.2013233  29.1989593
  64.7056101  26.9890114  28.5763161  64.8942372  27.4917037  29.6776085
  65.4223052  25.9157649  28.1810575  65.3006593  25.5529974  27.2630683
  66.4309541  25.3701748  29.0794867  66.8145334  24.4626918  28.7151702
  65.9767036  25.1783012  30.0344379  67.6284503  26.2465530  29.2652953
  68.1300204  26.3838612  30.3710131  68.1306960  26.8725560  28.1896867
  67.7446945  26.7821564  27.2766361  69.2317390  27.8012099  28.3338264
  69.9948829  27.3338263  28.9408227  69.8211315  28.1231853  26.9705474
  70.6349098  28.8860946  27.0615746  69.0351977  28.5324954  26.2964879
  70.3964844  26.8626783  26.3150939  70.7007393  27.1789704  25.3441243
  69.6475579  26.0790874  26.1179462  71.5916753  26.2626789  27.0511410
  71.4756964  25.1404074  27.5430614  72.7088410  27.0149305  27.1741609
  72.7862684  27.8540201  26.6335435  73.4048059  26.7198448  27.8199918
  68.8568147  29.0829556  29.0312574  69.6242128  29.6450415  29.8130318
  67.6227830  29.5716874  28.7838383  67.0037166  29.1493548  28.1157581
  67.0981598  30.7011388  29.5193395  67.7962440  31.5217025  29.4159335
  65.7234178  31.1314638  28.9757250  65.2595982  31.8622293  29.6807757
  65.0707797  30.2343937  28.9204633  65.7672982  31.7922983  27.5910453
  66.2159360  31.0973539  26.8508731  66.4330568  32.6855093  27.6568446
  64.3902389  32.2739724  27.1174363  64.5055927  32.9054547  26.2094250
  63.9006350  32.8423039  27.9420528  63.5306628  31.0975601  26.7780702
  63.9673109  30.2057969  26.7382067  62.2597408  31.2146843  26.4297281
  61.5893879  30.1183383  26.1393582  62.0632419  29.2464680  26.1023685
  60.6555191  30.2299890  25.8915396  61.6549960  32.3931550  26.3912402
  62.2097032  33.1733920  26.6801870  60.6905083  32.4708434  26.1866315
  66.9836703  30.4341926  31.0040525  67.3634337  31.2550556  31.8381937
  66.5000185  29.2396820  31.3821235  66.1719428  28.5751300  30.7070072
  66.4552105  28.8172479  32.7597077  65.9366259  29.5858012  33.3182784
  65.6915374  27.4909191  32.8832788  66.1966124  26.6914586  32.3008122
  64.6593550  27.6118337  32.4856559  65.6254173  27.1744693  33.9472062
  67.8350115  28.6919817  33.3787554  68.0570936  29.1222994  34.5089329
  68.8139724  28.1448804  32.6270843  68.6192789  27.8010168  31.7032955
  70.1794544  28.0566771  33.1172671  70.1531847  27.4990365  34.0442088
  71.1216555  27.4452463  32.0685772  71.0077776  27.8850813  31.0646895
  70.7198509  26.5067996  31.8957895  72.6264089  27.1875974  32.3582469
  73.0902071  28.1544221  32.5533202  73.0557307  26.4230382  33.5521242
  72.8097976  25.4109825  33.1357986  72.3757278  26.8749256  34.3155477
  73.9724719  26.0401218  34.0033559  73.2016497  26.3528560  31.2508966
  73.2209144  26.9683813  30.3460408  72.7069909  25.3726287  31.0611997
  74.1994681  26.1278242  31.6465622  70.8112084  29.3679390  33.3837383
  71.3980851  29.5973640  34.4325266  70.6871224  30.3076079  32.4402780
  70.2205517  30.1305764  31.5680789  71.2856739  31.6024054  32.6183131
  72.2989969  31.4658136  32.9714031  71.3155378  32.3573082  31.2829453
  71.5863992  33.4020320  31.4748346  70.3115216  32.3399811  30.8108833
  73.6866904  31.8766061  30.5481728  74.1274084  32.3125783  31.3312492
  72.3300733  31.8089767  30.3239341  74.2949858  31.3221767  29.4733449
  75.3789330  31.2375136  29.3966189  73.4258325  30.9122176  28.5689848
  72.1859295  31.2289460  29.1026830  71.2859508  30.9991053  28.5497016
  70.5919121  32.4160069  33.6893291  71.2175332  33.1844956  34.4119745
  69.2759031  32.2162852  33.8614122  68.7651559  31.5847282  33.2751263
  68.5507768  32.8486524  34.9413412  68.7896773  33.9036840  34.9139076
  67.0345509  32.6633022  34.7635370  66.4879240  33.1537065  35.5958315
  66.7849380  31.5779384  34.7417224  66.6085711  33.2668884  33.5448346
  66.9756927  32.7266350  32.8191822  68.9747319  32.3599610  36.3108479
  69.1623849  33.1483567  37.2398972  69.1896766  31.0338503  36.4478851
  69.0072758  30.3856137  35.6980074  69.7524666  30.4497656  37.6557582
  69.1656017  30.8091695  38.4897413  69.6701594  28.9232638  37.6204919
  70.1290734  28.5605921  36.6695485  70.4076747  28.2698835  38.8033390
  69.9452932  28.5994618  39.7581557  71.4829975  28.5340531  38.8038121
  70.3249846  27.1638354  38.7387903  68.1971009  28.4735795  37.6635713
  67.6029920  29.0661367  36.9369425  67.7976993  28.6746892  38.6840889
  68.0180984  26.9908689  37.3380085  68.4213883  26.3593697  38.1581569
  68.5514246  26.7344784  36.3969483  66.9387494  26.7604021  37.2202209
  71.1601757  30.9508697  37.9261733  71.5348489  31.2457609  39.0612812
  71.9802255  31.1079771  36.8729990  71.6840803  30.8793153  35.9439992
  73.3028688  31.6720664  37.0142038  73.8063316  31.1208693  37.7942322
  74.1013180  31.5633186  35.6987778  75.0267543  32.1777079  35.7779950
  73.4753099  31.9719081  34.8773575  74.5310147  30.1329704  35.3198105
  73.6342111  29.4727943  35.2821320  75.1851725  30.1366494  33.9337423
  76.0821818  30.7926736  33.9349786  74.4715943  30.5117505  33.1698705
  75.5008905  29.1093782  33.6541537  75.4847966  29.5354061  36.3572617
  74.9872550  29.4721068  37.3475397  76.3845264  30.1782779  36.4524705
  75.7954434  28.5137436  36.0513249  73.3071956  33.1045848  37.4993230
  74.1035515  33.4696536  38.3587314  72.3982485  33.9511469  36.9863324
  71.7532761  33.6449338  36.2859565  72.2808014  35.3219764  37.4363380
  73.2726037  35.7603814  37.3893066  71.2386678  36.1017404  36.6029292
  71.2143881  37.1623101  36.9600056  70.2672172  35.6053094  36.5555936
  71.7365086  36.2776210  35.2174597  72.8751717  36.6778460  35.3296521
  70.9518241  36.1739279  34.1246453  71.3157530  36.1869984  33.1840007
  69.9815635  36.0607911  34.3045497  71.8323799  35.4365998  38.8740142
  72.3437303  36.2264340  39.6676448  70.8424319  34.6136609  39.2588088
  70.3957236  33.9967995  38.6086579  70.4013590  34.5472667  40.6279357
  70.1711995  35.5538419  40.9528101  69.1468041  33.6700753  40.7465753
  69.3603340  32.6361252  40.4018889  68.3309025  34.0895373  40.1178425
  68.7966732  33.6339368  41.8023496  71.4931055  34.0493866  41.5525015
  71.6295069  34.5161287  42.6803218  72.3234926  33.0949238  41.0950692
  72.2231292  32.7292884  40.1651657  73.4446389  32.6044609  41.8576354
  73.0659661  32.2967659  42.8196537  74.0728379  31.3929727  41.1584363
  74.4505527  31.6734873  40.1536485  73.3070130  30.5970033  41.0362774
  74.9147527  30.9896702  41.7615831  74.5169475  33.6481689  42.1050471
  75.0151956  33.8239763  43.2169522  74.8804201  34.4289483  41.0781876
  74.4948968  34.3078624  40.1612343  75.9088593  35.4362559  41.2388212
  76.6951785  35.0161582  41.8619437  76.5182179  35.8841730  39.9192472
  77.3399214  36.6153613  40.1225935  77.0918642  34.6760121  39.1632163
  76.3054201  34.0129717  38.7774308  77.6710291  34.0397526  39.8491086
  77.7240505  35.0204540  38.3137990  75.4838112  36.5794330  39.0307740
  74.9244026  37.3502195  39.5981890  74.7679858  35.8097831  38.6883139
  76.0983750  37.2697336  37.8240757  76.6279349  36.5474952  37.1701241
  76.8176902  38.0508198  38.1495924  75.2886715  37.7475954  37.2333528
  75.3323833  36.6899431  41.8986727  76.0207009  37.6449576  42.2273186
  74.0309005  36.8204004  42.1007373  73.3792084  36.3021983  41.5497791
  73.5894910  37.8899985  42.9744552  74.2855244  38.7210785  42.9981618
  72.2584841  38.4490145  42.4713015  71.5041884  37.6320235  42.4633802
  72.4074086  38.7910156  41.4209105  71.7573471  39.6168752  43.3317088
  72.5972902  40.3381292  43.4478737  71.5025129  39.2207922  44.3392045
  70.3277637  40.4762155  42.6340390  69.9966675  41.5471542  44.0544821
  70.7774639  42.3318016  44.1561276  69.9533005  40.9689816  45.0010848
  69.0150977  42.0493513  43.9199472  73.4653246  37.4279867  44.4098062
  73.7928328  38.1508862  45.3526162  73.0463890  36.1696805  44.6391995
  72.7824058  35.5586603  43.8906505  72.8759409  35.6641809  45.9915104
  72.4026875  36.4370964  46.5609169  72.0144257  34.4062302  46.0294013
  71.1484725  34.5605760  45.3423415  72.7771347  33.1569565  45.5613212
  73.6430488  32.9397728  46.2202369  73.1299673  33.2972493  44.5297462
  72.1039711  32.2724964  45.5885610  71.4552063  34.1399203  47.4342091
  72.2876449  34.1732123  48.1708023  71.0260820  33.1117628  47.4492428
  70.3635838  35.1265564  47.8341358  69.5164702  35.0818000  47.1174869
  70.7647729  36.1576029  47.8311247  69.9934116  34.8916055  48.8541212
  74.1977619  35.4504181  46.6634021  74.4035688  35.5798249  47.8661298
  75.2113993  35.2017014  45.8862050  75.1474018  35.1236947  44.8871043
  76.4644446  35.0377447  46.4955492  76.5522430  34.3138771  47.2787746
  77.1583109  34.3279304  45.3307462  77.9945052  34.8326150  45.5373888
  77.0967656  34.6233301  44.2974195  77.0146217  33.0231538  44.8979067
  76.3355511  33.2583816  44.2369541  77.0431532  36.4112876  47.1198677
  77.8144695  36.4348109  48.0706348  76.6638647  37.6150124  46.5731206
  76.3196077  37.5830313  45.6307234  77.4006065  38.8631699  46.7464410
  78.3970222  38.6389985  47.0837210  77.5434681  39.9284737  45.5697034
  77.9740264  40.8501876  46.0254356  78.5726671  39.6640637  44.4207137
  78.1806930  38.9861389  43.6521259  79.5199150  39.2294595  44.8149219
  78.6587282  40.4197409  43.6462217  76.1852814  40.3107426  44.9810961
  75.5429449  40.7558461  45.7671941  75.6833347  39.4277229  44.5389861
  76.3341698  41.0674696  44.1790707  76.5953067  39.3905448  47.8614107
  77.1167803  40.0234755  48.7640544  75.2903082  39.0371794  47.9287097
  74.8516308  38.4683228  47.2236477  74.5338576  39.4244387  49.0822752
  74.8378260  40.4320275  49.3124564  73.0419609  39.4411803  48.8069089
  72.8758546  39.8909244  47.7962361  72.4335533  38.0398675  48.8248417
  72.4141851  37.6287005  49.8550807  73.0162081  37.3672668  48.1856011
  71.3919419  38.0747678  48.4429864  72.3244632  40.2960045  49.8543083
  72.8637858  41.2622415  49.9587642  72.3587244  39.7603399  50.8297737
  70.8688926  40.5650157  49.4889144  70.3026625  39.6154466  49.4002226
  70.8125476  41.1069854  48.5200942  70.3951257  41.1797152  50.2828926
  74.9203261  38.6248105  50.3077739  74.9450338  39.1443087  51.4239668
  75.3081309  37.3481930  50.1464491  75.2909746  36.8788805  49.2624490
  75.8175429  36.5909626  51.2477029  75.1570345  36.7107063  52.0885460
  75.7960203  35.1297766  50.9111045  76.3287521  34.9201863  49.9528384
  76.3857579  34.4060684  52.0608956  75.9573737  34.4641051  53.0648438
  77.4061414  34.8241299  52.1840865  76.3968480  33.3221490  51.7682141
  74.4057528  34.5341212  50.8549254  73.8080939  35.0418366  50.0850672
  73.9421470  34.6630283  51.8477761  74.4673305  33.4416595  50.6395614
  77.1710002  37.1032950  51.7286261  77.4097208  37.2490684  52.9300601
  78.0967415  37.4359655  50.8084242  77.9296808  37.3327803  49.8236078
  79.3922253  37.9380192  51.2365023  79.7341367  37.3065444  52.0465114
  80.4455334  37.8832838  50.1247270  80.3789547  36.8843878  49.6304091
  80.2278562  38.9667158  49.0640681  80.5961284  39.9544123  49.4104425
  79.1568575  39.0565680  48.8469211  80.7557920  38.7002036  48.1241562
  81.8615416  38.0148940  50.7020048  82.0669526  37.1789390  51.4015313
  81.9706973  38.9796370  51.2427576  82.6025834  37.9850266  49.8738688
  79.2482281  39.3133463  51.8547190  79.9744269  39.6677905  52.7735032
  78.2559331  40.1173807  51.4316603  77.6282288  39.8414867  50.7010309
  77.9999885  41.3842908  52.0744179  78.9554707  41.8792870  52.2032453
  77.1060147  42.2848265  51.2037999  76.7253659  43.1326679  51.8172861
  76.2423458  41.6844550  50.8410045  77.8376440  42.8944445  49.9989748
  78.1554586  42.0803292  49.3129656  78.7670075  43.3870363  50.3615613
  76.8363275  44.1221499  49.1031360  75.6686013  42.9887167  48.3025534
  74.7714746  42.7895633  48.9267376  76.1450465  42.0211680  48.0687701
  75.3307249  43.4001192  47.3321023  77.4307594  41.2831099  53.4722068
  77.8341234  42.0074800  54.3791882  76.4762823  40.3605299  53.7050539
  76.1304116  39.7525844  52.9829971  75.9413917  40.1955369  55.0508400
  75.7796158  41.1902853  55.4433093  74.5968218  39.4780673  55.0910356
  73.8777055  40.0120553  54.4268989  74.0583530  39.4313945  56.4037607
  73.9960884  40.3429898  56.7012010  74.6949908  38.0428239  54.5742734
  75.2548158  37.4092437  55.2821109  75.2067494  38.0308611  53.5966560
  73.6825833  37.6130967  54.4404810  76.9390909  39.5928794  56.0145489
  77.0254486  39.9881206  57.1767242  77.7770740  38.6560729  55.5459899
  77.7184731  38.3021850  54.6100244  78.8677980  38.1666317  56.3511887
  78.4582405  37.9181463  57.3183598  79.4114134  36.9061864  55.7544007
  79.2955265  36.8834374  54.6463502  80.9216728  36.6705232  56.0536337
  81.1168252  36.6196982  57.1454172  81.5322743  37.4803508  55.6062630
  81.2830612  35.7231195  55.6012359  78.5499448  35.7718690  56.3079211
  78.3624651  35.8131673  57.4020942  79.2735695  35.0438215  56.0397586
  77.3585500  35.2717111  55.5171245  77.6710530  35.0169630  54.4800076
  76.6212628  36.0797528  55.4937232  76.9280127  34.3596885  55.9931669
  79.9206915  39.2035741  56.6452818  80.4412388  39.3187650  57.7528709
  80.2550974  40.0369250  55.6572085  79.8446320  39.9586113  54.7453018
  81.2062627  41.1016728  55.8616110  82.0908366  40.6687789  56.3080965
  81.5421132  41.7436642  54.5072403  80.6367825  42.2537248  54.1143032
  81.8115522  40.9207901  53.8053735  82.7079600  42.7406075  54.4899501
  82.4959743  43.5764332  55.1982198  84.0204375  42.0619503  54.8958771
  84.2510588  41.2293575  54.1973878  83.9403198  41.6521728  55.9243820
  84.8547337  42.7937798  54.8679302  82.8302394  43.3279383  53.0802025
  81.8821887  43.8379606  52.8036355  83.0183489  42.5113425  52.3492619
  83.6612746  44.0602271  53.0395501  80.6895754  42.1340182  56.8382299
  81.4257733  42.6617957  57.6678756  79.3770089  42.4221549  56.7871248
  78.7825187  41.9811355  56.1105681  78.7460556  43.3144749  57.7258611
  79.3345788  44.2214900  57.7467203  77.3106918  43.6255152  57.2643149
  76.7297280  42.6784323  57.2369233  77.3650473  44.0321416  56.2280100
  76.5463016  44.6377869  58.1342000  76.4907934  44.2642875  59.1853979
  77.2531430  45.9954112  58.1349422  77.3222977  46.3894445  57.1006033
  78.2796138  45.8927726  58.5445113  76.6917850  46.7246338  58.7544524
  75.1116356  44.7913076  57.6257034  74.5886440  43.8138792  57.6717825
  75.1149393  45.1479419  56.5735379  74.5630537  45.5246176  58.2550230
  78.7424820  42.7894604  59.1444554  78.9956251  43.5249855  60.0967342
  78.4756557  41.4810346  59.3364004  78.2435947  40.8637767  58.5802746
  78.4471976  40.9285667  60.6793399  77.9872303  41.6626909  61.3249356
  77.6135216  39.6446231  60.7519858  76.6623321  39.8091891  60.1873534
  78.3457362  38.4475901  60.1292663  79.2232845  38.1445600  60.7372549
  78.6960010  38.7157847  59.1221524  77.6588873  37.5790064  60.0427356
  77.2110574  39.3290268  62.1997338  76.7320498  40.2129844  62.6638672
  78.0911156  39.0308508  62.8012768  76.4744758  38.4957556  62.1935295
  79.8496199  40.7459543  61.2309411  80.0658039  40.8250255  62.4417068
  80.8720195  40.5648774  60.3655176  80.7203212  40.4945069  59.3750720
  82.2522228  40.5302687  60.8187519  82.2909904  39.9161245  61.7075020
  83.1623625  39.9222004  59.7572890  82.9412584  40.3788899  58.7649525
  84.6426966  40.1431313  60.0932395  84.8425718  39.8227444  61.1370031
  84.9154152  41.2122389  59.9755471  85.2836019  39.5402436  59.4152744
  82.9041839  38.4112106  59.6750616  81.8494993  38.2014387  59.4030307
  83.1251829  37.9353922  60.6528823  83.5645360  37.9585405  58.9038916
  82.7401639  41.8939108  61.2651202  83.3109705  42.0773330  62.3433192
  82.4333744  42.9376161  60.4716101  81.9671698  42.8175041  59.5884238
  82.8540397  44.2832930  60.8071165  83.8632078  44.2463732  61.1953754
  82.8038780  45.2031308  59.5642090  82.5881355  46.2467280  59.8879699
  81.9758081  44.8545657  58.9135015  84.0870377  45.3115570  58.7108963
  83.8670930  46.0329303  57.8830011  85.2442160  45.8707853  59.5360198
  85.5801426  45.1268801  60.2843325  84.9067389  46.7819946  60.0645594
  86.0952973  46.1301609  58.8761760  84.5042220  44.0016904  58.0488660
  83.6858929  43.6405023  57.3931627  84.7134794  43.2338531  58.8201677
  85.4127274  44.1615355  57.4298230  82.0241519  44.9022851  61.9244369
  82.3630654  45.9699638  62.4325420  80.9333078  44.2409181  62.3635432
  80.6424323  43.3972625  61.9117088  80.1451573  44.7411315  63.4750324
  80.3252803  45.8010403  63.6090308  78.6475577  44.4891688  63.1786799
  78.4602948  43.3960699  63.0977169  78.3877011  44.9742676  62.2145393
  77.7337276  45.0504227  64.2302323  77.5172101  46.4357075  64.3147804
  78.0245141  47.0988987  63.6329162  76.6522820  46.9620372  65.2836395
  76.4761051  48.0239950  65.3451649  75.9911287  46.0997544  66.1545128
  75.1005056  46.5925884  67.1107885  75.4618413  47.4132284  67.4845024
  77.0605395  44.1951517  65.1160762  77.2180327  43.1280336  65.0609006
  76.1906341  44.7262332  66.0707057  75.6625363  44.0966470  66.7558813
  80.5114201  44.0766760  64.7873215  80.4411888  44.6933714  65.8489345
  80.9441556  42.8030058  64.7584874  80.9719689  42.2729341  63.9103808
  81.3346070  42.1234736  65.9750628  80.6298731  42.3685227  66.7625848
  81.3428340  40.6017154  65.7612338  81.8550400  40.1204263  66.6260948
  81.9113843  40.3814438  64.8275112  79.9326824  40.0162563  65.6438204
  79.3625365  40.5733791  64.8644931  79.3976383  40.1487875  66.6146787
  79.9821450  38.5303862  65.2765826  80.6346468  38.4185129  64.3792811
  78.9520782  38.2097791  65.0020827  80.5196702  37.6896499  66.4324418
  79.9175662  37.8912297  67.3472143  81.5844119  37.9403057  66.6273189
  80.4366481  36.2477153  66.1164530  80.9777176  36.0342529  65.2524019
  79.4336910  36.0196116  65.9558957  80.8137638  35.6894488  66.9192394
  82.6848949  42.5511563  66.4894961  82.9589451  42.4734084  67.6810979
  83.5446347  43.0962069  65.6080481  83.3211725  43.0939892  64.6351156
  84.8452092  43.5914701  65.9942180  85.2260036  43.0199811  66.8262535
  85.8162094  43.5332533  64.8101770  86.7750793  44.0215166  65.0658302
  85.3711357  44.0197579  63.9125855  86.1141759  42.1412083  64.4327493
  85.9400780  41.0184871  65.2659390  85.5417224  41.1257188  66.2535824
  86.1715445  39.7277685  64.7882697  86.1275654  38.8774420  65.4525343
  86.4020427  39.5614346  63.4223923  86.6095909  38.2428255  62.9271189
  87.4785918  38.3037763  62.4450519  86.5724331  41.9682430  63.1417362
  86.8630013  42.7720214  62.4699116  86.6631717  40.7252746  62.6362334
  87.1159837  40.7930803  61.6519707  84.8051367  45.0198212  66.4577622
  85.8416565  45.6738257  66.5804293  83.5900401  45.5311941  66.7558625
  82.8103455  44.9082152  66.7229854  83.2697863  46.8880760  67.1549751
  82.2303956  47.0340708  66.8918681  83.3982683  47.0886983  68.6700567
  82.7268938  46.3366933  69.1415588  83.0614092  48.1049572  68.9370107
  84.7828038  46.9096299  69.2886886  85.4767185  47.6859240  68.8802098
  85.1915680  45.9205726  69.0036671  84.7099367  47.0556556  70.8021895
  84.3305184  48.0627931  71.0932268  85.6972822  46.9170991  71.2030745
  83.9659957  45.9311275  71.4323584  84.3976242  45.0199756  71.4952679
  82.7776537  46.1064649  71.9780707  82.1642901  47.2726697  71.9406052
  82.6639381  48.0204307  71.5115791  81.2718650  47.3756951  72.3755791
  82.1998061  45.0760500  72.5422513  82.6491651  44.1827010  72.4885119
  81.2925864  45.1684725  72.9198302  83.9594536  47.9776935  66.3942211
  84.4100038  49.0090908  66.8931097  84.0354977  47.7726022  65.0976537
  83.7185919  46.9383148  64.6469354  84.5779040  48.7051333  64.2298585
  85.3559294  49.3102378  64.7056031  85.2185363  47.7685286  63.2706556
  84.6327742  47.1248714  62.6227383  86.1218322  47.2140009  63.5974209
  85.2830059  48.5399326  61.8988613  86.4786256  47.9505749  61.7533538
  83.4646249  49.6486852  63.7012489  82.9102137  49.5950959  62.5971036
  83.2057816  50.6768624  64.4348126  83.5988779  50.7085342  65.3448151
  82.1424175  51.5400519  64.0230538  81.3440945  50.9771352  63.5436240
  81.6334326  52.2369491  65.2824937  80.9260551  53.0428104  65.0188445
  82.4904351  52.6638783  65.8477204  80.9195728  51.2704044  66.1782373
  79.5346727  51.0806475  66.0434958  78.9941059  51.6008926  65.2683720
  78.8450372  50.2237166  66.9100168  77.7789055  50.0846830  66.8078155
  79.5428073  49.5479845  67.9100401  78.8597695  48.7037477  68.7924634
  77.9478596  49.0436775  68.8540570  81.6034920  50.5991209  67.2050072
  82.6654621  50.7539010  67.3356009  80.9141336  49.7325582  68.0593544
  81.4248384  49.2318898  68.8573182  82.5823568  52.5895741  63.0236058
  81.7634656  53.3491611  62.5144794  83.8898261  52.6810174  62.7058745
  84.5471126  52.0490313  63.1000309  84.3680136  53.6768239  61.7723143
  83.9571935  54.6336483  62.0571423  85.9036098  53.7676459  61.8252632
  86.3212313  52.8137003  61.5038533  86.2264168  53.9395843  62.8720729
  86.5103809  54.8665288  60.9503409  86.0380123  55.8352036  61.2218589
  86.2899846  54.6568833  59.8780155  88.0262037  55.0118634  61.1456019
  88.2715428  54.9965802  62.2319210  88.3629902  55.9752267  60.7064693
  88.7684516  53.8992065  60.4794275  88.4353457  53.8291740  59.4145377
  88.5227597  52.9855386  61.0459830  90.2369280  54.0818618  60.5379342
  90.5801250  54.0922621  61.5110052  90.4991017  54.9410474  60.0190403
  90.6654496  53.2819909  60.0265435  83.9117923  53.4059156  60.3545387
  83.3707464  54.2725607  59.6682253  84.0713242  52.1486200  59.9002589
  84.4719581  51.4234040  60.4558100  83.7022445  51.7947614  58.5413398
  83.9147285  52.6303619  57.8946900  84.5210602  50.5987279  58.0702551
  85.5811375  50.8548818  58.2065971  84.1618112  49.3389008  58.8569337
  83.1024503  49.0578712  58.7154183  84.3184550  49.5160185  59.9255952
  84.8018977  48.4871341  58.5389802  84.4446259  50.3490402  56.5663623
  84.8278593  51.2399291  56.0244106  83.4017468  50.1354932  56.2673807
  85.0896796  49.4776451  56.3038355  82.2142001  51.5473857  58.4201690
  81.6257038  51.6717881  57.3490411  81.5339979  51.2260046  59.5406528
  81.9768078  51.1926675  60.4324887  80.1222736  50.9063256  59.5130523
  79.9299250  50.3251982  58.6223899  79.7226529  50.1046739  60.7417025
  79.9874146  50.6688526  61.6668863  78.2099972  49.8321602  60.7485801
  77.8880392  49.4043909  59.7749599  77.6363975  50.7596645  60.9369030
  77.9725472  49.0892229  61.5431902  80.4781551  48.7646438  60.7669025
  80.1868457  48.2001999  61.6817057  81.5686900  48.9520712  60.8247845
  80.2073144  47.9023944  59.5349447  80.6788831  48.3530952  58.6357871
  79.1213593  47.7947331  59.3548583  80.6250706  46.8883654  59.6794747
  79.2694951  52.1326673  59.3544212  78.3830654  52.1896470  58.5072116
  79.5595319  53.2059023  60.1087841  80.2572155  53.1759116  60.8223981
  78.8991440  54.4688318  59.8690042  77.8299622  54.2939042  59.8433980
  79.2167322  55.5119036  60.9542852  78.8195948  56.5085215  60.6587542
  80.3199545  55.5815760  61.0724444  79.3015810  54.4476925  63.2345823
  80.2340363  54.0769396  63.1378682  78.6111358  55.1471111  62.2721144
  78.4964155  54.3445870  64.3141949  78.7848830  53.8313239  65.2349376
  77.3394914  54.9344191  64.1048056  77.4111804  55.4597843  62.8282445
  76.5754258  56.0152913  62.4168500  79.2571805  55.0494638  58.5290896
  78.4278711  55.6662251  57.8809797  80.5047775  54.8745777  58.0625523
  81.1584460  54.2854677  58.5327669  80.9346276  55.4567691  56.8119430
  80.6323623  56.4970461  56.8055467  82.4599588  55.3653910  56.6882345
  82.7929214  54.3060979  56.6997127  82.9373411  55.8900265  57.5436397
  82.8058343  55.8415745  55.7447429  80.2868477  54.8333144  55.5988475
  79.8843423  55.5152595  54.6653221  80.1122328  53.5051463  55.5861666
  80.4002101  52.9300645  56.3580709  79.5790648  52.8233125  54.4292112
  79.9895841  53.2777340  53.5361591  80.0244933  51.3483043  54.4959892
  79.6360018  50.9196675  55.4481411  81.1348917  51.3132741  54.5387869
  79.5917027  50.4737514  53.3710040  79.6613476  50.7580991  52.0329396
  80.0238775  51.6928806  51.6258122  79.2014562  49.6814228  51.3126622
  79.0869739  49.6231527  50.3426852  78.8511542  48.6816347  52.1753629
  79.0915615  49.1395929  53.4915285  78.8460451  48.3006208  54.5786575
  79.0251193  48.6260660  55.5942162  78.3589499  47.0187375  54.3249795
  78.1616750  46.3545329  55.1527286  78.3722487  47.4069069  51.9281027
  78.1827521  47.0577669  50.9261821  78.1215924  46.5801876  53.0250978
  77.7393028  45.5807594  52.8623477  78.0698503  52.9728294  54.3021386
  77.4944546  52.8392198  53.2169558  77.3887743  53.3450311  55.4014842
  77.8381918  53.4237408  56.2923095  75.9881101  53.6959531  55.3389054
  75.5069880  53.0534534  54.6173582  75.3341976  53.5573393  56.7345542
  74.5341257  54.3275401  56.8470673  76.1177691  53.7446463  57.4999374
  74.6611071  52.2087436  57.0521293  74.2603421  52.2707935  58.0959643
  73.4912153  51.9679410  56.0988580  73.8523042  51.9209245  55.0536827
  72.7549594  52.7956194  56.1873712  73.0068768  51.0042373  56.3458008
  75.6197765  51.0189010  57.0197719  76.4342014  51.1728217  57.7530749
  76.0557210  50.9073239  56.0050379  75.0768281  50.0883269  57.2915479
  75.7478434  55.1115701  54.8446358  74.7064220  55.4067230  54.2493472
  76.7112378  56.0317684  55.0451317  77.5446076  55.8226237  55.5575677
  76.5917957  57.3758923  54.5177534  75.5982312  57.7382195  54.7422076
  77.6296024  58.3067610  55.1388731  78.6483557  57.8687065  55.0101240
  77.6034671  59.6877401  54.4702614  76.5653480  60.0848427  54.4489749
  77.9967014  59.6424923  53.4373410  78.2316564  60.3836015  55.0662502
  77.3969030  58.4841640  56.6512901  78.2097423  59.1153264  57.0737123
  77.4398624  57.4964641  57.1353687  76.0486063  59.1012888  57.0029699
  75.2261605  58.4609519  56.6186106  75.9614800  60.1141559  56.5603944
  75.9457228  59.1763265  58.1050061  76.6838414  57.3790599  53.0105144
  75.8684326  57.9639840  52.3030361  77.6668219  56.6494200  52.4605540
  78.2765404  56.1108758  53.0403428  77.9556235  56.6302420  51.0407808
  78.0062823  57.6557379  50.7049161  79.2838969  55.9384539  50.7778870
  79.2167476  54.8693294  51.0922644  79.6472050  55.9923178  49.2846292
  79.5712100  57.0341262  48.9073456  78.9736884  55.3468392  48.6880383
  80.6976028  55.6493740  49.1492823  80.4124505  56.5917574  51.5997697
  81.3592129  56.0458728  51.3971415  80.1946100  56.4875981  52.6747316
  80.6201508  58.0771921  51.3121759  79.7587411  58.6581829  51.6987236
  80.7154067  58.2546751  50.2213851  81.5422520  58.4372645  51.8137589
  76.8312071  56.0151976  50.2477144  76.4576623  56.4775174  49.1703889
  76.1894523  54.9765345  50.8013544  76.4697245  54.5868985  51.6762061
  75.0701364  54.3542581  50.1253464  75.3203366  54.2259886  49.0800060
  74.7404758  52.9895202  50.7415753  73.8301819  52.5508781  50.2677586
  74.5724186  53.0943629  51.8361150  75.8373849  52.1099045  50.5373413
  76.4520036  52.2017654  51.2776558  73.8243417  55.1943035  50.1653521
  72.9647468  55.0996669  49.2930583  73.7041938  56.0919845  51.1593580
  74.3580401  56.1390081  51.9128638  72.6364307  57.0668683  51.1514122
  71.7323736  56.6062088  50.7735448  72.3779903  57.6032050  52.5676598
  71.5925264  58.3909715  52.5515670  73.3162515  58.0225976  52.9979166
  71.9257306  56.5448241  53.4018851  72.7076782  56.0382108  53.6790917
  72.9213663  58.2378042  50.2474351  72.0158798  58.7866017  49.6234677
  74.1969086  58.6432438  50.1059845  74.9391901  58.2171956  50.6291646
  74.5813136  59.7289227  49.2290765  73.9569562  60.5839115  49.4448481
  76.0674537  60.0846146  49.4021324  76.3749951  60.7825537  48.5878066
  76.6588878  59.1484109  49.3247413  76.4647496  60.7531920  50.7233625
  76.0706756  60.1987132  51.5981194  77.9901884  60.8338456  50.7958667
  78.3854478  61.4000121  49.9223988  78.4025218  59.8108021  50.7558268
  78.3168584  61.3438156  51.7257761  75.9100053  62.1450398  50.7884592
  74.9715998  62.2294762  50.2278588  76.6531822  62.7904882  50.3010572
  75.7416699  62.4703440  51.8292287  74.3398015  59.4014120  47.7755105
  73.9609063  60.2397297  46.9661558  74.5106858  58.1368517  47.3903284
  74.8492357  57.4440627  48.0295428  74.2482488  57.7418331  46.0294905
  74.6171093  58.5025767  45.3542257  74.9732438  56.4120018  45.8089557
  74.5245435  55.6409544  46.4747966  76.0358436  56.5607559  46.1137472
  75.0000395  55.8380153  44.3902476  73.9620707  55.6706454  44.0163727
  75.7464996  56.7609862  43.4281291  76.7880449  56.9121491  43.7874297
  75.2432670  57.7465012  43.3799087  75.7787783  56.3149330  42.4118138
  75.7237786  54.4967929  44.4804948  75.1912124  53.8230147  45.1860501
  76.7506282  54.6641889  44.8733419  75.7790254  54.0210757  43.4844478
  72.7676189  57.5843935  45.7649530  72.2819080  57.7724000  44.6525697
  71.9704620  57.3123639  46.8041572  72.3324193  57.2259766  47.7324940
  70.5730845  57.0249531  46.5949888  70.4300684  56.5861743  45.6167548
  70.1401589  56.0446503  47.6835325  70.1477006  56.5455833  48.6755415
  70.8950103  55.2218625  47.7022162  68.7786229  55.3743558  47.5196967
  67.9515937  56.1224935  47.5759159  68.6658147  54.6074703  46.2181632
  69.6247339  54.0773398  46.0137480  68.4391010  55.3250419  45.4045491
  67.8488885  53.8560285  46.2679918  68.6863380  54.3739904  48.6517798
  68.6078045  54.9083735  49.6213368  69.6020598  53.7435776  48.6596937
  67.8069008  53.7155167  48.5000064  69.7181605  58.2624229  46.6402505
  68.6767482  58.3219616  45.9921405  70.1799120  59.3232775  47.3291274
  71.0207653  59.2627478  47.8659594  69.4184158  60.5505775  47.4063348
  68.4009109  60.3780863  47.0959879  69.4556997  61.1072957  48.8358312
  68.9865515  62.1168714  48.8475660  70.5096148  61.2067881  49.1751441
  68.6903968  60.2563891  49.8539372  69.0549610  59.2009255  49.8222063
  68.9221914  60.8192501  51.2530826  68.9070016  61.9310377  51.2225818
  69.9109201  60.4912963  51.6293267  68.1350461  60.4640709  51.9507402
  67.1969533  60.2750222  49.5371057  67.0164421  59.8500439  48.5270468
  66.8213640  61.3206033  49.5671583  66.6456181  59.6628355  50.2794085
  69.9159836  61.6348194  46.5014792  69.2107953  62.6111463  46.2386969
  71.1133290  61.4661928  45.9332522  71.7261146  60.7158076  46.1668404
  71.5952156  62.4606889  45.0270582  70.9377949  63.3127202  44.9539863
  72.9585765  62.9894512  45.4859480  73.4219575  63.6696364  44.7224748
  73.6815636  62.1568367  45.6416391  72.6569856  63.6683561  46.8451443
  71.7147491  64.6860133  47.0420985  71.5649289  65.1397184  46.0553295
  71.6847005  65.4331039  48.3071350  71.3128246  66.4867733  48.3770091
  72.4474349  65.0113387  49.3866104  72.7295744  65.6370452  50.2443804
  73.2468386  63.2077201  48.0024357  73.7066385  62.2595451  47.9677627
  73.1851816  63.8860970  49.2136810  73.6095064  63.5131091  50.1057365
  71.5635285  61.9415372  43.6486807  71.2526820  62.7151790  42.7537019
  71.9296128  60.6633990  43.3961469  72.1717658  60.0262441  44.1161379
  72.1667162  60.2157393  42.0433757  72.3428804  61.0962860  41.4893347
  73.3620976  59.2111004  41.9559401  73.1356386  58.3449549  42.5864481
  74.3128638  59.6128414  42.3465372  73.6404630  58.6867227  40.5838329
  74.3098265  59.4517288  39.6506021  74.6486852  60.4019542  39.9777638
  74.5593588  58.9874692  38.3663249  75.0324801  59.5928713  37.6383854
  74.1866582  57.7169219  37.9938912  74.3835959  57.3910291  36.9853791
  73.3683448  57.3671428  40.2498643  72.9726980  56.7327810  41.0173972
  73.6374287  56.8815222  38.9632590  73.4311086  55.8636650  38.7147049
  70.9470063  59.6334989  41.4167366  70.5989386  59.9022736  40.2693361
  70.2286044  58.8181230  42.1814125  70.5202096  58.5858691  43.1069259
  69.0477626  58.1897335  41.6505471  69.1801931  58.0083709  40.5969991
  68.7661774  56.8858839  42.4153493  67.7488167  56.5187464  42.1837581
  68.8665935  57.0757773  43.5070915  69.7171974  55.7879611  42.0397713
  70.3900771  55.7625491  40.8123981  70.2778121  56.5535125  40.1038326
  71.2490871  54.7194607  40.4779259  71.7611632  54.7371786  39.5307984
  71.4579890  53.6793418  41.3806080  72.1393195  52.8884361  41.1321394
  69.9274789  54.7214020  42.9193161  69.4079838  54.7040165  43.8447510
  70.7926404  53.6725136  42.6066702  70.9418693  52.8644231  43.3063029
  67.8408790  59.0745492  41.6633791  66.9765931  58.9873339  40.7908484
  67.7872991  60.0212412  42.6059039  68.4327978  60.0430168  43.3648329
  66.7645429  61.0437329  42.6043835  65.8008950  60.5585155  42.5285072
  66.8204392  61.8781017  43.8877219  66.0445014  62.6774629  43.8726656
  67.8268642  62.3406273  43.9988841  66.6067807  61.0168391  44.9977311
  66.7686915  61.5507862  45.7796146  66.8914969  61.9605801  41.4187740
  65.9048892  62.4287964  40.8621926  68.1346972  62.2144738  40.9836016
  68.9278616  61.8381475  41.4570227  68.4052728  62.9579714  39.7776034
  67.9349258  63.9264105  39.8506252  69.9241052  63.1245017  39.6998878
  70.4042509  62.1320940  39.6035135  70.2799617  63.5995936  40.6363738
  70.3659952  63.9704483  38.5540268  70.2691560  65.3610390  38.6397382
  69.8196395  65.8136216  39.5062126  70.7439231  66.1598825  37.6029635
  70.6359113  67.2306426  37.6373464  71.3539636  65.5600340  36.5060302
  71.6667388  66.1822712  35.7138122  70.9399082  63.3917201  37.4116416
  71.0719715  62.3193417  37.3637132  71.4827441  64.1804435  36.4055747
  71.9804998  63.7204034  35.5624533  67.8670491  62.2913303  38.5219658
  67.2082840  62.9157813  37.6903399  68.0980924  60.9724916  38.3793957
  68.6380078  60.4682884  39.0526257  67.6044954  60.2107482  37.2508191
  67.8775534  60.7440123  36.3493263  68.2293604  58.8262798  37.2197196
  68.0016249  58.2972652  38.1758606  67.6804250  57.9941817  36.0484520
  67.9167534  58.4924975  35.0827735  66.5832648  57.8580548  36.1201743
  68.1514040  56.9884078  36.0421512  69.7580189  58.9507448  37.0921836
  70.1475219  59.6610911  37.8516348  70.0091961  59.3486058  36.0839488
  70.4627200  57.6151568  37.2927987  70.2684809  56.9346915  36.4383307
  70.0901173  57.1288998  38.2139158  71.5556543  57.7776683  37.3791177
  66.0988194  60.1440869  37.2539701  65.4439695  60.3409545  36.2345672
  65.4943748  59.9299943  38.4372681  66.0360598  59.7999769  39.2710820
  64.0558784  59.9049709  38.5784992  63.6638675  59.1616477  37.9029492
  63.7034272  59.5452771  40.0430557  64.1071823  60.3199553  40.7297800
  64.1532793  58.5657552  40.3060265  62.2230125  59.4562029  40.2649942
  61.5288223  58.2824875  39.9500095  62.0489591  57.4323130  39.5574404
  60.1523372  58.1966476  40.1512311  59.6354365  57.2919072  39.9092364
  59.4594301  59.2849245  40.6726612  58.0822607  59.1865336  40.8936802
  57.8506638  58.2622788  40.7523647  61.5133682  60.5439446  40.7978950
  62.0300465  61.4562736  41.0437629  60.1319745  60.4603148  40.9948296
  59.5804110  61.2940915  41.3964197  63.4055975  61.2162684  38.1871072
  62.4267306  61.2625519  37.4434351  63.9757692  62.3334834  38.6609309
  64.7944849  62.2986390  39.2381998  63.4370172  63.6375035  38.3872047
  62.3802791  63.6090869  38.6138067  64.1636859  64.6610343  39.2636431
  65.2192022  64.7555384  38.9285475  64.1616318  64.2716335  40.3081755
  63.5327118  66.0524042  39.3048529  63.4954470  66.4765476  38.2747318
  62.1172128  65.9767129  39.8744455  62.1288274  65.3979880  40.8233312
  61.4433759  65.4674315  39.1532854  61.7291968  66.9954904  40.0783564
  64.3950806  66.9576601  40.1828395  65.4258324  67.0045453  39.7739285
  64.4342343  66.5359917  41.2105621  63.9597091  67.9762588  40.2188819
  63.5552228  64.0012800  36.9302762  62.6567928  64.5993336  36.3398064
  64.6658503  63.5782331  36.2841484  65.3928068  63.0912259  36.7800611
  64.8347774  63.7596938  34.8595700  65.8062664  63.3816431  34.5857265
  64.7054273  64.8069479  34.6438280  63.8042226  63.0340849  34.0574884
  63.2561113  63.5782797  33.1070103  63.4738901  61.7897901  34.4139104
  63.9089218  61.3206478  35.1894543  62.4974987  61.0385677  33.6521166
  62.6953651  61.1773212  32.5982986  62.6014930  59.5462293  33.9808006
  61.8307873  58.9826592  33.4037775  62.4275892  59.3878541  35.0687609
  63.9883426  58.9762887  33.6117151  64.0508832  57.9395572  33.9769596
  64.7793177  59.5619937  34.1152174  64.2972774  58.9960524  32.1148718
  63.3388165  58.9252884  31.3047148  65.4952981  59.1976532  31.7719896
  61.0773846  61.4951205  33.8751532  60.2355908  61.4701004  32.9730104
  60.7645827  61.9968888  35.0832217  61.4248887  61.9989130  35.8385289
  59.4838251  62.6102131  35.3537866  58.7198970  61.9442997  34.9731515
  59.2811144  62.8053512  36.8466615  60.1710650  63.3127631  37.2876934
  58.0272352  63.6290363  37.1611391  57.1485326  63.2137561  36.6240865
  58.1763976  64.6912455  36.8787978  57.8225140  63.5787477  38.2552154
  59.1226698  61.4211201  37.4905221  60.0271257  60.8020855  37.3218605
  58.2395949  60.9030245  37.0613658  58.9673694  61.5329278  38.5851954
  59.3179967  63.8813946  34.5595319  58.2713705  64.1654570  33.9998646
  60.3801007  64.6707901  34.3908715  61.2628811  64.4865736  34.8302087
  60.3236521  65.7993936  33.4911485  59.3972870  66.3204145  33.6674278
  61.5318127  66.7215629  33.7058530  61.6079064  67.4813325  32.9001728
  62.4540139  66.1007952  33.7373619  61.4318129  67.4645809  35.0003873
  60.1926617  67.7878042  35.5813881  59.2618456  67.5009695  35.1284351
  60.1253572  68.4902095  36.7801105  59.1606338  68.7247700  37.2019036
  61.3014069  68.8833662  37.4193350  61.2474438  69.4296478  38.3457118
  62.6081248  67.8660587  35.6507264  63.5663614  67.6215429  35.2175494
  62.5423624  68.5728851  36.8545680  63.4478505  68.8690566  37.3514435
  60.1887486  65.4556544  32.0377401  59.4792056  66.1302314  31.2965746
  60.8313903  64.3739026  31.5759574  61.4114775  63.8215557  32.1767236
  60.6766759  63.9544440  30.2040557  60.8660692  64.8105588  29.5675811
  61.6522286  62.8319752  29.8373759  61.4205859  62.4557002  28.8118936
  61.5273031  61.9922558  30.5606149  63.1166316  63.2616753  29.8446792
  63.3861983  63.6504482  30.8431111  63.2750963  64.0813358  29.1085463
  63.9964781  62.0603254  29.5083361  63.7042219  61.7042628  28.4931784
  63.7853372  61.2236415  30.2169607  65.4795668  62.3964374  29.5129087
  65.6498969  63.3353955  28.9384795  66.0590175  61.5641321  29.0606078
  65.9512136  62.5982291  30.8996044  65.9383126  61.6720278  31.3913627
  65.3074027  63.2480239  31.3981890  66.9127647  62.9919953  30.8909569
  59.2824371  63.4876758  29.8799573  58.7691659  63.7308210  28.7931670
  58.6290268  62.8019671  30.8308159  59.0415572  62.6412203  31.7293072
  57.3357534  62.1822803  30.5940696  57.3873697  61.6350478  29.6609597
  57.0057067  61.2287577  31.7215746  56.9138387  61.7671829  32.6909292
  58.0366912  60.2659068  31.8484687  58.8414449  60.7111150  32.1532576
  55.7257408  60.4493935  31.4423103  55.8307540  59.8472416  30.5128971
  54.8601943  61.1321741  31.3457730  55.5136317  59.7568014  32.2797112
  56.2368298  63.1971081  30.3897470  55.3161050  63.0026091  29.5996190
  56.3437361  64.3613856  31.0551771  57.0698953  64.5120739  31.7234164
  55.3908071  65.4344995  30.8663639  54.4759514  65.0455253  30.4310162
  55.1002291  66.1148703  32.2146021  54.3882665  66.9675370  32.0945779
  56.0100922  66.4347711  32.7402547  54.5058624  65.1077104  33.0838783
  53.1824562  64.9149116  32.9238039  52.5622540  65.4998512  32.2353375
  52.6741748  63.9460131  33.7431992  51.7728605  64.2629096  34.0232451
  53.2791026  63.0786556  34.6338708  52.6602700  62.0246872  35.3728550
  53.2229773  61.7097340  36.0774311  55.1966072  64.3656223  34.0726391
  56.2044620  64.5292404  34.2044896  54.5768573  63.3697900  34.8479746
  55.0445612  62.7920592  35.6148028  55.8684321  66.4974434  29.9057851
  55.1685963  67.4792066  29.6812843  57.0744683  66.3258889  29.3213270
  57.6561188  65.5726918  29.6254446  57.5724345  67.1012622  28.1954223
  58.5570843  66.7046158  27.9803873  56.6437755  66.9348133  26.9635823
  55.8215405  67.6810824  27.0110856  56.1940559  65.9192158  26.9895834
  57.4133083  67.0796453  25.6624127  58.6388175  67.0100192  25.5821423
  56.6559149  67.3119216  24.5642677  55.6740927  67.4137000  24.6822050
  57.1326972  67.4479722  23.7091132  57.7706339  68.5728364  28.5383599
  57.2826038  69.4705644  27.8483581  58.4940089  68.8259644  29.6434229
  58.9423529  68.0784212  30.1358800  58.6203257  70.1499868  30.2130446
  58.1460887  70.8732917  29.5615063  57.9995106  70.2214477  31.6101339
  58.4832098  69.4692789  32.2785226  58.1494431  71.6214193  32.2269300
  57.8076007  72.4014498  31.5126312  59.2066841  71.8073555  32.5060962
  57.5256581  71.6905158  33.1442099  56.5063109  69.8819186  31.5402611
  56.3721644  68.8051009  31.3273660  56.0097282  70.4718752  30.7409633
  56.0179811  70.1055635  32.5118163  60.0883213  70.5043391  30.2903396
  60.9202574  69.6947077  30.6947320  60.4683044  71.7288349  29.8866253
  59.7983450  72.3851609  29.5551698  61.8351613  72.1769214  29.9898575
  62.4895413  71.3380522  29.8239085  62.1213568  73.2867517  28.9578697
  61.8797336  74.2939913  29.3596962  61.4951023  73.1209788  28.0614384
  63.1954662  73.2533907  28.6702048  62.1379684  72.6942269  31.3676191
  61.4185202  73.5334609  31.8744310  63.2019362  72.2157087  32.0134842
  63.7348446  71.4854516  31.6103131  63.6288880  72.7073727  33.3078924
  63.1634088  73.6614822  33.5268041  63.3598424  71.7138361  34.4414733
  64.0029028  70.8104175  34.3280560  63.6427144  72.3640798  35.8017366
  63.0122505  73.2669544  35.9484914  64.7078584  72.6608499  35.8751117
  63.4184036  71.6396336  36.6165217  61.8979076  71.2382841  34.4146578
  61.7273306  70.5654299  33.5491506  61.2052514  72.1036960  34.3554533
  61.6762094  70.6726619  35.3439271  65.1103364  72.9588344  33.1711428
  65.8438496  72.1734622  32.5800915  65.6128159  74.0700377  33.6916474
  65.0640643  74.7149653  34.2455109  67.0027913  74.4208413  33.7526640
  67.4311714  74.1722136  32.8180941  67.1848169  75.9261479  33.9589633
  66.9007036  76.4775769  33.0455947  68.2434915  76.2003797  34.1694209
  66.3244728  76.4326409  35.0999994  65.3970468  75.7802555  35.6381366
  66.6445247  77.5517215  35.4946511  67.8161017  73.6727794  34.7883517
  67.3138074  73.0452863  35.7172399  69.1500642  73.7370909  34.6462561
  69.5708126  74.2271529  33.8767043  70.0410079  73.1335970  35.6112756
  69.6916459  72.1283088  35.8227475  71.4945712  73.1157651  35.1031277
  72.2212146  72.9018323  35.9162259  71.7560876  74.0651330  34.5960483
  71.6620916  72.0479539  34.1232248  71.7358701  70.7385237  34.5618853
  71.6210027  70.4374383  35.5907245  71.8690205  69.7696432  33.6125527
  71.7043307  68.7871993  33.9705035  72.1144643  70.0781490  32.2736065
  72.0458086  69.1358872  31.2981018  72.4449180  69.4289814  30.4652844
  71.7887991  72.3306291  32.7604395  71.8183713  73.3486235  32.4459867
  72.1374244  71.3502754  31.8281051  72.3395078  71.5467901  30.7798988
  70.0663405  73.8379683  36.9405138  70.3947654  73.2374553  37.9524145
  69.7317427  75.1326652  36.9984001  69.4350941  75.6339725  36.1917192
  69.6902764  75.8620355  38.2499886  70.6204475  75.6847299  38.7700900
  69.5125846  77.3488676  37.9808786  68.5331921  77.5457235  37.4836840
  69.5687550  78.1327817  39.3032732  70.4645862  77.8349736  39.8908182
  68.6601134  77.9445408  39.9083618  69.6392855  79.2227110  39.0858750
  70.5970083  77.8498886  37.0209981  70.4357612  78.9340590  36.8144470
  70.5519540  77.3078591  36.0532856  71.9791332  77.6711821  37.5904182
  72.2316306  76.6159625  37.8212836  72.1062041  78.2668989  38.5275428
  72.7018410  78.0344317  36.8256056  68.6109040  75.3586451  39.1763669
  68.8390731  75.0693734  40.3513171  67.3995575  75.1755778  38.6329212
  67.2162144  75.3971168  37.6746987  66.2698811  74.6799364  39.3860286
  66.1824973  75.2745408  40.2843539  64.9924337  74.8002765  38.5773166
  65.0588791  74.1945233  37.6437976  64.7816775  76.1562516  38.2123516
  64.9678466  76.2058839  37.2463882  63.7798795  74.3485714  39.3976496
  63.7750374  74.8564957  40.3851866  63.8050223  73.2498411  39.5488838
  62.8461899  74.6127816  38.8562437  66.4694368  73.2572641  39.8366277
  66.2514532  72.9036310  40.9940109  66.9502601  72.3911517  38.9236395
  67.1818727  72.6853730  37.9945261  67.2016025  71.0012115  39.2483669
  66.3087349  70.6081275  39.7191159  67.4941542  70.1996409  37.9928145
  68.2986982  70.6919918  37.3967887  67.9113044  68.7606154  38.3141989
  67.1809292  68.2992293  39.0117000  68.9202310  68.7414992  38.7733292
  67.9310955  68.1556801  37.3803727  66.2146599  70.1514663  37.1573868
  65.8979417  71.1722634  36.8729411  65.4036502  69.6528891  37.7253695
  66.4071995  69.5806526  36.2339527  68.2925724  70.8386728  40.2780206
  68.1781028  70.0476045  41.2124623  69.3754897  71.6267623  40.1614792
  69.4719770  72.2908713  39.4176176  70.4351520  71.6097934  41.1405766
  70.7762817  70.5890701  41.2419095  71.5984227  72.5001720  40.6780156
  71.2609829  73.5519203  40.5482545  71.9748482  72.1354813  39.6981378
  72.4320714  72.4734985  41.4115954  69.9814860  72.0409725  42.5172178
  70.2878446  71.3913365  43.5150888  69.1900808  73.1260901  42.6024837
  68.9229590  73.6448333  41.7881858  68.6646436  73.5856318  43.8659140
  69.4985333  73.7247079  44.5395485  67.9077884  74.9099724  43.6588567
  67.0160642  74.7440333  43.0190124  68.5529433  75.6154515  43.1044118
  67.4827620  75.6152278  44.9500660  66.8718406  74.9229561  45.5702943
  68.7114474  76.0439278  45.7508046  69.4027040  76.6009269  45.0971998
  69.2509489  75.1598001  46.1510256  68.4291354  76.7166223  46.5838842
  66.6153569  76.8264391  44.6103348  65.7184185  76.4953580  44.0453881
  67.1915962  77.5387250  43.9810387  66.2946734  77.3362188  45.5437103
  67.7335931  72.5889384  44.5210478  67.8233233  72.2989051  45.7128958
  66.8107252  72.0070804  43.7379702  66.7692552  72.1959790  42.7521897
  65.8620215  71.0486092  44.2542384  65.4178536  71.4698637  45.1456812
  64.7625856  70.7645497  43.2134662  64.4250725  69.7064073  43.2964517
  65.1988291  70.9087991  42.2005817  63.4877577  71.6267432  43.3181278
  63.0438542  71.4934730  44.3340606  63.7163407  73.1242634  43.0922267
  64.1378738  73.2947502  42.0817364  64.4200622  73.5310051  43.8459780
  62.7512096  73.6714589  43.1598402  62.4815146  71.1076239  42.2901425
  62.2414864  70.0445328  42.5057075  62.9175720  71.1726197  41.2697091
  61.5479931  71.7056411  42.3290236  66.4884273  69.7455821  44.7026362
  66.1536102  69.2150315  45.7628625  67.4347479  69.2012794  43.9163662
  67.7141087  69.6266797  43.0501269  68.1388489  67.9887855  44.2874963
  67.4014913  67.2789993  44.6254949  68.9151279  67.4176943  43.1034537
  69.5306718  68.2276731  42.6446469  69.8567971  66.2783944  43.5287420
  69.3052360  65.5246915  44.1312198  70.7036675  66.6656144  44.1292076
  70.2620445  65.7692136  42.6260874  67.9467935  66.8958115  42.0241450
  68.5509013  66.5416746  41.1594136  67.3007964  67.7292362  41.6755550
  67.0657702  65.7475251  42.5147871  66.4397332  66.0728535  43.3715342
  67.6900826  64.8894006  42.8412990  66.3983294  65.4043959  41.6993876
  68.9974605  68.2066922  45.5027622  69.1025840  67.3559382  46.3921528
  69.6026011  69.4033910  45.5901493  69.5296549  70.1008815  44.8721966
  70.3793250  69.7529573  46.7383694  71.1107056  68.9729078  46.8175718
  71.0834524  71.0817917  46.4611270  70.3561040  71.8847116  46.2817575
  71.7436585  70.9577804  45.5743974  71.9251602  71.5986543  47.5218121
  71.7400220  72.5976727  48.4383710  70.9179508  73.2871050  48.4113702
  72.8324714  72.7230032  49.2056580  72.9551718  73.3087410  49.9934996
  73.7463690  71.8996618  48.6478628  73.2140273  71.1214946  47.6009566
  73.8659172  69.9549274  47.0823641  73.4010032  69.1430031  46.5874940
  74.9918379  69.5604881  47.7554322  75.6145719  68.6261532  47.6979905
  74.9355848  71.6115517  49.0628220  74.9807322  72.0020452  50.0925863
  75.6180982  70.4890101  48.4295136  76.4032049  69.7909862  48.7873146
  69.5811414  69.8010756  48.0330348  69.9229321  69.1904392  49.0423464
  68.4162473  70.4646892  47.9895275  68.1421591  70.9588395  47.1626725
  67.5363004  70.5028475  49.1326996  68.0892043  70.8865146  49.9826040
  66.3042200  71.3751444  48.8299037  65.5707519  71.2975050  49.6610305
  65.8386019  71.0476287  47.8775132  66.7080034  72.8336430  48.7174009
  67.5785024  73.3228874  49.4231908  66.0105887  73.5781714  47.8321337
  66.2759439  74.5307017  47.7087424  65.3165252  73.1302956  47.2827551
  67.0423930  69.1298803  49.5262479  67.1041549  68.7639215  50.6966576
  66.5913405  68.3252758  48.5390048  66.6051748  68.6271784  47.5817155
  66.0352737  67.0140079  48.7959188  65.2052297  67.1074687  49.4784579
  65.5767044  66.4052749  47.4483742  66.4461287  66.2919712  46.7646700
  64.8423096  67.0905061  46.9768267  64.9272768  65.0641736  47.6003175
  63.5921030  64.9810708  48.0148491  63.0421794  65.8831129  48.2388440
  62.9648503  63.7374663  48.1291395  61.9366426  63.6838253  48.4538773
  63.6738693  62.5687702  47.8284849  63.1936997  61.6068744  47.9123466
  65.6325660  63.8882594  47.2965626  66.6610039  63.9465699  46.9703169
  65.0084025  62.6435780  47.4173310  65.5498581  61.7363418  47.2014803
  67.0108006  66.0907644  49.4559199  66.7535163  65.5136097  50.5138818
  68.2020145  65.9907315  48.8803243  68.4817420  66.4988400  48.0515465
  69.0912322  65.0333783  49.4311558  69.6860614  64.8540534  48.6149023
  68.6852179  64.0604797  49.5578027  69.7494702  65.4698269  50.7200881
  70.0183944  64.6408389  51.5810367  69.9942762  66.7796124  50.9373887
  69.7510002  67.4977799  50.2786883  70.5479206  67.1952258  52.2188987
  71.4189478  66.5743543  52.4113791  70.8515016  68.6450927  52.3133580
  70.1592043  69.3379959  51.7628246  71.4995467  69.2058866  53.5513291
  72.2312040  68.4709557  53.9583660  70.6472563  69.4284121  54.1816483
  72.0629169  70.1666083  53.3824161  72.0243273  68.7008874  51.6629014
  71.6237195  68.8785971  50.6409362  72.8493722  67.9260125  51.7437122
  72.5328129  69.6670255  51.7792262  69.6551200  67.0419234  53.3618872
  70.0439232  66.5458304  54.4190972  68.3848828  67.4354766  53.1996990
  68.0286898  67.8525619  52.3552924  67.5135492  67.2702429  54.3389731
  68.0750223  67.5094814  55.2291549  66.3050579  68.1783077  54.3319997
  65.7886046  68.1300509  55.3217214  66.7276161  69.6312730  54.0699342
  67.0871156  69.7547600  53.0251599  67.5493716  69.9163279  54.7562213
  65.8628860  70.3143713  54.2138656  65.3138656  67.7012202  53.2897583
  65.0617137  66.6341584  53.4202848  65.6971918  67.8654629  52.2651732
  64.3748507  68.2535395  53.4369417  67.1041623  65.8190265  54.5024596
  66.6862501  65.4133790  55.5878881  67.2569051  64.9794295  53.4447799
  67.4741262  65.3244889  52.5245736  67.1545252  63.5410601  53.6064387
  67.2244996  63.0849439  52.6341554  66.2198801  63.3295244  54.1057522
  68.2669965  62.9851737  54.4519250  68.0476044  62.1401816  55.3149846
  69.5071673  63.4842295  54.2730727  69.7065158  64.1376729  53.5376204
  70.6082246  63.1324888  55.1485934  70.7041920  62.0560003  55.1354101
  71.9240678  63.8064515  54.7102203  72.7333948  63.6193019  55.4557648
  71.7802104  64.9030538  54.6152671  72.4037074  63.2548866  53.3889463
  73.2975135  63.8152711  53.0480211  71.6054292  63.4269414  52.6400822
  72.7623055  61.4983255  53.6078914  72.5684106  61.2050583  51.8582514
  73.5664025  61.1298112  51.4009082  71.9935094  61.9949688  51.3329061
  72.0327575  60.2551352  51.7064457  70.3964718  63.5024240  56.5821101
  70.6894541  62.7269257  57.4927591  69.8690583  64.7086906  56.8081490
  69.6465557  65.3248828  56.0447706  69.6285850  65.1950720  58.1390179
  70.5014067  64.9629448  58.7427868  69.4222935  66.6995696  58.0848425
  68.6326386  66.9593625  57.3512173  69.0340245  67.2521553  59.4650115
  69.1251629  66.4743334  60.2455293  67.9910457  67.6084182  59.4109577
  69.6974102  68.0903192  59.7654722  70.7093328  67.3429941  57.5589217
  71.1475254  66.8384429  56.6808828  71.4161840  67.1711072  58.3203720
  70.7268527  68.8500302  57.4208037  70.6144052  69.3516218  58.4094798
  69.8950755  69.1192717  56.7461574  71.7135518  69.1562500  57.0008357
  68.4954629  64.4521728  58.8006947  68.5471642  64.1589439  59.9893137
  67.4696927  64.0606089  58.0345052  67.4343481  64.2826443  57.0596958
  66.3635443  63.3282063  58.6068605  66.1124762  63.7648631  59.5643676
  65.1338453  63.3928435  57.6817613  64.3104404  62.7573434  58.0787667
  65.4041064  63.0398681  56.6599859  64.6836074  64.7416930  57.5802457
  65.2916201  65.1810537  56.9675911  66.6818205  61.8842633  58.8917485
  66.0418136  61.2501454  59.7215960  67.6865536  61.3050792  58.2135741
  68.1780683  61.7842186  57.4850580  68.0207317  59.9187680  58.4753334
  67.1631408  59.4018863  58.8846352  68.4214469  59.1956050  57.2007246
  69.2039427  59.7806706  56.6594497  68.9789441  57.7928435  57.5131891
  68.2754861  57.2440119  58.1740376  69.9715624  57.8663058  58.0019518
  69.1087652  57.2125441  56.5771331  67.1921667  59.0753897  56.2879451
  66.6749142  60.0582766  56.2232518  66.4901079  58.3273750  56.7205166
  67.5790195  58.6498302  54.8796105  67.9207172  57.5922888  54.8783893
  68.4045646  59.2954298  54.5058620  66.7003971  58.7432309  54.2079723
  69.0939482  59.7964734  59.5260185  68.9164818  59.1377708  60.5487465
  70.2571172  60.4303318  59.3023477  70.3727855  61.0354639  58.5147060
  71.4230917  60.1817141  60.1243506  71.3190910  59.2314471  60.6290918
  72.7048171  60.1607125  59.2664894  73.5963950  60.0154989  59.9148709
  72.8048505  61.1313296  58.7317321  72.3263153  59.2618983  56.9452612
  71.9988855  60.1182553  56.5540574  72.6815262  59.0581672  58.2575990
  72.4671854  58.0818743  56.3002795  72.2334714  57.9568457  55.2408974
  72.8995649  57.1394754  57.1115334  73.0505187  57.7529623  58.3428102
  73.4084826  57.1863938  59.1947307  71.6141399  61.2061905  61.2089483
  72.6666669  61.2494090  61.8458249  70.6210962  62.0661713  61.4488585
  69.7665124  62.0616972  60.9306435  70.6834610  62.9812736  62.5530658
  71.2063608  62.5027667  63.3732573  71.4104698  64.2770576  62.1240185
  70.7539625  64.8479082  61.4328005  72.3151580  63.9807266  61.5477841
  71.8303722  65.1455609  63.2568580  72.7010728  64.8157352  64.2585175
  73.2392815  63.8726928  64.3024253  72.7100576  65.8227443  65.1970386
  73.4295305  65.9979714  65.8231116  71.8425750  66.8223612  64.8072368
  71.2752882  66.4256438  63.5756985  70.3851287  67.2701974  62.9159455
  70.0244873  67.0189266  61.9347809  70.2265267  68.5703118  63.3881511
  69.6589134  69.2803627  62.7994681  71.6345004  68.0996002  65.3188722
  72.2899601  68.5131416  66.0780976  70.8157721  68.9766473  64.5802034
  70.7935858  70.0290035  64.8372680  69.2644925  63.1671192  63.0440695
  68.4142506  62.3347275  62.7723977  68.9716451  64.2143403  63.8408219
  69.5943043  64.9856298  63.8946298  67.7720368  64.2807927  64.6493804
  67.7413033  63.3764439  65.2472120  67.8187153  65.5061680  65.5881992
  66.7901105  65.8881963  65.7881955  68.3888763  66.3141856  65.0769405
  68.4411363  65.2272073  66.9588703  68.0377355  64.2656369  67.3465759
  68.1204769  66.0482329  67.6493997  69.9672487  65.1692452  66.9612660
  70.3359584  66.1318610  66.5500789  70.3082685  64.3398613  66.3013070
  70.4774641  65.0103917  68.3892169  70.0451738  64.0859580  68.8231999
  70.1734375  65.8918733  68.9967689  71.9433748  64.8927123  68.4357015
  72.3530295  65.7713110  68.0488811  72.2564840  64.0829562  67.8665518
  72.2618524  64.7684419  69.4259757  66.4612577  64.2668868  63.9012288
  65.7685461  63.2584828  63.8664723  66.0790366  65.4069465  63.2923058
  66.6252137  66.2354827  63.3576976  64.8534263  65.4942682  62.5161356
  64.9032130  64.7178098  61.7621574  64.8430012  66.4756886  62.0872589
  63.5477266  65.2946339  63.2634690  63.4720719  64.8520532  64.4146717
  62.4396408  65.5953226  62.6186264  62.3047812  66.6951223  61.6550568
  62.9525705  66.5476398  60.7643425  62.5520821  67.6618940  62.1557840
  61.1675676  65.1015416  63.0927409  61.1167981  65.0912435  64.1695845
  60.1692228  66.0574980  62.4867399  59.8968888  66.8746383  63.1817930
  59.2638634  65.4861841  62.2337114  60.8358943  66.6736717  61.2622107
  60.6895889  66.0120034  60.3841102  60.4477869  67.6906111  61.0421436
  60.8862082  63.6950220  62.6031042  61.4306730  63.2342840  61.6042918
  59.9909476  62.9819413  63.3040810  59.3982132  63.4215162  63.9777841
  59.8726274  61.5505461  63.1088373  60.8533229  61.1357967  62.9196623
  59.2641125  60.9609043  64.3954621  58.2310924  61.3506518  64.5252816
  59.8917308  61.3450981  65.2318526  59.2086375  59.4325887  64.5493747
  59.9471802  58.9334962  63.8764049  59.5553884  59.0881991  65.9968350
  59.0822428  59.8192244  66.6840277  60.6517022  59.1118659  66.1500170
  59.1833858  58.0783277  66.2559136  57.8091033  58.8988843  64.2455723
  57.5253522  59.1316377  63.1995992  57.0705937  59.3605520  64.9344598
  57.7823533  57.7961324  64.3870866  59.0408152  61.1935994  61.9119192
  59.2064147  60.1480688  61.2903119  58.1233178  62.0770188  61.5067207
  57.9491587  62.9445491  61.9668107  57.3165791  61.7224775  60.3777306
  56.9873060  60.7045394  60.4271264  56.0769577  62.5615052  60.4717328
  56.5389182  63.5640186  60.4096051  55.6052562  62.6336685  61.4679971
  54.9900914  62.1581226  59.4340077  55.3698713  62.1541107  58.3788517
  54.0847633  62.8128391  59.4733056  54.3375935  60.8970392  59.6177583
  55.1807091  60.1721632  59.6376836  53.6138374  60.7790386  58.7705153
  53.6369263  61.0525501  60.9201094  53.4337804  61.9560183  61.3079688
  53.2417870  59.9554565  61.5104479  53.4829113  58.7948799  60.9359169
  54.1787284  58.7480582  60.2127448  53.1527811  57.9576911  61.3174614
  52.5826462  59.9969470  62.6356379  52.3883280  60.8815441  63.0325016
  52.3130338  59.1553596  63.0635268  58.0557422  61.9232356  59.0547497
  57.8557414  61.1886347  58.0904474  58.9850671  62.8953479  59.0033872
  59.1677272  63.4664207  59.7972436  59.7944929  63.1440009  57.8333770
  59.1392348  63.1660661  56.9735829  60.4999898  64.4936818  58.0174169
  61.2028532  64.4209649  58.8747131  59.7123617  65.2461365  58.2560648
  61.2741148  65.0399485  56.8154789  62.1091994  64.3482051  56.5443354
  60.3349492  65.2071543  55.6250149  59.4250836  65.7636270  55.9369648
  60.0444840  64.2111820  55.2282071  60.8365721  65.7830339  54.8220289
  61.8692595  66.3983752  57.1958204  62.5393334  66.2799693  58.0734395
  61.0498779  67.0994038  57.4624671  62.4544036  66.8125675  56.3489772
  60.7997999  62.0459637  57.5726821  61.0682475  61.6811038  56.4340710
  61.3380767  61.4252878  58.6309707  61.1292688  61.7209880  59.5582184
  62.1766244  60.2623346  58.4876724  62.9982502  60.5165140  57.8342546
  62.7117598  59.8337470  59.8594494  61.8643341  59.5405054  60.5231898
  63.2263721  60.7074967  60.3273312  63.7098579  58.6725214  59.7493711
  64.5559625  58.9770531  59.0978147  63.2095807  57.7779660  59.3223760
  64.2622924  58.2944511  61.1117235  63.8275171  58.7544971  62.1637938
  65.2317365  57.3488567  61.1073150  65.6076899  57.0517837  61.9788020
  65.5424193  56.9614527  60.2450470  61.4539657  59.0992647  57.8416175
  61.9639553  58.4243461  56.9498277  60.1957031  58.8630974  58.2430183
  59.7653432  59.4185011  58.9537239  59.3602885  57.8530119  57.6401491
  59.9062231  56.9191045  57.6596942  58.0663806  57.6947990  58.4525008
  57.3622712  57.0057815  57.9325739  57.5828246  58.6921727  58.5453468
  58.3597138  57.1340150  59.8562857  59.1675864  57.7197059  60.3415629
  58.6970125  56.0821919  59.7630464  57.1300637  57.1897517  60.7599751
  56.1063219  57.8232933  60.4797904  57.2435660  56.4866053  61.9128870
  58.0930890  55.9864200  62.0989817  56.4788593  56.5201290  62.5486680
  59.0587083  58.1187468  56.1869298  59.0978837  57.2162580  55.3519737
  58.8040621  59.3943060  55.8323457  58.7698512  60.1197905  56.5213525
  58.6142974  59.7894982  54.4572160  57.8058622  59.1993652  54.0503958
  58.2619743  61.2852014  54.3897393  59.0792529  61.9037146  54.8179332
  57.3334662  61.4790659  54.9667716  58.0955851  61.5966354  53.3358958
  59.8263010  59.5172054  53.5873683  59.7224189  58.9522344  52.4993456
  61.0319831  59.8547190  54.0747223  61.1215044  60.2964716  54.9703038
  62.2457809  59.5750504  53.3428187  62.0803603  59.8851132  52.3162339
  63.4463715  60.3423158  53.9307340  64.4082518  59.8440727  53.6824466
  63.3392293  60.4279496  55.0342423  63.4906953  61.7115421  53.3382539
  64.1831246  61.9312203  52.1376924  64.6641156  61.1069958  51.6358826
  64.2415973  63.2113536  51.5789631  64.7732604  63.3764697  50.6552084
  63.5996010  64.2702965  52.2179510  63.6623127  65.5414803  51.6507085
  64.4037833  65.5105226  51.0418295  62.8662129  62.7936450  53.9681941
  62.3262555  62.6471667  54.8769088  62.9167352  64.0701628  53.4108030
  62.4422763  64.9013460  53.8984003  62.5816271  58.1075003  53.2282476
  63.1289119  57.6577194  52.2224165  62.2531382  57.2919255  54.2410415
  61.8281007  57.6362805  55.0825148  62.4589768  55.8641920  54.1308653
  63.4671727  55.7018200  53.7732504  62.2914402  55.1840682  55.4956262
  61.8089172  54.1871132  55.3749743  61.6303892  55.8167047  56.1287538
  63.6129424  54.9461581  56.2464947  64.2742160  54.3047709  55.6167492
  64.3759631  56.2283196  56.5839768  63.7488415  56.8766032  57.2262743
  64.6345681  56.7754953  55.6546647  65.3056489  55.9844816  57.1393361
  63.2967060  54.2056703  57.5380678  62.8093648  53.2370235  57.2981058
  62.6004575  54.8128157  58.1558243  64.2272164  54.0144113  58.1127457
  61.5653649  55.2085565  53.0983040  61.9778435  54.3089656  52.3589435
  60.3046438  55.6694745  52.9922784  59.9460879  56.3591037  53.6288450
  59.4122130  55.2374832  51.9354525  59.3615902  54.1586841  51.9656440
  58.0151910  55.8080807  52.1383373  58.0812108  56.9182360  52.2413395
  57.0986595  55.4777186  50.9503247  57.0084110  54.3777456  50.8487829
  57.4899400  55.9048632  50.0068252  56.0858963  55.8991060  51.1241347
  57.3931815  55.2399740  53.4252432  58.1411882  55.2546380  54.2464359
  57.0947468  54.1815698  53.2488928  56.1728432  56.0371791  53.8786814
  55.3238324  55.8762089  53.1801633  56.4151783  57.1217392  53.9104813
  55.8645284  55.7084908  54.8941274  59.9526931  55.5852159  50.5632611
  59.9702096  54.7596783  49.6468694  60.4714549  56.8104638  50.3858357
  60.4906171  57.4845325  51.1299492  61.0542147  57.2049144  49.1251817
  60.3363431  56.9768220  48.3482872  61.3405107  58.6998935  49.1037502
  61.8690145  58.9784711  48.1600718  61.9922475  58.9589973  49.9718408
  60.0830091  59.5448441  49.1912923  59.4710393  59.2470921  50.0718081
  59.4527834  59.3770018  48.2809499  60.6646130  61.2424564  49.4068099
  59.0228857  61.7893054  49.6945897  58.3836714  61.4773803  50.5399740
  58.5456379  61.2778488  48.8299920  59.0034206  62.9063983  49.6619705
  62.3126482  56.4543815  48.7620611  62.5454684  56.1261508  47.6031316
  63.1547024  56.1289412  49.7540701  62.9704861  56.4268672  50.6938723
  64.3218738  55.2945919  49.5461189  64.9156299  55.7422164  48.7616329
  65.1329141  55.2124254  50.8333882  64.4387092  55.2532712  51.7056614
  65.9403321  53.9001725  50.9673128  66.6411656  53.7947358  50.1238451
  65.2773050  53.0136695  50.9883975  66.5237631  53.8773305  51.9077787
  66.0268757  56.4546833  50.9448105  65.3804184  57.3614224  50.9706252
  66.7076679  56.5224189  50.0668849  66.8514015  56.4105701  52.2195949
  67.6382505  55.6293796  52.1320022  66.1959333  56.1644067  53.0849486
  67.3459764  57.3875812  52.3861004  63.9685441  53.9177562  49.0414724
  64.5617178  53.3962358  48.0948779  62.9460040  53.2998631  49.6543578
  62.4736009  53.7286328  50.4276957  62.4696928  52.0078365  49.2143831
  63.3145352  51.3319767  49.1776650  61.4247357  51.4461880  50.1772888
  60.9997048  50.4932040  49.7854580  60.6061477  52.1850020  50.3271567
  62.0508244  51.1996472  51.4277784  62.2690103  52.0664316  51.7997324
  61.8986749  52.0363400  47.8267319  62.1144866  51.1232134  47.0321757
  61.1743039  53.1197888  47.4824868  61.0315201  53.8741815  48.1274834
  60.6460926  53.2945503  46.1543544  60.0741912  52.4105058  45.9098107
  59.7357207  54.5289895  46.1113242  60.3015229  55.4496163  46.3672828
  58.9048721  54.4103533  46.8392176  59.3008230  54.6496230  45.0951638
  61.7203733  53.4094848  45.0952647  61.6701815  52.7237445  44.0789651
  62.7653216  54.2213149  45.3382730  62.8205878  54.7561293  46.1842447
  63.8748881  54.3553088  44.4188870  63.4764541  54.6162516  43.4479574
  64.8672329  55.4318162  44.9244752  65.9100150  55.1390350  44.6604109
  64.7829886  55.4937125  46.0292755  64.6956786  56.8535253  44.3555165
  65.4673576  57.5082059  44.8378041  64.9449763  56.8291748  42.8510435
  64.0348473  56.4703746  42.3274493  65.7798504  56.1346981  42.6289925
  65.1967312  57.8488823  42.4942412  63.3297142  57.4733201  44.6395384
  63.1549513  57.5161516  45.7328323  62.5369386  56.8597147  44.1620792
  63.2925017  58.5041554  44.2249068  64.6352784  53.0624993  44.2124721
  64.9760161  52.6907979  43.0904151  64.9174444  52.3245919  45.2996937
  64.6359961  52.6162174  46.2183507  65.6198860  51.0710374  45.1899022
  66.5076710  51.2402023  44.5934806  66.0104083  50.5819213  46.5931003
  65.0952092  50.2896400  47.1504826  66.4849701  51.4255426  47.1403967
  66.9873966  49.4084019  46.5522550  66.5043818  48.5847000  45.9889864
  67.1651721  49.0551164  47.5872074  68.5780716  49.8213030  45.7808014
  69.1363404  50.9476879  47.0855304  68.7603894  50.6350046  48.0816925
  68.8025676  51.9888171  46.9085811  70.2402821  50.9528403  47.1363511
  64.8114002  50.0168077  44.4570744  65.3251089  49.2487263  43.6460103
  63.4889492  49.9737057  44.6923445  63.0599065  50.6139886  45.3333787
  62.6108580  49.0856342  43.9723117  63.0208779  48.0877336  44.0547423
  61.2051987  49.1228331  44.5754932  60.7761223  50.1458965  44.5092701
  61.2539043  48.8311752  45.6463105  60.5382061  48.4131716  44.0397975
  62.5318815  49.3825705  42.4927192  62.5306527  48.4758863  41.6643288
  62.5024699  50.6717993  42.1092827  62.4891855  51.4227692  42.7749074
  62.5458994  51.0425410  40.7108632  61.7664976  50.4950367  40.1989442
  62.3412916  52.5495998  40.5213652  62.4760258  52.7987584  39.4457839
  63.1095388  53.0936665  41.1150803  60.9606491  53.0714880  40.9306714
  60.7439688  52.8018385  41.9848601  60.9732806  54.5925424  40.8098448
  61.1944256  54.8849195  39.7597053  61.7569969  55.0267818  41.4654042
  59.9854585  55.0061015  41.1030778  59.8423497  52.4558131  40.0914685
  59.8268735  51.3552741  40.2412486  60.0088025  52.6788858  39.0172265
  58.8636308  52.8703093  40.4124304  63.8383764  50.6558388  40.0287274
  63.8569741  50.2771337  38.8581139  64.9672317  50.7337102  40.7573104
  64.9550289  51.1174338  41.6842566  66.2367205  50.2306096  40.2772387
  66.4391123  50.7053518  39.3285231  67.3534095  50.5675178  41.2590431
  67.0599392  50.2764433  42.2930437  68.6560937  49.8433747  40.8982799
  68.8909926  50.0051938  39.8254246  68.5660467  48.7550320  41.0994884
  69.4906626  50.2477928  41.5112593  67.6054257  52.0798019  41.2291505
  66.6590940  52.6413619  41.3511713  68.0759978  52.3629531  40.2642554
  68.2912017  52.3587632  42.0577562  66.1981642  48.7406908  39.9847538
  66.6158567  48.2918402  38.9150827  65.6232751  47.9317307  40.8951221
  65.2523301  48.2900777  41.7583759  65.5042169  46.5101452  40.6496192
  66.4717100  46.1673354  40.3048292  65.0985848  45.7268360  41.9152789
  64.8110943  44.6859809  41.6533841  64.2501453  46.2412844  42.4121512
  66.2302880  45.6232946  42.8845781  67.3314474  44.8027779  42.5995678
  67.3702638  44.2678091  41.6630603  68.3806989  44.6831918  43.5156337
  69.2408007  44.0826819  43.2720602  68.3217437  45.3520395  44.7415960
  69.1267410  45.2607143  45.4544301  66.1692825  46.2728126  44.1241054
  65.3099260  46.8801191  44.3634815  67.2126356  46.1432074  45.0440254
  67.1657176  46.6507165  45.9915501  64.5499122  46.1381256  39.5337365
  64.7735874  45.1762576  38.8028834  63.4440071  46.8875513  39.3684253
  63.2264445  47.6515573  39.9856952  62.4911942  46.5895169  38.3165464
  62.3724230  45.5168645  38.2629953  61.1313774  47.2131595  38.6214537
  61.2539428  48.3168812  38.7347191  60.0989922  46.9418887  37.5146404
  59.9397069  45.8525896  37.4274626  60.4260244  47.3493661  36.5404219
  59.1269288  47.4082892  37.7832923  60.5726196  46.6156465  39.9274563
  61.3758104  46.5085591  40.6826157  60.1687412  45.6008339  39.7074383
  59.4684586  47.4685640  40.5378433  58.6283814  47.5562035  39.8230159
  59.8468150  48.4869185  40.7698359  59.0824143  46.9928033  41.4620540
  63.0304951  46.9960125  36.9640499  62.7617460  46.3379262  35.9564784
  63.8705579  48.0465899  36.9201733  64.1366479  48.5409237  37.7490260
  64.4507392  48.4865006  35.6801250  63.6764499  48.5453105  34.9305882
  65.1000306  49.8748431  35.8892440  65.8311790  49.8216907  36.7276015
  64.2925717  50.5793541  36.1878700  65.8334194  50.4361257  34.6668814
  66.5321792  49.6874732  34.2456598  66.4162803  51.3288821  34.9916914
  64.8737959  50.8658751  33.5657521  64.1091074  51.4671332  34.0755817
  64.3689611  49.9880907  33.1052435  65.5410571  51.7491185  32.5244884
  66.0881520  52.5711317  33.0393910  64.7906619  52.1740501  31.8288014
  66.5084741  50.9527096  31.7479408  66.0098598  50.1688043  31.2736420
  67.2204219  50.5490636  32.3863951  66.9636353  51.5523505  31.0332047
  65.4930503  47.5474109  35.1438463  65.4177448  47.0535257  34.0188841
  66.5270324  47.3072682  35.9593766  66.5184229  47.5267997  36.9329720
  67.7079081  46.6898253  35.5009173  67.7146114  46.6011566  34.4261075
  69.0199933  47.3568474  35.9855040  69.9317352  46.8171365  35.6384182
  69.0126451  47.3847913  37.0993736  69.1174935  48.7389623  35.4827389
  69.4563493  48.9804141  34.1449101  69.6430816  48.1593440  33.4715519
  69.5699534  50.2892386  33.6768808  69.8283782  50.4631966  32.6430159
  69.3535437  51.3528274  34.5526923  69.4387345  52.6524631  34.0484406
  70.0215529  52.6109049  33.2877271  68.9337742  49.8124159  36.3596184
  68.6931682  49.6200677  37.3953093  69.0458995  51.1239383  35.8959234
  68.8986880  51.9495966  36.5752143  67.6909449  45.3651462  36.1426465
  68.7504051  44.9997206  36.6256760  66.6176400  44.5183057  35.9388838
  65.8165049  44.8304373  35.4343826  66.6746036  43.0468172  36.0962944
  67.5740014  42.6210916  35.8456757  66.5316444  42.7571275  37.5565042
  65.4524496  42.9127346  37.7311308  67.1222471  43.5503549  38.0787733
  66.9539264  41.4161675  38.1509074  66.4495742  40.5768102  37.6197531
  68.4425427  41.1694438  38.1322188  69.0104138  42.0441591  38.5382796
  68.6307629  41.0138819  37.0687851  68.7879782  40.2334372  38.5965442
  66.5690324  41.4919198  39.6046077  65.4677596  41.4822784  39.6953234
  66.9730164  42.4322844  40.0445337  67.0091539  40.6409431  40.1480887
  65.8183435  42.2368863  35.1524375  64.6817287  42.6608233  34.9395082
  66.2356632  41.1040175  34.4994167  67.5474468  40.4761169  34.4586658
  67.8017396  39.8258486  35.3136654  68.2469557  41.2287958  34.4969809
  65.3670629  40.3265897  33.6612925  64.8996150  41.0146192  32.9745429
  66.2681235  39.2902982  32.9566754  66.0019031  39.1760155  31.8887077
  66.2382752  38.3118108  33.4850439  67.6712196  39.8328104  33.0928922
  68.4598158  39.0545384  33.0779924  67.8797675  40.5975451  32.3043434
  64.2909042  39.6629775  34.4581819  64.3402481  39.5962518  35.6831374
  63.2659668  39.1749231  33.7580583  63.3103774  39.1056376  32.7636376
  62.0342002  38.7677532  34.3813154  61.7259066  39.5412223  35.0688974
  60.9487027  38.5743424  33.3131561  60.0407139  38.1056267  33.7591828
  61.3269441  37.8993984  32.5107317  60.5067110  39.8967967  32.6528666
  61.3748444  40.3991092  32.1786314  60.0570783  40.5646594  33.4113082
  59.4652241  39.6559750  31.5543093  59.1807682  38.4722126  31.2498620
  58.9492059  40.6789176  31.0407341  62.1516888  37.5047682  35.1860549
  61.9371433  37.4957719  36.3940347  62.5498110  36.3973732  34.5419353
  62.7406878  36.4082389  33.5639542  62.6836044  35.1159451  35.2048879
  61.7684300  34.9130264  35.7431502  62.9440316  33.9895078  34.1913262
  63.1535045  33.0441882  34.7422979  63.8427276  34.2490337  33.5872127
  61.8068077  33.7283819  33.2592893  60.5580225  34.2958245  33.2867895
  60.2319115  35.0401166  33.9988838  59.7980665  33.7883305  32.2701613
  58.8854254  34.0439860  32.0327261  60.5327058  32.8831199  31.5609513
  61.8129348  32.8062682  32.1600844  62.7713259  31.9376025  31.6397207
  63.7521582  31.8472773  32.0867738  62.4267820  31.1624943  30.5285733
  63.1521450  30.4696023  30.1287776  60.1967086  32.1147128  30.4551559
  59.2159322  32.1605945  30.0095045  61.1652840  31.2483920  29.9492850
  60.9209492  30.6240685  29.1044381  63.7744147  35.1176074  36.2352662
  63.6856957  34.4767610  37.2760497  64.8300392  35.8996635  35.9725680
  64.9075701  36.3763830  35.1024167  65.8491201  36.1986648  36.9523158
  66.2843435  35.2650981  37.2744162  66.9089573  37.0787232  36.3264133
  66.4780704  38.0565684  36.0034319  67.4651573  36.4315720  35.1897231
  67.1088136  35.5353631  35.1689948  68.0475304  37.3371464  37.3058982
  68.3924348  36.3754284  37.7419211  67.7045870  38.0010721  38.1240144
  68.9009533  37.8265898  36.7902166  65.2970894  36.8668227  38.1975725
  65.6235633  36.4937215  39.3178414  64.3926673  37.8448601  38.0434948
  64.0562685  38.1164469  37.1413090  63.7795576  38.5198991  39.1621683
  64.5753642  38.8487157  39.8159851  62.9655269  39.7352353  38.6844026
  62.1486288  39.4135909  38.0056393  63.6352682  40.4301278  38.1324010
  62.5254280  40.2720873  39.5535232  62.9040532  37.6147601  39.9952447
  62.9312826  37.6505085  41.2246217  62.1123342  36.7430025  39.3474527
  62.0762435  36.7192546  38.3479196  61.3053803  35.7830272  40.0668408
  60.7643410  36.3291694  40.8289442  60.2937609  35.0805629  39.1362461
  59.7197931  34.3303692  39.7252456  60.8603289  34.5482330  38.3400536
  59.3167893  36.0176438  38.4959513  59.2201193  36.3125346  37.1610562
  59.8654899  35.9074450  36.3966238  58.2259532  37.2326587  36.9600963
  57.9072335  37.5981093  36.1108456  57.6502142  37.5516597  38.1547259
  58.3184413  36.8114914  39.1594214  57.9385041  36.9611174  40.4922016
  58.4330566  36.4176294  41.2824872  56.8976748  37.8396750  40.7919766
  56.5870352  37.9656908  41.8195198  56.6216156  38.4270444  38.4544843
  56.1016944  38.9826227  37.6885565  56.2476806  38.5571169  39.7926959
  55.4410138  39.2285532  40.0595167  62.1377290  34.7618857  40.8146134
  61.8437446  34.4027411  41.9554452  63.2315943  34.2873870  40.1983492
  63.4791392  34.5553899  39.2625527  64.1572697  33.4220767  40.8857663
  63.5826537  32.6218186  41.3309598  65.1983166  32.8443400  39.9169450
  66.0108272  32.3498121  40.4989650  65.6385646  33.6739263  39.3226832
  64.6256188  31.7903879  38.9615555  63.7600854  32.2186996  38.4024825
  65.6988100  31.3804945  37.9553170  66.5726289  30.9526508  38.4926590
  66.0324946  32.2722095  37.3932924  65.2960752  30.6192268  37.2536763
  64.1431605  30.5656491  39.7368611  63.2314963  30.8124468  40.3198320
  64.9383096  30.2295203  40.4371780  63.9059569  29.7397701  39.0344348
  64.8658189  34.0762763  42.0455524  65.0918664  33.4511485  43.0748477
  65.2380989  35.3598987  41.9266134  65.0542202  35.8740981  41.0838704
  65.8516887  36.0834244  43.0218417  66.6674248  35.4758587  43.3928220
  66.4187987  37.4126565  42.5527753  65.6507362  37.9391736  41.9372270
  66.8209654  38.3250548  43.7242255  67.6096402  37.8280592  44.3292506
  65.9539770  38.5598036  44.3724001  67.2308889  39.2837981  43.3413215
  67.6638877  37.1353661  41.6923620  67.4696659  36.2867858  41.0036657
  68.5097342  36.8666673  42.3646442  68.0656315  38.3345709  40.8547324
  68.2797795  39.2025476  41.5086938  67.2310405  38.6079308  40.1759107
  68.9742815  38.1004127  40.2628903  64.9160914  36.2289525  44.1943705
  65.3024168  36.0032747  45.3406412  63.6312136  36.5424145  43.9387358
  63.3236279  36.7341058  43.0041944  62.6426053  36.5712668  44.9950211
  62.9797689  37.2581900  45.7571260  61.2741652  37.0129791  44.4355447
  60.4895174  36.8504295  45.2090471  61.0365044  36.3867259  43.5461201
  61.1707855  38.4851899  44.0032866  61.9901009  38.7318872  43.2870419
  59.8260967  38.7159449  43.3112671  58.9973352  38.4711500  44.0106014
  59.7376016  38.0672619  42.4146899  59.7264933  39.7779042  43.0005710
  61.2874988  39.4095679  45.2124019  62.2754273  39.2600345  45.6968675
  60.4940006  39.1718962  45.9520704  61.1918765  40.4719919  44.9035761
  62.4523678  35.2288112  45.6826376  62.4957080  35.1164452  46.9107035
  62.3053076  34.1460661  44.8973104  62.3214512  34.2224527  43.8978421
  62.0963130  32.8262864  45.4414205  61.2947459  32.8878072  46.1674344
  61.7027609  31.8383057  44.3366788  62.5072454  31.7725172  43.5733392
  60.7713464  32.1812218  43.8389836  61.5243913  30.8255093  44.7610496
  63.2970019  32.2949501  46.1856355  63.1544787  31.5900924  47.1760325
  64.5216033  32.6380173  45.7644297  64.6521161  33.2215932  44.9609531
  65.7079483  32.2007684  46.4666741  65.5528405  31.1842552  46.8028226
  66.9140710  32.2361673  45.5331670  66.9449744  33.2078845  44.9847603
  68.2270714  32.0613837  46.3031248  68.1602215  31.1718832  46.9655585
  68.4485211  32.9620233  46.9095325  69.0633908  31.9037310  45.5864493
  66.7981602  31.0926427  44.5113448  65.8742916  31.1996948  43.9059945
  66.7768876  30.1142230  45.0380189  67.6744052  31.1097104  43.8277486
  65.9508456  32.9989569  47.7316678  66.2753586  32.4577195  48.7925653
  65.7502654  34.3305297  47.6790083  65.4295040  34.7967082  46.8494252
  66.0713423  35.1716373  48.8175854  66.9956130  34.8117277  49.2470019
  66.2593322  36.6261589  48.4032455  66.7841370  36.6505853  47.4176001
  64.9218971  37.3736679  48.2789639  64.4913253  37.5468819  49.2910172
  64.2066599  36.8033405  47.6612922  65.0855757  38.3684174  47.8107201
  67.1298665  37.3572784  49.4311625  67.9892779  36.7211142  49.7279372
  66.5091367  37.5421413  50.3361927  67.6459006  38.6967404  48.9216531
  66.7950278  39.3608117  48.6704710  68.2780545  38.5484167  48.0242012
  68.2305510  39.1886989  49.7289011  65.0496316  35.0165254  49.9197457
  65.3467920  35.1620642  51.0979406  63.8131118  34.5990900  49.5842535
  63.5470251  34.5008769  48.6247781  62.8574374  34.2262284  50.6112205
  62.7685780  35.0552228  51.3004551  61.4734702  33.9306682  49.9924532
  61.1498554  34.8065842  49.3884808  60.7263370  33.7528582  50.7917587
  61.5016693  32.7969767  49.1353862  62.0621806  33.0105482  48.3780235
  63.3195625  33.0337961  51.4351052  63.2617415  33.0393859  52.6627743
  63.8375375  31.9856010  50.7691492  63.8770561  31.9888959  49.7714942
  64.3560695  30.8019889  51.4167704  63.6167278  30.4716622  52.1346495
  64.6093903  29.7037554  50.3915271  65.3169255  30.0608931  49.6089816
  65.1913854  28.4463765  51.0584601  64.5859779  28.1607204  51.9449172
  66.2361953  28.6280470  51.3841652  65.1838383  27.5993358  50.3382475
  63.2904212  29.3665473  49.6847371  62.8810598  30.2401563  49.1443743
  62.5381617  29.0455249  50.4241958  63.4608969  28.5553242  48.9451079
  65.6079213  31.1054654  52.2095418  65.8011581  30.6408926  53.3328738
  66.5003933  31.9378981  51.6411529  66.3253635  32.3467518  50.7430143
  67.7044690  32.3548299  52.3177196  68.1957190  31.4525051  52.6532309
  68.6614981  33.1158893  51.3727550  68.1377283  34.0127072  50.9764763
  68.9695554  32.4577105  50.5352509  69.9000059  33.5685280  52.1024620
  70.8639085  32.6264812  52.4962648  70.7294224  31.5843729  52.2522726
  71.9946389  33.0287518  53.2152157  72.7427159  32.3061410  53.5025567
  72.1534041  34.3718515  53.5563476  73.3100757  34.7804834  54.2354162
  73.2102481  35.7223560  54.3741977  70.0744479  34.9185463  52.4510015
  69.3197760  35.6490208  52.1861931  71.2026555  35.3216426  53.1746996
  71.3227601  36.3633337  53.4308709  67.4252930  33.1660394  53.5618235
  68.0653816  32.9869201  54.5892347  66.4444989  34.0648026  53.5247126
  65.9522849  34.2856630  52.6809126  66.1528755  34.8661220  54.6841530
  67.0758631  35.1246799  55.1901815  65.4210882  36.1399557  54.2516411
  65.1005921  36.7144034  55.1437719  64.5396259  35.8871294  53.6280113
  66.3611608  37.0059228  53.4246072  67.5850062  37.0441986  53.7139874
  65.8185740  37.7090424  52.5392022  65.3273781  34.0986070  55.6910142
  65.3151408  34.4070822  56.8808020  64.6371856  33.0214753  55.2664584
  64.5395418  32.8213816  54.2867816  64.0974574  32.0650768  56.1985968
  63.5314069  32.6171121  56.9310113  63.1815760  31.0731426  55.4612660
  63.7811271  30.5157327  54.7122106  62.4104604  31.6606308  54.9163813
  62.4637777  30.0504678  56.3538875  63.2177681  29.4390030  56.9064428
  61.5539922  30.7523584  57.3648366  60.7970091  31.3618563  56.8300664
  62.1560427  31.4170450  58.0169757  61.0372882  30.0021754  57.9988950
  61.6405051  29.0985734  55.4876406  62.3037024  28.5680238  54.7727785
  60.8835952  29.6710154  54.9116950  61.1229531  28.3510513  56.1237985
  65.1765352  31.3198440  56.9565966  65.1226104  31.1573193  58.1734300
  66.2386200  30.8770159  56.2612428  66.3160899  31.0429574  55.2727107
  67.2525583  30.0509016  56.8857458  66.7828208  29.4502579  57.6539032
  67.8685189  29.1120670  55.8525133  67.0514379  28.6977739  55.2105066
  68.8807637  29.8306558  54.9478581  69.7893185  30.1264575  55.5126247
  68.4142578  30.7339858  54.5305068  69.1900649  29.1723131  54.1086847
  68.5165025  27.9044937  56.5216655  67.8039053  27.3837306  57.1959977
  69.4354415  28.1749667  57.0805816  68.7989782  27.2191664  55.6973097
  68.3004060  30.8874241  57.5999874  69.0027248  30.3910843  58.4760221
  68.3966422  32.2022774  57.3118290  67.8065035  32.6131790  56.6132784
  69.4407671  33.0513889  57.8456009  70.2539663  32.4371717  58.2102642
  69.9701754  33.9894358  56.7482288  69.1561399  34.6245771  56.3391029
  70.3953148  33.3941878  55.9101586  70.7529860  34.6709740  57.1267016
  68.9772051  33.8806650  59.0252580  69.6772424  34.7994521  59.4603592
  67.7908861  33.5543664  59.5791393  67.1892912  32.9117744  59.1104264
  67.3280677  34.1304960  60.8286326  68.1024484  34.7516073  61.2515342
  66.0463142  34.9483945  60.6274379  65.2536655  34.3056143  60.1784752
  65.5231833  35.5289358  61.9572758  66.2913952  36.1780837  62.4253006
  65.2547269  34.7147206  62.6623355  64.6112192  36.1366878  61.7678715
  66.3105519  36.0973171  59.6406857  66.6076249  35.6982944  58.6481756
  67.1175462  36.7600432  60.0174690  65.3822695  36.6922417  59.5035532
  67.0977330  33.0345160  61.8482323  67.4230010  33.1805451  63.0263398
  66.5331981  31.8855515  61.4233955  66.3478829  31.7217885  60.4595252
  66.1095451  30.8429233  62.3383593  65.6454444  31.2950466  63.1991883
  65.1189786  29.8803564  61.6229816  65.1917407  28.8687583  62.0870250
  65.4269042  29.8064928  60.5572459  63.6172152  30.2434198  61.6588832
  63.0674006  29.4379875  61.1076220  63.1085601  30.2711228  63.1000933
  63.5244243  31.1576041  63.6199986  63.4298445  29.3540177  63.6368096
  61.9995273  30.3456901  63.1136795  63.2666369  31.5462201  60.9408266
  63.5621430  31.4787750  59.8766242  63.7929907  32.4020025  61.4086802
  62.1696026  31.7190154  60.9807075  67.2534218  30.0154970  62.8882956
  67.1852307  29.4866404  63.9958606  68.3338065  29.8535998  62.1083147
  68.4121389  30.3145377  61.2277871  69.4606346  29.0661298  62.5253887
  69.0558944  28.1369088  62.8909976  70.4043723  28.7660493  61.3386542
  71.3518678  28.3304525  61.7150141  70.6448133  29.7346173  60.8450563
  69.6717738  27.6199390  60.1261925  69.1037645  28.5748033  59.3912190
  70.2393420  29.7191466  63.6536943  70.2005825  30.9370393  63.8127704
  71.0019332  28.9378034  64.4342378  70.8046382  27.5018168  64.6612258
  71.4609765  26.9367748  63.9642530  69.7471137  27.1730012  64.5500251
  71.8454235  29.5173113  65.4658273  71.2622161  30.1424908  66.0617465
  72.3055212  28.3561077  66.3175284  72.3818303  28.6225810  67.3988031
  73.2618407  27.9578431  65.9321217  71.2419213  27.3018714  66.1067616
  71.7163635  26.3409129  66.2959205  70.3983200  27.4565983  66.8064020
  72.9926553  30.3165220  64.9106051  73.4065914  31.3279912  65.4619132
  73.5802253  29.8414882  63.8115529  73.2461056  28.9973714  63.4158285
  74.6328726  30.5389683  63.1156225  75.1488807  31.1753770  63.8166140
  75.6253407  29.5202888  62.5368761  76.1365311  29.0148760  63.3877690
  76.4037799  30.0478379  61.9373585  74.9511025  28.4486960  61.6796243
  74.4655982  28.9376808  60.8010387  74.1644061  27.9304681  62.2660115
  75.9576408  27.4201626  61.1722270  76.4370930  26.9000717  62.0335155
  76.7643792  27.9469050  60.6106252  75.3093303  26.4336976  60.2233021
  76.0638885  25.7354921  59.8055672  74.7493754  26.9507105  59.4114500
  74.3491584  25.6572448  60.9655501  73.5762750  26.1865131  61.3950530
  74.7653630  25.0869579  61.7281166  73.8765640  24.9114543  60.4091949
  74.0937212  31.4715051  62.0472053  74.5574941  31.5339680  60.9114370
  73.0543530  32.2388786  62.3974650  72.7110968  32.2271759  63.3363248
  72.4342764  33.1450540  61.4594721  71.4788044  33.4360535  61.8610496
  72.3113568  32.6044923  60.5409876  73.2640282  34.3900048  61.2552683
  73.7271335  34.9866462  62.2300768  73.4135208  34.8871733  60.0364677
  73.2054277  34.1269390  58.7993779  72.1589146  34.2738916  58.4753968
  73.4112868  33.0362419  58.9069243  74.1505472  36.1223359  59.7950222
  75.0985788  36.0849806  60.3127507  74.2818899  36.1918412  58.2645511
  75.2518937  36.6365985  57.9623762  73.4502328  36.7735947  57.8078209
  74.1761724  34.7396340  57.8044481  73.8129700  34.6541559  56.7628193
  75.1637569  34.2372217  57.9074663  73.4123589  37.3181587  60.3310361
  74.0426919  38.2473456  60.8234115  72.0693592  37.3151908  60.2719622
  71.5691624  36.5696792  59.8347530  71.2990636  38.4156205  60.8064404
  71.9037227  39.3082615  60.8491407  70.0370055  38.6709376  59.9497137
  69.2618471  39.1679714  60.5775855  69.6360775  37.6919564  59.6070453
  70.2180823  39.5739382  58.7133519  70.8394160  40.4581503  58.9907352
  70.8944355  38.8511076  57.5461784  70.3038907  37.9585523  57.2467733
  71.9125733  38.5212649  57.8365742  70.9729621  39.5249350  56.6663010
  68.8495239  40.1037897  58.2729013  68.3968767  40.7094083  59.0841211
  68.1717521  39.2564485  58.0258271  68.9644959  40.7340188  57.3689871
  70.8497711  38.1510714  62.2264259  70.4773755  39.0623297  62.9592990
  70.8932919  36.8943296  62.6952138  71.1673707  36.1342608  62.1152875
  70.5932662  36.6089227  64.0738473  69.6960113  37.1473678  64.3431528
  70.3587290  35.1155036  64.2409899  71.2699160  34.5399195  63.9520810
  69.5199875  34.7846844  63.5829207  69.9801784  34.7673206  65.6777680
  70.7936315  35.0263664  66.3931399  69.8644780  33.6905433  65.6167541
  68.6199589  35.3026358  66.0993834  67.8399545  34.8559997  65.4370204
  68.6525734  36.4080994  66.0171477  68.3267363  34.9052722  67.5113654
  69.0492434  34.3472446  67.9471321  67.3006456  35.4004387  68.1959415
  66.4205189  36.1944290  67.6067644  66.5395219  36.3370995  66.6254587
  65.7490322  36.6923302  68.1406308  67.1248979  35.0189021  69.4451815
  67.8635915  34.5141328  69.8831655  66.3980004  35.4391954  69.9801775
  71.6725945  37.0834475  65.0241744  71.4117981  37.6564041  66.0839088
  72.9395407  36.9282324  64.6050126  73.1599679  36.4383854  63.7592241
  74.0497998  37.4176782  65.3826153  73.9618566  37.0298274  66.3912989
  75.3773871  36.9672102  64.7935756  76.2231568  37.4934926  65.3001412
  75.3931028  37.2270946  63.7071642  75.6361088  35.4848214  64.9139605
  74.8299051  34.8912069  64.4197362  75.6490963  35.1675097  65.9874472
  77.2100603  35.3178756  64.0519431  76.9210807  33.6176107  64.1108268
  76.2667799  32.9873956  63.4830316  76.5399262  33.4285532  65.1489296
  77.9350183  33.2250669  63.8690564  74.0592811  38.9173756  65.5021665
  74.4439415  39.4646035  66.5288400  73.5976139  39.6406248  64.4707679
  73.2663683  39.1950391  63.6433010  73.4258223  41.0739607  64.5664261
  74.3702279  41.5032845  64.8625725  72.9774648  41.6456510  63.2094420
  72.7110047  42.7209252  63.3314142  72.0749052  41.0939703  62.8643062
  74.0299200  41.5702259  62.0923413  74.3995355  40.5221497  61.9842624
  73.3868254  41.9950311  60.7690719  72.9997914  43.0330324  60.8472666
  72.5373071  41.3256368  60.5213105  74.1279021  41.9500078  59.9442076
  75.2174478  42.4797995  62.4127937  75.7016722  42.1600621  63.3584532
  74.8664814  43.5282098  62.5305623  75.9660331  42.4363920  61.5943166
  72.4210464  41.5068373  65.6205018  72.6612032  42.4155172  66.4167440
  71.2607745  40.8268861  65.6720446  71.0749584  40.0660082  65.0486560
  70.2399072  41.1025165  66.6618655  70.0727827  42.1711069  66.6571454
  68.9415134  40.3847091  66.3121297  69.1222075  39.2862237  66.2541645
  67.8469022  40.6616817  67.3557702  67.7594789  41.7538330  67.5413974
  68.0868799  40.1512602  68.3120676  66.8684348  40.2894409  66.9827658
  68.4611795  40.8586747  64.9309766  69.2099259  40.6258790  64.1502844
  68.2830495  41.9539724  64.9311032  67.5163144  40.3389042  64.6640007
  70.7153407  40.7759835  68.0640150  70.5033332  41.5291780  69.0107243
  71.4357612  39.6570877  68.2315968  71.6281194  39.0374456  67.4680803
  72.0268881  39.3045875  69.4950044  71.2476501  39.3151364  70.2427002
  72.6488340  37.9072511  69.4222389  73.1996057  37.7078362  70.3653083
  73.3636726  37.8625747  68.5701168  71.6107871  36.7807175  69.2734558
  70.9726155  36.9679515  68.3873187  70.9684186  36.7435342  70.1758254
  72.2935276  35.4285677  69.1061513  73.5514788  35.3975771  69.0107231
  71.5295335  34.4293472  69.1104294  73.0607971  40.2853527  69.9771153
  73.0436013  40.6662559  71.1406526  73.9357801  40.7495495  69.0706563
  73.8918894  40.4539620  68.1150482  75.0019718  41.6823234  69.4073558
  75.4943480  41.3309943  70.3018585  76.0213275  41.7652974  68.2874842
  75.5676445  42.2445990  67.3985851  76.4365201  40.4716011  67.8835521
  75.6240549  40.0187356  67.6010117  77.2806629  42.5055379  68.7263163
  77.7481269  41.9610409  69.5799717  77.0413165  43.5371303  69.0473407
  78.0129786  42.5450941  67.8929321  74.4463045  43.0537888  69.7245659
  74.9333955  43.7806787  70.5906056  73.3458219  43.4516938  69.0540910
  72.9485528  42.9109576  68.3110819  72.6499174  44.6716204  69.4244556
  73.3828864  45.4638958  69.5370810  71.6461555  45.0613450  68.3315016
  70.8912171  44.2627785  68.1821693  72.2012052  45.2136852  67.3851769
  71.1311822  46.0106133  68.5990655  71.9345744  44.5609409  70.7596240
  71.8897583  45.5008042  71.5453103  71.4043812  43.3637781  71.0781069
  71.4126360  42.6000133  70.4317280  70.7229815  43.1373106  72.3318301
  70.1861911  44.0383321  72.6050935  69.7427532  41.9486595  72.2486906
  69.4531154  41.6237580  73.2756047  70.2701671  41.1005961  71.7533337
  68.4522869  42.2753038  71.4827350  68.7043771  42.5638050  70.4407914
  67.9260476  43.1117658  71.9865760  67.5394816  41.0567040  71.4498651
  67.8597633  39.9665034  71.9182233  66.3323238  41.2359904  70.8642328
  65.7222713  40.4513851  70.8428613  66.0837861  42.1320161  70.5144438
  71.6564810  42.8560254  73.4709207  71.2241848  42.7329112  74.6127866
  72.9725560  42.7539299  73.2080663  73.3292801  42.6391775  72.2814640
  73.9387706  42.7534105  74.2691150  73.6311508  41.9437618  74.8818921
  75.3737469  42.5299306  73.7514114  76.1163789  42.7320566  74.5586845
  75.5629868  43.2440982  72.9199834  75.6610989  41.1043630  73.2256949
  74.9881958  40.8627523  72.3893831  75.5053843  40.3604779  74.0318066
  77.1023761  40.9532393  72.7314394  77.8170350  41.9960700  72.7139932
  77.5174862  39.8173132  72.3809328  73.9121729  44.0270608  75.1004555
  73.9687539  44.0351452  76.3318161  73.8001063  45.1584911  74.4060211
  73.6677121  45.1249960  73.4146535  73.7943053  46.4534998  75.0084167
  73.8607150  46.3677211  76.0819511  75.0067564  47.2625423  74.4906688
  74.9377579  48.3264912  74.7998844  75.0034764  47.2330022  73.3762241
  76.3441090  46.6923524  74.9989425  76.4093151  45.6085966  74.7526605
  76.3492092  46.7805962  76.1106412  77.5793947  47.4307941  74.4802951
  78.4732995  47.1170317  75.0665181  77.4158166  48.5319824  74.5587588
  77.8150979  47.0757342  73.0488294  77.1863772  46.4355938  72.5997431
  78.7648362  47.6297227  72.3081913  79.6488124  48.4542704  72.8477812
  79.5166683  48.6981186  73.8001259  80.1490871  49.0624792  72.2345042
  79.0195069  47.1935416  71.0909503  79.4449652  47.8042515  70.4143341
  78.3895473  46.5373180  70.6821874  72.4838788  47.1440203  74.7170200
  71.5486401  46.5796874  74.1633721  72.3840110  48.4233932  75.1049203
  73.0995797  48.8791227  75.6200404  71.2497846  49.2291364  74.7423447
  70.3717163  48.6098562  74.5838837  70.9618557  50.2608373  75.8463775
  70.3123627  51.0365667  75.4026584  71.9007262  50.7345144  76.1858049
  70.2398101  49.6193446  77.0289716  69.3019658  48.8466937  76.8743926
  70.7086987  49.9116417  78.2654901  70.1552294  49.6178715  79.0440456
  71.3868243  50.6271792  78.3640207  71.5319723  49.9220879  73.4224768
  71.9680147  51.0665085  73.3510913  71.2380583  49.2249103  72.3272405
  70.9285816  48.2759161  72.3841546  71.3931336  49.7617005  71.0114422
  71.4325590  50.8401956  71.0379047  72.6653790  49.2332720  70.3120404
  72.6348926  49.4784311  69.2247123  72.6948362  48.1228871  70.4168979
  73.9864218  49.7991429  70.8770706  74.0801470  49.5254522  71.9482980
  73.9786193  50.9055876  70.7999764  75.2078170  49.2614445  70.1261512
  75.0559370  48.3648874  69.2585020  76.3462127  49.7164264  70.4152895
  70.2006017  49.3802712  70.1875773  69.9837802  48.2208380  69.8436823
  69.4025322  50.3680708  69.7542756  69.3477651  51.2507220  70.2098496
  68.7014464  50.2513074  68.4879300  68.1044586  49.3535639  68.5201195
  67.8242251  51.4525458  68.2030842  67.2872785  51.3384639  67.2334267
  68.5993179  52.6423126  68.1677928  69.4803941  52.3850506  67.8468549
  66.7698833  51.5968426  69.3162229  67.2640472  51.7371058  70.3030814
  66.1403387  50.6852208  69.3671715  66.1377082  52.4876949  69.1239969
  69.7161181  50.0981809  67.3673959  70.7564747  50.7483667  67.4033348
  69.4320072  49.2263668  66.3845929  68.5189535  48.8613974  66.2506515
  70.4789715  48.6812206  65.5380558  71.2913523  48.3477521  66.1718904
  69.8870479  47.4898450  64.7534260  69.0806668  47.8634223  64.0989416
  69.4424342  46.7904436  65.4922397  70.8591876  46.6754609  63.8885807
  71.3141810  47.3390342  63.1295544  71.9792202  46.0811810  64.7320218
  71.5454850  45.4102364  65.4970434  72.5589070  46.8856315  65.2384026
  72.6769109  45.4936136  64.0995839  70.1215405  45.5617401  63.1400641
  69.6209275  45.9741499  62.2418187  69.3639343  45.0939424  63.8023831
  70.8381499  44.7835072  62.8041138  71.0781661  49.7101802  64.6069333
  72.2398281  50.0761008  64.7247328  70.2666471  50.2841703  63.7064888
  69.3348502  49.9742529  63.5476551  70.7164033  51.3988240  62.9066397
  71.4664184  51.9382496  63.4687234  71.2842435  50.9638939  61.5275776
  71.5522011  51.8491628  60.9167230  70.5243982  50.3551548  60.9923906
  72.5250059  50.1343537  61.6714710  73.7506318  50.7325801  61.9978536
  73.7983162  51.7983219  62.1640673  74.9064194  49.9540946  62.1312430
  75.8377644  50.4276459  62.3981226  74.8501806  48.5710301  61.9182124
  75.7405568  47.9683487  62.0153912  72.4865762  48.7525078  61.4397606
  71.5441338  48.2895131  61.1842485  73.6359213  47.9674468  61.5753112
  73.5835149  46.8992861  61.4228186  69.5385581  52.3274526  62.6766856
  68.3948935  51.8640715  62.6460504  69.7376261  53.6440474  62.5461252
  70.9600065  54.3653761  62.9436075  71.8710609  53.9197851  62.4850569
  71.0673084  54.3691454  64.0551315  68.6631997  54.5481230  62.1512343
  67.7625289  54.3170502  62.7015705  69.2180861  55.9558669  62.4326011
  68.8795163  56.2957806  63.4370324  68.8969042  56.7016541  61.6746242
  70.7435844  55.7895694  62.4379976  71.1189516  55.8770954  61.3935120
  71.2245087  56.5530316  63.0819287  68.3131165  54.3632198  60.6933734
  67.1435283  54.4632276  60.3392904  69.2968809  54.1093007  59.8139498
  70.2521814  54.1684762  60.0745066  69.0103775  53.5682913  58.5141742
  68.1199532  54.0505298  58.1332595  70.1816877  53.8257585  57.5579824
  71.1066239  53.3402463  57.9368382  70.3724683  54.9200326  57.4839244
  69.9690553  53.4432396  56.5386880  68.7178190  52.0782102  58.6033655
  68.7242277  51.4875365  59.6788627  68.4160432  51.4548242  57.4436435
  68.3362838  52.0000931  56.6194401  68.2577627  50.0168538  57.2753691
  68.0978501  49.8376822  56.2211947  69.5015229  49.2139231  57.7483402
  69.2821563  48.1307008  57.6302156  69.6519196  49.4263138  58.8281132
  70.8595562  49.4395692  57.0612973  71.1075889  50.5233579  57.0675192
  71.9338292  48.6778940  57.8496925  71.6908484  47.5928071  57.8793270
  71.9681066  49.0524117  58.8922681  72.9345080  48.8037483  57.3872424
  70.8607048  48.9405595  55.6222275  70.1028739  49.4907683  55.0310072
  70.6120567  47.8562761  55.6024117  71.8622050  49.0817302  55.1624980
  67.0432725  49.4113317  57.9722351  66.7211904  48.2432171  57.7558447
  66.3237176  50.1800917  58.8017450  66.5530404  51.1429697  58.9204975
  65.2283676  49.6996095  59.6092083  64.7693167  48.8533256  59.1248207
  65.6762894  49.2999036  61.0174286  66.3256584  50.1101791  61.4312274
  64.4670782  49.1047938  61.9499591  63.7298260  48.4278767  61.4666947
  63.9879307  50.0773512  62.1732253  64.7835176  48.6505943  62.9066205
  66.4894710  47.9949136  60.9969349  67.2879349  48.0637023  60.2297557
  65.8138358  47.1489592  60.7388648  67.1556567  47.7181485  62.3378053
  66.4050505  47.4396200  63.1053966  67.7068292  48.6240335  62.6715575
  67.8586574  46.8736641  62.2277328  64.1856942  50.7892476  59.6849348
  64.4243147  51.8914087  60.1625159  62.9602504  50.5290618  59.2125808
  62.7504171  49.6376479  58.8018257  61.8270259  51.3656657  59.4812620
  62.1265291  52.3821414  59.2710425  60.6375735  50.9655539  58.5853949
  60.2886284  49.9470513  58.8612379  60.9613156  50.9619306  57.5241823
  59.4870260  51.9111318  58.7177474  59.5072153  53.1346728  58.0337671
  60.3577220  53.3970346  57.4218843  58.4261136  54.0136469  58.1382008
  58.4348323  54.9517951  57.6056116  57.3389559  53.6818216  58.9475882
  56.2632189  54.5658475  59.0836370  55.6329736  54.1338312  59.6604724
  58.3762964  51.5758106  59.5083406  58.3491490  50.6345288  60.0382832
  57.3054306  52.4650079  59.6316799  56.4527149  52.2025555  60.2397393
  61.4250289  51.2915474  60.9403939  61.3910324  50.2314513  61.5663692
  61.0644886  52.4442743  61.5083709  61.0389805  53.2877294  60.9762918
  60.6727869  52.5109887  62.8889769  60.4534982  51.5223483  63.2693584
  61.7853576  53.1544118  63.7453554  62.0077670  54.1751343  63.3545237
  62.7071428  52.5415613  63.6312192  61.4429601  53.2157675  65.1308816
  60.9790012  54.0664525  65.2452157  59.4175420  53.3208858  62.9933238
  59.3617179  54.4802097  62.5896910  58.3620051  52.7371767  63.5807592
  58.3942673  51.7803804  63.8819980  57.0833644  53.4032221  63.7287400
  56.9876804  54.1811470  62.9923370  55.9229366  52.3936565  63.5654564
  56.0472130  51.8757374  62.5845424  54.9480212  52.9294347  63.5540180
  55.9167396  51.4274141  64.6199998  55.5126572  51.8528830  65.3864581
  56.9403123  54.0463193  65.0859455  55.8603081  54.4862495  65.4621632
  58.0259718  54.0803093  65.8859696  58.9094057  53.8137819  65.5114264
  58.0458152  54.5504574  67.2798148  57.1931801  54.1732958  67.7834704
  59.3715479  54.4079770  67.9334992  59.3315149  54.7909295  68.9792157
  60.4403458  55.0436703  67.2259770  60.3093176  55.9961848  67.3756719
  59.6307878  52.9100756  67.9501989  59.6878247  52.4998612  66.9231237
  58.7950169  52.3964547  68.4661476  60.5826726  52.7132574  68.4729771
  57.7990145  55.9115861  67.1844895  57.6351953  56.8906563  67.5032840
  57.7586192  56.6356193  68.5028342  57.8352791  56.1900495  69.3735284
  57.5145158  58.2886022  68.7609833  56.8719591  58.6606399  67.8523193
  58.4861307  58.8374594  68.6150800  56.9346045  58.5389182  69.6514295
  54.9230910  50.6736502  79.1925193  54.4662432  49.7475366  79.6018335
  54.4512539  51.5610675  79.6691977  56.0125621  50.6634341  79.4030652
  54.6878654  50.7166677  77.7298385  54.0570972  49.8194529  77.1752219
  55.1766090  51.7773296  77.0614198  55.7136219  52.4972097  77.4986384
  55.0594128  51.9010177  75.6257202  53.9970594  51.8842980  75.4097330
  55.6731965  53.2251561  75.1125980  55.4534302  54.0169850  75.8477177
  55.2016039  53.4726271  74.1339614  57.2107754  53.2483173  74.9473525
  57.5268226  52.4643399  74.2379223  57.6442665  53.0086267  75.9256141
  57.8127125  54.5791181  74.4478155  59.0592351  54.6304772  74.2337424
  57.0421721  55.5470181  74.1976691  55.7011002  50.7425748  74.8808307
  56.4316251  49.9189555  75.4420616  55.4060141  50.6264622  73.5817161
  54.7956328  51.2625464  73.1175586  56.0133886  49.6073550  72.7675702
  56.9964788  49.3779066  73.1604680  55.1354938  48.3238847  72.6819061
  55.8011176  47.4905875  72.3652629  54.3526850  48.4793688  71.9055980
  54.4410692  47.9179194  74.0055536  53.8095664  48.7549515  74.3471065
  55.2124532  47.7865420  74.7930925  53.5730956  46.6638478  73.8885252
  54.2172375  45.7966619  73.6208036  52.7777668  46.8110488  73.1203872
  52.9413343  46.4325657  75.2277157  53.1526474  47.0945071  75.9441589
  52.1318134  45.4079413  75.4949189  51.6130843  45.2917565  76.7039219
  51.5843683  46.0966783  77.2873151  51.2357341  44.4163182  76.9916163
  51.8522372  44.4834753  74.5969639  52.1269867  44.6313903  73.6567051
  51.1699249  43.7797687  74.7865655  56.2124920  50.1825250  71.3765063
  55.7063553  51.2531521  71.0296219  56.9896356  49.4854447  70.5410759
  57.4357487  48.6401438  70.8377769  57.2141187  49.9152116  69.1854351
  58.0587602  50.5812235  69.1901150  56.3108679  50.3568669  68.7898776
  57.5442703  48.7271072  68.3531517  58.1242217  47.7526241  68.8179334
  57.1820218  48.7756029  67.0710847  56.6911183  49.5540119  66.6979166
  57.4338276  47.6994997  66.1423988  57.9574426  46.9000437  66.6458646
  56.1249098  47.1391930  65.5779994  55.4515639  46.8954486  66.4341648
  55.4108630  48.1533677  64.6693872  56.0564604  48.4318079  63.8076403
  55.1592145  49.0704613  65.2393551  54.4745706  47.7164786  64.2636417
  56.3614871  45.8167951  64.8431310  56.9241461  45.1133238  65.4883123
  56.9275631  45.9954549  63.9044726  55.3803509  45.3644152  64.5811282
  58.3923397  48.2244935  65.0944704  58.3903942  49.4075223  64.7425727
  59.3139740  47.3604612  64.6342194  59.3292041  46.3979520  64.9224953
  60.3112316  47.7241306  63.6602915  60.0879233  48.7024790  63.2544692
  61.7211226  47.7442193  64.2761048  62.4746149  47.8879534  63.4692071
  61.9122525  46.7606460  64.7621351  61.9078179  48.8580603  65.3066538
  61.2212229  48.6688847  66.1648398  61.6345029  49.8311051  64.8400246
  63.3507628  48.9040138  65.8030987  64.0264163  49.1481400  64.9548023
  63.6245511  47.8824564  66.1552579  63.5354543  49.8853450  66.9569562
  64.5597245  49.7844112  67.3717658  62.7842601  49.6597463  67.7461251
  63.3297096  51.2862289  66.5187451  62.3700306  51.4205796  66.1206812
  64.0103420  51.5330598  65.7749481  63.4540660  51.9562549  67.3088028
  60.3129550  46.7660380  62.4972954  60.0869788  45.5651189  62.6466222
  60.5942368  47.2916971  61.2952583  60.8263784  48.2621465  61.1979744
  60.5691077  46.5066879  60.0833551  60.6840662  45.4568011  60.3177422
  59.2487290  46.7725194  59.3272587  59.1579740  47.8691546  59.1686229
  58.4287858  46.4332134  59.9990041  59.0168698  46.1035883  57.9623296
  59.7943553  46.4367721  57.2346069  59.0433314  44.5846210  58.0651214
  58.0169898  44.1716813  57.9407917  59.4257495  44.2703770  59.0535415
  59.6966011  44.1571906  57.2818353  57.6421757  46.5360231  57.4481133
  57.6022440  47.6398647  57.3438998  56.8634540  46.2206282  58.1769459
  57.4220890  46.0656863  56.4688893  61.7414456  46.8986588  59.2353762
  62.1200573  48.0553948  59.1546189  62.3981388  45.9329451  58.5812347
  62.0790287  44.9893759  58.6180653  63.5710251  46.2283508  57.7816792
  64.0929355  45.3075211  57.6230539  64.1876840  46.9423406  58.3057361
  63.2179146  46.8102546  56.4475718  62.1669589  46.5327253  55.8688621
  64.1344058  47.6055460  55.8788524  65.0126009  47.7750068  56.3321232
  63.9291637  48.2688119  54.5975391  62.9626528  48.7517364  54.5960111
  65.0662479  49.2931639  54.3124243  65.2461409  49.3449756  53.2162235
  65.9725425  48.8857816  54.8117182  64.9291947  50.7647092  54.7744619
  65.9597505  51.2032977  54.7633428  64.0713820  51.6094905  53.8384935
  63.0332216  51.2103965  53.8279876  64.4819118  51.5892245  52.8090200
  64.0411141  52.6603321  54.1976135  64.3634446  50.9087021  56.1730135
  64.7691283  50.1106948  56.8171551  63.2573381  50.8043140  56.1379806
  64.6312840  51.9044676  56.5873928  63.9132240  47.2673808  53.4482452
  63.3022281  47.4880291  52.4072604  64.5608279  46.0949477  53.6128399
  65.0831794  45.9196063  54.4454898  64.5725298  45.0754963  52.5780754
  65.2430098  44.2929476  52.8863018  64.8794722  45.5381024  51.6514451
  63.2106713  44.4801556  52.3631046  62.8175472  44.1270038  51.2589895
  62.3852050  44.3948059  53.4193278  62.6638274  44.6759211  54.3336718
  61.0140985  43.9791433  53.2616969  61.0610405  43.0303620  52.7456486
  60.3645360  43.8757556  54.6602600  59.9812150  44.8574313  55.0053294
  61.1069798  43.4776731  55.3829834  59.1960782  42.9493243  54.7209629
  58.4119953  42.8220319  55.6402724  59.1083750  42.2494617  53.5948729
  59.3249463  42.6597250  52.7574766  60.1870918  44.9052054  52.3855509
  59.4885157  44.4562635  51.4797837  60.3227909  46.2213212  52.6007861
  60.8516574  46.5599142  53.3740174  59.7298389  47.2310925  51.7573678
  58.6544197  47.1501231  51.8072520  60.1885706  48.6372549  52.2070622
  60.0067032  49.3948638  51.4184459  61.2694121  48.6430822  52.4489777
  59.4697664  49.0933581  53.4230044  58.3333387  49.8949580  53.2888951
  57.9659948  50.1518919  52.3057013  57.6776574  50.3652430  54.4216010
  56.8103328  50.9705931  54.2702103  58.1444662  50.0494045  55.7032397
  57.6254333  50.4071742  56.5803889  59.9547674  48.7967175  54.7024820
  60.8436103  48.2031326  54.8033170  59.2921662  49.2619150  55.8403138
  59.6641402  49.0039070  56.8184186  60.1309671  47.0875198  50.3064023
  59.2875665  47.1106573  49.4029135  61.4434201  46.9012792  50.0659169
  62.1003846  46.8307880  50.8194519  61.9861376  46.8197952  48.7307006
  61.6275630  47.6787519  48.1795066  63.5085385  46.8590912  48.7659332
  63.8831563  46.0850013  49.4769976  64.0968263  46.5765029  47.3694172
  63.6194250  47.2304464  46.6109673  63.9410408  45.5144190  47.0856527
  65.1878410  46.7736189  47.3625319  63.9732624  48.2326127  49.2854318
  63.3553148  48.5368525  50.1566861  63.8268366  48.9836267  48.4796500
  65.4307105  48.2414022  49.7324861  66.0896908  47.9737278  48.8869450
  65.5903588  47.5035454  50.5483593  65.7073150  49.2551071  50.0949182
  61.4824418  45.6157299  47.9794558  60.9927689  45.7183746  46.8554280
  61.5149796  44.4287713  48.6054664  61.8556357  44.3283966  49.5440592
  61.1181406  43.2373001  47.9015851  61.4762525  43.3128314  46.8819722
  61.7131307  41.9759405  48.5566746  61.2295614  41.0593351  48.1562189
  61.5824130  42.0260730  49.6572321  63.1766334  41.8764669  48.2525899
  63.6079899  41.4849785  46.9787686  62.8803421  41.2908532  46.2123454
  64.9698238  41.3473233  46.6924985  65.2864953  41.0440740  45.7074920
  65.9180047  41.6148714  47.6846339  66.9703381  41.5086263  47.4704197
  64.1374983  42.1108877  49.2419151  63.8298327  42.3717949  50.2351004
  65.4981535  41.9889218  48.9644344  66.2116557  42.1603389  49.7540732
  59.6248581  43.1043836  47.7526137  59.1436394  42.5578007  46.7627509
  58.8218394  43.6595358  48.6747784  59.1845310  44.0774631  49.5100923
  57.3913234  43.7583676  48.4570486  57.0120098  42.7762796  48.2107852
  56.6609256  44.3335451  49.6876931  55.5909165  44.4583844  49.4525965
  57.1100231  45.3085823  49.9710052  56.6961032  43.4578657  50.8881932
  57.0736196  42.1094392  50.8109228  57.3769469  41.6608172  49.8797952
  57.0366063  41.3044745  51.9433116  57.4356053  40.2993172  51.8994775
  56.5594764  41.8343999  53.1514782  56.6558635  41.0828975  54.3244680
  57.1549172  41.6107013  54.9720490  56.3295554  44.0031854  52.1318331
  56.0440793  45.0400494  52.2115900  56.2900964  43.1976659  53.2701159
  56.0833262  43.6220715  54.2432541  57.0437198  44.6302643  47.2792471
  56.2136888  44.2937595  46.4355517  57.7241593  45.7772616  47.1710210
  58.4027669  46.0605080  47.8534775  57.5093073  46.6691439  46.0572089
  56.4473581  46.8333246  45.9620812  58.1628684  48.0209956  46.2962449
  57.9537503  48.7007203  45.4468872  59.2613100  47.9139028  46.4272967
  57.5976465  48.5731998  47.4723840  58.0630331  48.1834148  48.2251632
  57.9901661  46.1139475  44.7450837  57.4001200  46.3634070  43.7009224
  59.0658743  45.3108393  44.7488097  59.5692644  45.1203136  45.5946086
  59.4955309  44.6122062  43.5510965  59.5258700  45.3368927  42.7487089
  60.8874402  44.0207139  43.7274677  60.9247699  43.4154554  44.6616861
  61.2832930  43.1404207  42.5386529  61.1158413  43.6910238  41.5876743
  60.6929163  42.2024314  42.5282380  62.3637405  42.8857101  42.6039062
  61.9102588  45.1583849  43.8175272  61.6025406  45.9171438  44.5611536
  62.0131211  45.6487295  42.8253337  62.8998777  44.7432900  44.1104782
  58.4923411  43.5711447  43.0904010  58.1643821  43.4774287  41.9082310
  57.9204798  42.7915961  44.0263117  58.1623808  42.8824236  44.9956509
  56.9093156  41.8075543  43.6929075  57.3201045  41.1817737  42.9122808
  56.5624785  40.9554799  44.9321412  56.0010029  41.5769942  45.6619371
  57.5340438  40.6708455  45.3985435  55.7720635  39.6546535  44.6754974
  55.9646409  39.2946478  43.6379944  56.2359309  38.5843676  45.6664876
  56.0772616  38.9469173  46.7059131  57.3162243  38.3773472  45.5256193
  55.6623845  37.6466009  45.5204103  54.2621163  39.8295573  44.8400219
  53.9275986  40.7898783  44.4028122  54.0082975  39.8116080  45.9215335
  53.7248360  38.9938475  44.3453478  55.6558672  42.4328456  43.1204430
  55.0532751  41.9271771  42.1728837  55.2283297  43.5941378  43.6535845
  55.6967175  44.0346130  44.4261377  54.0432770  44.2273050  43.1181267
  53.3595921  43.4550124  42.7995715  53.3476174  45.0441152  44.2001641
  53.3022414  44.4360773  45.1373613  54.1147269  46.3303370  44.4975547
  54.0534484  47.0488271  43.6561985  55.1725469  46.0958936  44.6969159
  53.6748397  46.8194989  45.3859042  51.9027946  45.3618320  43.8103338
  51.3310352  44.4205220  43.6838918  51.8801865  45.9528283  42.8719041
  51.4261229  45.9658109  44.6140438  54.3545186  45.0237573  41.8562804
  53.5000496  45.1968252  40.9879748  55.6104767  45.4748436  41.6565098
  56.3346438  45.3072886  42.3312210  55.9484659  46.2808449  40.4938784
  56.8487812  46.8175132  40.7233671  55.1233684  46.9449785  40.2784462
  56.2013129  45.4708729  39.2569799  55.8755063  45.8846524  38.1464613
  56.7504644  44.2523205  39.4026430  57.0878447  43.9229761  40.2890308
  56.8377837  43.3242879  38.2961185  57.2669090  43.8572747  37.4616561
  57.6929732  42.0864284  38.6341747  57.6690631  41.3738689  37.7771906
  57.2452848  41.5766234  39.5177723  59.1525877  42.4268679  38.9530164
  59.6767544  41.4860656  39.2395882  59.1896986  43.1105425  39.8282809
  59.8743631  43.0880686  37.7777627  60.8381435  43.5030532  38.1489584
  59.2568697  43.9363956  37.4144448  60.1196314  42.1075902  36.6376789
  59.1533835  41.7544485  36.2125659  60.6972047  41.2360929  37.0186014
  60.8946100  42.7603547  35.5641243  61.8698801  42.9567431  35.8894821
  60.4459914  43.6694312  35.3238178  60.9085397  42.1433013  34.7235602
  55.4902654  42.8703180  37.8082129  55.3040084  42.6712261  36.6107991
  54.5172934  42.7350751  38.7310219  54.7119267  42.8655823  39.7047081
  53.1670413  42.4169576  38.3388493  53.2020946  41.6399440  37.5853077
  52.3753799  41.9389525  39.5629098  52.3463062  42.7225463  40.3489046
  52.8620892  41.0332826  39.9869377  51.3379848  41.6861931  39.2665945
  52.4406325  43.5869432  37.7116984  51.6099300  43.4152801  36.8248115
  52.7503710  44.8201101  38.1441693  53.3721251  44.9651346  38.9178313
  52.1422940  45.9763337  37.5275449  51.0816445  45.8000056  37.4018827
  52.3499464  47.2212160  38.4182390  53.4354486  47.3998514  38.5755718
  51.8751002  47.0387675  39.4089685  51.7818878  48.3866608  37.8390729
  52.2086990  48.4843652  36.9828175  52.6992546  46.2535778  36.1454282
  52.0206622  46.8277243  35.2932611  53.9710441  45.8935135  35.8998308
  54.5094553  45.4017552  36.5877649  54.6521224  46.2622997  34.6848615
  54.3958378  47.2818421  34.4297894  56.1781687  46.1458126  34.8805543
  56.4584599  45.1090050  35.1619961  56.5052919  46.8303408  35.6928013
  56.7111840  46.4280936  33.9461937  54.2191039  45.4020422  33.5232014
  53.6785821  45.9046093  32.5395060  54.4278471  44.0807568  33.6321841
  54.8536773  43.6855259  34.4434023  54.0659031  43.1430381  32.5939230
  53.3940122  43.6275601  31.8981064  55.2812553  42.6567647  31.7905147
  55.6668803  43.5042686  31.1741368  54.9505922  41.5783728  30.9178896
  55.7838766  41.1268497  30.7186782  56.4492341  42.2544696  32.7171037
  56.1716178  41.4340279  33.4070806  56.7958789  43.1274372  33.3071280
  57.3091723  41.9181023  32.1032522  53.2537896  42.0146107  33.2047210
  53.7458734  41.2031758  33.9857113  51.9579287  41.9604757  32.8584202
  51.5585135  42.6444793  32.2549278  51.0837982  40.8935430  33.2613412
  51.5884968  39.9426474  33.1417029  50.6063769  41.0616287  34.7144050
  50.0884789  42.0373324  34.8440125  51.4901120  41.0460335  35.3883677
  49.9237021  40.2343079  34.9984152  49.8979256  40.9077820  32.3315474
  49.4439144  41.9522160  31.8607221  49.3410871  39.7276033  32.0246711
  49.6645950  38.8613304  32.4298636  48.1995898  39.6415038  31.1273659
  48.4000166  40.2597041  30.2629857  47.9730999  38.1838792  30.6658589
  47.7230773  37.5499501  31.5478722  48.9227004  37.8062405  30.2271093
  46.9532913  38.0795080  29.6724051  46.3273533  37.4090190  29.9917028
  46.9387940  40.1965146  31.7581451  46.0712301  40.7595350  31.0928043
  46.8087584  40.0942700  33.0963766  47.4454742  39.5104166  33.6038096
  45.8431337  40.8854936  33.8309218  45.6238124  40.3715582  34.7526323
  44.9670588  41.0439901  33.2180885  46.4580683  42.2137734  34.1548073
  47.5413895  42.2861679  34.7240060  45.7435345  43.3079295  33.8503778
  44.8470027  43.2574858  33.4313509  46.3522199  44.6196461  33.9520950
  47.3724338  44.5692966  33.5908643  45.5587757  45.6299210  33.0898274
  44.6080407  45.8967349  33.5734361  45.3178726  45.1691726  32.1089937
  46.3333915  46.9207795  32.8399725  47.4871346  47.0896176  33.3331672
  45.7657337  47.7960255  32.1466574  46.4012290  45.0500567  35.4061363
  47.4569091  45.2183664  36.0123920  45.2141615  45.1688997  36.0397040
  44.3540871  45.0909411  35.5401270  45.1578260  45.6092224  37.4111272
  46.1379633  45.9029842  37.7449085  44.2220018  46.8136746  37.5625736
  44.0235401  47.0224225  38.6364977  43.2690332  46.5862623  37.0563981
  44.7667646  48.0529020  36.9578781  44.5299070  48.5292178  35.6999135
  43.9199538  48.0289999  34.9586897  45.2112282  49.6999264  35.5240731
  45.2409545  50.2120755  34.6956530  45.8947187  50.0049141  36.6594872
  45.6407023  48.9813595  37.5996685  46.2131306  49.0400957  38.8680550
  46.0410103  48.2729030  39.6086691  47.0314614  50.1284304  39.1703521
  47.4868000  50.1883819  40.1500361  46.7164110  51.0771748  36.9583222
  46.9170504  51.8533035  36.2400605  47.2837553  51.1241066  38.2327445
  47.9298958  51.9498270  38.4967535  44.6858181  44.5418953  38.3536416
  44.8437477  44.6594946  39.5669637  44.1336359  43.4302053  37.8439213
  44.0180262  43.3137685  36.8650508  43.7024733  42.3506758  38.7103948
  43.0821926  42.7673432  39.4936236  42.9234260  41.2874064  37.9119520
  42.6300596  40.4531358  38.5858365  43.5584814  40.9007227  37.0873078
  41.6374688  41.8783938  37.3478824  41.0155031  42.7847277  37.8908229
  41.2647840  41.3867777  36.1406601  40.4070491  41.7295804  35.7583821
  41.7887717  40.6389487  35.7489543  44.8852478  41.6884583  39.3905440
  44.8546360  41.2882164  40.5515643  45.9891887  41.5759457  38.6381432
  46.0388090  41.9443819  37.7115665  47.1828493  40.9138492  39.1025066
  46.9053080  39.9602491  39.5320785  48.1136772  40.6943024  37.9277548
  48.4439318  41.6740722  37.4965994  47.4394298  39.9390773  36.9241456
  48.0762393  39.8349847  36.2078939  49.3320400  39.8960698  38.3701820
  49.0494191  38.8477389  38.6059622  49.7918062  40.3380948  39.2759339
  50.0967365  39.8941392  37.5617780  47.8753670  41.6896091  40.1931516
  48.2633191  41.1672873  41.2368239  48.0354546  43.0042225  39.9981500
  47.6969486  43.4519514  39.1719875  48.7043845  43.8467950  40.9721958
  49.6058425  43.3344803  41.2745229  49.1191660  45.1846316  40.3693447
  49.7838930  45.0067772  39.4886959  49.8022055  46.0108647  41.2980501
  50.6422405  45.5826928  41.4966760  47.8982927  45.9493689  39.8617511
  47.2866106  46.3168055  40.7085131  47.2810446  45.2982700  39.2191216
  48.2239124  46.8269219  39.2626947  47.9159300  43.9772500  42.2593960
  48.4760761  44.0034430  43.3560499  46.5721020  43.9802170  42.1735921
  46.0863320  43.9359058  41.2986432  45.7568027  44.1049546  43.3644905
  46.2558330  44.7703490  44.0557035  44.4102458  44.7142804  43.0146691
  43.9061440  44.0940797  42.2348999  43.4932321  44.8213403  44.2397151
  43.9659284  45.4830635  44.9977515  43.2950467  43.8262105  44.6810896
  42.5225637  45.2725190  43.9407835  44.6657087  46.1330079  42.4788635
  45.4412224  46.1085806  41.6889759  45.0436981  46.7629238  43.3174612
  43.4288352  46.7858196  41.8811869  42.7036829  47.0340923  42.6838999
  42.9547016  46.0912134  41.1525716  43.7234968  47.7251936  41.3669665
  45.6407197  42.7955990  44.1027355  45.6325542  42.7533904  45.3327274
  45.6341703  41.6535328  43.3944972  45.5910067  41.6468625  42.3952353
  45.7230997  40.3668593  44.0534787  44.9431284  40.3196142  44.8019824
  45.5328041  39.2277663  43.0438470  46.3088126  39.2635096  42.2499011
  44.5406925  39.3225836  42.5571109  45.5752549  38.2401258  43.5514251
  47.0295627  40.1750101  44.7975003  47.0637853  39.6844539  45.9270962
  48.1574555  40.5963410  44.1915464  48.1334082  40.9998065  43.2754387
  49.4462061  40.5342450  44.8465633  49.5644919  39.5300728  45.2365712
  50.5978971  40.8466878  43.8704666  51.5416079  40.9438954  44.4524703
  50.3796373  41.8196506  43.3788382  50.8215295  39.5597371  42.6049259
  49.6980331  39.8352391  41.9538667  49.5416285  41.4556019  46.0409231
  50.1079193  41.1057443  47.0714720  48.9448228  42.6534846  45.9509235
  48.5194233  42.9455033  45.0942686  48.8550573  43.5823448  47.0563526
  49.8518368  43.8509881  47.3736933  48.1065061  44.8308277  46.5265892
  47.1345890  44.5209095  46.0939190  48.7078045  45.3180827  45.7314274
  47.8157651  45.8568413  47.5674069  48.8586777  46.5927561  48.1252364
  49.8507879  46.3931832  47.7882920  48.6133466  47.5748693  49.0859203
  49.4327670  48.1259283  49.5221808  47.2970425  47.8321591  49.4815511
  47.1002642  48.5894201  50.2229456  46.5004978  46.1243762  47.9596289
  45.6907278  45.5705509  47.5102905  46.2395347  47.1086159  48.9167890
  45.2247337  47.3045796  49.2188825  48.1562380  43.0035413  48.2774657
  48.6654502  43.0455551  49.3976437  46.9874867  42.3722753  48.0647995
  46.5834611  42.3278410  47.1488294  46.2471436  41.7284068  49.1257503
  46.1394150  42.4435419  49.9324209  44.8689015  41.3122967  48.6315178
  44.9664577  40.6847553  47.7140971  44.1063017  40.5230205  49.7037121
  44.1199658  41.0724209  50.6703157  44.5603213  39.5195983  49.8391860
  43.0493811  40.3947512  49.3832394  44.0651162  42.5729626  48.2751786
  44.5684501  43.1454727  47.4715198  43.9591333  43.2234492  49.1687898
  43.0544576  42.2791354  47.9174598  47.0131312  40.5651364  49.7198114
  47.0679289  40.3776731  50.9341302  47.6834460  39.7598737  48.8761811
  47.6891885  39.9368898  47.8897204  48.4734615  38.6487135  49.3470809
  47.8301350  38.0171845  49.9442785  49.0269726  37.8583864  48.1585238
  49.6815639  38.4842778  47.5185574  48.1911090  37.4884741  47.5418423
  49.6071849  36.9809708  48.5045589  49.6180636  39.0558490  50.2437775
  49.8663614  38.4398235  51.2819394  50.3335830  40.1323168  49.8811913
  50.1068775  40.6530917  49.0531620  51.4164426  40.6562571  50.6778868
  52.0680236  39.8280686  50.8993091  52.2012393  41.6985767  49.9064592
  51.5084603  42.5021386  49.5561635  53.2979196  42.3213362  50.7771288
  54.0104845  41.5301010  51.0928215  52.8729044  42.8242337  51.6657807
  53.8609992  43.0716155  50.1866957  52.8803437  41.0445458  48.6935352
  52.1746153  40.3633592  48.1759891  53.7432901  40.4378297  49.0548005
  53.3725832  42.0788008  47.6933499  54.2378031  42.6375153  48.1074887
  52.5600070  42.7943473  47.4431142  53.7128384  41.5873506  46.7665216
  50.9523667  41.1742521  52.0181942  51.5585192  40.9037792  53.0573360
  49.8227689  41.8950063  52.0542237  49.3091400  42.1021661  51.2161380
  49.2722254  42.3626654  53.3052187  50.0549472  42.8926956  53.8308105
  48.0922855  43.3139688  53.0612762  47.3399729  43.1980403  53.8719043
  47.6096829  43.0524265  52.0928092  48.4598001  44.8058069  53.0340674
  49.0271950  45.0617244  53.9603455  49.3118151  45.1922788  51.8241557
  48.7605091  44.9623901  50.8875346  50.2649552  44.6261343  51.8257550
  49.5283650  46.2823053  51.8424044  47.1642829  45.6149196  53.0336806
  46.5811761  45.3895512  53.9513986  46.5576977  45.3448364  52.1417654
  47.3927099  46.7007624  53.0015874  48.8484465  41.2450201  54.2387291
  49.0329012  41.3178912  55.4554602  48.2618397  40.1661203  53.6936163
  48.0873900  40.1177361  52.7066129  47.8966596  39.0101722  54.4841763
  47.3536894  39.3731965  55.3425152  47.0388729  38.0608014  53.6721211
  47.5178932  37.8730732  52.6815919  46.8456194  36.7085047  54.3818410
  46.5117435  36.8677737  55.4295968  47.7901643  36.1316186  54.3910988
  46.0681770  36.1147780  53.8530398  45.6772929  38.7103694  53.4127209
  45.1274805  38.0231918  52.7484073  45.7968285  39.6761395  52.8797116
  44.8736941  38.9247331  54.6899710  45.4108456  39.6131857  55.3733315
  44.6839725  37.9651484  55.2118713  43.9004639  39.3870035  54.4432857
  49.0809401  38.3071703  55.0845733  49.1084174  37.9730843  56.2703911
  50.1571978  38.1214401  54.2957138  50.1202608  38.3726118  53.3233940
  51.3699448  37.5107517  54.8133596  52.0491013  37.3905946  53.9918958
  51.1062347  36.5632585  55.2613105  52.0382223  38.3457538  55.8780620
  52.6020614  37.8193317  56.8388644  51.9586812  39.6839645  55.7596346
  51.5221140  40.1125543  54.9636817  52.4218168  40.5825147  56.7928215
  53.4412751  40.3031487  57.0238087  52.3737661  42.0265388  56.2717094
  51.3193907  42.3063679  56.0605821  52.9475453  42.0600212  55.3157923
  52.9723739  43.0879144  57.2003021  52.4300916  43.1006178  58.1778715
  54.4559013  42.8033366  57.4438773  54.9707036  42.6315089  56.4731851
  54.5692392  41.8970709  58.0754366  54.9315578  43.6638776  57.9590551
  52.8004023  44.4587406  56.5458781  51.7212700  44.6592133  56.3750869
  53.3264698  44.4692355  55.5666071  53.2211770  45.2508235  57.1995638
  51.6442365  40.4677075  58.0905083  52.2178904  40.4467037  59.1786791
  50.3039197  40.3352635  58.0165485  49.8237398  40.3661081  57.1352963
  49.5040302  40.0804349  59.2001956  49.7257147  40.8605669  59.9174867
  47.9925469  40.0749451  58.8906933  47.4391509  39.6432272  59.7550756
  47.8158711  39.4308211  58.0021418  47.3455594  41.7324003  58.5776192
  47.9574428  41.8750436  57.4066437  49.8466614  38.7792538  59.8918441
  49.9074938  38.6987663  61.1175921  50.0967252  37.7111178  59.1201507
  50.0436012  37.7671022  58.1201096  50.5000202  36.4497022  59.6940545
  49.8023713  36.2165017  60.4853079  50.4738503  35.3389196  58.6394415
  50.8955336  34.4030406  59.0732812  51.1023034  35.6478645  57.7750018
  49.0572132  35.0314431  58.1296190  48.6117259  35.9561964  57.6897405
  49.1186701  33.9688574  57.0367734  49.4108413  32.9888842  57.4685821
  49.8780747  34.2562529  56.2803027  48.1284030  33.8656520  56.5448722
  48.1438427  34.5715846  59.2681058  47.9173140  35.4310454  59.9354089
  48.6476335  33.7775986  59.8603871  47.1913070  34.1794082  58.8573655
  51.8509079  36.5001185  60.3641614  52.0614139  35.9323652  61.4339796
  52.8027636  37.2328680  59.7666641  52.6313738  37.6696259  58.8818623
  54.0953586  37.4700480  60.3796881  54.5253807  36.5080379  60.6209235
  55.0230787  38.2110674  59.4403115  54.6208913  39.2195580  59.1876845
  55.1638136  37.4625984  58.2458648  54.3266688  37.5228126  57.7670255
  56.4171079  38.3563336  60.0549747  56.8520353  37.3558646  60.2631343
  56.3680960  38.9294775  61.0004614  57.0872165  38.8913083  59.3496493
  53.9835364  38.2207927  61.6866051  54.6134291  37.8809393  62.6849047
  53.1332023  39.2569903  61.7440938  52.5956759  39.5418353  60.9457238
  52.9537256  40.0108516  62.9663079  53.9304107  40.2360650  63.3730970
  52.1969383  41.3192915  62.6994927  51.5522029  41.5729250  63.5746884
  51.5384927  41.1810238  61.8141091  53.0872500  42.5453643  62.4547351
  53.7862717  42.6708346  63.3157904  53.9055067  42.4359328  61.1692721
  53.2250877  42.3333158  60.2989367  54.5768863  41.5555001  61.2133375
  54.5228814  43.3424981  61.0258399  52.1697430  43.7611788  62.3839091
  51.4878794  43.7685995  63.2583793  51.5595020  43.7083190  61.4542995
  52.7558052  44.6972030  62.3853334  52.2285620  39.2337617  64.0428872
  52.4892617  39.3910573  65.2334559  51.3115363  38.3351915  63.6535972
  51.0435154  38.2363126  62.6965430  50.7140188  37.4410404  64.6078853
  50.3207661  38.0463857  65.4128685  49.5851342  36.6305996  63.9550833
  49.9926355  36.0405533  63.1054816  48.8341892  37.3442562  63.5462974
  48.8869476  35.6751116  64.9281995  49.6266383  34.9573027  65.3624051
  48.2537896  36.4807056  66.0585475  47.6488123  37.3056272  65.6356622
  49.0333429  36.8925908  66.7362617  47.5651628  35.8401479  66.6161097
  47.8350985  34.8344422  64.2040603  48.3315842  34.2315139  63.4118981
  47.0708394  35.4901509  63.7393267  47.3518597  34.1375702  64.9232037
  51.7207573  36.5049696  65.2340801  51.7899866  36.3659746  66.4524056
  52.5981237  35.8998146  64.4214378  52.5467756  35.9913347  63.4230651
  53.6300235  35.0478487  64.9635600  53.1830380  34.3695486  65.6776007
  54.3105064  34.2386112  63.8455888  55.3696345  34.0315867  64.1281102
  54.3131283  34.8428603  62.9114320  53.6698617  32.8736689  63.5481678
  53.5629291  32.3085017  64.5061509  52.2996608  32.9669536  62.8736215
  52.3790417  33.5204150  61.9145363  51.5836575  33.4954115  63.5365357
  51.8996045  31.9564032  62.6608561  54.6269978  32.1190889  62.6457405
  55.5966813  31.9442746  63.1640880  54.8142818  32.6781096  61.7071821
  54.2279975  31.1459659  62.3350432  54.6694916  35.8274099  65.7464311
  55.3038341  35.3020800  66.6588259  54.8599574  37.1219671  65.4378890
  54.3955436  37.5192295  64.6420859  55.6809733  38.0068852  66.2314334
  56.6593941  37.5568586  66.3262907  55.7823635  39.3648102  65.5163865
  54.7643145  39.7856315  65.4134706  56.1882414  39.1783906  64.4981390
  56.6457954  40.4465806  66.1726609  56.3389040  40.5599728  67.2249426
  58.1231524  40.0721794  66.0953616  58.4238316  39.9409246  65.0314061
  58.3033796  39.1087613  66.6157978  58.7560353  40.8642902  66.5406881
  56.3841465  41.7959383  65.5018594  55.3116341  42.0690399  65.6082569
  56.6222895  41.7215486  64.4197378  57.0159109  42.5861593  65.9544960
  55.1463020  38.2229398  67.6306452  55.8901201  38.2111146  68.6181179
  53.8248013  38.4421449  67.7655356  53.2253554  38.5416766  66.9593903
  53.2070984  38.5705598  69.0595739  53.8478544  39.1764523  69.6799861
  51.8393321  39.2492551  68.9414611  51.1581490  38.6559880  68.2948340
  51.9464194  40.2604522  68.4926394  51.3723460  39.3588433  69.9458186
  53.0472500  37.2471172  69.7795565  52.8781536  37.2183720  70.9965418
  53.1442605  36.1091089  69.0689307  53.2181299  36.1283096  68.0709381
  53.1083301  34.8155420  69.7154197  52.5022458  34.8906184  70.6000315
  52.5211360  33.7474254  68.8008771  53.0394967  33.7862371  67.8144965
  52.7145080  32.3419933  69.4040340  52.3642034  32.3141167  70.4557169
  53.7775244  32.0408102  69.3775179  52.1322508  31.5826669  68.8514788
  51.0256347  34.0186284  68.5522005  50.6037908  33.2693600  67.8638489
  50.8981413  35.0012103  68.0663031  50.1915482  33.9593527  69.8170564
  50.5077854  34.7677463  70.4881956  50.2679537  32.9672136  70.3090644
  49.1342264  34.1511645  69.6077764  54.4630024  34.4059465  70.2334667
  54.6261098  34.1892738  71.4291008  55.4905670  34.3158633  69.3733382
  55.3799424  34.5491604  68.4035685  56.7713645  33.7893597  69.7881630
  56.6170965  32.9952803  70.5012566  57.5667605  33.2809140  68.5656646
  58.6292384  33.1012748  68.8290591  57.5032074  34.0290161  67.7452899
  57.0432631  31.9872149  68.0419484  56.1952361  31.1395037  68.7759747
  55.8702196  31.3960127  69.7637275  55.7375217  29.9289508  68.2515993
  55.0774591  29.3077612  68.8407196  56.1471325  29.5406981  66.9777685
  55.8315056  28.5964122  66.5667623  57.4390589  31.5938505  66.7677165
  58.1031792  32.1987141  66.1628909  56.9798966  30.3986783  66.2474771
  57.3006353  30.2181169  65.2529538  57.6336837  34.7499820  70.5478254
  58.5272314  34.3239786  71.2746762  57.3696110  36.0687254  70.3957563
  56.6070743  36.3462584  69.8147455  58.1168041  37.1176721  71.0709466
  57.7646132  38.0497539  70.6645787  57.8706248  37.1338930  72.5926351
  58.5107649  37.8975943  73.0859116  58.1725112  36.1389379  72.9960469
  56.4210045  37.3913159  72.9771334  56.3103381  37.1351175  74.0359891
  55.7439174  36.7042546  72.4182569  56.0158613  38.8395882  72.7701869
  56.1223503  39.0616027  71.6848803  56.7053512  39.5090593  73.3277253
  54.5690649  39.0730312  73.1823215  53.9042157  38.3349236  72.7036533
  54.3019745  40.0827940  72.8391094  54.3935124  38.9604890  74.6485384
  54.9783276  39.6574634  75.1531775  54.6730356  37.9986792  74.9531071
  53.3956591  39.1191672  74.8988738  59.6034918  37.0999056  70.7873062
  60.4427078  37.2699473  71.6654142  59.9380101  36.9189910  69.5071316
  59.2304315  36.8340756  68.8143474  61.2892443  36.7950090  69.0432962
  61.9579014  37.2399553  69.7658350  61.6771421  35.3124760  68.8261533
  62.6241427  35.2372961  68.2555656  60.8628623  34.8313218  68.2376914
  61.8702341  34.5169685  70.1214261  60.9896362  34.6559112  70.7905618
  62.7563995  34.9071178  70.6708038  62.0530395  33.0232488  69.8299383
  61.1872843  32.6980861  69.2159065  61.9997852  32.4669075  70.7923292
  63.3689050  32.7413447  69.1073989  64.2116310  33.1253179  69.7245150
  63.3858227  33.2405798  68.1140233  63.5495438  31.2967640  68.9015635
  62.7818715  30.9093467  68.3092750  63.5319028  30.7964031  69.8134160
  64.4344273  31.0869573  68.4057217  61.4289957  37.5812479  67.7583409
  60.5693834  38.3878584  67.4053352  62.5431884  37.3799269  67.0348182
  63.2355576  36.7480517  67.3430470  62.7112492  37.8870015  65.7043475
  62.1166319  38.7831304  65.5991129  64.1897463  38.2116372  65.4402554
  64.8131603  37.2980634  65.5163360  64.5435786  38.9606455  66.1785042
  64.3086998  38.6378200  64.4222978  62.2181112  36.8866518  64.6809868
  62.2274351  35.6734987  64.9067851  61.7696652  37.3978207  63.5282008
  61.7695094  38.3876966  63.3769842  61.2407596  36.5809140  62.4656923
  61.6052944  35.5731564  62.5785991  59.6939776  36.5991680  62.4485576
  59.3255388  36.0533519  61.5509440  59.3490565  37.6538433  62.3872363
  58.9889774  35.9806360  63.6648804  59.3275885  36.4776678  64.6052655
  57.4871708  36.2042736  63.5095337  57.1253869  35.7298874  62.5698588
  57.2650674  37.2923705  63.4516074  56.9435833  35.7583787  64.3632435
  59.2788879  34.4857045  63.7753024  60.3680420  34.3197299  63.9009795
  58.9434240  33.9684241  62.8500962  58.7441928  34.0492882  64.6459242
  61.7299180  37.1131220  61.1341016  62.1444326  38.2702149  61.0447967
  61.6990741  36.3340888  60.0662006  61.8240907  34.8737807  60.1096536
  60.9663703  34.3966687  60.6338349  62.7805302  34.5953132  60.6108993
  61.8997114  36.8735426  58.7341445  62.6048843  37.6908841  58.7464435
  62.3986899  35.6786026  57.9199243  63.5071738  35.6584157  57.9224434
  62.0606489  35.6927509  56.8725896  61.8640622  34.4460132  58.6484599
  60.8303501  34.2240557  58.3009558  62.5172522  33.5685705  58.4914920
  60.6047645  37.4046634  58.1765634  59.5891387  36.7156050  58.1639501
  60.6292523  38.6496060  57.6834809  61.4497228  39.2163862  57.6652141
  59.4191368  39.2748558  57.2248170  58.5954358  39.0019264  57.8671143
  59.5936362  40.7891055  57.2796497  60.2924839  41.1521877  56.4949531
  59.9664025  41.1357836  58.2604982  58.5869173  41.2375679  57.1524466
  59.0109082  38.8538621  55.8338942  57.8560032  38.9607361  55.4634330
  59.9378012  38.3251629  55.0276188  60.8649360  38.1930691  55.3506779
  59.6348787  37.9587898  53.6674618  58.9829588  38.7097634  53.2356807
  60.9596769  37.8926689  52.8801119  60.7533698  37.5218477  51.8628907
  61.6583613  37.1761792  53.3596340  61.6982206  39.2260280  52.7231072
  62.0579030  39.5568398  53.7263739  62.8742160  39.0957530  51.7798020
  62.5375600  38.7770462  50.7732929  63.5875079  38.3476077  52.1787792
  63.4047883  40.0655622  51.6827911  60.7873759  40.3125784  52.2158483
  60.2445265  40.5454523  53.1311246  60.0356360  39.9750086  51.4856955
  61.3432060  41.1980364  51.8460811  58.9045379  36.6524648  53.4154483
  57.9191105  36.6799301  52.6741049  59.3000939  35.4656929  53.8925372
  59.9537797  35.1925754  55.1672330  59.3533085  35.6092126  56.0041297
  60.9828401  35.6053213  55.1635102  59.0643225  34.2467397  53.1469573
  59.2799577  34.3872359  52.1001948  59.9658140  33.2095837  53.8282014
  60.9934100  33.2522297  53.4116989  59.5994057  32.1623950  53.7567196
  59.9979725  33.6686808  55.2753919  59.0857188  33.2943660  55.7921320
  60.9091496  33.3083500  55.7920042  57.6538072  33.7830998  53.2077100
  57.4119972  32.7720300  52.6125015  56.6877538  34.4395201  53.8386088
  56.9060970  35.2559593  54.3559044  55.3035580  34.0282259  53.7906913
  55.2184305  33.0733028  53.2893759  54.7073697  33.9644151  55.1984354
  55.2886992  33.2099022  55.7804637  55.0301161  35.1769303  56.0451412
  54.5787530  36.0752074  55.5988614  56.1322472  35.2877425  56.1493978
  54.6230308  35.0129439  57.0667757  53.1857458  33.6338460  55.1366982
  53.0198666  32.7859874  54.4347646  52.6105455  34.4800957  54.7453507
  52.5499119  33.3346020  56.4748907  52.5526706  34.1322273  57.2260117
  53.2928496  32.8652965  57.0146543  51.6824410  32.6413486  56.4657735
  54.4862257  34.9290829  52.9157960  53.6615885  34.4897307  52.1170172
  54.7164365  36.2379146  52.9843215  55.3904567  36.6409977  53.6047134
  54.0488873  37.1705730  52.1013979  53.0027068  36.9057273  52.0376803
  54.1676819  38.6013035  52.6383973  53.6218601  38.6862079  53.5997310
  53.7486225  39.3421539  51.9308362  55.5346810  38.8719834  52.8902999
  55.5936866  39.7014561  53.4000349  54.5718190  37.1087333  50.6872964
  53.8067649  37.2276120  49.7355352  55.8747111  36.8402862  50.4854760
  56.5218564  36.7987900  51.2578580  56.3874766  36.5813186  49.1502083
  55.9680801  37.3265524  48.4895399  57.9082947  36.6932086  49.1196206
  58.3328626  36.1048756  49.9676293  58.5233571  36.1673628  47.8093413
  58.2757755  36.8554347  46.9738393  58.1657704  35.1510735  47.5594389
  59.6298376  36.1164787  47.8966296  58.3045359  38.1709033  49.2945673
  57.8678096  38.5622797  50.2408642  57.8947817  38.7586479  48.4409227
  59.8172702  38.3620523  49.3159185  60.2713566  38.1700278  48.3243507
  60.2626907  37.6463162  50.0291858  60.0642323  39.3990749  49.6146912
  55.8617740  35.2770395  48.5957375  55.5604621  35.1418863  47.4133658
  55.6852428  34.2733043  49.4595163  55.9325675  34.3468438  50.4212385
  55.0993201  33.0186215  49.0639968  55.6856604  32.6015339  48.2515397
  55.1139601  32.1302510  50.2771068  54.5230991  32.4724680  51.1446694
  56.4377103  31.8042493  50.5800012  56.5770170  32.0497988  51.5132911
  54.5921133  30.8332742  49.9464699  55.2188631  30.5607484  49.0848068
  53.5238644  30.8202465  49.6554915  54.7977995  30.0048561  50.6573695
  53.6832753  33.1384109  48.5557806  53.3289994  32.6872541  47.4660542
  52.8370740  33.8489477  49.3162605  53.1177551  34.2023640  50.2140042
  51.4898782  34.1700839  48.9001393  50.9975407  33.2576773  48.6009253
  50.6984477  34.8698184  50.0261706  49.7322224  35.2596792  49.6427509
  51.3122027  35.6977268  50.4451112  50.3423245  33.9517716  51.1518354
  50.4050391  32.5516584  51.0337404  50.7288177  32.0801186  50.1226810
  50.0585746  31.7277577  52.1019897  50.1260772  30.6565283  51.9924525
  49.6237561  32.2931753  53.3018506  49.3524598  31.6554503  54.1270472
  49.8949537  34.5108361  52.3590644  49.8200712  35.5845968  52.4609961
  49.5369129  33.6835672  53.4272121  49.1844680  34.1227035  54.3414296
  51.4408046  35.0135904  47.6620846  50.5925857  34.8217559  46.7930763
  52.3747035  35.9741734  47.5335544  53.0573951  36.1360897  48.2537708
  52.4298704  36.8235511  46.3578959  53.1826444  37.5736037  46.5312427
  51.4474849  37.2491811  46.2058138  52.8053006  36.0814188  45.1034852
  52.2322277  36.3062338  44.0435825  53.7756639  35.1527203  45.1765275
  54.2581837  34.9617058  46.0363109  54.1229117  34.3247076  44.0435865
  54.3177719  34.9733808  43.2005466  55.3497827  33.4390953  44.3438414
  55.4781817  32.7055612  43.5129090  55.1604499  32.8900455  45.2933622
  56.6962911  34.1646466  44.4930425  56.6176621  34.9837262  45.2444046
  57.7529036  33.1596994  44.9612250  57.8408997  32.3359638  44.2188297
  57.4528185  32.7245275  45.9392067  58.7398652  33.6560154  45.0726359
  57.1243155  34.7783244  43.1658347  56.3745233  35.5282595  42.8378450
  57.1953073  33.9813189  42.3954798  58.1127002  35.2737436  43.2741421
  52.9941557  33.4143641  43.6189319  52.6825002  33.2938505  42.4366486
  52.3247145  32.7662346  44.5894362  52.5684379  32.8760470  45.5530213
  51.2001881  31.9023804  44.2934249  51.5160772  31.1795217  43.5527343
  50.7298572  31.1708478  45.5431596  50.5870433  31.8954391  46.3793172
  49.4198386  30.4117971  45.3001878  49.5075868  29.7953092  44.3800180
  48.5789006  31.1241556  45.1889884  49.2100375  29.7382775  46.1588777
  51.8022046  30.1632482  45.9507366  52.7513189  30.6905765  46.1736703
  51.9836366  29.4242957  45.1433006  51.4789230  29.6165097  46.8622479
  50.0680229  32.6579969  43.6470528  49.5157299  32.2374608  42.6309418
  49.7230795  33.8459225  44.1716335  50.1771829  34.2242676  44.9842881
  48.6344750  34.6012557  43.5820301  47.8423700  33.9156691  43.3025145
  48.0654979  35.6715475  44.5382505  47.4523723  36.4119905  43.9777739
  48.9027822  36.1835582  45.0593332  47.1603007  35.0928834  45.5777145
  46.9276738  33.7136288  45.7034470  47.3899806  33.0056917  45.0379777
  46.0735491  33.2256272  46.6863621  45.9411829  32.1663149  46.7897239
  45.4071079  34.1100033  47.5320796  44.7438658  33.7319704  48.2862871
  46.4743641  35.9722385  46.4279721  46.6055006  37.0374988  46.3107424
  45.6038675  35.4864530  47.4051215  45.0846965  36.1675545  48.0606156
  48.9848466  35.2588636  42.2858161  48.1163668  35.4261241  41.4324470
  50.2597083  35.6256547  42.0764167  50.9482192  35.5679566  42.8049386
  50.6963910  36.1224485  40.7909049  50.0876809  36.9781238  40.5291126
  52.1881951  36.5398905  40.8547228  52.8052057  35.6932201  41.2267100
  52.3187084  37.3970091  41.5443400  52.7104447  36.9472675  39.5045527
  52.3446315  38.1853295  38.9685462  51.7227483  38.8479938  39.5471247
  52.7780473  38.5586606  37.6924598  52.4964237  39.5136662  37.2828152
  53.5804333  37.6884888  36.9500725  54.0157735  38.0475755  35.6701056
  53.2114375  38.2337788  35.1659840  53.5065371  36.0795938  38.7420358
  53.7812435  35.1215148  39.1377357  53.9362525  36.4446679  37.4639454
  54.5436155  35.7763009  36.8753236  50.5173371  35.0955522  39.6935029
  49.8215324  35.3187664  38.7049319  51.0821869  33.8969600  39.8907270
  51.6252447  33.6887081  40.7088941  51.0531392  32.9027618  38.8468423
  51.1873995  33.4005131  37.8925190  52.1543123  31.8435782  39.0366465
  52.0035739  30.9903385  38.3402002  52.1429740  31.4806943  40.0865406
  53.5057995  32.4118953  38.7395333  53.9066237  32.6233277  37.4125975
  53.2277961  32.3896368  36.6076400  55.1797892  33.1296418  37.1278105
  55.4788098  33.2911542  36.1039579  56.0656538  33.4198985  38.1709068
  57.0441384  33.8161484  37.9518155  54.4125374  32.6842212  39.7732834
  54.1201735  32.5129713  40.7928047  55.6806442  33.2003749  39.4970538
  56.3542820  33.4327778  40.3065880  49.7176984  32.2166068  38.7367318
  49.4290389  31.5709236  37.7317528  48.8273819  32.3707857  39.7351115
  49.0754109  32.8075892  40.6046718  47.4752334  31.9017875  39.5541666
  47.4819465  31.0393155  38.9064966  46.8710909  31.5047305  40.9045101
  46.8570088  32.3663207  41.6044919  47.4855827  30.6992636  41.3619787
  45.8358904  31.1257398  40.7676768  46.5918377  32.9307215  38.8779335
  45.8082032  32.6321453  37.9817178  46.7056094  34.2123587  39.2401114
  47.3297293  34.5029127  39.9637034  45.9103567  35.2668272  38.6457705
  44.8932289  34.9304254  38.6836360  46.0196269  36.5628333  39.4237648
  47.0683180  36.9405182  39.3801765  45.6748786  36.3394803  40.7845312
  46.4739125  35.9435045  41.1699071  45.0665119  37.6313944  38.8854093
  44.0370597  37.2253480  38.8085376  45.4059946  37.9772664  37.8872988
  45.0534574  38.5001393  39.5784947  46.2351514  35.4775369  37.1859307
  45.3522906  35.6971636  36.3548739  47.5186157  35.3303026  36.8200836
  48.2396411  35.0877231  37.4752063  47.9573017  35.6421571  35.4793732
  47.3994602  36.5024173  35.1378049  49.4712756  35.9636685  35.5071983
  50.0643040  35.0280488  35.4588599  49.7173364  36.4860893  36.4548650
  49.8942007  36.8808490  34.3635167  49.0148396  37.3827457  33.6167509
  51.1140604  37.1663320  34.2687723  47.6669989  34.5231198  34.4934862
  47.7313741  34.7062297  33.2822808  47.3103156  33.3140769  34.9854321
  47.2310378  33.1692015  35.9649185  47.1307752  32.1874402  34.0849432
  47.0450305  32.5368201  33.0647655  48.3143229  31.1976781  34.2027615
  48.1188143  30.2768279  33.6103314  48.4780001  30.9211662  35.2668999
  49.5744709  31.8104142  33.6682529  49.8175858  31.8507945  32.2852249
  49.0846159  31.4577209  31.5980335  51.0007245  32.4129311  31.7895050
  51.1820186  32.4572686  30.7263789  51.9490090  32.9312156  32.6739569
  53.1353959  33.5093898  32.1894238  53.2848629  34.2819518  32.7387107
  50.5444113  32.3207160  34.5445527  50.3661050  32.2978849  35.6057299
  51.7224785  32.8906794  34.0508848  52.4492593  33.2998400  34.7340771
  45.8573554  31.4051159  34.2951632  45.5123519  30.5576300  33.4764175
  45.1063793  31.6716626  35.3759030  45.4083137  32.3241778  36.0677625
  43.8812657  30.9487075  35.6483853  43.6404678  30.2683087  34.8444494
  43.9435649  30.2025822  37.0167136  42.9059412  30.0024765  37.3591237
  44.4249085  30.8661919  37.7521926  44.6828463  28.8481635  37.1318105
  44.5426380  28.4977332  38.1869182  44.0664409  27.8070222  36.2040775
  44.3157932  28.0544402  35.1493643  42.9616645  27.8064640  36.3204601
  44.4677064  26.7989183  36.4383534  46.1963311  28.9247189  36.9336349
  46.6178513  29.7330438  37.5614382  46.4317847  29.1286481  35.8689165
  46.6669936  27.9611470  37.2279875  42.7292278  31.9301119  35.7186357
  41.6968498  31.7626614  35.0675317  42.8826949  32.9974496  36.5311394
  43.7453548  33.1587245  37.0060595  41.8322861  33.9763170  36.7399362
  40.8987359  33.4578058  36.9040181  42.1597667  34.8193697  37.9660020
  43.1940260  35.1935253  37.8724110  41.2503734  36.0485214  38.0881217
  40.1906599  35.7367718  37.9950128  41.4933811  36.7859572  37.2960851
  41.4034602  36.5265904  39.0803261  42.0707473  33.9526677  39.2316802
  42.7789415  33.1007680  39.1784821  41.0415293  33.5530628  39.3448128
  42.3158129  34.5630896  40.1288935  41.5974784  34.8489703  35.5284795
  40.4699139  35.1071673  35.1154954  42.6880152  35.3245815  34.9098788
  43.5948940  35.0437023  35.2134742  42.6568688  36.2852301  33.8370297
  42.1065819  37.1497558  34.1944024  44.0870538  36.7112182  33.4844733
  44.6381733  35.8644389  33.0262965  44.6167459  36.9662370  34.4282094
  44.1608361  37.9390873  32.5636482  45.1026364  38.4558876  32.7938363
  43.3160086  38.6243657  32.7700886  44.1952704  37.5803453  31.0818054
  44.6399090  36.5087234  30.6668527  43.7035146  38.5085857  30.2399980
  43.6766371  38.3083140  29.2658924  43.3144048  39.3493766  30.5973732
  41.9227582  35.8580097  32.5926197  41.1933312  36.7149234  32.1002772
  41.9614961  34.6531803  32.0241076  42.9627052  33.6023083  32.2663712
  42.5777304  32.8926155  33.0314116  43.9598787  33.9833479  32.5731219
  41.1305678  34.3442415  30.8689263  41.2037614  35.1388722  30.1427808
  41.6608283  32.9933405  30.3631570  41.6776185  32.9444211  29.2564556
  41.0701984  32.1447105  30.7673033  43.0740897  32.8954386  30.9236234
  43.3986801  31.8407653  31.0307742  43.7732572  33.4564939  30.2633309
  39.6849231  34.2434441  31.2638050  38.8068770  34.5959712  30.4889364
  39.3972919  33.7274404  32.4648866  40.1274019  33.4569628  33.0896277
  38.0443423  33.6212523  32.9575469  37.4588168  33.0872003  32.2232946
  38.1148977  32.8449773  34.2872293  38.6557785  33.4407516  35.0510027
  38.6594159  31.8911500  34.1254765  36.7836227  32.4826129  34.8373696
  35.8933495  31.7106861  34.0813463  36.1751754  31.3941407  33.0897925
  34.6617621  31.3269305  34.6192856  33.9702841  30.7525242  34.0227990
  34.3299617  31.7022958  35.9257273  33.3863879  31.4098103  36.3517392
  36.4535824  32.8336241  36.1515394  37.1671133  33.3843597  36.7477920
  35.2262783  32.4509184  36.6940721  34.9704543  32.7343607  37.7025827
  37.3841683  34.9783396  33.1326935  36.3114183  35.2512027  32.5940834
  38.0788882  35.9240278  33.7914504  38.9531088  35.6952516  34.2324168
  37.6346785  37.2946523  33.8917782  36.6244757  37.2846538  34.2783520
  38.5387150  38.1186355  34.8374853  38.2998242  39.2024103  34.7186920
  39.5970464  37.9500721  34.5397140  38.3856333  37.7733247  36.3281340
  39.1469318  38.3687812  36.8828004  38.6264012  36.6972568  36.4732303
  36.7483027  38.1717881  37.0115180  36.1457369  36.4707973  37.1715943
  36.8747362  35.8313638  37.7144691  35.9625631  36.0045577  36.1804819
  35.1910582  36.4623428  37.7421113  37.5463739  38.0000667  32.5559911
  36.7094251  38.8773476  32.3573141  38.4438459  37.6613783  31.6162743
  39.1172285  36.9334870  31.7574685  38.4430016  38.2830534  30.3095189
  38.3830901  39.3521139  30.4670373  39.7448970  37.9269278  29.5694549
  39.7167734  36.8724871  29.2321386  40.6004770  38.0656608  30.2574466
  39.9809298  38.8317518  28.3692328  40.3091336  40.0295965  28.5831916
  39.8253047  38.3290356  27.2247513  37.2275164  37.8930722  29.4853199
  36.5636928  38.7218840  28.8601771  36.8526784  36.5976936  29.5325614
  37.4273439  35.9189968  29.9955451  35.6234059  36.1391853  28.9374374
  35.6415878  36.4099107  27.8905843  35.4644775  34.6153814  29.1032550
  34.4427938  34.3091035  28.7796189  35.5865486  34.3557702  30.1801859
  36.4950317  33.8044054  28.3013852  36.3733484  32.7251294  28.5239742
  37.5217112  34.1204263  28.5789992  36.3461205  34.0426173  26.8067242
  37.1711342  34.6576621  26.1330355  35.2346079  33.5001101  26.2486448
  35.0986844  33.6376811  25.2735646  34.5842396  33.0162450  26.8290951
  34.4081800  36.7908309  29.5330552  33.5026668  37.2193248  28.8122253
  34.3663328  36.9004373  30.8730745  35.1095668  36.5699329  31.4626244
  33.2653495  37.5491655  31.5465770  32.3440956  37.0904518  31.2129770
  33.4006453  37.3979653  33.0671166  33.0163549  38.3044210  33.5883875
  34.4796210  37.2919049  33.3135764  32.6537582  36.2134858  33.6963754
  31.5600222  36.3107810  33.4995755  33.1240652  34.8565631  33.1907799
  34.1527379  34.6575751  33.5597922  33.1324782  34.8403238  32.0846597
  32.4535968  34.0566111  33.5699695  32.9155968  36.2791604  35.1934006
  32.5528130  37.2473745  35.5968516  34.0125379  36.2141862  35.3637293
  32.4232790  35.4341666  35.7118537  33.1334362  39.0155831  31.2073337
  32.0407693  39.5178734  30.9913269  34.2451993  39.7560590  31.1255565
  35.1492943  39.3594019  31.3045158  34.1886703  41.1570702  30.8027165
  33.3949037  41.6103455  31.3826947  35.5205216  41.8318772  31.1486808
  36.3541169  41.3702114  30.5737937  35.7314216  41.7129147  32.2330087
  35.4763672  42.9185024  30.9142463  33.8509270  41.3975848  29.3488318
  33.1710646  42.3644910  29.0101165  34.2696388  40.4895417  28.4436364
  34.8192242  39.6906553  28.7061431  33.8838704  40.5842444  27.0548224
  34.0788405  41.6016143  26.7378126  34.7227257  39.6031638  26.2168863
  34.5257628  38.5663697  26.5611741  35.8020365  39.8345167  26.3406687
  34.3918757  39.6898779  24.7621956  34.8418815  40.7784862  24.0061451
  35.4173393  41.5627271  24.4766747  34.5678284  40.8413732  22.6413041
  34.9441785  41.6703610  22.0647724  33.8203299  39.8276163  22.0346608
  33.5814598  39.9033953  20.9924590  33.6424455  38.6796015  24.1431289
  33.2954535  37.8419637  24.7204480  33.3466274  38.7469934  22.7815890
  32.7651040  37.9697173  22.3086614  32.4024320  40.3695504  26.8337919
  31.7697919  41.0982388  26.0793617  31.8030678  39.4013635  27.5498965
  32.3280882  38.7635956  28.1154837  30.3710276  39.1974685  27.4459365
  30.0323599  39.4546867  26.4514231  30.0159793  37.7269874  27.7339706
  28.9262042  37.6290174  27.9164604  30.5623134  37.3831272  28.6381737
  31.6243153  36.3516197  26.3630516  32.4320942  36.6026332  26.8994733
  30.3559783  36.8295588  26.5927231  31.5461563  35.5228334  25.2979797
  32.4286109  35.0357182  24.8704194  30.3025009  35.4192600  24.8564173
  29.5597822  36.2402787  25.6665790  28.4948076  36.3002423  25.4996790
  29.5775472  40.0677070  28.4010457  28.3474479  40.0531323  28.3773031
  30.2723049  40.8735823  29.2338966  31.2697347  40.8729446  29.1776443
  29.7030484  41.7086291  30.2720874  30.5194675  42.1164110  30.8504118
  28.8998252  42.8697202  29.6373604  27.8862358  42.5119513  29.3495271
  29.4298851  43.1693745  28.7001912  28.7869453  44.1162506  30.5345779
  29.7950366  44.4957061  30.8027105  28.2408632  43.8580872  31.4630526
  28.0229947  45.2263876  29.8231175  27.5344362  45.1044152  28.6979484
  27.8881737  46.3785921  30.5196725  27.2972290  47.0872022  30.1408894
  28.4099463  46.5139783  31.3602398  28.9002923  40.8760572  31.2559810
  27.8242262  41.1928099  31.6942736  29.4010135  39.7322746  31.6648928
  30.3065663  39.4676014  31.3367653  28.7440002  38.8593619  32.6013068
  27.6935429  39.0995419  32.7045821  28.9322559  37.3906766  32.2006034
  28.5915501  36.7562544  33.0321606  30.0075437  37.1915272  32.0097759
  28.1818219  36.9987132  30.9684741  27.1866258  37.8078160  30.3986784
  26.9355797  38.7604825  30.8356600  26.4899017  37.3951040  29.2651551
  25.7350181  38.0378210  28.8388087  26.7833231  36.1598014  28.6885395
  26.2384843  35.8583803  27.8180011  28.4572724  35.7539372  30.3834894
  29.2083835  35.1176187  30.8268396  27.7672019  35.3335192  29.2429078
  27.9943483  34.3763846  28.7991557  29.3778686  39.0138827  33.9421211
  30.6018833  39.0813771  34.0291129  28.5791398  39.0873921  35.0246138
  27.5848846  38.9823038  34.9736525  29.1373132  39.2746003  36.3483798
  30.2159758  39.3571658  36.2889897  28.5979879  40.5234708  37.0953488
  28.9416019  40.5161141  38.1530333  27.4921663  40.4951682  37.0689881
  29.0280940  41.8501320  36.5309151  29.8677833  41.9689442  35.4168205
  30.2630652  41.1137217  34.9338223  30.2418493  43.2022805  34.8987734
  30.8701976  43.2560284  34.0222894  29.8133059  44.3586387  35.5299173
  30.1935729  45.5992894  35.0083070  29.9747610  46.2316524  35.6901451
  28.6171386  43.0324474  37.1691889  27.9975344  42.9710788  38.0508302
  29.0229992  44.2829823  36.6802287  28.7107416  45.1830395  37.1795741
  28.8606625  38.0760350  37.2140444  27.9385526  37.2964111  36.9971709
  29.6959720  37.9037132  38.2402098  30.4604845  38.5274771  38.3870103
  29.6020924  36.7905169  39.1512574  28.6844541  36.2554295  38.9813716
  30.7807380  35.8178574  39.0220338  30.8354420  35.0934795  39.8680319
  30.5432574  34.9792601  37.7552314  30.5030679  35.6400560  36.8643981
  29.5931642  34.4158120  37.8390471  31.3849252  34.2619944  37.6279431
  32.1443697  36.5227948  38.8803198  32.0415239  37.5318030  38.4389578
  32.7686597  35.9297564  38.1724936  32.8987645  36.6486660  40.1911322
  33.1055587  35.6396871  40.6068391  32.3050749  37.2435306  40.9170458
  33.8628195  37.1704130  40.0016729  29.4301497  37.3182471  40.5362685
  29.1166613  38.4788379  40.7764645  29.5462778  36.4532063  41.5131115
  29.4369245  35.4654226  41.3874665  29.5766493  36.9758986  42.8186450
  28.6720632  37.6075476  43.0203275  30.4578388  37.5200727  43.1784610
  29.4951298  36.0386804  43.4051972  35.6873545  58.6778855  27.3329852
  35.2765054  57.8951141  28.0188412  35.9225381  58.1848779  26.3652387
  34.9624755  59.5037085  27.2217154  36.9360263  59.2574297  27.8524252
  37.7483395  58.6265108  28.4108354  37.2989699  60.5029038  27.7437800
  36.7995016  61.0925469  27.1307193  38.5849199  60.8872763  28.3609173
  38.7426130  61.9029570  28.0603030  39.3949075  60.2458984  28.0231260
  38.6012531  60.8501365  29.8825538  38.3867912  59.8761359  30.5983792
  38.8677865  61.9794645  30.4948076  39.0688662  62.8259177  30.0249085
  38.8555504  61.9758388  31.9056449  39.2915377  61.0728013  32.3303546
  39.6595225  63.1839050  32.2770647  39.2897343  64.1926767  32.0619293
  40.5497652  63.3525077  31.7030914  39.9294712  62.9664109  33.3170203
  37.4951652  62.1282856  32.5104688  37.2343181  61.6863471  33.6243956
  36.6035996  62.8687165  31.8239316  36.8310956  63.2780290  30.9460346
  35.2952267  63.1503058  32.3669709  35.4030802  63.5904983  33.3453272
  34.5337411  64.1058262  31.4447480  34.4517889  63.6883938  30.4193336
  35.0645939  65.0773654  31.3625800  33.5133019  64.3023555  31.8379147
  34.5080747  61.8844347  32.5606222  33.8813905  61.6522354  33.5921864
  34.5864034  60.9915702  31.5626758  35.1031519  61.1746044  30.7279114
  33.9861137  59.6828643  31.6497020  32.9708006  59.8094700  32.0002256
  33.9718128  59.0379322  30.2806509  35.0148929  58.9623753  29.9002893
  33.3433570  57.6413416  30.3008537  32.3628133  57.6677001  30.8184179
  34.0220982  56.9292338  30.8136020  33.1832234  57.2897362  29.2580903
  33.1513359  59.9329797  29.3496872  33.7001432  60.8724707  29.1327001
  32.1689087  60.1757515  29.8087991  32.9734353  59.4098378  28.3852220
  34.6563818  58.8128827  32.6857082  33.9913774  58.0607621  33.3970503
  35.9908472  58.9248214  32.8381267  36.5299384  59.5561253  32.2834926
  36.7071427  58.1575481  33.8319299  36.4702178  57.1149878  33.6742201
  38.2308883  58.3706764  33.6674492  38.4762978  59.4485914  33.7589632
  38.5490541  58.0138305  32.6646139  39.0248036  57.6267315  34.6986333
  39.1497394  56.2356311  34.6125422  38.6756831  55.7155693  33.7950900
  39.8828586  55.5293621  35.5703833  39.9772983  54.4570413  35.4977974
  40.4884460  56.2179843  36.6280435  41.0513540  55.6747705  37.3700840
  39.6316659  58.3094890  35.7620106  39.5385737  59.3817362  35.8334674
  40.3580213  57.6084793  36.7276358  40.8144979  58.1413861  37.5466833
  36.2887533  58.4782052  35.2512533  35.9357705  57.5955289  36.0303371
  36.2500180  59.7713973  35.6148374  36.5239936  60.5095514  34.9930076
  35.8471498  60.1245386  36.9548214  36.3305793  59.4362159  37.6289578
  36.2591177  61.5354337  37.3632247  35.7838213  61.8702805  38.3006642
  36.0170505  62.2521018  36.5394203  37.7126902  61.5034440  37.6556098
  38.3039647  61.0881531  38.8446717  37.6730555  60.6743669  39.5889836
  39.6871511  61.1832210  39.0404829  40.1686576  60.8396805  39.9277758
  40.4802343  61.7489463  38.0739482  41.5167559  61.9394688  38.2991898
  38.5253600  61.8670258  36.6504143  37.9473777  62.1139980  35.7764573
  39.9027645  62.0290478  36.8528244  40.5203162  62.5505588  36.1774505
  34.3757156  59.9625481  37.1816487  33.9504469  59.5409240  38.2516025
  33.5492524  60.2075347  36.1492325  33.8968100  60.5353405  35.2673764
  32.1203988  60.0080515  36.2810220  31.6509650  60.3970024  35.3979352
  31.7957353  60.5175238  37.1773846  31.7382199  58.5601417  36.4209404
  30.7470831  58.2286479  37.0587794  32.5319893  57.6342751  35.8682664
  33.3211474  57.8924216  35.3050877  32.2633373  56.2274225  36.0529937
  31.1985194  56.0757895  36.1754091  32.7514504  55.4105213  34.8375793
  32.7310464  54.3293989  35.0962033  33.8047114  55.6981041  34.6183374
  31.7186622  55.6806730  33.3616700  32.2964428  56.8337270  33.0513373
  32.8884316  55.6671985  37.3064361  32.3362383  54.7633100  37.9356049
  34.0351057  56.2050234  37.7624002  34.5455344  56.9085977  37.2566654
  34.6462271  55.6758445  38.9725250  34.4480598  54.6141729  39.0223718
  36.1527789  55.8622172  39.0236040  36.6008276  55.5608910  38.0463312
  36.7287491  55.0882152  40.0627294  36.1862763  55.3006732  40.8374356
  36.5066097  57.3170096  39.3054583  36.4217989  57.5473004  40.3864041
  35.8107330  57.9774198  38.7597286  37.5446162  57.5284969  38.9739687
  34.0256589  56.2611778  40.2169329  34.2187245  55.7310170  41.3074491
  33.2277668  57.3358698  40.1031613  33.1644938  57.8664389  39.2534831
  32.4681967  57.8048008  41.2431091  32.9867012  57.5595978  42.1597435
  32.2146996  59.3168515  41.1733418  31.5571842  59.6334469  42.0084530
  31.7465167  59.5674489  40.1977838  33.4607003  60.1200330  41.2958437
  34.6529727  59.5998814  41.8322323  34.7031166  58.5872578  42.1820091
  35.8058966  60.3817403  41.9196718  36.7137760  59.9684435  42.3221216
  35.7821652  61.6967992  41.4790318  36.6577320  62.3268909  41.5303951
  33.4396562  61.4455442  40.8571608  32.5394944  61.8794521  40.4415838
  34.6080983  62.1916684  40.9387918  34.6544669  63.1409869  40.5193561
  31.1316682  57.1279402  41.3497253  30.5309106  57.0732593  42.4196818
  30.6585391  56.5199546  40.2535301  31.0972733  56.6228141  39.3663676
  29.4762046  55.6894049  40.3170721  28.7936938  56.0799852  41.0599499
  28.7780102  55.6700869  38.9608886  29.5104576  55.4675966  38.1448526
  27.6648338  54.6213548  38.9095148  26.9954163  54.7330375  39.7876190
  28.0953622  53.6019811  38.8940175  27.0599386  54.7716957  37.9877561
  28.1409912  57.0404286  38.7150713  28.9268292  57.7962574  38.5405391
  27.5355377  57.3438248  39.5950827  27.4831747  57.0046894  37.8199934
  29.8318003  54.2969384  40.7927934  29.1529232  53.7095344  41.6351217
  30.9540687  53.7435402  40.2937465  31.5544489  54.2583836  39.6801491
  31.3340781  52.3869275  40.6106433  30.4620719  51.7571910  40.4900115
  32.4403151  51.9179742  39.6541008  33.3405269  52.5608268  39.7468644
  32.0776071  51.9689117  38.6047278  32.7259609  50.8677499  39.8806313
  31.7733788  52.1998803  42.0439193  31.4024621  51.2264705  42.6970630
  32.5614453  53.1629123  42.5657003  32.8565047  53.9494109  42.0223122
  33.1315362  53.0518998  43.8900245  32.6833383  52.2141723  44.4087360
  34.6627073  52.8850481  43.8609719  35.0791524  52.8465801  44.8899184
  35.1321005  53.7209788  43.2999767  35.0391023  51.6085922  43.1996483
  34.9058736  50.3900025  43.8831675  34.4970889  50.3741950  44.8805888
  35.2968380  49.1954845  43.2746213  35.1918339  48.2569057  43.7993328
  35.8276825  49.2273592  41.9825351  36.1085405  48.3207763  41.4944264
  35.5902603  51.6247826  41.9121438  35.7059945  52.5611337  41.3867734
  35.9846208  50.4351768  41.3057618  36.4141134  50.4537568  40.3215914
  32.8116102  54.2685095  44.7177196  33.6099236  54.7218371  45.5327115
  31.6186506  54.8445716  44.5302759  30.9996086  54.5000271  43.8268964
  31.1709685  55.9568489  45.3603657  30.3802401  56.4544849  44.8306489
  32.0139240  56.6090525  45.5370250  30.6292176  55.5273330  46.7032636
  31.1536953  55.9321439  47.7427748  29.6458895  54.6281317  46.7476868
  28.6680499  54.4374162  45.6621330  29.0640443  53.7071340  44.9210008
  28.4028132  55.3906455  45.1480723  29.1600140  54.0912155  48.0141587
  28.8761027  54.8991473  48.6682126  27.9871571  53.1930677  47.5997293
  27.2095418  53.1281875  48.3885264  28.3263983  52.1668538  47.3258963
  27.4323058  53.8648667  46.3480200  26.8984618  53.1407286  45.7008288
  26.7498143  54.6911064  46.6429544  30.2005692  53.3083647  48.7645350
  30.2513784  53.3887221  49.9832990  31.0584579  52.5362838  48.0829929
  31.0448897  52.5002018  47.0893167  32.0924372  51.7986530  48.7706504
  31.6223770  51.2307413  49.5642595  32.7992873  50.8495368  47.8039590
  33.4265596  51.4005910  47.0727089  32.0466728  50.2705306  47.2352157
  33.4376528  50.1438647  48.3754800  33.1203494  52.6820456  49.4355577
  33.5674094  52.4179681  50.5505292  33.5166754  53.7749552  48.7589061
  33.1542909  54.0043565  47.8570786  34.4128862  54.7449181  49.3432990
  35.2765704  54.2110488  49.7183587  34.8459885  55.7537251  48.2648946
  33.9561558  56.3101817  47.8952294  35.3118421  55.2122985  47.4156976
  35.8438504  56.7408212  48.7730015  37.1807580  56.3630877  48.9640157
  37.4831675  55.3463157  48.7626257  38.1190348  57.2992070  49.4102046
  39.1483487  57.0070091  49.5553876  37.7191663  58.6171420  49.6606434
  38.4402125  59.3408823  50.0035150  35.4512505  58.0608236  49.0279335
  34.4219521  58.3530031  48.8718904  36.3851930  58.9978607  49.4727702
  36.0715236  60.0118221  49.6686900  33.8056086  55.4554564  50.5348027
  34.4662464  55.6744443  51.5501721  32.5079743  55.8123226  50.4479210
  31.9698998  55.6268900  49.6236430  31.8138859  56.4250830  51.5522118
  32.3652437  57.3070209  51.8445712  30.3887055  56.8080676  51.1271731
  29.8089383  55.9146154  50.8130751  30.4269114  57.5160883  50.2710248
  29.8503730  57.3010932  51.9657451  31.7415585  55.5275440  52.7659633
  32.0897529  55.9316378  53.8767614  31.3540187  54.2528744  52.5712169
  31.0763975  53.9271506  51.6627085  31.2974226  53.2987772  53.6539874
  30.6832702  53.7111691  54.4404419  30.7237125  51.9502065  53.1858144
  30.7731852  51.2205830  54.0276405  31.3462178  51.5809911  52.3400523
  29.2637824  51.9692967  52.7018166  29.1454483  52.6784044  51.8579334
  28.8815697  50.5641739  52.2322745  29.0004685  49.8436826  53.0730937
  29.5474998  50.2491864  51.4016544  27.8269028  50.5476744  51.8906138
  28.3004515  52.4518525  53.7762576  28.6526483  53.4076813  54.2020463
  28.2299482  51.7075739  54.5797823  27.2870517  52.6006741  53.3558586
  32.6453312  53.0417131  54.2764266  32.7880006  53.0152765  55.4989477
  33.6937053  52.8798633  53.4516284  33.5833674  52.9334182  52.4560876
  35.0256696  52.6396082  53.9424809  34.9871998  51.7771753  54.5927421
  35.9650439  52.3362444  52.7495648  35.8821267  53.1559204  52.0022238
  35.6717942  51.3795701  52.2705030  37.4009559  52.2263591  53.1611414
  37.8513273  51.0906094  53.8457263  37.1565540  50.2959194  54.0731249
  39.1887072  50.9911659  54.2404739  39.5341893  50.1128241  54.7652471
  40.0785849  52.0331856  53.9526581  41.1110253  51.9541428  54.2535548
  38.2966807  53.2680912  52.8789989  37.9469400  54.1500238  52.3618803
  39.6341616  53.1730963  53.2719388  40.3170163  53.9779691  53.0466092
  35.5576070  53.7812925  54.7802345  36.0114886  53.5843125  55.9022229
  35.4466987  55.0138396  54.2802092  35.0216240  55.1825737  53.3873903
  36.0324032  56.1444819  54.9518462  37.0345813  55.8896896  55.2708750
  36.0879475  57.3000313  53.9490679  35.0501940  57.5997668  53.6738176
  36.5929892  56.9359788  53.0279616  36.8276863  58.5438348  54.4006784
  37.5235265  58.3439140  55.2523585  37.6335616  59.1085118  53.2251567
  36.9469963  59.3323576  52.3788237  38.3730001  58.3502919  52.8920923
  38.1644600  60.0421051  53.5078196  35.7959024  59.5487275  54.8443055
  35.1840577  59.2548078  55.7114958  35.1405993  59.8650628  54.0003707
  36.4164420  60.3731820  55.1693714  35.2882048  56.5305357  56.2057481
  35.8834202  56.9620959  57.1890797  33.9564379  56.3334881  56.2293507
  33.4596739  55.9572782  55.4426270  33.1798097  56.8026093  57.3586510
  33.7195452  57.5838371  57.8748034  31.8697830  57.3963322  56.8401371
  31.3623465  56.6512974  56.1843860  30.9012772  57.8010613  57.9577891
  31.3747150  58.5726641  58.6021186  30.6213693  56.9171708  58.5539404
  29.9694736  58.2209625  57.5239506  32.1980403  58.6520168  56.0099323
  32.9578492  58.4032843  55.2376055  32.6259800  59.4208997  56.6943472
  30.9861634  59.2425346  55.3004189  30.2812230  59.6967295  56.0251175
  30.4556310  58.4507048  54.7288953  31.3177252  60.0347255  54.5967978
  33.0136285  55.7250163  58.4067029  32.8824664  56.0090653  59.5957614
  33.0901775  54.4407449  58.0159650  33.2435052  54.1941688  57.0567633
  32.8558897  53.3720692  58.9664358  32.5682966  53.7696580  59.9295363
  31.7429167  52.4624612  58.4681037  32.0360844  51.9271541  57.5349106
  30.5681628  53.2154167  58.2069632  30.8587013  53.9446570  57.6427854
  31.3858410  51.4540324  59.5511665  31.3738760  51.9629721  60.5374178
  32.1239700  50.6251624  59.5631615  30.3724275  51.0342556  59.3729336
  34.0893752  52.5412158  59.2265010  34.4322224  52.2254313  60.3692927
  34.8001136  52.1153229  58.1751856  34.6690652  52.4772885  57.2538001
  35.8223108  51.0997328  58.3486230  35.5391526  50.4189519  59.1332328
  36.0321564  50.3300382  57.0544980  36.2437476  51.0336861  56.2168937
  37.2031375  49.3408865  57.1735760  37.4329331  49.1204932  58.2350346
  38.1081407  49.7698833  56.6915662  36.9440310  48.3837478  56.6800369
  34.7451909  49.5648945  56.7266176  33.8936179  50.2606659  56.5915976
  34.5143690  48.8528315  57.5476028  34.8913708  48.9909492  55.7876005
  37.1095832  51.6797153  58.8044461  37.7630552  51.1856759  59.7278280
  37.4716171  52.8021135  58.1867818  36.9335738  53.3037103  57.5184850
  38.7671062  53.2714071  58.2837173  39.4980316  52.4556174  58.2656190
  39.1896925  54.3573761  57.2623824  38.5093892  55.2308725  57.3294329
  39.1742256  53.9038502  56.2629327  40.2281547  54.7635503  57.4130226
  38.9922605  53.8178816  59.5409311  40.1800742  53.8415179  59.4487951
  38.0585031  54.1986302  60.5113197  37.1177124  54.0731890  60.2264453
  38.1984334  54.7504917  61.8896314  37.2282954  55.0422833  62.2461115
  38.8309268  55.6108497  61.8786062  38.7053676  53.8185916  62.9587018
  39.5498100  54.1502083  63.7806959  38.2446387  52.5771165  62.9721447
  37.4704709  52.3059144  62.4191273  38.8145257  51.6067340  63.8637637
  39.1392725  52.1229448  64.7518662  37.7573333  50.5611896  64.2600584
  38.2282719  49.7117237  64.7953512  37.2402219  50.2008904  63.3509285
  36.7271238  51.1688720  65.1936327  37.0608612  52.0826780  65.9772366
  35.5943149  50.6314564  65.2571123  40.0063281  50.8940989  63.2322992
  39.9508551  50.4715778  62.0758327  41.0998766  50.6626560  63.9626635
  41.3751874  51.2508224  65.2790605  40.5369179  51.0663242  65.9928556
  41.5424052  52.3486287  65.1715796  42.2163626  49.8795050  63.4481013
  42.4365845  50.1882131  62.4369478  43.3494517  50.1654025  64.4479027
  43.9620607  51.0182617  64.0923358  44.0114928  49.2869514  64.6122868
  42.6468743  50.5575030  65.7399992  42.3955474  49.6086128  66.2510274
  43.2741576  51.1920746  66.3894405  41.9145233  48.3953690  63.3723358
  42.6667671  47.6598508  62.7373385  40.8371889  47.9090832  64.0072929
  40.2142914  48.5079205  64.5034629  40.5979640  46.4836773  64.0395316
  41.5404649  45.9545754  64.0175949  39.8205411  46.1589581  65.3250577
  38.8058211  46.6075573  65.2715876  40.3644957  46.6327430  66.1758200
  39.6748158  44.6655529  65.6634797  39.1806468  44.1298264  64.8188220
  41.0350194  44.0350895  65.9459406  41.5282821  44.5604193  66.7916627
  41.6775951  44.1080308  65.0480231  40.8994682  42.9671712  66.2139214
  38.7893061  44.4944833  66.8914595  37.7865656  44.8960908  66.6608312
  39.2165696  45.0560866  67.7516507  38.6641252  43.4307319  67.1590272
  39.8149108  46.0085928  62.8427406  39.9291844  44.8705458  62.3965701
  39.0121878  46.8945303  62.2307863  38.9452844  47.8377011  62.5529040
  38.1607897  46.5040199  61.1266527  37.7210326  45.5411433  61.3363602
  37.0405855  47.5294653  60.9552314  36.3949839  47.2499155  60.0891116
  37.4773931  48.5358249  60.7495550  36.1654840  47.6195803  62.2058058
  36.7937096  47.9258933  63.0725626  35.7330904  46.6140041  62.4141218
  35.0585289  48.6346031  61.9861419  34.4015771  48.3052804  61.1531770
  35.5018090  49.6374895  61.7694885  34.2450539  48.6870734  63.2271342
  34.5521863  48.2300052  64.0561581  33.2347249  49.5317560  63.3729527
  32.8478825  50.2923496  62.3582116  32.0199046  50.8353937  62.4409927
  33.4807367  50.4090486  61.5940616  32.5776645  49.5571159  64.5125457
  32.9597606  49.0468483  65.2791842  31.8249813  50.2069224  64.6275963
  38.8911043  46.3774227  59.8187866  38.4831582  45.6474652  58.9204700
  40.0273728  47.0713100  59.6897570  40.3740583  47.6418691  60.4317222
  40.8362752  47.0274000  58.4963601  40.1872436  47.1927344  57.6494640
  41.8923471  48.1161731  58.5596868  42.5258138  47.9573774  59.4552846
  42.7740506  48.1283181  57.3046457  42.1532544  48.2965559  56.3987553
  43.3146572  47.1656733  57.1989438  43.5220746  48.9491517  57.3807971
  41.1969600  49.4741094  58.7175164  40.7547096  49.5711885  59.7308293
  40.3949511  49.5883692  57.9575178  41.9371115  50.2932361  58.5852370
  41.4374802  45.6532490  58.2928071  41.5444025  45.1494550  57.1792362
  41.8060649  44.9840890  59.3964954  41.6407695  45.3654959  60.3043406
  42.3625425  43.6502286  59.3502396  43.1857238  43.6642435  58.6507745
  42.8747707  43.2522535  60.7265572  42.0422547  43.2967677  61.4701909
  43.4370495  41.8224836  60.7043826  44.2826230  41.7618571  59.9849098
  42.6590851  41.0869840  60.4167323  43.8173805  41.5446815  61.7092108
  43.9684883  44.2401426  61.1736644  43.6098614  45.2848502  61.0598523
  44.8618266  44.1041670  60.5226055  44.3689175  44.0516358  62.6327449
  44.9364917  43.1040623  62.7579257  43.4670858  44.0216282  63.2802461
  45.0227802  44.8909506  62.9535780  41.3769376  42.6368817  58.8111619
  41.6777259  41.8389350  57.9224774  40.1256993  42.6870691  59.2896614
  39.8460153  43.3432262  59.9875829  39.1392089  41.7311476  58.8324550
  39.6223073  40.7698170  58.7244183  37.9979473  41.5830592  59.8316530
  37.2852555  40.7988789  59.4789910  38.5615912  41.1410673  61.1945168
  39.1214359  41.9756261  61.6704422  39.2361947  40.2710250  61.0779978
  37.7314022  40.8598829  61.8782254  37.2417996  42.8996777  60.0155143
  36.9301853  43.2892958  59.0258364  37.9223257  43.6346666  60.4941628
  35.9995175  42.7383237  60.8826400  36.2854919  42.5434175  61.9385758
  35.3907091  41.8847641  60.5110515  35.3992137  43.6707921  60.8398367
  38.6281338  42.0892916  57.4410800  38.1795063  41.2501121  56.6657843
  38.7096625  43.3528494  57.0143684  39.0058504  44.0944036  57.6156245
  38.4355621  43.6735686  55.6333095  37.5071869  43.1914115  55.3708740
  38.2961434  45.1920521  55.4940712  39.2682102  45.6669512  55.7457688
  37.5495058  45.5136723  56.2543470  37.8455657  45.7304900  54.1295024
  37.3311821  44.9403415  53.5389190  36.8690119  46.8787345  54.3579274
  37.4322778  47.7380942  54.7815958  36.0747098  46.5711703  55.0710008
  36.4120411  47.1930929  53.3979226  39.0365889  46.2764718  53.3458024
  39.7826734  45.4778171  53.1620123  39.5163356  47.0926619  53.9315164
  38.6930795  46.6929417  52.3740343  39.4697588  43.1330003  54.6706131
  39.1472226  42.5767457  53.6200052  40.7661017  43.2356574  55.0130332
  41.0577869  43.7127822  55.8467969  41.8122591  42.6449282  54.2053914
  41.6419652  42.9476208  53.1796252  43.1774715  43.1507226  54.6485701
  43.3166997  42.9576250  55.7382337  44.3081604  42.4811018  53.8652686
  44.1175510  42.5377976  52.7727457  44.4041153  41.4243909  54.1648455
  45.2646471  42.9984565  54.0851755  43.2606251  44.6631434  54.3906334
  42.4806519  45.2058753  54.9588621  43.1274556  44.8737074  53.3086232
  44.2541837  45.0451774  54.7110150  41.7104201  41.1300056  54.1737427
  41.8729253  40.4942316  53.1323757  41.3580234  40.4894322  55.3041955
  41.1952991  40.9854815  56.1600302  41.1760442  39.0538553  55.3205872
  42.0247707  38.6011215  54.8281256  41.0993814  38.5386051  56.7614689
  40.2407311  38.9963743  57.2903524  42.0250645  38.8085339  57.3105967
  40.9823146  37.4325904  56.7709970  39.9576104  38.5928315  54.5453826
  39.9534892  37.5228628  53.9401884  38.8947809  39.4121491  54.4880203
  38.8816963  40.2629709  55.0147790  37.7453124  39.0959542  53.6598132
  36.9991646  39.8337794  53.8563906  37.4129660  38.0969085  53.9040242
  38.0620191  39.1420744  52.1910390  37.7343399  38.2324613  51.4334773
  38.8088651  40.1666602  51.7352854  39.0813902  40.9189126  52.3376833
  39.2930628  40.2101339  50.3689183  38.4371268  40.1595405  49.7163925
  40.0692940  41.5088693  50.1105237  40.9463841  41.5819797  50.7885407
  39.4050207  42.3791306  50.3011673  40.4227129  41.5529766  49.0566877
  40.1557444  39.0184690  50.0085886  40.0723599  38.4695196  48.9109064
  40.9815478  38.5481915  50.9567826  41.0364631  38.9846701  51.8576827
  41.7630549  37.3564236  50.7635412  42.3641227  37.4951545  49.8757373
  42.6709814  37.1763226  51.9802480  42.0778762  36.9989898  52.9023539
  43.2772441  38.0849244  52.1148307  43.5891679  36.0385032  51.7907959
  44.6973213  36.1003705  50.9318652  44.8826077  37.0047395  50.3849898
  45.5593412  35.0039972  50.8041045  46.4145812  35.0527179  50.1498607
  45.3250224  33.8581440  51.5613806  45.9670871  32.9921589  51.4497773
  43.3610315  34.9075561  52.5407063  42.5391849  34.8123554  53.2328327
  44.2610014  33.8902377  52.4754525  44.0332352  33.1418423  53.1853706
  40.9457004  36.0987848  50.5469306  41.2006465  35.3353405  49.6223367
  39.9099448  35.8463018  51.3626244  39.6821767  36.4542236  52.1268469
  39.1090188  34.6528033  51.1638758  39.7887591  33.8206862  51.0205773
  38.1573999  34.3511374  52.3370976  37.3571232  33.6486519  52.0196532
  37.7143808  35.2978002  52.7139255  38.8460992  33.6850351  53.4772094
  40.2233841  33.4898515  53.5204891  40.8520539  33.7984643  52.7075968
  40.8082120  32.8615674  54.6081904  41.8611531  32.7626237  54.6095445
  40.0323413  32.3812234  55.6609481  40.4702718  31.8960698  56.5116475
  38.0761908  33.1640273  54.5180231  37.0219354  33.2368147  54.4392163
  38.6523498  32.5167374  55.6104394  38.0477844  32.1488214  56.4242794
  38.3086226  34.6736498  49.9002112  38.1005143  33.6457982  49.2549141
  37.8560193  35.8619679  49.4811895  37.9961543  36.6953318  50.0199026
  37.2236323  35.9927151  48.1965472  36.4100050  35.2788917  48.1649594
  36.6639570  37.4061839  48.0300769  37.5082279  38.1267531  47.9768370
  36.0548676  37.6605566  48.9194547  35.8202466  37.5574283  46.8144497
  34.4860389  37.2850709  46.7038992  33.8783725  36.9179960  47.5192035
  34.0793120  37.5153968  45.4133479  33.1669428  37.4401490  45.0638862
  35.1577116  37.8898605  44.6651091  36.2857033  37.9218896  45.5149063
  37.5371634  38.2705340  45.0096137  38.4193242  38.2970018  45.6318097
  37.6304859  38.5916929  43.6600522  38.5934828  38.8682131  43.2508675
  35.2547100  38.2176049  43.3278049  34.3942347  38.2102605  42.6817026
  36.5071163  38.5905572  42.8416328  36.6150393  38.8567378  41.7996794
  38.1607949  35.6733248  47.0390386  37.8019813  34.9909760  46.0832635
  39.4178765  36.1336661  47.0964867  39.7270574  36.7066240  47.8568851
  40.3835814  35.8007560  46.0747824  39.9607087  36.0554731  45.1160507
  41.7138977  36.5257795  46.3038464  42.4903542  36.0962023  45.6264367
  42.0294362  36.3668729  47.3596881  41.7000369  38.0347867  46.0400523
  40.8847298  38.5257778  46.6196595  43.0458007  38.6050747  46.4861668
  43.8646035  38.1158992  45.9124332  43.2062754  38.4035877  47.5660060
  43.0828600  39.6992333  46.3048027  41.4845533  38.3193697  44.5560112
  40.5076552  37.9091822  44.2271404  42.2916358  37.8333006  43.9652989
  41.5005665  39.4126309  44.3641747  40.6708463  34.3316024  45.9943972
  40.8431293  33.7473831  44.9303558  40.7194632  33.6761825  47.1403548
  40.5987181  34.1134003  48.0361313  40.8947144  32.2758136  47.1640056
  41.7889993  31.9976794  46.6149095  41.0762711  31.9918916  48.5980710
  40.3068988  32.3441627  49.3137942  40.8239112  30.5551772  48.6664657
  41.4750723  30.1060526  47.9200159  39.9407312  29.9495246  48.5002647
  40.9726892  30.3936673  49.7268883  42.4873174  32.5464080  49.0005446
  42.4693678  33.6282475  48.9766793  43.3407612  32.2045766  48.3960444
  42.8495247  32.4603938  50.0186314  39.7641904  31.4763036  46.5331366
  39.9647880  30.4972441  45.8077399  38.5269628  31.8900820  46.8281076
  38.3893018  32.6420511  47.4766443  37.3583698  31.2655185  46.2568416
  37.3782923  30.2140303  46.5066176  36.0775331  31.9038409  46.8276260
  36.1157797  31.8810261  47.9366166  35.1821149  31.3477140  46.4771519
  35.9341110  33.2604662  46.4447543  36.8012994  33.6956662  46.5545157
  37.3490902  31.3735191  44.7460939  37.1088547  30.4060081  44.0261331
  37.6817554  32.5574408  44.2016813  37.8671843  33.3662629  44.7658115
  37.6692363  32.7320647  42.7774423  36.7914203  32.2426785  42.3802497
  37.5978859  34.2313058  42.4761185  38.5226867  34.7229075  42.8560172
  36.7394389  34.6601294  43.0399797  37.4315982  34.5905441  40.9994824
  37.1211832  33.6988753  40.4038002  36.3780464  35.6744460  40.8371688
  36.7102173  36.5736680  41.3907703  35.4047994  35.3296517  41.2382803
  36.2740577  35.9457862  39.7702923  38.7529502  35.1549775  40.5083536
  39.5530236  34.4006781  40.6419543  39.0032443  36.0514745  41.1221427
  38.6711409  35.4522757  39.4449174  38.8575401  32.0775522  42.1065171
  38.7734420  31.6238795  40.9620634  39.9864259  31.9367451  42.8250022
  40.0789726  32.3561054  43.7318148  41.1047713  31.1462800  42.3596099
  41.4108249  31.5256825  41.3981006  42.2429527  31.2621919  43.3666882
  41.8962706  30.8332471  44.3294312  42.3938623  32.3555591  43.5364103
  43.6148304  30.6596075  42.9958698  43.8227932  30.7469687  41.9114417
  44.6432342  31.6557901  43.6493582  44.3833872  31.8813232  44.7029908
  44.5871416  32.6830269  43.2534108  45.6779811  31.2592084  43.6205533
  43.7196022  29.0969090  43.2159053  42.9528400  28.4546907  42.7795825
  43.3597038  28.7129475  44.1708235  44.7794482  28.7552771  43.1845857
  40.7483471  29.6992016  42.1767083  41.0871844  29.0760724  41.1727314
  39.9947347  29.1214101  43.1173321  39.7485435  29.5771626  43.9790901
  39.5195128  27.7828444  42.9329162  40.3286106  27.1859252  42.5255445
  38.9330335  27.3255270  44.2734195  38.4848422  26.3441396  44.1156314
  38.1700661  27.9772141  44.6973767  39.9722666  27.1753870  45.3250080
  40.6390011  28.0263573  45.5325099  39.4815394  26.6063641  46.6378018
  39.1925408  25.5648563  46.4264536  38.6527487  27.2284106  47.0073424
  40.2011331  26.4561669  47.4440193  40.7789259  26.2543782  44.5933983
  41.4763020  26.5217594  43.8004223  40.2598233  25.3008785  44.3415003
  41.5836131  26.2358749  45.2891776  38.4578599  27.6283305  41.8970433
  38.3483199  26.5925674  41.2406928  37.6626200  28.6806990  41.6812153
  37.7527650  29.5116251  42.2381792  36.6446428  28.6282576  40.6645488
  36.1260950  27.6812234  40.7372611  35.6609432  29.7823827  40.8618794
  36.1871034  30.7572963  40.7916493  35.1834816  29.7012185  41.8605569
  34.8715429  29.7476820  40.0808407  37.2067026  28.7063468  39.2641955
  36.6564740  28.1417519  38.3216815  38.3591071  29.3696999  39.0868131
  38.8144387  29.8535028  39.8388367  38.9456743  29.4690451  37.7694587
  38.1631281  29.6560709  37.0448738  39.9639894  30.6188335  37.7100625
  40.4848868  30.6060968  36.7297278  40.7149372  30.5191474  38.5248055
  39.3001486  31.8681452  37.8643288  38.9563320  31.8931915  38.7688255
  39.6245202  28.1928141  37.3397487  39.7431086  27.8987622  36.1540000
  40.0725419  27.3635536  38.2971836  39.9351676  27.5820655  39.2617114
  40.7146763  26.0954700  38.0131902  41.4782911  26.2763663  37.2700463
  41.3574271  25.5411611  39.2774082  40.6104065  25.5191836  40.1060488
  41.9070695  24.1240760  39.0603081  42.5385633  24.0930554  38.1460285
  41.0745402  23.3978308  38.9533934  42.5305556  23.8269774  39.9314941
  42.5080710  26.4679656  39.6926527  42.1712289  27.5211534  39.7381340
  43.3456779  26.3913878  38.9674462  42.8748103  26.1754884  40.6994735
  39.7703611  25.0925725  37.3850525  40.0888417  24.4023709  36.4182605
  38.5366173  25.0178806  37.9068530  38.2697501  25.5877162  38.6819363
  37.5176701  24.1384473  37.3795932  37.9346953  23.1414407  37.3270095
  36.3033318  24.1479800  38.2777355  35.8883266  25.1785335  38.3880895
  35.2107237  23.2030645  37.7626011  35.6414852  22.2066144  37.5226014
  34.7410645  23.6326001  36.8549203  34.4294436  23.0692756  38.5439429
  36.7409312  23.6950918  39.6555522  37.4765944  24.3950505  40.1088578
  37.1744390  22.6734706  39.6547725  35.8376990  23.6897557  40.3040108
  37.1350549  24.5115646  35.9742476  37.0277820  23.6705270  35.0839859
  36.9834124  25.8222578  35.7131918  37.0644010  26.5098371  36.4347505
  36.7753343  26.3115815  34.3712997  35.9048888  25.8137508  33.9643800
  36.5216739  27.8292077  34.4026034  37.4070260  28.3418408  34.8409638
  35.6508167  28.0422734  35.0570342  36.2589076  28.4091935  33.0573587
  35.0874878  28.3389136  32.3560687  34.1884502  27.8477806  32.7075363
  35.2542651  28.9507918  31.1419703  34.5765117  29.0394218  30.4457940
  36.5378189  29.4007194  31.0301338  37.2171319  29.0648564  32.2207179
  38.5604241  29.4043085  32.3802306  39.1069335  29.1543818  33.2798868
  39.1936327  30.0755822  31.3358475  40.2382924  30.3249793  31.4407576
  37.1674148  30.0801267  30.0036283  36.6544485  30.3156642  29.0864133
  38.5130297  30.4098585  30.1671362  39.0322581  30.9240438  29.3684507
  37.9335353  25.9934542  33.4380729  37.7502843  25.6369545  32.2783902
  39.1726569  26.1150134  33.9401511  39.3126534  26.3855706  34.8945687
  40.3571711  25.8462142  33.1643712  40.3164874  26.4497722  32.2666757
  41.5807504  26.2170450  34.0262172  41.6602820  25.5372166  34.8995819
  41.4704060  27.2586629  34.3938617  42.8628459  26.1439148  33.2657084
  43.2647726  27.2194099  32.4619055  42.6274463  28.0849674  32.3623830
  44.4907033  27.1785937  31.7920345  44.7887350  28.0044555  31.1631039
  45.3121912  26.0505588  31.9094350  46.2439282  26.0116416  31.3676241
  43.6994361  25.0257249  33.3955269  43.3991491  24.2008879  34.0228383
  44.9160847  24.9725816  32.7103340  45.5466001  24.1013719  32.7959175
  40.4426914  24.3986530  32.7295071  40.7159809  24.0829069  31.5738308
  40.1752970  23.4634289  33.6588113  39.9396479  23.7220290  34.6005348
  40.1688820  22.0454776  33.3636687  41.0895394  21.8168251  32.8432615
  40.0970685  21.2154789  34.6393881  39.1948499  21.5165186  35.2235043
  40.0041550  19.7151558  34.3188171  40.9093535  19.3963296  33.7587360
  39.1007850  19.4745339  33.7270762  39.9574305  19.1285720  35.2604985
  41.3470528  21.4652599  35.5056190  41.5006106  22.5569123  35.6414704
  42.2381194  21.0537157  34.9773364  41.2383425  20.8193973  36.8863686
  41.2978457  19.7120808  36.8003145  40.2703869  21.0877759  37.3621079
  42.0752940  21.1620823  37.5304504  39.0664964  21.6891087  32.3970934
  39.2678684  20.9698358  31.4191348  37.8623350  22.2506544  32.5887892
  37.6821230  22.8759230  33.3537783  36.7515094  21.9489941  31.7137359
  36.7166998  20.8786556  31.5621457  35.4315758  22.4558703  32.3394088
  34.7316638  22.7546630  31.5383217  35.6427978  23.3376575  32.9737142
  34.6413735  21.4508518  33.1769180  33.7210850  21.9454168  33.5734513
  34.1829390  20.3308062  32.2747765  35.0518748  19.6730858  32.0305791
  33.7199586  20.6585248  31.3321398  33.3902966  19.7596121  32.8041764
  35.4011333  20.9249187  34.3873160  35.6561573  21.7493447  35.0769437
  36.3341468  20.4032205  34.0862956  34.7366308  20.2297955  34.9287813
  36.9214998  22.5319819  30.3211165  36.4210294  21.9893268  29.3340538
  37.6746467  23.6360381  30.1801089  38.0409410  24.1262348  30.9783311
  37.9915435  24.1558313  28.8705143  37.1123055  24.0619923  28.2453709
  38.3739868  25.6236912  28.9451212  39.0700040  25.7991909  29.7995156
  39.0420914  26.0966825  27.6502539  38.4122107  25.8147861  26.7804415
  40.0545664  25.6591134  27.5487262  39.1305311  27.2051518  27.6670582
  37.0971828  26.4487061  29.1515483  36.5894315  26.1593958  30.0940229
  36.4017031  26.2987350  28.2973895  37.3608820  27.5251954  29.2032108
  39.0465129  23.3247601  28.1806145  38.8867872  22.9267805  27.0298431
  40.1227469  22.9475742  28.8971837  40.2403196  23.2309868  29.8538034
  41.2320938  22.2583923  28.2606157  41.3051701  22.5652171  27.2229577
  42.5651062  22.5727939  28.9703485  43.3763975  21.9051612  28.6015350
  42.4520510  22.4210580  30.0648293  43.5697137  24.3712154  27.5250693
  43.7141543  23.7888045  26.7235577  43.0038577  23.9771037  28.7171869
  43.8916640  25.6763540  27.6528178  44.3424933  26.2516843  26.8404828
  43.5743493  26.1413932  28.8425583  43.0250128  25.0710234  29.5223718
  42.6933265  25.1898876  30.5441813  41.0740863  20.7579437  28.2286844
  41.9748977  20.0391695  27.8154757  39.9156426  20.2138728  28.6462508
  39.2883045  20.7184406  29.2409994  39.5668731  18.8564880  28.2682605
  40.4628695  18.2781976  28.0874235  38.7449701  18.1847193  29.3572707
  37.9388060  18.8650054  29.7206945  38.1179612  16.8925989  28.8381185
  38.8824948  16.2551581  28.3463586  37.2945083  17.0939076  28.1234758
  37.6934227  16.3147184  29.6878196  39.6620217  17.8343683  30.5364040
  40.1312996  18.7451265  30.9552020  40.4583518  17.1394050  30.1944750
  39.0678395  17.3313850  31.3304152  38.8200209  18.8409123  26.9514110
  39.1391542  18.1082266  26.0124830  37.7968339  19.6980582  26.8181207
  37.5363582  20.2915373  27.5693048  37.0181634  19.7786732  25.6054769
  36.8084945  18.7764107  25.2524406  35.7111933  20.5153568  25.8335987
  35.0781648  20.4993752  24.9141621  35.9283982  21.8623925  26.2284794
  36.1744789  21.8232230  27.1684305  34.9457033  19.8261524  26.9675740
  35.4481375  19.9645642  27.9492020  34.8775117  18.7332036  26.7743638
  33.9171305  20.2350845  27.0509574  37.7690039  20.4656123  24.5007623
  37.3688835  20.3452458  23.3600971  38.8386845  21.2236827  24.7900184
  39.0491445  21.4286145  25.7397827  39.8111558  21.6683392  23.8153373
  40.5619652  22.2360038  24.3494997  40.4839343  20.4825100  23.1363404
  41.0472981  20.7913802  22.2672331  39.7610383  19.7363653  22.7634548
  41.4534365  19.7936058  24.0374593  42.1687416  20.4192874  24.8592624
  41.6104516  18.5865110  23.7212513  39.2494296  22.6417743  22.8044906
  39.5991282  22.6375945  21.6291834  38.3252401  23.5135731  23.2670775
  38.0768130  23.4536189  24.2300161  37.7160841  24.5415210  22.4458174
  36.9530434  25.0036275  23.0404998  38.7179459  25.6342620  22.0300156
  38.2255614  26.3344542  21.3302732  39.5569181  25.1632010  21.4683030
  39.2835308  26.4402612  23.1936179  39.8133705  25.7339087  23.8818106
  38.4737772  26.9267903  23.7806888  40.3150983  27.4566592  22.7061953
  41.0793482  26.9762006  22.0572490  40.7786126  27.8837148  23.5956787
  39.6524008  28.5514997  21.9444983  38.6816208  28.5404667  21.8675451
  40.2712714  29.4936680  21.2452722  41.5811853  29.5762441  21.2627423
  42.0693766  28.8910544  21.7852908  42.0344098  30.3166276  20.7830436
  39.5623037  30.3737412  20.5555648  38.5739699  30.3710328  20.6237133
  40.0314152  31.1529744  20.1573733  36.9929548  24.0197790  21.2318424
  37.1333553  24.5306929  20.1273031  36.1920287  22.9662031  21.4347762
  36.0478608  22.6058320  22.3465896  35.6533160  22.2146186  20.3224775
  36.4363009  22.0471707  19.5899561  35.1164556  20.8600731  20.8006533
  34.6352683  20.2890684  19.9828227  34.3975338  20.9778705  21.6400394
  36.2010934  20.0649170  21.2152605  36.6480256  20.4862051  21.9822040
  34.5481404  22.9396658  19.6169225  34.6646629  23.2801746  18.4437997
  33.4449973  23.2109465  20.3295689  33.3522170  22.9234133  21.2752220
  32.2919172  23.8243246  19.7255316  32.3126448  23.6737306  18.6525685
  31.0050031  23.1902082  20.3180627  30.0963843  23.7010306  19.9490951
  31.0316894  23.2359402  21.4151286  30.8699131  21.7221814  19.9238462
  31.3970190  21.3625067  18.8437055  30.0669103  21.0110223  20.5874328
  32.3189775  25.3268853  19.9699005  33.3035812  25.8947904  20.4422148
  31.1809022  25.9990262  19.7057571  30.4497576  25.5129993  19.2412693
  30.9829752  27.3694952  20.1256884  31.7990645  27.6813194  20.7593842
  30.8987346  28.2754872  18.8979545  30.0453316  27.9903287  18.2557833
  31.8389806  28.2117656  18.3072298  30.7342460  29.3312756  19.2035934
  29.7283125  27.5453720  20.9550085  29.6438437  28.4097388  21.8193303
  28.7372632  26.6452871  20.8010129  28.7506749  25.9731531  20.0748855
  27.5955045  26.6275455  21.6902252  27.3160380  27.6442457  21.9494649
  26.3918059  25.9275332  21.0303611  25.5850553  25.7856762  21.7826606
  26.7107174  24.9248732  20.6649268  25.8037494  26.7092426  19.8494726
  26.6053589  26.8284375  19.0818085  25.5151112  27.7270023  20.1870662
  24.6193060  25.9833405  19.2053439  24.9360592  24.9595583  18.8983745
  24.2535124  26.5234391  18.3080721  23.5102948  25.8608369  20.2058356
  23.4267351  24.9645785  20.6481292  22.5854356  26.8078394  20.4060502
  22.6718005  27.9948118  19.8473464  23.3258375  28.1202989  19.1097767
  21.9104309  28.6221403  20.0100682  21.5613108  26.6396030  21.2251744
  21.4374697  25.8021884  21.7491902  20.9330220  27.3689514  21.4710402
  27.8775948  25.9180713  22.9961393  27.0673165  25.9799033  23.9139159
  29.0172332  25.2261092  23.1194092  29.6269075  25.1085024  22.3425640
  29.3503309  24.5361794  24.3455619  28.4603226  24.3541101  24.9293617
  30.0290792  23.2061630  23.9745918  30.9480677  23.4281995  23.3968061
  29.3519222  22.6372109  23.3056669  30.4382767  22.2461239  25.0987313
  29.8648948  22.4591695  26.0305579  30.1397376  20.8094738  24.6658172
  30.7034946  20.5760845  23.7328699  29.0566161  20.6905101  24.4660834
  30.4548555  20.1011247  25.4594906  31.9424291  22.3571889  25.3451622
  32.2040812  23.3913734  25.6477222  32.4828290  22.1073700  24.4057835
  32.2523108  21.6505209  26.1446826  30.2627688  25.3610778  25.2127083
  30.2242634  25.2698142  26.4346037  31.0710494  26.2579976  24.6141826
  31.1097529  26.3711395  23.6253850  31.8861495  27.1720217  25.3851095
  32.4514897  26.5906471  26.1019247  32.8477446  27.9404492  24.4645976
  33.4307002  28.6764754  25.0686233  32.2645633  28.4923280  23.6936821
  33.8483385  27.0222165  23.7393926  34.4719603  27.6292896  23.0564939
  33.2830658  26.2705065  23.1468682  34.7547356  26.3044159  24.7385807
  35.2513209  26.8811630  25.7041333  34.9808195  24.9977208  24.4803640
  35.5596612  24.5002074  25.1244078  34.5503893  24.5731135  23.6940229
  31.0640869  28.1477165  26.1934386  31.3876775  28.4904479  27.3237709
  29.9400107  28.6112669  25.6255783  29.6935646  28.3593319  24.6918563
  28.9990217  29.4554985  26.3237094  29.5444971  30.2982521  26.7273534
  27.9390825  29.9316643  25.3058558  27.3713075  29.0569535  24.9255546
  28.4482630  30.4322494  24.4550087  26.9606363  30.9082617  25.8721954
  27.3472131  32.2330690  26.1139658  28.3636395  32.5481841  25.9206676
  26.4130435  33.1533464  26.5919938  26.7373967  34.1560967  26.7840410
  25.0834680  32.7730569  26.7918461  24.1385755  33.7184623  27.2269855
  24.6213643  34.4761509  27.5544170  25.6266489  30.5294704  26.0821775
  25.3165107  29.5172578  25.8790768  24.6878702  31.4608886  26.5353223
  23.6633361  31.1636763  26.6962720  28.3628281  28.7460458  27.5063563
  28.1897557  29.3157179  28.5826396  28.0264989  27.4486124  27.3363070
  28.2242677  26.9671547  26.4845278  27.4149502  26.6791875  28.4101063
  27.0923227  25.7319579  28.0090630  26.5995951  27.2634349  28.8106780
  28.3675994  26.4034982  29.5397003  28.0325111  26.5162812  30.7181138
  29.6375012  26.1055527  29.2208034  29.9357137  25.9913741  28.2688499
  30.6325303  25.9239230  30.2519312  30.2127654  25.3092593  31.0369131
  31.8919041  25.2418405  29.6821546  32.7904972  25.5849727  30.2453577
  32.0152277  25.5394036  28.6174030  31.9025424  23.7059356  29.7590742
  31.7021119  23.3858715  30.8103882  30.8733281  23.0418303  28.8450805
  31.0708813  23.3292742  27.7928631  29.8433895  23.3460438  29.1198838
  30.9586934  21.9360396  28.9260870  33.2986254  23.2270425  29.3694996
  34.0593564  23.7878241  29.9509807  33.4888148  23.4148394  28.2924908
  33.4050682  22.1400943  29.5770198  31.0265806  27.2292626  30.9158167
  31.4191001  27.2573662  32.0807519  30.9329050  28.3618100  30.2056265
  30.6599865  28.3441990  29.2415851  31.1735675  29.6603066  30.7934122
  32.0931726  29.5789305  31.3532893  31.2767216  30.6996272  29.6519581
  30.2568456  30.9315966  29.2808799  31.8551641  30.2025099  28.8421207
  32.0205405  32.0192368  29.9288668  32.3985531  32.3988615  28.9455395
  31.0930249  33.0890906  30.5002827  30.6913373  32.7590434  31.4810132
  30.2460126  33.2742857  29.8062901  31.6567024  34.0351207  30.6486050
  33.2216346  31.8084061  30.8464273  33.8312886  30.9664514  30.4645088
  32.8632296  31.5611295  31.8704384  33.8467380  32.7219670  30.8960201
  30.1023439  30.0313009  31.7991881  30.3844718  30.5202365  32.8931686
  28.8277782  29.7463495  31.4761182  28.5886231  29.3819752  30.5716892
  27.7293663  29.8956437  32.4148029  27.7851411  30.8957548  32.8217547
  26.3912520  29.7190894  31.7057792  26.4323530  28.8057962  31.0663038
  25.2217131  29.5526420  32.6954187  25.1461944  30.4516819  33.3339535
  25.3557522  28.6610694  33.3360196  24.2642765  29.4326430  32.1480785
  26.1401286  30.9240355  30.7820281  26.9845950  31.0181256  30.0636363
  26.0895715  31.8536345  31.3929454  24.8432066  30.7754709  29.9917505
  23.9664298  30.8837102  30.6649422  24.8105542  29.7739951  29.5092530
  24.7883058  31.5667796  29.2207203  27.8667625  28.9811614  33.6139019
  27.6272380  29.3581769  34.7627439  28.2935977  27.7330481  33.3865180
  28.4914186  27.4116913  32.4583508  28.5389080  26.8096401  34.4620220
  27.6462932  26.7940716  35.0828646  28.8063129  25.4170742  33.8427251
  29.6462395  25.4382550  33.1495546  27.8800047  25.0361359  33.3516100
  29.2659697  24.4801520  34.8478932  28.3099455  24.1195516  35.6779486
  27.3333743  24.1783804  35.2232169  28.6756688  23.4928456  36.8408768
  27.8724160  22.9165628  37.0168228  29.9666445  23.0278259  37.1101414
  30.2950430  22.3540858  37.9012806  30.5512566  23.9638348  35.0215656
  31.3034562  24.2638266  34.3552457  30.8558165  23.1171624  36.0874508
  31.7798355  22.5999923  36.2357751  29.6534482  27.2505616  35.3972185
  29.5515997  27.1385113  36.6150443  30.7502879  27.7883859  34.8342582
  30.8521304  27.8170382  33.8361922  31.8297463  28.3177376  35.6435706
  32.6258517  28.6130061  34.9813945  32.1280556  27.5484922  36.3404855
  31.4075817  29.5236078  36.4413191  31.8394610  29.7259383  37.5753223
  30.5198344  30.3656325  35.8699580  30.1852223  30.2252888  34.9352249
  29.9520646  31.4737710  36.5993011  30.7641416  32.0775278  36.9787753
  29.0769863  32.3214445  35.6754343  28.2332377  31.7201956  35.2740136
  29.6729291  32.7010121  34.8188527  28.6498695  33.1929902  36.2199098
  29.1322080  31.0325272  37.7924427  29.3151750  31.5246474  38.9028170
  28.2580811  30.0290788  37.6242571  28.1326580  29.6102603  36.7236557
  27.4784774  29.5050128  38.7181570  27.0306358  30.3408910  39.2397819
  26.3759646  28.5825273  38.1862776  26.8205597  27.7277896  37.6309733
  25.7160513  29.1474808  37.4934419  25.7631373  28.1913638  39.0283973
  28.3190468  28.7688619  39.7391913  28.0373858  28.7963976  40.9344314
  29.4038714  28.1067725  39.3045520  29.6128020  28.0387953  38.3250706
  30.3469604  27.5017911  40.2199251  29.7866882  26.8772035  40.9033246
  31.3558543  26.6442908  39.4670636  31.6808024  27.1698787  38.5400791
  32.5894584  26.3168463  40.3132630  32.2692381  25.9083692  41.2942128
  33.2142497  27.2192279  40.4672234  33.2032402  25.5422868  39.8044184
  30.6883341  25.3222149  39.0882008  29.8053397  25.4966546  38.4389359
  30.3631861  24.7797519  39.9996246  31.4145042  24.6864532  38.5356271
  31.0269086  28.5275304  41.0974330  31.1349093  28.3686257  42.3095406
  31.4677465  29.6556763  40.5127363  31.3656679  29.7909959  39.5241965
  32.0883211  30.7178156  41.2824792  32.8870712  30.2758344  41.8637689
  32.6607761  31.8140300  40.3655373  33.2535660  31.3345376  39.5549530
  33.3277254  32.4842566  40.9539955  31.6293725  32.5902629  39.7701600
  30.9615392  31.9651765  39.4305042  31.1276282  31.3441286  42.2688754
  31.4846742  31.6675471  43.3927870  29.8534115  31.4975962  41.8783152
  29.5787002  31.2747929  40.9417443  28.8127224  31.9401184  42.7757611
  29.1043267  32.8916752  43.2022334  27.5138117  32.0946512  42.0035662
  27.3089327  31.1903633  41.3866964  26.3555232  32.3003687  42.9668765
  26.6280060  33.0844722  43.7006402  26.1378517  31.3605872  43.5139804
  25.4544609  32.6185558  42.3983874  27.5928452  33.3202727  41.0917212
  28.4184544  33.2177069  40.3630490  27.7633489  34.2321921  41.7003065
  26.6369939  33.4400383  40.5377248  28.6239366  31.0107985  43.9609243
  28.5401009  31.4395081  45.1091839  28.6032412  29.6851775  43.7360111
  28.6693101  29.2985482  42.8116406  28.4669583  28.7685226  44.8453240
  27.6841790  29.1276261  45.4984486  28.1392455  27.3458567  44.3679282
  28.1635392  26.6548226  45.2440425  28.9139310  27.0300321  43.6340520
  26.7710716  27.1619479  43.7052310  26.7072520  27.7614840  42.7671145
  26.6232563  25.6922791  43.3478920  26.6711149  25.0510591  44.2565637
  27.4173302  25.3654982  42.6448860  25.6423752  25.5611227  42.8537730
  25.6219787  27.6013949  44.6097459  25.7153929  28.6847029  44.8285979
  25.6484295  27.0355996  45.5643888  24.6462026  27.4258521  44.1071224
  29.7056557  28.6885504  45.7051749  29.6265444  28.4322472  46.9033194
  30.8943244  28.9420445  45.1437156  30.9797228  29.1302408  44.1632047
  32.0935187  28.9258021  45.9409860  32.0251846  28.1358581  46.6775351
  33.3283616  28.6985751  45.0703700  34.1979371  29.2864055  45.4502050
  33.1153124  29.0408784  44.0340596  33.8144082  27.2509369  45.0031215
  33.9187088  26.8368405  46.0388286  32.8688899  26.3343599  44.2224276
  32.7723799  26.7174614  43.1871922  31.8620260  26.3250114  44.6898642
  33.2648344  25.2973728  44.1855209  35.1806488  27.3565130  44.3253902
  35.9307475  27.8014017  45.0177207  35.1487653  27.8346712  43.3406212
  35.5571324  26.4251932  43.9308758  32.2996854  30.1877383  46.7286398
  32.9787453  30.1780035  47.7479393  31.7011890  31.3225436  46.3477521
  31.1902843  31.4138744  45.4867761  31.8327826  32.5014725  47.1801390
  32.8702279  32.6083237  47.4790345  31.4174973  33.7654502  46.4308994
  31.3810607  34.6362528  47.1299323  30.3950710  33.6105193  46.0082594
  32.4201845  34.0832654  45.3157990  32.5767671  33.2002278  44.6769076
  33.3859351  34.4065314  45.7512404  31.8835680  35.2067834  44.4693948
  30.9949605  35.9094788  44.9314420  32.4833464  35.4080899  43.2765461
  32.0570453  36.0482299  42.6405627  33.3405537  34.9273441  43.1090116
  31.0293444  32.4216285  48.4509480  31.3331603  33.1015495  49.4305211
  30.0258962  31.5310228  48.4904660  29.7630963  31.0069646  47.6823722
  29.1931568  31.4055140  49.6603693  29.1970637  32.3336559  50.2137773
  27.7503187  31.0775908  49.2430380  27.1225994  30.9628664  50.1577936
  27.7254455  30.1248246  48.6703726  27.1356543  32.1982435  48.3765190
  26.1459615  31.8764991  48.0077077  27.7844343  32.3899482  47.4956524
  26.9675573  33.5127202  49.1451312  26.6336087  33.4799127  50.3577732
  27.1849782  34.5954940  48.5422939  29.6897459  30.3373989  50.6007023
  29.3800533  30.3306613  51.7910424  30.5461019  29.4148624  50.1265003
  30.7730278  29.3695156  49.1577768  31.1699510  28.4421950  51.0012458
  30.4471329  28.1277931  51.7429248  31.6364920  27.2393671  50.1956680
  32.2762331  27.5711513  49.3440973  32.4315465  26.2650531  51.0708634
  31.8675071  26.0387419  52.0024836  33.4210941  26.6922001  51.3343772
  32.5894487  25.3138214  50.5158796  30.4089675  26.5139344  49.6261536
  29.8343134  27.1821081  48.9546409  29.7435766  26.1737689  50.4467934
  30.7350143  25.6304274  49.0362608  32.3136297  29.0621801  51.7770643
  32.4652249  28.8839445  52.9860079  33.1174583  29.9070114  51.1105638
  33.0382248  30.0331146  50.1226818  34.1713043  30.6350180  51.7806298
  34.7041828  29.9583864  52.4365018  35.1300352  31.2642732  50.7639236
  35.7267469  32.0878002  51.2070276  34.5628600  31.6393702  49.8836972
  36.0900382  30.2363149  50.3059619  37.3639658  30.1378293  50.8815428
  37.6307018  30.7900776  51.6970875  38.2750399  29.1849847  50.4179958
  39.2564693  29.1153467  50.8586561  37.9228723  28.3453137  49.3574101
  38.6245605  27.6065499  49.0077740  35.7483671  29.3900028  49.2590040
  34.7761735  29.4236488  48.8157152  36.6664876  28.4895905  48.7614200
  36.3666094  27.9682543  47.8764828  33.6747110  31.7289114  52.6800710
  34.3463822  32.1246522  53.6312444  32.4559610  32.2393509  52.4515701
  31.9077886  31.9913354  51.6535166  31.8517583  33.0944092  53.4382930
  32.5659371  33.8625408  53.7067701  30.6006294  33.7417109  52.8693424
  29.8014169  32.9884189  52.6812006  30.8400066  34.1883779  51.8871848
  30.0697895  34.8273228  53.7948891  30.8741130  35.5566893  54.0413947
  29.7289569  34.3534270  54.7415697  28.8789559  35.5185887  53.1819124
  28.4228692  36.2107640  53.9211376  28.1514839  34.7454978  52.8219901
  29.3787264  36.3269652  52.0368162  30.3516510  36.3373783  51.8348501
  28.5337558  36.8589324  51.1760881  27.2447634  36.8150637  51.3829115
  26.9231486  36.3181225  52.1764649  26.6208201  36.9890620  50.6316257
  28.9750898  37.5627566  50.1631238  28.3205748  37.7871438  49.4524361
  29.9533420  37.6689001  50.0670725  31.5031055  32.3672180  54.7200657
  31.6665941  32.8822572  55.8232875  31.0327176  31.1154276  54.6171591
  30.8851926  30.6708422  53.7336227  30.8464177  30.2811755  55.7807055
  30.2613693  30.8434751  56.4969159  30.0930364  28.9981338  55.3874134
  30.6901443  28.4289253  54.6448684  29.1112012  29.2595290  54.9455620
  29.8434262  28.1130684  56.5620049  28.9134011  28.4890237  57.5395210
  28.3830369  29.4244995  57.4414518  28.6701146  27.6547816  58.6350544
  27.9487595  27.9495272  59.3801472  29.3625811  26.4430151  58.7533414
  29.1749547  25.7892655  59.5880369  30.5331007  26.9009892  56.6871524
  31.2489638  26.6116452  55.9319137  30.2962928  26.0667124  57.7813848
  30.8263679  25.1294718  57.8676862  32.1503868  29.9542196  56.4782048
  32.2354339  29.9523558  57.6995115  33.2248486  29.6992440  55.7173615
  33.1411036  29.6714989  54.7210865  34.5313929  29.4790209  56.2853351
  34.4495177  28.6755641  57.0058124  35.5242116  29.0959750  55.1796471
  35.6087316  29.9072777  54.4269406  35.1758575  28.1729941  54.6666348
  36.5302687  28.9043754  55.6110835  35.0321916  30.6910608  57.0440501
  35.5888138  30.5891828  58.1346515  34.7963771  31.8958052  56.5006967
  34.3433165  31.9787226  55.6099612  35.1865776  33.1127047  57.1625227
  36.1979414  32.9854728  57.5220010  35.0698385  34.2716003  56.1590866
  34.0096767  34.5222982  55.9649086  35.4960329  33.9825619  55.1974454
  35.8047760  35.4941352  56.5855161  37.1693296  35.4520933  56.9101396
  37.7108786  34.5277295  56.8816432  37.8470953  36.6165312  57.2683582
  38.8921565  36.5878689  57.5354026  37.1559562  37.8186478  57.2832310
  37.8333213  38.9564519  57.6607679  37.5512062  39.6652440  57.0584728
  35.1425535  36.7237077  56.5783834  34.1071540  36.7568761  56.2908311
  35.8157439  37.8960778  56.9248311  35.2928306  38.8392812  56.9425979
  34.3237424  33.3926512  58.3727119  34.7901594  33.9539243  59.3554701
  33.0491991  32.9603244  58.3574067  32.6541387  32.5379032  57.5380274
  32.2119812  33.0163630  59.5356678  32.2061895  34.0389793  59.8894258
  30.7728294  32.5790656  59.1740950  30.7902726  31.5725858  58.7119737
  30.3349103  33.2902277  58.4524854  29.8703558  32.5130529  60.3653733
  29.3954424  33.6919671  60.9543906  29.6901528  34.6443260  60.5472175
  28.5551217  33.6368793  62.0689329  28.1725775  34.5477585  62.5081753
  28.2028987  32.3926564  62.5914199  27.3421337  32.3105517  63.6786771
  27.1506304  33.2293336  63.9659465  29.5133588  31.2702934  60.9110811
  29.8765114  30.3586833  60.4611067  28.6888734  31.2116545  62.0358368
  28.3985482  30.2604692  62.4488628  32.7383391  32.1729934  60.6786305
  32.8143031  32.6106641  61.8266649  33.1442395  30.9251938  60.3876689
  33.0497974  30.5561008  59.4577032  33.7234585  30.0676809  61.3922512
  33.0379794  30.0388867  62.2261461  33.9594329  28.6422874  60.8488788
  34.3865716  28.0047951  61.6536661  34.6929753  28.6969247  60.0121116
  32.6812023  27.9880497  60.3183451  32.9415054  27.0195577  59.8338627
  32.2301551  28.6284901  59.5353803  31.6399662  27.7642503  61.4124757
  30.6674688  27.5478263  60.9192327  31.5182430  28.7026645  61.9976275
  32.0584315  26.6109910  62.3075934  32.9768903  26.8800548  62.8745826
  32.2546363  25.7073120  61.6878185  30.9847001  26.3057489  63.2642953
  30.1196385  26.0589414  62.7382583  30.8004647  27.1327974  63.8689596
  31.2695778  25.4850531  63.8405154  35.0154640  30.6151081  61.9459041
  35.2615857  30.5254604  63.1517659  35.8581239  31.1867683  61.0654332
  35.6194032  31.2378025  60.0902221  37.1066548  31.7890223  61.4653354
  37.6243926  31.0513012  62.0620121  37.9015878  32.1670620  60.1924149
  37.4192837  33.0471073  59.7185469  37.8045208  31.2916173  59.5091120
  39.4129277  32.4466228  60.3195873  39.8631888  32.2500736  59.3123980
  39.7330504  33.9037557  60.6728737  39.3130430  34.1621602  61.6675978
  39.2988327  34.5933312  59.9165308  40.8335160  34.0543562  60.7069577
  40.0747904  31.4938971  61.3102361  39.7790946  30.4470683  61.0779021
  39.7424209  31.7465141  62.3413837  41.1746530  31.5935205  61.2477428
  36.9008445  32.9938114  62.3551782  37.5457981  33.1388949  63.3894710
  35.9432400  33.8723787  62.0174728  35.3934557  33.7638225  61.1858540
  35.6646658  35.0280440  62.8355254  36.6026786  35.4976432  63.0938234
  34.7523823  36.0211734  62.1027706  34.3961162  36.7934931  62.8265532
  33.8720998  35.4768855  61.6951328  35.4311224  36.7714823  60.9529224
  35.8326504  36.0550352  60.1976563  34.3882677  37.6565171  60.2782990
  33.8578343  38.2545087  61.0466235  33.6510944  37.0230779  59.7423838
  34.8749416  38.3470147  59.5589784  36.5891186  37.6228469  61.4667479
  37.4281984  36.9698434  61.7843929  36.2511031  38.2295084  62.3341388
  36.9457433  38.3012694  60.6629381  35.0162401  34.6811462  64.1462229
  35.2290346  35.3427379  65.1587518  34.2042663  33.6127789  64.1755367
  33.9996677  33.0877199  63.3446700  33.6457250  33.1379812  65.4101098
  33.2094775  33.9965068  65.9033623  32.5791234  32.0679900  65.1141533
  33.0486637  31.2145160  64.5833090  31.8455464  32.5117140  64.4064643
  31.8745726  31.5570937  66.3712498  32.6183116  31.0970707  67.0612451
  31.1515855  30.7673798  66.0755939  31.1411882  32.6906733  67.0947999
  31.8536749  33.5207303  67.3136871  30.7696579  32.3314598  68.0771956
  29.9900756  33.2537304  66.2607106  30.3258822  33.5341663  65.2394401
  29.5629154  34.1521267  66.7453496  28.9280184  32.2335442  66.1316239
  28.7726352  31.7336468  67.0311084  29.1656536  31.5466353  65.3907468
  28.0360857  32.7124359  65.8373717  34.6855697  32.5839536  66.3614412
  34.6811778  32.8648777  67.5596168  35.6405930  31.8082060  65.8249390
  35.6371380  31.5818215  64.8469271  36.7561343  31.3429313  66.6071613
  36.3596685  30.8500270  67.4834473  37.5971248  30.3708350  65.7568232
  38.0391078  30.9187410  64.8954375  36.9182272  29.5993043  65.3475631
  38.7193287  29.6898079  66.5349366  39.3082845  30.4947769  67.0177591
  39.3965379  29.1520891  65.8312790  38.1904831  28.7068761  67.5883201
  37.4480146  29.2357896  68.2319220  39.0406336  28.3969333  68.2363663
  37.5588027  27.4967349  66.9125634  38.3017489  27.0104282  66.2397299
  36.6678507  27.8001851  66.3230327  37.1099126  26.5181649  67.9162632
  36.4252030  26.9774806  68.5556113  37.9313119  26.2144557  68.4801619
  36.6704781  25.7186117  67.4259889  37.6227396  32.4724053  67.1253234
  38.1075940  32.4406528  68.2558349  37.8426689  33.5083198  66.2919441
  37.4416924  33.5356599  65.3731163  38.6235572  34.6537144  66.6913196
  39.5374884  34.2892584  67.1456281  38.9665652  35.5240627  65.4756886
  38.0413681  35.9037014  64.9937901  39.5327608  34.9236627  64.7336608
  39.5927407  36.3903521  65.7854519  37.9439339  35.4925837  67.7457252
  38.5850629  35.9775815  68.6668130  36.6134806  35.6716770  67.6632234
  36.0799153  35.3196984  66.8923061  35.8611714  36.3513720  68.6985576
  36.3372601  37.3080199  68.8712751  34.3968315  36.5625356  68.2436891
  33.8652224  35.5893989  68.2308209  34.4083619  36.9740381  67.2159345
  33.6230134  37.5195128  69.1500886  34.2331862  38.1657598  70.0425286
  32.3893799  37.6393587  68.9331692  35.9012539  35.5893047  70.0086834
  36.0963993  36.1265429  71.0941219  35.7526416  34.2562323  69.9622613
  35.5880644  33.7771707  69.0982421  35.7885272  33.4670314  71.1695117
  35.1157818  33.9147182  71.8879902  35.3341852  32.0386209  70.8744968
  36.0627765  31.5444758  70.1930364  34.3443051  32.0667444  70.3631645
  35.1882198  31.1889263  72.1451786  34.4801208  31.6648014  72.8534087
  36.1670684  31.0667358  72.6507440  34.6587679  29.7982351  71.8434045
  34.4569191  29.4567493  70.6466097  34.5249642  29.0164693  72.8138336
  37.1542694  33.4857926  71.8200272  37.3028996  33.5787040  73.0425132
  38.2155938  33.5048639  70.9835656  38.0931937  33.4461015  69.9821346
  39.5806280  33.5338365  71.4836913  40.2214783  33.1207027  70.7222700
  39.6210724  32.9599477  72.4002830  40.1116618  34.9014388  71.8105937
  41.1943702  35.0056512  72.3761291  39.4025745  35.9873304  71.4640431
  38.5633999  35.9114858  70.9177400  39.8285198  37.3305205  71.8009574
  40.6560270  37.2838240  72.4945742  40.2662234  38.1059435  70.5459964
  40.5232280  39.1504626  70.8267321  39.4098412  38.1460594  69.8387139
  41.4757275  37.4887176  69.8174800  41.2355137  36.4378115  69.5395629
  41.7844706  38.2625756  68.5349427  41.9931634  39.3256818  68.7733712
  40.9093632  38.2303073  67.8529137  42.6636132  37.8291542  68.0159446
  42.7045005  37.4449331  70.7156549  42.5221246  36.8389134  71.6218854
  42.9438343  38.4703659  71.0513320  43.5796743  37.0334057  70.1806041
  38.7742685  38.1248451  72.5398611  38.9327879  39.3242331  72.7662244
  37.7076399  37.4709626  73.0352344  37.5328012  36.5174616  72.7975094
  36.7207705  38.1669500  73.8402289  36.7500569  39.2293883  73.6374445
  35.3117917  37.6304694  73.5438284  35.2434303  36.5376792  73.7211273
  35.0779655  37.8039981  72.4678569  34.5426316  38.1522526  74.1510322
  37.0028501  38.0058372  75.3138976  37.1948380  38.9738800  76.0401605
  37.0661555  36.7496040  75.7951207  36.9185981  35.9722961  75.1902924
  37.3124913  36.4876486  77.2033415  37.1228712  37.3735466  77.7938382
  36.4161447  35.3311175  77.7066313  36.6683252  35.0747682  78.7593868
  36.5722233  34.4294314  77.0706735  35.0414049  35.7114262  77.6695892
  34.9520806  36.2983857  76.9076601  38.7380015  36.0891263  77.4797118
  39.2406417  36.3075206  78.5735900  39.4358715  35.5084743  76.4864621
  39.0295414  35.3325059  75.5993516  40.7949428  35.0415500  76.6818378
  40.8564380  34.5009645  77.6148642  41.2435439  34.1501364  75.4906570
  42.3528450  34.1965502  75.3974953  40.7787537  34.5841259  74.5889386
  40.9175554  32.6361677  75.4581638  41.3103716  32.2454241  74.4828816
  41.6448939  31.8781317  76.5656312  41.3154672  32.2710397  77.5377724
  42.7409709  32.0250757  76.4783919  41.4115861  30.7944392  76.5225675
  39.4259220  32.3157652  75.4548432  38.9264731  32.9232127  74.6744371
  38.9831387  32.5449330  76.4449364  39.2815045  31.2392592  75.2119283
  41.7762155  36.2065915  76.7893948  42.8282152  36.1061481  77.4225701
  41.4467161  37.3572416  76.1697968  40.5904616  37.4302446  75.6768891
  42.3315272  38.5000855  76.1644266  43.2761279  38.2494514  76.6229361
  42.5986317  38.9790330  74.7184613  41.6375049  39.2049677  74.1980392
  43.1087220  38.1630298  74.1563462  43.4489889  40.1206289  74.7206429
  42.9943720  40.7785877  75.2663329  41.7854622  39.6491909  76.9757077
  42.5035348  40.2106020  77.8042508  40.5394113  40.0573955  76.7112378
  39.9709931  39.6683415  75.9924322  39.8912042  41.0781680  77.5044062
  40.6297557  41.6894545  78.0051510  39.0291767  41.9823007  76.5870691
  38.2029645  41.3763184  76.1569686  39.6808854  42.3254733  75.7524724
  38.4099584  43.2450378  77.2444396  37.7367911  42.9550521  78.0749822
  37.7968751  43.7682678  76.4801988  39.4507649  44.2365140  77.7685738
  40.5776178  44.2720673  77.2016537  39.1501668  44.9327475  78.7775000
  39.0580099  40.4127842  78.5856852  38.6643267  39.2486584  78.4868419
  38.7578605  41.1497567  79.6716433  39.1235095  42.0703324  79.7736702
  37.9390969  40.6542392  80.7569216  38.2341974  39.6327334  80.9692402
  38.1696952  41.5188275  82.0209711  37.7767334  42.5382099  81.8264409
  39.2517581  41.5738659  82.2387884  37.4782859  40.9539822  83.2474015
  37.8863370  39.8858048  83.7721085  36.4597794  41.5951919  83.6218091
  36.4733640  40.5955519  80.3512448  35.6673382  41.4825515  80.6307856
  36.1045691  39.5351922  79.6167480  36.8432479  38.9377000  79.2775515
  34.7239212  39.2363677  79.3133191  34.1036108  39.6619518  80.0886804
  34.6558130  38.1628706  79.2664352  34.2231040  39.7763838  78.0071448
  33.8402140  38.9879819  77.1396551  34.1810806  41.1159642  77.8553341
  34.5860863  41.7247984  78.5420177  33.5089725  41.7250981  76.7360715
  32.6544152  41.1166076  76.4617618  33.0292361  43.1402904  77.0989527
  33.8923658  43.7237740  77.4992331  32.2654545  43.0245203  77.8732538
  32.2795187  43.9346109  76.0309506  32.8805473  43.9663691  75.1057643
  32.2000162  44.9781901  76.4043720  30.8613388  43.4141455  75.7644185
  30.1905868  44.2425023  75.4627334  30.4534795  42.9376745  76.6711736
  30.8833974  42.4185795  74.6646630  31.7197116  42.2908059  74.1350946
  29.8219488  41.6922059  74.3604500  28.6522349  41.8177277  74.9522119
  28.5523799  42.4347496  75.7229029  27.8905053  41.2463760  74.6913947
  29.9105379  40.8938065  73.3210883  29.2133426  40.2115889  73.2027323
  30.7819785  40.8244205  72.8317436  34.4026096  41.8297158  75.5378341
  35.5495022  42.2446740  75.6084080  33.8681195  41.4837155  74.3608162
  32.9510834  41.1198826  74.2729609  34.6088747  41.5807706  73.1261112
  35.6061551  41.2097858  73.3192771  33.9380694  40.7276068  72.0205834
  33.8569731  39.6870159  72.3994051  34.5963477  40.6922935  71.1219155
  32.6222897  41.1934155  71.6721071  32.6746276  41.3151245  70.7019178
  34.6951201  43.0159057  72.6449776  33.7405473  43.7727142  72.8221955
  35.7697080  43.4659964  72.0150337  37.0221901  42.7255944  71.8366690
  36.8311832  41.7382885  71.3701889  37.5365686  42.5712144  72.8141601
  35.8407492  44.8279253  71.4996620  35.4576642  45.5113379  72.2441155
  37.3311724  45.0260473  71.1913673  37.8456358  45.4475687  72.0865132
  37.5077315  45.6857169  70.3159796  37.8585214  43.6159262  70.9205966
  37.6737076  43.3547619  69.8554572  38.9377087  43.5499903  71.1396435
  34.9835089  45.0412896  70.2654742  34.6043556  46.1808514  70.0057024
  34.7310277  43.9899007  69.4727445  35.0717414  43.0844832  69.7006892
  33.9423716  44.0877867  68.2742448  33.4630863  45.0587833  68.2515252
  34.7938122  43.9168216  67.0184557  35.6394877  44.6421953  67.0864125
  35.3797227  42.4930462  66.9133491  34.5765992  41.7600188  66.6826177
  35.8803424  42.1972996  67.8546601  36.1310034  42.4558710  66.0933175
  34.0176819  44.2923231  65.7499336  33.5365725  45.2723931  65.9193492
  33.2339836  43.5319138  65.5535791  34.9178919  44.4260252  64.5267690
  35.4224177  43.4582799  64.3202390  35.6955580  45.1976194  64.7147078
  34.3132918  44.7098124  63.6405219  32.8320054  43.0735526  68.3841430
  32.9808704  41.9952117  68.9592603  31.6301253  43.4371085  67.9226706
  31.5081013  44.3137959  67.4723292  30.5087587  42.5256594  67.9645598
  30.6372209  41.8391112  68.7939666  29.1782303  43.2846490  68.1195826
  29.1812439  43.8548529  69.0379939  28.3280014  42.6357936  68.2569785
  28.9020332  44.2015403  67.0715974  29.3651648  45.0030838  67.3283357
  30.4086094  41.6784665  66.7276847  31.1151835  41.8828579  65.7454594
  29.4700753  40.7168446  66.7188168  28.8600857  40.5565460  67.4971996
  29.2625170  39.8796109  65.5578290  30.2251914  39.6311709  65.1494601
  28.5551581  38.5893599  65.9592081  29.0886434  38.1531329  66.8421698
  27.0943045  38.8319036  66.3345168  26.5068659  39.2938160  65.5219187
  27.0315682  39.5016065  67.1623719  26.6026211  37.8969956  66.6789028
  28.5681773  37.5391850  64.8542633  28.1290456  37.9603893  63.9256703
  27.9106208  36.7053884  65.1884949  29.9622807  36.9983636  64.5890088
  30.5103582  36.8594953  65.5485553  30.5200470  37.7141017  63.9474322
  29.8799190  36.0193384  64.0711192  28.5476348  40.6225397  64.4395237
  28.7069723  40.3205491  63.2596263  27.7658549  41.6706196  64.7625637
  27.6398395  41.9573568  65.7036775  27.0881468  42.4189118  63.7342063
  26.6868796  41.7340365  63.0055729  25.9343877  43.2159478  64.3329558
  25.4960976  43.9036810  63.5730374  26.3397562  43.7807680  65.1862851
  24.8174253  42.3598821  64.9219387  25.2437199  41.7780248  65.7618554
  24.4644586  41.6463669  64.1481261  23.6955356  43.2790281  65.3939419
  23.2871140  43.8297030  64.5153902  24.0852598  43.9838704  66.1645267
  22.6044519  42.4675489  65.9935449  22.7413263  41.4816826  66.0591712
  21.4708497  43.0008690  66.4342223  21.3067593  44.3091470  66.4169324
  22.0055092  44.8682410  65.9852296  20.4749624  44.7390406  66.7626667
  20.5674082  42.2377324  66.9995404  20.7236977  41.2653245  67.0091712
  19.7548016  42.6983686  67.3305767  27.9998981  43.3651146  62.9969901
  27.9164555  43.5296939  61.7830944  28.9354254  43.9987543  63.7289639
  28.9955290  43.8645126  64.7140883  29.9823952  44.7942211  63.1297978
  29.5149262  45.5371408  62.4977461  30.8220047  45.4874864  64.2204973
  31.6624371  46.0418117  63.7429279  31.2422486  44.7064808  64.8968377
  29.9817603  46.4896774  65.0287052  29.0879262  45.9731512  65.4041085
  29.6657573  47.3233557  64.3742351  30.7348970  47.0397185  66.2291949
  31.8376499  46.6351447  66.5688565  30.0622669  47.9410722  66.9625660
  30.5245094  48.3494300  67.7511635  29.1386341  48.2248812  66.7276363
  30.8865957  43.9850848  62.2360249  31.2277309  44.3913055  61.1266651
  31.2565634  42.7760041  62.6880087  30.9919055  42.4317717  63.5901345
  32.0095538  41.8738324  61.8531181  32.8610438  42.4182275  61.4627507
  32.5189865  40.6647812  62.6461428  32.9500184  39.9179880  61.9425170
  31.6603639  40.2014835  63.1775117  33.6087988  41.0234636  63.6627706
  33.1604725  41.6439749  64.4661077  34.3735068  41.6485860  63.1540446
  34.4150486  39.5559565  64.3611815  33.0346837  38.9701603  65.3818142
  32.0935183  38.9034681  64.8079320  32.8643700  39.6399055  66.2534186
  33.2497634  37.9538797  65.7672233  31.2571067  41.3947306  60.6387939
  31.8429914  41.2096522  59.5780641  29.9341603  41.1845336  60.7539808
  29.4654389  41.3008281  61.6313819  29.1140700  40.8060614  59.6260116
  29.5438589  39.9228691  59.1777314  27.6833227  40.5142112  60.1010428
  27.1639934  41.4430029  60.4195418  27.7039595  39.8139694  60.9617373
  27.1035075  40.0338273  59.2841369  29.0775677  41.8673694  58.5493556
  29.2511215  41.6038837  57.3574881  28.8999848  43.1293706  58.9729541
  28.7481161  43.3222514  59.9440919  28.9033824  44.2617388  58.0833933
  28.1513286  44.1060592  57.3230592  28.5410400  45.5033772  58.9315158
  29.2240214  45.5555756  59.8072535  27.4963643  45.4210685  59.2922427
  28.6607608  46.7838688  58.1885917  27.6729663  47.1748176  57.2734082
  26.8186746  46.5384616  57.1010748  27.7942995  48.3923136  56.5970800
  27.0386264  48.7071923  55.8936801  28.9044023  49.1993579  56.8487639
  29.0447591  50.4299145  56.2322399  29.5615497  50.9887948  56.8165484
  29.7669506  47.6095044  58.4243638  30.5245238  47.3143384  59.1321078
  29.8911915  48.8162114  57.7464736  30.7526431  49.4388561  57.9099794
  30.2185331  44.4460407  57.3497218  30.2661937  44.5344156  56.1224847
  31.3390280  44.4391480  58.0936104  31.2966499  44.3083105  59.0875970
  32.6502374  44.6616293  57.5217087  32.5842533  45.5199171  56.8658829
  33.6681516  44.9308282  58.6219470  33.6742666  44.0826635  59.3457406
  35.0773212  45.1206009  58.0514838  35.0966206  45.9805369  57.3491013
  35.4209036  44.2083540  57.5249604  35.7837521  45.3318297  58.8837543
  33.2761208  46.2136781  59.3732456  32.2819205  46.1009240  59.8468806
  33.2482868  47.0722221  58.6694358  34.0201026  46.4097146  60.1717708
  33.0660579  43.5106640  56.6335940  33.6776807  43.6779773  55.5758384
  32.6898468  42.2823639  57.0178687  32.1441912  42.1432491  57.8491369
  32.9470503  41.1070550  56.2255401  34.0062049  41.0862412  56.0061508
  32.5713393  39.8334079  56.9977481  31.5170902  39.8946780  57.3464548
  33.2321160  39.7436696  57.8919211  32.7251873  38.6845583  56.1797584
  32.3035254  38.8880814  55.3368986  32.2369456  41.1164841  54.8914251
  32.8022675  40.7154040  53.8752533  30.9746766  41.5757060  54.8567955
  30.4854855  41.8417337  55.6944690  30.2777966  41.7121023  53.5887975
  29.2530375  41.9662147  53.8010304  30.3728125  40.7819844  53.0461604
  30.8575387  42.7995055  52.7221031  30.9607977  42.6551726  51.5030500
  31.3033594  43.9096797  53.3326752  31.2520664  44.0048388  54.3315789
  31.8274024  45.0486007  52.5961591  31.1511230  45.2592299  51.7806843
  31.8958606  46.2319209  53.5998178  32.6830556  45.9998210  54.3455703
  30.8993602  46.2412629  54.1010421  32.1241585  47.6826730  53.1270931
  31.6201566  48.3585032  53.8692115  33.6075927  48.0383013  53.1386301
  34.1457150  47.3951575  52.4122094  34.0227838  47.8696516  54.1542532
  33.7478861  49.1031981  52.8559131  31.5184120  47.9702071  51.7615480
  30.4248007  47.7824501  51.7945875  31.9870978  47.3117526  51.0018887
  31.6922155  49.0319664  51.4851168  33.1619338  44.7283858  51.9472103
  33.4955668  45.2080123  50.8632389  33.9683651  43.8510384  52.5775407
  33.6991435  43.4647059  53.4592704  35.2120015  43.3978307  51.9891219
  35.7830741  44.2753360  51.7142130  36.0023991  42.5714104  53.0109104
  36.1007420  43.1709296  53.9380782  37.0102289  42.3387384  52.6061026
  35.3406756  41.3623477  53.3542242  34.5046963  41.5799292  53.7871274
  35.0510327  42.5825864  50.7217774  35.6987969  42.8645766  49.7131205
  34.1237182  41.5939042  50.7260362  33.6988965  41.3187740  51.5904737
  33.7748969  40.8356264  49.5418822  34.6754401  40.3752234  49.1552048
  32.6904362  39.7599033  49.7906197  32.2434279  39.4536385  48.8170790
  31.9065758  40.1765246  50.4605343  33.2011268  38.5011420  50.4152596
  34.4841480  38.3625774  50.9608654  35.1919902  39.1770365  50.9292473
  34.8801891  37.1435897  51.5203876  35.8456239  37.0391998  51.9785677
  34.0272658  36.0402502  51.5056429  34.3531412  35.1004534  51.9258023
  32.3574190  37.3830038  50.4025058  31.4127258  37.4638097  49.9178190
  32.7623991  36.1607646  50.9357197  32.1193184  35.3039588  50.8867509
  33.2446006  41.7298791  48.4611058  33.5552224  41.5652520  47.2833349
  32.4232725  42.7239193  48.8529641  32.1989266  42.8482725  49.8257032
  31.8767874  43.6698853  47.9034155  31.2464889  44.3579832  48.4434930
  31.3373746  43.1121201  47.1506420  32.9341927  44.4687441  47.2031096
  32.9322933  44.5608391  45.9809269  33.8878982  45.0492772  47.9419331
  33.9443944  44.8854974  48.9288061  34.9198711  45.8758150  47.3477367
  34.4290694  46.5970630  46.7077011  35.7032918  46.6363475  48.4147950
  35.9529283  45.9444578  49.2535581  37.0123267  47.2184135  47.8524961
  36.7843829  47.9320340  47.0315937  37.6840097  46.4213991  47.4795000
  37.5614119  47.7633492  48.6483657  34.8365829  47.7776016  48.9776216
  33.8808082  47.3555658  49.3610639  34.6144603  48.4801666  48.1454310
  35.5228527  48.5479699  50.1037360  36.3705908  49.1494812  49.7111403
  35.9146569  47.8343419  50.8619436  34.7991245  49.2377688  50.5851673
  35.8213529  45.1075322  46.4133835  36.0877886  45.5352337  45.2899458
  36.2845944  43.9114769  46.8145473  36.0251515  43.5127645  47.6966668
  37.2037491  43.1692163  45.9781145  37.9225203  43.8792389  45.5951161
  37.9625284  42.1149065  46.7767181  38.4216685  42.6018384  47.6729948
  37.0127243  41.0223450  47.2796593  36.5233745  40.5025815  46.4332659
  36.2348286  41.4514709  47.9358947  37.5888822  40.2671730  47.8489495
  39.1185128  41.5046733  45.9722362  38.7504144  41.1505168  44.9841438
  39.5137588  40.6227108  46.5287597  40.2449263  42.5104868  45.7773764
  40.5226940  42.9728886  46.7496130  39.9222034  43.3105326  45.0764335
  41.1309771  41.9939552  45.3519176  36.5245793  42.6210000  44.7334242
  37.0956926  42.6042602  43.6410177  35.2407743  42.2291018  44.8313127
  34.7469425  42.2517528  45.7032339  34.5079819  41.7781864  43.6671978
  35.1340831  41.0820195  43.1258963  33.2141448  41.0698596  44.1037648
  32.5788443  41.7775303  44.6823964  33.4868984  40.2194936  44.7705519
  32.4926196  40.5855041  42.9776130  31.6320508  40.2891502  43.2993513
  34.2012683  42.8996510  42.6938647  34.2793071  42.7564297  41.4701180
  33.8961430  44.1032860  43.2246898  33.8019786  44.2353899  44.2163825
  33.6716716  45.2628205  42.3823216  33.3171398  46.0682043  43.0030586
  32.9648364  44.9821994  41.6146324  34.9228282  45.7309667  41.6988263
  34.8907501  46.1966003  40.5604249  36.0898072  45.6036025  42.3660711
  36.1200233  45.2406298  43.3025716  37.3667116  45.8996034  41.7368318
  37.3099344  46.8682055  41.2754143  38.5030503  45.9250382  42.7435249
  38.4657480  45.0158434  43.3873504  39.8599843  45.9983252  42.0413590
  39.8565870  46.8276251  41.3028710  40.0885902  45.0446091  41.5250660
  40.6558471  46.2004292  42.7872015  38.3736957  47.1829593  43.6079751
  37.4087452  47.1934292  44.1505483  38.4398317  48.0900033  42.9687168
  39.2013545  47.2098714  44.3496640  37.6643396  44.9831962  40.5817373
  37.9547781  45.4307079  39.4746154  37.4854830  43.6648907  40.7577583
  37.2867578  43.2623398  41.6564166  37.6975379  42.7614192  39.6394520
  38.6217942  43.0384866  39.1428631  37.7667219  41.2761947  40.0635266
  37.5535554  40.6149326  39.1936211  37.0324795  41.0839224  40.8736357
  39.1199578  40.8725053  40.5501015  40.1018199  41.8113734  40.8974100
  39.9179723  42.8664792  40.8036415  41.3587625  41.4056200  41.3310088
  42.0859388  42.1506568  41.6135813  41.6647702  40.0464383  41.3898410
  42.6469954  39.7424219  41.7020545  39.4428746  39.5069904  40.6025785
  38.7099191  38.7750899  40.2965145  40.7112342  39.0930694  41.0206171
  40.9514009  38.0424134  41.0706746  36.6605742  42.8801521  38.5570897
  36.8737141  42.4264315  37.4389523  35.5107705  43.5099360  38.8379619
  35.2790086  43.7965038  39.7691917  34.5797907  43.8309694  37.7792461
  34.5192227  42.9954888  37.0950132  33.1811426  44.1040040  38.3622612
  32.4649898  44.3754145  37.5550186  33.2242783  44.9382163  39.0951542
  32.7061157  42.9435275  39.0363733  33.2801732  42.8139943  39.8087087
  34.9977145  45.0375273  36.9637627  35.0295791  45.0093263  35.7357646
  35.3548132  46.1525648  37.6271882  35.4618918  46.1426116  38.6231564
  35.4340139  47.4330695  36.9540458  34.8106084  47.4192777  36.0685499
  34.9107191  48.5273763  37.8972370  34.9362922  48.1640715  38.9529649
  35.6858206  49.8417822  37.8240070  35.9154673  50.0873008  36.7739465
  36.6386600  49.7723509  38.3798331  35.0665008  50.6715565  38.2341901
  33.4721847  48.8628080  37.4975381  32.9303236  47.9398653  37.2158197
  33.4854794  49.5512555  36.6254215  32.9508975  49.3658039  38.3382168
  36.8135662  47.7538108  36.4321097  36.9662705  48.3562603  35.3668156
  37.8781742  47.3439577  37.1441083  37.8165465  46.5756315  37.7871636
  39.1250749  48.0912991  37.2095550  38.8734061  49.1176200  37.4322997
  40.0012720  47.5247178  38.3249014  39.3577674  47.3095391  39.2080131
  40.6640495  46.2116481  37.8885633  41.3159155  46.3866373  37.0136324
  39.9050952  45.4519049  37.6149782  41.2948488  45.8093959  38.7105845
  41.0512760  48.5288645  38.8159398  41.6736107  48.8697680  37.9606241
  41.7232556  48.0205151  39.5458467  40.3888561  49.7226666  39.4947523
  39.6533653  49.3740526  40.2532565  39.8583029  50.3421638  38.7403023
  41.1611274  50.3459713  39.9888871  39.8804828  48.1616774  35.8938904
  40.6621918  49.0780814  35.6473967  39.6157181  47.2346106  34.9534379
  38.9250173  46.5385486  35.1332961  40.2860792  47.2692032  33.6737523
  41.1983679  47.8483709  33.7465183  40.5763687  45.8387814  33.1941493
  40.9293247  45.8664709  32.1387669  39.6590829  45.2190098  33.2813356
  41.6934123  45.2474604  34.0289037  42.5623307  45.9183349  34.5732507
  41.6760078  43.9012720  34.1796240  40.9764626  43.3873997  33.6926325
  42.2675449  43.4987067  34.8688606  39.4655124  47.9436645  32.6049978
  39.9923900  48.6467706  31.7580201  38.1338799  47.8347548  32.6479459
  37.6567772  47.2914343  33.3330285  37.3254658  48.4457314  31.6117643
  37.8708488  48.4544176  30.6751829  36.0292650  47.6823866  31.4290003
  35.5701579  47.9613251  30.4478378  36.3353054  46.1746075  31.4280654
  36.4186626  45.8135231  32.4765362  37.2743094  45.9633809  30.8807494
  35.4995517  45.6187203  30.9516019  35.0368790  47.9511917  32.5636438
  34.8606467  49.0355382  32.7109069  35.4503080  47.5270494  33.5065546
  33.6921229  47.3028251  32.2863072  33.7947026  46.2025140  32.1717306
  33.2614072  47.7170230  31.3504624  33.0099452  47.5020682  33.1342121
  37.0499028  49.8947092  31.9499210  36.5035680  50.6479118  31.1468957
  37.4415406  50.3414631  33.1587162  37.6438551  49.7041346  33.9067150
  37.5584717  51.7564717  33.4087483  36.8820672  52.2991961  32.7602394
  37.2239237  52.0876521  34.8623409  37.9235564  52.8542455  35.2754426
  37.3301997  51.1767161  35.4875711  35.8101324  52.6655321  34.9990621
  35.6935966  53.5053266  34.2685664  34.6984962  51.6462486  34.7205557
  34.8655822  50.7136630  35.2844224  34.6757504  51.3811263  33.6437700
  33.7136507  52.0587162  35.0204221  35.6811267  53.2611810  36.3932626
  36.4308498  54.0739469  36.5061737  35.8784179  52.4862167  37.1604564
  34.6629905  53.6711914  36.5282482  38.9256382  52.3117372  33.1031734
  39.0746330  53.5169930  32.9468383  39.9608574  51.4779009  32.9245861
  39.8960728  50.4960272  33.0941378  41.2085794  51.9687165  32.3814461
  41.4254627  52.9337587  32.8213427  42.3415709  50.9922017  32.7155719
  42.1385924  49.9938826  32.2687208  42.4328158  50.8785521  33.8163304
  43.3059913  51.3665415  32.3089454  41.1328406  52.1940804  30.8758319
  41.9240971  52.9510676  30.3057744  40.1102047  51.6083687  30.2213467
  39.5248129  50.9396760  30.6755839  39.9177199  51.7615450  28.7932757
  40.8640461  51.9451064  28.3064828  39.2215073  50.5207872  28.2026034
  38.9808816  50.6877594  27.1312152  38.2865018  50.3034411  28.7574612
  40.1197170  49.2970471  28.2828419  41.3646230  49.4695815  28.3359009
  39.5600751  48.1715073  28.2145326  39.0284578  52.9298594  28.4781685
  38.8529882  53.3239726  27.3226167  38.4802092  53.5703366  29.5132683
  38.6313060  53.3109751  30.4614430  37.6387123  54.6809486  29.3009222
  37.1933035  54.7072344  28.3144009  36.5311176  54.7932480  30.3774259
  36.9755670  54.8849456  31.3945444  35.8857243  53.9031292  30.3300584
  35.8747625  55.6833006  30.2167446  38.4270717  55.8941882  29.4693004
  37.7332911  56.8068904  29.7746383  39.7738655  55.9583716  29.4320793
  40.2907086  55.1309624  29.6085927  40.5076768  57.2204977  29.3902331
  39.9427650  58.0239742  29.8405555  41.8688380  57.0403691  30.0931902
  42.6078310  57.8006728  29.7435783  42.2649368  56.0294541  29.8585608
  41.7903009  57.1924167  31.6118714  40.9906999  56.5328273  32.0258833
  43.1334761  56.7958534  32.2194184  43.9297051  57.4576508  31.8154000
  43.3692372  55.7440353  31.9499130  43.0979172  56.8998039  33.3239694
  41.4805784  58.6497116  31.9393637  40.4459366  58.9002484  31.6325064
  42.1777052  59.2952808  31.3635332  41.5965519  58.8421746  33.0239220
  40.8252304  57.6737893  27.9860663  41.2693091  58.7982390  27.7439328
  40.6524620  56.7916301  26.9886059  40.2792875  55.8896237  27.1874559
  40.8535265  57.1654569  25.6050198  40.8569068  56.2591234  25.0235223
  41.7913994  57.7004611  25.5546225  39.7627290  58.0686325  25.0723785
  38.7871097  58.3898929  25.7404447  39.8758676  58.5053779  23.8444947
  41.0380746  58.3045744  22.9729289  41.2563466  57.2262468  22.8112031
  41.9253156  58.8055218  23.4089650  38.8508658  59.3487491  23.2601247
  38.4843276  60.0606733  23.9829768  39.5894911  59.9978375  22.0905621
  40.0728907  60.9434574  22.3939195  38.8974284  60.2687470  21.2862006
  40.6416594  58.9737514  21.6632864  40.1805294  58.2134463  20.9895021
  41.4906205  59.4651795  21.1522552  37.6360746  58.5534315  22.8311295
  36.5521407  59.1068457  22.6796670  37.7908394  57.2562907  22.5550235
  38.6122873  56.7578672  22.8132042  36.7467078  56.4864243  21.9247312
  37.2083344  55.6308667  21.4615666  36.2534099  57.1137890  21.2025917
  35.7220237  55.9832327  22.8895958  35.9230568  55.9027769  24.0998839
  34.5732309  55.5799435  22.3407443  34.4039250  55.6471662  21.3616040
  33.5186494  54.9788176  23.1226204  33.8982388  54.6850971  24.0895594
  32.3359865  55.9330664  23.3003913  32.7384341  56.9544476  23.5043749
  31.4726001  55.9903247  22.0352801  30.9220146  55.0341297  21.8896279
  32.1185007  56.1744277  21.1529299  30.7235222  56.8040824  22.1194969
  31.4893901  55.5560958  24.5236684  32.1387816  55.4573441  25.4182195
  30.9407273  54.6060413  24.3484264  30.7429413  56.3612993  24.7114064
  33.1514142  53.7099037  22.3923023  33.4416655  53.5433827  21.2054668
  32.5361927  52.7506642  23.0966426  32.2469725  52.9132029  24.0354061
  32.1273248  51.4893683  22.5281163  32.9873115  51.0574581  22.0366272
  31.6435689  50.5609419  23.6391896  30.7233464  50.9803215  24.1105136
  31.3385268  49.1503000  23.1223610  32.1872310  48.7608569  22.5237517
  30.4133492  49.1584936  22.5123664  31.1735449  48.4636907  23.9838357
  32.7302581  50.4680742  24.7232878  32.8006235  51.4245465  25.2820551
  33.7124531  50.2370629  24.2608001  32.4701386  49.6630183  25.4447240
  31.0641345  51.6911158  21.4634949  30.1830021  52.5324301  21.6203983
  31.1058186  50.9017311  20.3699510  31.8741573  50.2819938  20.2461213
  30.0495075  50.9628422  19.3717021  29.4649298  51.8615329  19.5147360
  29.4637498  50.0719646  19.5100701  30.4853449  51.0156280  17.9381024
  29.6843038  51.2512670  17.0418254  31.7739281  50.7743350  17.6376295
  32.4439998  50.5613410  18.3398439  32.2459662  50.7171018  16.2642197
  31.7977080  51.5502955  15.7381166  33.7595779  50.8635682  16.1794626
  34.0442087  51.8478378  16.6207945  34.4726941  49.7733620  16.9893210
  34.2384695  48.7766287  16.5830168  34.2089760  49.8091016  18.0632553
  35.5739171  49.9113638  16.9034387  34.2896198  50.8559336  14.7342661
  33.8952079  49.9843838  14.1717679  35.3969399  50.7416787  14.7711364
  33.9703925  52.1452103  13.9837821  34.4284249  53.0115174  14.5113102
  32.8716315  52.2842293  13.9228000  34.4016772  52.0760112  12.9623709
  31.7245056  49.5106150  15.5139240  31.3202841  49.6174111  14.3639492
  31.6167760  48.3447628  16.1876327  31.9462541  48.2618544  17.1250637
  31.0982446  47.1245988  15.6007579  31.1196006  47.2045581  14.5220722
  31.9191864  45.8916937  16.0283692  31.4430924  44.9585082  15.6564405
  31.9488879  45.8641897  17.1371432  34.3808530  46.3480144  16.2721799
  34.3141784  46.7452374  17.1889774  33.3188440  45.9228606  15.5071911
  35.4910373  46.2225986  15.5205681  36.4787276  46.5283293  15.8681790
  35.2232015  45.6966552  14.3512203  33.8522062  45.5002037  14.3302721
  33.3769965  45.0791487  13.4509346  29.6537440  46.8949913  15.9792825
  29.1832373  45.7603773  16.0252748  28.8960141  47.9841856  16.2341209
  29.2842446  48.9014450  16.1748673  27.4778048  47.8642752  16.5185986
  27.0452577  47.1415867  15.8396913  27.0452527  48.8460824  16.4048265
  27.1872591  47.3978505  17.9151784  26.6204276  46.3261739  18.0984426
  27.5805814  48.1923558  18.9209219  28.0380425  49.0570935  18.7670776
  27.2900219  47.8549153  20.2972689  26.5526800  47.0614253  20.3542352
  28.5778281  47.4779784  21.0532959  28.4084321  47.4215739  22.1493060
  29.3757915  48.2084611  20.8266857  29.0381110  46.1030341  20.6333091
  28.1942511  45.1958074  20.4058151  30.2848282  45.8912313  20.6448949
  26.6619069  49.0459996  20.9647028  26.3456639  50.0574267  20.3289528
  26.4438451  48.9821540  22.2834053  26.7143031  48.1855176  22.8415167
  25.8507382  50.1258658  22.9141190  25.1714921  50.5678818  22.2039048
  25.0200365  49.7485039  24.1482735  25.6818010  49.2928779  24.9180901
  24.2692026  48.9813285  23.8383981  24.3397068  50.8914594  24.6745613
  23.5079869  50.9050311  24.1935836  26.9225913  51.1243441  23.3104718
  27.9615076  50.7367130  23.8493612  26.7103279  52.4211271  23.0883713
  25.6613763  52.9825986  22.2226035  24.6478835  52.6293180  22.5173573
  25.8577973  52.7244693  21.1542760  27.6461779  53.4364882  23.5585115
  28.6587630  53.1168025  23.3756447  27.2401806  54.6943067  22.7848966
  27.8406583  54.7643837  21.8498692  27.3765369  55.6190665  23.3812131
  25.7718798  54.4824451  22.4273529  25.1361619  54.7962743  23.2819664
  25.4988408  55.0470892  21.5124673  27.5383781  53.6771598  25.0446725
  28.3649975  54.3900094  25.6107669  26.5501972  53.0699479  25.7241604
  25.9022707  52.4751366  25.2461646  26.3354779  53.2027962  27.1464451
  26.7968905  54.1158388  27.4961632  24.8314534  53.1947158  27.4792704
  24.6564111  53.1826582  28.5745792  24.3437286  52.3093104  27.0167158
  24.1927275  54.4234839  26.9548013  24.2303308  55.6210878  27.6884955
  24.7464956  55.6516848  28.6323926  23.5948282  56.7713883  27.2061012
  23.6037263  57.6814243  27.7810360  22.9560274  56.7334040  25.9714112
  22.2437602  57.8491648  25.5026715  22.4378015  58.5563280  26.1213146
  23.5231248  54.3836265  25.7344278  23.4755305  53.4755911  25.1547203
  22.9507496  55.5455707  25.2457745  22.4863229  55.5120814  24.3072096
  26.9890394  52.0823927  27.9139724  26.5076201  51.6239028  28.9420224
  28.1170591  51.5572590  27.4336964  28.5611449  51.9655050  26.6404723
  28.7387175  50.4073837  28.0371694  27.9761138  49.6548307  28.2018138
  29.7982581  49.8851802  27.0463414  30.5951646  50.6455669  26.9056600
  29.3136744  49.6868171  26.0648993  30.4507696  48.6184444  27.4948044
  29.8659969  47.3804887  27.1917802  28.9231703  47.3407037  26.6661790
  30.5044102  46.1915953  27.5569124  30.0483694  45.2456713  27.3147223
  31.7154856  46.2454601  28.2493303  32.3525779  45.0684038  28.6481130
  31.9050153  44.3384017  28.2131171  31.6852120  48.6554528  28.1619597
  32.1608175  49.5995004  28.3779597  32.3082679  47.4690135  28.5538595
  33.2485819  47.4916887  29.0824582  29.3479287  50.7191626  29.3897850
  29.1824587  49.9849082  30.3649585  30.0727598  51.8504548  29.4886036
  30.1289055  52.4988022  28.7367172  30.8236516  52.1542527  30.6907687
  31.3401498  51.2550177  31.0013151  31.8343353  53.2964307  30.4732776
  32.4087113  53.4780003  31.4084582  31.3006264  54.2254416  30.1793022
  32.8370160  52.9842012  29.4129147  33.7537149  51.9341285  29.5698840
  33.7286804  51.3228541  30.4605886  34.7252994  51.6938355  28.5911464
  35.4185220  50.8727225  28.7096833  34.8057329  52.5208454  27.4648935
  35.5644347  52.3458877  26.7171318  32.9361024  53.8169711  28.2883576
  32.2699620  54.6605789  28.1893503  33.9092360  53.5834015  27.3140988
  33.9756767  54.2293416  26.4531709  29.9427892  52.5708901  31.8416048
  30.1158566  52.1326952  32.9778109  28.9344200  53.4185036  31.5481369
  28.8035850  53.7573515  30.6205972  27.9826935  53.8838554  32.5328736
  28.5279470  54.3337450  33.3498445  27.0538309  54.9009177  31.8470182
  26.4577878  54.3877328  31.0620990  27.7092748  55.6569192  31.3540929
  26.0790380  55.6927279  32.7272077  25.3969274  54.9992600  33.2743309
  26.8348997  56.5656236  33.7255783  27.6202174  57.1522180  33.2034420
  27.3108535  55.9352128  34.5050490  26.1360898  57.2804221  34.2106084
  25.2372608  56.5801231  31.8055820  24.6886465  55.9448100  31.0781251
  25.9052078  57.2714219  31.2441738  24.5087303  57.1709155  32.3962762
  27.2008603  52.7324108  33.1074710  26.9964465  52.6023293  34.3106582
  26.8016006  51.7975610  32.2407468  27.0141780  51.8319518  31.2667113
  26.0629948  50.6445490  32.6868005  25.2705649  50.9895779  33.3406376
  25.4644728  49.9055414  31.5267129  26.2265056  49.3308766  30.9477805
  24.7992212  50.8092101  30.6668197  25.4176359  50.9991318  29.9387233
  24.3642469  49.0231233  32.0622493  23.6867809  49.6373350  32.6926251
  24.7776819  48.1897009  32.6612233  23.7697707  48.6289961  31.2191770
  26.8970989  49.7035924  33.5056384  26.4456653  49.1453826  34.4961094
  28.1777624  49.5174985  33.1558280  28.5856473  49.9843104  32.3700708
  29.0645684  48.7108097  33.9701408  28.5753411  47.7631022  34.1535962
  30.3909712  48.4490148  33.2488184  31.0850556  47.8757531  33.9059345
  30.8694532  49.4144599  32.9669736  30.1292416  47.6943369  32.0679070
  29.8241359  48.3242635  31.3965640  29.3329632  49.2861236  35.3387177
  29.4509746  48.5559684  36.3259031  29.4314923  50.6252699  35.4414963
  29.3563061  51.2258821  34.6414865  29.5834459  51.2942025  36.7128268
  30.4100476  50.8320797  37.2345294  29.8821516  52.7755922  36.4801974
  29.0462841  53.2691909  35.9374134  30.8035910  52.8889793  35.8707135
  30.0346494  53.3033094  37.4461864  28.3740879  51.1642427  37.6143742
  28.4830083  50.7608151  38.7748157  27.1644773  51.3920790  37.0575268
  27.0673650  51.7460946  36.1186590  25.9412462  51.1854395  37.8035204
  26.0233970  51.7026982  38.7545187  24.7127454  51.6896551  37.0171328
  23.7741367  51.2055607  37.3614761  24.8557327  51.4900127  35.9331883
  24.5149696  53.1531873  37.2084734  23.8624519  53.6316319  38.3536753
  23.5363375  52.9398979  39.1145072  23.6224412  54.9991099  38.5124051
  23.1292882  55.3660699  39.3980809  24.0211671  55.8922750  37.5169957
  23.8266162  56.9395534  37.6407016  24.8878008  54.0610116  36.2134281
  25.3440166  53.7064613  35.3146992  24.6569554  55.4259262  36.3664186
  24.9643841  56.1099300  35.5957943  25.7037156  49.7273639  38.1289088
  25.0374584  49.3742697  39.0871815  26.2537220  48.7967765  37.3580140
  26.7779369  49.0483596  36.5439939  26.0285135  47.3929189  37.6151942
  25.0595734  47.2442650  38.0743218  26.1163071  46.6833209  36.2545031
  27.1684388  46.7284957  35.9021877  25.4741868  47.2706245  35.5580897
  25.6523856  45.2324915  36.0929768  26.2229744  44.5598359  36.7707905
  24.1658209  45.0844477  36.3836428  23.5870482  45.7297923  35.6912946
  23.9456768  45.3830132  37.4278262  23.8452249  44.0350153  36.2187373
  25.9240122  44.8332099  34.6373575  27.0074361  44.9335009  34.4158844
  25.3556912  45.5049205  33.9541592  25.5974351  43.7892970  34.4562881
  27.0515520  46.8469731  38.5782015  26.8460094  45.7994002  39.1667645
  28.1609698  47.5677834  38.8179718  28.3480009  48.3857829  38.2769664
  29.1534151  47.1944614  39.8108314  29.1908895  46.1152322  39.9007091
  30.5096208  47.7154189  39.3802610  30.4504551  48.7980289  39.1156531
  30.9286780  46.9817124  38.2400263  30.4717050  47.3835918  37.4889197
  31.5816972  47.5678981  40.4610147  31.5893319  46.5344946  40.8605244
  31.3955181  48.2854051  41.2888170  32.5835534  47.7900156  40.0341895
  28.8092585  47.7037667  41.1885899  28.9783215  47.0030203  42.1854711
  28.2450826  48.9213375  41.2966614  28.1148187  49.5042726  40.4949021
  27.8367518  49.4802210  42.5709581  28.6980232  49.4892479  43.2252891
  27.3164081  50.9116903  42.3843300  26.4470459  50.9364200  41.6937395
  28.1219638  51.5447127  41.9544569  27.0171864  51.3509492  43.3614113
  26.7854855  48.6387934  43.2662439  26.7954708  48.4511945  44.4852075
  25.8588430  48.0573824  42.4801566  25.8597541  48.1922028  41.4926386
  24.8690239  47.1428868  42.9951943  24.3545903  47.6398175  43.8061677
  23.8680496  46.7728201  41.8958784  24.3746272  46.2716200  41.0450365
  23.3733023  47.6914214  41.5192549  23.0830124  46.0961598  42.3011000
  25.4609120  45.8825371  43.5839112  25.0310177  45.4132900  44.6322136
  26.4968715  45.3094653  42.9427892  26.8659982  45.7046266  42.1048070
  27.1696832  44.1254483  43.4371541  26.4106663  43.3856189  43.6480008
  28.1431248  43.5857920  42.3964808  28.9223849  44.3532265  42.1723350
  28.8417099  42.3090567  42.8840842  28.0944625  41.5753371  43.2581061
  29.5634430  42.5376096  43.6909562  29.3940892  41.8407901  42.0372981
  27.4078800  43.2668022  41.0851277  28.1543115  42.9017681  40.3431287
  26.9607222  44.1941856  40.6948743  26.2985329  42.2284278  41.2341101
  25.5307833  42.5886328  41.9523738  26.7187581  41.2683866  41.6027095
  25.8098246  42.0590266  40.2520934  27.8429319  44.3738884  44.7659686
  27.8070505  43.5485983  45.6809140  28.4637218  45.5542495  44.9402615
  28.4696096  46.2409588  44.2079266  29.0971724  45.9162551  46.1922678
  29.7694391  45.1127279  46.4565969  29.8902077  47.2072724  46.0534453
  29.2138593  48.0430642  45.7517434  30.5678355  47.5555925  47.3872496
  31.2709774  46.7463115  47.6742028  29.8269211  47.7104254  48.1950654
  31.1469348  48.4900239  47.2773123  30.9721880  47.0493163  44.9722719
  30.5466832  46.6023809  44.0529411  31.7439482  46.3627235  45.3584752
  31.6519301  48.3586611  44.5992172  32.2862907  48.7190776  45.4355253
  30.8888021  49.1301411  44.3615716  32.3036029  48.2038548  43.7127121
  28.1053160  46.0238346  47.3307473  28.2784584  45.4480531  48.4113866
  26.9773894  46.7115834  47.0939064  26.8250755  47.1778731  46.2191890
  25.9182955  46.8037500  48.0710999  26.3503833  47.1564993  48.9955603
  24.8286129  47.7737062  47.5979486  23.9673325  47.7467496  48.3062777
  24.4681303  47.4656590  46.5906106  25.3202243  49.2225549  47.5193524
  26.1729347  49.2962500  46.8026375  24.1838955  50.1101689  47.0201592
  23.3252724  50.0433998  47.7238072  23.8559624  49.7698894  46.0144801
  24.5252657  51.1653411  46.9617499  25.8020927  49.7018007  48.8875438
  26.7485557  49.1893043  49.1613993  25.0308006  49.4697802  49.6547667
  25.9832354  50.7958048  48.8653975  25.2964737  45.4746998  48.4073221
  24.9856658  45.1804413  49.5616557  25.1164416  44.6136169  47.3954115
  25.3994082  44.8324756  46.4541990  24.5494072  43.3115457  47.6148846
  23.6434888  43.4472899  48.1881794  24.2438883  42.6165657  46.2864899
  24.1274094  41.5201536  46.4523039  25.0863053  42.7742549  45.5829762
  22.9446704  43.1020530  45.6400462  22.9481568  44.2146911  45.5494398
  22.8148180  42.5100647  44.2383859  22.9704896  41.4111294  44.2920803
  23.5794830  42.9487713  43.5648687  21.8025541  42.7151153  43.8299669
  21.7636342  42.6633260  46.5055570  21.7473583  43.2407664  47.4525312
  21.8634640  41.5816495  46.7417487  20.8130133  42.8280688  45.9605835
  25.4001448  42.4208054  48.4663947  24.8974846  41.7448659  49.3581776
  26.7276737  42.4214679  48.2667361  27.1485579  42.9729392  47.5440005
  27.5976945  41.6624606  49.1414559  27.2121020  40.6539525  49.1854637
  29.0453826  41.6258418  48.6327814  29.7415881  41.3509368  49.4571936
  29.3083372  42.6397920  48.2627170  29.4768265  39.2990363  47.7563261
  29.5207693  38.8755773  48.6506828  29.2334952  40.6330340  47.5274170
  29.6765635  38.7060930  46.5545261  29.8631508  37.6325320  46.4446775
  29.6079155  39.5865417  45.5793082  29.3262957  40.7927852  46.1842503
  29.2135940  41.6768626  45.5788797  27.5889120  42.1415103  50.5706000
  27.6167953  41.3388160  51.5052156  27.5196202  43.4668390  50.7761132
  27.4764268  44.1065575  50.0072733  27.4091310  44.0369820  52.1074639
  28.2270655  43.6474975  52.6917425  27.5089130  45.5509125  52.0667467
  26.6544936  45.9935538  51.5060746  28.7101537  45.9394842  51.4154548
  28.6280052  45.6795083  50.4911151  27.5523636  46.1274233  53.4837321
  28.3234500  45.6067548  54.0912262  26.5658675  46.0196899  53.9801720
  27.8125180  47.2079723  53.4448498  26.1516210  43.6041901  52.8343669
  26.1658152  43.2546260  54.0147236  25.0065199  43.5709050  52.1314113
  24.9792358  43.8389116  51.1640440  23.7580620  43.1261385  52.7225983
  23.6698544  43.5547398  53.7099338  22.5700950  43.5372450  51.8350390
  21.6140641  43.1869458  52.2745629  22.7061941  43.1154274  50.8145825
  22.4660668  45.0188360  51.6982351  22.8478005  45.8734600  52.7444418
  23.2405635  45.4796902  53.6660468  22.7556123  47.2547465  52.6039302
  23.0561141  47.8930392  53.4201837  22.2713124  47.8011448  51.4139997
  22.1902661  48.8711373  51.3123952  21.9829924  45.5748474  50.5024518
  21.6953406  44.9281728  49.6850502  21.8923497  46.9627625  50.3589361
  21.5255375  47.3852252  49.4373720  23.6826551  41.6395480  52.9397163
  23.2076349  41.1507035  53.9674781  24.2059621  40.8770670  51.9673431
  24.5614958  41.2874900  51.1211313  24.2769837  39.4489854  52.0461048
  23.2794316  39.0659479  52.2218499  24.8486914  38.8640800  50.7450496
  25.1387097  37.8156325  50.9088580  25.7362737  39.4691180  50.4566933
  23.9087109  38.8388212  49.5971057  22.5435951  38.8078986  49.6504767
  21.9546704  38.8115571  50.5601577  22.0442887  38.8089577  48.3808297
  21.1015956  38.7976118  48.1317353  23.0637109  38.8345147  47.4822115
  24.2737584  38.8424226  48.2120899  25.4935660  38.8658252  47.5397399
  26.4377763  38.8834354  48.0532921  25.4734064  38.9100065  46.1457706
  26.4099673  38.9370533  45.5972385  23.0447574  38.8488350  46.1047466
  22.1280734  38.8373987  45.5379223  24.2736075  38.8861512  45.4459228
  24.3027184  38.8892434  44.3674579  25.0915444  38.9789969  53.2115457
  24.7216013  38.0144770  53.8593419  26.2099755  39.6535529  53.5369460
  26.4762065  40.4835390  53.0397505  27.0291826  39.2665474  54.6788588
  27.9030497  39.8956247  54.6855918  27.2648444  38.2184445  54.5710634
  26.3535793  39.4320331  56.0152538  26.4403497  38.5556169  56.8769734
  25.6087126  40.5414212  56.2000756  25.5550073  41.2444368  55.4944012
  24.8175711  40.7673235  57.3942886  25.4656252  40.7249228  58.2534158
  24.1347757  42.1335110  57.3400058  23.6346382  42.2754968  56.3531997
  23.0839179  42.2859842  58.4524659  23.5227302  42.0011402  59.4338961
  22.1983787  41.6508816  58.2456159  22.7494124  43.3442834  58.5111232
  25.1979557  43.2281411  57.4926608  25.9400236  43.1637815  56.6712305
  25.7139309  43.1184194  58.4703470  24.7083595  44.2259741  57.4584553
  23.7825801  39.6905108  57.5984530  23.7124193  39.0522993  58.6494741
  22.9874763  39.4051685  56.5575309  23.0709596  39.8930373  55.6877980
  21.9256297  38.4329144  56.6724176  21.3985971  38.6099313  57.6021227
  20.9639338  38.5916347  55.5071117  21.4986431  38.4539519  54.5389561
  19.8248434  37.5774622  55.5996865  19.3627867  37.5990031  56.6103493
  20.1918090  36.5547167  55.3823516  19.0420501  37.8463550  54.8595581
  20.3665918  40.0084760  55.5344960  21.1594274  40.7727255  55.4202232
  19.8211548  40.1779739  56.4875282  19.6476067  40.1190399  54.6926058
  22.4696897  37.0244146  56.7912401  21.9320478  36.1803704  57.5055657
  23.5988453  36.7380075  56.1215109  24.0528426  37.4438107  55.5730980
  24.2394563  35.4421541  56.1546101  23.5159342  34.6956245  55.8563404
  25.4388518  35.4758369  55.1829667  26.2599246  36.1096160  55.5818643
  25.1009626  35.8783841  54.2139824  25.9727320  34.1269408  54.8663862
  25.4377886  33.4000167  53.7976190  24.6086582  33.7957156  53.2317255
  25.9833015  32.1620409  53.4488005  25.5814792  31.6165463  52.6098262
  27.0512801  31.6345138  54.1812310  27.4493371  30.6677931  53.9215803
  27.0633137  33.6047479  55.5626174  27.5009751  34.1597960  56.3531948
  27.5991113  32.3600277  55.2398254  28.4310166  31.9685129  55.8024193
  24.7322798  35.0856118  57.5409840  24.4819980  33.9978480  58.0611291
  25.4295190  36.0312634  58.2041304  25.6514647  36.9297798  57.8106348
  25.9371598  35.7556103  59.5263239  26.3678217  34.7592901  59.5295575
  27.0086799  36.7615410  60.0116933  27.2045910  36.5999184  61.0967018
  26.6419229  37.7946954  59.8401811  28.3388278  36.6294093  59.3289825
  28.5491783  35.7864612  58.2338020  27.7385731  35.1875051  57.8986121
  29.7912705  35.6879188  57.6092406  29.9232326  35.0412997  56.7571634
  30.8733297  36.4059769  58.1189389  31.8445324  36.3137871  57.6574649
  29.4375621  37.3294159  59.8418059  29.3104669  37.9439220  60.7191300
  30.6964365  37.2253574  59.2397640  31.5262796  37.7845106  59.6382840
  24.8284518  35.7101247  60.5293958  24.8931880  34.9186236  61.4587729
  23.7638244  36.5112727  60.3514959  23.6870598  37.1491784  59.5798834
  22.6473502  36.4560159  61.2762048  23.0595411  36.4809529  62.2779665
  21.7060792  37.6582074  61.0759232  21.2115882  37.5698790  60.0882697
  22.3090151  38.5883154  61.0913680  20.6402917  37.7138563  62.1748413
  20.9568827  38.1852068  63.2942197  19.5051074  37.1941104  61.9384832
  21.8629968  35.1617094  61.1749011  21.4119876  34.5914153  62.1705565
  21.7138059  34.6250588  59.9487619  22.0302484  35.1027941  59.1233866
  21.0664749  33.3509867  59.7654818  20.1759119  33.3308631  60.3787803
  20.6872466  33.1486036  58.2932737  21.5923600  33.1807846  57.6499795
  19.9950873  33.9536259  57.9662987  20.1845196  32.1673675  58.1526416
  21.9349663  32.1948132  60.2159344  21.4276189  31.1393630  60.5984379
  23.2691467  32.3764848  60.2403906  23.7044334  33.2017354  59.8715686
  24.1215120  31.3775520  60.8370706  23.7409422  30.3990852  60.5752208
  25.5730132  31.5058902  60.3361142  26.2117708  30.8226438  60.9356058
  25.9133866  32.5491622  60.5153641  25.7698521  31.0868786  58.5784052
  25.1374436  32.1748818  58.1486794  24.1218950  31.4152957  62.3490191
  24.2989915  30.3744746  62.9800987  23.8722439  32.5866188  62.9743262
  23.7905613  33.4499298  62.4697640  23.7469678  32.6474934  64.4177009
  24.5902422  32.1418958  64.8706252  23.6874382  34.1082138  64.9117054
  23.4246121  34.1232727  65.9966147  22.8997024  34.6421567  64.3328294
  24.9925659  34.9120816  64.7508495  24.8089362  35.9762807  64.9942799
  25.3426785  34.8447309  63.7055800  26.1032778  34.4008966  65.6459841
  25.8205753  33.8991582  66.7530694  27.2766816  34.4198546  65.1780016
  22.4862543  31.9755590  64.9178862  22.5008047  31.0500589  65.7235634
  21.3188690  32.3963488  64.3970145  21.2973148  33.1108430  63.6939654
  20.0458120  31.9408990  64.8954007  20.0931119  31.9046476  65.9761170
  18.9043502  32.8924111  64.4575965  17.9259885  32.3571870  64.4637503
  19.1149908  33.2394438  63.4210756  18.7174006  34.1202045  65.3494551
  18.8975778  33.8354866  66.4101538  17.6623483  34.4621607  65.2569164
  19.6443304  35.2565159  64.9549902  19.5715157  35.5098260  63.8727995
  20.6887928  34.9501299  65.1651365  19.2479445  36.4115401  65.8202066
  19.8776742  36.6830574  66.5421541  18.3501714  37.3150500  65.4426085
  17.6147353  37.1174143  64.3665313  16.8944116  37.7490270  64.1496492
  18.0033763  36.5151856  63.6776216  18.0892787  38.3445025  66.2232604
  17.4877304  39.0485120  65.8863341  18.6338982  38.3993154  67.0457245
  19.6592810  30.5515260  64.4631235  18.6365509  30.0463262  64.9268967
  20.4199812  29.9409482  63.5332496  21.3027161  30.3401333  63.2949366
  20.0832409  28.6885308  62.8859793  20.8221119  28.5352441  62.1099297
  20.1375579  27.5081767  63.8795357  19.3067955  27.6370513  64.6084837
  21.0965175  27.5866866  64.4406061  20.0326837  26.0924093  63.2839933
  20.8843263  25.9249983  62.5998234  19.0919044  25.9965754  62.6989255
  20.0602953  25.0559505  64.4119314  19.2972654  25.3198585  65.1748178
  21.0595356  25.0647024  64.9041683  19.7593206  23.6816261  63.9020149
  18.8061550  23.3876352  63.8635984  20.6854953  22.8315629  63.4791377
  21.9562157  23.1746844  63.3961782  22.2120009  24.1131386  63.6173225
  22.6028860  22.5392683  63.0023031  20.3146247  21.6175666  63.0956154
  19.3407440  21.4002982  63.0274572  20.9693392  21.0347934  62.6358020
  18.7417849  28.8045610  62.1834196  17.7456468  28.1419163  62.4608998
  18.7009270  29.7293740  61.2225010  19.4717111  30.3586916  61.1146976
  17.6398345  29.8183297  60.2600248  16.8609541  29.1058882  60.5028657
  17.0164728  31.2189014  60.1948631  16.3647736  31.3038076  59.2935214
  17.8316368  31.9725094  60.1150473  16.1655777  31.5414344  61.4241154
  16.7945895  31.5183489  62.3400865  15.3964140  30.7396207  61.5368410
  15.4341289  32.8718203  61.2853169  14.6844870  32.9835819  62.1002132
  14.9480990  32.9157937  60.2791348  16.4256745  33.9808108  61.3912015
  17.3699641  33.7859782  61.6352733  16.0877540  35.2394466  61.1517761
  14.8478129  35.5664198  60.8291554  14.1981081  34.8377387  60.6665891
  14.6443044  36.5089978  60.5924662  16.9812180  36.1985117  61.2667484
  17.9566433  36.0544364  61.4953356  16.7648520  37.1515888  61.1015184
  18.1823891  29.4425605  58.9133376  18.5729316  30.2748429  58.0978899
  18.1761843  28.1425067  58.6133469  17.8303909  27.4733294  59.2680784
  18.8565340  27.6335440  57.4452755  19.7113533  28.2484856  57.2025919
  19.2871239  26.1662844  57.6882023  19.6612639  25.7067577  56.7465389
  18.4168709  25.5855930  58.0718623  20.3968048  26.0613701  58.7002198
  21.2724446  27.1328422  58.9569378  21.1731532  28.0750470  58.4498788
  22.3018406  27.0159129  59.8906353  22.9491059  27.8604268  60.0750283
  22.4801042  25.8146454  60.5696669  23.4929278  25.7243965  61.5348655
  23.9563396  26.5675127  61.5055045  20.5882782  24.8569022  59.4000329
  19.9298458  24.0185125  59.2213554  21.6299485  24.7333921  60.3268747
  21.7702901  23.8082367  60.8551426  18.0084999  27.7155671  56.2102487
  18.4303670  27.3377042  55.1254251  16.7991283  28.2808205  56.3097719
  16.4203984  28.5338937  57.1935527  16.0424233  28.6036793  55.1243990
  16.2272430  27.8530643  54.3695140  14.5496069  28.6481831  55.4286674
  14.2741022  27.6071305  55.6067276  13.9423213  28.8692744  54.5299983
  14.1723410  29.5598296  56.5706775  14.2948223  29.4107584  57.9385056
  14.4999233  28.5021597  58.4761522  13.7398876  30.4545623  58.5803376
  13.5745761  30.4882103  59.5386014  13.3933828  31.3903190  57.6750776
  13.6688806  30.8799419  56.3834623  13.4538776  31.6708159  55.2616142
  13.6590831  31.3165948  54.2603436  12.9963081  32.9695760  55.4659662
  12.8373063  33.6086246  54.6094877  12.9186753  32.6603716  57.8712963
  12.7146207  33.0411222  58.8550407  12.7265123  33.4514995  56.7429239
  12.3521837  34.4565834  56.8605931  16.4156228  29.9345689  54.5375747
  16.4261841  30.0978561  53.3226120  16.7979101  30.9158316  55.3789903
  16.7387423  30.8146076  56.3690302  17.2678205  32.1855698  54.8794295
  16.6050508  32.5204970  54.0922599  17.3074846  33.2165391  56.0144851
  17.8315267  32.8069117  56.9028676  16.2698113  33.4936284  56.3006049
  17.8406421  34.1346264  55.6827493  18.6454908  32.0535954  54.2701253
  19.0108352  32.7627576  53.3367352  19.4176715  31.0568924  54.7327839
  19.1213311  30.5176073  55.5158929  20.6761737  30.6683953  54.1413446
  21.3193366  31.5356396  54.1507052  21.2623231  29.5080326  54.9621632
  20.6494360  28.5962835  54.8034009  21.2018236  29.7966309  56.0373459
  22.7278582  29.1578228  54.6825842  22.8952320  28.9818713  53.5923478
  23.5902169  30.3203846  55.1581985  23.4080831  30.4853592  56.2434370
  23.3179970  31.2438746  54.6053499  24.6627333  30.0948811  54.9971968
  23.1178094  27.8862582  55.4429544  22.4668295  27.0418212  55.1318282
  22.9918832  28.0499526  56.5352093  24.1768974  27.6272610  55.2360125
  20.5315226  30.2378989  52.6978816  21.3856737  30.5132562  51.8573166
  19.4066031  29.5716111  52.3582897  18.7143968  29.3435391  53.0440417
  19.1198700  29.2357201  50.9759082  18.2965289  28.5411268  50.9695291
  20.0180630  28.8243025  50.5386805  18.7181198  30.4272903  50.1495608
  19.0465216  30.5278913  48.9706134  18.0065134  31.4019141  50.7365441
  17.7514460  31.3515129  51.7016824  17.5797347  32.5668984  49.9914977
  17.1977237  32.2422589  49.0322608  16.4715285  33.3225266  50.7529332
  16.5391331  34.4112957  50.5285088  16.6339073  33.1877346  51.8444602
  15.0255462  32.9033726  50.4230758  14.8694066  32.9773819  49.3206930
  14.6785071  31.4804170  50.8687511  14.8109520  31.3856985  51.9662718
  15.3347511  30.7458367  50.3595941  13.6180714  31.2558252  50.6232456
  14.0652451  33.8773530  51.1044727  14.2464711  34.9091312  50.7382209
  14.2309971  33.8561302  52.2046153  13.0141619  33.5900133  50.8924572
  18.7130761  33.5229666  49.6616849  18.6771618  34.2077136  48.6363701
  19.7676161  33.5835295  50.4996423  19.7756696  33.0624169  51.3552260
  20.9445320  34.3693266  50.1813014  20.6107341  35.3657984  49.9253414
  21.9025845  34.4358584  51.3624083  22.1692082  33.4056523  51.7009477
  23.1839583  35.1909122  50.9785104  22.9326591  36.1570231  50.4921811
  23.8042608  34.5807196  50.2861907  23.7850560  35.3990322  51.8884874
  21.2209866  35.1566683  52.5319210  20.3179798  34.6049537  52.8526909
  20.9199268  36.1844822  52.2395651  21.9179157  35.2091464  53.3957460
  21.6589482  33.8424394  48.9534727  21.9802352  34.5757751  48.0175161
  21.8453230  32.5147751  48.8844096  21.5524922  31.9119195  49.6259367
  22.4912127  31.8815160  47.7560156  23.3912685  32.4234622  47.5217131
  22.8704881  30.4551854  48.0883639  21.9457570  29.9484344  48.4451929
  23.6842631  29.7729512  46.9363904  24.5313159  30.3873271  46.6026007
  23.1602497  29.6195255  45.9738474  23.9649376  28.7430214  47.2575172
  23.7059921  30.3847418  49.3538108  23.1621861  30.8253322  50.2136791
  24.6495747  30.9284239  49.1749653  23.9078522  29.3133670  49.5831431
  21.6236628  31.9764754  46.5283528  22.1092374  32.2028693  45.4181068
  20.2757780  31.8756552  46.7043988  19.8780398  31.6756725  47.6038478
  19.3274814  32.1325758  45.6400667  18.3090040  31.9593439  45.9586457
  19.5214174  31.6212127  44.7403270  19.6256938  33.4356605  45.1043274
  19.7626655  33.5780927  43.8952721  19.7650709  34.4711500  45.9661715
  19.5911790  34.3256948  46.9390658  19.9276450  35.8735068  45.5370054
  19.4310582  36.1508396  44.6507328  19.6645397  36.9042768  46.6582817
  19.8082024  37.9265146  46.2350968  20.3427216  36.6195364  47.4652096
  18.4146068  36.8878848  47.3406958  18.1042531  35.9742761  47.4437370
  21.1025132  36.1216248  44.7570138  21.0792341  36.8329190  43.7488455
  22.1493564  35.4602180  45.1681292  22.0772278  34.8731382  45.9759030
  23.3666906  35.5539842  44.4471730  23.5743976  36.6089811  44.3265451
  24.4426141  34.8544815  45.2592890  24.5102847  33.7755636  45.0234619
  24.2848999  34.9997362  46.3419390  26.1700172  35.4894144  43.7198757
  25.7732412  35.1901257  42.8509983  25.7328083  35.4246488  44.9936253
  27.3586730  35.9911651  43.7892750  27.7747007  36.0220984  42.7936271
  27.7683110  36.2787284  45.0097008  26.7195291  35.9109116  45.7884913
  26.8045020  36.0336190  46.8534358  23.2832339  34.9440320  43.0623803
  23.7267629  35.5243075  42.0700080  22.6641015  33.7567427  42.9552049
  22.3344710  33.2515328  43.7593080  22.3887977  33.1545310  41.6732612
  23.3133918  33.0249920  41.1340528  21.6798228  31.8095909  41.8390538
  20.9199707  31.6593771  41.0340361  21.1273723  31.8265885  42.8078714
  22.5810740  30.5621566  41.7862426  23.1558565  30.4806601  40.8466695
  23.4246244  30.3605711  43.0345994  22.7977440  30.2242902  43.9459235
  24.0355140  31.2588281  43.1706355  24.0529941  29.4527609  42.9061865
  21.6530177  29.4309603  41.8207442  20.8406526  29.4850100  41.0613768
  21.2258032  29.6793750  42.8159559  22.0283010  28.3979235  41.9126692
  21.5174819  34.0090293  40.8016739  21.7226236  34.1049734  39.5989064
  20.4940465  34.6477755  41.3597549  20.2916843  34.5828834  42.3438630
  19.6907595  35.4718773  40.5047507  19.2964781  34.8669769  39.7043323
  18.5539679  35.9922149  41.2393311  18.8111844  36.4981565  42.2027525
  18.1250428  34.9622614  41.3357817  17.5012659  36.7846337  40.5134189
  17.9162822  37.6732867  40.0419098  16.9605939  35.8227301  39.4732082
  16.6405059  34.8441966  39.8921961  17.6693608  35.5651190  38.6860069
  16.1584274  36.3600866  38.9859489  16.4493182  37.3968752  41.4128856
  16.7672329  38.0242085  42.2619240  16.1096598  36.5195352  41.9243149
  15.5752028  37.8360244  40.8792119  20.3083233  36.6744568  39.9602971
  20.1177891  37.0089326  38.7979346  21.0761909  37.3789989  40.7882723
  21.2321062  37.1167036  41.7500513  21.7214162  38.5744131  40.3144605
  20.9963759  39.1499304  39.7554467  22.2588925  39.4077125  41.4454850
  22.7616565  40.3279240  41.0664548  23.1659080  38.6539342  42.2347102
  23.8817852  38.3705741  41.6522603  21.0786067  39.8257343  42.3376356
  20.5556558  38.9447110  42.7603282  20.3488084  40.4221875  41.7529427
  21.4456366  40.4347669  43.1851950  22.8322845  38.2599674  39.3494499
  23.0779523  39.0143449  38.4149661  23.5053859  37.1058379  39.5042517
  23.3848869  36.4888561  40.2902407  24.4783168  36.7206470  38.4979975
  24.9662940  37.6097641  38.1153950  25.5594133  35.7865010  39.0619637
  26.2236012  35.4214579  38.2432972  25.0717402  34.9172077  39.5570268
  26.3437685  36.4920977  40.0208790  26.7455983  37.2228955  39.5311814
  23.8563751  36.0530799  37.2961005  24.4957106  35.9058399  36.2611889
  22.5711437  35.6599283  37.3683030  22.0632400  35.7102612  38.2319654
  21.8876340  35.1264596  36.2044531  21.0846474  34.5000077  36.5538425
  22.5935024  34.5907397  35.5827695  21.2937740  36.2264855  35.3790028
  21.2592388  36.1742311  34.1540168  20.8378855  37.3188077  36.0122229
  20.8119087  37.3743066  37.0164041  20.2534378  38.4189387  35.2778417
  19.5888318  38.0160418  34.5248645  19.4808244  39.3453893  36.2099894
  19.1588392  40.2628050  35.6589198  20.1386877  39.6500201  37.0531485
  18.2218886  38.6833300  36.7698584  18.4589195  37.6842135  37.2003031
  17.6543692  39.5612651  37.8737790  17.9043123  40.6179295  37.6475452
  18.1132467  39.3078426  38.8473988  16.5504266  39.4479746  37.9282590
  17.1942312  38.4711845  35.6623996  17.5958428  37.7955414  34.8807869
  16.9211865  39.4409914  35.1980350  16.2850760  38.0055346  36.0854486
  21.2514559  39.2356286  34.5105106  20.8867477  39.9959085  33.6185631
  22.5523417  39.0349883  34.7563076  22.8677471  38.4974364  35.5390097
  23.5695807  39.6433306  33.9275964  23.2367599  40.6085477  33.5746314
  24.8784872  39.8048530  34.6673041  25.6606453  40.2796020  34.0297378
  25.3484304  38.5583985  35.1485455  25.2184617  37.8924851  34.4595533
  24.6614887  40.6969988  35.8891144  23.9139363  40.2551139  36.5771235
  24.2988288  41.6952687  35.5683570  25.6062089  40.8233148  36.4481063
  23.8790676  38.7945470  32.7181072  24.7972053  39.1075925  31.9764774
  23.1413930  37.7002796  32.4663434  22.4718206  37.3472726  33.1263106
  23.3357330  36.9216108  31.2554953  24.3187994  37.1003596  30.8530339
  23.1183042  35.4203026  31.5226552  23.0996313  34.8468588  30.5737523
  22.1636956  35.2812739  32.0704777  24.2052366  34.8305928  32.3573205
  25.4745104  35.4188314  32.4418146  25.7080811  36.3262234  31.9229439
  26.4701324  34.8424789  33.2178136  27.4389331  35.2813751  33.2789200
  26.2218107  33.6712870  33.9183367  26.9984799  33.2463519  34.5181203
  23.9638396  33.6417535  33.0634358  22.9951549  33.1727202  33.0104686
  24.9671471  33.0710819  33.8506927  24.7814538  32.1659034  34.4021692
  22.4175383  37.3328266  30.1358428  22.5043698  36.8436288  29.0098321
  21.5613630  38.3265884  30.4014454  21.4526656  38.6694948  31.3345617
  20.7221643  38.9316677  29.3920703  20.6329941  38.2762718  28.5413732
  19.3317161  39.2718173  29.9826864  18.8360138  40.0251401  29.3298969
  19.4810593  39.7117833  30.9944658  18.2817499  38.1583750  30.1322521
  18.2332407  37.5386632  29.2075842  18.5650775  37.2606544  31.3311499
  18.5746322  37.8596543  32.2656251  19.5290406  36.7342880  31.2052886
  17.7657394  36.5079574  31.4229477  16.9153618  38.8290265  30.3193486
  16.6743932  39.4584387  29.4377178  16.9312867  39.4880699  31.2153781
  16.1172380  38.0666497  30.4451634  21.3295609  40.2355579  28.8799929
  20.6476351  41.1000827  28.3351901  22.6423394  40.4365585  29.0517554
  23.2792485  39.6763496  29.1024203  23.1419661  41.7552281  29.3755885
  22.4581264  42.1643315  30.1161482  24.5534751  41.6572163  29.9649197
  25.3298899  41.7462926  29.1770950  24.6855617  40.6746169  30.4315530
  24.7298293  42.7451077  31.0256983  23.8715568  43.5526922  31.3587618
  25.9390512  42.8153441  31.5725771  26.5962225  42.0799334  31.3542348
  26.1394047  43.4637876  32.2908042  23.1761197  42.7912205  28.2737309
  23.0849150  43.9573477  28.6349008  23.2402219  42.5460483  26.9643631
  23.8668917  41.3679379  26.3384319  23.1103231  40.5591353  26.2294054
  24.7483767  40.9868130  26.9062464  23.0884538  43.6548436  26.0235730
  23.7944312  44.4332979  26.2757931  23.3471517  43.0069453  24.6659191
  23.7834784  43.7244711  23.9469978  22.4220512  42.6028191  24.2113316
  24.3023053  41.8583343  24.9600449  24.2276404  41.0735634  24.1800679
  25.3323333  42.2736399  25.0110349  21.7185422  44.2951482  26.0862569
  21.5692255  45.4761614  25.7714249  20.7005869  43.5258741  26.5028122
  20.8542347  42.5869783  26.8137246  19.3846902  44.0510775  26.7303094
  19.2229176  44.9072533  26.0879487  18.3668697  42.9572998  26.3680546
  18.6048326  42.0476765  26.9648680  18.5030655  42.7021895  25.2960033
  16.9340969  43.2838112  26.5627287  16.3217240  44.4957592  26.3851585
  16.8345642  45.4018269  26.0937839  14.9735633  44.3605158  26.5982726
  14.2966199  45.0848402  26.6192235  14.7166751  43.0543007  26.9011718
  15.9192234  42.3314993  26.8701859  15.9182185  40.9503176  27.0954636
  16.8314979  40.3759501  27.0820372  14.6998347  40.3219188  27.3715521
  14.6685428  39.2568962  27.5745356  13.5422005  42.4228458  27.1735993
  12.6663155  43.0006200  27.1879143  13.5217386  41.0525431  27.4211278
  12.5836297  40.5620220  27.6576425  19.2626636  44.5337334  28.1687817
  18.8468994  43.8253619  29.0840517  19.6020337  45.8110622  28.3902346
  19.8275574  46.4225046  27.6366437  19.8687497  46.2794810  29.7300685
  20.4181578  45.5167719  30.2698201  20.6610541  47.6051144  29.7312068
  20.8071985  47.9503700  30.7783244  20.1043237  48.3708710  29.1525319
  22.0292242  47.4942703  29.1392720  23.0323746  46.7642962  29.7915090
  22.8103126  46.2419454  30.7114236  24.3368171  46.7384861  29.2826434
  25.0964424  46.1639911  29.7880603  24.6454143  47.4527945  28.1238023
  25.9537174  47.4074519  27.6143679  26.3088746  46.5497811  27.8793578
  22.3620745  48.2322521  27.9923429  21.6123176  48.8350738  27.5080821
  23.6626824  48.2056637  27.4802292  23.9051537  48.7584029  26.5883486
  18.6168343  46.5517316  30.5195256  18.6095949  46.4808058  31.7426816
  17.4829776  46.8583549  29.8649576  17.4302723  46.9152967  28.8687500
  16.2820711  47.2136253  30.5979870  16.5543518  47.8970523  31.3887883
  15.2608335  47.9103205  29.6886692  15.7472873  48.7780202  29.1878738
  14.4168763  48.2965881  30.3066569  14.6776151  46.9846296  28.6078787
  14.1641248  46.1227106  29.0820652  15.5017865  46.6073960  27.9738560
  13.6654750  47.6916516  27.7066160  13.4249544  48.9097402  27.9051657
  13.1740501  47.0143236  26.7604714  15.6358024  46.0181987  31.2737095
  14.9074124  46.1654278  32.2538496  15.9807501  44.7855979  30.8376528
  16.5204235  44.6559625  30.0037728  15.5771897  43.5893737  31.5386586
  14.7688928  43.8144187  32.2198250  15.1141458  42.5262829  30.5366330
  15.9266186  42.2743545  29.8232403  14.2440714  42.9062236  29.9587227
  14.8020255  41.5979046  31.0615637  16.7031538  43.0267523  32.3831813
  16.6695041  41.8733231  32.8034324  17.7270985  43.8448878  32.6844985
  17.7552065  44.7833920  32.3358682  18.9105654  43.3258014  33.3487308
  18.6467817  42.4447163  33.9165731  20.0168827  42.9608623  32.3169300
  20.2357524  43.8443070  31.6803140  19.6511337  42.1396387  31.6668403
  21.2321259  42.5172207  32.9110349  21.0346829  41.6536245  33.3062144
  19.4918654  44.2974394  34.3470803  20.4592348  44.0068021  35.0309784
  18.8947371  45.4746742  34.5492480  18.0615841  45.7029759  34.0612565
  19.5329789  46.4803785  35.3808685  20.3802108  46.0728831  35.9182872
  19.9523552  47.6498257  34.4552649  19.0419790  48.1839459  34.1142734
  20.4450561  47.1781298  33.5690254  20.9455909  48.7135614  34.9545799
  20.5607964  49.1935339  35.8850470  22.3108996  48.0857635  35.2367145
  22.6941326  47.5984216  34.3108906  22.2059806  47.3125965  36.0258300
  23.0397754  48.8586263  35.5588198  21.0913568  49.7968017  33.8709356
  20.1087608  50.2666880  33.6569807  21.4719409  49.3488041  32.9270379
  21.7989886  50.5865824  34.1973111  18.5091401  46.9166995  36.3946705
  18.7922373  47.1521055  37.5619458  17.2329144  46.9540092  35.9810870
  16.9964784  46.7934561  35.0307335  16.1286984  47.2083090  36.8775506
  16.4264021  47.9977702  37.5594939  14.8893278  47.6814657  36.1000561
  13.9766011  47.4840457  36.7046620  14.8149736  47.0949548  35.1554112
  14.9149949  49.1867671  35.7588430  15.2081853  49.7955557  36.6366308
  15.7645725  49.4390201  34.5357571  15.4358591  48.8506986  33.6499823
  16.8242253  49.2642024  34.7680450  15.6291601  50.4852542  34.2827678
  13.5739162  49.7243939  35.3955763  12.8676720  49.4693940  36.2171270
  13.4072351  49.2199911  34.4174177  13.4024677  50.7667837  35.1275555
  15.7482012  46.0427877  37.7729552  15.4328837  46.3041184  38.9360301
  15.8044785  44.7575932  37.4040017  15.6452007  44.2310882  36.0339778
  16.6474539  44.0728071  35.5751716  15.0112358  44.8703918  35.3791486
  15.5931128  43.7158903  38.3983742  14.7063195  43.9364352  38.9715088
  15.4684892  42.4268883  37.5847716  14.7645794  41.7050948  38.0449763
  16.4568890  41.9519161  37.4329274  14.9678647  42.8774414  36.2215149
  15.2467123  42.1425439  35.4370000  13.8644885  43.0002939  36.2678648
  16.7303349  43.6353562  39.3807915  16.5162577  43.2508458  40.5225557
  17.9672829  43.9541267  38.9744106  18.1442060  44.2875590  38.0527314
  19.0795803  43.9326340  39.9016957  19.0197063  42.9982447  40.4443607
  20.3988565  43.9669875  39.1522814  20.3436580  44.7289108  38.3381346
  21.5772201  44.3262154  40.0726086  21.6751858  43.5673196  40.8779384
  21.4473353  45.3301471  40.5238274  22.5234611  44.3397696  39.4903182
  20.6142797  42.5785143  38.5264069  19.7222877  42.3056813  37.9187024
  20.7331745  41.8315494  39.3446609  21.8374011  42.4983876  37.6239659
  22.7755840  42.5534501  38.2167922  21.8279795  43.3279593  36.8847681
  21.8289591  41.5327312  37.0739284  18.9657474  44.9834058  40.9804993
  19.1563874  44.7192253  42.1682413  18.5638834  46.2087706  40.6099458
  18.4229484  46.4560188  39.6510205  18.3119586  47.2192752  41.6081085
  19.1087969  47.1676457  42.3408302  18.2809272  48.6221395  40.9822390
  17.7095776  49.3391716  41.6099850  17.8474726  48.5873816  39.9597175
  19.6888398  49.1132194  40.9011351  20.2770488  49.7127975  42.0263104
  19.7209112  49.8084789  42.9441858  21.5873771  50.1877055  41.9669008
  22.0520408  50.6460085  42.8263154  22.3041625  50.0698902  40.7858721
  23.6060207  50.5534636  40.7721954  24.0285314  50.1211129  40.0099970
  20.4394644  48.9879834  39.7239419  20.0025606  48.5428014  38.8538543
  21.7537011  49.4560327  39.6602748  22.3121431  49.3729538  38.7388088
  17.0650877  46.9708563  42.4198071  16.9896799  47.3625846  43.5822153
  16.0780297  46.2440242  41.8666160  16.0962871  45.9739540  40.9025982
  14.9775529  45.7465517  42.6545573  14.5043642  46.5933956  43.1372000
  14.0125000  45.0017531  41.7116741  14.4720311  44.1595431  41.1843136
  13.5685000  45.7251892  40.9906138  13.2040756  44.4985057  42.2690745
  15.4154911  44.7997585  43.7606134  15.0804792  44.9668887  44.9338973
  16.2682210  43.8189385  43.4128419  16.5238078  43.6854861  42.4503309
  16.8332415  42.8816901  44.3635557  16.0193249  42.4705769  44.9452016
  17.5623235  41.7540871  43.6356651  18.3309726  42.1856918  42.9529231
  18.2372015  40.7782561  44.6080435  17.5149804  40.4523708  45.3853439
  19.1114323  41.2545350  45.0950063  18.5801750  39.8760080  44.0536861
  16.5545861  40.9579657  42.7958557  15.9447465  41.6254207  42.1576773
  15.8736460  40.3814940  43.4580190  17.0996861  40.2492236  42.1359587
  17.7189262  43.5800050  45.3733619  17.7702901  43.2192987  46.5471613
  18.4328961  44.6323039  44.9457884  18.3307087  44.9647897  44.0061419
  19.3103065  45.3863483  45.8259273  19.9095111  44.6765836  46.3746895
  20.2195060  46.2890717  45.0284493  19.6372320  47.0750841  44.4968109
  20.9170296  45.5206989  44.0624080  20.2542174  45.0962553  43.4911960
  21.2610974  46.9458084  45.9332447  21.7669218  46.1769354  46.5562775
  20.7856733  47.6943072  46.5996508  22.0352032  47.4531189  45.3162189
  18.5809147  46.1820183  46.8783028  18.9084419  46.1308687  48.0624705
  17.5106742  46.8953220  46.4827995  17.2761646  46.9890012  45.5124554
  16.6213936  47.5735485  47.4054437  17.2111978  48.2310533  48.0286701
  15.5834170  48.3888683  46.6388402  15.1107485  47.7623347  45.8451562
  14.4819329  48.9241800  47.5639741  14.9367704  49.4319214  48.4413478
  13.8275830  48.0975338  47.9087072  13.8615247  49.6641109  47.0124842
  16.2839447  49.5777856  45.9654247  17.0544683  49.2211525  45.2530820
  16.7627210  50.2204659  46.7348294  15.5361317  50.1822280  45.4076347
  15.9650691  46.6001204  48.3580844  15.8578954  46.8310494  49.5632270
  15.5364732  45.4396306  47.8408830  15.6927670  45.2186058  46.8738146
  14.8953023  44.4347358  48.6576632  14.0816027  44.9043317  49.1951086
  14.3566905  43.3228940  47.7430922  15.1643562  42.8845145  47.1296633
  13.6044299  43.7758429  47.0499779  13.7930954  42.2475807  48.4777567
  14.4112650  41.9774016  49.1580106  15.7963391  43.8233714  49.7063965
  15.4364458  43.6733410  50.8731054  17.0258433  43.4626308  49.3137146
  17.3166172  43.5353713  48.3543357  17.9754170  42.8782044  50.2251906
  17.4821573  42.1050458  50.8009396  19.1494232  42.3098831  49.4036171
  19.7620650  43.1362067  48.9830200  18.7174490  41.7474912  48.5463675
  20.0511375  41.3653723  50.1935720  20.4892506  41.9145040  51.0496493
  20.8887839  41.0450107  49.5369864  19.1652176  39.9241112  50.8113521
  18.6519300  39.2646254  49.2090026  19.4124946  39.4553568  48.4242223
  17.6871558  39.6916210  48.8552152  18.5211235  38.1691411  49.3021127
  18.4753227  43.9024528  51.2168230  18.8236404  43.5697094  52.3494470
  18.4609581  45.1970496  50.8393570  18.2221070  45.4670157  49.9021783
  18.7791692  46.2567521  51.7838669  18.8551700  47.1801826  51.2362470
  19.6951799  45.9934680  52.2906358  17.7245458  46.4359003  52.8347361
  18.0118797  46.6439500  54.0125966  16.4469680  46.3196256  52.4467688
  16.1917979  46.2002210  51.4840826  15.3814606  46.3329283  53.4058848
  15.4373192  47.2389911  53.9873611  14.0694116  46.3055216  52.6741620
  13.9315403  45.3382371  52.1266481  14.0181979  47.1132436  51.9081841
  12.9252561  46.5615555  53.6351635  12.8650432  45.7526694  54.4197747
  12.8371811  47.9220953  54.2175268  12.9340613  48.6347814  53.3692071
  13.6581420  48.0218009  54.9431271  11.8413497  48.0563437  54.6991481
  11.7686986  46.5227734  52.7602422  11.9887464  45.4913139  52.5779263
  11.6187285  47.0232768  51.8060840  10.8322643  46.6788776  53.2285053
  15.4348631  45.1809072  54.3780396  15.2224567  45.3264011  55.5831344
  15.7604308  43.9849487  53.8657135  15.9467603  43.8708112  52.8866061
  15.8538298  42.8302156  54.7112149  15.0017254  42.8375401  55.3788367
  15.8346429  41.5484522  53.8632871  16.7712779  41.5001851  53.2652033
  14.9750497  41.6109695  53.1612420  15.6999267  40.2785247  54.6325913
  15.0715560  40.1172285  55.8277276  14.7344351  40.9364802  56.4393787
  15.0196996  38.8036812  56.1786853  14.6095025  38.4452091  56.9874289
  15.7178133  38.0921319  55.2611315  16.1629034  38.9882722  54.2614578
  16.9000933  38.5203773  53.1901717  17.2441562  39.1950209  52.4320861
  17.1944156  37.1630587  53.1331584  17.7872856  36.7885735  52.3128254
  16.0132312  36.7482759  55.2110973  15.6840775  36.0694060  55.9784936
  16.7573242  36.2929327  54.1241214  17.0051485  35.2471414  54.0489240
  17.0658380  42.8759381  55.6050504  17.0037444  42.4225370  56.7353338
  18.1841182  43.4810626  55.1937451  18.2806061  43.8313265  54.2616807
  19.3051062  43.6304551  56.0941647  19.4372679  42.7127740  56.6545827
  20.5862757  43.9341297  55.3118438  20.4720646  44.8698853  54.7219499
  20.8024828  43.1005718  54.6109457  21.4473446  44.0489656  56.0065782
  19.1004891  44.7267564  57.1128302  19.6182857  44.6529057  58.2227456
  18.3087685  45.7620393  56.7949958  17.9051793  45.8564976  55.8809327
  17.9592462  46.7742960  57.7700589  18.8560860  47.0735094  58.2866300
  17.3192027  47.9784555  57.0566156  16.4455738  47.6300757  56.4639752
  18.0679398  48.4336510  56.3787554  16.8464736  49.0367471  58.0022947
  17.7679255  49.8708400  58.6491470  18.8238133  49.7347783  58.4744313
  17.3218541  50.8697611  59.5207906  18.0308947  51.5073894  60.0236383
  15.9500271  51.0356467  59.7444966  15.5984031  51.8040909  60.4145989
  15.4752672  49.2091956  58.2325663  14.7644197  48.5658396  57.7370589
  15.0257927  50.2069460  59.0987831  13.9682623  50.3303687  59.2712705
  17.0870241  46.2489451  58.8581058  17.2194263  46.5498977  60.0385207
  16.1750536  45.3977198  58.4804263  15.9486204  45.1389148  57.5358292
  15.3558503  44.8906483  59.4850032  15.0101032  45.5970878  60.2290802
  14.2345374  44.6039350  58.6184821  14.4802024  44.0285370  57.7113169
  13.6420875  43.7773236  59.5090476  13.2708578  44.3400183  60.3782415
  13.9124781  42.7017308  59.6976301  12.7938097  43.7880723  58.8770337
  13.2083086  45.7690369  58.3384532  13.8496196  46.4586947  57.7863632
  12.8331744  46.1896675  59.3036867  11.9660535  45.5214005  57.4563728
  11.1590818  44.9659695  57.9964883  12.2705935  44.9330854  56.5661807
  11.5117262  46.4501764  57.0854959  15.9939215  43.7159871  60.2662694
  15.7223828  43.4628887  61.4415578  16.8665434  42.9556319  59.6027561
  17.0440839  43.1144073  58.6326774  17.5961070  41.8972623  60.2684486
  16.8840854  41.2661572  60.7857470  18.3612934  41.0789239  59.2602683
  19.0943190  41.7219695  58.7157047  17.4482117  40.5005986  58.3473208
  17.2368933  41.2170064  57.7148356  19.0770160  39.9063030  59.9005822
  18.3743356  39.3302639  60.5368123  19.9178883  40.2661564  60.5265844
  19.4832119  39.2327331  59.1151267  18.5186628  42.4367753  61.3382619
  18.6768811  41.8552709  62.4132154  19.1078816  43.6258194  61.0989102
  18.9059148  44.1562642  60.2733224  20.0284534  44.2195151  62.0297314
  20.5310682  43.4337370  62.5730879  21.0681446  45.0703640  61.2798510
  20.5733548  45.8856058  60.7098023  21.6264504  44.4300880  60.5671758
  21.7950456  45.5260320  61.9860693  19.3575321  45.0596886  63.0865095
  19.9803709  45.9510398  63.6549438  18.1014134  44.7814000  63.4476299
  17.6158566  43.9917667  63.0610122  17.4263508  45.5967262  64.4252680
  18.1070210  46.3058893  64.8743648  17.0042447  44.9366526  65.1651284
  16.3128207  46.3901433  63.8268336  15.1840006  45.9179726  63.7358345
  16.5828476  47.6884478  63.5788968  17.5055975  47.9861660  63.3545982
  15.5617677  48.7214122  63.5897415  16.0561918  49.6565664  63.4197851
  15.1012792  48.6934545  64.5689204  14.4361954  48.6294353  62.5947783
  14.3844181  47.8103754  61.6861917  13.4742164  49.5391093  62.7838746
  13.6399181  50.3252045  63.3863683  12.2184981  49.5379375  62.0827925
  12.3621742  49.1611348  61.0787402  11.1827166  48.6749237  62.8603182
  11.6075438  47.6426194  62.9501854  10.2361712  48.5899840  62.2898634
  10.9231431  49.1953551  64.1745737  11.6076849  48.7837774  64.7177225
  11.7474867  50.9724223  61.9533130  12.5183993  51.9206219  62.0259634
  10.4423560  51.2009148  61.7646016   9.7956726  50.4522552  61.6847611
   9.8959610  52.5318760  61.7155272  10.4482255  53.0914700  60.9729384
   8.4046726  52.4854886  61.3655218   7.9383091  53.4830222  61.5485688
   7.8969290  51.7236148  61.9972086   8.1200473  52.1268760  59.9124691
   8.6497938  51.2053125  59.5872077   6.6327678  51.8388899  59.7871097
   6.0918951  52.6794382  60.2561928   6.2794919  50.9857500  60.3803408
   6.3540263  51.7166699  58.7094334   8.5796463  53.2715895  59.0207060
   9.6610049  53.4694237  59.0945981   8.0210013  54.2069010  59.2634344
   8.4213247  52.9677601  57.9672932  10.0540621  53.3054805  62.9930865
  10.3018407  54.5006479  62.9649553   9.8959471  52.6579353  64.1555247
   9.7482288  51.6745697  64.1881166  10.0176947  53.3315825  65.4258111
   9.4120945  54.2266972  65.3889370   9.5173447  52.4389571  66.5674888
   9.7001062  52.9579072  67.5412652  10.0772901  51.4776516  66.5598732
   8.0164816  52.1402338  66.4543198   7.7995916  51.6236045  65.4983549
   7.4659820  53.0997848  66.3961649   7.5492329  51.3455094  67.6632402
   7.6924862  51.8769203  68.6215260   8.1827364  50.4360153  67.7050548
   6.0958786  51.0284954  67.5036090   5.6064361  51.4017758  66.7268570
   5.4023028  50.3606110  68.4233794   6.0214597  49.7162929  69.3973430
   6.9783571  49.8918425  69.5682965   5.5408582  49.0929669  70.0069107
   4.2085618  49.8911070  68.1336570   3.7062400  50.2678895  67.3459695
   3.6404842  49.4190186  68.7946609  11.4212755  53.7905233  65.7172618
  11.6508008  54.8414725  66.3001882  12.4309829  53.0279920  65.2882852
  12.2880174  52.1838442  64.7846202  13.8051057  53.4526246  65.4567156
  13.9449749  53.8008300  66.4689881  14.7643572  52.2785725  65.1922999
  14.4761762  51.4243787  65.8447588  15.8068957  52.5691693  65.4341198
  14.6756166  51.8381843  63.8444201  15.5699855  51.8310677  63.4773048
  14.1655953  54.6157309  64.5547008  15.0273762  55.4315002  64.8849152
  13.4697954  54.7597494  63.4065659  12.8217173  54.0581977  63.1073276
  13.6561704  55.8968198  62.5370577  14.6993857  56.1683185  62.5279362
  13.1817287  55.5784227  61.1333121  12.1257012  55.2204468  61.1642667
  13.2645482  56.8076326  60.2199390  14.2695149  57.2727001  60.2924349
  12.4879215  57.5394428  60.4930009  13.0914845  56.5134809  59.1627710
  14.0557574  54.4555948  60.5582260  14.1373837  53.6270370  61.2929999
  15.0780461  54.8538886  60.3732688  13.5003836  53.8790506  59.2596641
  13.6055721  54.6086641  58.4298507  12.4289341  53.6153577  59.3810781
  14.0666484  52.9654167  58.9847664  12.9573031  57.0705590  63.1129611
  13.4287233  58.1938199  63.0693815  11.8335426  56.8407414  63.7803146
  11.3718026  55.9526716  63.7542335  11.1600770  57.8458008  64.5008672
  11.0946256  58.6037096  63.7565256   9.9137325  57.2799992  65.1639010
   9.4816223  57.9794052  65.8933623   9.8939217  56.2732047  65.5517012
   8.9370083  56.9054268  64.1654991   9.4971308  56.4252166  63.3769966
   8.9585599  57.8144867  63.6876407   7.4572201  56.5315091  64.5596746
   7.2083800  55.9176096  65.5694367   6.3893758  56.8347378  63.8142051
   5.4858690  56.4038320  63.7936170   6.4818669  56.9233248  62.8002562
  11.7814553  58.4482002  65.6744566  11.5707658  59.6079667  66.0200704
  12.5895987  57.6262340  66.3093871  12.6177065  56.6584585  66.0474599
  13.3554694  58.0713040  67.4305278  12.7885686  58.8013254  67.9745242
  13.7181548  56.8962548  68.3280962  14.4813625  57.2251791  69.0739576
  14.1663989  56.0890110  67.7017034  12.4894578  56.3554233  69.0698377
  11.7060850  56.0715684  68.3411369  12.0973107  57.1683038  69.7253036
  12.8563614  55.1363198  69.8901300  13.4922558  55.5493400  70.6630817
  13.3750041  54.3600493  69.2837331  11.6636380  54.5695918  70.5770653
  10.7967073  55.0493785  70.4880388  11.7413066  53.5056560  71.3622398
  12.8858448  52.9011183  71.6291676  13.7305135  53.2479161  71.2314256
  12.9414212  52.0840351  72.2072558  10.6393743  53.0376596  71.9200039
   9.8101307  53.5787582  71.8049901  10.6896164  52.3112946  72.5984971
  14.6159240  58.7291706  66.9991864  15.4272966  59.2128794  67.7816209
  14.7833669  58.8076841  65.6973182  14.1530879  58.4740889  64.9960079
  15.8267408  59.5330849  65.1963927  16.3914840  60.1307140  65.9190678
  16.6946343  58.7125831  64.2418078  17.4520422  59.1899725  63.6621780
  16.1183052  58.2160906  63.4427597  17.4961456  57.8784987  65.0170934
  16.8463990  57.2544183  65.3536379  15.1312961  60.4385966  64.3970160
  15.6900488  61.2765165  64.0066869  13.9600962  60.5930056  63.9528674
  13.2587945  59.9446933  64.0547146  13.7427554  61.7320553  63.1213971
  14.5411028  62.4487106  62.8091020  12.8006093  61.6544812  61.8767648
  13.5173894  61.2314604  61.1566681  12.4022573  62.5432713  61.3292887
  11.6066448  60.8192829  62.0464917  11.7008850  60.1635939  62.9386731
  10.1780813  61.2265364  61.6796259  10.0235976  62.2165359  61.2445415
   9.4596347  61.4864668  62.4746165   9.7480782  60.8321362  62.5221330
  11.6730276  60.1411415  60.7564411  12.5371773  59.5154403  60.5664048
  11.2141279  60.6913654  59.9017373  10.9661072  59.4864288  61.0259131
  13.1823390  62.5392919  64.0512323  12.8818295  63.3907933  63.2111100
  13.1549676  62.4744988  65.5592420  13.8301166  61.8480218  65.9529927
  12.6924127  63.4658098  66.7691984  11.6012867  63.5879913  66.8715623
  12.4805080  62.8366006  68.0506073  11.7604682  61.9964635  67.8801354
  11.9950147  63.6142897  68.6484248  13.7933162  62.4147762  68.5691619
  14.4577426  62.1091020  67.7246605  14.4791913  63.5209710  69.3341689
  13.8378811  63.8666780  70.1653901  14.7273324  64.4027863  68.6979073
  15.4340419  63.1363958  69.7335660  13.4858002  61.2412867  69.4423084
  12.8792612  60.5168875  68.8662426  12.9041419  61.5668703  70.3269948
  14.4446165  60.7761636  69.7395776  12.8266219  65.0721387  66.9450350
  12.7179852  65.9275235  66.1666610  12.5270877  65.8232682  67.9719037
  11.5937261  65.6515593  68.2229066  12.9579475  67.2744961  67.8230602
  12.5330068  67.9109137  66.9599357  14.0650159  67.3276981  67.6303456
  12.6899435  67.8107594  68.7507659  55.2502243  66.2399493  67.7279385
  54.9163395  67.2782098  67.9672442  54.3918990  65.6557431  67.3407888
  56.0648033  66.2970092  66.9808686  55.7056844  65.6181633  68.9589048
  55.4467635  66.1841493  70.0083991  56.4481902  64.4891316  68.8794669
  56.5579200  64.0362339  67.9993128  57.0141806  63.8077407  70.0382076
  56.2064519  63.6274592  70.7431252  57.6646617  62.4692795  69.6404073
  58.1887063  61.9985497  70.4987447  58.3957347  62.6533227  68.8246907
  56.5933439  61.5131835  69.1625380  55.5486788  61.3127240  69.7782428
  56.8646582  60.9093424  67.9869412  56.3221650  60.0857975  67.8079089
  57.8222467  60.8808384  67.6996759  58.0865479  64.6338736  70.7509487
  59.0376113  64.1260669  71.3362705  57.9077567  65.9544995  70.7649191
  57.1095723  66.3241153  70.2675918  58.6816046  66.9115354  71.4643569
  59.6680690  66.5174236  71.5726388  58.6874444  68.2462499  70.6961029
  59.1574699  69.0025934  71.3357608  57.6486304  68.5899569  70.4928476
  59.4768189  68.2683417  69.3824285  59.0378050  67.5266508  68.6761546
  59.3800240  69.6548016  68.7452680  59.7996194  70.4328661  69.4143201
  58.3167536  69.9122668  68.5423004  59.9291499  69.6907067  67.7806213
  60.9435241  67.9263696  69.6251692  61.0394414  66.8533076  69.8857536
  61.3501663  68.5412434  70.4568846  61.5358383  68.1299277  68.7077876
  58.1475636  67.1795265  72.8523120  58.5681304  68.1337271  73.5082899
  57.2013463  66.3691195  73.3646701  56.7764783  65.6428115  72.8313617
  56.7263530  66.5488390  74.7192952  56.5358256  67.6053770  74.8758362
  55.4260373  65.7679386  74.9467237  55.1543283  65.8052535  76.0277286
  55.5717192  64.7043454  74.6570103  54.2328495  66.3475442  74.1618777
  54.4517579  66.3493969  73.0745399  54.0350750  67.3925533  74.4707561
  52.9629216  65.5420481  74.4172211  53.0582850  64.4868133  75.0940470
  51.9058517  65.9692620  73.9039030  57.7439349  66.1374166  75.7586781
  57.9737712  66.8356392  76.7341976  58.4222098  65.0062173  75.5401062
  58.2209356  64.4258017  74.7591657  59.4008043  64.5365235  76.4892452
  59.1288682  64.8435963  77.4918747  59.4919462  63.0002097  76.4300661
  60.3559909  62.6673744  77.0523135  59.6680882  62.6869915  75.3772550
  58.2491675  62.2743061  76.9603595  57.3544804  62.5406264  76.3580540
  58.0617664  62.6205928  78.0076197  58.4549098  60.7627442  76.9967552
  57.6418855  60.2520629  77.5278555  59.3837723  60.5219362  77.5574534
  58.5045753  60.2617582  75.5803638  57.6758459  60.1851986  75.0318248
  59.6158124  59.7732536  75.0250734  60.7665931  59.7630483  75.6844557
  60.7596435  60.1362759  76.6046996  61.5709727  59.4074486  75.2195964
  59.5646489  59.3466608  73.7749660  60.4077371  59.0828237  73.3061177
  58.6974033  59.1391495  73.3381826  60.7788337  65.0970356  76.2177396
  61.7117133  64.9138969  77.0001057  60.9614231  65.7868233  75.0840834
  60.2172808  65.9263211  74.4453108  62.2048803  66.4504013  74.7778744
  63.0083657  65.7452260  74.9648309  62.2265222  66.8851047  73.3209487
  61.3881877  67.5919574  73.1319555  63.5467131  67.5692873  72.9478186
  64.4142243  66.8915348  73.0950677  63.7133525  68.4900096  73.5418467
  63.5369780  67.8563106  71.8738254  62.0250015  65.6491382  72.4315936
  60.9924210  65.2591002  72.5163020  62.7323064  64.8421264  72.7155725
  62.2147934  65.9155342  71.3707015  62.4136003  67.6129236  75.7308932
  61.4828287  68.3511174  76.0632509  63.6502833  67.7832815  76.2227303
  64.4309625  67.3395080  75.7912631  63.9604805  68.7339688  77.2584642
  63.2192647  68.5841348  78.0363342  65.3606289  68.4900566  77.8521481
  65.4474575  67.4322897  78.1004302  65.5294598  69.0604841  78.7878302
  66.3845624  68.7526531  76.9067380  67.1867190  68.3127728  77.2121895
  63.8345118  70.1777106  76.8216893  63.3938297  70.5327546  75.7293805
  64.1852716  71.0993431  77.7232155  64.6984443  70.8585028  78.5502354
  64.0429149  72.5065850  77.4585229  63.0929172  72.6470052  76.9598435
  64.0277374  73.2709833  78.8044365  63.0992657  72.9854730  79.3401481
  64.0082136  74.3639605  78.6294113  65.2245195  72.9309475  79.7018454
  66.1282379  72.1596568  79.3691671  65.1858734  73.4718422  80.9369181
  65.9815208  73.3087829  81.5170121  64.4667825  74.1170515  81.1708202
  65.0773863  73.0664173  76.4905691  64.7526328  73.7304932  75.5093243
  66.3607495  72.7348237  76.6732507  66.6289492  72.1525808  77.4370197
  67.4045856  73.4686787  75.9895315  67.0704427  74.4663305  75.7349597
  68.6682921  73.5539400  76.8680424  69.4672082  74.1038345  76.3130806
  69.0381545  72.5439906  77.1347477  68.4161922  74.3219067  78.1702362
  69.3194417  74.3527845  78.7893951  67.6073084  73.8548243  78.7522557
  68.0142757  75.7699527  77.9211791  68.5945954  76.3622021  76.9641340
  67.1546058  76.2171967  78.7146050  67.8086633  72.7863200  74.7241413
  68.4202433  73.3652616  73.8272572  67.4632620  71.4977429  74.5779311
  66.9621574  70.9976104  75.2772430  67.8242898  70.7468742  73.3941312
  68.8521391  70.9638749  73.1399767  67.6419633  69.2394587  73.6487591
  66.5697835  68.9578214  73.5847055  67.9834572  69.0286797  74.6886342
  68.4730561  68.3533619  72.6931904  68.7524170  67.4212056  73.2320128
  69.3831388  68.8941169  72.3744410  67.7613578  67.9501130  71.4007918
  66.5080472  67.8298094  71.4172973  68.4694537  67.7332065  70.3761997
  66.9819051  71.1897687  72.2191638  67.4349291  71.2349419  71.0845421
  65.7582522  71.6833175  72.4861498  65.3798012  71.6433647  73.4069659
  64.9736993  72.3515835  71.4749622  64.8606061  71.6714364  70.6412803
  63.5908097  72.7223737  72.0303196  63.0463620  73.3782073  71.3153804
  63.7143716  73.2775530  72.9896230  62.7350598  71.4913325  72.2889712
  63.2539103  70.8180108  73.0133840  62.5959091  70.9239947  71.3384047
  61.3781705  71.8916855  72.8620268  60.8641082  72.5510440  72.1254817
  61.5462503  72.4610860  73.8048758  60.5635788  70.6435269  73.1398622
  61.0948789  69.9802268  73.8551163  60.4381384  70.1210071  72.1766314
  59.2466705  70.9751746  73.6865158  58.6941064  71.5641912  73.0297692
  59.3733085  71.4737898  74.5887807  58.7159582  70.0822253  73.8438331
  65.6273322  73.5933990  70.9188228  65.6252130  73.8380997  69.7155048
  66.2306301  74.4203707  71.7906958  66.2520096  74.2201784  72.7698235
  66.9580852  75.5820275  71.3361245  66.3260519  76.0965992  70.6272523
  67.2589153  76.5050572  72.5244430  67.8699304  75.9510088  73.2717527
  66.2969522  76.7841273  73.0135548  67.9988397  77.7964297  72.1565943
  68.9805256  77.5478439  71.6863819  67.1786851  78.6317924  71.1728569
  66.1992324  78.8891529  71.6315620  66.9992869  78.0678692  70.2334392
  67.7125529  79.5724127  70.9250723  68.2873073  78.5976090  73.4256344
  68.7688406  77.9472614  74.1896689  67.3468238  78.9992705  73.8539235
  68.9788618  79.4315639  73.1837824  68.2264064  75.2452323  70.5753784
  68.5481972  75.8485591  69.5483204  68.9583152  74.2190632  71.0540524
  68.7114411  73.7724735  71.9222620  70.1580373  73.7405372  70.3941992
  70.8120792  74.5899102  70.2462496  70.8547016  72.6705654  71.2699801
  70.2704509  71.7242359  71.2379802  70.8839998  73.0418003  72.3171387
  72.2995788  72.4110888  70.8319292  72.9004035  73.0735211  69.9818012
  72.9203875  71.4020321  71.4853575  72.4248808  70.8999709  72.1906415
  73.8514482  71.1724477  71.2353624  69.8504487  73.1643460  69.0194020
  70.6790683  73.1988238  68.1137186  68.6305883  72.6516102  68.8225833
  67.9743255  72.5898586  69.5780292  68.2587097  72.0207081  67.5831650
  69.1411063  71.6127419  67.1149883  67.2294867  70.9418894  67.9461973
  66.2473743  71.3940055  68.1862452  67.6234511  70.4346957  68.8639847
  66.9879871  69.7897546  66.9795475  66.5269984  70.1453787  66.0307920
  68.2932246  69.0745738  66.6883999  68.7193329  68.6898234  67.6444718
  69.0113728  69.7814551  66.2337256  68.1213297  68.2273977  65.9995154
  66.0714044  68.8202137  67.7229562  65.0751139  69.2770971  67.8925508
  66.5197104  68.5923442  68.7208829  65.9763480  67.8649789  67.1765563
  67.6483003  73.0154728  66.6267630  67.9042203  72.9909232  65.4242302
  66.8665810  73.9790061  67.1482037  66.6338012  73.9930628  68.1257750
  66.2717465  75.0144248  66.3266754  65.8451773  74.5549305  65.4451269
  65.1677208  75.7395503  67.1312335  65.6391828  76.2656993  67.9892298
  64.4973312  74.9617335  67.5530113  64.1648018  76.9094075  66.1643291
  63.5612884  75.9739708  65.4344920  67.3058642  76.0092090  65.8377251
  67.2007389  76.5702721  64.7463697  68.3823959  76.2237363  66.6203703
  68.4892332  75.7895646  67.5229343  69.4737924  77.0375024  66.1489315
  69.0601577  77.9713968  65.7913744  70.4741112  77.3151408  67.2772986
  70.9565553  76.3647723  67.6006013  69.9235438  77.7176494  68.1574542
  71.5491101  78.3174874  66.8486509  71.0452686  79.2647247  66.5329197
  72.1071891  77.9075459  65.9787922  72.5202193  78.5959072  67.9755111
  72.9744847  77.6507295  68.3469771  71.9549961  79.0920214  68.7850458
  73.5856464  79.5016929  67.4514617  73.5593068  79.7812247  66.4905488
  74.5996483  79.9323033  68.1857207  74.7017402  79.5885563  69.4509272
  74.0299673  79.0041246  69.8891833  75.4384021  79.9583038  69.9848220
  75.5122434  80.7262972  67.6566052  75.4229573  80.9915512  66.6915802
  76.3012261  81.0384889  68.1604026  70.1897759  76.4078258  64.9721214
  70.5698080  77.0692527  64.0047146  70.3649305  75.0764461  64.9999446
  70.0412779  74.5071822  65.7574662  71.0090602  74.4056154  63.8951007
  71.8522979  75.0021188  63.5766622  71.5134267  73.0263290  64.3221939
  71.9393462  72.4818481  63.4471390  70.6606317  72.4355529  64.7326136
  72.5920426  73.1277744  65.3920728  72.1982587  73.6676606  66.2834212
  73.4588480  73.6942606  64.9871418  73.0437453  71.7439646  65.8265381
  73.5030594  71.2086888  64.9653960  72.1531388  71.1543515  66.1471778
  74.0090131  71.8146258  66.9950109  74.2165285  70.8099308  67.4085962
  73.5691826  72.4320892  67.8010818  75.2829597  72.4173670  66.5517799
  75.1296819  73.3896065  66.2070173  75.6874262  71.8381741  65.7851200
  75.9306964  72.3766673  67.3609501  70.1332010  74.2663869  62.6799148
  70.6281947  74.2720811  61.5556863  68.8038651  74.2225024  62.8620658
  68.4086709  74.0883919  63.7731391  67.8809232  74.3437432  61.7589543
  68.3454893  73.9046328  60.9032484  66.5071667  73.7229049  62.0819205
  65.7104052  74.1516781  61.4434733  66.2738686  73.9085942  63.1521870
  66.4809264  72.2511662  61.8447038  67.4315994  71.6024248  61.0370146
  68.2400612  72.1091315  60.5537915  67.3743128  70.2369679  60.8088548
  68.1250597  69.7850811  60.1833489  66.3512199  69.4977782  61.3782418
  66.3081120  68.1265768  61.1350687  67.0577807  67.9299307  60.5685823
  65.4452159  71.4886991  62.4078207  64.6964502  71.9666505  63.0218992
  65.3832890  70.1118344  62.1679054  64.5936007  69.5148583  62.5800896
  67.6654610  75.7278571  61.2431185  67.1379360  75.9232791  60.1515597
  68.0969103  76.7484502  61.9761897  68.4168275  76.6191357  62.9158020
  68.0701831  78.0752547  61.4192662  67.2711663  78.1612690  60.6964373
  67.8832675  79.1061568  62.5441043  68.6595785  78.9591775  63.3243690
  66.8777065  78.9706881  62.9885079  67.9809195  80.5082222  62.0475647
  66.9563896  81.0401421  61.2680936  66.1050864  80.4443761  61.0418581
  67.0145830  82.3496142  60.8132564  66.2056463  82.7660168  60.2322157
  68.0878373  83.1366295  61.1803545  67.9154043  84.4716769  60.8627825
  67.5614098  84.4590146  59.9663702  69.0938241  81.3006756  62.3420963
  69.8842086  80.9096057  62.9419293  69.1674891  82.6207202  61.9037605
  70.0424281  83.2023332  62.1502201  69.3274895  78.3661495  60.6678977
  69.3061176  78.7872864  59.5085215  70.4774167  78.1180238  61.3125022
  70.5226160  77.7674114  62.2503120  71.7317634  78.4382046  60.7176866
  71.7226126  79.4358527  60.2947728  72.8828349  78.3198426  61.7300261
  73.7714974  78.0904186  61.1299375  72.6803632  77.5047268  62.4465617
  73.2293510  79.5893856  62.5129106  73.3141129  80.3787794  61.7367214
  72.1963137  79.9169445  63.5758574  72.4458595  79.4106472  64.5232370
  71.2119675  79.5675571  63.2408047  72.1667145  81.0100460  63.7620245
  74.5594990  79.4855818  63.2336869  75.3526926  79.3477979  62.4669689
  74.4858613  78.6323040  63.9432647  74.8660839  80.3675269  63.8136292
  71.9031708  77.5548403  59.5279983  72.5648515  78.0218905  58.5972786
  71.2266023  76.3148702  59.5310493  70.8416552  76.0000568  60.3992887
  71.0866161  75.2338962  58.4971330  71.1304715  74.2115182  58.8478260
  71.9281749  74.9983185  58.0331997  70.5579370  75.6568280  57.1928494
  70.6733856  75.1379759  56.0873763  69.8658027  76.7024255  57.2495141
  69.7340404  77.1168067  58.1454869  69.1172566  76.9523155  56.0524105
  68.1804325  77.2453978  56.4080537  68.9324521  76.0956101  55.4076491
  69.7369469  77.9851484  55.1923751  69.2875877  78.1952253  54.0713503
  70.8249108  78.6519635  55.6389618  71.2302641  78.4909366  56.5368779
  71.4251428  79.7009673  54.8443162  70.6328048  80.2448210  54.3496802
  72.3679336  80.5836076  55.6661131  72.9454038  81.2788380  55.0136635
  73.0174706  79.9988213  56.3425978  71.4947011  81.3594201  56.5216838
  70.5631366  82.1322878  55.8957774  70.8757574  82.3712101  54.8699963
  69.5583502  82.8021150  56.6925562  68.8726229  83.5590480  56.2912800
  69.6033093  82.7014398  58.0742939  69.2975220  83.4800882  58.7654282
  71.3998259  81.1587119  57.8875675  71.9458252  80.3953248  58.3753911
  70.4797722  81.8419151  58.6433549  70.4340475  81.7941564  59.7075107
  72.1998908  79.2454995  53.6985516  72.5855757  79.9923921  52.8101461
  72.4385573  77.9888199  53.6155783  72.2771732  77.3099517  54.3502374
  73.3280518  77.6397566  52.5958591  74.0065987  78.3817911  52.2468384
  73.9453753  77.0544362  53.7127834  73.3526118  76.1320801  53.7549733
  74.9107151  77.3410839  54.1709607  74.8657034  76.6114957  53.5208084
  72.6408929  76.9288923  51.4154403  72.8350487  75.8337798  50.8875583
  71.7411122  77.7133190  50.9008939  71.7193234  78.6261797  51.2898394
  70.9339136  77.3170063  49.7929789  70.2918075  78.1619846  49.6350762
  71.7267287  77.0141374  48.5036845  71.0327504  76.7458105  47.6811698
  72.4029682  76.1637273  48.6801473  72.5643068  78.1717393  48.0816576
  72.0068789  79.1323619  47.2420703  70.9806351  79.0071334  46.9384142
  72.7570254  80.2293754  46.8109430  72.3027243  80.9789280  46.1808333
  74.0964194  80.3489578  47.1978921  74.6810847  81.1910233  46.8614831
  73.9131442  78.2856991  48.4527079  74.3570578  77.5284028  49.0803288
  74.6765067  79.3730990  48.0168192  75.7091862  79.4581397  48.3163644
  70.0166343  76.1695543  50.1591265  69.8420279  75.2240206  49.3935784
  69.4384583  76.2484732  51.3738601  69.6429815  77.0087154  51.9908923
  68.4949842  75.2729066  51.8572756  68.1954382  74.6224910  51.0636408
  69.0667178  74.4327698  53.0144541  68.2629965  74.1513721  53.7269383
  69.8124182  75.0696626  53.5389895  69.7528678  73.0950509  52.7123460
  69.1080866  72.4462518  52.0740984  71.0927223  73.2686311  52.0339661
  71.7360305  73.8956126  52.6656539  70.9600036  73.7846556  51.0674324
  71.5832899  72.2844174  51.8819190  70.0038725  72.4361907  54.0652244
  69.0433576  72.1081421  54.5016177  70.4896060  73.1621182  54.7521002
  70.6683557  71.5670802  53.9559746  67.2437949  75.9633559  52.3656759
  67.0599001  76.1395973  53.5742897  66.2906745  76.3188182  51.5222243
  66.4102868  76.3606695  50.0651853  66.0395236  75.4105693  49.6332611
  67.4430631  76.5575001  49.7099874  65.0394197  76.8900626  51.9890140
  65.2466195  77.6322007  52.7483336  64.3835749  77.4627513  50.7215187
  63.9938124  78.4867015  50.9047446  63.5625257  76.8129545  50.3482565
  65.4935339  77.4999309  49.6723184  65.0966696  77.3905368  48.6452849
  66.0704387  78.4437737  49.7729178  64.1700726  75.8380254  52.6240647
  63.3653714  76.1381744  53.4939759  64.2551842  74.5799214  52.1816737
  64.9442816  74.3285436  51.5128757  63.3367827  73.5661960  52.6443235
  62.3385906  73.9868183  52.6607062  63.3894809  72.3687890  51.6726266
  64.4104520  71.9301059  51.6748906  63.1303099  72.7047687  50.6480083
  62.4087460  71.3036980  52.0421801  61.0329281  71.5597613  52.0253624
  60.6767435  72.5380252  51.7451264  60.1245632  70.5528010  52.3684692
  59.0668855  70.7557694  52.3576308  60.5890151  69.2800787  52.7167631
  59.8925527  68.4990131  52.9762547  62.8618398  70.0285671  52.3795665
  63.9224051  69.8475907  52.3622935  61.9598116  69.0152624  52.7210646
  62.3145491  68.0289125  52.9816341  63.6359376  73.1524663  54.0719462
  62.7551594  72.7772146  54.8329070  64.8955589  73.2839088  54.5083488
  65.6383887  73.5609151  53.9034804  65.2203954  73.0699938  55.8950829
  64.7313280  72.1649982  56.2278990  66.7327125  72.9084630  55.9942278
  67.2233644  73.8488857  55.6564134  67.0266693  72.1000544  55.2923656
  67.2818018  72.5496683  57.3731088  66.4786574  72.1828578  58.0553109
  68.3387646  71.4679247  57.2246617  69.1587113  71.8473019  56.5781733
  67.8872161  70.5672573  56.7617292  68.7658263  71.2086634  58.2135548
  67.9695158  73.7769198  57.9345456  67.2616308  74.6252211  58.0119102
  68.7689502  74.0486538  57.2215891  68.4249699  73.5623468  58.9150957
  64.7075599  74.1703089  56.8008747  64.2839129  73.9226398  57.9284565
  64.6372304  75.4214311  56.3080050  65.0355067  75.6702315  55.4296186
  63.8682757  76.4562216  56.9655170  64.2186498  76.5203608  57.9857509
  64.0200879  77.8137392  56.2628300  63.2091464  78.5094828  56.5660493
  63.9654286  77.6670884  55.1682893  65.2974979  78.4880840  56.5609209
  66.1391864  78.2464808  57.6155896  66.0037148  77.4736197  58.3549618
  67.1897201  79.1017265  57.5552244  67.9748360  79.1245122  58.1520550
  67.0358246  79.8732062  56.4505915  65.8578271  79.5478219  55.7965850
  65.4822928  80.2325792  54.6318238  64.5774631  79.9898938  54.1112159
  66.3250838  81.2447992  54.1553521  66.0654541  81.7929004  53.2679035
  67.8434908  80.7964624  55.9388546  68.7321958  80.8119009  56.4936155
  67.5087118  81.5455022  54.8054216  68.1543678  82.3311716  54.4245451
  62.4006975  76.1459956  57.0772343  61.7607242  76.4301077  58.0830236
  61.8101873  75.5345763  56.0483071  62.3168297  75.3195282  55.2152838
  60.4399848  75.1020386  56.1170069  59.8604821  75.9574469  56.4367607
  59.9883887  74.6144336  54.7359987  60.5253109  73.6938491  54.4478788
  60.2264424  75.4156990  53.9939962  58.5048708  74.3025816  54.6683933
  58.1634253  73.5827248  55.4418663  57.8012401  75.5690664  54.9798155
  58.3341287  76.4014268  54.4685264  57.7719589  75.9323589  56.0145722
  56.7543750  75.3987256  54.6402678  58.1237186  73.7343967  53.2949954
  58.6494430  72.7675228  53.1789927  58.4315762  74.4135315  52.4714724
  57.0277374  73.5581751  53.2345406  60.1999939  74.0172951  57.1496241
  59.1888963  74.0028512  57.8509814  61.1521580  73.0789277  57.2829240
  61.9497732  73.0742037  56.6761284  61.1238336  72.0698737  58.3207684
  60.1519330  71.5975427  58.2778203  62.2137300  71.0286209  58.1081932
  63.2059740  71.5317346  58.0332687  62.2509644  70.0047559  59.2521400
  61.2336787  69.5990065  59.4372801  62.6381001  70.4708027  60.1810656
  62.9172313  69.1591802  58.9733067  61.9473812  70.2783179  56.7969845
  61.7826514  70.9821558  55.9599444  61.0482074  69.6350208  56.8972833
  62.8255598  69.6425097  56.5509437  61.2159996  72.6892642  59.6977568
  60.5063413  72.3061753  60.6208021  62.0619801  73.7217071  59.8636673
  62.6765244  73.9908681  59.1196571  62.1415105  74.4870369  61.0890940
  62.4096500  73.8141676  61.8947138  63.2113438  75.5887752  60.9066980
  62.8346997  76.3789261  60.2250351  64.1191287  75.1399722  60.4572096
  63.5854987  76.2382157  62.2352278  63.1647408  75.8038439  63.3059792
  64.3715638  77.3285694  62.1558857  64.4998023  77.8651899  62.9815276
  64.7244966  77.6018114  61.2616143  60.8099681  75.1239596  61.4551484
  60.3636327  75.0510828  62.5947660  60.1115948  75.7245485  60.4751188
  60.4662214  75.7644867  59.5408211  58.8179727  76.3336057  60.7132542
  58.9109908  77.0328980  61.5325655  58.3333492  77.0691074  59.4719790
  58.3444518  76.3735045  58.5970917  56.8986010  77.5850561  59.6700599
  56.8282520  78.1503872  60.6258781  56.1729854  76.7486428  59.6837343
  56.6133775  78.2726472  58.8489959  59.2607375  78.2491130  59.1368518
  60.3194446  77.9347683  59.2253438  59.0853665  79.0716435  59.8678760
  59.0154586  78.7494305  57.7131969  58.0333839  79.2668913  57.6513799
  59.0192255  77.9051198  56.9925267  59.8079891  79.4670137  57.4273677
  57.7863221  75.3273409  61.1505737  57.1331102  75.4773676  62.1795210
  57.6689314  74.2171300  60.4179427  58.2048559  74.0793715  59.5783812
  56.6565654  73.2356855  60.7042952  55.7206436  73.7187046  60.9794034
  56.5161235  72.3127447  59.4643825  55.8695169  71.4956242  59.7146032
  57.4630677  71.9567489  59.0693014  55.8686498  72.8839176  58.3001768
  55.3276279  74.0478047  58.4647797  55.3404914  74.5444379  59.4022498
  54.5216566  74.4634340  57.4903071  53.9984213  74.9893161  58.0922226
  54.0862630  73.8177342  56.3430564  53.3324562  74.1117168  55.6234687
  55.9684257  72.5402707  56.9361669  56.7038210  71.8643752  56.7273048
  54.8336959  72.7531930  56.0728755  54.5072806  72.1533022  55.2370555
  56.9181500  72.4678301  61.9427398  56.0166148  72.0054817  62.6156057
  58.1572978  72.4138367  62.3946092  58.8944776  72.9203004  61.9492166
  58.4368721  71.5902425  63.5315264  57.6061883  70.9331823  63.7622957
  59.6614888  70.7408238  63.1797850  60.5480111  71.4095257  63.1188915
  59.5019211  70.2808157  62.1820820  59.9505494  69.6471234  64.1341154
  59.0399348  68.8101886  64.7148404  57.9699043  68.8800150  64.5641930
  59.6996314  67.9058911  65.5018979  59.2913161  67.2492201  66.0937092
  61.0392104  68.1477661  65.4393249  61.2421172  69.2431643  64.5708026
  62.5276200  69.6940372  64.2916923  62.7030261  70.5257389  63.6256881
  63.5897492  69.0322173  64.9036369  64.6004211  69.3693978  64.7266515
  62.0934826  67.4864227  66.0253929  61.9415992  66.6541594  66.6917062
  63.3732145  67.9476997  65.7440214  64.2121953  67.4423982  66.1886237
  58.6457388  72.3903286  64.7874275  58.7328513  71.8105889  65.8593877
  58.6637409  73.7315962  64.7182046  58.7269712  74.2069721  63.8414941
  58.6980733  74.5240427  65.9261138  58.5064568  73.8979569  66.7901473
  60.0356954  75.2635817  66.0863938  59.9717036  76.0570230  66.8617871
  60.3401753  75.7130388  65.1171141  61.1013508  74.3222330  66.5276256
  61.2484547  74.0162374  67.8878886  60.5603823  74.4358641  68.6072197
  62.2773856  73.1707561  68.3090286  62.3768627  72.9337683  69.3522013
  63.1686101  72.6304539  67.3755205  63.9627035  71.9797550  67.7036011
  62.0054897  73.7882857  65.6014265  61.8926560  74.0345958  64.5566134
  63.0373965  72.9450332  66.0195638  63.7259464  72.5384321  65.2957996
  57.5979586  75.5278658  65.9979154  57.5866176  76.3975537  66.8621179
  56.5934083  75.4385331  65.1335765  56.5711262  74.7910248  64.3708539
  55.5027621  76.3436882  65.2754788  55.8242025  77.3667813  65.0685886
  54.4842393  75.9226437  64.2578887  54.1795634  74.8755821  64.1253993
  55.1066303  76.1136807  63.3273688  53.1942834  76.7753173  64.5383557
  53.2845020  78.1409265  64.3804671  54.2554084  78.2733569  63.9900586
  52.1364763  78.8432022  64.0263640  51.9854039  79.4879475  63.1512878
  50.9530410  78.3723635  64.5039899  50.1351211  78.8161261  63.9282529
  51.9606328  76.2376593  64.7377024  51.9071267  75.1838028  64.6322351
  50.8368086  77.0665988  64.8366620  49.8581019  76.7192414  64.6052145
  54.7613127  76.2986917  66.5829855  54.4463516  77.3145222  67.1906435
  54.3516923  75.0881539  66.9568054  54.5551568  74.2783667  66.4116906
  53.5591135  74.9157642  68.1291203  52.7258817  75.6061104  68.0817797
  53.0429355  73.4808299  68.1889903  53.9140515  72.7859312  68.2489801
  52.4825443  73.2671960  67.2499218  52.1249041  73.2093585  69.3793883
  51.2343036  73.8661610  69.3238353  52.6689810  73.4441118  70.3229950
  51.7049180  71.7456541  69.4351137  51.1649231  71.5378213  70.3798922
  52.6061716  71.0931371  69.3750550  50.8105445  71.4462471  68.2744087
  51.2206509  71.0943043  67.4287566  49.4838659  71.5198295  68.3412087
  48.7117889  70.9348547  67.4593850  49.1922265  71.0437553  66.5644058
  47.8660322  71.4100497  67.2593458  48.8894543  72.0782965  69.3605763
  49.4397833  72.3446673  70.1329847  47.9132738  72.2439948  69.3036438
  54.3567480  75.2637123  69.3610584  53.8523979  75.9015672  70.2803033
  55.6492775  74.9134375  69.3666018  56.0489161  74.3346773  68.6411038
  56.5180149  75.1423423  70.4913072  55.9498495  75.0029454  71.4008597
  57.7197436  74.1678030  70.4851238  58.4738720  74.5149996  71.2281328
  58.1952156  74.1721263  69.4788721  57.3336544  72.7245917  70.8683132
  56.5654760  72.7411219  71.6703588  58.2324229  72.1941992  71.2344177
  56.7881546  71.9278581  69.6814684  56.7164125  72.4661708  68.5425916
  56.4363365  70.7520861  69.9237727  57.0559633  76.5494963  70.5318127
  57.7401627  76.9247746  71.4818835  56.7622007  77.3772770  69.5139451
  56.3882961  77.0351535  68.6522058  57.0180688  78.7917505  69.6266581
  57.6521606  78.9934666  70.4756221  57.6930132  79.3048237  68.3452675
  57.0012501  79.2749466  67.4773554  58.5533248  78.6608193  68.0846017
  58.0476718  80.3472736  68.4871637  55.7677751  79.6061188  69.8572039
  55.8471453  80.7118449  70.3823802  54.5760228  79.0906517  69.4859753
  54.5157820  78.1805674  69.0817679  53.3848593  79.9031427  69.4618092
  53.5747660  80.8601960  69.9140375  52.8867363  80.0800970  68.0158291
  51.8661170  80.4958893  68.0082654  52.8675266  79.1075053  67.4793001
  53.8104477  80.9971471  67.2780478  54.5255057  82.0302770  67.8721579
  54.5353655  82.1717959  68.9250486  55.2930087  82.9007438  67.1110447
  55.8686740  83.5962453  67.6010859  55.3908361  82.8239336  65.7543770
  55.9429480  83.4827003  65.0931039  54.0252914  80.8152573  65.9305118
  53.2998394  80.1881860  65.4837035  54.8078331  81.7459431  65.2022260
  54.9612733  81.8564209  64.1603120  52.2458079  79.3846786  70.2713709
  51.5593250  80.1525820  70.9407892  51.9726489  78.0723225  70.2170282
  52.5878208  77.4181014  69.7716956  50.7218302  77.5628179  70.7514997
  49.9854279  78.3503127  70.7994550  50.1879856  76.3967663  69.8848199
  49.5893603  75.6963470  70.5121293  51.0720902  75.8670462  69.4843702
  49.2668091  76.7634172  68.7050216  48.9482544  75.8043833  68.2222001
  48.0253312  77.5161570  69.1813126  48.3119129  78.5304592  69.5261545
  47.5599883  76.9735326  70.0314963  47.2843296  77.6060353  68.3662376
  49.9874859  77.5537134  67.6324100  50.8416073  76.9576811  67.2491986
  50.3659767  78.5196992  68.0126497  49.3052448  77.7302263  66.7838719
  50.8519045  77.0732128  72.1726888  49.8591149  76.7239242  72.7976025
  52.0653781  77.0914130  72.7436468  52.8747711  77.3183349  72.2079572
  52.2295845  76.7522272  74.1349393  51.3006658  76.4290527  74.5724099
  53.2462577  75.6247928  74.3219667  54.2412279  75.8972907  73.8957888
  53.3985773  75.2960327  75.8160459  52.4188688  75.1642904  76.3089723
  53.9924226  76.0810928  76.3299126  53.9311663  74.3284401  75.9082504
  52.7687080  74.3766550  73.5569690  52.6830070  74.5925511  72.4726829
  51.7796417  74.0571070  73.9361008  53.4932567  73.5433684  73.6904625
  52.6471900  78.0146196  74.8425055  53.8209628  78.3117832  74.8684058
  51.8143259  78.8075186  75.4753610  50.3640381  78.6629348  75.4055028
  50.0405056  77.7153692  75.8932183  50.0353908  78.6652177  74.3423274
  52.2449340  80.0408873  76.1347713  53.0834099  80.5024312  75.6280833
  50.9661475  80.8815124  76.1228708  50.9428022  81.4305105  75.1826021
  50.8867178  81.6284854  76.9330288  49.8149967  79.8744156  76.1437036
  49.6046098  79.5953880  77.1994922  48.9045702  80.2720979  75.6561251
  52.6627777  79.7995097  77.5584590  52.2548619  80.5221400  78.4550117
  53.5117110  78.8007855  77.8092029  53.8960543  78.2783463  77.0558203
  53.8427312  78.4293971  79.1615266  53.6905321  79.2675288  79.8273236
  52.9434128  77.2567498  79.5811670  53.1024595  76.3746169  78.9281345
  51.8744855  77.5545005  79.5492996  53.1768857  76.9887043  80.6205940
  55.2987007  78.0356560  79.3242000  55.6563037  77.3091626  80.2533256
  56.1889104  78.5407508  78.4520881  55.9250244  79.2420702  77.7920026
  57.5718784  78.1349247  78.4512829  57.7478197  77.4265309  79.2501454
  57.9069641  77.4532318  77.1100701  57.7339914  78.1807107  76.3077893
  57.2292114  76.5951430  76.9422554  59.3149398  76.9530717  77.0177711
  59.7222908  75.8325289  77.7570240  59.0159664  75.3242477  78.3950994
  61.0342105  75.3538198  77.6414450  61.3585638  74.4978995  78.2079948
  61.9330779  76.0134295  76.8004154  63.2438153  75.5943094  76.6984168
  63.8279118  76.3576837  76.6097035  60.2446587  77.5652489  76.1686677
  60.0126359  78.4070332  75.5759950  61.5464179  77.1082046  76.0561737
  62.2360283  77.6019652  75.3859650  58.4650893  79.3271519  78.7249663
  58.1482156  80.4689552  78.4168305  59.6126653  79.0721013  79.3650630
  59.9197881  78.1341910  79.5189737  60.4954643  80.1107891  79.8426876
  59.8860633  80.8944426  80.2722327  61.4576149  79.5676658  80.8874816
  62.1546167  80.3519958  81.2237724  62.2888264  78.5173721  80.4237441
  63.1675572  78.8782626  80.2136903  60.6482875  79.0110886  82.0620587
  60.0044650  78.1578024  81.7486199  59.9956677  79.7638481  82.5380483
  61.3445861  78.6253782  82.8344733  61.3293436  80.7590946  78.7692178
  61.6501881  81.9380202  78.8457419  61.6736835  80.0232919  77.7062272
  61.3858967  79.0740639  77.6123086  62.6357790  80.5138150  76.7450969
  62.8625372  81.5564816  76.9275816  63.9432110  79.7300225  76.7937458
  64.6429865  80.0793019  75.9953098  63.7573298  78.6454529  76.6247067
  64.6601358  79.8847966  78.1416422  64.0560321  79.4620396  78.9558419
  64.8928823  80.9486734  78.3426201  65.9742255  79.1318361  78.1286532
  66.2993759  78.6028545  77.0376058  66.6540000  79.2239863  79.1834624
  62.0931176  80.4316839  75.3549253  62.7327309  79.9821411  74.4073464
  60.8810259  80.9688540  75.1629090  60.2984826  81.2411362  75.9348058
  60.3443502  81.1491295  73.8302422  60.6997865  80.3610270  73.1775607
  58.8106785  81.1255063  73.8489181  58.3783777  81.4548327  72.8764362
  58.4362449  81.7858410  74.6675871  58.2816548  79.7226605  74.0860725
  58.5887073  79.4500917  75.0971443  58.6597955  79.0065846  73.3242259
  56.7734469  79.6913555  74.1048930  56.0650031  80.6929282  74.0399751
  56.2708579  78.4540827  74.2569879  55.2702401  78.3900105  74.3242393
  56.8491231  77.6505744  74.3447920  60.7579538  82.4549735  73.2029907
  60.2037968  82.8711620  72.1933534  61.7512037  83.1624399  73.7743071
  62.1780223  82.8410946  74.6163081  62.3131664  84.3074074  73.0899526
  61.5022040  84.9235148  72.7313803  63.2248176  85.1031155  74.0521945
  64.0060357  84.4321092  74.4763827  62.6348514  85.4556982  74.9224522
  63.8323674  86.2204983  73.4003075  63.1616833  86.9047972  73.3127617
  63.1023181  83.9394113  71.8593145  62.8279140  84.3874646  70.7502529
  64.0797397  83.0333872  72.0142207  64.3153348  82.6378840  72.8995106
  64.9420373  82.6886629  70.9044504  65.0903894  83.5581675  70.2754384
  66.3199732  82.2302578  71.4223745  66.9284938  81.8403692  70.5717441
  66.1762041  81.4081165  72.1577162  67.0878011  83.3894089  72.0887086
  66.4931163  83.8177630  72.9081728  67.2405295  84.2146928  71.3972003
  68.4569148  82.9649499  72.5906863  68.8407685  81.7995138  72.5602123
  69.2275293  83.9432223  73.1031144  70.1101141  83.6687872  73.4625664
  68.8604569  84.8713233  73.1351581  64.3513903  81.6423410  70.0009392
  64.7491441  81.5072613  68.8527346  63.3614502  80.8717733  70.4838415
  63.0733024  80.9474901  71.4305052  62.6456862  79.9479204  69.6286024
  63.3712119  79.4150373  69.0318419  61.8317815  78.9666548  70.4582012
  61.1158818  79.5188310  71.1115489  61.0342264  78.0289171  69.5392115
  61.6909931  77.5853617  68.7595071  60.2283843  78.5904798  69.0424614
  60.5793997  77.2088105  70.1369630  62.7472496  78.1402970  71.3754917
  62.1134394  77.4673760  71.9973265  63.3030003  78.8174702  72.0585976
  63.7446228  77.2855711  70.5977355  64.4030157  77.9294548  69.9758150
  63.2153890  76.5688028  69.9338267  64.3746278  76.7153094  71.3086862
  61.7764175  80.6708207  68.6288533  61.8502204  80.4566714  67.4203889
  60.9733019  81.6328563  69.1057187  60.8955220  81.8131640  70.0824925
  60.1986979  82.4859944  68.2402270  59.6240123  81.8572191  67.5725649
  59.2547618  83.3403649  69.0981743  59.8620436  83.9853097  69.7724510
  58.6271471  82.6604853  69.7213831  58.3144900  84.2146341  68.2842542
  57.7470946  83.5602206  67.6112242  58.8683454  84.8158088  67.5624273
  57.4336446  85.0733839  69.1973609  58.0776607  85.6844800  69.8723958
  56.8536543  84.3757970  69.8536025  56.4658050  85.9743802  68.4295718
  55.7519419  86.4462571  69.1320470  55.8858438  85.4241207  67.6778900
  57.1781920  87.0201915  67.6679567  57.8551480  86.5915162  66.9976764
  57.6958438  87.6222820  68.3300920  56.5125384  87.5950389  67.1159856
  61.0696519  83.3545675  67.3520269  60.7539630  83.6006643  66.1883082
  62.2267415  83.8014010  67.8787338  62.4552554  83.6244140  68.8361594
  63.1973062  84.5720967  67.1253224  63.9625829  84.8814458  67.8138905
  62.6761548  85.4001314  66.6676511  63.8645179  83.7951247  66.0199751
  64.4074780  84.3694844  65.0793615  63.8264252  82.4514198  66.0724960
  63.4636255  81.9831194  66.8811155  64.3204033  81.6317435  64.9924648
  64.9860112  82.2014078  64.3682039  65.0334860  80.3796175  65.5468366
  65.2420072  79.6568658  64.7303190  64.3905468  79.9046059  66.3214483
  66.3554382  80.6992855  66.1860035  67.0565394  81.8852729  65.8973893
  66.6584491  82.6198011  65.2227949  68.2864223  82.1567811  66.4950773
  68.8029906  83.0751703  66.2686540  68.8312478  81.2408263  67.3927775
  70.0622913  81.5045103  68.0072796  69.9887243  81.1872908  68.9109697
  66.9226834  79.7848702  67.0922590  66.4033939  78.8680455  67.3295397
  68.1500232  80.0638692  67.7035956  68.5700956  79.3645411  68.4059206
  63.2507299  81.1927769  64.0323865  63.4861353  81.0991573  62.8234323
  62.0277706  80.9310137  64.5160289  61.8398865  80.9768462  65.4983457
  60.9200788  80.5649043  63.6552744  61.2642410  79.7949416  62.9778153
  59.7585840  80.0413051  64.4750947  59.4706104  80.7768944  65.2622102
  58.5462533  79.7442903  63.5920517  58.8209916  79.1219477  62.7165062
  58.0651599  80.6808975  63.2376769  57.7830437  79.1841285  64.1803560
  60.1907975  78.7422248  65.1587880  61.0432567  78.9134784  65.8402930
  60.4849840  77.9902494  64.3971590  59.3389401  78.3384200  65.7482119
  60.4807468  81.7088248  62.7784779  60.2232823  81.5777655  61.5819420
  60.4443402  82.9152919  63.3518198  60.7031519  83.0655942  64.3104084
  60.0457903  84.0831412  62.6369885  59.0931501  83.8847437  62.1571686
  59.9023459  85.1974551  63.6644424  60.8531085  85.4300040  64.1673463
  59.1066507  84.9773475  64.3994278  59.5331905  86.4290436  63.0449974
  58.3579956  86.5383622  62.4106075  57.4993854  85.8718737  62.2617540
  58.4044563  87.7248296  61.9622579  57.6470564  88.1413215  61.5176670
  59.5755590  88.4621592  62.1541999  60.3304392  87.6234199  62.8730978
  61.5835151  88.0632478  63.2595794  62.1878865  87.4023945  63.8264356
  62.0225670  89.3624493  62.9261533  62.9803132  89.7148810  63.2338368
  60.0543235  89.7682832  61.7734202  59.5817369  90.5528126  61.2319853
  61.2618832  90.2166870  62.1704202  61.5352996  91.2343266  61.8818504
  60.9980406  84.4461240  61.5188825  60.5991378  84.8172290  60.4209091
  62.3028439  84.2919266  61.7674428  62.6190326  83.9475910  62.6469976
  63.2863325  84.6316124  60.7727350  62.9714444  85.5290905  60.2552702
  64.6408174  84.8872304  61.4351794  65.4144289  85.0497063  60.6521538
  64.9187243  83.9952761  62.0459344  64.6060518  86.1142767  62.3449597
  63.8008849  85.9705614  63.1015308  64.3610991  87.0166287  61.7381217
  65.9206911  86.2913552  63.0802237  66.6889597  86.6294812  62.3257529
  66.2540060  85.3242586  63.5207894  65.6113737  87.2811393  64.1912525
  64.9076075  87.9543941  64.0554191  66.4114234  87.6043663  65.1962155
  66.4480100  88.6773035  65.9256450  65.7835532  89.3737560  65.7512707
  67.3722262  88.9576780  66.2005828  67.5337450  87.0286943  65.2214786
  67.7078945  86.6729788  64.3040799  68.3791623  87.5711001  65.3381343
  63.4441278  83.5765880  59.7151320  63.9698493  83.8462891  58.6365577
  62.9633354  82.3505220  59.9785931  62.5847870  82.1136358  60.8762348
  62.9260022  81.3331665  58.9496716  63.8020051  81.4333086  58.3221794
  62.9042736  79.9223936  59.5651248  62.7473081  79.1544193  58.7769221
  62.0939063  79.8529932  60.3223188  64.1294463  79.6410706  60.2279006
  64.1340964  80.1780288  61.0371981  61.7453788  81.4722436  58.0176953
  61.7994566  81.0374821  56.8663836  60.6539621  82.1350732  58.4511696
  60.5678515  82.4539612  59.3954621  59.5462481  82.3872971  57.5565814
  59.4047902  81.5305210  56.9123195  58.2600363  82.6480533  58.3495013
  58.3769257  83.5263405  59.0196420  58.0121705  81.7617714  58.9701256
  57.4102745  82.8384872  57.6572458  59.8006329  83.5600837  56.6414591
  59.2010122  83.6769174  55.5734044  60.7383306  84.4519391  57.0127541
  61.1926961  84.3937266  57.8985567  61.1385460  85.5362875  56.1513029
  60.2415375  85.9851833  55.7335594  62.0402501  86.5221976  56.9158636
  62.9423500  86.0508900  57.3229397  62.3910820  87.6996595  55.9682744
  61.5302787  88.0482272  55.3552581  63.1885152  87.3601412  55.2797800
  62.7623260  88.5688935  56.5526095  61.4428973  87.0147916  58.2274786
  60.7089108  86.3813709  58.7576574  60.8999123  87.6487834  57.6510449
  61.7949487  87.9206549  58.7478370  61.9428304  85.0348883  54.9723281
  61.6412630  85.2841876  53.8039721  63.0084172  84.2600781  55.2565568
  63.2120094  84.0093638  56.2026805  63.9544579  83.8579876  54.2350270
  64.8029169  83.4142542  54.7278348  64.2220656  84.7308633  53.6561181
  63.3827078  82.8450335  53.2929279  63.7081404  82.8121244  52.1108282
  62.4853879  81.9719001  53.7748840  62.2258405  81.9697217  54.7395451
  61.8022016  81.0299863  52.9163206  62.5480384  80.4896961  52.3487135
  60.9903081  80.0522560  53.7825061  60.2154158  80.6027189  54.3579234
  61.6526340  79.4990340  54.4721681  60.3123802  79.0487815  52.9463033
  61.0225859  77.9668614  52.4062204  62.0653805  77.8711581  52.6068914
  60.3921755  77.0246819  51.5994222  60.9026278  76.1573509  51.2133110
  59.0824593  77.2499797  51.2321519  58.6192836  76.5088056  50.6099510
  58.9722840  79.2243559  52.6445389  58.3708296  80.0230233  53.0610248
  58.4188680  78.3950115  51.7036265  57.3822434  78.5542196  51.5773251
  60.9246338  81.7047377  51.8872396  60.8974698  81.3389343  50.7175275
  60.2058762  82.7460557  52.2949504  60.1790255  83.0560671  53.2466401
  59.4387400  83.5037222  51.3625257  58.7814153  82.8452454  50.8102670
  58.6589303  84.4474310  52.1859341  59.2135132  85.2395546  52.7179448
  58.2400910  83.7689514  52.9912960  57.6271917  85.1428451  51.4020149
  57.3974195  84.7002693  50.3765129  56.5983259  84.7502024  52.4784315
  56.5264656  85.5022695  53.3027938  55.7632015  84.0288696  52.4865358
  56.1391569  85.0702424  51.6189745  57.9716674  86.6557081  51.1390642
  58.8552707  86.7273362  50.4800992  58.1438965  87.2080733  52.0835640
  57.1793794  87.2402090  50.6311504  60.2522438  84.2765939  50.3792412
  59.8808752  84.4450767  49.2233432  61.4297802  84.7261464  50.7991185
  61.7132422  84.6291687  51.7526586  62.3864570  85.2733584  49.9004665
  61.9349507  86.1087465  49.3792741  63.5253599  85.7343692  50.8043669
  63.9936123  84.9488006  51.3878665  63.2511930  86.6061909  51.4344638
  64.5711000  86.1288889  50.0058351  64.3136318  87.3384768  49.4235962
  63.4755994  88.0277051  49.4358949  65.3987883  87.8572954  48.9918900
  65.2790230  88.8084986  48.8365268  66.4331299  87.1663505  48.5457344
  66.9385735  87.9171781  48.1432958  65.7798480  85.3875426  49.7764745
  66.0185372  84.5036986  50.3035431  66.6704365  85.8508322  48.8160328
  67.6366822  85.4018575  48.5902788  62.8439717  84.3019964  48.8139616
  62.9096294  84.6410537  47.6331062  63.1424509  83.0553782  49.1977877
  63.1229838  82.7931944  50.1643311  63.4586877  82.0417215  48.2253942
  64.2207279  82.4409390  47.5693352  63.9502878  80.7606766  48.8893116
  63.9087074  79.9068829  48.1757649  63.3078645  80.5270188  49.7655510
  65.3543916  80.9040752  49.3332028  65.7999799  81.1068305  50.6020664
  65.1532302  81.1801675  51.4576554  67.1624059  81.1739808  50.6046963
  67.7272432  81.2874027  51.3929547  67.6246427  80.9917813  49.3412799
  66.5050625  80.8241330  48.4945090  66.6808074  80.6105715  47.1303448
  65.8444819  80.4812148  46.4587994  67.9795924  80.5892130  46.6360941
  68.1381196  80.4265700  45.5787699  68.9106562  80.9686267  48.8500541
  69.7711744  81.0902708  49.4890817  69.0662088  80.7823211  47.4794179
  70.0533959  80.8085527  47.0568269  62.3270638  81.6979248  47.3232149
  62.5130095  81.3857496  46.1520703  61.1058959  81.7570765  47.8330360
  60.9123122  81.9510297  48.7985590  59.9692991  81.5947205  47.0163174
  60.0171189  80.6446447  46.4906988  58.8267522  81.6076649  47.9908880
  58.7202284  82.4616021  48.6747618  57.7180188  81.7237420  47.1341929
  57.9608968  80.8671125  46.4368260  57.5298354  82.6645181  46.5814348
  56.7536251  81.5951989  47.6111952  58.7106244  80.2521318  48.6828195
  59.6322772  80.0365323  49.2254397  58.5261893  79.4176920  47.9648050
  57.8905821  80.2876156  49.4262680  59.8371022  82.6386600  45.9109512
  59.5914704  82.3228710  44.7445161  60.0169778  83.9130986  46.2581842
  60.1991935  84.1508501  47.2135569  59.9861666  84.9926215  45.3127951
  59.0601993  84.9379558  44.7562032  60.0922864  86.2948572  46.0836450
  60.9802575  86.3216642  46.7498707  60.2144084  87.4287798  45.1158662
  59.4187230  87.3135231  44.3438988  61.1883320  87.4682623  44.5901963
  60.0568908  88.4127071  45.6175696  58.8632697  86.5334133  46.9460737
  58.9190559  87.5323757  47.4410911  58.8006418  85.7655543  47.7374272
  57.5822023  86.4650930  46.1566542  57.3154982  85.4355594  45.8382382
  57.5402771  87.1608725  45.2941274  56.8656317  86.8009398  46.9061022
  61.0729012  84.8842882  44.2677299  60.8227955  84.9911319  43.0617861
  62.3130294  84.6060401  44.7132926  62.4876210  84.4835456  45.6952725
  63.4510400  84.4600630  43.8341078  63.5141121  85.3467470  43.2198641
  64.7331834  84.3128210  44.6526782  64.5937729  83.5419434  45.4471918
  65.9204095  83.9069013  43.7703360  65.9856600  84.5787598  42.8875210
  65.8104338  82.8574642  43.4271719  66.8661632  83.9935682  44.3490308
  65.0663659  85.6476104  45.3332053  64.2554133  85.9557539  46.0222976
  65.2106371  86.4367292  44.5680518  66.0042262  85.5440564  45.9227229
  63.2973982  83.3071043  42.8667014  63.4930679  83.4466310  41.6563940
  62.8859131  82.1303695  43.3720516  62.6419105  82.0274097  44.3404573
  62.8211363  80.9377750  42.5629188  63.7179929  80.8770222  41.9696615
  62.6595679  79.7092124  43.4676678  61.6899589  79.7682389  44.0085653
  63.4789858  79.7548754  44.2209549  62.7464725  78.3529495  42.7615000
  61.9543537  78.2851532  41.9786855  64.1157335  78.1785691  42.1047437
  64.9219012  78.4112581  42.8322048  64.2128370  78.8594803  41.2331381
  64.2419562  77.1304922  41.7607786  62.4935558  77.2325346  43.7703082
  61.4826650  77.3502447  44.2151498  63.2536084  77.2747196  44.5795630
  62.5529041  76.2486078  43.2591648  61.7189924  81.0247001  41.5728294
  61.8204504  80.6002315  40.4220276  60.6244359  81.6736724  41.9745385
  60.4346805  81.9292047  42.9246535  59.5522744  81.9193879  41.0555593
  59.5767901  80.9535250  40.5669207  58.3049211  82.4058821  41.7987816
  58.4541631  83.2949965  42.4363652  58.2039281  81.3019991  42.6511343
  58.5051852  81.5118679  43.5496124  56.9698956  82.7861228  41.0374996
  56.6082733  82.2226744  40.2169488  57.0817541  83.5051550  40.2185580
  56.0184601  82.5513755  41.5696718  59.7898070  82.7865904  39.9334806
  59.4896090  82.5351642  38.7662570  60.4613855  83.8509459  40.2646406
  60.7052817  84.0306813  41.2207136  60.8919086  84.7532987  39.2446536
  60.0119959  85.0795605  38.7000959  61.5591677  85.9321669  39.8959908
  61.9445752  86.6541152  39.1366536  62.3797341  85.6385178  40.5851470
  60.5164355  86.5000889  40.6565593  60.5283858  86.1550612  41.5570679
  61.8239841  84.1443896  38.2490810  61.6804218  84.3412827  37.0452936
  62.7829099  83.3308802  38.7215009  62.8774329  83.1102165  39.6995411
  63.6910921  82.6954714  37.8008740  64.0248985  83.4582101  37.1099820
  64.9231862  82.1398172  38.5284798  64.5912087  81.4480816  39.3344653
  65.4909000  82.9733983  38.9910339  65.8425062  81.4105289  37.6162361
  66.0576391  80.0671963  37.6162410  65.5885899  79.3455577  38.2778529
  66.9374815  79.7748217  36.6215659  67.0794682  78.8487112  36.2726841
  67.1921979  80.8655760  35.8668582  66.5328763  81.9483567  36.4761584
  66.6632277  83.2280377  35.9358134  66.1786752  84.0803645  36.3855233
  67.4652920  83.3890700  34.8043976  67.6000579  84.3769305  34.3889653
  67.9684768  81.0167627  34.7291992  68.4584450  80.1718131  34.2686577
  68.1037853  82.3034823  34.2106591  68.7213705  82.4555070  33.3382656
  63.0519569  81.6348297  36.9240271  63.3307183  81.5290394  35.7296262
  62.1385512  80.8300913  37.4891039  61.9162268  80.8737502  38.4686823
  61.4393309  79.8311807  36.7128948  62.1662853  79.2584550  36.1580236
  60.6725069  78.8944085  37.6329361  60.0758327  79.5010179  38.3543414
  59.7518781  77.9799259  36.8432820  60.2787322  77.3409348  36.1147537
  59.1557250  78.6552315  36.2490837  59.1089161  77.3617049  37.5119574
  61.6260915  78.0045545  38.4187726  62.4223781  78.6349062  38.8651732
  62.0917661  77.2778046  37.7147100  60.9196658  77.2403366  39.5310023
  60.2423415  76.4637172  39.1172012  60.3241253  77.9430476  40.1462843
  61.6719609  76.7530151  40.1810390  60.5970221  80.4784653  35.6462001
  60.5111384  80.0339580  34.5022937  59.9687517  81.5905678  35.9794813
  60.0202859  82.0110990  36.8881656  59.2250670  82.2777376  34.9796948
  58.4781256  81.6333995  34.5351434  58.4755160  83.2867794  35.6320420
  59.0836526  84.0693227  36.1778015  57.5779114  82.6573492  36.5421279
  58.0489902  82.5413290  37.3828182  57.6985697  83.8775026  34.4876048
  57.0552357  83.2962021  33.8356006  58.2453153  84.7242280  33.9867754
  56.7699838  84.2172464  34.8989003  60.0077113  82.9038051  33.8586297
  59.6616250  82.7862527  32.6822787  61.1134834  83.5737504  34.2098786
  61.3668635  83.6950332  35.1718183  62.0187144  84.1390912  33.2341994
  61.4569585  84.8007263  32.5886147  63.1134652  84.9288457  33.9451258
  63.4798067  84.3339068  34.8177011  64.3133006  85.2106407  33.0238247
  63.9891782  85.8093530  32.1465447  64.7826001  84.2673951  32.6776438
  65.0878907  85.7853302  33.5739081  62.5246929  86.2486562  34.4871070
  61.5976546  86.0203667  35.0575808  62.2616480  86.9021752  33.6237854
  63.4842749  87.0043357  35.4081731  64.3331130  87.4280280  34.8261724
  63.8904466  86.3233291  36.1875830  62.9479956  87.8408912  35.9042527
  62.5660249  83.0683070  32.3162802  62.6679433  83.2471048  31.1024446
  62.8960079  81.8893620  32.8696652  62.7794102  81.7154061  33.8533979
  63.3667626  80.7901622  32.0660824  64.1448760  81.1730927  31.4160618
  63.9446339  79.6833433  32.9664215  63.1477308  79.2787070  33.6248621
  64.7588737  80.1037544  33.5942532  64.5152654  78.5532728  32.1715746
  65.7741968  78.6833797  31.5707758  66.3292478  79.6012074  31.6911045
  66.3128848  77.6254909  30.8347836  67.2830186  77.7193727  30.3791050
  65.5961826  76.4327170  30.7237008  66.0025408  75.6079029  30.1903492
  63.7991109  77.3564157  32.0289049  62.8282117  77.2551278  32.4830289
  64.3356085  76.2948013  31.3038902  63.7864009  75.3727913  31.1921198
  62.3022540  80.2280018  31.1553895  62.5500066  79.9721495  29.9890017
  61.0633504  80.0430034  31.6384385  60.8186616  80.2491697  32.5892968
  60.0472534  79.4589043  30.7863362  60.4721380  78.6046480  30.2715173
  58.8274409  79.0058340  31.6101286  58.0139224  78.6803494  30.9180468
  58.4620919  79.8604453  32.2205259  59.1081839  77.8320214  32.5570836
  58.2034660  77.6052105  33.1538992  59.9433834  78.1027162  33.2358424
  59.4845156  76.5802075  31.7815358  58.9508095  76.2444598  30.7253719
  60.4564947  75.8549319  32.3569606  60.7236230  74.9787410  31.9400679
  60.8448491  76.1044754  33.2310676  59.5798881  80.3994409  29.6991011
  59.0618485  79.9769095  28.6641827  59.7848950  81.7129207  29.8771015
  60.1545737  82.0768049  30.7363513  59.4450877  82.6506739  28.8329832
  58.6119189  82.2615865  28.2646264  59.0189519  83.9783196  29.4398957
  59.8055883  84.3514013  30.1394012  58.7727013  85.0357968  28.3582439
  57.9673887  84.6922211  27.6786755  59.6865498  85.2214820  27.7800083
  58.4673680  86.0002071  28.8160116  57.7119496  83.7802761  30.2174310
  57.8007127  82.9355600  30.9332126  56.8900226  83.5558552  29.4974738
  57.3282480  85.0189786  30.9944439  57.0139054  85.8439068  30.3160929
  58.1750715  85.3831292  31.6160384  56.4631006  84.7839411  31.6447011
  60.5761201  82.8082889  27.8334160  60.3771900  82.7777327  26.6148770
  61.8296832  82.9419367  28.2942132  62.0483626  82.8890798  29.2761706
  62.9225514  83.3118663  27.4155041  62.5331692  83.6968122  26.4852961
  63.8529736  84.3699287  28.0600573  64.7673419  84.5162409  27.4461865
  64.1347641  84.0268336  29.0794446  63.2395955  85.7267578  28.1919450
  62.0721136  86.0869810  27.5090472  61.5643505  85.3729418  26.8929089
  61.5149654  87.3567289  27.6479469  60.5971857  87.6067028  27.1394927
  62.1455862  88.2929068  28.4619813  61.6277031  89.5866314  28.5735160
  62.1895578  90.0452835  29.2022837  63.8694470  86.6854308  29.0008919
  64.7795343  86.4293607  29.5214348  63.3221094  87.9661947  29.1405133
  63.8119949  88.6927229  29.7705265  63.7740534  82.1589916  26.9800430
  64.8723089  82.3449489  26.4691945  63.3039148  80.9182774  27.1117004
  62.4116707  80.7488854  27.5218731  64.1179635  79.8049599  26.6800998
  65.1420495  80.0028309  26.9762746  63.6366160  78.5200290  27.3681455
  62.6720407  78.2189865  26.9386463  63.4414709  78.7458191  28.4255133
  64.6144712  77.3435806  27.3862737  64.5420261  76.8321441  28.3726877
  65.6593628  77.7225352  27.2887216  64.3397716  76.3345988  26.2823037
  64.9849740  75.4399429  26.4149978  64.5326944  76.8376573  25.3042683
  62.9029626  75.9006954  26.3751859  62.3727405  76.1597140  27.1788402
  62.2802544  75.3256548  25.3558044  62.9587317  74.9825635  24.2871614
  63.9379762  75.1778789  24.2449880  62.5016665  74.7479778  23.4264160
  60.9955920  75.0646305  25.4302258  60.5117942  75.2099990  26.2871171
  60.5798527  74.5581700  24.6834314  64.1346288  79.6379502  25.1672995
  65.1953985  79.2988346  24.6464453  63.0752330  79.8831425  24.3819327
  61.6532873  79.7647127  24.7677353  61.1820059  80.7580444  24.8991291
  61.4703853  79.0989154  25.6379751  63.2284060  79.9208996  22.9380340
  63.9405202  79.1480436  22.6871102  61.7874460  79.8206894  22.4094725
  61.7382594  79.2938226  21.4397766  61.3085656  80.7698181  22.1323320
  61.0259622  79.1477491  23.5598426  59.9640098  79.2818179  23.3410047
  61.1743527  78.0596130  23.7594603  63.8382703  81.1300983  22.3567474
  64.3961888  81.0667007  21.2647574  63.6167260  82.2723939  23.0085438
  63.1293617  82.2819050  23.8730149  64.1144138  83.5229864  22.4989215
  63.8526042  83.5918842  21.4497167  63.4912753  84.6875214  23.2821419
  64.0284765  85.6175732  23.0044714  63.6476836  84.5200150  24.3688863
  61.9926684  84.8852648  23.0110703  61.4491730  83.9450510  23.2504456
  61.8649628  85.0851168  21.9296465  61.4494473  86.0556697  23.8262617
  62.0364045  86.9710031  23.6060179  61.5480982  85.8231180  24.9017924
  60.0203006  86.3105534  23.4728422  59.8117827  86.9669525  22.7584124
  59.0049604  85.7173559  24.0868746  59.1974055  84.8303524  25.0404177
  60.0971730  84.4430799  25.2205132  58.4293765  84.3027471  25.3850636
  57.7746813  86.0075608  23.7098705  57.6235010  86.7107785  23.0319918
  57.0106751  85.5801912  24.1760749  65.6229063  83.6348834  22.5709536
  66.2695105  84.3439619  21.8038315  66.2388303  82.9047474  23.5117413
  65.7411892  82.3954773  24.2112726  67.6562391  82.6825138  23.4732259
  68.1349562  83.5913354  23.1285072  68.2049993  82.3099296  24.8591556
  69.2978379  82.1320084  24.8114671  67.6950300  81.3755638  25.1923749
  67.9509378  83.3664934  25.8789045  67.7401439  84.7007270  25.6504915
  67.7305735  85.1608274  24.6704466  67.4846268  85.3324105  26.8360679
  67.3449349  86.2892121  26.9552479  67.5352794  84.4266535  27.8557472
  67.8246786  83.1637685  27.2894183  67.9115200  82.0376612  28.1067483
  68.1044473  81.0569712  27.6985938  67.7339847  82.2066715  29.4786620
  67.7921307  81.3438276  30.1274086  67.3654981  84.5937441  29.2202374
  67.1575872  85.5554023  29.6562105  67.4664178  83.4595129  30.0260274
  67.3269016  83.5565953  31.0938252  67.9964588  81.5916109  22.4904211
  67.1930508  80.7388701  22.1246079  69.2547363  81.5766840  22.0117929
[truncated: 2,575,550 more chars]
