# Supplementary material for: Selective Protonation of Catalytic Dyad for γ-Secretase-Mediated Hydrolysis Revealed by Multiscale Simulations
Source: J Phys Chem B. 2024 Nov 7;128(46):11345–58. doi: 10.1021/acs.jpcb.4c04085 (PMC11586911; doi:10.1021/acs.jpcb.4c04085)
Supplement: Supplementary file 2 — jp4c04085_si_002.zip [file jp4c04085_si_002.zip › Figure 7 D257-protonated/GD.pdb]

CRYST1   94.849   94.849   86.716  90.00  90.00  90.00               1
ATOM      1  CAY SER     1      23.740  62.770  15.490  1.00  0.00           C  
ATOM      2  HY1 SER     1      24.420  63.160  14.710  1.00  0.00           H  
ATOM      3  HY2 SER     1      22.860  62.450  14.890  1.00  0.00           H  
ATOM      4  HY3 SER     1      24.170  61.900  16.030  1.00  0.00           H  
ATOM      5  CY  SER     1      23.180  63.850  16.420  1.00  0.00           C  
ATOM      6  OY  SER     1      23.010  64.980  15.950  1.00  0.00           O  
ATOM      7  N   SER     1      22.900  63.490  17.690  1.00  0.00           N  
ATOM      8  HN  SER     1      23.220  62.590  18.000  1.00  0.00           H  
ATOM      9  CA  SER     1      22.130  64.320  18.620  1.00  0.00           C  
ATOM     10  HA  SER     1      21.870  65.270  18.180  1.00  0.00           H  
ATOM     11  CB  SER     1      20.850  63.550  18.930  1.00  0.00           C  
ATOM     12  HB1 SER     1      21.180  62.520  19.190  1.00  0.00           H  
ATOM     13  HB2 SER     1      20.210  63.420  18.030  1.00  0.00           H  
ATOM     14  OG  SER     1      20.050  64.270  19.930  1.00  0.00           O  
ATOM     15  HG1 SER     1      20.000  65.190  19.650  1.00  0.00           H  
ATOM     16  C   SER     1      22.880  64.520  19.950  1.00  0.00           C  
ATOM     17  O   SER     1      23.270  63.540  20.610  1.00  0.00           O  
ATOM     18  N   LYS     2      23.130  65.840  20.220  1.00  0.00           N  
ATOM     19  HN  LYS     2      22.750  66.500  19.570  1.00  0.00           H  
ATOM     20  CA  LYS     2      23.660  66.310  21.460  1.00  0.00           C  
ATOM     21  HA  LYS     2      24.340  65.540  21.780  1.00  0.00           H  
ATOM     22  CB  LYS     2      24.500  67.600  21.220  1.00  0.00           C  
ATOM     23  HB1 LYS     2      24.020  68.150  20.390  1.00  0.00           H  
ATOM     24  HB2 LYS     2      25.440  67.390  20.680  1.00  0.00           H  
ATOM     25  CG  LYS     2      24.660  68.490  22.440  1.00  0.00           C  
ATOM     26  HG1 LYS     2      23.700  68.680  22.960  1.00  0.00           H  
ATOM     27  HG2 LYS     2      25.130  69.460  22.190  1.00  0.00           H  
ATOM     28  CD  LYS     2      25.680  67.910  23.530  1.00  0.00           C  
ATOM     29  HD1 LYS     2      25.330  66.980  24.040  1.00  0.00           H  
ATOM     30  HD2 LYS     2      25.700  68.640  24.370  1.00  0.00           H  
ATOM     31  CE  LYS     2      27.060  67.580  22.890  1.00  0.00           C  
ATOM     32  HE1 LYS     2      27.560  68.550  22.690  1.00  0.00           H  
ATOM     33  HE2 LYS     2      26.940  67.050  21.920  1.00  0.00           H  
ATOM     34  NZ  LYS     2      27.830  66.650  23.650  1.00  0.00           N  
ATOM     35  HZ1 LYS     2      27.450  65.680  23.610  1.00  0.00           H  
ATOM     36  HZ2 LYS     2      27.880  66.900  24.650  1.00  0.00           H  
ATOM     37  HZ3 LYS     2      28.810  66.670  23.290  1.00  0.00           H  
ATOM     38  C   LYS     2      22.630  66.360  22.540  1.00  0.00           C  
ATOM     39  O   LYS     2      22.880  66.130  23.730  1.00  0.00           O  
ATOM     40  N   GLU     3      21.370  66.590  22.090  1.00  0.00           N  
ATOM     41  HN  GLU     3      21.110  66.710  21.130  1.00  0.00           H  
ATOM     42  CA  GLU     3      20.200  66.650  22.910  1.00  0.00           C  
ATOM     43  HA  GLU     3      20.300  67.510  23.560  1.00  0.00           H  
ATOM     44  CB  GLU     3      18.940  66.770  22.020  1.00  0.00           C  
ATOM     45  HB1 GLU     3      18.070  66.700  22.700  1.00  0.00           H  
ATOM     46  HB2 GLU     3      18.980  65.880  21.360  1.00  0.00           H  
ATOM     47  CG  GLU     3      18.920  68.000  21.060  1.00  0.00           C  
ATOM     48  HG1 GLU     3      19.450  68.740  21.690  1.00  0.00           H  
ATOM     49  HG2 GLU     3      17.870  68.330  20.970  1.00  0.00           H  
ATOM     50  CD  GLU     3      19.490  67.940  19.630  1.00  0.00           C  
ATOM     51  OE1 GLU     3      19.650  68.920  18.920  1.00  0.00           O  
ATOM     52  OE2 GLU     3      19.950  66.810  19.310  1.00  0.00           O  
ATOM     53  C   GLU     3      19.960  65.300  23.770  1.00  0.00           C  
ATOM     54  O   GLU     3      19.730  65.250  24.990  1.00  0.00           O  
ATOM     55  N   LEU     4      20.130  64.170  23.060  1.00  0.00           N  
ATOM     56  HN  LEU     4      20.210  64.340  22.080  1.00  0.00           H  
ATOM     57  CA  LEU     4      20.060  62.830  23.510  1.00  0.00           C  
ATOM     58  HA  LEU     4      19.100  62.660  23.970  1.00  0.00           H  
ATOM     59  CB  LEU     4      20.220  61.810  22.340  1.00  0.00           C  
ATOM     60  HB1 LEU     4      21.270  61.620  22.040  1.00  0.00           H  
ATOM     61  HB2 LEU     4      19.650  62.190  21.460  1.00  0.00           H  
ATOM     62  CG  LEU     4      19.610  60.390  22.430  1.00  0.00           C  
ATOM     63  HG  LEU     4      19.670  59.950  21.420  1.00  0.00           H  
ATOM     64  CD1 LEU     4      20.420  59.510  23.410  1.00  0.00           C  
ATOM     65 HD11 LEU     4      21.520  59.560  23.230  1.00  0.00           H  
ATOM     66 HD12 LEU     4      20.050  58.470  23.290  1.00  0.00           H  
ATOM     67 HD13 LEU     4      20.290  59.820  24.470  1.00  0.00           H  
ATOM     68  CD2 LEU     4      18.100  60.430  22.800  1.00  0.00           C  
ATOM     69 HD21 LEU     4      18.040  61.050  23.730  1.00  0.00           H  
ATOM     70 HD22 LEU     4      17.690  59.400  22.840  1.00  0.00           H  
ATOM     71 HD23 LEU     4      17.560  60.940  21.970  1.00  0.00           H  
ATOM     72  C   LEU     4      21.110  62.540  24.580  1.00  0.00           C  
ATOM     73  O   LEU     4      20.770  61.880  25.580  1.00  0.00           O  
ATOM     74  N   GLU     5      22.370  63.070  24.400  1.00  0.00           N  
ATOM     75  HN  GLU     5      22.620  63.440  23.510  1.00  0.00           H  
ATOM     76  CA  GLU     5      23.440  63.030  25.330  1.00  0.00           C  
ATOM     77  HA  GLU     5      23.600  62.000  25.640  1.00  0.00           H  
ATOM     78  CB  GLU     5      24.790  63.640  24.850  1.00  0.00           C  
ATOM     79  HB1 GLU     5      25.540  63.750  25.660  1.00  0.00           H  
ATOM     80  HB2 GLU     5      24.740  64.650  24.400  1.00  0.00           H  
ATOM     81  CG  GLU     5      25.550  62.710  23.850  1.00  0.00           C  
ATOM     82  HG1 GLU     5      24.780  62.460  23.090  1.00  0.00           H  
ATOM     83  HG2 GLU     5      25.850  61.790  24.380  1.00  0.00           H  
ATOM     84  CD  GLU     5      26.740  63.440  23.240  1.00  0.00           C  
ATOM     85  OE1 GLU     5      27.500  64.070  24.030  1.00  0.00           O  
ATOM     86  OE2 GLU     5      26.950  63.450  22.000  1.00  0.00           O  
ATOM     87  C   GLU     5      23.170  63.710  26.590  1.00  0.00           C  
ATOM     88  O   GLU     5      23.210  63.170  27.680  1.00  0.00           O  
ATOM     89  N   LEU     6      22.650  64.960  26.520  1.00  0.00           N  
ATOM     90  HN  LEU     6      22.540  65.410  25.640  1.00  0.00           H  
ATOM     91  CA  LEU     6      22.270  65.820  27.720  1.00  0.00           C  
ATOM     92  HA  LEU     6      23.160  65.840  28.340  1.00  0.00           H  
ATOM     93  CB  LEU     6      22.000  67.170  27.110  1.00  0.00           C  
ATOM     94  HB1 LEU     6      21.550  67.920  27.790  1.00  0.00           H  
ATOM     95  HB2 LEU     6      21.300  66.980  26.270  1.00  0.00           H  
ATOM     96  CG  LEU     6      23.300  67.940  26.660  1.00  0.00           C  
ATOM     97  HG  LEU     6      23.860  67.290  25.940  1.00  0.00           H  
ATOM     98  CD1 LEU     6      22.980  69.290  26.050  1.00  0.00           C  
ATOM     99 HD11 LEU     6      22.450  69.990  26.730  1.00  0.00           H  
ATOM    100 HD12 LEU     6      22.420  69.090  25.110  1.00  0.00           H  
ATOM    101 HD13 LEU     6      23.910  69.830  25.790  1.00  0.00           H  
ATOM    102  CD2 LEU     6      24.330  68.110  27.850  1.00  0.00           C  
ATOM    103 HD21 LEU     6      23.800  68.250  28.820  1.00  0.00           H  
ATOM    104 HD22 LEU     6      24.920  69.050  27.820  1.00  0.00           H  
ATOM    105 HD23 LEU     6      25.060  67.270  27.770  1.00  0.00           H  
ATOM    106  C   LEU     6      21.140  65.240  28.430  1.00  0.00           C  
ATOM    107  O   LEU     6      21.230  65.040  29.640  1.00  0.00           O  
ATOM    108  N   ILE     7      20.070  64.820  27.720  1.00  0.00           N  
ATOM    109  HN  ILE     7      20.030  64.850  26.730  1.00  0.00           H  
ATOM    110  CA  ILE     7      18.950  64.160  28.390  1.00  0.00           C  
ATOM    111  HA  ILE     7      18.640  64.860  29.150  1.00  0.00           H  
ATOM    112  CB  ILE     7      17.690  63.930  27.430  1.00  0.00           C  
ATOM    113  HB  ILE     7      17.580  64.830  26.790  1.00  0.00           H  
ATOM    114  CG2 ILE     7      17.650  62.650  26.540  1.00  0.00           C  
ATOM    115 HG21 ILE     7      17.700  61.760  27.200  1.00  0.00           H  
ATOM    116 HG22 ILE     7      18.510  62.490  25.850  1.00  0.00           H  
ATOM    117 HG23 ILE     7      16.720  62.550  25.930  1.00  0.00           H  
ATOM    118  CG1 ILE     7      16.420  63.750  28.410  1.00  0.00           C  
ATOM    119 HG11 ILE     7      16.520  62.880  29.080  1.00  0.00           H  
ATOM    120 HG12 ILE     7      15.690  63.460  27.620  1.00  0.00           H  
ATOM    121  CD  ILE     7      15.910  65.080  28.930  1.00  0.00           C  
ATOM    122  HD1 ILE     7      15.560  65.690  28.070  1.00  0.00           H  
ATOM    123  HD2 ILE     7      16.700  65.660  29.460  1.00  0.00           H  
ATOM    124  HD3 ILE     7      15.090  64.790  29.620  1.00  0.00           H  
ATOM    125  C   ILE     7      19.270  62.860  29.050  1.00  0.00           C  
ATOM    126  O   ILE     7      18.860  62.570  30.130  1.00  0.00           O  
ATOM    127  N   THR     8      20.050  61.930  28.460  1.00  0.00           N  
ATOM    128  HN  THR     8      20.450  62.250  27.600  1.00  0.00           H  
ATOM    129  CA  THR     8      20.400  60.620  29.010  1.00  0.00           C  
ATOM    130  HA  THR     8      19.510  60.090  29.320  1.00  0.00           H  
ATOM    131  CB  THR     8      21.090  59.720  28.080  1.00  0.00           C  
ATOM    132  HB  THR     8      22.080  60.150  27.800  1.00  0.00           H  
ATOM    133  OG1 THR     8      20.310  59.440  26.930  1.00  0.00           O  
ATOM    134  HG1 THR     8      20.250  60.330  26.580  1.00  0.00           H  
ATOM    135  CG2 THR     8      21.310  58.290  28.620  1.00  0.00           C  
ATOM    136 HG21 THR     8      21.810  57.740  27.790  1.00  0.00           H  
ATOM    137 HG22 THR     8      20.340  57.770  28.760  1.00  0.00           H  
ATOM    138 HG23 THR     8      21.900  58.250  29.560  1.00  0.00           H  
ATOM    139  C   THR     8      21.180  60.860  30.280  1.00  0.00           C  
ATOM    140  O   THR     8      20.960  60.140  31.240  1.00  0.00           O  
ATOM    141  N   LEU     9      22.040  61.980  30.350  1.00  0.00           N  
ATOM    142  HN  LEU     9      22.140  62.650  29.620  1.00  0.00           H  
ATOM    143  CA  LEU     9      22.810  62.260  31.580  1.00  0.00           C  
ATOM    144  HA  LEU     9      23.210  61.320  31.920  1.00  0.00           H  
ATOM    145  CB  LEU     9      24.090  63.120  31.230  1.00  0.00           C  
ATOM    146  HB1 LEU     9      23.710  64.100  30.870  1.00  0.00           H  
ATOM    147  HB2 LEU     9      24.650  62.700  30.370  1.00  0.00           H  
ATOM    148  CG  LEU     9      25.170  63.240  32.370  1.00  0.00           C  
ATOM    149  HG  LEU     9      24.620  63.700  33.220  1.00  0.00           H  
ATOM    150  CD1 LEU     9      25.860  61.940  32.880  1.00  0.00           C  
ATOM    151 HD11 LEU     9      26.790  62.160  33.440  1.00  0.00           H  
ATOM    152 HD12 LEU     9      25.950  61.130  32.130  1.00  0.00           H  
ATOM    153 HD13 LEU     9      25.060  61.550  33.550  1.00  0.00           H  
ATOM    154  CD2 LEU     9      26.220  64.290  31.910  1.00  0.00           C  
ATOM    155 HD21 LEU     9      25.890  65.000  31.120  1.00  0.00           H  
ATOM    156 HD22 LEU     9      27.050  63.690  31.490  1.00  0.00           H  
ATOM    157 HD23 LEU     9      26.570  64.940  32.750  1.00  0.00           H  
ATOM    158  C   LEU     9      22.000  62.900  32.630  1.00  0.00           C  
ATOM    159  O   LEU     9      21.980  62.560  33.800  1.00  0.00           O  
ATOM    160  N   THR    10      21.040  63.720  32.280  1.00  0.00           N  
ATOM    161  HN  THR    10      20.900  63.870  31.300  1.00  0.00           H  
ATOM    162  CA  THR    10      20.000  64.330  33.090  1.00  0.00           C  
ATOM    163  HA  THR    10      20.470  64.950  33.830  1.00  0.00           H  
ATOM    164  CB  THR    10      19.100  65.320  32.330  1.00  0.00           C  
ATOM    165  HB  THR    10      18.710  64.850  31.410  1.00  0.00           H  
ATOM    166  OG1 THR    10      19.860  66.420  31.880  1.00  0.00           O  
ATOM    167  HG1 THR    10      20.180  66.040  31.060  1.00  0.00           H  
ATOM    168  CG2 THR    10      17.880  65.870  33.040  1.00  0.00           C  
ATOM    169 HG21 THR    10      17.140  65.070  33.250  1.00  0.00           H  
ATOM    170 HG22 THR    10      17.280  66.460  32.320  1.00  0.00           H  
ATOM    171 HG23 THR    10      18.220  66.420  33.950  1.00  0.00           H  
ATOM    172  C   THR    10      19.110  63.320  33.810  1.00  0.00           C  
ATOM    173  O   THR    10      18.760  63.410  34.970  1.00  0.00           O  
ATOM    174  N   VAL    11      18.750  62.240  33.060  1.00  0.00           N  
ATOM    175  HN  VAL    11      18.980  62.180  32.090  1.00  0.00           H  
ATOM    176  CA  VAL    11      17.880  61.210  33.520  1.00  0.00           C  
ATOM    177  HA  VAL    11      17.060  61.700  34.020  1.00  0.00           H  
ATOM    178  CB  VAL    11      17.330  60.320  32.360  1.00  0.00           C  
ATOM    179  HB  VAL    11      18.250  60.150  31.750  1.00  0.00           H  
ATOM    180  CG1 VAL    11      16.720  59.010  32.920  1.00  0.00           C  
ATOM    181 HG11 VAL    11      15.960  59.210  33.710  1.00  0.00           H  
ATOM    182 HG12 VAL    11      17.590  58.460  33.320  1.00  0.00           H  
ATOM    183 HG13 VAL    11      16.250  58.390  32.130  1.00  0.00           H  
ATOM    184  CG2 VAL    11      16.370  61.130  31.490  1.00  0.00           C  
ATOM    185 HG21 VAL    11      16.380  60.790  30.430  1.00  0.00           H  
ATOM    186 HG22 VAL    11      16.670  62.190  31.360  1.00  0.00           H  
ATOM    187 HG23 VAL    11      15.340  61.120  31.920  1.00  0.00           H  
ATOM    188  C   VAL    11      18.760  60.380  34.580  1.00  0.00           C  
ATOM    189  O   VAL    11      18.340  59.990  35.660  1.00  0.00           O  
ATOM    190  N   GLY    12      20.090  60.140  34.310  1.00  0.00           N  
ATOM    191  HN  GLY    12      20.320  60.350  33.360  1.00  0.00           H  
ATOM    192  CA  GLY    12      21.140  59.510  35.140  1.00  0.00           C  
ATOM    193  HA1 GLY    12      21.980  59.670  34.490  1.00  0.00           H  
ATOM    194  HA2 GLY    12      20.870  58.510  35.430  1.00  0.00           H  
ATOM    195  C   GLY    12      21.410  60.260  36.390  1.00  0.00           C  
ATOM    196  O   GLY    12      21.620  59.610  37.480  1.00  0.00           O  
ATOM    197  N   PHE    13      21.380  61.580  36.340  1.00  0.00           N  
ATOM    198  HN  PHE    13      21.580  62.060  35.490  1.00  0.00           H  
ATOM    199  CA  PHE    13      21.240  62.500  37.530  1.00  0.00           C  
ATOM    200  HA  PHE    13      21.990  62.100  38.200  1.00  0.00           H  
ATOM    201  CB  PHE    13      21.580  63.940  37.100  1.00  0.00           C  
ATOM    202  HB1 PHE    13      21.400  64.580  37.990  1.00  0.00           H  
ATOM    203  HB2 PHE    13      20.930  64.260  36.260  1.00  0.00           H  
ATOM    204  CG  PHE    13      23.100  64.080  36.740  1.00  0.00           C  
ATOM    205  CD1 PHE    13      24.110  63.700  37.710  1.00  0.00           C  
ATOM    206  HD1 PHE    13      23.840  63.200  38.630  1.00  0.00           H  
ATOM    207  CE1 PHE    13      25.440  64.000  37.540  1.00  0.00           C  
ATOM    208  HE1 PHE    13      26.220  63.610  38.180  1.00  0.00           H  
ATOM    209  CZ  PHE    13      25.830  64.730  36.370  1.00  0.00           C  
ATOM    210  HZ  PHE    13      26.870  64.960  36.180  1.00  0.00           H  
ATOM    211  CD2 PHE    13      23.540  64.850  35.650  1.00  0.00           C  
ATOM    212  HD2 PHE    13      22.820  65.320  34.980  1.00  0.00           H  
ATOM    213  CE2 PHE    13      24.880  65.170  35.480  1.00  0.00           C  
ATOM    214  HE2 PHE    13      25.190  65.890  34.740  1.00  0.00           H  
ATOM    215  C   PHE    13      19.940  62.390  38.300  1.00  0.00           C  
ATOM    216  O   PHE    13      20.050  62.220  39.510  1.00  0.00           O  
ATOM    217  N   GLY    14      18.770  62.470  37.620  1.00  0.00           N  
ATOM    218  HN  GLY    14      18.720  62.690  36.650  1.00  0.00           H  
ATOM    219  CA  GLY    14      17.400  62.390  38.160  1.00  0.00           C  
ATOM    220  HA1 GLY    14      16.670  62.330  37.370  1.00  0.00           H  
ATOM    221  HA2 GLY    14      17.310  63.260  38.800  1.00  0.00           H  
ATOM    222  C   GLY    14      17.220  61.180  38.990  1.00  0.00           C  
ATOM    223  O   GLY    14      16.750  61.250  40.110  1.00  0.00           O  
ATOM    224  N   ILE    15      17.510  59.990  38.350  1.00  0.00           N  
ATOM    225  HN  ILE    15      17.860  60.100  37.430  1.00  0.00           H  
ATOM    226  CA  ILE    15      17.400  58.670  39.020  1.00  0.00           C  
ATOM    227  HA  ILE    15      16.430  58.730  39.470  1.00  0.00           H  
ATOM    228  CB  ILE    15      17.590  57.550  37.990  1.00  0.00           C  
ATOM    229  HB  ILE    15      18.580  57.580  37.470  1.00  0.00           H  
ATOM    230  CG2 ILE    15      17.550  56.210  38.660  1.00  0.00           C  
ATOM    231 HG21 ILE    15      17.450  55.330  37.990  1.00  0.00           H  
ATOM    232 HG22 ILE    15      16.590  56.120  39.220  1.00  0.00           H  
ATOM    233 HG23 ILE    15      18.360  56.020  39.390  1.00  0.00           H  
ATOM    234  CG1 ILE    15      16.440  57.560  36.910  1.00  0.00           C  
ATOM    235 HG11 ILE    15      16.600  56.690  36.250  1.00  0.00           H  
ATOM    236 HG12 ILE    15      16.640  58.430  36.240  1.00  0.00           H  
ATOM    237  CD  ILE    15      15.000  57.640  37.460  1.00  0.00           C  
ATOM    238  HD1 ILE    15      14.970  58.510  38.150  1.00  0.00           H  
ATOM    239  HD2 ILE    15      14.750  56.710  38.000  1.00  0.00           H  
ATOM    240  HD3 ILE    15      14.240  57.660  36.650  1.00  0.00           H  
ATOM    241  C   ILE    15      18.350  58.490  40.230  1.00  0.00           C  
ATOM    242  O   ILE    15      17.870  58.000  41.300  1.00  0.00           O  
ATOM    243  N   LEU    16      19.610  58.820  40.040  1.00  0.00           N  
ATOM    244  HN  LEU    16      19.930  59.020  39.120  1.00  0.00           H  
ATOM    245  CA  LEU    16      20.680  58.750  41.050  1.00  0.00           C  
ATOM    246  HA  LEU    16      20.730  57.740  41.440  1.00  0.00           H  
ATOM    247  CB  LEU    16      22.060  59.220  40.480  1.00  0.00           C  
ATOM    248  HB1 LEU    16      21.990  60.270  40.120  1.00  0.00           H  
ATOM    249  HB2 LEU    16      22.350  58.570  39.620  1.00  0.00           H  
ATOM    250  CG  LEU    16      23.170  59.100  41.540  1.00  0.00           C  
ATOM    251  HG  LEU    16      22.900  59.720  42.420  1.00  0.00           H  
ATOM    252  CD1 LEU    16      23.530  57.650  42.000  1.00  0.00           C  
ATOM    253 HD11 LEU    16      23.790  57.060  41.090  1.00  0.00           H  
ATOM    254 HD12 LEU    16      22.640  57.140  42.420  1.00  0.00           H  
ATOM    255 HD13 LEU    16      24.400  57.560  42.680  1.00  0.00           H  
ATOM    256  CD2 LEU    16      24.490  59.800  40.970  1.00  0.00           C  
ATOM    257 HD21 LEU    16      24.840  59.240  40.080  1.00  0.00           H  
ATOM    258 HD22 LEU    16      25.320  59.980  41.700  1.00  0.00           H  
ATOM    259 HD23 LEU    16      24.250  60.830  40.640  1.00  0.00           H  
ATOM    260  C   LEU    16      20.240  59.610  42.240  1.00  0.00           C  
ATOM    261  O   LEU    16      20.150  59.080  43.350  1.00  0.00           O  
ATOM    262  N   ILE    17      19.810  60.870  42.010  1.00  0.00           N  
ATOM    263  HN  ILE    17      19.900  61.370  41.160  1.00  0.00           H  
ATOM    264  CA  ILE    17      19.350  61.750  43.080  1.00  0.00           C  
ATOM    265  HA  ILE    17      19.950  61.610  43.960  1.00  0.00           H  
ATOM    266  CB  ILE    17      19.290  63.170  42.510  1.00  0.00           C  
ATOM    267  HB  ILE    17      18.710  63.180  41.560  1.00  0.00           H  
ATOM    268  CG2 ILE    17      18.650  64.160  43.450  1.00  0.00           C  
ATOM    269 HG21 ILE    17      18.610  65.150  42.930  1.00  0.00           H  
ATOM    270 HG22 ILE    17      19.230  64.230  44.390  1.00  0.00           H  
ATOM    271 HG23 ILE    17      17.610  63.890  43.750  1.00  0.00           H  
ATOM    272  CG1 ILE    17      20.800  63.540  42.150  1.00  0.00           C  
ATOM    273 HG11 ILE    17      21.420  62.690  41.780  1.00  0.00           H  
ATOM    274 HG12 ILE    17      21.200  63.740  43.160  1.00  0.00           H  
ATOM    275  CD  ILE    17      21.180  64.740  41.250  1.00  0.00           C  
ATOM    276  HD1 ILE    17      22.270  64.760  41.030  1.00  0.00           H  
ATOM    277  HD2 ILE    17      20.900  65.640  41.830  1.00  0.00           H  
ATOM    278  HD3 ILE    17      20.550  64.750  40.340  1.00  0.00           H  
ATOM    279  C   ILE    17      18.070  61.350  43.660  1.00  0.00           C  
ATOM    280  O   ILE    17      17.880  61.510  44.900  1.00  0.00           O  
ATOM    281  N   PHE    18      17.020  60.830  42.890  1.00  0.00           N  
ATOM    282  HN  PHE    18      16.990  60.790  41.900  1.00  0.00           H  
ATOM    283  CA  PHE    18      15.770  60.610  43.570  1.00  0.00           C  
ATOM    284  HA  PHE    18      15.630  61.520  44.140  1.00  0.00           H  
ATOM    285  CB  PHE    18      14.590  60.690  42.560  1.00  0.00           C  
ATOM    286  HB1 PHE    18      14.830  59.970  41.750  1.00  0.00           H  
ATOM    287  HB2 PHE    18      14.600  61.730  42.170  1.00  0.00           H  
ATOM    288  CG  PHE    18      13.200  60.530  43.090  1.00  0.00           C  
ATOM    289  CD1 PHE    18      12.180  60.220  42.130  1.00  0.00           C  
ATOM    290  HD1 PHE    18      12.480  59.990  41.120  1.00  0.00           H  
ATOM    291  CE1 PHE    18      10.910  60.090  42.540  1.00  0.00           C  
ATOM    292  HE1 PHE    18      10.300  59.730  41.730  1.00  0.00           H  
ATOM    293  CZ  PHE    18      10.500  60.300  43.840  1.00  0.00           C  
ATOM    294  HZ  PHE    18       9.460  60.230  44.130  1.00  0.00           H  
ATOM    295  CD2 PHE    18      12.840  60.730  44.430  1.00  0.00           C  
ATOM    296  HD2 PHE    18      13.550  61.120  45.150  1.00  0.00           H  
ATOM    297  CE2 PHE    18      11.500  60.720  44.750  1.00  0.00           C  
ATOM    298  HE2 PHE    18      11.210  60.800  45.780  1.00  0.00           H  
ATOM    299  C   PHE    18      15.890  59.340  44.520  1.00  0.00           C  
ATOM    300  O   PHE    18      15.280  59.310  45.590  1.00  0.00           O  
ATOM    301  N   SER    19      16.770  58.390  44.120  1.00  0.00           N  
ATOM    302  HN  SER    19      17.230  58.360  43.230  1.00  0.00           H  
ATOM    303  CA  SER    19      17.070  57.220  44.900  1.00  0.00           C  
ATOM    304  HA  SER    19      16.130  56.750  45.160  1.00  0.00           H  
ATOM    305  CB  SER    19      17.990  56.300  44.060  1.00  0.00           C  
ATOM    306  HB1 SER    19      18.310  55.420  44.670  1.00  0.00           H  
ATOM    307  HB2 SER    19      18.860  56.860  43.660  1.00  0.00           H  
ATOM    308  OG  SER    19      17.480  55.770  42.860  1.00  0.00           O  
ATOM    309  HG1 SER    19      17.270  56.480  42.250  1.00  0.00           H  
ATOM    310  C   SER    19      17.820  57.580  46.090  1.00  0.00           C  
ATOM    311  O   SER    19      17.540  57.080  47.160  1.00  0.00           O  
ATOM    312  N   LEU    20      18.750  58.540  45.990  1.00  0.00           N  
ATOM    313  HN  LEU    20      19.210  58.910  45.180  1.00  0.00           H  
ATOM    314  CA  LEU    20      19.340  59.010  47.220  1.00  0.00           C  
ATOM    315  HA  LEU    20      19.730  58.140  47.720  1.00  0.00           H  
ATOM    316  CB  LEU    20      20.520  60.000  46.850  1.00  0.00           C  
ATOM    317  HB1 LEU    20      20.760  60.670  47.700  1.00  0.00           H  
ATOM    318  HB2 LEU    20      20.200  60.570  45.950  1.00  0.00           H  
ATOM    319  CG  LEU    20      21.760  59.190  46.630  1.00  0.00           C  
ATOM    320  HG  LEU    20      21.590  58.270  46.030  1.00  0.00           H  
ATOM    321  CD1 LEU    20      22.750  59.910  45.730  1.00  0.00           C  
ATOM    322 HD11 LEU    20      22.330  60.280  44.770  1.00  0.00           H  
ATOM    323 HD12 LEU    20      23.680  59.310  45.620  1.00  0.00           H  
ATOM    324 HD13 LEU    20      23.040  60.830  46.290  1.00  0.00           H  
ATOM    325  CD2 LEU    20      22.330  58.630  48.030  1.00  0.00           C  
ATOM    326 HD21 LEU    20      21.640  57.870  48.430  1.00  0.00           H  
ATOM    327 HD22 LEU    20      22.570  59.340  48.850  1.00  0.00           H  
ATOM    328 HD23 LEU    20      23.240  58.090  47.680  1.00  0.00           H  
ATOM    329  C   LEU    20      18.370  59.720  48.180  1.00  0.00           C  
ATOM    330  O   LEU    20      18.360  59.460  49.390  1.00  0.00           O  
ATOM    331  N   ILE    21      17.380  60.510  47.680  1.00  0.00           N  
ATOM    332  HN  ILE    21      17.410  60.780  46.720  1.00  0.00           H  
ATOM    333  CA  ILE    21      16.360  61.160  48.570  1.00  0.00           C  
ATOM    334  HA  ILE    21      16.870  61.780  49.300  1.00  0.00           H  
ATOM    335  CB  ILE    21      15.650  62.290  47.880  1.00  0.00           C  
ATOM    336  HB  ILE    21      15.310  61.860  46.920  1.00  0.00           H  
ATOM    337  CG2 ILE    21      14.500  62.860  48.670  1.00  0.00           C  
ATOM    338 HG21 ILE    21      14.870  63.320  49.620  1.00  0.00           H  
ATOM    339 HG22 ILE    21      13.740  62.080  48.880  1.00  0.00           H  
ATOM    340 HG23 ILE    21      13.890  63.660  48.200  1.00  0.00           H  
ATOM    341  CG1 ILE    21      16.700  63.390  47.600  1.00  0.00           C  
ATOM    342 HG11 ILE    21      17.670  62.990  47.250  1.00  0.00           H  
ATOM    343 HG12 ILE    21      16.800  64.050  48.490  1.00  0.00           H  
ATOM    344  CD  ILE    21      16.310  64.340  46.440  1.00  0.00           C  
ATOM    345  HD1 ILE    21      16.240  63.630  45.580  1.00  0.00           H  
ATOM    346  HD2 ILE    21      17.090  65.050  46.100  1.00  0.00           H  
ATOM    347  HD3 ILE    21      15.350  64.890  46.600  1.00  0.00           H  
ATOM    348  C   ILE    21      15.420  60.150  49.210  1.00  0.00           C  
ATOM    349  O   ILE    21      15.270  60.260  50.450  1.00  0.00           O  
ATOM    350  N   VAL    22      14.770  59.240  48.440  1.00  0.00           N  
ATOM    351  HN  VAL    22      14.940  59.250  47.450  1.00  0.00           H  
ATOM    352  CA  VAL    22      13.940  58.160  48.970  1.00  0.00           C  
ATOM    353  HA  VAL    22      13.070  58.610  49.440  1.00  0.00           H  
ATOM    354  CB  VAL    22      13.390  57.190  47.870  1.00  0.00           C  
ATOM    355  HB  VAL    22      14.280  57.000  47.230  1.00  0.00           H  
ATOM    356  CG1 VAL    22      12.930  55.880  48.490  1.00  0.00           C  
ATOM    357 HG11 VAL    22      12.200  56.120  49.300  1.00  0.00           H  
ATOM    358 HG12 VAL    22      13.680  55.160  48.880  1.00  0.00           H  
ATOM    359 HG13 VAL    22      12.350  55.360  47.700  1.00  0.00           H  
ATOM    360  CG2 VAL    22      12.260  57.750  47.060  1.00  0.00           C  
ATOM    361 HG21 VAL    22      12.150  57.370  46.020  1.00  0.00           H  
ATOM    362 HG22 VAL    22      12.480  58.830  46.950  1.00  0.00           H  
ATOM    363 HG23 VAL    22      11.260  57.780  47.550  1.00  0.00           H  
ATOM    364  C   VAL    22      14.680  57.350  50.130  1.00  0.00           C  
ATOM    365  O   VAL    22      14.150  57.180  51.230  1.00  0.00           O  
ATOM    366  N   THR    23      15.880  56.810  49.850  1.00  0.00           N  
ATOM    367  HN  THR    23      16.220  56.890  48.920  1.00  0.00           H  
ATOM    368  CA  THR    23      16.680  56.150  50.790  1.00  0.00           C  
ATOM    369  HA  THR    23      16.130  55.300  51.170  1.00  0.00           H  
ATOM    370  CB  THR    23      17.900  55.390  50.260  1.00  0.00           C  
ATOM    371  HB  THR    23      18.470  54.900  51.070  1.00  0.00           H  
ATOM    372  OG1 THR    23      18.730  56.260  49.550  1.00  0.00           O  
ATOM    373  HG1 THR    23      18.310  56.580  48.750  1.00  0.00           H  
ATOM    374  CG2 THR    23      17.550  54.290  49.280  1.00  0.00           C  
ATOM    375 HG21 THR    23      18.510  53.790  49.060  1.00  0.00           H  
ATOM    376 HG22 THR    23      17.210  54.850  48.390  1.00  0.00           H  
ATOM    377 HG23 THR    23      16.780  53.570  49.640  1.00  0.00           H  
ATOM    378  C   THR    23      17.010  56.980  52.070  1.00  0.00           C  
ATOM    379  O   THR    23      16.840  56.520  53.170  1.00  0.00           O  
ATOM    380  N   TYR    24      17.410  58.270  51.940  1.00  0.00           N  
ATOM    381  HN  TYR    24      17.480  58.670  51.030  1.00  0.00           H  
ATOM    382  CA  TYR    24      17.690  59.030  53.160  1.00  0.00           C  
ATOM    383  HA  TYR    24      18.370  58.480  53.800  1.00  0.00           H  
ATOM    384  CB  TYR    24      18.460  60.290  52.770  1.00  0.00           C  
ATOM    385  HB1 TYR    24      17.840  60.890  52.070  1.00  0.00           H  
ATOM    386  HB2 TYR    24      19.360  60.020  52.170  1.00  0.00           H  
ATOM    387  CG  TYR    24      18.860  61.230  53.940  1.00  0.00           C  
ATOM    388  CD1 TYR    24      20.190  61.210  54.370  1.00  0.00           C  
ATOM    389  HD1 TYR    24      20.960  60.530  54.020  1.00  0.00           H  
ATOM    390  CE1 TYR    24      20.640  62.200  55.310  1.00  0.00           C  
ATOM    391  HE1 TYR    24      21.680  62.190  55.620  1.00  0.00           H  
ATOM    392  CZ  TYR    24      19.710  63.240  55.720  1.00  0.00           C  
ATOM    393  OH  TYR    24      20.380  64.350  56.320  1.00  0.00           O  
ATOM    394  HH  TYR    24      21.280  64.080  56.550  1.00  0.00           H  
ATOM    395  CD2 TYR    24      17.970  62.220  54.430  1.00  0.00           C  
ATOM    396  HD2 TYR    24      16.930  62.180  54.150  1.00  0.00           H  
ATOM    397  CE2 TYR    24      18.370  63.260  55.330  1.00  0.00           C  
ATOM    398  HE2 TYR    24      17.690  64.070  55.570  1.00  0.00           H  
ATOM    399  C   TYR    24      16.420  59.410  53.980  1.00  0.00           C  
ATOM    400  O   TYR    24      16.500  59.610  55.180  1.00  0.00           O  
ATOM    401  N   CYS    25      15.190  59.510  53.370  1.00  0.00           N  
ATOM    402  HN  CYS    25      15.130  59.710  52.390  1.00  0.00           H  
ATOM    403  CA  CYS    25      13.970  59.540  54.090  1.00  0.00           C  
ATOM    404  HA  CYS    25      14.060  60.360  54.790  1.00  0.00           H  
ATOM    405  CB  CYS    25      12.770  59.920  53.160  1.00  0.00           C  
ATOM    406  HB1 CYS    25      11.780  59.890  53.670  1.00  0.00           H  
ATOM    407  HB2 CYS    25      12.520  59.170  52.390  1.00  0.00           H  
ATOM    408  SG  CYS    25      13.050  61.510  52.300  1.00  0.00           S  
ATOM    409  HG1 CYS    25      13.960  61.090  51.420  1.00  0.00           H  
ATOM    410  C   CYS    25      13.540  58.270  54.920  1.00  0.00           C  
ATOM    411  O   CYS    25      13.110  58.510  56.060  1.00  0.00           O  
ATOM    412  N   ILE    26      13.770  57.140  54.350  1.00  0.00           N  
ATOM    413  HN  ILE    26      14.040  57.120  53.390  1.00  0.00           H  
ATOM    414  CA  ILE    26      13.660  55.840  54.970  1.00  0.00           C  
ATOM    415  HA  ILE    26      12.660  55.730  55.360  1.00  0.00           H  
ATOM    416  CB  ILE    26      13.900  54.760  53.850  1.00  0.00           C  
ATOM    417  HB  ILE    26      14.780  54.980  53.210  1.00  0.00           H  
ATOM    418  CG2 ILE    26      14.080  53.420  54.540  1.00  0.00           C  
ATOM    419 HG21 ILE    26      14.120  52.540  53.870  1.00  0.00           H  
ATOM    420 HG22 ILE    26      13.400  53.160  55.380  1.00  0.00           H  
ATOM    421 HG23 ILE    26      15.140  53.510  54.870  1.00  0.00           H  
ATOM    422  CG1 ILE    26      12.770  54.670  52.850  1.00  0.00           C  
ATOM    423 HG11 ILE    26      13.060  53.850  52.150  1.00  0.00           H  
ATOM    424 HG12 ILE    26      12.670  55.580  52.220  1.00  0.00           H  
ATOM    425  CD  ILE    26      11.440  54.220  53.530  1.00  0.00           C  
ATOM    426  HD1 ILE    26      10.570  53.980  52.890  1.00  0.00           H  
ATOM    427  HD2 ILE    26      11.110  55.040  54.190  1.00  0.00           H  
ATOM    428  HD3 ILE    26      11.650  53.340  54.180  1.00  0.00           H  
ATOM    429  C   ILE    26      14.550  55.760  56.210  1.00  0.00           C  
ATOM    430  O   ILE    26      14.100  55.330  57.310  1.00  0.00           O  
ATOM    431  N   ASN    27      15.750  56.260  56.100  1.00  0.00           N  
ATOM    432  HN  ASN    27      16.000  56.480  55.170  1.00  0.00           H  
ATOM    433  CA  ASN    27      16.670  56.390  57.130  1.00  0.00           C  
ATOM    434  HA  ASN    27      16.740  55.430  57.620  1.00  0.00           H  
ATOM    435  CB  ASN    27      18.020  56.650  56.500  1.00  0.00           C  
ATOM    436  HB1 ASN    27      18.050  57.530  55.810  1.00  0.00           H  
ATOM    437  HB2 ASN    27      18.210  55.790  55.830  1.00  0.00           H  
ATOM    438  CG  ASN    27      19.130  56.770  57.480  1.00  0.00           C  
ATOM    439  OD1 ASN    27      19.890  57.730  57.400  1.00  0.00           O  
ATOM    440  ND2 ASN    27      19.180  55.930  58.550  1.00  0.00           N  
ATOM    441 HD21 ASN    27      20.010  55.940  59.110  1.00  0.00           H  
ATOM    442 HD22 ASN    27      18.530  55.170  58.610  1.00  0.00           H  
ATOM    443  C   ASN    27      16.300  57.540  58.130  1.00  0.00           C  
ATOM    444  O   ASN    27      16.020  57.250  59.260  1.00  0.00           O  
ATOM    445  N   ALA    28      16.090  58.830  57.670  1.00  0.00           N  
ATOM    446  HN  ALA    28      16.290  59.190  56.760  1.00  0.00           H  
ATOM    447  CA  ALA    28      15.690  59.890  58.530  1.00  0.00           C  
ATOM    448  HA  ALA    28      16.510  60.030  59.220  1.00  0.00           H  
ATOM    449  CB  ALA    28      15.580  61.220  57.790  1.00  0.00           C  
ATOM    450  HB1 ALA    28      16.490  61.370  57.170  1.00  0.00           H  
ATOM    451  HB2 ALA    28      15.440  62.080  58.480  1.00  0.00           H  
ATOM    452  HB3 ALA    28      14.640  61.280  57.190  1.00  0.00           H  
ATOM    453  C   ALA    28      14.400  59.740  59.310  1.00  0.00           C  
ATOM    454  O   ALA    28      14.390  60.100  60.510  1.00  0.00           O  
ATOM    455  N   LYS    29      13.300  59.220  58.750  1.00  0.00           N  
ATOM    456  HN  LYS    29      13.470  58.870  57.830  1.00  0.00           H  
ATOM    457  CA  LYS    29      12.030  59.110  59.330  1.00  0.00           C  
ATOM    458  HA  LYS    29      12.060  59.700  60.230  1.00  0.00           H  
ATOM    459  CB  LYS    29      10.790  59.350  58.430  1.00  0.00           C  
ATOM    460  HB1 LYS    29       9.860  59.120  58.980  1.00  0.00           H  
ATOM    461  HB2 LYS    29      10.930  58.680  57.560  1.00  0.00           H  
ATOM    462  CG  LYS    29      10.540  60.700  57.730  1.00  0.00           C  
ATOM    463  HG1 LYS    29       9.520  60.790  57.290  1.00  0.00           H  
ATOM    464  HG2 LYS    29      11.350  60.800  56.980  1.00  0.00           H  
ATOM    465  CD  LYS    29      10.810  61.860  58.710  1.00  0.00           C  
ATOM    466  HD1 LYS    29      10.690  62.800  58.130  1.00  0.00           H  
ATOM    467  HD2 LYS    29      11.900  61.770  58.930  1.00  0.00           H  
ATOM    468  CE  LYS    29       9.970  62.010  59.910  1.00  0.00           C  
ATOM    469  HE1 LYS    29       9.890  61.110  60.560  1.00  0.00           H  
ATOM    470  HE2 LYS    29       8.900  62.210  59.690  1.00  0.00           H  
ATOM    471  NZ  LYS    29      10.470  63.190  60.690  1.00  0.00           N  
ATOM    472  HZ1 LYS    29      10.360  64.070  60.140  1.00  0.00           H  
ATOM    473  HZ2 LYS    29      11.470  63.100  60.960  1.00  0.00           H  
ATOM    474  HZ3 LYS    29       9.920  63.340  61.570  1.00  0.00           H  
ATOM    475  C   LYS    29      11.870  57.650  59.820  1.00  0.00           C  
ATOM    476  O   LYS    29      10.720  57.230  60.060  1.00  0.00           O  
ATOM    477  N   ALA    30      12.930  56.860  60.030  1.00  0.00           N  
ATOM    478  HN  ALA    30      13.870  57.150  59.830  1.00  0.00           H  
ATOM    479  CA  ALA    30      12.840  55.500  60.580  1.00  0.00           C  
ATOM    480  HA  ALA    30      12.450  54.880  59.790  1.00  0.00           H  
ATOM    481  CB  ALA    30      14.280  55.100  60.830  1.00  0.00           C  
ATOM    482  HB1 ALA    30      14.280  54.020  61.090  1.00  0.00           H  
ATOM    483  HB2 ALA    30      14.750  55.670  61.660  1.00  0.00           H  
ATOM    484  HB3 ALA    30      14.840  55.240  59.880  1.00  0.00           H  
ATOM    485  C   ALA    30      11.970  55.230  61.880  1.00  0.00           C  
ATOM    486  O   ALA    30      11.220  54.240  61.970  1.00  0.00           O  
ATOM    487  N   ASP    31      12.140  56.120  62.880  1.00  0.00           N  
ATOM    488  HN  ASP    31      12.700  56.950  62.880  1.00  0.00           H  
ATOM    489  CA  ASP    31      11.480  56.020  64.240  1.00  0.00           C  
ATOM    490  HA  ASP    31      11.660  55.030  64.630  1.00  0.00           H  
ATOM    491  CB  ASP    31      12.070  57.160  65.070  1.00  0.00           C  
ATOM    492  HB1 ASP    31      11.430  57.530  65.900  1.00  0.00           H  
ATOM    493  HB2 ASP    31      12.130  58.020  64.370  1.00  0.00           H  
ATOM    494  CG  ASP    31      13.380  56.990  65.660  1.00  0.00           C  
ATOM    495  OD1 ASP    31      13.720  57.750  66.640  1.00  0.00           O  
ATOM    496  OD2 ASP    31      14.300  56.180  65.190  1.00  0.00           O  
ATOM    497  C   ASP    31       9.930  56.150  64.230  1.00  0.00           C  
ATOM    498  O   ASP    31       9.200  55.420  64.900  1.00  0.00           O  
ATOM    499  N   VAL    32       9.350  56.960  63.250  1.00  0.00           N  
ATOM    500  HN  VAL    32       9.950  57.560  62.740  1.00  0.00           H  
ATOM    501  CA  VAL    32       7.940  57.030  63.180  1.00  0.00           C  
ATOM    502  HA  VAL    32       7.580  56.850  64.180  1.00  0.00           H  
ATOM    503  CB  VAL    32       7.450  58.470  62.740  1.00  0.00           C  
ATOM    504  HB  VAL    32       6.350  58.440  62.900  1.00  0.00           H  
ATOM    505  CG1 VAL    32       8.170  59.550  63.580  1.00  0.00           C  
ATOM    506 HG11 VAL    32       9.160  59.760  63.120  1.00  0.00           H  
ATOM    507 HG12 VAL    32       8.240  59.220  64.640  1.00  0.00           H  
ATOM    508 HG13 VAL    32       7.710  60.560  63.520  1.00  0.00           H  
ATOM    509  CG2 VAL    32       7.770  58.750  61.210  1.00  0.00           C  
ATOM    510 HG21 VAL    32       7.580  59.830  61.030  1.00  0.00           H  
ATOM    511 HG22 VAL    32       7.080  58.110  60.620  1.00  0.00           H  
ATOM    512 HG23 VAL    32       8.780  58.400  60.890  1.00  0.00           H  
ATOM    513  C   VAL    32       7.330  56.090  62.080  1.00  0.00           C  
ATOM    514  O   VAL    32       6.110  55.900  61.990  1.00  0.00           O  
ATOM    515  N   LEU    33       8.130  55.520  61.150  1.00  0.00           N  
ATOM    516  HN  LEU    33       9.120  55.550  61.260  1.00  0.00           H  
ATOM    517  CA  LEU    33       7.710  54.890  59.940  1.00  0.00           C  
ATOM    518  HA  LEU    33       6.700  55.220  59.750  1.00  0.00           H  
ATOM    519  CB  LEU    33       8.750  55.380  58.950  1.00  0.00           C  
ATOM    520  HB1 LEU    33       9.730  55.010  59.320  1.00  0.00           H  
ATOM    521  HB2 LEU    33       8.790  56.490  58.970  1.00  0.00           H  
ATOM    522  CG  LEU    33       8.570  54.970  57.450  1.00  0.00           C  
ATOM    523  HG  LEU    33       8.450  53.870  57.350  1.00  0.00           H  
ATOM    524  CD1 LEU    33       7.270  55.540  56.790  1.00  0.00           C  
ATOM    525 HD11 LEU    33       7.320  55.260  55.720  1.00  0.00           H  
ATOM    526 HD12 LEU    33       7.350  56.650  56.800  1.00  0.00           H  
ATOM    527 HD13 LEU    33       6.340  55.160  57.260  1.00  0.00           H  
ATOM    528  CD2 LEU    33       9.710  55.430  56.580  1.00  0.00           C  
ATOM    529 HD21 LEU    33       9.440  55.310  55.510  1.00  0.00           H  
ATOM    530 HD22 LEU    33      10.650  54.870  56.790  1.00  0.00           H  
ATOM    531 HD23 LEU    33       9.920  56.500  56.780  1.00  0.00           H  
ATOM    532  C   LEU    33       7.610  53.350  59.920  1.00  0.00           C  
ATOM    533  O   LEU    33       6.790  52.770  59.190  1.00  0.00           O  
ATOM    534  N   PHE    34       8.400  52.650  60.700  1.00  0.00           N  
ATOM    535  HN  PHE    34       9.220  53.010  61.150  1.00  0.00           H  
ATOM    536  CA  PHE    34       8.370  51.150  60.790  1.00  0.00           C  
ATOM    537  HA  PHE    34       7.610  50.680  60.190  1.00  0.00           H  
ATOM    538  CB  PHE    34       9.840  50.650  60.550  1.00  0.00           C  
ATOM    539  HB1 PHE    34       9.920  49.550  60.650  1.00  0.00           H  
ATOM    540  HB2 PHE    34      10.470  51.040  61.380  1.00  0.00           H  
ATOM    541  CG  PHE    34      10.360  50.970  59.130  1.00  0.00           C  
ATOM    542  CD1 PHE    34      10.230  50.020  58.170  1.00  0.00           C  
ATOM    543  HD1 PHE    34       9.940  49.000  58.400  1.00  0.00           H  
ATOM    544  CE1 PHE    34      10.430  50.320  56.820  1.00  0.00           C  
ATOM    545  HE1 PHE    34      10.310  49.600  56.020  1.00  0.00           H  
ATOM    546  CZ  PHE    34      11.060  51.470  56.450  1.00  0.00           C  
ATOM    547  HZ  PHE    34      11.330  51.780  55.450  1.00  0.00           H  
ATOM    548  CD2 PHE    34      11.040  52.170  58.820  1.00  0.00           C  
ATOM    549  HD2 PHE    34      11.350  52.900  59.540  1.00  0.00           H  
ATOM    550  CE2 PHE    34      11.480  52.360  57.460  1.00  0.00           C  
ATOM    551  HE2 PHE    34      12.030  53.220  57.110  1.00  0.00           H  
ATOM    552  C   PHE    34       8.060  50.810  62.290  1.00  0.00           C  
ATOM    553  O   PHE    34       8.830  51.200  63.190  1.00  0.00           O  
ATOM    554  N   ILE    35       7.040  49.940  62.500  1.00  0.00           N  
ATOM    555  HN  ILE    35       6.520  49.440  61.810  1.00  0.00           H  
ATOM    556  CA  ILE    35       6.780  49.450  63.860  1.00  0.00           C  
ATOM    557  HA  ILE    35       6.820  50.240  64.600  1.00  0.00           H  
ATOM    558  CB  ILE    35       5.430  48.760  63.780  1.00  0.00           C  
ATOM    559  HB  ILE    35       5.420  47.890  63.090  1.00  0.00           H  
ATOM    560  CG2 ILE    35       5.010  48.240  65.170  1.00  0.00           C  
ATOM    561 HG21 ILE    35       5.420  48.890  65.970  1.00  0.00           H  
ATOM    562 HG22 ILE    35       5.440  47.230  65.290  1.00  0.00           H  
ATOM    563 HG23 ILE    35       3.900  48.200  65.280  1.00  0.00           H  
ATOM    564  CG1 ILE    35       4.380  49.800  63.260  1.00  0.00           C  
ATOM    565 HG11 ILE    35       3.390  49.300  63.360  1.00  0.00           H  
ATOM    566 HG12 ILE    35       4.560  49.830  62.170  1.00  0.00           H  
ATOM    567  CD  ILE    35       4.320  51.190  63.930  1.00  0.00           C  
ATOM    568  HD1 ILE    35       3.670  51.800  63.270  1.00  0.00           H  
ATOM    569  HD2 ILE    35       5.290  51.710  63.800  1.00  0.00           H  
ATOM    570  HD3 ILE    35       3.990  51.140  64.990  1.00  0.00           H  
ATOM    571  C   ILE    35       7.770  48.380  64.290  1.00  0.00           C  
ATOM    572  O   ILE    35       8.220  47.530  63.510  1.00  0.00           O  
ATOM    573  N   ALA    36       8.060  48.270  65.630  1.00  0.00           N  
ATOM    574  HN  ALA    36       7.890  48.970  66.320  1.00  0.00           H  
ATOM    575  CA  ALA    36       8.840  47.190  66.160  1.00  0.00           C  
ATOM    576  HA  ALA    36       9.560  46.900  65.420  1.00  0.00           H  
ATOM    577  CB  ALA    36       9.440  47.490  67.580  1.00  0.00           C  
ATOM    578  HB1 ALA    36       8.710  47.940  68.290  1.00  0.00           H  
ATOM    579  HB2 ALA    36      10.240  48.250  67.700  1.00  0.00           H  
ATOM    580  HB3 ALA    36       9.990  46.600  67.960  1.00  0.00           H  
ATOM    581  C   ALA    36       7.940  45.960  66.320  1.00  0.00           C  
ATOM    582  O   ALA    36       6.810  45.980  66.910  1.00  0.00           O  
ATOM    583  NT  ALA    36       8.430  44.870  65.740  1.00  0.00           N  
ATOM    584  HNT ALA    36       9.340  44.830  65.350  1.00  0.00           H  
ATOM    585  CAT ALA    36       7.810  43.520  65.760  1.00  0.00           C  
ATOM    586  HT1 ALA    36       6.790  43.580  65.330  1.00  0.00           H  
ATOM    587  HT2 ALA    36       7.760  43.110  66.790  1.00  0.00           H  
ATOM    588  HT3 ALA    36       8.450  42.840  65.160  1.00  0.00           H  
TER     589      ALA    36 
ATOM    589  CAY LEU    37      32.420  41.200  69.660  1.00  0.00           C  
ATOM    590  HY1 LEU    37      32.980  40.680  70.470  1.00  0.00           H  
ATOM    591  HY2 LEU    37      32.250  40.340  68.980  1.00  0.00           H  
ATOM    592  HY3 LEU    37      31.490  41.590  70.130  1.00  0.00           H  
ATOM    593  CY  LEU    37      33.150  42.320  69.100  1.00  0.00           C  
ATOM    594  OY  LEU    37      33.120  42.580  67.850  1.00  0.00           O  
ATOM    595  N   LEU    37      33.740  43.090  70.020  1.00  0.00           N  
ATOM    596  HN  LEU    37      33.570  42.960  70.990  1.00  0.00           H  
ATOM    597  CA  LEU    37      34.680  44.180  69.780  1.00  0.00           C  
ATOM    598  HA  LEU    37      34.120  44.890  69.190  1.00  0.00           H  
ATOM    599  CB  LEU    37      35.020  44.920  71.080  1.00  0.00           C  
ATOM    600  HB1 LEU    37      35.500  44.210  71.780  1.00  0.00           H  
ATOM    601  HB2 LEU    37      34.070  45.220  71.570  1.00  0.00           H  
ATOM    602  CG  LEU    37      35.690  46.280  70.900  1.00  0.00           C  
ATOM    603  HG  LEU    37      36.630  46.190  70.330  1.00  0.00           H  
ATOM    604  CD1 LEU    37      34.810  47.280  70.150  1.00  0.00           C  
ATOM    605 HD11 LEU    37      33.860  47.340  70.730  1.00  0.00           H  
ATOM    606 HD12 LEU    37      34.560  46.890  69.150  1.00  0.00           H  
ATOM    607 HD13 LEU    37      35.430  48.200  70.020  1.00  0.00           H  
ATOM    608  CD2 LEU    37      36.020  46.840  72.280  1.00  0.00           C  
ATOM    609 HD21 LEU    37      36.700  47.720  72.270  1.00  0.00           H  
ATOM    610 HD22 LEU    37      36.480  46.000  72.830  1.00  0.00           H  
ATOM    611 HD23 LEU    37      35.100  47.100  72.850  1.00  0.00           H  
ATOM    612  C   LEU    37      35.890  43.870  68.950  1.00  0.00           C  
ATOM    613  O   LEU    37      36.200  44.540  67.910  1.00  0.00           O  
ATOM    614  N   THR    38      36.510  42.720  69.250  1.00  0.00           N  
ATOM    615  HN  THR    38      36.100  42.160  69.970  1.00  0.00           H  
ATOM    616  CA  THR    38      37.580  42.080  68.450  1.00  0.00           C  
ATOM    617  HA  THR    38      38.450  42.700  68.370  1.00  0.00           H  
ATOM    618  CB  THR    38      37.980  40.810  69.250  1.00  0.00           C  
ATOM    619  HB  THR    38      38.730  40.170  68.740  1.00  0.00           H  
ATOM    620  OG1 THR    38      36.880  39.920  69.560  1.00  0.00           O  
ATOM    621  HG1 THR    38      36.950  39.160  68.970  1.00  0.00           H  
ATOM    622  CG2 THR    38      38.680  41.340  70.590  1.00  0.00           C  
ATOM    623 HG21 THR    38      39.410  42.110  70.280  1.00  0.00           H  
ATOM    624 HG22 THR    38      39.290  40.540  71.070  1.00  0.00           H  
ATOM    625 HG23 THR    38      37.870  41.840  71.170  1.00  0.00           H  
ATOM    626  C   THR    38      37.200  41.620  67.060  1.00  0.00           C  
ATOM    627  O   THR    38      38.090  41.630  66.170  1.00  0.00           O  
ATOM    628  N   LEU    39      35.910  41.160  66.840  1.00  0.00           N  
ATOM    629  HN  LEU    39      35.220  41.120  67.560  1.00  0.00           H  
ATOM    630  CA  LEU    39      35.340  40.800  65.570  1.00  0.00           C  
ATOM    631  HA  LEU    39      36.030  40.170  65.040  1.00  0.00           H  
ATOM    632  CB  LEU    39      34.050  40.020  65.800  1.00  0.00           C  
ATOM    633  HB1 LEU    39      33.570  39.790  64.820  1.00  0.00           H  
ATOM    634  HB2 LEU    39      33.360  40.770  66.250  1.00  0.00           H  
ATOM    635  CG  LEU    39      34.040  38.790  66.740  1.00  0.00           C  
ATOM    636  HG  LEU    39      34.420  39.150  67.720  1.00  0.00           H  
ATOM    637  CD1 LEU    39      32.700  38.200  66.840  1.00  0.00           C  
ATOM    638 HD11 LEU    39      32.630  37.330  67.520  1.00  0.00           H  
ATOM    639 HD12 LEU    39      32.290  38.020  65.820  1.00  0.00           H  
ATOM    640 HD13 LEU    39      31.990  38.870  67.380  1.00  0.00           H  
ATOM    641  CD2 LEU    39      34.980  37.690  66.230  1.00  0.00           C  
ATOM    642 HD21 LEU    39      35.220  37.130  67.160  1.00  0.00           H  
ATOM    643 HD22 LEU    39      35.900  38.200  65.880  1.00  0.00           H  
ATOM    644 HD23 LEU    39      34.650  37.120  65.340  1.00  0.00           H  
ATOM    645  C   LEU    39      35.110  42.070  64.680  1.00  0.00           C  
ATOM    646  O   LEU    39      35.380  42.180  63.490  1.00  0.00           O  
ATOM    647  N   LYS    40      34.570  43.140  65.240  1.00  0.00           N  
ATOM    648  HN  LYS    40      34.170  43.020  66.150  1.00  0.00           H  
ATOM    649  CA  LYS    40      34.470  44.430  64.640  1.00  0.00           C  
ATOM    650  HA  LYS    40      33.870  44.310  63.750  1.00  0.00           H  
ATOM    651  CB  LYS    40      33.760  45.350  65.580  1.00  0.00           C  
ATOM    652  HB1 LYS    40      33.800  46.410  65.260  1.00  0.00           H  
ATOM    653  HB2 LYS    40      34.280  45.300  66.560  1.00  0.00           H  
ATOM    654  CG  LYS    40      32.260  45.030  65.790  1.00  0.00           C  
ATOM    655  HG1 LYS    40      32.090  43.970  66.090  1.00  0.00           H  
ATOM    656  HG2 LYS    40      31.750  45.170  64.820  1.00  0.00           H  
ATOM    657  CD  LYS    40      31.680  45.970  66.870  1.00  0.00           C  
ATOM    658  HD1 LYS    40      32.100  46.940  66.550  1.00  0.00           H  
ATOM    659  HD2 LYS    40      32.040  45.770  67.900  1.00  0.00           H  
ATOM    660  CE  LYS    40      30.160  46.220  66.940  1.00  0.00           C  
ATOM    661  HE1 LYS    40      29.660  45.290  67.270  1.00  0.00           H  
ATOM    662  HE2 LYS    40      29.710  46.450  65.950  1.00  0.00           H  
ATOM    663  NZ  LYS    40      29.750  47.330  67.770  1.00  0.00           N  
ATOM    664  HZ1 LYS    40      30.140  47.300  68.730  1.00  0.00           H  
ATOM    665  HZ2 LYS    40      28.730  47.520  67.740  1.00  0.00           H  
ATOM    666  HZ3 LYS    40      30.270  48.040  67.210  1.00  0.00           H  
ATOM    667  C   LYS    40      35.790  45.030  64.230  1.00  0.00           C  
ATOM    668  O   LYS    40      35.910  45.580  63.160  1.00  0.00           O  
ATOM    669  N   TYR    41      36.890  45.040  65.100  1.00  0.00           N  
ATOM    670  HN  TYR    41      36.800  44.940  66.090  1.00  0.00           H  
ATOM    671  CA  TYR    41      38.250  45.420  64.750  1.00  0.00           C  
ATOM    672  HA  TYR    41      38.110  46.390  64.310  1.00  0.00           H  
ATOM    673  CB  TYR    41      39.120  45.720  66.010  1.00  0.00           C  
ATOM    674  HB1 TYR    41      40.140  45.930  65.640  1.00  0.00           H  
ATOM    675  HB2 TYR    41      39.150  44.870  66.720  1.00  0.00           H  
ATOM    676  CG  TYR    41      38.700  47.080  66.680  1.00  0.00           C  
ATOM    677  CD1 TYR    41      38.490  48.320  65.990  1.00  0.00           C  
ATOM    678  HD1 TYR    41      38.600  48.600  64.950  1.00  0.00           H  
ATOM    679  CE1 TYR    41      38.170  49.470  66.780  1.00  0.00           C  
ATOM    680  HE1 TYR    41      38.070  50.420  66.260  1.00  0.00           H  
ATOM    681  CZ  TYR    41      38.020  49.360  68.160  1.00  0.00           C  
ATOM    682  OH  TYR    41      37.870  50.480  68.950  1.00  0.00           O  
ATOM    683  HH  TYR    41      37.720  50.160  69.840  1.00  0.00           H  
ATOM    684  CD2 TYR    41      38.450  46.920  68.060  1.00  0.00           C  
ATOM    685  HD2 TYR    41      38.640  45.960  68.510  1.00  0.00           H  
ATOM    686  CE2 TYR    41      38.120  48.090  68.790  1.00  0.00           C  
ATOM    687  HE2 TYR    41      37.840  47.950  69.830  1.00  0.00           H  
ATOM    688  C   TYR    41      38.930  44.600  63.730  1.00  0.00           C  
ATOM    689  O   TYR    41      39.680  45.090  62.910  1.00  0.00           O  
ATOM    690  N   GLY    42      38.650  43.280  63.810  1.00  0.00           N  
ATOM    691  HN  GLY    42      38.260  42.870  64.640  1.00  0.00           H  
ATOM    692  CA  GLY    42      38.950  42.220  62.820  1.00  0.00           C  
ATOM    693  HA1 GLY    42      38.550  41.250  63.080  1.00  0.00           H  
ATOM    694  HA2 GLY    42      40.030  42.200  62.760  1.00  0.00           H  
ATOM    695  C   GLY    42      38.350  42.460  61.450  1.00  0.00           C  
ATOM    696  O   GLY    42      39.120  42.310  60.510  1.00  0.00           O  
ATOM    697  N   ALA    43      37.060  42.870  61.370  1.00  0.00           N  
ATOM    698  HN  ALA    43      36.470  42.850  62.170  1.00  0.00           H  
ATOM    699  CA  ALA    43      36.400  43.370  60.180  1.00  0.00           C  
ATOM    700  HA  ALA    43      36.670  42.610  59.460  1.00  0.00           H  
ATOM    701  CB  ALA    43      34.880  43.420  60.190  1.00  0.00           C  
ATOM    702  HB1 ALA    43      34.530  43.700  59.170  1.00  0.00           H  
ATOM    703  HB2 ALA    43      34.570  43.940  61.120  1.00  0.00           H  
ATOM    704  HB3 ALA    43      34.420  42.420  60.380  1.00  0.00           H  
ATOM    705  C   ALA    43      37.070  44.570  59.590  1.00  0.00           C  
ATOM    706  O   ALA    43      37.250  44.610  58.340  1.00  0.00           O  
ATOM    707  N   LYS    44      37.420  45.540  60.510  1.00  0.00           N  
ATOM    708  HN  LYS    44      37.070  45.640  61.440  1.00  0.00           H  
ATOM    709  CA  LYS    44      38.230  46.690  60.060  1.00  0.00           C  
ATOM    710  HA  LYS    44      37.600  47.060  59.270  1.00  0.00           H  
ATOM    711  CB  LYS    44      38.290  47.840  61.090  1.00  0.00           C  
ATOM    712  HB1 LYS    44      38.690  47.420  62.040  1.00  0.00           H  
ATOM    713  HB2 LYS    44      37.250  48.170  61.340  1.00  0.00           H  
ATOM    714  CG  LYS    44      39.150  49.100  60.700  1.00  0.00           C  
ATOM    715  HG1 LYS    44      40.170  48.800  60.390  1.00  0.00           H  
ATOM    716  HG2 LYS    44      39.090  49.670  61.660  1.00  0.00           H  
ATOM    717  CD  LYS    44      38.510  49.940  59.590  1.00  0.00           C  
ATOM    718  HD1 LYS    44      37.420  50.040  59.830  1.00  0.00           H  
ATOM    719  HD2 LYS    44      38.640  49.380  58.640  1.00  0.00           H  
ATOM    720  CE  LYS    44      39.290  51.180  59.350  1.00  0.00           C  
ATOM    721  HE1 LYS    44      40.330  50.970  59.020  1.00  0.00           H  
ATOM    722  HE2 LYS    44      39.260  51.780  60.290  1.00  0.00           H  
ATOM    723  NZ  LYS    44      38.720  52.070  58.290  1.00  0.00           N  
ATOM    724  HZ1 LYS    44      37.870  52.570  58.600  1.00  0.00           H  
ATOM    725  HZ2 LYS    44      38.520  51.630  57.360  1.00  0.00           H  
ATOM    726  HZ3 LYS    44      39.480  52.700  57.980  1.00  0.00           H  
ATOM    727  C   LYS    44      39.600  46.250  59.460  1.00  0.00           C  
ATOM    728  O   LYS    44      39.900  46.560  58.320  1.00  0.00           O  
ATOM    729  N   HSD    45      40.400  45.450  60.180  1.00  0.00           N  
ATOM    730  HN  HSD    45      40.250  45.250  61.150  1.00  0.00           H  
ATOM    731  CA  HSD    45      41.610  44.850  59.580  1.00  0.00           C  
ATOM    732  HA  HSD    45      42.310  45.630  59.300  1.00  0.00           H  
ATOM    733  CB  HSD    45      42.260  43.830  60.540  1.00  0.00           C  
ATOM    734  HB1 HSD    45      43.060  43.200  60.090  1.00  0.00           H  
ATOM    735  HB2 HSD    45      41.430  43.210  60.930  1.00  0.00           H  
ATOM    736  ND1 HSD    45      43.940  45.430  61.490  1.00  0.00           N  
ATOM    737  HD1 HSD    45      44.120  45.770  60.570  1.00  0.00           H  
ATOM    738  CG  HSD    45      43.020  44.430  61.710  1.00  0.00           C  
ATOM    739  CE1 HSD    45      44.550  45.710  62.730  1.00  0.00           C  
ATOM    740  HE1 HSD    45      45.280  46.490  62.940  1.00  0.00           H  
ATOM    741  NE2 HSD    45      44.010  44.930  63.690  1.00  0.00           N  
ATOM    742  CD2 HSD    45      43.140  44.110  63.040  1.00  0.00           C  
ATOM    743  HD2 HSD    45      42.570  43.320  63.510  1.00  0.00           H  
ATOM    744  C   HSD    45      41.370  44.070  58.290  1.00  0.00           C  
ATOM    745  O   HSD    45      42.100  44.300  57.350  1.00  0.00           O  
ATOM    746  N   VAL    46      40.380  43.090  58.210  1.00  0.00           N  
ATOM    747  HN  VAL    46      39.820  42.910  59.010  1.00  0.00           H  
ATOM    748  CA  VAL    46      40.210  42.340  56.990  1.00  0.00           C  
ATOM    749  HA  VAL    46      41.160  41.870  56.770  1.00  0.00           H  
ATOM    750  CB  VAL    46      39.150  41.290  57.080  1.00  0.00           C  
ATOM    751  HB  VAL    46      38.230  41.840  57.390  1.00  0.00           H  
ATOM    752  CG1 VAL    46      38.860  40.640  55.710  1.00  0.00           C  
ATOM    753 HG11 VAL    46      39.840  40.310  55.310  1.00  0.00           H  
ATOM    754 HG12 VAL    46      38.380  41.360  55.010  1.00  0.00           H  
ATOM    755 HG13 VAL    46      38.200  39.780  55.940  1.00  0.00           H  
ATOM    756  CG2 VAL    46      39.570  40.140  58.000  1.00  0.00           C  
ATOM    757 HG21 VAL    46      40.470  39.600  57.680  1.00  0.00           H  
ATOM    758 HG22 VAL    46      38.700  39.450  58.010  1.00  0.00           H  
ATOM    759 HG23 VAL    46      39.770  40.470  59.050  1.00  0.00           H  
ATOM    760  C   VAL    46      39.910  43.270  55.790  1.00  0.00           C  
ATOM    761  O   VAL    46      40.640  43.140  54.800  1.00  0.00           O  
ATOM    762  N   ILE    47      38.890  44.240  55.800  1.00  0.00           N  
ATOM    763  HN  ILE    47      38.170  44.350  56.480  1.00  0.00           H  
ATOM    764  CA  ILE    47      38.890  45.200  54.700  1.00  0.00           C  
ATOM    765  HA  ILE    47      38.850  44.600  53.800  1.00  0.00           H  
ATOM    766  CB  ILE    47      37.570  46.090  54.640  1.00  0.00           C  
ATOM    767  HB  ILE    47      37.420  46.600  53.670  1.00  0.00           H  
ATOM    768  CG2 ILE    47      36.350  45.150  54.760  1.00  0.00           C  
ATOM    769 HG21 ILE    47      36.450  44.530  55.670  1.00  0.00           H  
ATOM    770 HG22 ILE    47      36.250  44.580  53.810  1.00  0.00           H  
ATOM    771 HG23 ILE    47      35.480  45.840  54.850  1.00  0.00           H  
ATOM    772  CG1 ILE    47      37.350  47.190  55.710  1.00  0.00           C  
ATOM    773 HG11 ILE    47      38.310  47.670  55.990  1.00  0.00           H  
ATOM    774 HG12 ILE    47      36.910  46.800  56.650  1.00  0.00           H  
ATOM    775  CD  ILE    47      36.540  48.400  55.240  1.00  0.00           C  
ATOM    776  HD1 ILE    47      37.000  48.870  54.340  1.00  0.00           H  
ATOM    777  HD2 ILE    47      36.450  49.120  56.080  1.00  0.00           H  
ATOM    778  HD3 ILE    47      35.530  48.050  54.930  1.00  0.00           H  
ATOM    779  C   ILE    47      40.070  46.040  54.510  1.00  0.00           C  
ATOM    780  O   ILE    47      40.370  46.340  53.350  1.00  0.00           O  
ATOM    781  N   MET    48      40.810  46.410  55.530  1.00  0.00           N  
ATOM    782  HN  MET    48      40.560  46.280  56.490  1.00  0.00           H  
ATOM    783  CA  MET    48      42.040  47.220  55.360  1.00  0.00           C  
ATOM    784  HA  MET    48      41.790  47.890  54.560  1.00  0.00           H  
ATOM    785  CB  MET    48      42.500  47.950  56.620  1.00  0.00           C  
ATOM    786  HB1 MET    48      43.560  48.250  56.470  1.00  0.00           H  
ATOM    787  HB2 MET    48      42.390  47.170  57.400  1.00  0.00           H  
ATOM    788  CG  MET    48      41.630  49.160  56.930  1.00  0.00           C  
ATOM    789  HG1 MET    48      42.120  49.730  57.750  1.00  0.00           H  
ATOM    790  HG2 MET    48      40.740  48.570  57.200  1.00  0.00           H  
ATOM    791  SD  MET    48      41.160  50.330  55.560  1.00  0.00           S  
ATOM    792  CE  MET    48      42.750  51.160  55.490  1.00  0.00           C  
ATOM    793  HE1 MET    48      43.000  51.750  54.580  1.00  0.00           H  
ATOM    794  HE2 MET    48      43.550  50.420  55.270  1.00  0.00           H  
ATOM    795  HE3 MET    48      43.090  51.680  56.410  1.00  0.00           H  
ATOM    796  C   MET    48      43.250  46.430  54.810  1.00  0.00           C  
ATOM    797  O   MET    48      44.280  46.980  54.450  1.00  0.00           O  
ATOM    798  N   LEU    49      43.160  45.080  54.770  1.00  0.00           N  
ATOM    799  HN  LEU    49      42.450  44.600  55.290  1.00  0.00           H  
ATOM    800  CA  LEU    49      44.070  44.230  54.070  1.00  0.00           C  
ATOM    801  HA  LEU    49      45.010  44.730  53.870  1.00  0.00           H  
ATOM    802  CB  LEU    49      44.490  42.910  54.800  1.00  0.00           C  
ATOM    803  HB1 LEU    49      45.180  42.390  54.110  1.00  0.00           H  
ATOM    804  HB2 LEU    49      43.600  42.260  54.910  1.00  0.00           H  
ATOM    805  CG  LEU    49      45.130  42.960  56.180  1.00  0.00           C  
ATOM    806  HG  LEU    49      44.310  43.210  56.880  1.00  0.00           H  
ATOM    807  CD1 LEU    49      45.730  41.760  56.810  1.00  0.00           C  
ATOM    808 HD11 LEU    49      45.130  40.900  56.450  1.00  0.00           H  
ATOM    809 HD12 LEU    49      45.740  41.930  57.900  1.00  0.00           H  
ATOM    810 HD13 LEU    49      46.760  41.610  56.400  1.00  0.00           H  
ATOM    811  CD2 LEU    49      46.150  44.070  56.140  1.00  0.00           C  
ATOM    812 HD21 LEU    49      46.910  43.690  55.420  1.00  0.00           H  
ATOM    813 HD22 LEU    49      46.670  44.330  57.080  1.00  0.00           H  
ATOM    814 HD23 LEU    49      45.810  45.070  55.810  1.00  0.00           H  
ATOM    815  C   LEU    49      43.510  43.980  52.620  1.00  0.00           C  
ATOM    816  O   LEU    49      44.350  43.550  51.780  1.00  0.00           O  
ATOM    817  N   PHE    50      42.280  44.290  52.320  1.00  0.00           N  
ATOM    818  HN  PHE    50      41.720  44.640  53.060  1.00  0.00           H  
ATOM    819  CA  PHE    50      41.820  44.310  50.910  1.00  0.00           C  
ATOM    820  HA  PHE    50      42.430  43.630  50.340  1.00  0.00           H  
ATOM    821  CB  PHE    50      40.190  44.210  50.760  1.00  0.00           C  
ATOM    822  HB1 PHE    50      39.910  44.320  49.690  1.00  0.00           H  
ATOM    823  HB2 PHE    50      39.770  45.050  51.370  1.00  0.00           H  
ATOM    824  CG  PHE    50      39.510  42.970  51.280  1.00  0.00           C  
ATOM    825  CD1 PHE    50      40.170  41.880  51.790  1.00  0.00           C  
ATOM    826  HD1 PHE    50      41.250  41.880  51.790  1.00  0.00           H  
ATOM    827  CE1 PHE    50      39.420  40.840  52.330  1.00  0.00           C  
ATOM    828  HE1 PHE    50      39.920  39.980  52.760  1.00  0.00           H  
ATOM    829  CZ  PHE    50      38.010  40.850  52.340  1.00  0.00           C  
ATOM    830  HZ  PHE    50      37.410  40.070  52.790  1.00  0.00           H  
ATOM    831  CD2 PHE    50      38.120  43.080  51.440  1.00  0.00           C  
ATOM    832  HD2 PHE    50      37.620  43.960  51.040  1.00  0.00           H  
ATOM    833  CE2 PHE    50      37.320  41.980  51.850  1.00  0.00           C  
ATOM    834  HE2 PHE    50      36.260  42.050  52.030  1.00  0.00           H  
ATOM    835  C   PHE    50      42.230  45.660  50.280  1.00  0.00           C  
ATOM    836  O   PHE    50      42.480  45.800  49.070  1.00  0.00           O  
ATOM    837  N   VAL    51      42.290  46.790  51.020  1.00  0.00           N  
ATOM    838  HN  VAL    51      41.900  46.860  51.930  1.00  0.00           H  
ATOM    839  CA  VAL    51      42.710  48.130  50.570  1.00  0.00           C  
ATOM    840  HA  VAL    51      41.940  48.430  49.870  1.00  0.00           H  
ATOM    841  CB  VAL    51      42.700  49.130  51.730  1.00  0.00           C  
ATOM    842  HB  VAL    51      43.310  48.850  52.620  1.00  0.00           H  
ATOM    843  CG1 VAL    51      43.530  50.410  51.330  1.00  0.00           C  
ATOM    844 HG11 VAL    51      43.190  50.670  50.310  1.00  0.00           H  
ATOM    845 HG12 VAL    51      44.610  50.160  51.300  1.00  0.00           H  
ATOM    846 HG13 VAL    51      43.390  51.340  51.910  1.00  0.00           H  
ATOM    847  CG2 VAL    51      41.250  49.670  52.020  1.00  0.00           C  
ATOM    848 HG21 VAL    51      41.340  50.540  52.690  1.00  0.00           H  
ATOM    849 HG22 VAL    51      40.720  48.980  52.710  1.00  0.00           H  
ATOM    850 HG23 VAL    51      40.730  49.950  51.070  1.00  0.00           H  
ATOM    851  C   VAL    51      43.980  48.180  49.630  1.00  0.00           C  
ATOM    852  O   VAL    51      43.870  48.710  48.500  1.00  0.00           O  
ATOM    853  N   PRO    52      45.140  47.690  49.940  1.00  0.00           N  
ATOM    854  CD  PRO    52      45.480  47.120  51.250  1.00  0.00           C  
ATOM    855  HD1 PRO    52      44.780  46.390  51.690  1.00  0.00           H  
ATOM    856  HD2 PRO    52      45.820  47.900  51.960  1.00  0.00           H  
ATOM    857  CA  PRO    52      46.330  47.610  49.040  1.00  0.00           C  
ATOM    858  HA  PRO    52      46.580  48.580  48.650  1.00  0.00           H  
ATOM    859  CB  PRO    52      47.510  47.010  49.890  1.00  0.00           C  
ATOM    860  HB1 PRO    52      48.090  47.850  50.340  1.00  0.00           H  
ATOM    861  HB2 PRO    52      48.120  46.360  49.220  1.00  0.00           H  
ATOM    862  CG  PRO    52      46.770  46.230  51.020  1.00  0.00           C  
ATOM    863  HG1 PRO    52      46.560  45.180  50.720  1.00  0.00           H  
ATOM    864  HG2 PRO    52      47.430  46.270  51.920  1.00  0.00           H  
ATOM    865  C   PRO    52      46.080  46.700  47.850  1.00  0.00           C  
ATOM    866  O   PRO    52      46.340  47.190  46.750  1.00  0.00           O  
ATOM    867  N   VAL    53      45.530  45.510  48.020  1.00  0.00           N  
ATOM    868  HN  VAL    53      45.460  45.190  48.960  1.00  0.00           H  
ATOM    869  CA  VAL    53      45.310  44.650  46.930  1.00  0.00           C  
ATOM    870  HA  VAL    53      46.260  44.390  46.490  1.00  0.00           H  
ATOM    871  CB  VAL    53      44.710  43.400  47.570  1.00  0.00           C  
ATOM    872  HB  VAL    53      43.740  43.540  48.090  1.00  0.00           H  
ATOM    873  CG1 VAL    53      44.510  42.320  46.560  1.00  0.00           C  
ATOM    874 HG11 VAL    53      45.450  42.080  46.030  1.00  0.00           H  
ATOM    875 HG12 VAL    53      43.820  42.590  45.740  1.00  0.00           H  
ATOM    876 HG13 VAL    53      44.160  41.410  47.100  1.00  0.00           H  
ATOM    877  CG2 VAL    53      45.760  42.990  48.600  1.00  0.00           C  
ATOM    878 HG21 VAL    53      45.730  41.920  48.900  1.00  0.00           H  
ATOM    879 HG22 VAL    53      45.660  43.460  49.600  1.00  0.00           H  
ATOM    880 HG23 VAL    53      46.790  43.170  48.230  1.00  0.00           H  
ATOM    881  C   VAL    53      44.380  45.250  45.830  1.00  0.00           C  
ATOM    882  O   VAL    53      44.720  45.210  44.690  1.00  0.00           O  
ATOM    883  N   THR    54      43.180  45.810  46.290  1.00  0.00           N  
ATOM    884  HN  THR    54      42.970  45.770  47.260  1.00  0.00           H  
ATOM    885  CA  THR    54      42.220  46.590  45.530  1.00  0.00           C  
ATOM    886  HA  THR    54      41.760  45.970  44.790  1.00  0.00           H  
ATOM    887  CB  THR    54      41.070  47.120  46.340  1.00  0.00           C  
ATOM    888  HB  THR    54      41.440  47.920  47.010  1.00  0.00           H  
ATOM    889  OG1 THR    54      40.550  46.100  47.200  1.00  0.00           O  
ATOM    890  HG1 THR    54      41.200  46.120  47.910  1.00  0.00           H  
ATOM    891  CG2 THR    54      39.900  47.720  45.490  1.00  0.00           C  
ATOM    892 HG21 THR    54      40.270  48.670  45.060  1.00  0.00           H  
ATOM    893 HG22 THR    54      38.960  47.780  46.080  1.00  0.00           H  
ATOM    894 HG23 THR    54      39.790  47.020  44.630  1.00  0.00           H  
ATOM    895  C   THR    54      42.740  47.790  44.810  1.00  0.00           C  
ATOM    896  O   THR    54      42.530  47.940  43.640  1.00  0.00           O  
ATOM    897  N   LEU    55      43.530  48.640  45.420  1.00  0.00           N  
ATOM    898  HN  LEU    55      43.750  48.570  46.390  1.00  0.00           H  
ATOM    899  CA  LEU    55      43.970  49.790  44.690  1.00  0.00           C  
ATOM    900  HA  LEU    55      43.280  50.220  43.980  1.00  0.00           H  
ATOM    901  CB  LEU    55      44.510  50.890  45.650  1.00  0.00           C  
ATOM    902  HB1 LEU    55      45.210  50.380  46.350  1.00  0.00           H  
ATOM    903  HB2 LEU    55      43.580  51.190  46.180  1.00  0.00           H  
ATOM    904  CG  LEU    55      44.920  52.170  44.920  1.00  0.00           C  
ATOM    905  HG  LEU    55      45.780  51.950  44.240  1.00  0.00           H  
ATOM    906  CD1 LEU    55      43.860  52.810  44.010  1.00  0.00           C  
ATOM    907 HD11 LEU    55      43.610  52.100  43.190  1.00  0.00           H  
ATOM    908 HD12 LEU    55      44.230  53.740  43.540  1.00  0.00           H  
ATOM    909 HD13 LEU    55      42.910  53.090  44.520  1.00  0.00           H  
ATOM    910  CD2 LEU    55      45.210  53.210  45.990  1.00  0.00           C  
ATOM    911 HD21 LEU    55      44.360  53.640  46.550  1.00  0.00           H  
ATOM    912 HD22 LEU    55      45.820  54.000  45.490  1.00  0.00           H  
ATOM    913 HD23 LEU    55      45.880  52.820  46.790  1.00  0.00           H  
ATOM    914  C   LEU    55      45.100  49.450  43.760  1.00  0.00           C  
ATOM    915  O   LEU    55      45.150  49.930  42.620  1.00  0.00           O  
ATOM    916  N   CYS    56      45.960  48.560  44.130  1.00  0.00           N  
ATOM    917  HN  CYS    56      45.850  48.050  44.980  1.00  0.00           H  
ATOM    918  CA  CYS    56      47.010  48.040  43.230  1.00  0.00           C  
ATOM    919  HA  CYS    56      47.690  48.850  43.030  1.00  0.00           H  
ATOM    920  CB  CYS    56      47.840  46.980  44.020  1.00  0.00           C  
ATOM    921  HB1 CYS    56      47.370  45.970  43.980  1.00  0.00           H  
ATOM    922  HB2 CYS    56      47.870  47.270  45.090  1.00  0.00           H  
ATOM    923  SG  CYS    56      49.530  46.770  43.420  1.00  0.00           S  
ATOM    924  HG1 CYS    56      49.200  46.020  42.380  1.00  0.00           H  
ATOM    925  C   CYS    56      46.470  47.410  41.920  1.00  0.00           C  
ATOM    926  O   CYS    56      46.870  47.750  40.780  1.00  0.00           O  
ATOM    927  N   MET    57      45.440  46.520  42.040  1.00  0.00           N  
ATOM    928  HN  MET    57      45.120  46.170  42.920  1.00  0.00           H  
ATOM    929  CA  MET    57      44.740  45.950  40.900  1.00  0.00           C  
ATOM    930  HA  MET    57      45.390  45.450  40.190  1.00  0.00           H  
ATOM    931  CB  MET    57      43.840  44.840  41.490  1.00  0.00           C  
ATOM    932  HB1 MET    57      43.180  44.460  40.680  1.00  0.00           H  
ATOM    933  HB2 MET    57      43.300  45.380  42.300  1.00  0.00           H  
ATOM    934  CG  MET    57      44.680  43.680  42.080  1.00  0.00           C  
ATOM    935  HG1 MET    57      45.440  43.920  42.850  1.00  0.00           H  
ATOM    936  HG2 MET    57      45.190  43.180  41.230  1.00  0.00           H  
ATOM    937  SD  MET    57      43.730  42.210  42.730  1.00  0.00           S  
ATOM    938  CE  MET    57      42.830  41.650  41.280  1.00  0.00           C  
ATOM    939  HE1 MET    57      42.490  42.560  40.730  1.00  0.00           H  
ATOM    940  HE2 MET    57      41.960  41.040  41.580  1.00  0.00           H  
ATOM    941  HE3 MET    57      43.520  41.020  40.690  1.00  0.00           H  
ATOM    942  C   MET    57      43.940  46.900  40.020  1.00  0.00           C  
ATOM    943  O   MET    57      43.810  46.700  38.840  1.00  0.00           O  
ATOM    944  N   VAL    58      43.360  47.900  40.690  1.00  0.00           N  
ATOM    945  HN  VAL    58      43.440  47.820  41.680  1.00  0.00           H  
ATOM    946  CA  VAL    58      42.890  49.110  40.060  1.00  0.00           C  
ATOM    947  HA  VAL    58      42.170  48.780  39.320  1.00  0.00           H  
ATOM    948  CB  VAL    58      42.200  50.000  41.110  1.00  0.00           C  
ATOM    949  HB  VAL    58      42.910  50.330  41.900  1.00  0.00           H  
ATOM    950  CG1 VAL    58      41.870  51.400  40.550  1.00  0.00           C  
ATOM    951 HG11 VAL    58      41.330  51.290  39.590  1.00  0.00           H  
ATOM    952 HG12 VAL    58      42.840  51.880  40.290  1.00  0.00           H  
ATOM    953 HG13 VAL    58      41.250  52.080  41.180  1.00  0.00           H  
ATOM    954  CG2 VAL    58      40.840  49.380  41.650  1.00  0.00           C  
ATOM    955 HG21 VAL    58      40.510  49.980  42.520  1.00  0.00           H  
ATOM    956 HG22 VAL    58      41.030  48.340  41.970  1.00  0.00           H  
ATOM    957 HG23 VAL    58      40.020  49.240  40.910  1.00  0.00           H  
ATOM    958  C   VAL    58      43.900  49.850  39.260  1.00  0.00           C  
ATOM    959  O   VAL    58      43.610  50.290  38.140  1.00  0.00           O  
ATOM    960  N   VAL    59      45.120  50.100  39.790  1.00  0.00           N  
ATOM    961  HN  VAL    59      45.360  49.820  40.720  1.00  0.00           H  
ATOM    962  CA  VAL    59      46.160  50.890  39.110  1.00  0.00           C  
ATOM    963  HA  VAL    59      45.690  51.780  38.710  1.00  0.00           H  
ATOM    964  CB  VAL    59      47.230  51.240  40.080  1.00  0.00           C  
ATOM    965  HB  VAL    59      47.500  50.380  40.730  1.00  0.00           H  
ATOM    966  CG1 VAL    59      48.400  51.870  39.330  1.00  0.00           C  
ATOM    967 HG11 VAL    59      49.070  51.180  38.790  1.00  0.00           H  
ATOM    968 HG12 VAL    59      49.070  52.240  40.140  1.00  0.00           H  
ATOM    969 HG13 VAL    59      48.100  52.720  38.680  1.00  0.00           H  
ATOM    970  CG2 VAL    59      46.550  52.350  40.850  1.00  0.00           C  
ATOM    971 HG21 VAL    59      47.410  52.560  41.510  1.00  0.00           H  
ATOM    972 HG22 VAL    59      45.640  51.900  41.300  1.00  0.00           H  
ATOM    973 HG23 VAL    59      46.420  53.200  40.150  1.00  0.00           H  
ATOM    974  C   VAL    59      46.620  50.160  37.840  1.00  0.00           C  
ATOM    975  O   VAL    59      46.810  50.770  36.810  1.00  0.00           O  
ATOM    976  N   VAL    60      46.840  48.810  38.040  1.00  0.00           N  
ATOM    977  HN  VAL    60      46.900  48.460  38.970  1.00  0.00           H  
ATOM    978  CA  VAL    60      47.040  47.940  36.950  1.00  0.00           C  
ATOM    979  HA  VAL    60      47.960  48.200  36.440  1.00  0.00           H  
ATOM    980  CB  VAL    60      47.420  46.590  37.520  1.00  0.00           C  
ATOM    981  HB  VAL    60      46.690  46.270  38.290  1.00  0.00           H  
ATOM    982  CG1 VAL    60      47.500  45.510  36.380  1.00  0.00           C  
ATOM    983 HG11 VAL    60      48.170  45.930  35.600  1.00  0.00           H  
ATOM    984 HG12 VAL    60      46.510  45.220  35.960  1.00  0.00           H  
ATOM    985 HG13 VAL    60      47.860  44.510  36.700  1.00  0.00           H  
ATOM    986  CG2 VAL    60      48.770  46.810  38.270  1.00  0.00           C  
ATOM    987 HG21 VAL    60      48.610  46.820  39.370  1.00  0.00           H  
ATOM    988 HG22 VAL    60      49.400  47.690  38.000  1.00  0.00           H  
ATOM    989 HG23 VAL    60      49.500  45.980  38.170  1.00  0.00           H  
ATOM    990  C   VAL    60      46.020  47.860  35.900  1.00  0.00           C  
ATOM    991  O   VAL    60      46.310  48.160  34.740  1.00  0.00           O  
ATOM    992  N   VAL    61      44.720  47.530  36.230  1.00  0.00           N  
ATOM    993  HN  VAL    61      44.410  47.360  37.160  1.00  0.00           H  
ATOM    994  CA  VAL    61      43.680  47.390  35.230  1.00  0.00           C  
ATOM    995  HA  VAL    61      44.070  46.650  34.550  1.00  0.00           H  
ATOM    996  CB  VAL    61      42.450  46.700  35.890  1.00  0.00           C  
ATOM    997  HB  VAL    61      42.180  47.350  36.750  1.00  0.00           H  
ATOM    998  CG1 VAL    61      41.160  46.720  35.110  1.00  0.00           C  
ATOM    999 HG11 VAL    61      41.230  45.900  34.370  1.00  0.00           H  
ATOM   1000 HG12 VAL    61      41.040  47.730  34.670  1.00  0.00           H  
ATOM   1001 HG13 VAL    61      40.380  46.550  35.880  1.00  0.00           H  
ATOM   1002  CG2 VAL    61      42.850  45.320  36.320  1.00  0.00           C  
ATOM   1003 HG21 VAL    61      42.000  44.850  36.850  1.00  0.00           H  
ATOM   1004 HG22 VAL    61      43.790  45.320  36.920  1.00  0.00           H  
ATOM   1005 HG23 VAL    61      43.180  44.720  35.450  1.00  0.00           H  
ATOM   1006  C   VAL    61      43.360  48.690  34.540  1.00  0.00           C  
ATOM   1007  O   VAL    61      42.990  48.780  33.330  1.00  0.00           O  
ATOM   1008  N   ALA    62      43.460  49.820  35.250  1.00  0.00           N  
ATOM   1009  HN  ALA    62      43.650  49.740  36.230  1.00  0.00           H  
ATOM   1010  CA  ALA    62      43.280  51.150  34.690  1.00  0.00           C  
ATOM   1011  HA  ALA    62      42.300  51.190  34.250  1.00  0.00           H  
ATOM   1012  CB  ALA    62      43.210  52.150  35.770  1.00  0.00           C  
ATOM   1013  HB1 ALA    62      43.120  53.220  35.480  1.00  0.00           H  
ATOM   1014  HB2 ALA    62      44.090  51.990  36.430  1.00  0.00           H  
ATOM   1015  HB3 ALA    62      42.310  52.010  36.410  1.00  0.00           H  
ATOM   1016  C   ALA    62      44.310  51.550  33.610  1.00  0.00           C  
ATOM   1017  O   ALA    62      44.010  52.300  32.670  1.00  0.00           O  
ATOM   1018  N   THR    63      45.530  51.030  33.840  1.00  0.00           N  
ATOM   1019  HN  THR    63      45.560  50.370  34.590  1.00  0.00           H  
ATOM   1020  CA  THR    63      46.590  51.060  32.970  1.00  0.00           C  
ATOM   1021  HA  THR    63      46.740  52.050  32.580  1.00  0.00           H  
ATOM   1022  CB  THR    63      47.930  50.790  33.560  1.00  0.00           C  
ATOM   1023  HB  THR    63      48.040  49.820  34.090  1.00  0.00           H  
ATOM   1024  OG1 THR    63      48.170  51.710  34.600  1.00  0.00           O  
ATOM   1025  HG1 THR    63      47.590  51.400  35.300  1.00  0.00           H  
ATOM   1026  CG2 THR    63      49.070  51.040  32.490  1.00  0.00           C  
ATOM   1027 HG21 THR    63      50.100  50.820  32.840  1.00  0.00           H  
ATOM   1028 HG22 THR    63      49.030  52.120  32.210  1.00  0.00           H  
ATOM   1029 HG23 THR    63      48.920  50.350  31.630  1.00  0.00           H  
ATOM   1030  C   THR    63      46.380  50.150  31.770  1.00  0.00           C  
ATOM   1031  O   THR    63      46.560  50.550  30.580  1.00  0.00           O  
ATOM   1032  N   ILE    64      45.790  48.920  31.900  1.00  0.00           N  
ATOM   1033  HN  ILE    64      45.540  48.410  32.720  1.00  0.00           H  
ATOM   1034  CA  ILE    64      45.460  48.130  30.720  1.00  0.00           C  
ATOM   1035  HA  ILE    64      46.400  47.870  30.260  1.00  0.00           H  
ATOM   1036  CB  ILE    64      44.870  46.870  31.280  1.00  0.00           C  
ATOM   1037  HB  ILE    64      44.250  47.310  32.090  1.00  0.00           H  
ATOM   1038  CG2 ILE    64      44.040  46.040  30.260  1.00  0.00           C  
ATOM   1039 HG21 ILE    64      44.730  45.770  29.430  1.00  0.00           H  
ATOM   1040 HG22 ILE    64      43.120  46.580  29.960  1.00  0.00           H  
ATOM   1041 HG23 ILE    64      43.720  45.050  30.650  1.00  0.00           H  
ATOM   1042  CG1 ILE    64      45.730  45.960  32.120  1.00  0.00           C  
ATOM   1043 HG11 ILE    64      45.080  45.120  32.450  1.00  0.00           H  
ATOM   1044 HG12 ILE    64      46.140  46.560  32.970  1.00  0.00           H  
ATOM   1045  CD  ILE    64      46.920  45.370  31.340  1.00  0.00           C  
ATOM   1046  HD1 ILE    64      46.660  45.070  30.310  1.00  0.00           H  
ATOM   1047  HD2 ILE    64      47.360  44.510  31.890  1.00  0.00           H  
ATOM   1048  HD3 ILE    64      47.640  46.220  31.280  1.00  0.00           H  
ATOM   1049  C   ILE    64      44.540  48.700  29.640  1.00  0.00           C  
ATOM   1050  O   ILE    64      44.780  48.560  28.430  1.00  0.00           O  
ATOM   1051  N   LYS    65      43.460  49.400  30.000  1.00  0.00           N  
ATOM   1052  HN  LYS    65      43.330  49.520  30.980  1.00  0.00           H  
ATOM   1053  CA  LYS    65      42.600  50.090  29.140  1.00  0.00           C  
ATOM   1054  HA  LYS    65      42.400  49.430  28.310  1.00  0.00           H  
ATOM   1055  CB  LYS    65      41.270  50.380  29.940  1.00  0.00           C  
ATOM   1056  HB1 LYS    65      40.710  51.080  29.270  1.00  0.00           H  
ATOM   1057  HB2 LYS    65      41.610  51.070  30.740  1.00  0.00           H  
ATOM   1058  CG  LYS    65      40.420  49.200  30.300  1.00  0.00           C  
ATOM   1059  HG1 LYS    65      39.570  49.540  30.930  1.00  0.00           H  
ATOM   1060  HG2 LYS    65      41.040  48.460  30.850  1.00  0.00           H  
ATOM   1061  CD  LYS    65      39.750  48.500  29.040  1.00  0.00           C  
ATOM   1062  HD1 LYS    65      40.610  48.430  28.330  1.00  0.00           H  
ATOM   1063  HD2 LYS    65      39.060  49.200  28.530  1.00  0.00           H  
ATOM   1064  CE  LYS    65      39.100  47.170  29.390  1.00  0.00           C  
ATOM   1065  HE1 LYS    65      38.190  47.330  30.000  1.00  0.00           H  
ATOM   1066  HE2 LYS    65      39.880  46.670  30.010  1.00  0.00           H  
ATOM   1067  NZ  LYS    65      38.730  46.530  28.190  1.00  0.00           N  
ATOM   1068  HZ1 LYS    65      38.080  47.130  27.640  1.00  0.00           H  
ATOM   1069  HZ2 LYS    65      38.340  45.570  28.260  1.00  0.00           H  
ATOM   1070  HZ3 LYS    65      39.570  46.470  27.570  1.00  0.00           H  
ATOM   1071  C   LYS    65      43.150  51.460  28.600  1.00  0.00           C  
ATOM   1072  O   LYS    65      42.480  52.160  27.860  1.00  0.00           O  
ATOM   1073  N   SER    66      44.380  51.910  29.030  1.00  0.00           N  
ATOM   1074  HN  SER    66      44.920  51.470  29.750  1.00  0.00           H  
ATOM   1075  CA  SER    66      44.920  53.150  28.570  1.00  0.00           C  
ATOM   1076  HA  SER    66      44.200  53.610  27.910  1.00  0.00           H  
ATOM   1077  CB  SER    66      45.210  54.180  29.640  1.00  0.00           C  
ATOM   1078  HB1 SER    66      44.280  54.590  30.070  1.00  0.00           H  
ATOM   1079  HB2 SER    66      45.750  55.060  29.240  1.00  0.00           H  
ATOM   1080  OG  SER    66      45.940  53.620  30.740  1.00  0.00           O  
ATOM   1081  HG1 SER    66      45.320  53.520  31.470  1.00  0.00           H  
ATOM   1082  C   SER    66      46.100  52.830  27.700  1.00  0.00           C  
ATOM   1083  O   SER    66      46.000  52.880  26.440  1.00  0.00           O  
ATOM   1084  N   VAL    67      47.310  52.580  28.320  1.00  0.00           N  
ATOM   1085  HN  VAL    67      47.330  52.640  29.320  1.00  0.00           H  
ATOM   1086  CA  VAL    67      48.610  52.480  27.580  1.00  0.00           C  
ATOM   1087  HA  VAL    67      48.770  53.420  27.070  1.00  0.00           H  
ATOM   1088  CB  VAL    67      49.760  52.440  28.640  1.00  0.00           C  
ATOM   1089  HB  VAL    67      49.510  51.740  29.470  1.00  0.00           H  
ATOM   1090  CG1 VAL    67      51.160  52.110  28.100  1.00  0.00           C  
ATOM   1091 HG11 VAL    67      51.260  51.050  27.770  1.00  0.00           H  
ATOM   1092 HG12 VAL    67      51.970  52.270  28.840  1.00  0.00           H  
ATOM   1093 HG13 VAL    67      51.270  52.950  27.390  1.00  0.00           H  
ATOM   1094  CG2 VAL    67      49.840  53.760  29.490  1.00  0.00           C  
ATOM   1095 HG21 VAL    67      50.630  53.660  30.270  1.00  0.00           H  
ATOM   1096 HG22 VAL    67      48.850  53.850  29.990  1.00  0.00           H  
ATOM   1097 HG23 VAL    67      50.050  54.650  28.850  1.00  0.00           H  
ATOM   1098  C   VAL    67      48.670  51.350  26.540  1.00  0.00           C  
ATOM   1099  O   VAL    67      48.390  50.230  26.860  1.00  0.00           O  
ATOM   1100  N   SER    68      48.920  51.530  25.230  1.00  0.00           N  
ATOM   1101  HN  SER    68      49.100  52.410  24.800  1.00  0.00           H  
ATOM   1102  CA  SER    68      49.290  50.470  24.260  1.00  0.00           C  
ATOM   1103  HA  SER    68      48.500  49.740  24.290  1.00  0.00           H  
ATOM   1104  CB  SER    68      49.780  51.040  22.910  1.00  0.00           C  
ATOM   1105  HB1 SER    68      50.730  51.610  22.990  1.00  0.00           H  
ATOM   1106  HB2 SER    68      48.940  51.690  22.590  1.00  0.00           H  
ATOM   1107  OG  SER    68      49.900  50.120  21.830  1.00  0.00           O  
ATOM   1108  HG1 SER    68      50.690  49.610  22.000  1.00  0.00           H  
ATOM   1109  C   SER    68      50.600  49.680  24.750  1.00  0.00           C  
ATOM   1110  O   SER    68      50.710  48.450  24.520  1.00  0.00           O  
ATOM   1111  N   PHE    69      51.630  50.380  25.320  1.00  0.00           N  
ATOM   1112  HN  PHE    69      51.550  51.370  25.310  1.00  0.00           H  
ATOM   1113  CA  PHE    69      52.990  49.780  25.670  1.00  0.00           C  
ATOM   1114  HA  PHE    69      53.360  49.340  24.750  1.00  0.00           H  
ATOM   1115  CB  PHE    69      53.970  50.880  26.060  1.00  0.00           C  
ATOM   1116  HB1 PHE    69      53.480  51.630  26.720  1.00  0.00           H  
ATOM   1117  HB2 PHE    69      54.360  51.490  25.220  1.00  0.00           H  
ATOM   1118  CG  PHE    69      55.180  50.410  26.920  1.00  0.00           C  
ATOM   1119  CD1 PHE    69      56.200  49.940  26.100  1.00  0.00           C  
ATOM   1120  HD1 PHE    69      56.160  49.930  25.030  1.00  0.00           H  
ATOM   1121  CE1 PHE    69      57.310  49.320  26.670  1.00  0.00           C  
ATOM   1122  HE1 PHE    69      58.120  48.890  26.100  1.00  0.00           H  
ATOM   1123  CZ  PHE    69      57.440  49.130  28.070  1.00  0.00           C  
ATOM   1124  HZ  PHE    69      58.140  48.390  28.450  1.00  0.00           H  
ATOM   1125  CD2 PHE    69      55.300  50.280  28.300  1.00  0.00           C  
ATOM   1126  HD2 PHE    69      54.550  50.630  28.990  1.00  0.00           H  
ATOM   1127  CE2 PHE    69      56.470  49.670  28.850  1.00  0.00           C  
ATOM   1128  HE2 PHE    69      56.610  49.520  29.910  1.00  0.00           H  
ATOM   1129  C   PHE    69      52.960  48.570  26.570  1.00  0.00           C  
ATOM   1130  O   PHE    69      53.570  47.520  26.270  1.00  0.00           O  
ATOM   1131  N   TYR    70      52.270  48.520  27.720  1.00  0.00           N  
ATOM   1132  HN  TYR    70      51.740  49.310  28.030  1.00  0.00           H  
ATOM   1133  CA  TYR    70      52.240  47.370  28.600  1.00  0.00           C  
ATOM   1134  HA  TYR    70      53.260  46.990  28.610  1.00  0.00           H  
ATOM   1135  CB  TYR    70      51.820  47.660  30.060  1.00  0.00           C  
ATOM   1136  HB1 TYR    70      51.660  46.810  30.760  1.00  0.00           H  
ATOM   1137  HB2 TYR    70      50.870  48.230  29.960  1.00  0.00           H  
ATOM   1138  CG  TYR    70      52.890  48.620  30.690  1.00  0.00           C  
ATOM   1139  CD1 TYR    70      54.040  48.100  31.320  1.00  0.00           C  
ATOM   1140  HD1 TYR    70      54.320  47.060  31.220  1.00  0.00           H  
ATOM   1141  CE1 TYR    70      54.910  48.960  31.970  1.00  0.00           C  
ATOM   1142  HE1 TYR    70      55.740  48.560  32.550  1.00  0.00           H  
ATOM   1143  CZ  TYR    70      54.680  50.340  32.060  1.00  0.00           C  
ATOM   1144  OH  TYR    70      55.530  51.270  32.800  1.00  0.00           O  
ATOM   1145  HH  TYR    70      56.150  50.800  33.370  1.00  0.00           H  
ATOM   1146  CD2 TYR    70      52.560  50.030  30.850  1.00  0.00           C  
ATOM   1147  HD2 TYR    70      51.540  50.300  30.630  1.00  0.00           H  
ATOM   1148  CE2 TYR    70      53.440  50.810  31.560  1.00  0.00           C  
ATOM   1149  HE2 TYR    70      53.190  51.840  31.740  1.00  0.00           H  
ATOM   1150  C   TYR    70      51.370  46.200  28.120  1.00  0.00           C  
ATOM   1151  O   TYR    70      51.460  45.110  28.650  1.00  0.00           O  
ATOM   1152  N   THR    71      50.430  46.440  27.140  1.00  0.00           N  
ATOM   1153  HN  THR    71      50.380  47.360  26.760  1.00  0.00           H  
ATOM   1154  CA  THR    71      49.470  45.440  26.690  1.00  0.00           C  
ATOM   1155  HA  THR    71      49.490  44.590  27.350  1.00  0.00           H  
ATOM   1156  CB  THR    71      47.980  45.820  26.910  1.00  0.00           C  
ATOM   1157  HB  THR    71      47.690  45.950  27.980  1.00  0.00           H  
ATOM   1158  OG1 THR    71      47.080  44.920  26.280  1.00  0.00           O  
ATOM   1159  HG1 THR    71      47.610  44.190  25.970  1.00  0.00           H  
ATOM   1160  CG2 THR    71      47.690  47.140  26.200  1.00  0.00           C  
ATOM   1161 HG21 THR    71      47.620  47.120  25.090  1.00  0.00           H  
ATOM   1162 HG22 THR    71      48.360  47.990  26.450  1.00  0.00           H  
ATOM   1163 HG23 THR    71      46.650  47.410  26.460  1.00  0.00           H  
ATOM   1164  C   THR    71      49.780  44.880  25.340  1.00  0.00           C  
ATOM   1165  O   THR    71      49.290  43.840  24.950  1.00  0.00           O  
ATOM   1166  N   ARG    72      50.830  45.390  24.680  1.00  0.00           N  
ATOM   1167  HN  ARG    72      51.380  46.130  25.040  1.00  0.00           H  
ATOM   1168  CA  ARG    72      51.320  44.900  23.430  1.00  0.00           C  
ATOM   1169  HA  ARG    72      50.470  44.540  22.870  1.00  0.00           H  
ATOM   1170  CB  ARG    72      51.840  46.080  22.650  1.00  0.00           C  
ATOM   1171  HB1 ARG    72      52.560  46.620  23.290  1.00  0.00           H  
ATOM   1172  HB2 ARG    72      50.910  46.690  22.540  1.00  0.00           H  
ATOM   1173  CG  ARG    72      52.490  45.660  21.310  1.00  0.00           C  
ATOM   1174  HG1 ARG    72      53.300  44.900  21.380  1.00  0.00           H  
ATOM   1175  HG2 ARG    72      53.020  46.570  20.940  1.00  0.00           H  
ATOM   1176  CD  ARG    72      51.400  45.340  20.280  1.00  0.00           C  
ATOM   1177  HD1 ARG    72      50.860  46.290  20.090  1.00  0.00           H  
ATOM   1178  HD2 ARG    72      50.760  44.510  20.670  1.00  0.00           H  
ATOM   1179  NE  ARG    72      52.040  44.930  19.020  1.00  0.00           N  
ATOM   1180  HE  ARG    72      52.640  45.560  18.530  1.00  0.00           H  
ATOM   1181  CZ  ARG    72      52.120  43.750  18.430  1.00  0.00           C  
ATOM   1182  NH1 ARG    72      51.370  42.730  18.810  1.00  0.00           N  
ATOM   1183 HH11 ARG    72      50.690  42.880  19.520  1.00  0.00           H  
ATOM   1184 HH12 ARG    72      51.570  41.840  18.410  1.00  0.00           H  
ATOM   1185  NH2 ARG    72      52.850  43.710  17.330  1.00  0.00           N  
ATOM   1186 HH21 ARG    72      53.610  44.360  17.270  1.00  0.00           H  
ATOM   1187 HH22 ARG    72      53.090  42.780  17.040  1.00  0.00           H  
ATOM   1188  C   ARG    72      52.320  43.770  23.600  1.00  0.00           C  
ATOM   1189  O   ARG    72      53.280  43.820  24.360  1.00  0.00           O  
ATOM   1190  N   LYS    73      52.130  42.650  22.880  1.00  0.00           N  
ATOM   1191  HN  LYS    73      51.390  42.620  22.210  1.00  0.00           H  
ATOM   1192  CA  LYS    73      53.030  41.540  22.830  1.00  0.00           C  
ATOM   1193  HA  LYS    73      53.630  41.460  23.720  1.00  0.00           H  
ATOM   1194  CB  LYS    73      52.290  40.140  22.690  1.00  0.00           C  
ATOM   1195  HB1 LYS    73      53.080  39.370  22.580  1.00  0.00           H  
ATOM   1196  HB2 LYS    73      51.610  40.180  21.800  1.00  0.00           H  
ATOM   1197  CG  LYS    73      51.390  39.710  23.930  1.00  0.00           C  
ATOM   1198  HG1 LYS    73      50.630  40.510  24.080  1.00  0.00           H  
ATOM   1199  HG2 LYS    73      52.000  39.660  24.860  1.00  0.00           H  
ATOM   1200  CD  LYS    73      50.660  38.380  23.630  1.00  0.00           C  
ATOM   1201  HD1 LYS    73      51.390  37.580  23.390  1.00  0.00           H  
ATOM   1202  HD2 LYS    73      50.070  38.590  22.710  1.00  0.00           H  
ATOM   1203  CE  LYS    73      49.880  37.890  24.830  1.00  0.00           C  
ATOM   1204  HE1 LYS    73      48.910  38.420  24.960  1.00  0.00           H  
ATOM   1205  HE2 LYS    73      50.550  37.860  25.710  1.00  0.00           H  
ATOM   1206  NZ  LYS    73      49.450  36.500  24.510  1.00  0.00           N  
ATOM   1207  HZ1 LYS    73      50.220  35.870  24.230  1.00  0.00           H  
ATOM   1208  HZ2 LYS    73      48.720  36.410  23.770  1.00  0.00           H  
ATOM   1209  HZ3 LYS    73      49.010  36.110  25.370  1.00  0.00           H  
ATOM   1210  C   LYS    73      54.060  41.800  21.750  1.00  0.00           C  
ATOM   1211  O   LYS    73      53.610  41.840  20.610  1.00  0.00           O  
ATOM   1212  N   ASP    74      55.390  42.090  21.970  1.00  0.00           N  
ATOM   1213  HN  ASP    74      55.750  42.280  22.870  1.00  0.00           H  
ATOM   1214  CA  ASP    74      56.150  42.430  20.820  1.00  0.00           C  
ATOM   1215  HA  ASP    74      55.860  41.810  19.990  1.00  0.00           H  
ATOM   1216  CB  ASP    74      56.120  43.920  20.280  1.00  0.00           C  
ATOM   1217  HB1 ASP    74      55.060  44.120  20.040  1.00  0.00           H  
ATOM   1218  HB2 ASP    74      56.730  43.990  19.350  1.00  0.00           H  
ATOM   1219  CG  ASP    74      56.480  45.000  21.290  1.00  0.00           C  
ATOM   1220  OD1 ASP    74      56.060  44.990  22.460  1.00  0.00           O  
ATOM   1221  OD2 ASP    74      57.160  45.970  20.850  1.00  0.00           O  
ATOM   1222  C   ASP    74      57.570  41.930  21.080  1.00  0.00           C  
ATOM   1223  O   ASP    74      57.960  41.640  22.180  1.00  0.00           O  
ATOM   1224  N   GLY    75      58.380  41.760  20.060  1.00  0.00           N  
ATOM   1225  HN  GLY    75      58.030  41.990  19.160  1.00  0.00           H  
ATOM   1226  CA  GLY    75      59.710  41.200  20.050  1.00  0.00           C  
ATOM   1227  HA1 GLY    75      60.360  41.940  20.490  1.00  0.00           H  
ATOM   1228  HA2 GLY    75      60.050  40.970  19.060  1.00  0.00           H  
ATOM   1229  C   GLY    75      60.040  39.930  20.830  1.00  0.00           C  
ATOM   1230  O   GLY    75      59.140  39.120  21.070  1.00  0.00           O  
ATOM   1231  N   GLN    76      61.350  39.690  21.130  1.00  0.00           N  
ATOM   1232  HN  GLN    76      62.030  40.410  20.940  1.00  0.00           H  
ATOM   1233  CA  GLN    76      61.830  38.330  21.600  1.00  0.00           C  
ATOM   1234  HA  GLN    76      61.030  37.610  21.550  1.00  0.00           H  
ATOM   1235  CB  GLN    76      63.010  37.780  20.720  1.00  0.00           C  
ATOM   1236  HB1 GLN    76      63.420  36.830  21.130  1.00  0.00           H  
ATOM   1237  HB2 GLN    76      63.750  38.620  20.720  1.00  0.00           H  
ATOM   1238  CG  GLN    76      62.450  37.600  19.300  1.00  0.00           C  
ATOM   1239  HG1 GLN    76      61.820  38.450  18.960  1.00  0.00           H  
ATOM   1240  HG2 GLN    76      61.750  36.740  19.360  1.00  0.00           H  
ATOM   1241  CD  GLN    76      63.620  37.420  18.270  1.00  0.00           C  
ATOM   1242  OE1 GLN    76      64.500  38.250  18.320  1.00  0.00           O  
ATOM   1243  NE2 GLN    76      63.680  36.300  17.520  1.00  0.00           N  
ATOM   1244 HE21 GLN    76      62.880  35.710  17.430  1.00  0.00           H  
ATOM   1245 HE22 GLN    76      64.470  36.080  16.960  1.00  0.00           H  
ATOM   1246  C   GLN    76      62.320  38.520  23.070  1.00  0.00           C  
ATOM   1247  O   GLN    76      63.030  39.510  23.300  1.00  0.00           O  
ATOM   1248  N   LEU    77      61.870  37.610  23.950  1.00  0.00           N  
ATOM   1249  HN  LEU    77      61.570  36.750  23.540  1.00  0.00           H  
ATOM   1250  CA  LEU    77      62.000  37.570  25.350  1.00  0.00           C  
ATOM   1251  HA  LEU    77      61.700  38.550  25.690  1.00  0.00           H  
ATOM   1252  CB  LEU    77      61.130  36.460  26.010  1.00  0.00           C  
ATOM   1253  HB1 LEU    77      61.260  36.640  27.100  1.00  0.00           H  
ATOM   1254  HB2 LEU    77      61.450  35.440  25.700  1.00  0.00           H  
ATOM   1255  CG  LEU    77      59.640  36.640  25.830  1.00  0.00           C  
ATOM   1256  HG  LEU    77      59.350  36.840  24.780  1.00  0.00           H  
ATOM   1257  CD1 LEU    77      58.860  35.420  26.210  1.00  0.00           C  
ATOM   1258 HD11 LEU    77      59.130  34.970  27.190  1.00  0.00           H  
ATOM   1259 HD12 LEU    77      59.110  34.650  25.440  1.00  0.00           H  
ATOM   1260 HD13 LEU    77      57.800  35.730  26.180  1.00  0.00           H  
ATOM   1261  CD2 LEU    77      59.130  37.720  26.770  1.00  0.00           C  
ATOM   1262 HD21 LEU    77      59.590  38.660  26.380  1.00  0.00           H  
ATOM   1263 HD22 LEU    77      59.450  37.410  27.780  1.00  0.00           H  
ATOM   1264 HD23 LEU    77      58.030  37.820  26.660  1.00  0.00           H  
ATOM   1265  C   LEU    77      63.410  37.310  25.890  1.00  0.00           C  
ATOM   1266  O   LEU    77      63.670  36.380  26.620  1.00  0.00           O  
ATOM   1267  N   ILE    78      64.360  38.220  25.550  1.00  0.00           N  
ATOM   1268  HN  ILE    78      64.210  39.020  24.980  1.00  0.00           H  
ATOM   1269  CA  ILE    78      65.760  38.100  25.880  1.00  0.00           C  
ATOM   1270  HA  ILE    78      66.130  39.090  25.640  1.00  0.00           H  
ATOM   1271  CB  ILE    78      66.080  37.970  27.400  1.00  0.00           C  
ATOM   1272  HB  ILE    78      65.700  36.990  27.750  1.00  0.00           H  
ATOM   1273  CG2 ILE    78      67.650  37.970  27.680  1.00  0.00           C  
ATOM   1274 HG21 ILE    78      67.820  38.060  28.770  1.00  0.00           H  
ATOM   1275 HG22 ILE    78      68.240  38.720  27.110  1.00  0.00           H  
ATOM   1276 HG23 ILE    78      67.980  36.950  27.390  1.00  0.00           H  
ATOM   1277  CG1 ILE    78      65.320  38.980  28.310  1.00  0.00           C  
ATOM   1278 HG11 ILE    78      65.400  38.600  29.350  1.00  0.00           H  
ATOM   1279 HG12 ILE    78      64.260  38.960  27.980  1.00  0.00           H  
ATOM   1280  CD  ILE    78      65.860  40.440  28.340  1.00  0.00           C  
ATOM   1281  HD1 ILE    78      66.920  40.450  28.650  1.00  0.00           H  
ATOM   1282  HD2 ILE    78      65.340  41.050  29.120  1.00  0.00           H  
ATOM   1283  HD3 ILE    78      65.760  40.890  27.330  1.00  0.00           H  
ATOM   1284  C   ILE    78      66.540  37.070  25.010  1.00  0.00           C  
ATOM   1285  O   ILE    78      67.730  37.300  24.720  1.00  0.00           O  
ATOM   1286  N   TYR    79      65.810  36.100  24.380  1.00  0.00           N  
ATOM   1287  HN  TYR    79      64.910  35.840  24.730  1.00  0.00           H  
ATOM   1288  CA  TYR    79      66.290  35.120  23.430  1.00  0.00           C  
ATOM   1289  HA  TYR    79      66.860  35.680  22.700  1.00  0.00           H  
ATOM   1290  CB  TYR    79      67.160  34.070  24.180  1.00  0.00           C  
ATOM   1291  HB1 TYR    79      67.830  34.580  24.910  1.00  0.00           H  
ATOM   1292  HB2 TYR    79      67.850  33.620  23.430  1.00  0.00           H  
ATOM   1293  CG  TYR    79      66.440  33.050  25.020  1.00  0.00           C  
ATOM   1294  CD1 TYR    79      65.420  33.480  25.950  1.00  0.00           C  
ATOM   1295  HD1 TYR    79      65.250  34.530  26.150  1.00  0.00           H  
ATOM   1296  CE1 TYR    79      64.530  32.600  26.510  1.00  0.00           C  
ATOM   1297  HE1 TYR    79      63.740  32.880  27.210  1.00  0.00           H  
ATOM   1298  CZ  TYR    79      64.630  31.250  26.250  1.00  0.00           C  
ATOM   1299  OH  TYR    79      63.690  30.380  26.850  1.00  0.00           O  
ATOM   1300  HH  TYR    79      62.870  30.860  27.040  1.00  0.00           H  
ATOM   1301  CD2 TYR    79      66.530  31.610  24.810  1.00  0.00           C  
ATOM   1302  HD2 TYR    79      67.310  31.200  24.180  1.00  0.00           H  
ATOM   1303  CE2 TYR    79      65.690  30.720  25.540  1.00  0.00           C  
ATOM   1304  HE2 TYR    79      65.670  29.660  25.340  1.00  0.00           H  
ATOM   1305  C   TYR    79      65.230  34.500  22.710  1.00  0.00           C  
ATOM   1306  O   TYR    79      64.090  34.890  22.970  1.00  0.00           O  
ATOM   1307  N   THR    80      65.520  33.580  21.750  1.00  0.00           N  
ATOM   1308  HN  THR    80      66.490  33.320  21.720  1.00  0.00           H  
ATOM   1309  CA  THR    80      64.730  33.050  20.660  1.00  0.00           C  
ATOM   1310  HA  THR    80      65.000  33.790  19.930  1.00  0.00           H  
ATOM   1311  CB  THR    80      65.360  31.760  20.190  1.00  0.00           C  
ATOM   1312  HB  THR    80      65.590  31.150  21.090  1.00  0.00           H  
ATOM   1313  OG1 THR    80      66.640  32.000  19.530  1.00  0.00           O  
ATOM   1314  HG1 THR    80      67.170  32.370  20.230  1.00  0.00           H  
ATOM   1315  CG2 THR    80      64.650  31.030  19.030  1.00  0.00           C  
ATOM   1316 HG21 THR    80      65.280  30.240  18.570  1.00  0.00           H  
ATOM   1317 HG22 THR    80      64.350  31.770  18.260  1.00  0.00           H  
ATOM   1318 HG23 THR    80      63.750  30.500  19.410  1.00  0.00           H  
ATOM   1319  C   THR    80      63.190  33.060  20.670  1.00  0.00           C  
ATOM   1320  O   THR    80      62.660  33.630  19.660  1.00  0.00           O  
ATOM   1321  N   PRO    81      62.470  32.510  21.660  1.00  0.00           N  
ATOM   1322  CD  PRO    81      62.980  31.620  22.690  1.00  0.00           C  
ATOM   1323  HD1 PRO    81      63.530  32.370  23.310  1.00  0.00           H  
ATOM   1324  HD2 PRO    81      63.630  30.810  22.310  1.00  0.00           H  
ATOM   1325  CA  PRO    81      61.000  32.830  21.830  1.00  0.00           C  
ATOM   1326  HA  PRO    81      60.470  32.290  21.070  1.00  0.00           H  
ATOM   1327  CB  PRO    81      60.690  32.320  23.300  1.00  0.00           C  
ATOM   1328  HB1 PRO    81      59.660  31.980  23.510  1.00  0.00           H  
ATOM   1329  HB2 PRO    81      61.030  33.070  24.050  1.00  0.00           H  
ATOM   1330  CG  PRO    81      61.660  31.070  23.380  1.00  0.00           C  
ATOM   1331  HG1 PRO    81      61.890  30.860  24.450  1.00  0.00           H  
ATOM   1332  HG2 PRO    81      61.190  30.270  22.770  1.00  0.00           H  
ATOM   1333  C   PRO    81      60.480  34.230  21.600  1.00  0.00           C  
ATOM   1334  O   PRO    81      61.000  35.180  22.240  1.00  0.00           O  
ATOM   1335  N   PHE    82      59.430  34.380  20.770  1.00  0.00           N  
ATOM   1336  HN  PHE    82      59.010  33.570  20.360  1.00  0.00           H  
ATOM   1337  CA  PHE    82      58.690  35.590  20.520  1.00  0.00           C  
ATOM   1338  HA  PHE    82      59.290  36.490  20.620  1.00  0.00           H  
ATOM   1339  CB  PHE    82      57.870  35.430  19.210  1.00  0.00           C  
ATOM   1340  HB1 PHE    82      56.920  36.000  19.150  1.00  0.00           H  
ATOM   1341  HB2 PHE    82      57.590  34.350  19.160  1.00  0.00           H  
ATOM   1342  CG  PHE    82      58.700  35.870  17.990  1.00  0.00           C  
ATOM   1343  CD1 PHE    82      58.790  35.020  16.850  1.00  0.00           C  
ATOM   1344  HD1 PHE    82      58.360  34.030  16.890  1.00  0.00           H  
ATOM   1345  CE1 PHE    82      59.500  35.490  15.710  1.00  0.00           C  
ATOM   1346  HE1 PHE    82      59.710  34.870  14.860  1.00  0.00           H  
ATOM   1347  CZ  PHE    82      59.840  36.840  15.600  1.00  0.00           C  
ATOM   1348  HZ  PHE    82      60.350  37.180  14.700  1.00  0.00           H  
ATOM   1349  CD2 PHE    82      59.080  37.220  17.790  1.00  0.00           C  
ATOM   1350  HD2 PHE    82      59.000  37.960  18.570  1.00  0.00           H  
ATOM   1351  CE2 PHE    82      59.610  37.690  16.630  1.00  0.00           C  
ATOM   1352  HE2 PHE    82      59.940  38.720  16.500  1.00  0.00           H  
ATOM   1353  C   PHE    82      57.630  35.830  21.680  1.00  0.00           C  
ATOM   1354  O   PHE    82      57.180  34.880  22.270  1.00  0.00           O  
ATOM   1355  N   THR    83      57.210  37.030  21.950  1.00  0.00           N  
ATOM   1356  HN  THR    83      57.480  37.830  21.410  1.00  0.00           H  
ATOM   1357  CA  THR    83      56.170  37.250  22.930  1.00  0.00           C  
ATOM   1358  HA  THR    83      56.380  36.640  23.800  1.00  0.00           H  
ATOM   1359  CB  THR    83      56.010  38.680  23.330  1.00  0.00           C  
ATOM   1360  HB  THR    83      55.580  39.310  22.520  1.00  0.00           H  
ATOM   1361  OG1 THR    83      57.320  39.270  23.650  1.00  0.00           O  
ATOM   1362  HG1 THR    83      57.800  39.270  22.820  1.00  0.00           H  
ATOM   1363  CG2 THR    83      55.050  38.740  24.500  1.00  0.00           C  
ATOM   1364 HG21 THR    83      55.490  38.300  25.420  1.00  0.00           H  
ATOM   1365 HG22 THR    83      54.080  38.230  24.290  1.00  0.00           H  
ATOM   1366 HG23 THR    83      54.820  39.810  24.650  1.00  0.00           H  
ATOM   1367  C   THR    83      54.810  36.800  22.340  1.00  0.00           C  
ATOM   1368  O   THR    83      53.880  36.160  22.950  1.00  0.00           O  
ATOM   1369  N   GLU    84      54.580  37.200  21.100  1.00  0.00           N  
ATOM   1370  HN  GLU    84      55.140  37.880  20.630  1.00  0.00           H  
ATOM   1371  CA  GLU    84      53.440  36.660  20.400  1.00  0.00           C  
ATOM   1372  HA  GLU    84      52.600  36.860  21.050  1.00  0.00           H  
ATOM   1373  CB  GLU    84      53.100  37.310  19.020  1.00  0.00           C  
ATOM   1374  HB1 GLU    84      52.210  36.880  18.500  1.00  0.00           H  
ATOM   1375  HB2 GLU    84      53.930  37.310  18.270  1.00  0.00           H  
ATOM   1376  CG  GLU    84      52.650  38.860  19.220  1.00  0.00           C  
ATOM   1377  HG1 GLU    84      53.570  39.450  19.440  1.00  0.00           H  
ATOM   1378  HG2 GLU    84      51.890  38.980  20.010  1.00  0.00           H  
ATOM   1379  CD  GLU    84      51.980  39.430  18.000  1.00  0.00           C  
ATOM   1380  OE1 GLU    84      52.530  40.360  17.340  1.00  0.00           O  
ATOM   1381  OE2 GLU    84      50.830  38.960  17.780  1.00  0.00           O  
ATOM   1382  C   GLU    84      53.360  35.130  20.150  1.00  0.00           C  
ATOM   1383  O   GLU    84      54.390  34.460  20.070  1.00  0.00           O  
ATOM   1384  N   ASP    85      52.190  34.550  20.100  1.00  0.00           N  
ATOM   1385  HN  ASP    85      51.420  35.170  20.240  1.00  0.00           H  
ATOM   1386  CA  ASP    85      52.000  33.090  19.910  1.00  0.00           C  
ATOM   1387  HA  ASP    85      52.750  32.500  20.420  1.00  0.00           H  
ATOM   1388  CB  ASP    85      50.670  32.540  20.560  1.00  0.00           C  
ATOM   1389  HB1 ASP    85      50.570  31.470  20.290  1.00  0.00           H  
ATOM   1390  HB2 ASP    85      49.870  33.130  20.080  1.00  0.00           H  
ATOM   1391  CG  ASP    85      50.670  32.760  22.070  1.00  0.00           C  
ATOM   1392  OD1 ASP    85      49.570  32.940  22.570  1.00  0.00           O  
ATOM   1393  OD2 ASP    85      51.700  32.640  22.740  1.00  0.00           O  
ATOM   1394  C   ASP    85      52.090  32.730  18.440  1.00  0.00           C  
ATOM   1395  O   ASP    85      51.060  32.620  17.760  1.00  0.00           O  
ATOM   1396  N   THR    86      53.360  32.530  18.060  1.00  0.00           N  
ATOM   1397  HN  THR    86      54.130  32.640  18.690  1.00  0.00           H  
ATOM   1398  CA  THR    86      53.790  32.070  16.730  1.00  0.00           C  
ATOM   1399  HA  THR    86      52.940  32.170  16.080  1.00  0.00           H  
ATOM   1400  CB  THR    86      54.970  32.890  16.140  1.00  0.00           C  
ATOM   1401  HB  THR    86      54.850  32.770  15.040  1.00  0.00           H  
ATOM   1402  OG1 THR    86      56.240  32.500  16.680  1.00  0.00           O  
ATOM   1403  HG1 THR    86      56.780  32.030  16.040  1.00  0.00           H  
ATOM   1404  CG2 THR    86      54.850  34.400  16.370  1.00  0.00           C  
ATOM   1405 HG21 THR    86      53.840  34.770  16.070  1.00  0.00           H  
ATOM   1406 HG22 THR    86      55.580  35.000  15.800  1.00  0.00           H  
ATOM   1407 HG23 THR    86      55.100  34.740  17.400  1.00  0.00           H  
ATOM   1408  C   THR    86      54.030  30.580  16.680  1.00  0.00           C  
ATOM   1409  O   THR    86      53.340  29.910  15.930  1.00  0.00           O  
ATOM   1410  N   GLU    87      54.900  30.060  17.580  1.00  0.00           N  
ATOM   1411  HN  GLU    87      55.310  30.620  18.290  1.00  0.00           H  
ATOM   1412  CA  GLU    87      55.420  28.770  17.420  1.00  0.00           C  
ATOM   1413  HA  GLU    87      55.560  28.450  16.400  1.00  0.00           H  
ATOM   1414  CB  GLU    87      56.740  28.740  18.200  1.00  0.00           C  
ATOM   1415  HB1 GLU    87      56.490  28.980  19.260  1.00  0.00           H  
ATOM   1416  HB2 GLU    87      57.530  29.470  17.950  1.00  0.00           H  
ATOM   1417  CG  GLU    87      57.340  27.240  18.170  1.00  0.00           C  
ATOM   1418  HG1 GLU    87      56.570  26.570  18.600  1.00  0.00           H  
ATOM   1419  HG2 GLU    87      58.180  27.240  18.900  1.00  0.00           H  
ATOM   1420  CD  GLU    87      57.670  26.820  16.770  1.00  0.00           C  
ATOM   1421  OE1 GLU    87      56.900  26.010  16.130  1.00  0.00           O  
ATOM   1422  OE2 GLU    87      58.710  27.250  16.200  1.00  0.00           O  
ATOM   1423  C   GLU    87      54.410  27.790  17.920  1.00  0.00           C  
ATOM   1424  O   GLU    87      53.580  28.140  18.730  1.00  0.00           O  
ATOM   1425  N   THR    88      54.400  26.580  17.380  1.00  0.00           N  
ATOM   1426  HN  THR    88      55.160  26.290  16.810  1.00  0.00           H  
ATOM   1427  CA  THR    88      53.460  25.530  17.670  1.00  0.00           C  
ATOM   1428  HA  THR    88      52.480  25.910  17.420  1.00  0.00           H  
ATOM   1429  CB  THR    88      53.590  24.280  16.700  1.00  0.00           C  
ATOM   1430  HB  THR    88      53.520  24.710  15.680  1.00  0.00           H  
ATOM   1431  OG1 THR    88      52.490  23.430  16.800  1.00  0.00           O  
ATOM   1432  HG1 THR    88      52.260  23.210  15.900  1.00  0.00           H  
ATOM   1433  CG2 THR    88      54.880  23.500  16.820  1.00  0.00           C  
ATOM   1434 HG21 THR    88      55.040  23.460  17.910  1.00  0.00           H  
ATOM   1435 HG22 THR    88      55.740  24.080  16.420  1.00  0.00           H  
ATOM   1436 HG23 THR    88      54.880  22.530  16.270  1.00  0.00           H  
ATOM   1437  C   THR    88      53.390  25.100  19.130  1.00  0.00           C  
ATOM   1438  O   THR    88      54.400  25.060  19.790  1.00  0.00           O  
ATOM   1439  N   VAL    89      52.190  24.820  19.670  1.00  0.00           N  
ATOM   1440  HN  VAL    89      51.410  24.920  19.060  1.00  0.00           H  
ATOM   1441  CA  VAL    89      51.690  24.550  20.960  1.00  0.00           C  
ATOM   1442  HA  VAL    89      51.490  25.480  21.470  1.00  0.00           H  
ATOM   1443  CB  VAL    89      50.360  23.790  20.960  1.00  0.00           C  
ATOM   1444  HB  VAL    89      50.190  23.470  22.010  1.00  0.00           H  
ATOM   1445  CG1 VAL    89      49.350  24.790  20.500  1.00  0.00           C  
ATOM   1446 HG11 VAL    89      49.650  25.500  19.710  1.00  0.00           H  
ATOM   1447 HG12 VAL    89      49.000  25.450  21.330  1.00  0.00           H  
ATOM   1448 HG13 VAL    89      48.400  24.310  20.180  1.00  0.00           H  
ATOM   1449  CG2 VAL    89      50.330  22.470  20.110  1.00  0.00           C  
ATOM   1450 HG21 VAL    89      50.980  21.640  20.450  1.00  0.00           H  
ATOM   1451 HG22 VAL    89      50.630  22.740  19.080  1.00  0.00           H  
ATOM   1452 HG23 VAL    89      49.310  22.030  20.030  1.00  0.00           H  
ATOM   1453  C   VAL    89      52.670  23.750  21.820  1.00  0.00           C  
ATOM   1454  O   VAL    89      52.970  24.090  22.960  1.00  0.00           O  
ATOM   1455  N   GLY    90      53.160  22.670  21.340  1.00  0.00           N  
ATOM   1456  HN  GLY    90      52.740  22.340  20.500  1.00  0.00           H  
ATOM   1457  CA  GLY    90      54.040  21.740  22.120  1.00  0.00           C  
ATOM   1458  HA1 GLY    90      54.030  20.800  21.590  1.00  0.00           H  
ATOM   1459  HA2 GLY    90      53.630  21.630  23.110  1.00  0.00           H  
ATOM   1460  C   GLY    90      55.460  22.200  22.310  1.00  0.00           C  
ATOM   1461  O   GLY    90      56.020  22.080  23.380  1.00  0.00           O  
ATOM   1462  N   GLN    91      56.160  22.720  21.290  1.00  0.00           N  
ATOM   1463  HN  GLN    91      55.790  22.650  20.370  1.00  0.00           H  
ATOM   1464  CA  GLN    91      57.370  23.470  21.440  1.00  0.00           C  
ATOM   1465  HA  GLN    91      58.150  22.890  21.910  1.00  0.00           H  
ATOM   1466  CB  GLN    91      57.680  24.130  19.970  1.00  0.00           C  
ATOM   1467  HB1 GLN    91      58.600  24.730  20.100  1.00  0.00           H  
ATOM   1468  HB2 GLN    91      56.930  24.880  19.630  1.00  0.00           H  
ATOM   1469  CG  GLN    91      57.910  23.140  18.810  1.00  0.00           C  
ATOM   1470  HG1 GLN    91      58.620  23.580  18.080  1.00  0.00           H  
ATOM   1471  HG2 GLN    91      56.940  22.770  18.400  1.00  0.00           H  
ATOM   1472  CD  GLN    91      58.650  21.830  19.370  1.00  0.00           C  
ATOM   1473  OE1 GLN    91      58.080  20.730  19.600  1.00  0.00           O  
ATOM   1474  NE2 GLN    91      59.950  21.940  19.650  1.00  0.00           N  
ATOM   1475 HE21 GLN    91      60.460  22.730  19.310  1.00  0.00           H  
ATOM   1476 HE22 GLN    91      60.290  21.240  20.270  1.00  0.00           H  
ATOM   1477  C   GLN    91      57.170  24.730  22.260  1.00  0.00           C  
ATOM   1478  O   GLN    91      57.980  25.150  23.110  1.00  0.00           O  
ATOM   1479  N   ARG    92      55.980  25.380  22.040  1.00  0.00           N  
ATOM   1480  HN  ARG    92      55.360  25.020  21.350  1.00  0.00           H  
ATOM   1481  CA  ARG    92      55.590  26.610  22.770  1.00  0.00           C  
ATOM   1482  HA  ARG    92      56.350  27.370  22.620  1.00  0.00           H  
ATOM   1483  CB  ARG    92      54.230  27.190  22.270  1.00  0.00           C  
ATOM   1484  HB1 ARG    92      53.430  26.440  22.430  1.00  0.00           H  
ATOM   1485  HB2 ARG    92      54.410  27.380  21.190  1.00  0.00           H  
ATOM   1486  CG  ARG    92      53.840  28.550  22.850  1.00  0.00           C  
ATOM   1487  HG1 ARG    92      54.400  29.320  22.280  1.00  0.00           H  
ATOM   1488  HG2 ARG    92      54.090  28.610  23.930  1.00  0.00           H  
ATOM   1489  CD  ARG    92      52.310  28.930  22.720  1.00  0.00           C  
ATOM   1490  HD1 ARG    92      52.220  29.920  23.200  1.00  0.00           H  
ATOM   1491  HD2 ARG    92      51.730  28.070  23.140  1.00  0.00           H  
ATOM   1492  NE  ARG    92      52.140  28.900  21.200  1.00  0.00           N  
ATOM   1493  HE  ARG    92      52.880  29.020  20.540  1.00  0.00           H  
ATOM   1494  CZ  ARG    92      50.920  28.830  20.640  1.00  0.00           C  
ATOM   1495  NH1 ARG    92      50.850  28.540  19.380  1.00  0.00           N  
ATOM   1496 HH11 ARG    92      51.680  28.580  18.820  1.00  0.00           H  
ATOM   1497 HH12 ARG    92      49.970  28.270  19.000  1.00  0.00           H  
ATOM   1498  NH2 ARG    92      49.880  28.930  21.390  1.00  0.00           N  
ATOM   1499 HH21 ARG    92      50.080  29.330  22.290  1.00  0.00           H  
ATOM   1500 HH22 ARG    92      49.090  29.210  20.850  1.00  0.00           H  
ATOM   1501  C   ARG    92      55.590  26.390  24.260  1.00  0.00           C  
ATOM   1502  O   ARG    92      56.050  27.150  25.080  1.00  0.00           O  
ATOM   1503  N   ALA    93      55.050  25.250  24.660  1.00  0.00           N  
ATOM   1504  HN  ALA    93      54.500  24.650  24.080  1.00  0.00           H  
ATOM   1505  CA  ALA    93      55.000  24.870  26.090  1.00  0.00           C  
ATOM   1506  HA  ALA    93      54.550  25.700  26.630  1.00  0.00           H  
ATOM   1507  CB  ALA    93      54.080  23.630  26.390  1.00  0.00           C  
ATOM   1508  HB1 ALA    93      53.060  23.890  26.020  1.00  0.00           H  
ATOM   1509  HB2 ALA    93      54.070  23.410  27.480  1.00  0.00           H  
ATOM   1510  HB3 ALA    93      54.350  22.770  25.740  1.00  0.00           H  
ATOM   1511  C   ALA    93      56.360  24.530  26.770  1.00  0.00           C  
ATOM   1512  O   ALA    93      56.600  24.800  27.940  1.00  0.00           O  
ATOM   1513  N   LEU    94      57.270  23.900  26.030  1.00  0.00           N  
ATOM   1514  HN  LEU    94      57.010  23.480  25.160  1.00  0.00           H  
ATOM   1515  CA  LEU    94      58.700  23.770  26.290  1.00  0.00           C  
ATOM   1516  HA  LEU    94      58.730  23.270  27.250  1.00  0.00           H  
ATOM   1517  CB  LEU    94      59.370  22.910  25.200  1.00  0.00           C  
ATOM   1518  HB1 LEU    94      60.470  23.020  25.340  1.00  0.00           H  
ATOM   1519  HB2 LEU    94      59.210  23.260  24.150  1.00  0.00           H  
ATOM   1520  CG  LEU    94      59.010  21.400  25.030  1.00  0.00           C  
ATOM   1521  HG  LEU    94      57.940  21.240  24.780  1.00  0.00           H  
ATOM   1522  CD1 LEU    94      59.820  20.710  23.950  1.00  0.00           C  
ATOM   1523 HD11 LEU    94      59.630  19.620  24.040  1.00  0.00           H  
ATOM   1524 HD12 LEU    94      60.880  20.970  24.190  1.00  0.00           H  
ATOM   1525 HD13 LEU    94      59.580  21.050  22.920  1.00  0.00           H  
ATOM   1526  CD2 LEU    94      59.200  20.730  26.390  1.00  0.00           C  
ATOM   1527 HD21 LEU    94      60.190  21.030  26.790  1.00  0.00           H  
ATOM   1528 HD22 LEU    94      59.150  19.620  26.390  1.00  0.00           H  
ATOM   1529 HD23 LEU    94      58.330  21.100  26.970  1.00  0.00           H  
ATOM   1530  C   LEU    94      59.390  25.050  26.350  1.00  0.00           C  
ATOM   1531  O   LEU    94      60.370  25.200  27.090  1.00  0.00           O  
ATOM   1532  N   HSD    95      59.050  26.030  25.550  1.00  0.00           N  
ATOM   1533  HN  HSD    95      58.380  25.720  24.880  1.00  0.00           H  
ATOM   1534  CA  HSD    95      59.560  27.390  25.680  1.00  0.00           C  
ATOM   1535  HA  HSD    95      60.640  27.310  25.710  1.00  0.00           H  
ATOM   1536  CB  HSD    95      59.220  28.290  24.470  1.00  0.00           C  
ATOM   1537  HB1 HSD    95      59.310  29.370  24.690  1.00  0.00           H  
ATOM   1538  HB2 HSD    95      58.180  27.930  24.300  1.00  0.00           H  
ATOM   1539  ND1 HSD    95      61.320  27.740  23.120  1.00  0.00           N  
ATOM   1540  HD1 HSD    95      62.070  28.010  23.730  1.00  0.00           H  
ATOM   1541  CG  HSD    95      59.950  27.870  23.290  1.00  0.00           C  
ATOM   1542  CE1 HSD    95      61.630  27.290  21.950  1.00  0.00           C  
ATOM   1543  HE1 HSD    95      62.670  27.180  21.620  1.00  0.00           H  
ATOM   1544  NE2 HSD    95      60.490  27.020  21.250  1.00  0.00           N  
ATOM   1545  CD2 HSD    95      59.460  27.350  22.120  1.00  0.00           C  
ATOM   1546  HD2 HSD    95      58.400  27.300  21.870  1.00  0.00           H  
ATOM   1547  C   HSD    95      59.170  27.990  26.960  1.00  0.00           C  
ATOM   1548  O   HSD    95      59.950  28.540  27.710  1.00  0.00           O  
ATOM   1549  N   SER    96      57.900  27.730  27.370  1.00  0.00           N  
ATOM   1550  HN  SER    96      57.380  27.150  26.740  1.00  0.00           H  
ATOM   1551  CA  SER    96      57.360  28.170  28.630  1.00  0.00           C  
ATOM   1552  HA  SER    96      57.440  29.240  28.690  1.00  0.00           H  
ATOM   1553  CB  SER    96      55.830  27.750  28.980  1.00  0.00           C  
ATOM   1554  HB1 SER    96      55.550  27.920  30.040  1.00  0.00           H  
ATOM   1555  HB2 SER    96      55.660  26.650  28.950  1.00  0.00           H  
ATOM   1556  OG  SER    96      54.860  28.310  28.140  1.00  0.00           O  
ATOM   1557  HG1 SER    96      55.160  29.200  27.950  1.00  0.00           H  
ATOM   1558  C   SER    96      58.190  27.620  29.790  1.00  0.00           C  
ATOM   1559  O   SER    96      58.570  28.330  30.770  1.00  0.00           O  
ATOM   1560  N   ILE    97      58.500  26.370  29.660  1.00  0.00           N  
ATOM   1561  HN  ILE    97      58.090  25.940  28.860  1.00  0.00           H  
ATOM   1562  CA  ILE    97      59.210  25.570  30.670  1.00  0.00           C  
ATOM   1563  HA  ILE    97      58.590  25.600  31.550  1.00  0.00           H  
ATOM   1564  CB  ILE    97      59.170  24.100  30.410  1.00  0.00           C  
ATOM   1565  HB  ILE    97      59.440  23.890  29.360  1.00  0.00           H  
ATOM   1566  CG2 ILE    97      60.150  23.480  31.380  1.00  0.00           C  
ATOM   1567 HG21 ILE    97      60.260  22.380  31.280  1.00  0.00           H  
ATOM   1568 HG22 ILE    97      59.920  23.730  32.440  1.00  0.00           H  
ATOM   1569 HG23 ILE    97      61.200  23.760  31.160  1.00  0.00           H  
ATOM   1570  CG1 ILE    97      57.740  23.580  30.640  1.00  0.00           C  
ATOM   1571 HG11 ILE    97      57.120  24.320  30.100  1.00  0.00           H  
ATOM   1572 HG12 ILE    97      57.420  23.640  31.710  1.00  0.00           H  
ATOM   1573  CD  ILE    97      57.500  22.140  30.110  1.00  0.00           C  
ATOM   1574  HD1 ILE    97      56.420  21.910  30.080  1.00  0.00           H  
ATOM   1575  HD2 ILE    97      58.180  21.410  30.590  1.00  0.00           H  
ATOM   1576  HD3 ILE    97      57.750  22.260  29.030  1.00  0.00           H  
ATOM   1577  C   ILE    97      60.530  26.120  31.070  1.00  0.00           C  
ATOM   1578  O   ILE    97      60.850  26.370  32.270  1.00  0.00           O  
ATOM   1579  N   LEU    98      61.380  26.450  30.020  1.00  0.00           N  
ATOM   1580  HN  LEU    98      61.240  26.290  29.050  1.00  0.00           H  
ATOM   1581  CA  LEU    98      62.630  27.150  30.200  1.00  0.00           C  
ATOM   1582  HA  LEU    98      63.130  26.700  31.050  1.00  0.00           H  
ATOM   1583  CB  LEU    98      63.570  26.970  29.070  1.00  0.00           C  
ATOM   1584  HB1 LEU    98      63.300  27.460  28.110  1.00  0.00           H  
ATOM   1585  HB2 LEU    98      63.630  25.870  28.930  1.00  0.00           H  
ATOM   1586  CG  LEU    98      65.050  27.560  29.210  1.00  0.00           C  
ATOM   1587  HG  LEU    98      64.940  28.660  29.340  1.00  0.00           H  
ATOM   1588  CD1 LEU    98      65.790  27.070  30.520  1.00  0.00           C  
ATOM   1589 HD11 LEU    98      66.850  27.390  30.480  1.00  0.00           H  
ATOM   1590 HD12 LEU    98      65.790  25.960  30.640  1.00  0.00           H  
ATOM   1591 HD13 LEU    98      65.340  27.500  31.430  1.00  0.00           H  
ATOM   1592  CD2 LEU    98      65.950  27.450  27.980  1.00  0.00           C  
ATOM   1593 HD21 LEU    98      65.450  27.850  27.070  1.00  0.00           H  
ATOM   1594 HD22 LEU    98      66.310  26.410  27.810  1.00  0.00           H  
ATOM   1595 HD23 LEU    98      66.870  28.060  28.120  1.00  0.00           H  
ATOM   1596  C   LEU    98      62.430  28.570  30.670  1.00  0.00           C  
ATOM   1597  O   LEU    98      63.240  28.990  31.540  1.00  0.00           O  
ATOM   1598  N   ASN    99      61.410  29.320  30.170  1.00  0.00           N  
ATOM   1599  HN  ASN    99      60.760  29.020  29.470  1.00  0.00           H  
ATOM   1600  CA  ASN    99      61.220  30.630  30.750  1.00  0.00           C  
ATOM   1601  HA  ASN    99      62.160  31.160  30.730  1.00  0.00           H  
ATOM   1602  CB  ASN    99      60.110  31.400  30.040  1.00  0.00           C  
ATOM   1603  HB1 ASN    99      60.020  32.470  30.330  1.00  0.00           H  
ATOM   1604  HB2 ASN    99      59.060  31.050  30.150  1.00  0.00           H  
ATOM   1605  CG  ASN    99      60.360  31.500  28.540  1.00  0.00           C  
ATOM   1606  OD1 ASN    99      61.480  31.560  28.030  1.00  0.00           O  
ATOM   1607  ND2 ASN    99      59.210  31.520  27.800  1.00  0.00           N  
ATOM   1608 HD21 ASN    99      59.280  31.500  26.800  1.00  0.00           H  
ATOM   1609 HD22 ASN    99      58.310  31.480  28.240  1.00  0.00           H  
ATOM   1610  C   ASN    99      60.830  30.720  32.250  1.00  0.00           C  
ATOM   1611  O   ASN    99      61.330  31.550  32.980  1.00  0.00           O  
ATOM   1612  N   ALA   100      59.950  29.850  32.700  1.00  0.00           N  
ATOM   1613  HN  ALA   100      59.470  29.290  32.020  1.00  0.00           H  
ATOM   1614  CA  ALA   100      59.600  29.670  34.130  1.00  0.00           C  
ATOM   1615  HA  ALA   100      59.270  30.670  34.400  1.00  0.00           H  
ATOM   1616  CB  ALA   100      58.400  28.690  34.210  1.00  0.00           C  
ATOM   1617  HB1 ALA   100      58.670  27.790  33.620  1.00  0.00           H  
ATOM   1618  HB2 ALA   100      57.450  29.220  33.980  1.00  0.00           H  
ATOM   1619  HB3 ALA   100      58.340  28.400  35.280  1.00  0.00           H  
ATOM   1620  C   ALA   100      60.730  29.160  35.030  1.00  0.00           C  
ATOM   1621  O   ALA   100      60.960  29.630  36.130  1.00  0.00           O  
ATOM   1622  N   ALA   101      61.480  28.220  34.480  1.00  0.00           N  
ATOM   1623  HN  ALA   101      61.180  27.750  33.650  1.00  0.00           H  
ATOM   1624  CA  ALA   101      62.690  27.640  35.110  1.00  0.00           C  
ATOM   1625  HA  ALA   101      62.440  27.120  36.030  1.00  0.00           H  
ATOM   1626  CB  ALA   101      63.380  26.600  34.180  1.00  0.00           C  
ATOM   1627  HB1 ALA   101      63.620  27.030  33.180  1.00  0.00           H  
ATOM   1628  HB2 ALA   101      62.650  25.780  34.080  1.00  0.00           H  
ATOM   1629  HB3 ALA   101      64.370  26.360  34.630  1.00  0.00           H  
ATOM   1630  C   ALA   101      63.650  28.710  35.470  1.00  0.00           C  
ATOM   1631  O   ALA   101      64.090  28.790  36.650  1.00  0.00           O  
ATOM   1632  N   ILE   102      64.000  29.630  34.600  1.00  0.00           N  
ATOM   1633  HN  ILE   102      63.490  29.670  33.750  1.00  0.00           H  
ATOM   1634  CA  ILE   102      64.860  30.720  34.910  1.00  0.00           C  
ATOM   1635  HA  ILE   102      65.630  30.290  35.530  1.00  0.00           H  
ATOM   1636  CB  ILE   102      65.470  31.540  33.740  1.00  0.00           C  
ATOM   1637  HB  ILE   102      64.670  32.050  33.170  1.00  0.00           H  
ATOM   1638  CG2 ILE   102      66.400  32.670  34.350  1.00  0.00           C  
ATOM   1639 HG21 ILE   102      67.120  32.270  35.100  1.00  0.00           H  
ATOM   1640 HG22 ILE   102      65.830  33.570  34.660  1.00  0.00           H  
ATOM   1641 HG23 ILE   102      67.130  32.970  33.570  1.00  0.00           H  
ATOM   1642  CG1 ILE   102      66.260  30.700  32.730  1.00  0.00           C  
ATOM   1643 HG11 ILE   102      66.680  31.230  31.850  1.00  0.00           H  
ATOM   1644 HG12 ILE   102      65.590  29.920  32.310  1.00  0.00           H  
ATOM   1645  CD  ILE   102      67.340  29.940  33.500  1.00  0.00           C  
ATOM   1646  HD1 ILE   102      67.860  29.150  32.910  1.00  0.00           H  
ATOM   1647  HD2 ILE   102      66.920  29.310  34.310  1.00  0.00           H  
ATOM   1648  HD3 ILE   102      68.190  30.560  33.870  1.00  0.00           H  
ATOM   1649  C   ILE   102      64.240  31.670  35.900  1.00  0.00           C  
ATOM   1650  O   ILE   102      64.820  32.000  36.890  1.00  0.00           O  
ATOM   1651  N   MET   103      62.930  32.130  35.750  1.00  0.00           N  
ATOM   1652  HN  MET   103      62.430  31.710  35.000  1.00  0.00           H  
ATOM   1653  CA  MET   103      62.240  32.970  36.720  1.00  0.00           C  
ATOM   1654  HA  MET   103      62.800  33.900  36.740  1.00  0.00           H  
ATOM   1655  CB  MET   103      60.790  33.430  36.170  1.00  0.00           C  
ATOM   1656  HB1 MET   103      60.120  32.550  36.160  1.00  0.00           H  
ATOM   1657  HB2 MET   103      60.920  33.780  35.120  1.00  0.00           H  
ATOM   1658  CG  MET   103      60.070  34.500  36.980  1.00  0.00           C  
ATOM   1659  HG1 MET   103      60.740  35.380  37.110  1.00  0.00           H  
ATOM   1660  HG2 MET   103      59.850  34.000  37.950  1.00  0.00           H  
ATOM   1661  SD  MET   103      58.500  35.160  36.380  1.00  0.00           S  
ATOM   1662  CE  MET   103      58.190  35.750  38.060  1.00  0.00           C  
ATOM   1663  HE1 MET   103      57.990  34.870  38.710  1.00  0.00           H  
ATOM   1664  HE2 MET   103      57.260  36.360  38.080  1.00  0.00           H  
ATOM   1665  HE3 MET   103      59.010  36.330  38.520  1.00  0.00           H  
ATOM   1666  C   MET   103      62.180  32.460  38.140  1.00  0.00           C  
ATOM   1667  O   MET   103      62.720  33.050  39.090  1.00  0.00           O  
ATOM   1668  N   ILE   104      61.720  31.240  38.320  1.00  0.00           N  
ATOM   1669  HN  ILE   104      61.490  30.730  37.500  1.00  0.00           H  
ATOM   1670  CA  ILE   104      61.600  30.630  39.660  1.00  0.00           C  
ATOM   1671  HA  ILE   104      61.160  31.400  40.280  1.00  0.00           H  
ATOM   1672  CB  ILE   104      60.630  29.420  39.670  1.00  0.00           C  
ATOM   1673  HB  ILE   104      59.650  29.760  39.280  1.00  0.00           H  
ATOM   1674  CG2 ILE   104      61.150  28.160  38.950  1.00  0.00           C  
ATOM   1675 HG21 ILE   104      61.660  28.320  37.970  1.00  0.00           H  
ATOM   1676 HG22 ILE   104      60.240  27.560  38.740  1.00  0.00           H  
ATOM   1677 HG23 ILE   104      61.860  27.560  39.550  1.00  0.00           H  
ATOM   1678  CG1 ILE   104      60.370  28.960  41.140  1.00  0.00           C  
ATOM   1679 HG11 ILE   104      61.300  28.570  41.610  1.00  0.00           H  
ATOM   1680 HG12 ILE   104      59.750  28.040  41.040  1.00  0.00           H  
ATOM   1681  CD  ILE   104      59.670  29.910  42.030  1.00  0.00           C  
ATOM   1682  HD1 ILE   104      58.760  30.320  41.540  1.00  0.00           H  
ATOM   1683  HD2 ILE   104      60.240  30.760  42.470  1.00  0.00           H  
ATOM   1684  HD3 ILE   104      59.310  29.260  42.850  1.00  0.00           H  
ATOM   1685  C   ILE   104      62.960  30.250  40.270  1.00  0.00           C  
ATOM   1686  O   ILE   104      63.260  30.510  41.440  1.00  0.00           O  
ATOM   1687  N   SER   105      63.930  29.840  39.460  1.00  0.00           N  
ATOM   1688  HN  SER   105      63.900  29.530  38.510  1.00  0.00           H  
ATOM   1689  CA  SER   105      65.330  29.750  39.990  1.00  0.00           C  
ATOM   1690  HA  SER   105      65.360  29.070  40.830  1.00  0.00           H  
ATOM   1691  CB  SER   105      66.420  29.070  39.040  1.00  0.00           C  
ATOM   1692  HB1 SER   105      67.370  28.930  39.600  1.00  0.00           H  
ATOM   1693  HB2 SER   105      66.650  29.610  38.100  1.00  0.00           H  
ATOM   1694  OG  SER   105      65.930  27.840  38.620  1.00  0.00           O  
ATOM   1695  HG1 SER   105      65.240  28.000  37.980  1.00  0.00           H  
ATOM   1696  C   SER   105      65.920  31.020  40.540  1.00  0.00           C  
ATOM   1697  O   SER   105      66.570  31.020  41.560  1.00  0.00           O  
ATOM   1698  N   VAL   106      65.630  32.150  39.900  1.00  0.00           N  
ATOM   1699  HN  VAL   106      65.100  32.150  39.060  1.00  0.00           H  
ATOM   1700  CA  VAL   106      66.030  33.390  40.470  1.00  0.00           C  
ATOM   1701  HA  VAL   106      67.090  33.290  40.630  1.00  0.00           H  
ATOM   1702  CB  VAL   106      65.920  34.500  39.440  1.00  0.00           C  
ATOM   1703  HB  VAL   106      64.910  34.690  39.010  1.00  0.00           H  
ATOM   1704  CG1 VAL   106      66.410  35.840  40.120  1.00  0.00           C  
ATOM   1705 HG11 VAL   106      65.680  36.210  40.870  1.00  0.00           H  
ATOM   1706 HG12 VAL   106      66.590  36.670  39.400  1.00  0.00           H  
ATOM   1707 HG13 VAL   106      67.430  35.710  40.530  1.00  0.00           H  
ATOM   1708  CG2 VAL   106      66.960  34.210  38.310  1.00  0.00           C  
ATOM   1709 HG21 VAL   106      66.810  33.230  37.820  1.00  0.00           H  
ATOM   1710 HG22 VAL   106      67.990  34.170  38.720  1.00  0.00           H  
ATOM   1711 HG23 VAL   106      67.010  34.910  37.450  1.00  0.00           H  
ATOM   1712  C   VAL   106      65.390  33.790  41.800  1.00  0.00           C  
ATOM   1713  O   VAL   106      66.050  34.360  42.730  1.00  0.00           O  
ATOM   1714  N   ILE   107      64.050  33.550  41.910  1.00  0.00           N  
ATOM   1715  HN  ILE   107      63.580  33.190  41.110  1.00  0.00           H  
ATOM   1716  CA  ILE   107      63.250  33.810  43.080  1.00  0.00           C  
ATOM   1717  HA  ILE   107      63.530  34.800  43.430  1.00  0.00           H  
ATOM   1718  CB  ILE   107      61.730  33.790  42.820  1.00  0.00           C  
ATOM   1719  HB  ILE   107      61.380  32.820  42.400  1.00  0.00           H  
ATOM   1720  CG2 ILE   107      60.850  33.990  44.090  1.00  0.00           C  
ATOM   1721 HG21 ILE   107      59.780  33.820  43.820  1.00  0.00           H  
ATOM   1722 HG22 ILE   107      60.990  35.050  44.400  1.00  0.00           H  
ATOM   1723 HG23 ILE   107      61.240  33.400  44.940  1.00  0.00           H  
ATOM   1724  CG1 ILE   107      61.380  34.820  41.720  1.00  0.00           C  
ATOM   1725 HG11 ILE   107      62.070  34.680  40.860  1.00  0.00           H  
ATOM   1726 HG12 ILE   107      61.660  35.780  42.210  1.00  0.00           H  
ATOM   1727  CD  ILE   107      59.930  34.850  41.340  1.00  0.00           C  
ATOM   1728  HD1 ILE   107      59.290  35.200  42.180  1.00  0.00           H  
ATOM   1729  HD2 ILE   107      59.680  33.790  41.150  1.00  0.00           H  
ATOM   1730  HD3 ILE   107      59.870  35.400  40.380  1.00  0.00           H  
ATOM   1731  C   ILE   107      63.680  32.860  44.200  1.00  0.00           C  
ATOM   1732  O   ILE   107      63.870  33.330  45.350  1.00  0.00           O  
ATOM   1733  N   VAL   108      64.010  31.600  43.950  1.00  0.00           N  
ATOM   1734  HN  VAL   108      63.740  31.230  43.060  1.00  0.00           H  
ATOM   1735  CA  VAL   108      64.630  30.670  44.850  1.00  0.00           C  
ATOM   1736  HA  VAL   108      64.110  30.690  45.790  1.00  0.00           H  
ATOM   1737  CB  VAL   108      64.560  29.310  44.290  1.00  0.00           C  
ATOM   1738  HB  VAL   108      64.950  29.330  43.250  1.00  0.00           H  
ATOM   1739  CG1 VAL   108      65.580  28.330  45.040  1.00  0.00           C  
ATOM   1740 HG11 VAL   108      65.190  28.370  46.080  1.00  0.00           H  
ATOM   1741 HG12 VAL   108      66.650  28.580  44.890  1.00  0.00           H  
ATOM   1742 HG13 VAL   108      65.360  27.300  44.700  1.00  0.00           H  
ATOM   1743  CG2 VAL   108      63.060  28.770  44.250  1.00  0.00           C  
ATOM   1744 HG21 VAL   108      62.470  28.940  45.180  1.00  0.00           H  
ATOM   1745 HG22 VAL   108      63.120  27.750  43.810  1.00  0.00           H  
ATOM   1746 HG23 VAL   108      62.500  29.350  43.480  1.00  0.00           H  
ATOM   1747  C   VAL   108      66.040  31.060  45.230  1.00  0.00           C  
ATOM   1748  O   VAL   108      66.370  31.070  46.440  1.00  0.00           O  
ATOM   1749  N   VAL   109      66.930  31.470  44.280  1.00  0.00           N  
ATOM   1750  HN  VAL   109      66.720  31.260  43.330  1.00  0.00           H  
ATOM   1751  CA  VAL   109      68.320  31.880  44.580  1.00  0.00           C  
ATOM   1752  HA  VAL   109      68.640  31.070  45.220  1.00  0.00           H  
ATOM   1753  CB  VAL   109      69.160  31.830  43.310  1.00  0.00           C  
ATOM   1754  HB  VAL   109      68.620  32.170  42.400  1.00  0.00           H  
ATOM   1755  CG1 VAL   109      70.460  32.590  43.510  1.00  0.00           C  
ATOM   1756 HG11 VAL   109      71.060  32.170  44.350  1.00  0.00           H  
ATOM   1757 HG12 VAL   109      70.180  33.660  43.600  1.00  0.00           H  
ATOM   1758 HG13 VAL   109      71.040  32.450  42.580  1.00  0.00           H  
ATOM   1759  CG2 VAL   109      69.450  30.260  43.050  1.00  0.00           C  
ATOM   1760 HG21 VAL   109      70.020  29.900  43.930  1.00  0.00           H  
ATOM   1761 HG22 VAL   109      70.050  30.090  42.130  1.00  0.00           H  
ATOM   1762 HG23 VAL   109      68.510  29.690  42.890  1.00  0.00           H  
ATOM   1763  C   VAL   109      68.470  33.090  45.390  1.00  0.00           C  
ATOM   1764  O   VAL   109      69.240  33.160  46.330  1.00  0.00           O  
ATOM   1765  N   MET   110      67.780  34.200  45.050  1.00  0.00           N  
ATOM   1766  HN  MET   110      67.340  34.250  44.160  1.00  0.00           H  
ATOM   1767  CA  MET   110      67.620  35.360  45.850  1.00  0.00           C  
ATOM   1768  HA  MET   110      68.580  35.760  46.160  1.00  0.00           H  
ATOM   1769  CB  MET   110      67.020  36.480  45.060  1.00  0.00           C  
ATOM   1770  HB1 MET   110      67.030  37.410  45.670  1.00  0.00           H  
ATOM   1771  HB2 MET   110      65.980  36.230  44.760  1.00  0.00           H  
ATOM   1772  CG  MET   110      67.800  36.880  43.840  1.00  0.00           C  
ATOM   1773  HG1 MET   110      67.140  37.640  43.390  1.00  0.00           H  
ATOM   1774  HG2 MET   110      67.900  36.020  43.140  1.00  0.00           H  
ATOM   1775  SD  MET   110      69.370  37.840  44.030  1.00  0.00           S  
ATOM   1776  CE  MET   110      69.670  38.050  42.250  1.00  0.00           C  
ATOM   1777  HE1 MET   110      70.640  38.560  42.060  1.00  0.00           H  
ATOM   1778  HE2 MET   110      68.970  38.650  41.630  1.00  0.00           H  
ATOM   1779  HE3 MET   110      69.690  37.080  41.710  1.00  0.00           H  
ATOM   1780  C   MET   110      66.920  35.160  47.180  1.00  0.00           C  
ATOM   1781  O   MET   110      67.390  35.730  48.150  1.00  0.00           O  
ATOM   1782  N   THR   111      65.910  34.270  47.240  1.00  0.00           N  
ATOM   1783  HN  THR   111      65.700  33.680  46.460  1.00  0.00           H  
ATOM   1784  CA  THR   111      65.230  34.080  48.600  1.00  0.00           C  
ATOM   1785  HA  THR   111      64.840  35.010  48.980  1.00  0.00           H  
ATOM   1786  CB  THR   111      64.210  32.940  48.560  1.00  0.00           C  
ATOM   1787  HB  THR   111      64.660  31.990  48.220  1.00  0.00           H  
ATOM   1788  OG1 THR   111      63.050  33.210  47.710  1.00  0.00           O  
ATOM   1789  HG1 THR   111      63.380  33.280  46.810  1.00  0.00           H  
ATOM   1790  CG2 THR   111      63.600  32.770  49.960  1.00  0.00           C  
ATOM   1791 HG21 THR   111      64.210  32.320  50.770  1.00  0.00           H  
ATOM   1792 HG22 THR   111      62.680  32.150  49.820  1.00  0.00           H  
ATOM   1793 HG23 THR   111      63.150  33.730  50.300  1.00  0.00           H  
ATOM   1794  C   THR   111      66.240  33.620  49.670  1.00  0.00           C  
ATOM   1795  O   THR   111      66.410  34.180  50.750  1.00  0.00           O  
ATOM   1796  N   ILE   112      67.040  32.620  49.280  1.00  0.00           N  
ATOM   1797  HN  ILE   112      66.740  32.180  48.430  1.00  0.00           H  
ATOM   1798  CA  ILE   112      68.080  31.990  50.040  1.00  0.00           C  
ATOM   1799  HA  ILE   112      67.660  31.670  50.980  1.00  0.00           H  
ATOM   1800  CB  ILE   112      68.560  30.690  49.370  1.00  0.00           C  
ATOM   1801  HB  ILE   112      68.780  30.950  48.320  1.00  0.00           H  
ATOM   1802  CG2 ILE   112      69.920  30.220  50.060  1.00  0.00           C  
ATOM   1803 HG21 ILE   112      70.750  30.930  49.870  1.00  0.00           H  
ATOM   1804 HG22 ILE   112      70.090  29.230  49.590  1.00  0.00           H  
ATOM   1805 HG23 ILE   112      69.790  30.100  51.160  1.00  0.00           H  
ATOM   1806  CG1 ILE   112      67.490  29.570  49.230  1.00  0.00           C  
ATOM   1807 HG11 ILE   112      66.540  30.080  48.950  1.00  0.00           H  
ATOM   1808 HG12 ILE   112      67.350  29.120  50.240  1.00  0.00           H  
ATOM   1809  CD  ILE   112      67.770  28.510  48.090  1.00  0.00           C  
ATOM   1810  HD1 ILE   112      68.520  27.760  48.410  1.00  0.00           H  
ATOM   1811  HD2 ILE   112      68.170  29.100  47.230  1.00  0.00           H  
ATOM   1812  HD3 ILE   112      66.830  28.000  47.800  1.00  0.00           H  
ATOM   1813  C   ILE   112      69.230  33.000  50.410  1.00  0.00           C  
ATOM   1814  O   ILE   112      69.580  33.060  51.570  1.00  0.00           O  
ATOM   1815  N   LEU   113      69.610  33.870  49.420  1.00  0.00           N  
ATOM   1816  HN  LEU   113      69.170  33.790  48.530  1.00  0.00           H  
ATOM   1817  CA  LEU   113      70.550  34.990  49.690  1.00  0.00           C  
ATOM   1818  HA  LEU   113      71.480  34.570  50.050  1.00  0.00           H  
ATOM   1819  CB  LEU   113      70.890  35.840  48.400  1.00  0.00           C  
ATOM   1820  HB1 LEU   113      69.910  36.150  47.990  1.00  0.00           H  
ATOM   1821  HB2 LEU   113      71.300  35.210  47.580  1.00  0.00           H  
ATOM   1822  CG  LEU   113      71.750  37.140  48.590  1.00  0.00           C  
ATOM   1823  HG  LEU   113      71.270  37.730  49.400  1.00  0.00           H  
ATOM   1824  CD1 LEU   113      73.170  36.790  49.020  1.00  0.00           C  
ATOM   1825 HD11 LEU   113      73.840  37.670  49.160  1.00  0.00           H  
ATOM   1826 HD12 LEU   113      73.790  36.140  48.380  1.00  0.00           H  
ATOM   1827 HD13 LEU   113      73.230  36.340  50.030  1.00  0.00           H  
ATOM   1828  CD2 LEU   113      71.730  38.070  47.360  1.00  0.00           C  
ATOM   1829 HD21 LEU   113      72.710  38.600  47.280  1.00  0.00           H  
ATOM   1830 HD22 LEU   113      71.000  38.910  47.420  1.00  0.00           H  
ATOM   1831 HD23 LEU   113      71.610  37.530  46.400  1.00  0.00           H  
ATOM   1832  C   LEU   113      69.990  35.860  50.790  1.00  0.00           C  
ATOM   1833  O   LEU   113      70.820  36.300  51.620  1.00  0.00           O  
ATOM   1834  N   LEU   114      68.630  36.160  50.850  1.00  0.00           N  
ATOM   1835  HN  LEU   114      68.000  35.610  50.300  1.00  0.00           H  
ATOM   1836  CA  LEU   114      68.080  37.140  51.800  1.00  0.00           C  
ATOM   1837  HA  LEU   114      68.650  38.060  51.710  1.00  0.00           H  
ATOM   1838  CB  LEU   114      66.610  37.440  51.520  1.00  0.00           C  
ATOM   1839  HB1 LEU   114      65.960  36.570  51.750  1.00  0.00           H  
ATOM   1840  HB2 LEU   114      66.630  37.550  50.410  1.00  0.00           H  
ATOM   1841  CG  LEU   114      65.860  38.480  52.370  1.00  0.00           C  
ATOM   1842  HG  LEU   114      65.710  38.220  53.440  1.00  0.00           H  
ATOM   1843  CD1 LEU   114      66.720  39.760  52.390  1.00  0.00           C  
ATOM   1844 HD11 LEU   114      66.590  40.290  51.420  1.00  0.00           H  
ATOM   1845 HD12 LEU   114      67.790  39.670  52.680  1.00  0.00           H  
ATOM   1846 HD13 LEU   114      66.360  40.470  53.170  1.00  0.00           H  
ATOM   1847  CD2 LEU   114      64.440  38.730  51.800  1.00  0.00           C  
ATOM   1848 HD21 LEU   114      63.800  39.360  52.450  1.00  0.00           H  
ATOM   1849 HD22 LEU   114      63.820  37.840  51.580  1.00  0.00           H  
ATOM   1850 HD23 LEU   114      64.640  39.330  50.890  1.00  0.00           H  
ATOM   1851  C   LEU   114      68.270  36.660  53.230  1.00  0.00           C  
ATOM   1852  O   LEU   114      68.750  37.430  54.090  1.00  0.00           O  
ATOM   1853  N   VAL   115      68.050  35.340  53.460  1.00  0.00           N  
ATOM   1854  HN  VAL   115      67.620  34.790  52.760  1.00  0.00           H  
ATOM   1855  CA  VAL   115      68.330  34.620  54.700  1.00  0.00           C  
ATOM   1856  HA  VAL   115      67.930  35.260  55.470  1.00  0.00           H  
ATOM   1857  CB  VAL   115      67.840  33.150  54.800  1.00  0.00           C  
ATOM   1858  HB  VAL   115      68.490  32.430  54.260  1.00  0.00           H  
ATOM   1859  CG1 VAL   115      67.730  32.750  56.280  1.00  0.00           C  
ATOM   1860 HG11 VAL   115      66.860  33.200  56.790  1.00  0.00           H  
ATOM   1861 HG12 VAL   115      68.700  32.900  56.800  1.00  0.00           H  
ATOM   1862 HG13 VAL   115      67.470  31.670  56.360  1.00  0.00           H  
ATOM   1863  CG2 VAL   115      66.450  33.090  54.180  1.00  0.00           C  
ATOM   1864 HG21 VAL   115      65.970  32.100  54.310  1.00  0.00           H  
ATOM   1865 HG22 VAL   115      66.420  33.370  53.100  1.00  0.00           H  
ATOM   1866 HG23 VAL   115      65.760  33.740  54.750  1.00  0.00           H  
ATOM   1867  C   VAL   115      69.780  34.630  54.940  1.00  0.00           C  
ATOM   1868  O   VAL   115      70.210  34.920  56.100  1.00  0.00           O  
ATOM   1869  N   VAL   116      70.620  34.450  53.970  1.00  0.00           N  
ATOM   1870  HN  VAL   116      70.360  34.160  53.050  1.00  0.00           H  
ATOM   1871  CA  VAL   116      72.060  34.430  54.160  1.00  0.00           C  
ATOM   1872  HA  VAL   116      72.240  33.650  54.880  1.00  0.00           H  
ATOM   1873  CB  VAL   116      72.820  33.880  52.930  1.00  0.00           C  
ATOM   1874  HB  VAL   116      72.600  34.480  52.020  1.00  0.00           H  
ATOM   1875  CG1 VAL   116      74.390  34.000  53.180  1.00  0.00           C  
ATOM   1876 HG11 VAL   116      74.770  35.040  53.200  1.00  0.00           H  
ATOM   1877 HG12 VAL   116      75.050  33.490  52.440  1.00  0.00           H  
ATOM   1878 HG13 VAL   116      74.580  33.550  54.180  1.00  0.00           H  
ATOM   1879  CG2 VAL   116      72.430  32.350  52.680  1.00  0.00           C  
ATOM   1880 HG21 VAL   116      72.850  31.770  53.530  1.00  0.00           H  
ATOM   1881 HG22 VAL   116      72.820  32.010  51.700  1.00  0.00           H  
ATOM   1882 HG23 VAL   116      71.340  32.160  52.730  1.00  0.00           H  
ATOM   1883  C   VAL   116      72.680  35.780  54.570  1.00  0.00           C  
ATOM   1884  O   VAL   116      73.560  35.890  55.420  1.00  0.00           O  
ATOM   1885  N   LEU   117      72.210  36.930  53.990  1.00  0.00           N  
ATOM   1886  HN  LEU   117      71.570  36.850  53.230  1.00  0.00           H  
ATOM   1887  CA  LEU   117      72.470  38.230  54.490  1.00  0.00           C  
ATOM   1888  HA  LEU   117      73.520  38.460  54.380  1.00  0.00           H  
ATOM   1889  CB  LEU   117      71.810  39.240  53.560  1.00  0.00           C  
ATOM   1890  HB1 LEU   117      71.980  40.250  53.990  1.00  0.00           H  
ATOM   1891  HB2 LEU   117      70.710  39.070  53.530  1.00  0.00           H  
ATOM   1892  CG  LEU   117      72.320  39.240  52.180  1.00  0.00           C  
ATOM   1893  HG  LEU   117      72.130  38.220  51.790  1.00  0.00           H  
ATOM   1894  CD1 LEU   117      71.530  40.170  51.280  1.00  0.00           C  
ATOM   1895 HD11 LEU   117      70.440  39.930  51.330  1.00  0.00           H  
ATOM   1896 HD12 LEU   117      71.850  40.030  50.230  1.00  0.00           H  
ATOM   1897 HD13 LEU   117      71.740  41.240  51.490  1.00  0.00           H  
ATOM   1898  CD2 LEU   117      73.860  39.320  51.950  1.00  0.00           C  
ATOM   1899 HD21 LEU   117      74.180  39.440  50.890  1.00  0.00           H  
ATOM   1900 HD22 LEU   117      74.370  38.440  52.390  1.00  0.00           H  
ATOM   1901 HD23 LEU   117      74.130  40.280  52.440  1.00  0.00           H  
ATOM   1902  C   LEU   117      72.040  38.510  55.920  1.00  0.00           C  
ATOM   1903  O   LEU   117      72.750  39.040  56.730  1.00  0.00           O  
ATOM   1904  N   TYR   118      70.850  38.070  56.320  1.00  0.00           N  
ATOM   1905  HN  TYR   118      70.170  37.910  55.610  1.00  0.00           H  
ATOM   1906  CA  TYR   118      70.470  38.000  57.740  1.00  0.00           C  
ATOM   1907  HA  TYR   118      70.680  38.990  58.120  1.00  0.00           H  
ATOM   1908  CB  TYR   118      69.000  37.590  57.820  1.00  0.00           C  
ATOM   1909  HB1 TYR   118      68.870  37.160  58.830  1.00  0.00           H  
ATOM   1910  HB2 TYR   118      68.720  36.790  57.100  1.00  0.00           H  
ATOM   1911  CG  TYR   118      67.950  38.700  57.650  1.00  0.00           C  
ATOM   1912  CD1 TYR   118      68.030  39.900  58.390  1.00  0.00           C  
ATOM   1913  HD1 TYR   118      68.820  40.100  59.100  1.00  0.00           H  
ATOM   1914  CE1 TYR   118      67.040  40.850  58.280  1.00  0.00           C  
ATOM   1915  HE1 TYR   118      66.940  41.750  58.860  1.00  0.00           H  
ATOM   1916  CZ  TYR   118      65.990  40.610  57.300  1.00  0.00           C  
ATOM   1917  OH  TYR   118      65.090  41.660  57.000  1.00  0.00           O  
ATOM   1918  HH  TYR   118      65.450  42.500  57.280  1.00  0.00           H  
ATOM   1919  CD2 TYR   118      66.900  38.490  56.750  1.00  0.00           C  
ATOM   1920  HD2 TYR   118      67.010  37.610  56.120  1.00  0.00           H  
ATOM   1921  CE2 TYR   118      65.950  39.490  56.550  1.00  0.00           C  
ATOM   1922  HE2 TYR   118      65.170  39.370  55.810  1.00  0.00           H  
ATOM   1923  C   TYR   118      71.380  37.170  58.670  1.00  0.00           C  
ATOM   1924  O   TYR   118      71.700  37.540  59.820  1.00  0.00           O  
ATOM   1925  N   LYS   119      71.750  35.940  58.240  1.00  0.00           N  
ATOM   1926  HN  LYS   119      71.570  35.620  57.310  1.00  0.00           H  
ATOM   1927  CA  LYS   119      72.520  35.060  59.040  1.00  0.00           C  
ATOM   1928  HA  LYS   119      72.120  34.920  60.030  1.00  0.00           H  
ATOM   1929  CB  LYS   119      72.700  33.750  58.220  1.00  0.00           C  
ATOM   1930  HB1 LYS   119      73.150  33.860  57.210  1.00  0.00           H  
ATOM   1931  HB2 LYS   119      71.710  33.300  58.030  1.00  0.00           H  
ATOM   1932  CG  LYS   119      73.640  32.650  58.870  1.00  0.00           C  
ATOM   1933  HG1 LYS   119      74.680  33.030  58.780  1.00  0.00           H  
ATOM   1934  HG2 LYS   119      73.680  31.740  58.250  1.00  0.00           H  
ATOM   1935  CD  LYS   119      73.390  32.240  60.380  1.00  0.00           C  
ATOM   1936  HD1 LYS   119      72.380  31.790  60.340  1.00  0.00           H  
ATOM   1937  HD2 LYS   119      73.270  33.160  60.990  1.00  0.00           H  
ATOM   1938  CE  LYS   119      74.430  31.330  60.930  1.00  0.00           C  
ATOM   1939  HE1 LYS   119      75.350  31.910  61.150  1.00  0.00           H  
ATOM   1940  HE2 LYS   119      74.550  30.500  60.190  1.00  0.00           H  
ATOM   1941  NZ  LYS   119      74.010  30.820  62.260  1.00  0.00           N  
ATOM   1942  HZ1 LYS   119      73.080  30.350  62.300  1.00  0.00           H  
ATOM   1943  HZ2 LYS   119      74.050  31.540  63.000  1.00  0.00           H  
ATOM   1944  HZ3 LYS   119      74.680  30.100  62.580  1.00  0.00           H  
ATOM   1945  C   LYS   119      73.890  35.560  59.330  1.00  0.00           C  
ATOM   1946  O   LYS   119      74.260  35.530  60.510  1.00  0.00           O  
ATOM   1947  N   TYR   120      74.590  36.180  58.390  1.00  0.00           N  
ATOM   1948  HN  TYR   120      74.240  36.260  57.460  1.00  0.00           H  
ATOM   1949  CA  TYR   120      75.970  36.710  58.580  1.00  0.00           C  
ATOM   1950  HA  TYR   120      76.270  36.300  59.530  1.00  0.00           H  
ATOM   1951  CB  TYR   120      76.840  36.220  57.390  1.00  0.00           C  
ATOM   1952  HB1 TYR   120      77.870  36.590  57.600  1.00  0.00           H  
ATOM   1953  HB2 TYR   120      76.360  36.530  56.430  1.00  0.00           H  
ATOM   1954  CG  TYR   120      76.860  34.750  57.200  1.00  0.00           C  
ATOM   1955  CD1 TYR   120      76.390  34.090  56.060  1.00  0.00           C  
ATOM   1956  HD1 TYR   120      76.150  34.640  55.170  1.00  0.00           H  
ATOM   1957  CE1 TYR   120      76.200  32.650  56.020  1.00  0.00           C  
ATOM   1958  HE1 TYR   120      76.000  32.130  55.100  1.00  0.00           H  
ATOM   1959  CZ  TYR   120      76.720  31.910  57.080  1.00  0.00           C  
ATOM   1960  OH  TYR   120      76.600  30.510  57.210  1.00  0.00           O  
ATOM   1961  HH  TYR   120      76.720  30.310  58.140  1.00  0.00           H  
ATOM   1962  CD2 TYR   120      77.290  33.960  58.250  1.00  0.00           C  
ATOM   1963  HD2 TYR   120      77.730  34.410  59.130  1.00  0.00           H  
ATOM   1964  CE2 TYR   120      77.140  32.560  58.260  1.00  0.00           C  
ATOM   1965  HE2 TYR   120      77.410  32.020  59.150  1.00  0.00           H  
ATOM   1966  C   TYR   120      76.090  38.270  58.700  1.00  0.00           C  
ATOM   1967  O   TYR   120      77.080  39.000  58.550  1.00  0.00           O  
ATOM   1968  N   ARG   121      74.840  38.820  59.030  1.00  0.00           N  
ATOM   1969  HN  ARG   121      74.040  38.230  59.090  1.00  0.00           H  
ATOM   1970  CA  ARG   121      74.550  40.080  59.640  1.00  0.00           C  
ATOM   1971  HA  ARG   121      73.500  40.030  59.890  1.00  0.00           H  
ATOM   1972  CB  ARG   121      75.380  40.230  61.010  1.00  0.00           C  
ATOM   1973  HB1 ARG   121      75.470  41.290  61.320  1.00  0.00           H  
ATOM   1974  HB2 ARG   121      76.420  39.830  61.030  1.00  0.00           H  
ATOM   1975  CG  ARG   121      74.530  39.740  62.200  1.00  0.00           C  
ATOM   1976  HG1 ARG   121      73.580  40.310  62.300  1.00  0.00           H  
ATOM   1977  HG2 ARG   121      75.190  40.000  63.060  1.00  0.00           H  
ATOM   1978  CD  ARG   121      74.110  38.220  62.250  1.00  0.00           C  
ATOM   1979  HD1 ARG   121      75.060  37.670  62.060  1.00  0.00           H  
ATOM   1980  HD2 ARG   121      73.460  38.060  61.370  1.00  0.00           H  
ATOM   1981  NE  ARG   121      73.540  37.920  63.590  1.00  0.00           N  
ATOM   1982  HE  ARG   121      73.880  38.510  64.320  1.00  0.00           H  
ATOM   1983  CZ  ARG   121      72.710  36.960  63.790  1.00  0.00           C  
ATOM   1984  NH1 ARG   121      72.340  36.050  62.900  1.00  0.00           N  
ATOM   1985 HH11 ARG   121      72.610  36.100  61.940  1.00  0.00           H  
ATOM   1986 HH12 ARG   121      71.510  35.530  63.110  1.00  0.00           H  
ATOM   1987  NH2 ARG   121      72.160  36.810  64.990  1.00  0.00           N  
ATOM   1988 HH21 ARG   121      72.260  37.540  65.670  1.00  0.00           H  
ATOM   1989 HH22 ARG   121      71.420  36.160  65.150  1.00  0.00           H  
ATOM   1990  C   ARG   121      74.850  41.310  58.760  1.00  0.00           C  
ATOM   1991  O   ARG   121      75.360  42.330  59.200  1.00  0.00           O  
ATOM   1992  N   CYS   122      74.480  41.160  57.450  1.00  0.00           N  
ATOM   1993  HN  CYS   122      74.120  40.320  57.050  1.00  0.00           H  
ATOM   1994  CA  CYS   122      74.770  42.130  56.450  1.00  0.00           C  
ATOM   1995  HA  CYS   122      75.650  42.660  56.790  1.00  0.00           H  
ATOM   1996  CB  CYS   122      75.050  41.490  55.170  1.00  0.00           C  
ATOM   1997  HB1 CYS   122      75.330  42.280  54.440  1.00  0.00           H  
ATOM   1998  HB2 CYS   122      74.160  40.920  54.840  1.00  0.00           H  
ATOM   1999  SG  CYS   122      76.510  40.340  55.210  1.00  0.00           S  
ATOM   2000  HG1 CYS   122      77.470  41.260  55.260  1.00  0.00           H  
ATOM   2001  C   CYS   122      73.680  43.160  56.200  1.00  0.00           C  
ATOM   2002  O   CYS   122      73.250  43.510  55.080  1.00  0.00           O  
ATOM   2003  N   TYR   123      73.230  43.810  57.280  1.00  0.00           N  
ATOM   2004  HN  TYR   123      73.530  43.620  58.210  1.00  0.00           H  
ATOM   2005  CA  TYR   123      72.160  44.770  57.310  1.00  0.00           C  
ATOM   2006  HA  TYR   123      71.250  44.400  56.850  1.00  0.00           H  
ATOM   2007  CB  TYR   123      72.030  45.400  58.720  1.00  0.00           C  
ATOM   2008  HB1 TYR   123      71.180  46.110  58.730  1.00  0.00           H  
ATOM   2009  HB2 TYR   123      72.970  45.940  58.970  1.00  0.00           H  
ATOM   2010  CG  TYR   123      71.690  44.310  59.710  1.00  0.00           C  
ATOM   2011  CD1 TYR   123      72.660  43.820  60.670  1.00  0.00           C  
ATOM   2012  HD1 TYR   123      73.660  44.220  60.720  1.00  0.00           H  
ATOM   2013  CE1 TYR   123      72.300  42.920  61.640  1.00  0.00           C  
ATOM   2014  HE1 TYR   123      73.040  42.470  62.270  1.00  0.00           H  
ATOM   2015  CZ  TYR   123      71.020  42.430  61.710  1.00  0.00           C  
ATOM   2016  OH  TYR   123      70.560  41.500  62.680  1.00  0.00           O  
ATOM   2017  HH  TYR   123      71.240  41.500  63.350  1.00  0.00           H  
ATOM   2018  CD2 TYR   123      70.400  43.730  59.820  1.00  0.00           C  
ATOM   2019  HD2 TYR   123      69.650  44.030  59.110  1.00  0.00           H  
ATOM   2020  CE2 TYR   123      70.060  42.820  60.820  1.00  0.00           C  
ATOM   2021  HE2 TYR   123      69.070  42.400  60.880  1.00  0.00           H  
ATOM   2022  C   TYR   123      72.410  45.990  56.370  1.00  0.00           C  
ATOM   2023  O   TYR   123      71.510  46.580  55.800  1.00  0.00           O  
ATOM   2024  N   LYS   124      73.750  46.340  56.140  1.00  0.00           N  
ATOM   2025  HN  LYS   124      74.420  45.940  56.750  1.00  0.00           H  
ATOM   2026  CA  LYS   124      74.260  47.360  55.250  1.00  0.00           C  
ATOM   2027  HA  LYS   124      73.720  48.280  55.410  1.00  0.00           H  
ATOM   2028  CB  LYS   124      75.730  47.700  55.480  1.00  0.00           C  
ATOM   2029  HB1 LYS   124      75.970  48.620  54.920  1.00  0.00           H  
ATOM   2030  HB2 LYS   124      76.450  46.900  55.200  1.00  0.00           H  
ATOM   2031  CG  LYS   124      76.000  48.070  56.940  1.00  0.00           C  
ATOM   2032  HG1 LYS   124      75.490  47.290  57.550  1.00  0.00           H  
ATOM   2033  HG2 LYS   124      75.580  49.080  57.150  1.00  0.00           H  
ATOM   2034  CD  LYS   124      77.500  48.260  57.290  1.00  0.00           C  
ATOM   2035  HD1 LYS   124      77.850  49.110  56.660  1.00  0.00           H  
ATOM   2036  HD2 LYS   124      78.050  47.360  56.960  1.00  0.00           H  
ATOM   2037  CE  LYS   124      77.830  48.420  58.850  1.00  0.00           C  
ATOM   2038  HE1 LYS   124      77.560  47.510  59.430  1.00  0.00           H  
ATOM   2039  HE2 LYS   124      77.360  49.350  59.240  1.00  0.00           H  
ATOM   2040  NZ  LYS   124      79.270  48.600  59.070  1.00  0.00           N  
ATOM   2041  HZ1 LYS   124      79.740  49.270  58.430  1.00  0.00           H  
ATOM   2042  HZ2 LYS   124      79.690  47.650  59.000  1.00  0.00           H  
ATOM   2043  HZ3 LYS   124      79.490  48.930  60.030  1.00  0.00           H  
ATOM   2044  C   LYS   124      74.070  47.030  53.820  1.00  0.00           C  
ATOM   2045  O   LYS   124      73.590  47.850  53.040  1.00  0.00           O  
ATOM   2046  N   VAL   125      74.350  45.780  53.530  1.00  0.00           N  
ATOM   2047  HN  VAL   125      74.730  45.100  54.150  1.00  0.00           H  
ATOM   2048  CA  VAL   125      73.870  45.270  52.240  1.00  0.00           C  
ATOM   2049  HA  VAL   125      74.180  45.930  51.440  1.00  0.00           H  
ATOM   2050  CB  VAL   125      74.510  43.930  51.950  1.00  0.00           C  
ATOM   2051  HB  VAL   125      74.260  43.110  52.650  1.00  0.00           H  
ATOM   2052  CG1 VAL   125      74.170  43.430  50.520  1.00  0.00           C  
ATOM   2053 HG11 VAL   125      73.070  43.440  50.320  1.00  0.00           H  
ATOM   2054 HG12 VAL   125      74.500  42.370  50.540  1.00  0.00           H  
ATOM   2055 HG13 VAL   125      74.770  43.950  49.750  1.00  0.00           H  
ATOM   2056  CG2 VAL   125      76.070  44.110  51.990  1.00  0.00           C  
ATOM   2057 HG21 VAL   125      76.400  44.380  53.020  1.00  0.00           H  
ATOM   2058 HG22 VAL   125      76.560  44.860  51.340  1.00  0.00           H  
ATOM   2059 HG23 VAL   125      76.600  43.140  51.990  1.00  0.00           H  
ATOM   2060  C   VAL   125      72.350  45.230  52.050  1.00  0.00           C  
ATOM   2061  O   VAL   125      71.910  45.560  50.900  1.00  0.00           O  
ATOM   2062  N   ILE   126      71.530  44.770  53.010  1.00  0.00           N  
ATOM   2063  HN  ILE   126      71.880  44.430  53.880  1.00  0.00           H  
ATOM   2064  CA  ILE   126      70.070  44.930  52.900  1.00  0.00           C  
ATOM   2065  HA  ILE   126      69.800  44.450  51.980  1.00  0.00           H  
ATOM   2066  CB  ILE   126      69.370  44.230  54.010  1.00  0.00           C  
ATOM   2067  HB  ILE   126      69.750  44.520  55.010  1.00  0.00           H  
ATOM   2068  CG2 ILE   126      67.920  44.490  54.100  1.00  0.00           C  
ATOM   2069 HG21 ILE   126      67.370  44.430  53.140  1.00  0.00           H  
ATOM   2070 HG22 ILE   126      67.840  45.570  54.350  1.00  0.00           H  
ATOM   2071 HG23 ILE   126      67.430  43.860  54.870  1.00  0.00           H  
ATOM   2072  CG1 ILE   126      69.680  42.670  53.940  1.00  0.00           C  
ATOM   2073 HG11 ILE   126      70.790  42.570  53.980  1.00  0.00           H  
ATOM   2074 HG12 ILE   126      69.280  42.270  52.990  1.00  0.00           H  
ATOM   2075  CD  ILE   126      69.180  41.910  55.180  1.00  0.00           C  
ATOM   2076  HD1 ILE   126      69.550  40.870  55.030  1.00  0.00           H  
ATOM   2077  HD2 ILE   126      68.080  41.880  55.340  1.00  0.00           H  
ATOM   2078  HD3 ILE   126      69.730  42.340  56.030  1.00  0.00           H  
ATOM   2079  C   ILE   126      69.540  46.400  52.780  1.00  0.00           C  
ATOM   2080  O   ILE   126      68.670  46.670  51.930  1.00  0.00           O  
ATOM   2081  N   HSD   127      70.120  47.370  53.550  1.00  0.00           N  
ATOM   2082  HN  HSD   127      70.730  47.140  54.300  1.00  0.00           H  
ATOM   2083  CA  HSD   127      69.770  48.760  53.360  1.00  0.00           C  
ATOM   2084  HA  HSD   127      68.720  48.970  53.470  1.00  0.00           H  
ATOM   2085  CB  HSD   127      70.660  49.630  54.280  1.00  0.00           C  
ATOM   2086  HB1 HSD   127      70.560  50.700  54.020  1.00  0.00           H  
ATOM   2087  HB2 HSD   127      71.710  49.290  54.160  1.00  0.00           H  
ATOM   2088  ND1 HSD   127      70.990  49.960  56.860  1.00  0.00           N  
ATOM   2089  HD1 HSD   127      71.900  50.350  56.740  1.00  0.00           H  
ATOM   2090  CG  HSD   127      70.260  49.430  55.810  1.00  0.00           C  
ATOM   2091  CE1 HSD   127      70.420  49.630  58.020  1.00  0.00           C  
ATOM   2092  HE1 HSD   127      70.950  49.940  58.920  1.00  0.00           H  
ATOM   2093  NE2 HSD   127      69.330  48.870  57.800  1.00  0.00           N  
ATOM   2094  CD2 HSD   127      69.270  48.760  56.380  1.00  0.00           C  
ATOM   2095  HD2 HSD   127      68.390  48.260  56.000  1.00  0.00           H  
ATOM   2096  C   HSD   127      70.050  49.130  51.850  1.00  0.00           C  
ATOM   2097  O   HSD   127      69.200  49.670  51.210  1.00  0.00           O  
ATOM   2098  N   ALA   128      71.230  48.750  51.370  1.00  0.00           N  
ATOM   2099  HN  ALA   128      71.860  48.420  52.080  1.00  0.00           H  
ATOM   2100  CA  ALA   128      71.720  48.930  50.020  1.00  0.00           C  
ATOM   2101  HA  ALA   128      71.630  50.000  49.890  1.00  0.00           H  
ATOM   2102  CB  ALA   128      73.120  48.490  49.910  1.00  0.00           C  
ATOM   2103  HB1 ALA   128      73.780  48.860  50.720  1.00  0.00           H  
ATOM   2104  HB2 ALA   128      73.670  48.870  49.020  1.00  0.00           H  
ATOM   2105  HB3 ALA   128      73.270  47.380  49.900  1.00  0.00           H  
ATOM   2106  C   ALA   128      70.830  48.220  48.880  1.00  0.00           C  
ATOM   2107  O   ALA   128      70.570  48.830  47.840  1.00  0.00           O  
ATOM   2108  N   TRP   129      70.460  46.970  49.140  1.00  0.00           N  
ATOM   2109  HN  TRP   129      70.910  46.570  49.940  1.00  0.00           H  
ATOM   2110  CA  TRP   129      69.520  46.270  48.340  1.00  0.00           C  
ATOM   2111  HA  TRP   129      69.930  46.400  47.350  1.00  0.00           H  
ATOM   2112  CB  TRP   129      69.510  44.770  48.580  1.00  0.00           C  
ATOM   2113  HB1 TRP   129      68.890  44.610  49.490  1.00  0.00           H  
ATOM   2114  HB2 TRP   129      70.570  44.490  48.720  1.00  0.00           H  
ATOM   2115  CG  TRP   129      69.010  43.860  47.530  1.00  0.00           C  
ATOM   2116  CD1 TRP   129      68.580  44.120  46.260  1.00  0.00           C  
ATOM   2117  HD1 TRP   129      68.600  45.050  45.720  1.00  0.00           H  
ATOM   2118  NE1 TRP   129      68.220  42.930  45.750  1.00  0.00           N  
ATOM   2119  HE1 TRP   129      67.920  42.590  44.890  1.00  0.00           H  
ATOM   2120  CE2 TRP   129      68.400  41.890  46.620  1.00  0.00           C  
ATOM   2121  CD2 TRP   129      68.770  42.450  47.840  1.00  0.00           C  
ATOM   2122  CE3 TRP   129      68.910  41.650  49.000  1.00  0.00           C  
ATOM   2123  HE3 TRP   129      69.150  42.180  49.910  1.00  0.00           H  
ATOM   2124  CZ3 TRP   129      68.570  40.320  48.920  1.00  0.00           C  
ATOM   2125  HZ3 TRP   129      68.640  39.700  49.800  1.00  0.00           H  
ATOM   2126  CZ2 TRP   129      67.980  40.540  46.530  1.00  0.00           C  
ATOM   2127  HZ2 TRP   129      67.690  40.150  45.560  1.00  0.00           H  
ATOM   2128  CH2 TRP   129      68.180  39.730  47.680  1.00  0.00           C  
ATOM   2129  HH2 TRP   129      67.930  38.680  47.610  1.00  0.00           H  
ATOM   2130  C   TRP   129      68.150  46.920  48.180  1.00  0.00           C  
ATOM   2131  O   TRP   129      67.640  46.840  47.060  1.00  0.00           O  
ATOM   2132  N   LEU   130      67.580  47.530  49.280  1.00  0.00           N  
ATOM   2133  HN  LEU   130      68.020  47.420  50.170  1.00  0.00           H  
ATOM   2134  CA  LEU   130      66.380  48.330  49.280  1.00  0.00           C  
ATOM   2135  HA  LEU   130      65.630  47.690  48.840  1.00  0.00           H  
ATOM   2136  CB  LEU   130      65.950  48.600  50.700  1.00  0.00           C  
ATOM   2137  HB1 LEU   130      65.040  49.230  50.740  1.00  0.00           H  
ATOM   2138  HB2 LEU   130      66.770  49.090  51.270  1.00  0.00           H  
ATOM   2139  CG  LEU   130      65.590  47.310  51.500  1.00  0.00           C  
ATOM   2140  HG  LEU   130      66.310  46.500  51.260  1.00  0.00           H  
ATOM   2141  CD1 LEU   130      65.660  47.420  52.980  1.00  0.00           C  
ATOM   2142 HD11 LEU   130      66.670  47.610  53.390  1.00  0.00           H  
ATOM   2143 HD12 LEU   130      65.270  46.510  53.490  1.00  0.00           H  
ATOM   2144 HD13 LEU   130      65.120  48.310  53.370  1.00  0.00           H  
ATOM   2145  CD2 LEU   130      64.250  46.720  51.050  1.00  0.00           C  
ATOM   2146 HD21 LEU   130      63.410  47.370  51.370  1.00  0.00           H  
ATOM   2147 HD22 LEU   130      64.070  45.670  51.390  1.00  0.00           H  
ATOM   2148 HD23 LEU   130      64.210  46.810  49.950  1.00  0.00           H  
ATOM   2149  C   LEU   130      66.560  49.640  48.480  1.00  0.00           C  
ATOM   2150  O   LEU   130      65.760  49.860  47.550  1.00  0.00           O  
ATOM   2151  N   ILE   131      67.620  50.430  48.770  1.00  0.00           N  
ATOM   2152  HN  ILE   131      68.260  50.150  49.480  1.00  0.00           H  
ATOM   2153  CA  ILE   131      67.930  51.800  48.170  1.00  0.00           C  
ATOM   2154  HA  ILE   131      67.090  52.400  48.480  1.00  0.00           H  
ATOM   2155  CB  ILE   131      69.230  52.380  48.800  1.00  0.00           C  
ATOM   2156  HB  ILE   131      70.030  51.620  48.690  1.00  0.00           H  
ATOM   2157  CG2 ILE   131      69.720  53.650  48.010  1.00  0.00           C  
ATOM   2158 HG21 ILE   131      70.620  54.000  48.540  1.00  0.00           H  
ATOM   2159 HG22 ILE   131      68.980  54.460  47.810  1.00  0.00           H  
ATOM   2160 HG23 ILE   131      70.100  53.360  47.000  1.00  0.00           H  
ATOM   2161  CG1 ILE   131      69.040  52.910  50.290  1.00  0.00           C  
ATOM   2162 HG11 ILE   131      70.020  53.280  50.640  1.00  0.00           H  
ATOM   2163 HG12 ILE   131      68.780  52.110  51.010  1.00  0.00           H  
ATOM   2164  CD  ILE   131      67.970  54.040  50.370  1.00  0.00           C  
ATOM   2165  HD1 ILE   131      68.170  54.990  49.820  1.00  0.00           H  
ATOM   2166  HD2 ILE   131      67.840  54.400  51.420  1.00  0.00           H  
ATOM   2167  HD3 ILE   131      67.050  53.640  49.890  1.00  0.00           H  
ATOM   2168  C   ILE   131      67.990  51.760  46.640  1.00  0.00           C  
ATOM   2169  O   ILE   131      67.400  52.680  46.100  1.00  0.00           O  
ATOM   2170  N   ILE   132      68.650  50.720  46.070  1.00  0.00           N  
ATOM   2171  HN  ILE   132      69.170  50.010  46.550  1.00  0.00           H  
ATOM   2172  CA  ILE   132      68.710  50.560  44.570  1.00  0.00           C  
ATOM   2173  HA  ILE   132      68.980  51.520  44.150  1.00  0.00           H  
ATOM   2174  CB  ILE   132      69.740  49.530  44.080  1.00  0.00           C  
ATOM   2175  HB  ILE   132      69.740  49.420  42.970  1.00  0.00           H  
ATOM   2176  CG2 ILE   132      71.140  50.070  44.440  1.00  0.00           C  
ATOM   2177 HG21 ILE   132      71.270  50.120  45.550  1.00  0.00           H  
ATOM   2178 HG22 ILE   132      71.280  51.100  44.040  1.00  0.00           H  
ATOM   2179 HG23 ILE   132      71.870  49.460  43.870  1.00  0.00           H  
ATOM   2180  CG1 ILE   132      69.420  48.100  44.670  1.00  0.00           C  
ATOM   2181 HG11 ILE   132      68.550  47.580  44.200  1.00  0.00           H  
ATOM   2182 HG12 ILE   132      69.170  48.330  45.730  1.00  0.00           H  
ATOM   2183  CD  ILE   132      70.660  47.220  44.570  1.00  0.00           C  
ATOM   2184  HD1 ILE   132      70.340  46.170  44.750  1.00  0.00           H  
ATOM   2185  HD2 ILE   132      71.460  47.490  45.300  1.00  0.00           H  
ATOM   2186  HD3 ILE   132      71.080  47.340  43.550  1.00  0.00           H  
ATOM   2187  C   ILE   132      67.300  50.370  44.070  1.00  0.00           C  
ATOM   2188  O   ILE   132      66.900  50.840  43.020  1.00  0.00           O  
ATOM   2189  N   SER   133      66.500  49.510  44.780  1.00  0.00           N  
ATOM   2190  HN  SER   133      66.820  49.080  45.610  1.00  0.00           H  
ATOM   2191  CA  SER   133      65.110  49.200  44.370  1.00  0.00           C  
ATOM   2192  HA  SER   133      65.260  48.770  43.390  1.00  0.00           H  
ATOM   2193  CB  SER   133      64.280  48.240  45.310  1.00  0.00           C  
ATOM   2194  HB1 SER   133      63.190  48.200  45.110  1.00  0.00           H  
ATOM   2195  HB2 SER   133      64.360  48.580  46.370  1.00  0.00           H  
ATOM   2196  OG  SER   133      64.830  46.960  45.320  1.00  0.00           O  
ATOM   2197  HG1 SER   133      65.760  46.920  45.590  1.00  0.00           H  
ATOM   2198  C   SER   133      64.260  50.420  44.180  1.00  0.00           C  
ATOM   2199  O   SER   133      63.650  50.640  43.190  1.00  0.00           O  
ATOM   2200  N   SER   134      64.190  51.240  45.290  1.00  0.00           N  
ATOM   2201  HN  SER   134      64.530  50.820  46.130  1.00  0.00           H  
ATOM   2202  CA  SER   134      63.490  52.560  45.330  1.00  0.00           C  
ATOM   2203  HA  SER   134      62.450  52.290  45.220  1.00  0.00           H  
ATOM   2204  CB  SER   134      63.620  53.420  46.580  1.00  0.00           C  
ATOM   2205  HB1 SER   134      62.940  54.290  46.530  1.00  0.00           H  
ATOM   2206  HB2 SER   134      64.700  53.680  46.720  1.00  0.00           H  
ATOM   2207  OG  SER   134      63.210  52.620  47.690  1.00  0.00           O  
ATOM   2208  HG1 SER   134      63.640  52.890  48.510  1.00  0.00           H  
ATOM   2209  C   SER   134      63.900  53.420  44.210  1.00  0.00           C  
ATOM   2210  O   SER   134      62.970  53.970  43.610  1.00  0.00           O  
ATOM   2211  N   LEU   135      65.210  53.630  43.950  1.00  0.00           N  
ATOM   2212  HN  LEU   135      65.850  53.190  44.580  1.00  0.00           H  
ATOM   2213  CA  LEU   135      65.650  54.420  42.820  1.00  0.00           C  
ATOM   2214  HA  LEU   135      65.380  55.450  42.990  1.00  0.00           H  
ATOM   2215  CB  LEU   135      67.180  54.360  42.800  1.00  0.00           C  
ATOM   2216  HB1 LEU   135      67.620  54.700  41.840  1.00  0.00           H  
ATOM   2217  HB2 LEU   135      67.520  53.310  42.890  1.00  0.00           H  
ATOM   2218  CG  LEU   135      67.880  55.170  43.970  1.00  0.00           C  
ATOM   2219  HG  LEU   135      67.600  54.830  44.990  1.00  0.00           H  
ATOM   2220  CD1 LEU   135      69.420  55.080  44.010  1.00  0.00           C  
ATOM   2221 HD11 LEU   135      69.790  55.490  43.050  1.00  0.00           H  
ATOM   2222 HD12 LEU   135      69.830  54.050  44.130  1.00  0.00           H  
ATOM   2223 HD13 LEU   135      69.860  55.690  44.820  1.00  0.00           H  
ATOM   2224  CD2 LEU   135      67.470  56.660  43.980  1.00  0.00           C  
ATOM   2225 HD21 LEU   135      68.070  57.200  44.740  1.00  0.00           H  
ATOM   2226 HD22 LEU   135      66.460  56.860  44.390  1.00  0.00           H  
ATOM   2227 HD23 LEU   135      67.680  57.190  43.030  1.00  0.00           H  
ATOM   2228  C   LEU   135      65.130  53.950  41.450  1.00  0.00           C  
ATOM   2229  O   LEU   135      64.610  54.730  40.680  1.00  0.00           O  
ATOM   2230  N   LEU   136      65.170  52.650  41.130  1.00  0.00           N  
ATOM   2231  HN  LEU   136      65.600  52.020  41.770  1.00  0.00           H  
ATOM   2232  CA  LEU   136      64.770  52.140  39.780  1.00  0.00           C  
ATOM   2233  HA  LEU   136      65.380  52.640  39.040  1.00  0.00           H  
ATOM   2234  CB  LEU   136      64.980  50.600  39.770  1.00  0.00           C  
ATOM   2235  HB1 LEU   136      64.390  50.240  40.640  1.00  0.00           H  
ATOM   2236  HB2 LEU   136      66.040  50.340  40.000  1.00  0.00           H  
ATOM   2237  CG  LEU   136      64.560  49.850  38.450  1.00  0.00           C  
ATOM   2238  HG  LEU   136      63.640  50.310  38.020  1.00  0.00           H  
ATOM   2239  CD1 LEU   136      65.620  49.810  37.310  1.00  0.00           C  
ATOM   2240 HD11 LEU   136      66.580  49.490  37.770  1.00  0.00           H  
ATOM   2241 HD12 LEU   136      65.730  50.840  36.920  1.00  0.00           H  
ATOM   2242 HD13 LEU   136      65.240  49.180  36.480  1.00  0.00           H  
ATOM   2243  CD2 LEU   136      64.130  48.470  38.910  1.00  0.00           C  
ATOM   2244 HD21 LEU   136      65.110  48.010  39.180  1.00  0.00           H  
ATOM   2245 HD22 LEU   136      63.710  47.820  38.110  1.00  0.00           H  
ATOM   2246 HD23 LEU   136      63.400  48.530  39.750  1.00  0.00           H  
ATOM   2247  C   LEU   136      63.260  52.390  39.530  1.00  0.00           C  
ATOM   2248  O   LEU   136      62.850  52.940  38.540  1.00  0.00           O  
ATOM   2249  N   LEU   137      62.410  52.010  40.540  1.00  0.00           N  
ATOM   2250  HN  LEU   137      62.810  51.610  41.360  1.00  0.00           H  
ATOM   2251  CA  LEU   137      60.940  52.160  40.560  1.00  0.00           C  
ATOM   2252  HA  LEU   137      60.540  51.670  39.680  1.00  0.00           H  
ATOM   2253  CB  LEU   137      60.340  51.560  41.930  1.00  0.00           C  
ATOM   2254  HB1 LEU   137      59.260  51.800  42.090  1.00  0.00           H  
ATOM   2255  HB2 LEU   137      60.910  52.020  42.760  1.00  0.00           H  
ATOM   2256  CG  LEU   137      60.430  49.980  42.000  1.00  0.00           C  
ATOM   2257  HG  LEU   137      61.390  49.690  41.530  1.00  0.00           H  
ATOM   2258  CD1 LEU   137      60.480  49.370  43.360  1.00  0.00           C  
ATOM   2259 HD11 LEU   137      61.410  49.690  43.880  1.00  0.00           H  
ATOM   2260 HD12 LEU   137      60.640  48.280  43.210  1.00  0.00           H  
ATOM   2261 HD13 LEU   137      59.560  49.630  43.930  1.00  0.00           H  
ATOM   2262  CD2 LEU   137      59.430  49.340  41.090  1.00  0.00           C  
ATOM   2263 HD21 LEU   137      59.820  48.320  40.910  1.00  0.00           H  
ATOM   2264 HD22 LEU   137      59.340  49.980  40.190  1.00  0.00           H  
ATOM   2265 HD23 LEU   137      58.420  49.240  41.540  1.00  0.00           H  
ATOM   2266  C   LEU   137      60.550  53.600  40.490  1.00  0.00           C  
ATOM   2267  O   LEU   137      59.630  54.020  39.750  1.00  0.00           O  
ATOM   2268  N   LEU   138      61.280  54.580  41.220  1.00  0.00           N  
ATOM   2269  HN  LEU   138      61.980  54.230  41.840  1.00  0.00           H  
ATOM   2270  CA  LEU   138      60.780  55.950  41.440  1.00  0.00           C  
ATOM   2271  HA  LEU   138      59.740  55.940  41.150  1.00  0.00           H  
ATOM   2272  CB  LEU   138      61.100  56.500  42.850  1.00  0.00           C  
ATOM   2273  HB1 LEU   138      60.980  57.610  42.880  1.00  0.00           H  
ATOM   2274  HB2 LEU   138      62.180  56.330  43.040  1.00  0.00           H  
ATOM   2275  CG  LEU   138      60.290  55.950  43.920  1.00  0.00           C  
ATOM   2276  HG  LEU   138      60.290  54.840  43.890  1.00  0.00           H  
ATOM   2277  CD1 LEU   138      60.830  56.390  45.310  1.00  0.00           C  
ATOM   2278 HD11 LEU   138      61.890  56.110  45.450  1.00  0.00           H  
ATOM   2279 HD12 LEU   138      60.200  56.010  46.140  1.00  0.00           H  
ATOM   2280 HD13 LEU   138      60.700  57.480  45.510  1.00  0.00           H  
ATOM   2281  CD2 LEU   138      58.780  56.260  43.750  1.00  0.00           C  
ATOM   2282 HD21 LEU   138      58.190  56.350  44.680  1.00  0.00           H  
ATOM   2283 HD22 LEU   138      58.320  55.500  43.070  1.00  0.00           H  
ATOM   2284 HD23 LEU   138      58.600  57.260  43.300  1.00  0.00           H  
ATOM   2285  C   LEU   138      61.510  56.890  40.400  1.00  0.00           C  
ATOM   2286  O   LEU   138      61.000  57.910  39.990  1.00  0.00           O  
ATOM   2287  N   PHE   139      62.710  56.560  39.920  1.00  0.00           N  
ATOM   2288  HN  PHE   139      63.140  55.780  40.370  1.00  0.00           H  
ATOM   2289  CA  PHE   139      63.390  57.440  38.970  1.00  0.00           C  
ATOM   2290  HA  PHE   139      62.920  58.400  38.870  1.00  0.00           H  
ATOM   2291  CB  PHE   139      64.880  57.670  39.360  1.00  0.00           C  
ATOM   2292  HB1 PHE   139      65.460  58.190  38.570  1.00  0.00           H  
ATOM   2293  HB2 PHE   139      65.280  56.650  39.520  1.00  0.00           H  
ATOM   2294  CG  PHE   139      64.970  58.600  40.570  1.00  0.00           C  
ATOM   2295  CD1 PHE   139      64.770  60.000  40.430  1.00  0.00           C  
ATOM   2296  HD1 PHE   139      64.690  60.410  39.440  1.00  0.00           H  
ATOM   2297  CE1 PHE   139      64.690  60.860  41.570  1.00  0.00           C  
ATOM   2298  HE1 PHE   139      64.580  61.930  41.540  1.00  0.00           H  
ATOM   2299  CZ  PHE   139      64.850  60.340  42.790  1.00  0.00           C  
ATOM   2300  HZ  PHE   139      64.830  60.980  43.650  1.00  0.00           H  
ATOM   2301  CD2 PHE   139      65.260  58.130  41.840  1.00  0.00           C  
ATOM   2302  HD2 PHE   139      65.340  57.060  42.000  1.00  0.00           H  
ATOM   2303  CE2 PHE   139      65.200  59.030  42.910  1.00  0.00           C  
ATOM   2304  HE2 PHE   139      65.420  58.650  43.900  1.00  0.00           H  
ATOM   2305  C   PHE   139      63.370  56.990  37.530  1.00  0.00           C  
ATOM   2306  O   PHE   139      63.610  57.700  36.560  1.00  0.00           O  
ATOM   2307  N   PHE   140      63.020  55.700  37.290  1.00  0.00           N  
ATOM   2308  HN  PHE   140      62.760  55.050  37.990  1.00  0.00           H  
ATOM   2309  CA  PHE   140      63.290  55.100  35.950  1.00  0.00           C  
ATOM   2310  HA  PHE   140      63.610  55.900  35.300  1.00  0.00           H  
ATOM   2311  CB  PHE   140      64.500  54.130  35.900  1.00  0.00           C  
ATOM   2312  HB1 PHE   140      64.410  53.300  36.640  1.00  0.00           H  
ATOM   2313  HB2 PHE   140      65.410  54.740  36.090  1.00  0.00           H  
ATOM   2314  CG  PHE   140      64.620  53.510  34.480  1.00  0.00           C  
ATOM   2315  CD1 PHE   140      64.900  54.250  33.340  1.00  0.00           C  
ATOM   2316  HD1 PHE   140      65.040  55.320  33.460  1.00  0.00           H  
ATOM   2317  CE1 PHE   140      64.980  53.770  32.030  1.00  0.00           C  
ATOM   2318  HE1 PHE   140      65.430  54.380  31.260  1.00  0.00           H  
ATOM   2319  CZ  PHE   140      64.580  52.390  31.820  1.00  0.00           C  
ATOM   2320  HZ  PHE   140      64.570  51.810  30.910  1.00  0.00           H  
ATOM   2321  CD2 PHE   140      64.360  52.130  34.280  1.00  0.00           C  
ATOM   2322  HD2 PHE   140      64.200  51.490  35.130  1.00  0.00           H  
ATOM   2323  CE2 PHE   140      64.280  51.580  32.990  1.00  0.00           C  
ATOM   2324  HE2 PHE   140      64.010  50.530  32.910  1.00  0.00           H  
ATOM   2325  C   PHE   140      61.990  54.660  35.340  1.00  0.00           C  
ATOM   2326  O   PHE   140      61.470  55.250  34.350  1.00  0.00           O  
ATOM   2327  N   PHE   141      61.320  53.630  35.820  1.00  0.00           N  
ATOM   2328  HN  PHE   141      61.710  53.070  36.540  1.00  0.00           H  
ATOM   2329  CA  PHE   141      60.070  52.990  35.250  1.00  0.00           C  
ATOM   2330  HA  PHE   141      60.340  52.700  34.250  1.00  0.00           H  
ATOM   2331  CB  PHE   141      59.680  51.810  36.060  1.00  0.00           C  
ATOM   2332  HB1 PHE   141      58.730  51.380  35.680  1.00  0.00           H  
ATOM   2333  HB2 PHE   141      59.630  52.070  37.140  1.00  0.00           H  
ATOM   2334  CG  PHE   141      60.650  50.670  36.040  1.00  0.00           C  
ATOM   2335  CD1 PHE   141      60.490  49.620  36.970  1.00  0.00           C  
ATOM   2336  HD1 PHE   141      59.660  49.620  37.660  1.00  0.00           H  
ATOM   2337  CE1 PHE   141      61.180  48.400  36.840  1.00  0.00           C  
ATOM   2338  HE1 PHE   141      60.850  47.560  37.440  1.00  0.00           H  
ATOM   2339  CZ  PHE   141      62.220  48.270  35.880  1.00  0.00           C  
ATOM   2340  HZ  PHE   141      62.650  47.280  35.830  1.00  0.00           H  
ATOM   2341  CD2 PHE   141      61.670  50.470  35.040  1.00  0.00           C  
ATOM   2342  HD2 PHE   141      61.790  51.180  34.230  1.00  0.00           H  
ATOM   2343  CE2 PHE   141      62.490  49.350  35.010  1.00  0.00           C  
ATOM   2344  HE2 PHE   141      63.200  49.000  34.270  1.00  0.00           H  
ATOM   2345  C   PHE   141      58.920  53.950  35.190  1.00  0.00           C  
ATOM   2346  O   PHE   141      57.970  53.870  34.440  1.00  0.00           O  
ATOM   2347  N   SER   142      58.890  54.830  36.150  1.00  0.00           N  
ATOM   2348  HN  SER   142      59.590  54.740  36.850  1.00  0.00           H  
ATOM   2349  CA  SER   142      58.030  55.990  36.310  1.00  0.00           C  
ATOM   2350  HA  SER   142      57.050  55.540  36.300  1.00  0.00           H  
ATOM   2351  CB  SER   142      58.430  56.910  37.540  1.00  0.00           C  
ATOM   2352  HB1 SER   142      58.170  56.380  38.480  1.00  0.00           H  
ATOM   2353  HB2 SER   142      57.910  57.890  37.560  1.00  0.00           H  
ATOM   2354  OG  SER   142      59.810  57.180  37.530  1.00  0.00           O  
ATOM   2355  HG1 SER   142      60.130  57.040  38.420  1.00  0.00           H  
ATOM   2356  C   SER   142      58.080  56.990  35.170  1.00  0.00           C  
ATOM   2357  O   SER   142      57.070  57.400  34.660  1.00  0.00           O  
ATOM   2358  N   PHE   143      59.270  57.400  34.670  1.00  0.00           N  
ATOM   2359  HN  PHE   143      60.100  57.030  35.100  1.00  0.00           H  
ATOM   2360  CA  PHE   143      59.450  58.200  33.460  1.00  0.00           C  
ATOM   2361  HA  PHE   143      58.860  59.100  33.500  1.00  0.00           H  
ATOM   2362  CB  PHE   143      60.980  58.540  33.250  1.00  0.00           C  
ATOM   2363  HB1 PHE   143      61.650  57.690  33.540  1.00  0.00           H  
ATOM   2364  HB2 PHE   143      61.160  59.400  33.930  1.00  0.00           H  
ATOM   2365  CG  PHE   143      61.360  59.110  31.860  1.00  0.00           C  
ATOM   2366  CD1 PHE   143      61.800  58.180  30.930  1.00  0.00           C  
ATOM   2367  HD1 PHE   143      61.990  57.160  31.230  1.00  0.00           H  
ATOM   2368  CE1 PHE   143      62.180  58.570  29.680  1.00  0.00           C  
ATOM   2369  HE1 PHE   143      62.520  57.840  28.960  1.00  0.00           H  
ATOM   2370  CZ  PHE   143      62.050  59.960  29.250  1.00  0.00           C  
ATOM   2371  HZ  PHE   143      62.220  60.160  28.210  1.00  0.00           H  
ATOM   2372  CD2 PHE   143      61.140  60.400  31.430  1.00  0.00           C  
ATOM   2373  HD2 PHE   143      60.830  61.170  32.130  1.00  0.00           H  
ATOM   2374  CE2 PHE   143      61.590  60.880  30.190  1.00  0.00           C  
ATOM   2375  HE2 PHE   143      61.350  61.870  29.820  1.00  0.00           H  
ATOM   2376  C   PHE   143      58.900  57.440  32.270  1.00  0.00           C  
ATOM   2377  O   PHE   143      58.280  58.060  31.420  1.00  0.00           O  
ATOM   2378  N   ILE   144      59.180  56.130  32.190  1.00  0.00           N  
ATOM   2379  HN  ILE   144      59.820  55.750  32.840  1.00  0.00           H  
ATOM   2380  CA  ILE   144      58.740  55.250  31.130  1.00  0.00           C  
ATOM   2381  HA  ILE   144      59.000  55.730  30.200  1.00  0.00           H  
ATOM   2382  CB  ILE   144      59.230  53.790  31.160  1.00  0.00           C  
ATOM   2383  HB  ILE   144      58.990  53.380  32.160  1.00  0.00           H  
ATOM   2384  CG2 ILE   144      58.470  52.840  30.190  1.00  0.00           C  
ATOM   2385 HG21 ILE   144      57.440  52.660  30.560  1.00  0.00           H  
ATOM   2386 HG22 ILE   144      58.860  51.800  30.070  1.00  0.00           H  
ATOM   2387 HG23 ILE   144      58.430  53.380  29.220  1.00  0.00           H  
ATOM   2388  CG1 ILE   144      60.720  53.600  30.900  1.00  0.00           C  
ATOM   2389 HG11 ILE   144      60.730  52.540  30.560  1.00  0.00           H  
ATOM   2390 HG12 ILE   144      61.370  53.690  31.790  1.00  0.00           H  
ATOM   2391  CD  ILE   144      61.240  54.510  29.800  1.00  0.00           C  
ATOM   2392  HD1 ILE   144      60.660  54.350  28.870  1.00  0.00           H  
ATOM   2393  HD2 ILE   144      62.270  54.190  29.540  1.00  0.00           H  
ATOM   2394  HD3 ILE   144      61.210  55.620  29.830  1.00  0.00           H  
ATOM   2395  C   ILE   144      57.210  55.300  31.120  1.00  0.00           C  
ATOM   2396  O   ILE   144      56.690  55.410  29.990  1.00  0.00           O  
ATOM   2397  N   TYR   145      56.530  55.230  32.310  1.00  0.00           N  
ATOM   2398  HN  TYR   145      57.170  55.080  33.060  1.00  0.00           H  
ATOM   2399  CA  TYR   145      55.110  55.160  32.520  1.00  0.00           C  
ATOM   2400  HA  TYR   145      54.750  54.370  31.880  1.00  0.00           H  
ATOM   2401  CB  TYR   145      54.910  54.830  34.000  1.00  0.00           C  
ATOM   2402  HB1 TYR   145      55.480  55.480  34.700  1.00  0.00           H  
ATOM   2403  HB2 TYR   145      55.320  53.820  34.220  1.00  0.00           H  
ATOM   2404  CG  TYR   145      53.470  54.640  34.420  1.00  0.00           C  
ATOM   2405  CD1 TYR   145      52.600  55.710  34.790  1.00  0.00           C  
ATOM   2406  HD1 TYR   145      52.950  56.710  34.590  1.00  0.00           H  
ATOM   2407  CE1 TYR   145      51.320  55.490  35.210  1.00  0.00           C  
ATOM   2408  HE1 TYR   145      50.820  56.390  35.520  1.00  0.00           H  
ATOM   2409  CZ  TYR   145      50.790  54.200  35.310  1.00  0.00           C  
ATOM   2410  OH  TYR   145      49.430  53.890  35.640  1.00  0.00           O  
ATOM   2411  HH  TYR   145      49.250  53.030  35.250  1.00  0.00           H  
ATOM   2412  CD2 TYR   145      52.940  53.330  34.380  1.00  0.00           C  
ATOM   2413  HD2 TYR   145      53.590  52.490  34.190  1.00  0.00           H  
ATOM   2414  CE2 TYR   145      51.640  53.180  34.840  1.00  0.00           C  
ATOM   2415  HE2 TYR   145      51.240  52.170  34.820  1.00  0.00           H  
ATOM   2416  C   TYR   145      54.490  56.440  32.020  1.00  0.00           C  
ATOM   2417  O   TYR   145      53.640  56.370  31.180  1.00  0.00           O  
ATOM   2418  N   LEU   146      54.880  57.570  32.590  1.00  0.00           N  
ATOM   2419  HN  LEU   146      55.510  57.460  33.360  1.00  0.00           H  
ATOM   2420  CA  LEU   146      54.620  58.980  32.240  1.00  0.00           C  
ATOM   2421  HA  LEU   146      53.560  59.090  32.390  1.00  0.00           H  
ATOM   2422  CB  LEU   146      55.540  60.000  33.040  1.00  0.00           C  
ATOM   2423  HB1 LEU   146      56.570  59.930  32.620  1.00  0.00           H  
ATOM   2424  HB2 LEU   146      55.580  59.640  34.090  1.00  0.00           H  
ATOM   2425  CG  LEU   146      55.040  61.430  32.860  1.00  0.00           C  
ATOM   2426  HG  LEU   146      54.910  61.600  31.770  1.00  0.00           H  
ATOM   2427  CD1 LEU   146      53.590  61.610  33.340  1.00  0.00           C  
ATOM   2428 HD11 LEU   146      53.310  62.680  33.360  1.00  0.00           H  
ATOM   2429 HD12 LEU   146      53.500  61.220  34.380  1.00  0.00           H  
ATOM   2430 HD13 LEU   146      52.740  61.100  32.830  1.00  0.00           H  
ATOM   2431  CD2 LEU   146      56.030  62.370  33.390  1.00  0.00           C  
ATOM   2432 HD21 LEU   146      55.650  63.410  33.290  1.00  0.00           H  
ATOM   2433 HD22 LEU   146      57.040  62.180  32.970  1.00  0.00           H  
ATOM   2434 HD23 LEU   146      56.170  62.130  34.470  1.00  0.00           H  
ATOM   2435  C   LEU   146      54.790  59.190  30.750  1.00  0.00           C  
ATOM   2436  O   LEU   146      53.820  59.580  30.130  1.00  0.00           O  
ATOM   2437  N   GLY   147      55.940  58.960  30.160  1.00  0.00           N  
ATOM   2438  HN  GLY   147      56.710  58.740  30.740  1.00  0.00           H  
ATOM   2439  CA  GLY   147      56.110  59.120  28.720  1.00  0.00           C  
ATOM   2440  HA1 GLY   147      57.070  58.780  28.370  1.00  0.00           H  
ATOM   2441  HA2 GLY   147      55.970  60.160  28.470  1.00  0.00           H  
ATOM   2442  C   GLY   147      55.090  58.400  27.850  1.00  0.00           C  
ATOM   2443  O   GLY   147      54.420  58.910  26.950  1.00  0.00           O  
ATOM   2444  N   GLU   148      54.950  57.040  28.160  1.00  0.00           N  
ATOM   2445  HN  GLU   148      55.420  56.530  28.870  1.00  0.00           H  
ATOM   2446  CA  GLU   148      53.930  56.180  27.510  1.00  0.00           C  
ATOM   2447  HA  GLU   148      54.020  56.240  26.440  1.00  0.00           H  
ATOM   2448  CB  GLU   148      54.290  54.740  27.990  1.00  0.00           C  
ATOM   2449  HB1 GLU   148      53.350  54.170  27.820  1.00  0.00           H  
ATOM   2450  HB2 GLU   148      54.380  54.700  29.100  1.00  0.00           H  
ATOM   2451  CG  GLU   148      55.410  53.970  27.180  1.00  0.00           C  
ATOM   2452  HG1 GLU   148      55.170  52.880  27.170  1.00  0.00           H  
ATOM   2453  HG2 GLU   148      56.390  54.250  27.610  1.00  0.00           H  
ATOM   2454  CD  GLU   148      55.500  54.330  25.720  1.00  0.00           C  
ATOM   2455  OE1 GLU   148      56.690  54.460  25.270  1.00  0.00           O  
ATOM   2456  OE2 GLU   148      54.520  54.260  24.920  1.00  0.00           O  
ATOM   2457  C   GLU   148      52.500  56.520  27.680  1.00  0.00           C  
ATOM   2458  O   GLU   148      51.700  56.550  26.770  1.00  0.00           O  
ATOM   2459  N   VAL   149      52.130  56.750  28.910  1.00  0.00           N  
ATOM   2460  HN  VAL   149      52.710  56.520  29.690  1.00  0.00           H  
ATOM   2461  CA  VAL   149      50.840  57.410  29.250  1.00  0.00           C  
ATOM   2462  HA  VAL   149      50.070  56.710  28.960  1.00  0.00           H  
ATOM   2463  CB  VAL   149      50.600  57.750  30.780  1.00  0.00           C  
ATOM   2464  HB  VAL   149      51.470  58.360  31.100  1.00  0.00           H  
ATOM   2465  CG1 VAL   149      49.250  58.550  30.980  1.00  0.00           C  
ATOM   2466 HG11 VAL   149      49.140  59.480  30.390  1.00  0.00           H  
ATOM   2467 HG12 VAL   149      49.200  58.760  32.070  1.00  0.00           H  
ATOM   2468 HG13 VAL   149      48.380  57.890  30.750  1.00  0.00           H  
ATOM   2469  CG2 VAL   149      50.550  56.560  31.690  1.00  0.00           C  
ATOM   2470 HG21 VAL   149      51.350  55.810  31.510  1.00  0.00           H  
ATOM   2471 HG22 VAL   149      49.600  56.000  31.600  1.00  0.00           H  
ATOM   2472 HG23 VAL   149      50.690  56.860  32.750  1.00  0.00           H  
ATOM   2473  C   VAL   149      50.490  58.660  28.390  1.00  0.00           C  
ATOM   2474  O   VAL   149      49.560  58.670  27.550  1.00  0.00           O  
ATOM   2475  N   PHE   150      51.280  59.780  28.450  1.00  0.00           N  
ATOM   2476  HN  PHE   150      51.950  59.920  29.170  1.00  0.00           H  
ATOM   2477  CA  PHE   150      51.110  60.880  27.540  1.00  0.00           C  
ATOM   2478  HA  PHE   150      50.140  61.270  27.800  1.00  0.00           H  
ATOM   2479  CB  PHE   150      52.120  62.010  27.850  1.00  0.00           C  
ATOM   2480  HB1 PHE   150      52.280  62.710  27.000  1.00  0.00           H  
ATOM   2481  HB2 PHE   150      53.090  61.530  28.080  1.00  0.00           H  
ATOM   2482  CG  PHE   150      51.750  62.810  29.090  1.00  0.00           C  
ATOM   2483  CD1 PHE   150      50.480  63.180  29.360  1.00  0.00           C  
ATOM   2484  HD1 PHE   150      49.670  62.780  28.780  1.00  0.00           H  
ATOM   2485  CE1 PHE   150      50.170  63.990  30.480  1.00  0.00           C  
ATOM   2486  HE1 PHE   150      49.150  64.320  30.650  1.00  0.00           H  
ATOM   2487  CZ  PHE   150      51.180  64.380  31.380  1.00  0.00           C  
ATOM   2488  HZ  PHE   150      50.900  64.940  32.260  1.00  0.00           H  
ATOM   2489  CD2 PHE   150      52.730  63.140  29.960  1.00  0.00           C  
ATOM   2490  HD2 PHE   150      53.750  62.950  29.670  1.00  0.00           H  
ATOM   2491  CE2 PHE   150      52.480  63.970  31.110  1.00  0.00           C  
ATOM   2492  HE2 PHE   150      53.240  64.310  31.800  1.00  0.00           H  
ATOM   2493  C   PHE   150      51.050  60.580  25.990  1.00  0.00           C  
ATOM   2494  O   PHE   150      50.140  61.080  25.310  1.00  0.00           O  
ATOM   2495  N   LYS   151      52.010  59.780  25.440  1.00  0.00           N  
ATOM   2496  HN  LYS   151      52.670  59.230  25.940  1.00  0.00           H  
ATOM   2497  CA  LYS   151      52.260  59.620  24.020  1.00  0.00           C  
ATOM   2498  HA  LYS   151      52.170  60.550  23.490  1.00  0.00           H  
ATOM   2499  CB  LYS   151      53.700  59.070  23.780  1.00  0.00           C  
ATOM   2500  HB1 LYS   151      53.860  58.200  24.460  1.00  0.00           H  
ATOM   2501  HB2 LYS   151      54.300  59.940  24.150  1.00  0.00           H  
ATOM   2502  CG  LYS   151      54.170  58.680  22.360  1.00  0.00           C  
ATOM   2503  HG1 LYS   151      53.920  59.450  21.600  1.00  0.00           H  
ATOM   2504  HG2 LYS   151      53.600  57.790  22.010  1.00  0.00           H  
ATOM   2505  CD  LYS   151      55.700  58.450  22.250  1.00  0.00           C  
ATOM   2506  HD1 LYS   151      56.030  57.620  22.910  1.00  0.00           H  
ATOM   2507  HD2 LYS   151      56.170  59.390  22.620  1.00  0.00           H  
ATOM   2508  CE  LYS   151      56.190  58.160  20.870  1.00  0.00           C  
ATOM   2509  HE1 LYS   151      57.290  58.060  20.910  1.00  0.00           H  
ATOM   2510  HE2 LYS   151      55.870  58.880  20.090  1.00  0.00           H  
ATOM   2511  NZ  LYS   151      55.570  56.870  20.530  1.00  0.00           N  
ATOM   2512  HZ1 LYS   151      55.990  56.620  19.610  1.00  0.00           H  
ATOM   2513  HZ2 LYS   151      54.570  56.840  20.270  1.00  0.00           H  
ATOM   2514  HZ3 LYS   151      55.750  56.180  21.290  1.00  0.00           H  
ATOM   2515  C   LYS   151      51.140  58.690  23.360  1.00  0.00           C  
ATOM   2516  O   LYS   151      50.990  58.790  22.180  1.00  0.00           O  
ATOM   2517  N   THR   152      50.440  57.900  24.110  1.00  0.00           N  
ATOM   2518  HN  THR   152      50.830  57.880  25.030  1.00  0.00           H  
ATOM   2519  CA  THR   152      49.210  57.210  23.790  1.00  0.00           C  
ATOM   2520  HA  THR   152      49.400  56.510  23.000  1.00  0.00           H  
ATOM   2521  CB  THR   152      48.720  56.530  25.080  1.00  0.00           C  
ATOM   2522  HB  THR   152      48.570  57.160  25.990  1.00  0.00           H  
ATOM   2523  OG1 THR   152      49.650  55.430  25.400  1.00  0.00           O  
ATOM   2524  HG1 THR   152      50.500  55.870  25.520  1.00  0.00           H  
ATOM   2525  CG2 THR   152      47.380  55.880  24.760  1.00  0.00           C  
ATOM   2526 HG21 THR   152      46.570  56.640  24.750  1.00  0.00           H  
ATOM   2527 HG22 THR   152      47.170  55.260  25.660  1.00  0.00           H  
ATOM   2528 HG23 THR   152      47.480  55.250  23.860  1.00  0.00           H  
ATOM   2529  C   THR   152      48.090  58.160  23.330  1.00  0.00           C  
ATOM   2530  O   THR   152      47.400  57.910  22.310  1.00  0.00           O  
ATOM   2531  N   TYR   153      47.870  59.180  24.170  1.00  0.00           N  
ATOM   2532  HN  TYR   153      48.430  59.110  24.990  1.00  0.00           H  
ATOM   2533  CA  TYR   153      46.780  60.060  23.930  1.00  0.00           C  
ATOM   2534  HA  TYR   153      45.960  59.580  23.410  1.00  0.00           H  
ATOM   2535  CB  TYR   153      46.160  60.720  25.110  1.00  0.00           C  
ATOM   2536  HB1 TYR   153      45.250  61.330  24.940  1.00  0.00           H  
ATOM   2537  HB2 TYR   153      46.870  61.270  25.770  1.00  0.00           H  
ATOM   2538  CG  TYR   153      45.640  59.650  26.140  1.00  0.00           C  
ATOM   2539  CD1 TYR   153      44.630  58.770  25.710  1.00  0.00           C  
ATOM   2540  HD1 TYR   153      44.330  58.800  24.670  1.00  0.00           H  
ATOM   2541  CE1 TYR   153      44.200  57.800  26.570  1.00  0.00           C  
ATOM   2542  HE1 TYR   153      43.360  57.170  26.290  1.00  0.00           H  
ATOM   2543  CZ  TYR   153      44.530  57.750  27.890  1.00  0.00           C  
ATOM   2544  OH  TYR   153      44.010  56.870  28.850  1.00  0.00           O  
ATOM   2545  HH  TYR   153      43.280  56.470  28.370  1.00  0.00           H  
ATOM   2546  CD2 TYR   153      46.170  59.520  27.460  1.00  0.00           C  
ATOM   2547  HD2 TYR   153      47.000  60.130  27.800  1.00  0.00           H  
ATOM   2548  CE2 TYR   153      45.620  58.610  28.350  1.00  0.00           C  
ATOM   2549  HE2 TYR   153      45.920  58.690  29.380  1.00  0.00           H  
ATOM   2550  C   TYR   153      47.220  61.240  22.990  1.00  0.00           C  
ATOM   2551  O   TYR   153      46.370  61.950  22.440  1.00  0.00           O  
ATOM   2552  N   ASN   154      48.580  61.460  22.850  1.00  0.00           N  
ATOM   2553  HN  ASN   154      49.140  61.010  23.540  1.00  0.00           H  
ATOM   2554  CA  ASN   154      49.220  62.350  21.950  1.00  0.00           C  
ATOM   2555  HA  ASN   154      50.250  62.040  21.960  1.00  0.00           H  
ATOM   2556  CB  ASN   154      48.750  62.200  20.460  1.00  0.00           C  
ATOM   2557  HB1 ASN   154      49.360  62.970  19.950  1.00  0.00           H  
ATOM   2558  HB2 ASN   154      47.650  62.330  20.380  1.00  0.00           H  
ATOM   2559  CG  ASN   154      49.110  60.810  20.000  1.00  0.00           C  
ATOM   2560  OD1 ASN   154      48.320  59.970  19.690  1.00  0.00           O  
ATOM   2561  ND2 ASN   154      50.440  60.530  19.870  1.00  0.00           N  
ATOM   2562 HD21 ASN   154      50.680  59.590  19.620  1.00  0.00           H  
ATOM   2563 HD22 ASN   154      51.120  61.250  20.050  1.00  0.00           H  
ATOM   2564  C   ASN   154      49.260  63.760  22.480  1.00  0.00           C  
ATOM   2565  O   ASN   154      49.030  64.730  21.780  1.00  0.00           O  
ATOM   2566  N   VAL   155      49.480  63.880  23.800  1.00  0.00           N  
ATOM   2567  HN  VAL   155      49.650  63.030  24.290  1.00  0.00           H  
ATOM   2568  CA  VAL   155      49.630  65.130  24.510  1.00  0.00           C  
ATOM   2569  HA  VAL   155      48.900  65.840  24.170  1.00  0.00           H  
ATOM   2570  CB  VAL   155      49.430  64.890  26.050  1.00  0.00           C  
ATOM   2571  HB  VAL   155      50.180  64.090  26.260  1.00  0.00           H  
ATOM   2572  CG1 VAL   155      49.700  66.140  26.950  1.00  0.00           C  
ATOM   2573 HG11 VAL   155      49.450  65.790  27.980  1.00  0.00           H  
ATOM   2574 HG12 VAL   155      49.080  66.940  26.500  1.00  0.00           H  
ATOM   2575 HG13 VAL   155      50.740  66.490  26.740  1.00  0.00           H  
ATOM   2576  CG2 VAL   155      48.000  64.250  26.300  1.00  0.00           C  
ATOM   2577 HG21 VAL   155      47.750  64.070  27.370  1.00  0.00           H  
ATOM   2578 HG22 VAL   155      47.860  63.310  25.730  1.00  0.00           H  
ATOM   2579 HG23 VAL   155      47.380  65.060  25.860  1.00  0.00           H  
ATOM   2580  C   VAL   155      51.050  65.680  24.320  1.00  0.00           C  
ATOM   2581  O   VAL   155      52.080  65.140  24.760  1.00  0.00           O  
ATOM   2582  N   ALA   156      51.150  66.830  23.610  1.00  0.00           N  
ATOM   2583  HN  ALA   156      50.350  67.210  23.150  1.00  0.00           H  
ATOM   2584  CA  ALA   156      52.400  67.600  23.570  1.00  0.00           C  
ATOM   2585  HA  ALA   156      53.300  67.010  23.510  1.00  0.00           H  
ATOM   2586  CB  ALA   156      52.530  68.550  22.390  1.00  0.00           C  
ATOM   2587  HB1 ALA   156      53.430  69.200  22.370  1.00  0.00           H  
ATOM   2588  HB2 ALA   156      51.720  69.290  22.510  1.00  0.00           H  
ATOM   2589  HB3 ALA   156      52.530  68.000  21.430  1.00  0.00           H  
ATOM   2590  C   ALA   156      52.590  68.480  24.880  1.00  0.00           C  
ATOM   2591  O   ALA   156      51.590  68.970  25.410  1.00  0.00           O  
ATOM   2592  N   VAL   157      53.860  68.590  25.410  1.00  0.00           N  
ATOM   2593  HN  VAL   157      54.650  68.210  24.930  1.00  0.00           H  
ATOM   2594  CA  VAL   157      54.220  69.030  26.720  1.00  0.00           C  
ATOM   2595  HA  VAL   157      53.960  70.070  26.760  1.00  0.00           H  
ATOM   2596  CB  VAL   157      53.650  68.200  27.870  1.00  0.00           C  
ATOM   2597  HB  VAL   157      52.550  68.370  27.930  1.00  0.00           H  
ATOM   2598  CG1 VAL   157      53.960  66.740  27.610  1.00  0.00           C  
ATOM   2599 HG11 VAL   157      55.060  66.600  27.490  1.00  0.00           H  
ATOM   2600 HG12 VAL   157      53.490  66.340  26.680  1.00  0.00           H  
ATOM   2601 HG13 VAL   157      53.580  66.050  28.390  1.00  0.00           H  
ATOM   2602  CG2 VAL   157      54.360  68.690  29.210  1.00  0.00           C  
ATOM   2603 HG21 VAL   157      53.780  68.310  30.080  1.00  0.00           H  
ATOM   2604 HG22 VAL   157      54.300  69.780  29.380  1.00  0.00           H  
ATOM   2605 HG23 VAL   157      55.440  68.450  29.230  1.00  0.00           H  
ATOM   2606  C   VAL   157      55.770  69.100  26.640  1.00  0.00           C  
ATOM   2607  O   VAL   157      56.350  68.490  25.790  1.00  0.00           O  
ATOM   2608  N   ASP   158      56.430  70.090  27.360  1.00  0.00           N  
ATOM   2609  HN  ASP   158      55.920  70.700  27.960  1.00  0.00           H  
ATOM   2610  CA  ASP   158      57.870  70.350  27.380  1.00  0.00           C  
ATOM   2611  HA  ASP   158      58.270  70.270  26.380  1.00  0.00           H  
ATOM   2612  CB  ASP   158      58.070  71.830  27.920  1.00  0.00           C  
ATOM   2613  HB1 ASP   158      57.550  72.420  27.140  1.00  0.00           H  
ATOM   2614  HB2 ASP   158      59.150  72.090  27.960  1.00  0.00           H  
ATOM   2615  CG  ASP   158      57.370  71.940  29.280  1.00  0.00           C  
ATOM   2616  OD1 ASP   158      56.150  71.800  29.380  1.00  0.00           O  
ATOM   2617  OD2 ASP   158      58.060  72.230  30.250  1.00  0.00           O  
ATOM   2618  C   ASP   158      58.640  69.370  28.190  1.00  0.00           C  
ATOM   2619  O   ASP   158      58.160  68.820  29.150  1.00  0.00           O  
ATOM   2620  N   TYR   159      59.940  69.240  27.870  1.00  0.00           N  
ATOM   2621  HN  TYR   159      60.320  69.630  27.040  1.00  0.00           H  
ATOM   2622  CA  TYR   159      60.810  68.360  28.600  1.00  0.00           C  
ATOM   2623  HA  TYR   159      60.290  67.430  28.760  1.00  0.00           H  
ATOM   2624  CB  TYR   159      62.100  68.070  27.730  1.00  0.00           C  
ATOM   2625  HB1 TYR   159      62.910  67.810  28.440  1.00  0.00           H  
ATOM   2626  HB2 TYR   159      62.380  68.970  27.130  1.00  0.00           H  
ATOM   2627  CG  TYR   159      62.020  66.850  26.880  1.00  0.00           C  
ATOM   2628  CD1 TYR   159      62.170  65.590  27.510  1.00  0.00           C  
ATOM   2629  HD1 TYR   159      62.220  65.600  28.590  1.00  0.00           H  
ATOM   2630  CE1 TYR   159      62.300  64.450  26.750  1.00  0.00           C  
ATOM   2631  HE1 TYR   159      62.340  63.490  27.240  1.00  0.00           H  
ATOM   2632  CZ  TYR   159      62.380  64.460  25.400  1.00  0.00           C  
ATOM   2633  OH  TYR   159      62.360  63.330  24.670  1.00  0.00           O  
ATOM   2634  HH  TYR   159      62.010  63.610  23.820  1.00  0.00           H  
ATOM   2635  CD2 TYR   159      62.020  66.840  25.500  1.00  0.00           C  
ATOM   2636  HD2 TYR   159      62.030  67.830  25.050  1.00  0.00           H  
ATOM   2637  CE2 TYR   159      62.110  65.650  24.740  1.00  0.00           C  
ATOM   2638  HE2 TYR   159      62.160  65.830  23.680  1.00  0.00           H  
ATOM   2639  C   TYR   159      61.110  68.760  30.050  1.00  0.00           C  
ATOM   2640  O   TYR   159      61.290  67.920  30.900  1.00  0.00           O  
ATOM   2641  N   ILE   160      61.160  70.060  30.300  1.00  0.00           N  
ATOM   2642  HN  ILE   160      60.830  70.730  29.640  1.00  0.00           H  
ATOM   2643  CA  ILE   160      61.250  70.580  31.650  1.00  0.00           C  
ATOM   2644  HA  ILE   160      62.190  70.230  32.030  1.00  0.00           H  
ATOM   2645  CB  ILE   160      61.150  72.180  31.510  1.00  0.00           C  
ATOM   2646  HB  ILE   160      60.210  72.410  30.960  1.00  0.00           H  
ATOM   2647  CG2 ILE   160      61.140  72.830  32.890  1.00  0.00           C  
ATOM   2648 HG21 ILE   160      61.240  73.930  32.760  1.00  0.00           H  
ATOM   2649 HG22 ILE   160      61.960  72.480  33.550  1.00  0.00           H  
ATOM   2650 HG23 ILE   160      60.160  72.800  33.400  1.00  0.00           H  
ATOM   2651  CG1 ILE   160      62.440  72.620  30.730  1.00  0.00           C  
ATOM   2652 HG11 ILE   160      62.780  71.940  29.920  1.00  0.00           H  
ATOM   2653 HG12 ILE   160      63.260  72.550  31.470  1.00  0.00           H  
ATOM   2654  CD  ILE   160      62.430  74.080  30.100  1.00  0.00           C  
ATOM   2655  HD1 ILE   160      61.530  74.290  29.490  1.00  0.00           H  
ATOM   2656  HD2 ILE   160      63.340  74.300  29.510  1.00  0.00           H  
ATOM   2657  HD3 ILE   160      62.480  74.770  30.970  1.00  0.00           H  
ATOM   2658  C   ILE   160      60.200  70.100  32.530  1.00  0.00           C  
ATOM   2659  O   ILE   160      60.450  69.530  33.620  1.00  0.00           O  
ATOM   2660  N   THR   161      58.890  70.190  32.080  1.00  0.00           N  
ATOM   2661  HN  THR   161      58.640  70.600  31.200  1.00  0.00           H  
ATOM   2662  CA  THR   161      57.740  69.790  32.870  1.00  0.00           C  
ATOM   2663  HA  THR   161      57.990  70.240  33.820  1.00  0.00           H  
ATOM   2664  CB  THR   161      56.380  70.290  32.460  1.00  0.00           C  
ATOM   2665  HB  THR   161      56.110  69.900  31.450  1.00  0.00           H  
ATOM   2666  OG1 THR   161      56.510  71.760  32.610  1.00  0.00           O  
ATOM   2667  HG1 THR   161      56.910  71.970  31.760  1.00  0.00           H  
ATOM   2668  CG2 THR   161      55.330  69.880  33.530  1.00  0.00           C  
ATOM   2669 HG21 THR   161      55.450  70.390  34.510  1.00  0.00           H  
ATOM   2670 HG22 THR   161      55.270  68.780  33.710  1.00  0.00           H  
ATOM   2671 HG23 THR   161      54.360  70.110  33.050  1.00  0.00           H  
ATOM   2672  C   THR   161      57.700  68.340  33.120  1.00  0.00           C  
ATOM   2673  O   THR   161      57.440  67.900  34.230  1.00  0.00           O  
ATOM   2674  N   VAL   162      58.020  67.530  32.120  1.00  0.00           N  
ATOM   2675  HN  VAL   162      58.270  67.910  31.240  1.00  0.00           H  
ATOM   2676  CA  VAL   162      58.350  66.040  32.350  1.00  0.00           C  
ATOM   2677  HA  VAL   162      57.410  65.620  32.660  1.00  0.00           H  
ATOM   2678  CB  VAL   162      58.710  65.410  31.010  1.00  0.00           C  
ATOM   2679  HB  VAL   162      59.550  65.850  30.440  1.00  0.00           H  
ATOM   2680  CG1 VAL   162      59.100  63.850  31.190  1.00  0.00           C  
ATOM   2681 HG11 VAL   162      59.480  63.450  30.230  1.00  0.00           H  
ATOM   2682 HG12 VAL   162      58.200  63.260  31.470  1.00  0.00           H  
ATOM   2683 HG13 VAL   162      60.030  63.880  31.790  1.00  0.00           H  
ATOM   2684  CG2 VAL   162      57.490  65.430  30.030  1.00  0.00           C  
ATOM   2685 HG21 VAL   162      57.820  64.850  29.150  1.00  0.00           H  
ATOM   2686 HG22 VAL   162      57.170  66.430  29.670  1.00  0.00           H  
ATOM   2687 HG23 VAL   162      56.600  64.950  30.500  1.00  0.00           H  
ATOM   2688  C   VAL   162      59.360  65.810  33.460  1.00  0.00           C  
ATOM   2689  O   VAL   162      59.090  64.950  34.270  1.00  0.00           O  
ATOM   2690  N   ALA   163      60.480  66.600  33.540  1.00  0.00           N  
ATOM   2691  HN  ALA   163      60.600  67.370  32.920  1.00  0.00           H  
ATOM   2692  CA  ALA   163      61.410  66.320  34.560  1.00  0.00           C  
ATOM   2693  HA  ALA   163      61.550  65.250  34.630  1.00  0.00           H  
ATOM   2694  CB  ALA   163      62.710  66.960  34.000  1.00  0.00           C  
ATOM   2695  HB1 ALA   163      62.700  68.060  33.910  1.00  0.00           H  
ATOM   2696  HB2 ALA   163      62.990  66.600  32.980  1.00  0.00           H  
ATOM   2697  HB3 ALA   163      63.570  66.530  34.570  1.00  0.00           H  
ATOM   2698  C   ALA   163      61.050  66.830  35.910  1.00  0.00           C  
ATOM   2699  O   ALA   163      61.370  66.140  36.940  1.00  0.00           O  
ATOM   2700  N   LEU   164      60.350  67.890  35.990  1.00  0.00           N  
ATOM   2701  HN  LEU   164      60.210  68.470  35.200  1.00  0.00           H  
ATOM   2702  CA  LEU   164      59.850  68.520  37.170  1.00  0.00           C  
ATOM   2703  HA  LEU   164      60.620  68.640  37.920  1.00  0.00           H  
ATOM   2704  CB  LEU   164      59.160  69.850  36.890  1.00  0.00           C  
ATOM   2705  HB1 LEU   164      58.530  70.250  37.710  1.00  0.00           H  
ATOM   2706  HB2 LEU   164      58.550  69.750  35.970  1.00  0.00           H  
ATOM   2707  CG  LEU   164      60.210  70.990  36.670  1.00  0.00           C  
ATOM   2708  HG  LEU   164      60.870  70.710  35.820  1.00  0.00           H  
ATOM   2709  CD1 LEU   164      59.410  72.280  36.270  1.00  0.00           C  
ATOM   2710 HD11 LEU   164      58.930  72.070  35.280  1.00  0.00           H  
ATOM   2711 HD12 LEU   164      59.980  73.230  36.200  1.00  0.00           H  
ATOM   2712 HD13 LEU   164      58.620  72.420  37.040  1.00  0.00           H  
ATOM   2713  CD2 LEU   164      61.100  71.490  37.840  1.00  0.00           C  
ATOM   2714 HD21 LEU   164      61.730  72.380  37.630  1.00  0.00           H  
ATOM   2715 HD22 LEU   164      61.840  70.750  38.230  1.00  0.00           H  
ATOM   2716 HD23 LEU   164      60.280  71.600  38.570  1.00  0.00           H  
ATOM   2717  C   LEU   164      58.800  67.630  37.790  1.00  0.00           C  
ATOM   2718  O   LEU   164      58.610  67.360  38.940  1.00  0.00           O  
ATOM   2719  N   LEU   165      58.050  66.930  36.880  1.00  0.00           N  
ATOM   2720  HN  LEU   165      58.230  67.030  35.900  1.00  0.00           H  
ATOM   2721  CA  LEU   165      57.180  65.800  37.330  1.00  0.00           C  
ATOM   2722  HA  LEU   165      56.620  66.250  38.140  1.00  0.00           H  
ATOM   2723  CB  LEU   165      56.300  65.320  36.120  1.00  0.00           C  
ATOM   2724  HB1 LEU   165      55.990  64.260  36.270  1.00  0.00           H  
ATOM   2725  HB2 LEU   165      56.950  65.460  35.230  1.00  0.00           H  
ATOM   2726  CG  LEU   165      55.030  66.240  35.930  1.00  0.00           C  
ATOM   2727  HG  LEU   165      55.210  67.320  36.120  1.00  0.00           H  
ATOM   2728  CD1 LEU   165      54.570  66.120  34.450  1.00  0.00           C  
ATOM   2729 HD11 LEU   165      53.640  66.680  34.210  1.00  0.00           H  
ATOM   2730 HD12 LEU   165      54.330  65.050  34.280  1.00  0.00           H  
ATOM   2731 HD13 LEU   165      55.310  66.450  33.700  1.00  0.00           H  
ATOM   2732  CD2 LEU   165      53.910  65.860  36.870  1.00  0.00           C  
ATOM   2733 HD21 LEU   165      53.140  66.660  36.760  1.00  0.00           H  
ATOM   2734 HD22 LEU   165      54.350  65.770  37.880  1.00  0.00           H  
ATOM   2735 HD23 LEU   165      53.390  64.890  36.710  1.00  0.00           H  
ATOM   2736  C   LEU   165      57.770  64.620  38.040  1.00  0.00           C  
ATOM   2737  O   LEU   165      57.560  64.270  39.170  1.00  0.00           O  
ATOM   2738  N   ILE   166      58.800  64.030  37.330  1.00  0.00           N  
ATOM   2739  HN  ILE   166      58.960  64.290  36.380  1.00  0.00           H  
ATOM   2740  CA  ILE   166      59.500  62.870  37.940  1.00  0.00           C  
ATOM   2741  HA  ILE   166      58.840  62.100  38.290  1.00  0.00           H  
ATOM   2742  CB  ILE   166      60.310  62.180  36.920  1.00  0.00           C  
ATOM   2743  HB  ILE   166      61.070  62.950  36.690  1.00  0.00           H  
ATOM   2744  CG2 ILE   166      61.020  60.900  37.500  1.00  0.00           C  
ATOM   2745 HG21 ILE   166      61.350  60.370  36.580  1.00  0.00           H  
ATOM   2746 HG22 ILE   166      60.250  60.380  38.100  1.00  0.00           H  
ATOM   2747 HG23 ILE   166      61.890  61.150  38.140  1.00  0.00           H  
ATOM   2748  CG1 ILE   166      59.540  61.830  35.560  1.00  0.00           C  
ATOM   2749 HG11 ILE   166      60.150  61.580  34.670  1.00  0.00           H  
ATOM   2750 HG12 ILE   166      58.980  62.700  35.160  1.00  0.00           H  
ATOM   2751  CD  ILE   166      58.570  60.700  35.850  1.00  0.00           C  
ATOM   2752  HD1 ILE   166      57.840  60.830  36.680  1.00  0.00           H  
ATOM   2753  HD2 ILE   166      59.110  59.750  36.050  1.00  0.00           H  
ATOM   2754  HD3 ILE   166      58.230  60.460  34.820  1.00  0.00           H  
ATOM   2755  C   ILE   166      60.340  63.250  39.130  1.00  0.00           C  
ATOM   2756  O   ILE   166      60.560  62.380  40.020  1.00  0.00           O  
ATOM   2757  N   TRP   167      60.820  64.540  39.160  1.00  0.00           N  
ATOM   2758  HN  TRP   167      60.600  65.160  38.410  1.00  0.00           H  
ATOM   2759  CA  TRP   167      61.670  65.050  40.250  1.00  0.00           C  
ATOM   2760  HA  TRP   167      62.430  64.320  40.480  1.00  0.00           H  
ATOM   2761  CB  TRP   167      62.420  66.410  39.780  1.00  0.00           C  
ATOM   2762  HB1 TRP   167      61.540  67.020  39.500  1.00  0.00           H  
ATOM   2763  HB2 TRP   167      62.930  66.230  38.810  1.00  0.00           H  
ATOM   2764  CG  TRP   167      63.320  67.110  40.750  1.00  0.00           C  
ATOM   2765  CD1 TRP   167      63.090  68.290  41.420  1.00  0.00           C  
ATOM   2766  HD1 TRP   167      62.300  68.990  41.180  1.00  0.00           H  
ATOM   2767  NE1 TRP   167      64.140  68.570  42.340  1.00  0.00           N  
ATOM   2768  HE1 TRP   167      64.260  69.350  42.910  1.00  0.00           H  
ATOM   2769  CE2 TRP   167      65.010  67.500  42.290  1.00  0.00           C  
ATOM   2770  CD2 TRP   167      64.650  66.650  41.230  1.00  0.00           C  
ATOM   2771  CE3 TRP   167      65.480  65.500  40.950  1.00  0.00           C  
ATOM   2772  HE3 TRP   167      65.060  64.770  40.280  1.00  0.00           H  
ATOM   2773  CZ3 TRP   167      66.600  65.320  41.700  1.00  0.00           C  
ATOM   2774  HZ3 TRP   167      67.300  64.500  41.650  1.00  0.00           H  
ATOM   2775  CZ2 TRP   167      66.190  67.290  43.000  1.00  0.00           C  
ATOM   2776  HZ2 TRP   167      66.460  67.980  43.790  1.00  0.00           H  
ATOM   2777  CH2 TRP   167      67.030  66.240  42.680  1.00  0.00           C  
ATOM   2778  HH2 TRP   167      67.960  66.160  43.230  1.00  0.00           H  
ATOM   2779  C   TRP   167      60.800  65.120  41.480  1.00  0.00           C  
ATOM   2780  O   TRP   167      61.250  64.800  42.560  1.00  0.00           O  
ATOM   2781  N   ASN   168      59.540  65.710  41.470  1.00  0.00           N  
ATOM   2782  HN  ASN   168      59.260  66.130  40.610  1.00  0.00           H  
ATOM   2783  CA  ASN   168      58.660  65.690  42.610  1.00  0.00           C  
ATOM   2784  HA  ASN   168      59.260  66.150  43.380  1.00  0.00           H  
ATOM   2785  CB  ASN   168      57.360  66.660  42.280  1.00  0.00           C  
ATOM   2786  HB1 ASN   168      56.540  66.500  43.010  1.00  0.00           H  
ATOM   2787  HB2 ASN   168      57.000  66.480  41.240  1.00  0.00           H  
ATOM   2788  CG  ASN   168      57.830  68.150  42.350  1.00  0.00           C  
ATOM   2789  OD1 ASN   168      57.700  68.750  43.420  1.00  0.00           O  
ATOM   2790  ND2 ASN   168      58.300  68.700  41.220  1.00  0.00           N  
ATOM   2791 HD21 ASN   168      58.480  69.680  41.320  1.00  0.00           H  
ATOM   2792 HD22 ASN   168      58.400  68.110  40.420  1.00  0.00           H  
ATOM   2793  C   ASN   168      58.250  64.300  42.960  1.00  0.00           C  
ATOM   2794  O   ASN   168      58.190  63.990  44.160  1.00  0.00           O  
ATOM   2795  N   PHE   169      57.930  63.470  41.970  1.00  0.00           N  
ATOM   2796  HN  PHE   169      57.810  63.800  41.040  1.00  0.00           H  
ATOM   2797  CA  PHE   169      57.410  62.130  42.230  1.00  0.00           C  
ATOM   2798  HA  PHE   169      56.560  62.270  42.880  1.00  0.00           H  
ATOM   2799  CB  PHE   169      56.960  61.510  40.900  1.00  0.00           C  
ATOM   2800  HB1 PHE   169      57.760  61.570  40.140  1.00  0.00           H  
ATOM   2801  HB2 PHE   169      56.160  62.050  40.360  1.00  0.00           H  
ATOM   2802  CG  PHE   169      56.410  60.060  41.010  1.00  0.00           C  
ATOM   2803  CD1 PHE   169      57.290  59.010  40.770  1.00  0.00           C  
ATOM   2804  HD1 PHE   169      58.330  59.140  40.510  1.00  0.00           H  
ATOM   2805  CE1 PHE   169      56.860  57.640  40.870  1.00  0.00           C  
ATOM   2806  HE1 PHE   169      57.560  56.840  40.710  1.00  0.00           H  
ATOM   2807  CZ  PHE   169      55.500  57.450  41.200  1.00  0.00           C  
ATOM   2808  HZ  PHE   169      55.090  56.460  41.310  1.00  0.00           H  
ATOM   2809  CD2 PHE   169      55.050  59.810  41.280  1.00  0.00           C  
ATOM   2810  HD2 PHE   169      54.370  60.640  41.440  1.00  0.00           H  
ATOM   2811  CE2 PHE   169      54.630  58.480  41.320  1.00  0.00           C  
ATOM   2812  HE2 PHE   169      53.580  58.320  41.520  1.00  0.00           H  
ATOM   2813  C   PHE   169      58.350  61.250  42.890  1.00  0.00           C  
ATOM   2814  O   PHE   169      58.130  60.670  43.910  1.00  0.00           O  
ATOM   2815  N   GLY   170      59.530  61.160  42.340  1.00  0.00           N  
ATOM   2816  HN  GLY   170      59.720  61.630  41.480  1.00  0.00           H  
ATOM   2817  CA  GLY   170      60.570  60.340  42.900  1.00  0.00           C  
ATOM   2818  HA1 GLY   170      61.290  60.170  42.120  1.00  0.00           H  
ATOM   2819  HA2 GLY   170      60.180  59.390  43.250  1.00  0.00           H  
ATOM   2820  C   GLY   170      61.350  60.930  44.040  1.00  0.00           C  
ATOM   2821  O   GLY   170      61.630  60.240  45.010  1.00  0.00           O  
ATOM   2822  N   VAL   171      61.760  62.260  44.110  1.00  0.00           N  
ATOM   2823  HN  VAL   171      61.420  62.940  43.470  1.00  0.00           H  
ATOM   2824  CA  VAL   171      62.550  62.670  45.240  1.00  0.00           C  
ATOM   2825  HA  VAL   171      63.320  61.930  45.390  1.00  0.00           H  
ATOM   2826  CB  VAL   171      63.110  64.050  45.030  1.00  0.00           C  
ATOM   2827  HB  VAL   171      62.250  64.700  44.740  1.00  0.00           H  
ATOM   2828  CG1 VAL   171      63.750  64.610  46.290  1.00  0.00           C  
ATOM   2829 HG11 VAL   171      62.940  65.000  46.950  1.00  0.00           H  
ATOM   2830 HG12 VAL   171      64.440  65.440  46.040  1.00  0.00           H  
ATOM   2831 HG13 VAL   171      64.310  63.830  46.860  1.00  0.00           H  
ATOM   2832  CG2 VAL   171      64.220  64.080  43.950  1.00  0.00           C  
ATOM   2833 HG21 VAL   171      65.100  63.430  44.120  1.00  0.00           H  
ATOM   2834 HG22 VAL   171      64.660  65.090  43.820  1.00  0.00           H  
ATOM   2835 HG23 VAL   171      63.740  63.860  42.970  1.00  0.00           H  
ATOM   2836  C   VAL   171      61.700  62.660  46.600  1.00  0.00           C  
ATOM   2837  O   VAL   171      62.150  62.320  47.690  1.00  0.00           O  
ATOM   2838  N   VAL   172      60.440  63.200  46.500  1.00  0.00           N  
ATOM   2839  HN  VAL   172      60.100  63.450  45.590  1.00  0.00           H  
ATOM   2840  CA  VAL   172      59.520  63.230  47.660  1.00  0.00           C  
ATOM   2841  HA  VAL   172      60.030  63.550  48.560  1.00  0.00           H  
ATOM   2842  CB  VAL   172      58.260  64.110  47.460  1.00  0.00           C  
ATOM   2843  HB  VAL   172      57.720  63.680  46.590  1.00  0.00           H  
ATOM   2844  CG1 VAL   172      57.300  64.050  48.680  1.00  0.00           C  
ATOM   2845 HG11 VAL   172      57.810  64.350  49.620  1.00  0.00           H  
ATOM   2846 HG12 VAL   172      56.830  63.040  48.720  1.00  0.00           H  
ATOM   2847 HG13 VAL   172      56.470  64.760  48.470  1.00  0.00           H  
ATOM   2848  CG2 VAL   172      58.850  65.500  47.200  1.00  0.00           C  
ATOM   2849 HG21 VAL   172      59.330  65.520  46.200  1.00  0.00           H  
ATOM   2850 HG22 VAL   172      59.590  65.780  47.980  1.00  0.00           H  
ATOM   2851 HG23 VAL   172      58.090  66.300  47.190  1.00  0.00           H  
ATOM   2852  C   VAL   172      59.140  61.820  48.110  1.00  0.00           C  
ATOM   2853  O   VAL   172      58.860  61.530  49.260  1.00  0.00           O  
ATOM   2854  N   GLY   173      59.150  60.830  47.160  1.00  0.00           N  
ATOM   2855  HN  GLY   173      59.340  61.220  46.260  1.00  0.00           H  
ATOM   2856  CA  GLY   173      59.100  59.370  47.290  1.00  0.00           C  
ATOM   2857  HA1 GLY   173      59.160  58.930  46.310  1.00  0.00           H  
ATOM   2858  HA2 GLY   173      58.120  59.150  47.670  1.00  0.00           H  
ATOM   2859  C   GLY   173      60.180  58.740  48.220  1.00  0.00           C  
ATOM   2860  O   GLY   173      59.900  58.110  49.210  1.00  0.00           O  
ATOM   2861  N   MET   174      61.440  59.000  47.770  1.00  0.00           N  
ATOM   2862  HN  MET   174      61.530  59.400  46.860  1.00  0.00           H  
ATOM   2863  CA  MET   174      62.700  58.710  48.520  1.00  0.00           C  
ATOM   2864  HA  MET   174      62.730  57.630  48.600  1.00  0.00           H  
ATOM   2865  CB  MET   174      63.890  59.320  47.790  1.00  0.00           C  
ATOM   2866  HB1 MET   174      64.840  59.220  48.350  1.00  0.00           H  
ATOM   2867  HB2 MET   174      63.630  60.370  47.520  1.00  0.00           H  
ATOM   2868  CG  MET   174      64.240  58.650  46.460  1.00  0.00           C  
ATOM   2869  HG1 MET   174      65.170  59.170  46.130  1.00  0.00           H  
ATOM   2870  HG2 MET   174      63.410  58.850  45.760  1.00  0.00           H  
ATOM   2871  SD  MET   174      64.520  56.860  46.590  1.00  0.00           S  
ATOM   2872  CE  MET   174      66.200  56.820  47.310  1.00  0.00           C  
ATOM   2873  HE1 MET   174      66.990  56.250  46.770  1.00  0.00           H  
ATOM   2874  HE2 MET   174      66.170  56.440  48.350  1.00  0.00           H  
ATOM   2875  HE3 MET   174      66.720  57.800  47.250  1.00  0.00           H  
ATOM   2876  C   MET   174      62.580  59.280  50.000  1.00  0.00           C  
ATOM   2877  O   MET   174      62.910  58.640  51.000  1.00  0.00           O  
ATOM   2878  N   ILE   175      62.120  60.540  50.050  1.00  0.00           N  
ATOM   2879  HN  ILE   175      62.000  61.050  49.210  1.00  0.00           H  
ATOM   2880  CA  ILE   175      61.970  61.180  51.350  1.00  0.00           C  
ATOM   2881  HA  ILE   175      62.830  61.080  51.990  1.00  0.00           H  
ATOM   2882  CB  ILE   175      61.760  62.660  51.210  1.00  0.00           C  
ATOM   2883  HB  ILE   175      60.990  62.880  50.440  1.00  0.00           H  
ATOM   2884  CG2 ILE   175      61.170  63.240  52.540  1.00  0.00           C  
ATOM   2885 HG21 ILE   175      61.150  64.350  52.490  1.00  0.00           H  
ATOM   2886 HG22 ILE   175      61.700  62.900  53.450  1.00  0.00           H  
ATOM   2887 HG23 ILE   175      60.110  62.920  52.620  1.00  0.00           H  
ATOM   2888  CG1 ILE   175      62.920  63.450  50.720  1.00  0.00           C  
ATOM   2889 HG11 ILE   175      63.480  62.760  50.040  1.00  0.00           H  
ATOM   2890 HG12 ILE   175      63.620  63.750  51.520  1.00  0.00           H  
ATOM   2891  CD  ILE   175      62.410  64.740  49.990  1.00  0.00           C  
ATOM   2892  HD1 ILE   175      61.910  64.460  49.030  1.00  0.00           H  
ATOM   2893  HD2 ILE   175      63.310  65.350  49.780  1.00  0.00           H  
ATOM   2894  HD3 ILE   175      61.850  65.330  50.740  1.00  0.00           H  
ATOM   2895  C   ILE   175      60.910  60.480  52.220  1.00  0.00           C  
ATOM   2896  O   ILE   175      61.080  60.120  53.350  1.00  0.00           O  
ATOM   2897  N   SER   176      59.730  60.320  51.580  1.00  0.00           N  
ATOM   2898  HN  SER   176      59.720  60.510  50.610  1.00  0.00           H  
ATOM   2899  CA  SER   176      58.610  59.690  52.310  1.00  0.00           C  
ATOM   2900  HA  SER   176      58.430  60.280  53.200  1.00  0.00           H  
ATOM   2901  CB  SER   176      57.320  59.710  51.380  1.00  0.00           C  
ATOM   2902  HB1 SER   176      57.450  59.190  50.410  1.00  0.00           H  
ATOM   2903  HB2 SER   176      57.120  60.790  51.180  1.00  0.00           H  
ATOM   2904  OG  SER   176      56.120  59.400  52.090  1.00  0.00           O  
ATOM   2905  HG1 SER   176      56.310  58.520  52.430  1.00  0.00           H  
ATOM   2906  C   SER   176      58.850  58.270  52.730  1.00  0.00           C  
ATOM   2907  O   SER   176      58.470  57.910  53.840  1.00  0.00           O  
ATOM   2908  N   ILE   177      59.500  57.500  51.880  1.00  0.00           N  
ATOM   2909  HN  ILE   177      59.900  57.770  51.010  1.00  0.00           H  
ATOM   2910  CA  ILE   177      59.800  56.100  52.220  1.00  0.00           C  
ATOM   2911  HA  ILE   177      58.970  55.670  52.760  1.00  0.00           H  
ATOM   2912  CB  ILE   177      60.060  55.210  51.030  1.00  0.00           C  
ATOM   2913  HB  ILE   177      60.940  55.630  50.510  1.00  0.00           H  
ATOM   2914  CG2 ILE   177      60.620  53.890  51.570  1.00  0.00           C  
ATOM   2915 HG21 ILE   177      60.850  53.170  50.750  1.00  0.00           H  
ATOM   2916 HG22 ILE   177      59.980  53.450  52.360  1.00  0.00           H  
ATOM   2917 HG23 ILE   177      61.670  54.000  51.910  1.00  0.00           H  
ATOM   2918  CG1 ILE   177      58.810  55.150  50.100  1.00  0.00           C  
ATOM   2919 HG11 ILE   177      58.840  55.970  49.340  1.00  0.00           H  
ATOM   2920 HG12 ILE   177      57.910  55.130  50.750  1.00  0.00           H  
ATOM   2921  CD  ILE   177      58.720  53.840  49.310  1.00  0.00           C  
ATOM   2922  HD1 ILE   177      58.670  52.950  49.970  1.00  0.00           H  
ATOM   2923  HD2 ILE   177      59.690  53.840  48.770  1.00  0.00           H  
ATOM   2924  HD3 ILE   177      57.860  53.800  48.610  1.00  0.00           H  
ATOM   2925  C   ILE   177      60.930  56.080  53.290  1.00  0.00           C  
ATOM   2926  O   ILE   177      60.860  55.630  54.460  1.00  0.00           O  
ATOM   2927  N   HSD   178      62.110  56.700  52.940  1.00  0.00           N  
ATOM   2928  HN  HSD   178      62.160  57.090  52.020  1.00  0.00           H  
ATOM   2929  CA  HSD   178      63.350  56.470  53.720  1.00  0.00           C  
ATOM   2930  HA  HSD   178      63.190  55.490  54.150  1.00  0.00           H  
ATOM   2931  CB  HSD   178      64.590  56.320  52.740  1.00  0.00           C  
ATOM   2932  HB1 HSD   178      65.530  56.120  53.310  1.00  0.00           H  
ATOM   2933  HB2 HSD   178      64.730  57.310  52.240  1.00  0.00           H  
ATOM   2934  ND1 HSD   178      64.830  53.920  52.140  1.00  0.00           N  
ATOM   2935  HD1 HSD   178      64.970  53.610  53.080  1.00  0.00           H  
ATOM   2936  CG  HSD   178      64.420  55.170  51.780  1.00  0.00           C  
ATOM   2937  CE1 HSD   178      64.880  53.060  51.130  1.00  0.00           C  
ATOM   2938  HE1 HSD   178      65.130  52.000  51.150  1.00  0.00           H  
ATOM   2939  NE2 HSD   178      64.520  53.690  50.040  1.00  0.00           N  
ATOM   2940  CD2 HSD   178      64.200  55.010  50.410  1.00  0.00           C  
ATOM   2941  HD2 HSD   178      64.160  55.670  49.560  1.00  0.00           H  
ATOM   2942  C   HSD   178      63.650  57.490  54.830  1.00  0.00           C  
ATOM   2943  O   HSD   178      64.690  57.470  55.490  1.00  0.00           O  
ATOM   2944  N   TRP   179      62.740  58.530  54.980  1.00  0.00           N  
ATOM   2945  HN  TRP   179      61.870  58.580  54.490  1.00  0.00           H  
ATOM   2946  CA  TRP   179      62.770  59.390  56.210  1.00  0.00           C  
ATOM   2947  HA  TRP   179      63.590  59.020  56.800  1.00  0.00           H  
ATOM   2948  CB  TRP   179      63.150  60.860  55.810  1.00  0.00           C  
ATOM   2949  HB1 TRP   179      62.400  61.210  55.080  1.00  0.00           H  
ATOM   2950  HB2 TRP   179      64.130  60.910  55.280  1.00  0.00           H  
ATOM   2951  CG  TRP   179      63.250  61.790  56.980  1.00  0.00           C  
ATOM   2952  CD1 TRP   179      64.270  61.690  57.910  1.00  0.00           C  
ATOM   2953  HD1 TRP   179      65.040  60.930  57.830  1.00  0.00           H  
ATOM   2954  NE1 TRP   179      64.160  62.710  58.800  1.00  0.00           N  
ATOM   2955  HE1 TRP   179      64.860  62.980  59.430  1.00  0.00           H  
ATOM   2956  CE2 TRP   179      63.060  63.480  58.460  1.00  0.00           C  
ATOM   2957  CD2 TRP   179      62.450  62.900  57.330  1.00  0.00           C  
ATOM   2958  CE3 TRP   179      61.270  63.400  56.910  1.00  0.00           C  
ATOM   2959  HE3 TRP   179      60.660  62.910  56.160  1.00  0.00           H  
ATOM   2960  CZ3 TRP   179      60.780  64.560  57.430  1.00  0.00           C  
ATOM   2961  HZ3 TRP   179      59.880  64.930  56.960  1.00  0.00           H  
ATOM   2962  CZ2 TRP   179      62.580  64.620  59.100  1.00  0.00           C  
ATOM   2963  HZ2 TRP   179      62.990  64.990  60.030  1.00  0.00           H  
ATOM   2964  CH2 TRP   179      61.450  65.180  58.470  1.00  0.00           C  
ATOM   2965  HH2 TRP   179      61.030  66.040  58.980  1.00  0.00           H  
ATOM   2966  C   TRP   179      61.440  59.210  56.990  1.00  0.00           C  
ATOM   2967  O   TRP   179      61.410  58.320  57.830  1.00  0.00           O  
ATOM   2968  N   LYS   180      60.410  60.000  56.730  1.00  0.00           N  
ATOM   2969  HN  LYS   180      60.490  60.530  55.890  1.00  0.00           H  
ATOM   2970  CA  LYS   180      59.140  59.850  57.380  1.00  0.00           C  
ATOM   2971  HA  LYS   180      58.840  58.820  57.260  1.00  0.00           H  
ATOM   2972  CB  LYS   180      59.190  60.260  58.900  1.00  0.00           C  
ATOM   2973  HB1 LYS   180      59.720  61.230  58.850  1.00  0.00           H  
ATOM   2974  HB2 LYS   180      59.840  59.650  59.570  1.00  0.00           H  
ATOM   2975  CG  LYS   180      57.830  60.400  59.690  1.00  0.00           C  
ATOM   2976  HG1 LYS   180      57.370  61.330  59.300  1.00  0.00           H  
ATOM   2977  HG2 LYS   180      58.120  60.620  60.740  1.00  0.00           H  
ATOM   2978  CD  LYS   180      56.840  59.190  59.570  1.00  0.00           C  
ATOM   2979  HD1 LYS   180      56.210  59.460  58.690  1.00  0.00           H  
ATOM   2980  HD2 LYS   180      56.190  59.290  60.460  1.00  0.00           H  
ATOM   2981  CE  LYS   180      57.410  57.720  59.620  1.00  0.00           C  
ATOM   2982  HE1 LYS   180      57.930  57.430  60.550  1.00  0.00           H  
ATOM   2983  HE2 LYS   180      58.130  57.610  58.780  1.00  0.00           H  
ATOM   2984  NZ  LYS   180      56.380  56.700  59.330  1.00  0.00           N  
ATOM   2985  HZ1 LYS   180      56.010  56.340  60.230  1.00  0.00           H  
ATOM   2986  HZ2 LYS   180      56.820  55.880  58.870  1.00  0.00           H  
ATOM   2987  HZ3 LYS   180      55.700  57.130  58.670  1.00  0.00           H  
ATOM   2988  C   LYS   180      58.040  60.630  56.620  1.00  0.00           C  
ATOM   2989  O   LYS   180      58.380  61.690  56.100  1.00  0.00           O  
ATOM   2990  N   GLY   181      56.780  60.220  56.550  1.00  0.00           N  
ATOM   2991  HN  GLY   181      56.570  59.290  56.850  1.00  0.00           H  
ATOM   2992  CA  GLY   181      55.750  61.010  55.960  1.00  0.00           C  
ATOM   2993  HA1 GLY   181      55.790  60.970  54.880  1.00  0.00           H  
ATOM   2994  HA2 GLY   181      55.880  62.040  56.260  1.00  0.00           H  
ATOM   2995  C   GLY   181      54.380  60.520  56.420  1.00  0.00           C  
ATOM   2996  O   GLY   181      54.300  59.440  57.010  1.00  0.00           O  
ATOM   2997  N   PRO   182      53.270  61.140  56.090  1.00  0.00           N  
ATOM   2998  CD  PRO   182      53.280  62.040  54.950  1.00  0.00           C  
ATOM   2999  HD1 PRO   182      53.510  61.470  54.020  1.00  0.00           H  
ATOM   3000  HD2 PRO   182      53.980  62.900  55.040  1.00  0.00           H  
ATOM   3001  CA  PRO   182      51.940  60.610  56.370  1.00  0.00           C  
ATOM   3002  HA  PRO   182      51.720  60.720  57.420  1.00  0.00           H  
ATOM   3003  CB  PRO   182      51.020  61.510  55.530  1.00  0.00           C  
ATOM   3004  HB1 PRO   182      50.320  62.020  56.230  1.00  0.00           H  
ATOM   3005  HB2 PRO   182      50.340  60.840  54.950  1.00  0.00           H  
ATOM   3006  CG  PRO   182      51.850  62.530  54.780  1.00  0.00           C  
ATOM   3007  HG1 PRO   182      51.590  62.520  53.700  1.00  0.00           H  
ATOM   3008  HG2 PRO   182      51.690  63.550  55.200  1.00  0.00           H  
ATOM   3009  C   PRO   182      51.750  59.170  56.030  1.00  0.00           C  
ATOM   3010  O   PRO   182      52.140  58.740  54.950  1.00  0.00           O  
ATOM   3011  N   LEU   183      51.010  58.360  56.870  1.00  0.00           N  
ATOM   3012  HN  LEU   183      50.680  58.820  57.690  1.00  0.00           H  
ATOM   3013  CA  LEU   183      50.700  56.950  56.650  1.00  0.00           C  
ATOM   3014  HA  LEU   183      51.640  56.400  56.690  1.00  0.00           H  
ATOM   3015  CB  LEU   183      49.590  56.390  57.650  1.00  0.00           C  
ATOM   3016  HB1 LEU   183      48.710  57.070  57.630  1.00  0.00           H  
ATOM   3017  HB2 LEU   183      49.980  56.490  58.690  1.00  0.00           H  
ATOM   3018  CG  LEU   183      49.020  55.000  57.380  1.00  0.00           C  
ATOM   3019  HG  LEU   183      48.560  54.960  56.370  1.00  0.00           H  
ATOM   3020  CD1 LEU   183      50.160  54.040  57.470  1.00  0.00           C  
ATOM   3021 HD11 LEU   183      50.860  54.190  56.610  1.00  0.00           H  
ATOM   3022 HD12 LEU   183      49.930  52.960  57.430  1.00  0.00           H  
ATOM   3023 HD13 LEU   183      50.700  54.230  58.420  1.00  0.00           H  
ATOM   3024  CD2 LEU   183      47.960  54.730  58.470  1.00  0.00           C  
ATOM   3025 HD21 LEU   183      47.400  53.810  58.200  1.00  0.00           H  
ATOM   3026 HD22 LEU   183      47.230  55.540  58.660  1.00  0.00           H  
ATOM   3027 HD23 LEU   183      48.580  54.480  59.360  1.00  0.00           H  
ATOM   3028  C   LEU   183      50.120  56.700  55.240  1.00  0.00           C  
ATOM   3029  O   LEU   183      50.530  55.700  54.620  1.00  0.00           O  
ATOM   3030  N   ARG   184      49.210  57.510  54.690  1.00  0.00           N  
ATOM   3031  HN  ARG   184      48.950  58.260  55.300  1.00  0.00           H  
ATOM   3032  CA  ARG   184      48.580  57.290  53.480  1.00  0.00           C  
ATOM   3033  HA  ARG   184      48.330  56.240  53.480  1.00  0.00           H  
ATOM   3034  CB  ARG   184      47.210  58.010  53.390  1.00  0.00           C  
ATOM   3035  HB1 ARG   184      46.730  57.660  52.450  1.00  0.00           H  
ATOM   3036  HB2 ARG   184      47.180  59.120  53.490  1.00  0.00           H  
ATOM   3037  CG  ARG   184      46.240  57.520  54.510  1.00  0.00           C  
ATOM   3038  HG1 ARG   184      45.220  57.970  54.500  1.00  0.00           H  
ATOM   3039  HG2 ARG   184      46.630  57.970  55.450  1.00  0.00           H  
ATOM   3040  CD  ARG   184      46.090  56.030  54.710  1.00  0.00           C  
ATOM   3041  HD1 ARG   184      47.110  55.620  54.930  1.00  0.00           H  
ATOM   3042  HD2 ARG   184      45.670  55.640  53.760  1.00  0.00           H  
ATOM   3043  NE  ARG   184      45.040  55.690  55.710  1.00  0.00           N  
ATOM   3044  HE  ARG   184      44.390  56.430  55.870  1.00  0.00           H  
ATOM   3045  CZ  ARG   184      44.900  54.560  56.340  1.00  0.00           C  
ATOM   3046  NH1 ARG   184      45.520  53.460  55.880  1.00  0.00           N  
ATOM   3047 HH11 ARG   184      46.170  53.610  55.130  1.00  0.00           H  
ATOM   3048 HH12 ARG   184      45.620  52.630  56.420  1.00  0.00           H  
ATOM   3049  NH2 ARG   184      44.280  54.600  57.510  1.00  0.00           N  
ATOM   3050 HH21 ARG   184      44.010  55.510  57.820  1.00  0.00           H  
ATOM   3051 HH22 ARG   184      44.170  53.760  58.040  1.00  0.00           H  
ATOM   3052  C   ARG   184      49.370  57.680  52.220  1.00  0.00           C  
ATOM   3053  O   ARG   184      49.260  57.030  51.150  1.00  0.00           O  
ATOM   3054  N   LEU   185      50.340  58.600  52.290  1.00  0.00           N  
ATOM   3055  HN  LEU   185      50.590  59.020  53.160  1.00  0.00           H  
ATOM   3056  CA  LEU   185      51.290  58.910  51.320  1.00  0.00           C  
ATOM   3057  HA  LEU   185      50.770  58.870  50.380  1.00  0.00           H  
ATOM   3058  CB  LEU   185      52.080  60.300  51.670  1.00  0.00           C  
ATOM   3059  HB1 LEU   185      52.590  60.150  52.650  1.00  0.00           H  
ATOM   3060  HB2 LEU   185      51.310  61.090  51.790  1.00  0.00           H  
ATOM   3061  CG  LEU   185      53.040  60.710  50.500  1.00  0.00           C  
ATOM   3062  HG  LEU   185      53.650  59.850  50.130  1.00  0.00           H  
ATOM   3063  CD1 LEU   185      52.250  61.310  49.260  1.00  0.00           C  
ATOM   3064 HD11 LEU   185      52.050  60.470  48.560  1.00  0.00           H  
ATOM   3065 HD12 LEU   185      52.900  62.090  48.800  1.00  0.00           H  
ATOM   3066 HD13 LEU   185      51.320  61.840  49.550  1.00  0.00           H  
ATOM   3067  CD2 LEU   185      53.990  61.770  51.090  1.00  0.00           C  
ATOM   3068 HD21 LEU   185      54.710  61.190  51.710  1.00  0.00           H  
ATOM   3069 HD22 LEU   185      53.450  62.540  51.670  1.00  0.00           H  
ATOM   3070 HD23 LEU   185      54.600  62.300  50.330  1.00  0.00           H  
ATOM   3071  C   LEU   185      52.280  57.750  51.310  1.00  0.00           C  
ATOM   3072  O   LEU   185      52.650  57.240  50.210  1.00  0.00           O  
ATOM   3073  N   GLN   186      52.720  57.290  52.520  1.00  0.00           N  
ATOM   3074  HN  GLN   186      52.310  57.790  53.280  1.00  0.00           H  
ATOM   3075  CA  GLN   186      53.600  56.140  52.670  1.00  0.00           C  
ATOM   3076  HA  GLN   186      54.490  56.300  52.080  1.00  0.00           H  
ATOM   3077  CB  GLN   186      54.160  56.000  54.170  1.00  0.00           C  
ATOM   3078  HB1 GLN   186      54.480  54.940  54.170  1.00  0.00           H  
ATOM   3079  HB2 GLN   186      53.390  56.250  54.930  1.00  0.00           H  
ATOM   3080  CG  GLN   186      55.440  56.800  54.430  1.00  0.00           C  
ATOM   3081  HG1 GLN   186      55.130  57.870  54.520  1.00  0.00           H  
ATOM   3082  HG2 GLN   186      56.100  56.660  53.550  1.00  0.00           H  
ATOM   3083  CD  GLN   186      56.190  56.430  55.710  1.00  0.00           C  
ATOM   3084  OE1 GLN   186      56.360  57.200  56.650  1.00  0.00           O  
ATOM   3085  NE2 GLN   186      56.740  55.190  55.670  1.00  0.00           N  
ATOM   3086 HE21 GLN   186      57.120  54.860  56.530  1.00  0.00           H  
ATOM   3087 HE22 GLN   186      56.580  54.610  54.870  1.00  0.00           H  
ATOM   3088  C   GLN   186      53.000  54.850  52.080  1.00  0.00           C  
ATOM   3089  O   GLN   186      53.640  54.160  51.270  1.00  0.00           O  
ATOM   3090  N   GLN   187      51.720  54.520  52.310  1.00  0.00           N  
ATOM   3091  HN  GLN   187      51.130  55.080  52.880  1.00  0.00           H  
ATOM   3092  CA  GLN   187      51.040  53.460  51.620  1.00  0.00           C  
ATOM   3093  HA  GLN   187      51.580  52.570  51.890  1.00  0.00           H  
ATOM   3094  CB  GLN   187      49.770  53.100  52.380  1.00  0.00           C  
ATOM   3095  HB1 GLN   187      49.070  52.510  51.760  1.00  0.00           H  
ATOM   3096  HB2 GLN   187      49.190  54.020  52.590  1.00  0.00           H  
ATOM   3097  CG  GLN   187      49.910  52.480  53.820  1.00  0.00           C  
ATOM   3098  HG1 GLN   187      50.500  53.200  54.430  1.00  0.00           H  
ATOM   3099  HG2 GLN   187      50.470  51.540  53.650  1.00  0.00           H  
ATOM   3100  CD  GLN   187      48.530  52.270  54.340  1.00  0.00           C  
ATOM   3101  OE1 GLN   187      47.610  53.060  54.050  1.00  0.00           O  
ATOM   3102  NE2 GLN   187      48.440  51.320  55.320  1.00  0.00           N  
ATOM   3103 HE21 GLN   187      47.550  51.170  55.750  1.00  0.00           H  
ATOM   3104 HE22 GLN   187      49.290  50.980  55.710  1.00  0.00           H  
ATOM   3105  C   GLN   187      50.790  53.590  50.110  1.00  0.00           C  
ATOM   3106  O   GLN   187      51.020  52.640  49.350  1.00  0.00           O  
ATOM   3107  N   ALA   188      50.480  54.860  49.640  1.00  0.00           N  
ATOM   3108  HN  ALA   188      50.350  55.710  50.140  1.00  0.00           H  
ATOM   3109  CA  ALA   188      50.300  55.230  48.250  1.00  0.00           C  
ATOM   3110  HA  ALA   188      49.480  54.610  47.930  1.00  0.00           H  
ATOM   3111  CB  ALA   188      50.130  56.740  48.210  1.00  0.00           C  
ATOM   3112  HB1 ALA   188      51.030  57.250  48.630  1.00  0.00           H  
ATOM   3113  HB2 ALA   188      49.250  57.040  48.820  1.00  0.00           H  
ATOM   3114  HB3 ALA   188      49.870  57.100  47.190  1.00  0.00           H  
ATOM   3115  C   ALA   188      51.550  54.950  47.430  1.00  0.00           C  
ATOM   3116  O   ALA   188      51.410  54.390  46.340  1.00  0.00           O  
ATOM   3117  N   TYR   189      52.760  55.320  47.900  1.00  0.00           N  
ATOM   3118  HN  TYR   189      52.830  55.640  48.840  1.00  0.00           H  
ATOM   3119  CA  TYR   189      53.980  54.820  47.290  1.00  0.00           C  
ATOM   3120  HA  TYR   189      53.930  55.120  46.250  1.00  0.00           H  
ATOM   3121  CB  TYR   189      55.250  55.540  47.990  1.00  0.00           C  
ATOM   3122  HB1 TYR   189      56.200  55.030  47.740  1.00  0.00           H  
ATOM   3123  HB2 TYR   189      54.960  55.530  49.060  1.00  0.00           H  
ATOM   3124  CG  TYR   189      55.390  56.960  47.480  1.00  0.00           C  
ATOM   3125  CD1 TYR   189      55.780  57.230  46.170  1.00  0.00           C  
ATOM   3126  HD1 TYR   189      55.950  56.440  45.450  1.00  0.00           H  
ATOM   3127  CE1 TYR   189      55.960  58.520  45.680  1.00  0.00           C  
ATOM   3128  HE1 TYR   189      56.300  58.670  44.660  1.00  0.00           H  
ATOM   3129  CZ  TYR   189      55.860  59.550  46.510  1.00  0.00           C  
ATOM   3130  OH  TYR   189      56.180  60.820  46.100  1.00  0.00           O  
ATOM   3131  HH  TYR   189      56.710  60.750  45.300  1.00  0.00           H  
ATOM   3132  CD2 TYR   189      55.280  58.100  48.300  1.00  0.00           C  
ATOM   3133  HD2 TYR   189      54.960  58.050  49.330  1.00  0.00           H  
ATOM   3134  CE2 TYR   189      55.490  59.420  47.780  1.00  0.00           C  
ATOM   3135  HE2 TYR   189      55.370  60.320  48.370  1.00  0.00           H  
ATOM   3136  C   TYR   189      54.170  53.300  47.250  1.00  0.00           C  
ATOM   3137  O   TYR   189      54.430  52.710  46.200  1.00  0.00           O  
ATOM   3138  N   LEU   190      53.890  52.590  48.360  1.00  0.00           N  
ATOM   3139  HN  LEU   190      53.840  53.070  49.230  1.00  0.00           H  
ATOM   3140  CA  LEU   190      53.990  51.160  48.420  1.00  0.00           C  
ATOM   3141  HA  LEU   190      55.000  50.860  48.200  1.00  0.00           H  
ATOM   3142  CB  LEU   190      53.750  50.580  49.870  1.00  0.00           C  
ATOM   3143  HB1 LEU   190      53.750  49.480  49.730  1.00  0.00           H  
ATOM   3144  HB2 LEU   190      52.710  50.840  50.180  1.00  0.00           H  
ATOM   3145  CG  LEU   190      54.740  50.830  50.960  1.00  0.00           C  
ATOM   3146  HG  LEU   190      54.800  51.930  51.130  1.00  0.00           H  
ATOM   3147  CD1 LEU   190      54.310  50.140  52.250  1.00  0.00           C  
ATOM   3148 HD11 LEU   190      54.290  49.030  52.160  1.00  0.00           H  
ATOM   3149 HD12 LEU   190      53.310  50.480  52.570  1.00  0.00           H  
ATOM   3150 HD13 LEU   190      55.020  50.320  53.090  1.00  0.00           H  
ATOM   3151  CD2 LEU   190      56.110  50.290  50.460  1.00  0.00           C  
ATOM   3152 HD21 LEU   190      56.520  51.020  49.740  1.00  0.00           H  
ATOM   3153 HD22 LEU   190      56.050  49.380  49.830  1.00  0.00           H  
ATOM   3154 HD23 LEU   190      56.740  50.230  51.380  1.00  0.00           H  
ATOM   3155  C   LEU   190      53.160  50.500  47.410  1.00  0.00           C  
ATOM   3156  O   LEU   190      53.640  49.670  46.580  1.00  0.00           O  
ATOM   3157  N   ILE   191      51.890  50.910  47.390  1.00  0.00           N  
ATOM   3158  HN  ILE   191      51.520  51.640  47.970  1.00  0.00           H  
ATOM   3159  CA  ILE   191      50.920  50.570  46.390  1.00  0.00           C  
ATOM   3160  HA  ILE   191      50.840  49.490  46.380  1.00  0.00           H  
ATOM   3161  CB  ILE   191      49.500  51.190  46.810  1.00  0.00           C  
ATOM   3162  HB  ILE   191      49.560  52.280  46.990  1.00  0.00           H  
ATOM   3163  CG2 ILE   191      48.470  50.720  45.710  1.00  0.00           C  
ATOM   3164 HG21 ILE   191      47.440  50.960  46.040  1.00  0.00           H  
ATOM   3165 HG22 ILE   191      48.450  49.620  45.600  1.00  0.00           H  
ATOM   3166 HG23 ILE   191      48.570  51.210  44.720  1.00  0.00           H  
ATOM   3167  CG1 ILE   191      49.030  50.560  48.160  1.00  0.00           C  
ATOM   3168 HG11 ILE   191      49.870  50.580  48.880  1.00  0.00           H  
ATOM   3169 HG12 ILE   191      48.710  49.500  48.130  1.00  0.00           H  
ATOM   3170  CD  ILE   191      47.800  51.280  48.800  1.00  0.00           C  
ATOM   3171  HD1 ILE   191      46.850  51.110  48.250  1.00  0.00           H  
ATOM   3172  HD2 ILE   191      48.050  52.360  48.700  1.00  0.00           H  
ATOM   3173  HD3 ILE   191      47.710  51.150  49.900  1.00  0.00           H  
ATOM   3174  C   ILE   191      51.280  50.860  44.910  1.00  0.00           C  
ATOM   3175  O   ILE   191      51.100  50.020  44.080  1.00  0.00           O  
ATOM   3176  N   MET   192      51.770  52.010  44.640  1.00  0.00           N  
ATOM   3177  HN  MET   192      51.870  52.690  45.360  1.00  0.00           H  
ATOM   3178  CA  MET   192      52.290  52.360  43.320  1.00  0.00           C  
ATOM   3179  HA  MET   192      51.530  52.180  42.570  1.00  0.00           H  
ATOM   3180  CB  MET   192      52.760  53.820  43.290  1.00  0.00           C  
ATOM   3181  HB1 MET   192      53.450  53.910  42.420  1.00  0.00           H  
ATOM   3182  HB2 MET   192      53.290  53.960  44.250  1.00  0.00           H  
ATOM   3183  CG  MET   192      51.660  54.900  43.020  1.00  0.00           C  
ATOM   3184  HG1 MET   192      52.300  55.790  42.830  1.00  0.00           H  
ATOM   3185  HG2 MET   192      51.190  55.070  44.010  1.00  0.00           H  
ATOM   3186  SD  MET   192      50.580  54.630  41.610  1.00  0.00           S  
ATOM   3187  CE  MET   192      51.750  54.770  40.290  1.00  0.00           C  
ATOM   3188  HE1 MET   192      52.200  53.760  40.230  1.00  0.00           H  
ATOM   3189  HE2 MET   192      52.620  55.450  40.420  1.00  0.00           H  
ATOM   3190  HE3 MET   192      51.380  55.130  39.310  1.00  0.00           H  
ATOM   3191  C   MET   192      53.470  51.550  42.880  1.00  0.00           C  
ATOM   3192  O   MET   192      53.510  50.950  41.790  1.00  0.00           O  
ATOM   3193  N   ILE   193      54.460  51.400  43.770  1.00  0.00           N  
ATOM   3194  HN  ILE   193      54.510  51.970  44.590  1.00  0.00           H  
ATOM   3195  CA  ILE   193      55.550  50.480  43.500  1.00  0.00           C  
ATOM   3196  HA  ILE   193      56.100  50.930  42.690  1.00  0.00           H  
ATOM   3197  CB  ILE   193      56.430  50.400  44.750  1.00  0.00           C  
ATOM   3198  HB  ILE   193      55.760  50.710  45.590  1.00  0.00           H  
ATOM   3199  CG2 ILE   193      57.090  49.010  45.180  1.00  0.00           C  
ATOM   3200 HG21 ILE   193      56.460  48.280  45.730  1.00  0.00           H  
ATOM   3201 HG22 ILE   193      57.800  49.300  45.990  1.00  0.00           H  
ATOM   3202 HG23 ILE   193      57.700  48.550  44.380  1.00  0.00           H  
ATOM   3203  CG1 ILE   193      57.430  51.610  44.730  1.00  0.00           C  
ATOM   3204 HG11 ILE   193      56.970  52.510  44.280  1.00  0.00           H  
ATOM   3205 HG12 ILE   193      58.240  51.320  44.020  1.00  0.00           H  
ATOM   3206  CD  ILE   193      57.990  51.900  46.120  1.00  0.00           C  
ATOM   3207  HD1 ILE   193      58.750  52.700  45.990  1.00  0.00           H  
ATOM   3208  HD2 ILE   193      58.440  50.980  46.570  1.00  0.00           H  
ATOM   3209  HD3 ILE   193      57.100  52.280  46.670  1.00  0.00           H  
ATOM   3210  C   ILE   193      55.180  49.080  43.120  1.00  0.00           C  
ATOM   3211  O   ILE   193      55.790  48.580  42.180  1.00  0.00           O  
ATOM   3212  N   SER   194      54.160  48.550  43.820  1.00  0.00           N  
ATOM   3213  HN  SER   194      53.710  49.070  44.540  1.00  0.00           H  
ATOM   3214  CA  SER   194      53.550  47.250  43.560  1.00  0.00           C  
ATOM   3215  HA  SER   194      54.390  46.570  43.600  1.00  0.00           H  
ATOM   3216  CB  SER   194      52.520  46.890  44.690  1.00  0.00           C  
ATOM   3217  HB1 SER   194      52.190  45.830  44.620  1.00  0.00           H  
ATOM   3218  HB2 SER   194      51.580  47.460  44.820  1.00  0.00           H  
ATOM   3219  OG  SER   194      53.260  46.940  45.910  1.00  0.00           O  
ATOM   3220  HG1 SER   194      53.330  47.870  46.140  1.00  0.00           H  
ATOM   3221  C   SER   194      52.880  47.040  42.240  1.00  0.00           C  
ATOM   3222  O   SER   194      52.920  45.970  41.570  1.00  0.00           O  
ATOM   3223  N   ALA   195      52.080  48.050  41.850  1.00  0.00           N  
ATOM   3224  HN  ALA   195      51.870  48.760  42.520  1.00  0.00           H  
ATOM   3225  CA  ALA   195      51.430  48.010  40.570  1.00  0.00           C  
ATOM   3226  HA  ALA   195      50.850  47.100  40.590  1.00  0.00           H  
ATOM   3227  CB  ALA   195      50.450  49.210  40.520  1.00  0.00           C  
ATOM   3228  HB1 ALA   195      50.960  50.190  40.650  1.00  0.00           H  
ATOM   3229  HB2 ALA   195      49.830  49.220  41.440  1.00  0.00           H  
ATOM   3230  HB3 ALA   195      49.810  49.040  39.630  1.00  0.00           H  
ATOM   3231  C   ALA   195      52.370  48.050  39.370  1.00  0.00           C  
ATOM   3232  O   ALA   195      52.430  47.200  38.470  1.00  0.00           O  
ATOM   3233  N   LEU   196      53.280  49.050  39.450  1.00  0.00           N  
ATOM   3234  HN  LEU   196      53.240  49.750  40.160  1.00  0.00           H  
ATOM   3235  CA  LEU   196      54.320  49.380  38.450  1.00  0.00           C  
ATOM   3236  HA  LEU   196      53.840  49.510  37.480  1.00  0.00           H  
ATOM   3237  CB  LEU   196      55.100  50.650  38.850  1.00  0.00           C  
ATOM   3238  HB1 LEU   196      55.700  50.470  39.770  1.00  0.00           H  
ATOM   3239  HB2 LEU   196      54.260  51.340  39.080  1.00  0.00           H  
ATOM   3240  CG  LEU   196      56.060  51.320  37.900  1.00  0.00           C  
ATOM   3241  HG  LEU   196      56.860  50.640  37.560  1.00  0.00           H  
ATOM   3242  CD1 LEU   196      55.430  51.980  36.680  1.00  0.00           C  
ATOM   3243 HD11 LEU   196      55.010  52.900  37.130  1.00  0.00           H  
ATOM   3244 HD12 LEU   196      54.670  51.280  36.270  1.00  0.00           H  
ATOM   3245 HD13 LEU   196      56.140  52.290  35.880  1.00  0.00           H  
ATOM   3246  CD2 LEU   196      56.790  52.440  38.710  1.00  0.00           C  
ATOM   3247 HD21 LEU   196      57.360  51.910  39.500  1.00  0.00           H  
ATOM   3248 HD22 LEU   196      56.070  53.200  39.070  1.00  0.00           H  
ATOM   3249 HD23 LEU   196      57.540  53.010  38.120  1.00  0.00           H  
ATOM   3250  C   LEU   196      55.310  48.230  38.280  1.00  0.00           C  
ATOM   3251  O   LEU   196      55.700  47.930  37.160  1.00  0.00           O  
ATOM   3252  N   MET   197      55.730  47.550  39.430  1.00  0.00           N  
ATOM   3253  HN  MET   197      55.550  47.870  40.350  1.00  0.00           H  
ATOM   3254  CA  MET   197      56.600  46.380  39.380  1.00  0.00           C  
ATOM   3255  HA  MET   197      57.450  46.630  38.760  1.00  0.00           H  
ATOM   3256  CB  MET   197      57.100  46.060  40.800  1.00  0.00           C  
ATOM   3257  HB1 MET   197      56.260  45.800  41.480  1.00  0.00           H  
ATOM   3258  HB2 MET   197      57.580  46.980  41.200  1.00  0.00           H  
ATOM   3259  CG  MET   197      58.050  44.910  40.970  1.00  0.00           C  
ATOM   3260  HG1 MET   197      57.630  44.050  40.410  1.00  0.00           H  
ATOM   3261  HG2 MET   197      58.100  44.700  42.060  1.00  0.00           H  
ATOM   3262  SD  MET   197      59.760  45.340  40.400  1.00  0.00           S  
ATOM   3263  CE  MET   197      60.330  43.710  40.990  1.00  0.00           C  
ATOM   3264  HE1 MET   197      61.430  43.620  41.120  1.00  0.00           H  
ATOM   3265  HE2 MET   197      60.120  42.930  40.220  1.00  0.00           H  
ATOM   3266  HE3 MET   197      59.820  43.560  41.960  1.00  0.00           H  
ATOM   3267  C   MET   197      55.860  45.260  38.750  1.00  0.00           C  
ATOM   3268  O   MET   197      56.530  44.530  38.090  1.00  0.00           O  
ATOM   3269  N   ALA   198      54.530  45.140  38.910  1.00  0.00           N  
ATOM   3270  HN  ALA   198      54.130  45.710  39.620  1.00  0.00           H  
ATOM   3271  CA  ALA   198      53.570  44.160  38.350  1.00  0.00           C  
ATOM   3272  HA  ALA   198      54.080  43.210  38.450  1.00  0.00           H  
ATOM   3273  CB  ALA   198      52.280  43.930  39.030  1.00  0.00           C  
ATOM   3274  HB1 ALA   198      51.690  43.220  38.410  1.00  0.00           H  
ATOM   3275  HB2 ALA   198      51.640  44.820  39.210  1.00  0.00           H  
ATOM   3276  HB3 ALA   198      52.450  43.540  40.060  1.00  0.00           H  
ATOM   3277  C   ALA   198      53.460  44.340  36.790  1.00  0.00           C  
ATOM   3278  O   ALA   198      53.630  43.340  36.060  1.00  0.00           O  
ATOM   3279  N   LEU   199      53.200  45.540  36.300  1.00  0.00           N  
ATOM   3280  HN  LEU   199      53.260  46.230  37.020  1.00  0.00           H  
ATOM   3281  CA  LEU   199      53.080  45.930  34.930  1.00  0.00           C  
ATOM   3282  HA  LEU   199      52.240  45.440  34.470  1.00  0.00           H  
ATOM   3283  CB  LEU   199      52.890  47.440  34.850  1.00  0.00           C  
ATOM   3284  HB1 LEU   199      53.260  48.040  33.990  1.00  0.00           H  
ATOM   3285  HB2 LEU   199      53.400  47.950  35.690  1.00  0.00           H  
ATOM   3286  CG  LEU   199      51.360  47.660  35.070  1.00  0.00           C  
ATOM   3287  HG  LEU   199      50.880  47.100  35.890  1.00  0.00           H  
ATOM   3288  CD1 LEU   199      51.180  49.120  35.340  1.00  0.00           C  
ATOM   3289 HD11 LEU   199      50.130  49.390  35.580  1.00  0.00           H  
ATOM   3290 HD12 LEU   199      51.460  49.640  34.390  1.00  0.00           H  
ATOM   3291 HD13 LEU   199      51.790  49.520  36.180  1.00  0.00           H  
ATOM   3292  CD2 LEU   199      50.540  47.410  33.840  1.00  0.00           C  
ATOM   3293 HD21 LEU   199      50.900  48.070  33.020  1.00  0.00           H  
ATOM   3294 HD22 LEU   199      49.500  47.680  34.100  1.00  0.00           H  
ATOM   3295 HD23 LEU   199      50.630  46.390  33.410  1.00  0.00           H  
ATOM   3296  C   LEU   199      54.270  45.420  34.040  1.00  0.00           C  
ATOM   3297  O   LEU   199      54.020  45.000  32.880  1.00  0.00           O  
ATOM   3298  N   VAL   200      55.530  45.380  34.480  1.00  0.00           N  
ATOM   3299  HN  VAL   200      55.840  45.800  35.330  1.00  0.00           H  
ATOM   3300  CA  VAL   200      56.620  44.790  33.740  1.00  0.00           C  
ATOM   3301  HA  VAL   200      56.700  45.310  32.800  1.00  0.00           H  
ATOM   3302  CB  VAL   200      57.950  45.000  34.430  1.00  0.00           C  
ATOM   3303  HB  VAL   200      57.920  44.360  35.330  1.00  0.00           H  
ATOM   3304  CG1 VAL   200      59.060  44.520  33.500  1.00  0.00           C  
ATOM   3305 HG11 VAL   200      59.110  45.060  32.530  1.00  0.00           H  
ATOM   3306 HG12 VAL   200      58.990  43.420  33.350  1.00  0.00           H  
ATOM   3307 HG13 VAL   200      60.070  44.650  33.950  1.00  0.00           H  
ATOM   3308  CG2 VAL   200      58.290  46.430  34.880  1.00  0.00           C  
ATOM   3309 HG21 VAL   200      59.180  46.370  35.540  1.00  0.00           H  
ATOM   3310 HG22 VAL   200      57.450  46.680  35.560  1.00  0.00           H  
ATOM   3311 HG23 VAL   200      58.350  47.180  34.060  1.00  0.00           H  
ATOM   3312  C   VAL   200      56.440  43.300  33.480  1.00  0.00           C  
ATOM   3313  O   VAL   200      56.480  42.900  32.310  1.00  0.00           O  
ATOM   3314  N   PHE   201      56.020  42.500  34.500  1.00  0.00           N  
ATOM   3315  HN  PHE   201      55.780  42.950  35.360  1.00  0.00           H  
ATOM   3316  CA  PHE   201      55.660  41.120  34.330  1.00  0.00           C  
ATOM   3317  HA  PHE   201      56.500  40.590  33.900  1.00  0.00           H  
ATOM   3318  CB  PHE   201      55.250  40.400  35.740  1.00  0.00           C  
ATOM   3319  HB1 PHE   201      54.740  39.450  35.460  1.00  0.00           H  
ATOM   3320  HB2 PHE   201      54.540  41.030  36.310  1.00  0.00           H  
ATOM   3321  CG  PHE   201      56.490  40.280  36.620  1.00  0.00           C  
ATOM   3322  CD1 PHE   201      57.440  39.200  36.560  1.00  0.00           C  
ATOM   3323  HD1 PHE   201      57.300  38.560  35.700  1.00  0.00           H  
ATOM   3324  CE1 PHE   201      58.440  39.120  37.470  1.00  0.00           C  
ATOM   3325  HE1 PHE   201      59.180  38.330  37.410  1.00  0.00           H  
ATOM   3326  CZ  PHE   201      58.540  40.080  38.540  1.00  0.00           C  
ATOM   3327  HZ  PHE   201      59.450  40.050  39.120  1.00  0.00           H  
ATOM   3328  CD2 PHE   201      56.680  41.240  37.670  1.00  0.00           C  
ATOM   3329  HD2 PHE   201      56.010  42.080  37.740  1.00  0.00           H  
ATOM   3330  CE2 PHE   201      57.680  41.150  38.680  1.00  0.00           C  
ATOM   3331  HE2 PHE   201      57.720  41.880  39.470  1.00  0.00           H  
ATOM   3332  C   PHE   201      54.500  40.920  33.350  1.00  0.00           C  
ATOM   3333  O   PHE   201      54.520  39.970  32.610  1.00  0.00           O  
ATOM   3334  N   ILE   202      53.450  41.750  33.450  1.00  0.00           N  
ATOM   3335  HN  ILE   202      53.380  42.390  34.210  1.00  0.00           H  
ATOM   3336  CA  ILE   202      52.290  41.760  32.560  1.00  0.00           C  
ATOM   3337  HA  ILE   202      51.760  40.810  32.570  1.00  0.00           H  
ATOM   3338  CB  ILE   202      51.370  42.870  33.040  1.00  0.00           C  
ATOM   3339  HB  ILE   202      51.970  43.790  33.200  1.00  0.00           H  
ATOM   3340  CG2 ILE   202      50.330  43.260  32.020  1.00  0.00           C  
ATOM   3341 HG21 ILE   202      49.780  44.140  32.420  1.00  0.00           H  
ATOM   3342 HG22 ILE   202      49.650  42.390  31.880  1.00  0.00           H  
ATOM   3343 HG23 ILE   202      50.660  43.680  31.040  1.00  0.00           H  
ATOM   3344  CG1 ILE   202      50.720  42.450  34.420  1.00  0.00           C  
ATOM   3345 HG11 ILE   202      51.500  41.950  35.030  1.00  0.00           H  
ATOM   3346 HG12 ILE   202      50.070  41.660  34.010  1.00  0.00           H  
ATOM   3347  CD  ILE   202      50.070  43.560  35.330  1.00  0.00           C  
ATOM   3348  HD1 ILE   202      49.190  43.940  34.760  1.00  0.00           H  
ATOM   3349  HD2 ILE   202      50.750  44.440  35.350  1.00  0.00           H  
ATOM   3350  HD3 ILE   202      49.810  43.180  36.340  1.00  0.00           H  
ATOM   3351  C   ILE   202      52.710  41.990  31.130  1.00  0.00           C  
ATOM   3352  O   ILE   202      52.240  41.380  30.160  1.00  0.00           O  
ATOM   3353  N   LYS   203      53.640  42.970  30.870  1.00  0.00           N  
ATOM   3354  HN  LYS   203      54.040  43.490  31.620  1.00  0.00           H  
ATOM   3355  CA  LYS   203      54.290  43.270  29.620  1.00  0.00           C  
ATOM   3356  HA  LYS   203      53.500  43.410  28.900  1.00  0.00           H  
ATOM   3357  CB  LYS   203      55.070  44.570  29.780  1.00  0.00           C  
ATOM   3358  HB1 LYS   203      55.800  44.370  30.590  1.00  0.00           H  
ATOM   3359  HB2 LYS   203      54.400  45.360  30.170  1.00  0.00           H  
ATOM   3360  CG  LYS   203      55.950  44.960  28.520  1.00  0.00           C  
ATOM   3361  HG1 LYS   203      56.800  44.250  28.480  1.00  0.00           H  
ATOM   3362  HG2 LYS   203      56.400  45.960  28.690  1.00  0.00           H  
ATOM   3363  CD  LYS   203      55.180  45.040  27.220  1.00  0.00           C  
ATOM   3364  HD1 LYS   203      54.400  45.800  27.430  1.00  0.00           H  
ATOM   3365  HD2 LYS   203      54.670  44.100  26.930  1.00  0.00           H  
ATOM   3366  CE  LYS   203      55.960  45.490  25.950  1.00  0.00           C  
ATOM   3367  HE1 LYS   203      56.640  44.670  25.620  1.00  0.00           H  
ATOM   3368  HE2 LYS   203      56.570  46.400  26.130  1.00  0.00           H  
ATOM   3369  NZ  LYS   203      55.130  45.680  24.830  1.00  0.00           N  
ATOM   3370  HZ1 LYS   203      54.340  45.040  25.030  1.00  0.00           H  
ATOM   3371  HZ2 LYS   203      55.650  45.420  23.970  1.00  0.00           H  
ATOM   3372  HZ3 LYS   203      54.700  46.610  24.660  1.00  0.00           H  
ATOM   3373  C   LYS   203      55.170  42.070  29.080  1.00  0.00           C  
ATOM   3374  O   LYS   203      55.290  41.870  27.890  1.00  0.00           O  
ATOM   3375  N   TYR   204      55.810  41.300  29.940  1.00  0.00           N  
ATOM   3376  HN  TYR   204      55.860  41.570  30.900  1.00  0.00           H  
ATOM   3377  CA  TYR   204      56.690  40.220  29.420  1.00  0.00           C  
ATOM   3378  HA  TYR   204      56.740  40.290  28.340  1.00  0.00           H  
ATOM   3379  CB  TYR   204      58.190  40.480  29.870  1.00  0.00           C  
ATOM   3380  HB1 TYR   204      58.900  39.770  29.400  1.00  0.00           H  
ATOM   3381  HB2 TYR   204      58.280  40.550  30.980  1.00  0.00           H  
ATOM   3382  CG  TYR   204      58.560  41.790  29.220  1.00  0.00           C  
ATOM   3383  CD1 TYR   204      58.870  42.890  30.020  1.00  0.00           C  
ATOM   3384  HD1 TYR   204      58.860  42.730  31.090  1.00  0.00           H  
ATOM   3385  CE1 TYR   204      59.390  44.030  29.450  1.00  0.00           C  
ATOM   3386  HE1 TYR   204      59.400  44.860  30.140  1.00  0.00           H  
ATOM   3387  CZ  TYR   204      59.540  44.210  28.080  1.00  0.00           C  
ATOM   3388  OH  TYR   204      59.850  45.460  27.550  1.00  0.00           O  
ATOM   3389  HH  TYR   204      59.770  45.370  26.600  1.00  0.00           H  
ATOM   3390  CD2 TYR   204      58.850  41.890  27.810  1.00  0.00           C  
ATOM   3391  HD2 TYR   204      58.750  40.990  27.230  1.00  0.00           H  
ATOM   3392  CE2 TYR   204      59.370  43.130  27.340  1.00  0.00           C  
ATOM   3393  HE2 TYR   204      59.430  43.310  26.270  1.00  0.00           H  
ATOM   3394  C   TYR   204      56.270  38.780  29.740  1.00  0.00           C  
ATOM   3395  O   TYR   204      57.040  37.890  29.500  1.00  0.00           O  
ATOM   3396  N   LEU   205      55.010  38.490  30.160  1.00  0.00           N  
ATOM   3397  HN  LEU   205      54.440  39.310  30.180  1.00  0.00           H  
ATOM   3398  CA  LEU   205      54.500  37.160  30.420  1.00  0.00           C  
ATOM   3399  HA  LEU   205      55.310  36.470  30.230  1.00  0.00           H  
ATOM   3400  CB  LEU   205      54.150  36.840  31.890  1.00  0.00           C  
ATOM   3401  HB1 LEU   205      53.530  35.910  31.930  1.00  0.00           H  
ATOM   3402  HB2 LEU   205      53.580  37.670  32.350  1.00  0.00           H  
ATOM   3403  CG  LEU   205      55.280  36.580  32.850  1.00  0.00           C  
ATOM   3404  HG  LEU   205      56.040  37.370  32.670  1.00  0.00           H  
ATOM   3405  CD1 LEU   205      54.870  36.650  34.290  1.00  0.00           C  
ATOM   3406 HD11 LEU   205      54.260  37.530  34.600  1.00  0.00           H  
ATOM   3407 HD12 LEU   205      55.820  36.540  34.860  1.00  0.00           H  
ATOM   3408 HD13 LEU   205      54.260  35.730  34.420  1.00  0.00           H  
ATOM   3409  CD2 LEU   205      56.060  35.300  32.480  1.00  0.00           C  
ATOM   3410 HD21 LEU   205      55.440  34.380  32.570  1.00  0.00           H  
ATOM   3411 HD22 LEU   205      56.860  34.990  33.190  1.00  0.00           H  
ATOM   3412 HD23 LEU   205      56.550  35.240  31.480  1.00  0.00           H  
ATOM   3413  C   LEU   205      53.340  36.800  29.400  1.00  0.00           C  
ATOM   3414  O   LEU   205      52.170  37.060  29.700  1.00  0.00           O  
ATOM   3415  N   PRO   206      53.720  36.020  28.360  1.00  0.00           N  
ATOM   3416  CD  PRO   206      55.030  36.180  27.650  1.00  0.00           C  
ATOM   3417  HD1 PRO   206      55.770  35.670  28.290  1.00  0.00           H  
ATOM   3418  HD2 PRO   206      55.440  37.190  27.450  1.00  0.00           H  
ATOM   3419  CA  PRO   206      52.790  35.110  27.670  1.00  0.00           C  
ATOM   3420  HA  PRO   206      52.060  35.730  27.190  1.00  0.00           H  
ATOM   3421  CB  PRO   206      53.780  34.390  26.710  1.00  0.00           C  
ATOM   3422  HB1 PRO   206      53.260  33.860  25.880  1.00  0.00           H  
ATOM   3423  HB2 PRO   206      54.330  33.540  27.170  1.00  0.00           H  
ATOM   3424  CG  PRO   206      54.850  35.410  26.300  1.00  0.00           C  
ATOM   3425  HG1 PRO   206      55.790  35.040  25.830  1.00  0.00           H  
ATOM   3426  HG2 PRO   206      54.380  36.120  25.580  1.00  0.00           H  
ATOM   3427  C   PRO   206      52.080  34.240  28.660  1.00  0.00           C  
ATOM   3428  O   PRO   206      52.570  33.860  29.690  1.00  0.00           O  
ATOM   3429  N   GLU   207      50.770  33.960  28.360  1.00  0.00           N  
ATOM   3430  HN  GLU   207      50.420  34.450  27.560  1.00  0.00           H  
ATOM   3431  CA  GLU   207      49.850  33.470  29.330  1.00  0.00           C  
ATOM   3432  HA  GLU   207      49.690  34.170  30.140  1.00  0.00           H  
ATOM   3433  CB  GLU   207      48.410  33.330  28.780  1.00  0.00           C  
ATOM   3434  HB1 GLU   207      47.670  32.920  29.500  1.00  0.00           H  
ATOM   3435  HB2 GLU   207      48.460  32.580  27.950  1.00  0.00           H  
ATOM   3436  CG  GLU   207      47.670  34.600  28.380  1.00  0.00           C  
ATOM   3437  HG1 GLU   207      47.520  35.380  29.150  1.00  0.00           H  
ATOM   3438  HG2 GLU   207      46.650  34.270  28.110  1.00  0.00           H  
ATOM   3439  CD  GLU   207      48.150  35.130  27.120  1.00  0.00           C  
ATOM   3440  OE1 GLU   207      49.160  35.920  27.080  1.00  0.00           O  
ATOM   3441  OE2 GLU   207      47.650  34.740  26.030  1.00  0.00           O  
ATOM   3442  C   GLU   207      50.190  32.090  29.810  1.00  0.00           C  
ATOM   3443  O   GLU   207      50.060  31.800  30.950  1.00  0.00           O  
ATOM   3444  N   TRP   208      50.730  31.150  28.940  1.00  0.00           N  
ATOM   3445  HN  TRP   208      50.880  31.460  28.000  1.00  0.00           H  
ATOM   3446  CA  TRP   208      51.150  29.830  29.340  1.00  0.00           C  
ATOM   3447  HA  TRP   208      50.420  29.370  29.990  1.00  0.00           H  
ATOM   3448  CB  TRP   208      51.390  28.910  28.140  1.00  0.00           C  
ATOM   3449  HB1 TRP   208      51.890  28.050  28.620  1.00  0.00           H  
ATOM   3450  HB2 TRP   208      52.180  29.200  27.410  1.00  0.00           H  
ATOM   3451  CG  TRP   208      50.170  28.530  27.330  1.00  0.00           C  
ATOM   3452  CD1 TRP   208      48.870  29.020  27.240  1.00  0.00           C  
ATOM   3453  HD1 TRP   208      48.560  29.760  27.960  1.00  0.00           H  
ATOM   3454  NE1 TRP   208      48.090  28.240  26.420  1.00  0.00           N  
ATOM   3455  HE1 TRP   208      47.160  28.290  26.160  1.00  0.00           H  
ATOM   3456  CE2 TRP   208      48.860  27.260  25.940  1.00  0.00           C  
ATOM   3457  CD2 TRP   208      50.160  27.460  26.380  1.00  0.00           C  
ATOM   3458  CE3 TRP   208      51.170  26.600  25.810  1.00  0.00           C  
ATOM   3459  HE3 TRP   208      52.140  26.730  26.270  1.00  0.00           H  
ATOM   3460  CZ3 TRP   208      50.820  25.580  25.000  1.00  0.00           C  
ATOM   3461  HZ3 TRP   208      51.550  24.890  24.600  1.00  0.00           H  
ATOM   3462  CZ2 TRP   208      48.510  26.180  25.150  1.00  0.00           C  
ATOM   3463  HZ2 TRP   208      47.470  26.000  24.940  1.00  0.00           H  
ATOM   3464  CH2 TRP   208      49.490  25.340  24.690  1.00  0.00           C  
ATOM   3465  HH2 TRP   208      49.170  24.480  24.130  1.00  0.00           H  
ATOM   3466  C   TRP   208      52.410  29.870  30.240  1.00  0.00           C  
ATOM   3467  O   TRP   208      52.480  29.160  31.180  1.00  0.00           O  
ATOM   3468  N   THR   209      53.310  30.810  30.000  1.00  0.00           N  
ATOM   3469  HN  THR   209      53.210  31.500  29.280  1.00  0.00           H  
ATOM   3470  CA  THR   209      54.420  31.110  30.970  1.00  0.00           C  
ATOM   3471  HA  THR   209      54.900  30.140  31.090  1.00  0.00           H  
ATOM   3472  CB  THR   209      55.540  32.000  30.440  1.00  0.00           C  
ATOM   3473  HB  THR   209      55.340  33.080  30.280  1.00  0.00           H  
ATOM   3474  OG1 THR   209      56.130  31.430  29.310  1.00  0.00           O  
ATOM   3475  HG1 THR   209      55.440  31.580  28.660  1.00  0.00           H  
ATOM   3476  CG2 THR   209      56.680  31.900  31.490  1.00  0.00           C  
ATOM   3477 HG21 THR   209      56.750  30.830  31.780  1.00  0.00           H  
ATOM   3478 HG22 THR   209      56.310  32.310  32.450  1.00  0.00           H  
ATOM   3479 HG23 THR   209      57.640  32.400  31.240  1.00  0.00           H  
ATOM   3480  C   THR   209      53.820  31.550  32.250  1.00  0.00           C  
ATOM   3481  O   THR   209      54.280  31.120  33.340  1.00  0.00           O  
ATOM   3482  N   ALA   210      52.820  32.440  32.230  1.00  0.00           N  
ATOM   3483  HN  ALA   210      52.570  32.970  31.430  1.00  0.00           H  
ATOM   3484  CA  ALA   210      52.110  32.940  33.440  1.00  0.00           C  
ATOM   3485  HA  ALA   210      52.890  33.210  34.130  1.00  0.00           H  
ATOM   3486  CB  ALA   210      51.160  34.110  33.110  1.00  0.00           C  
ATOM   3487  HB1 ALA   210      50.330  33.790  32.460  1.00  0.00           H  
ATOM   3488  HB2 ALA   210      51.770  34.920  32.650  1.00  0.00           H  
ATOM   3489  HB3 ALA   210      50.630  34.440  34.030  1.00  0.00           H  
ATOM   3490  C   ALA   210      51.300  31.950  34.290  1.00  0.00           C  
ATOM   3491  O   ALA   210      51.490  31.890  35.510  1.00  0.00           O  
ATOM   3492  N   TRP   211      50.460  31.110  33.600  1.00  0.00           N  
ATOM   3493  HN  TRP   211      50.270  31.310  32.640  1.00  0.00           H  
ATOM   3494  CA  TRP   211      49.720  30.050  34.340  1.00  0.00           C  
ATOM   3495  HA  TRP   211      49.270  30.510  35.210  1.00  0.00           H  
ATOM   3496  CB  TRP   211      48.790  29.350  33.430  1.00  0.00           C  
ATOM   3497  HB1 TRP   211      48.040  28.820  34.060  1.00  0.00           H  
ATOM   3498  HB2 TRP   211      49.280  28.480  32.960  1.00  0.00           H  
ATOM   3499  CG  TRP   211      47.990  30.110  32.430  1.00  0.00           C  
ATOM   3500  CD1 TRP   211      47.640  29.820  31.100  1.00  0.00           C  
ATOM   3501  HD1 TRP   211      48.000  28.910  30.650  1.00  0.00           H  
ATOM   3502  NE1 TRP   211      46.750  30.720  30.630  1.00  0.00           N  
ATOM   3503  HE1 TRP   211      46.100  30.650  29.910  1.00  0.00           H  
ATOM   3504  CE2 TRP   211      46.550  31.700  31.530  1.00  0.00           C  
ATOM   3505  CD2 TRP   211      47.390  31.410  32.670  1.00  0.00           C  
ATOM   3506  CE3 TRP   211      47.300  32.250  33.810  1.00  0.00           C  
ATOM   3507  HE3 TRP   211      47.800  31.960  34.720  1.00  0.00           H  
ATOM   3508  CZ3 TRP   211      46.490  33.380  33.740  1.00  0.00           C  
ATOM   3509  HZ3 TRP   211      46.370  34.040  34.590  1.00  0.00           H  
ATOM   3510  CZ2 TRP   211      45.640  32.670  31.520  1.00  0.00           C  
ATOM   3511  HZ2 TRP   211      44.910  32.870  30.760  1.00  0.00           H  
ATOM   3512  CH2 TRP   211      45.630  33.540  32.660  1.00  0.00           C  
ATOM   3513  HH2 TRP   211      44.910  34.340  32.680  1.00  0.00           H  
ATOM   3514  C   TRP   211      50.690  28.980  34.970  1.00  0.00           C  
ATOM   3515  O   TRP   211      50.410  28.470  36.050  1.00  0.00           O  
ATOM   3516  N   LEU   212      51.840  28.650  34.320  1.00  0.00           N  
ATOM   3517  HN  LEU   212      52.030  28.980  33.400  1.00  0.00           H  
ATOM   3518  CA  LEU   212      52.900  27.870  34.960  1.00  0.00           C  
ATOM   3519  HA  LEU   212      52.470  26.920  35.240  1.00  0.00           H  
ATOM   3520  CB  LEU   212      53.990  27.550  33.920  1.00  0.00           C  
ATOM   3521  HB1 LEU   212      54.520  28.450  33.550  1.00  0.00           H  
ATOM   3522  HB2 LEU   212      53.490  26.990  33.090  1.00  0.00           H  
ATOM   3523  CG  LEU   212      55.200  26.620  34.420  1.00  0.00           C  
ATOM   3524  HG  LEU   212      55.850  27.160  35.150  1.00  0.00           H  
ATOM   3525  CD1 LEU   212      54.610  25.370  35.180  1.00  0.00           C  
ATOM   3526 HD11 LEU   212      54.040  25.730  36.060  1.00  0.00           H  
ATOM   3527 HD12 LEU   212      55.390  24.640  35.490  1.00  0.00           H  
ATOM   3528 HD13 LEU   212      54.000  24.770  34.470  1.00  0.00           H  
ATOM   3529  CD2 LEU   212      56.070  26.310  33.200  1.00  0.00           C  
ATOM   3530 HD21 LEU   212      55.650  25.600  32.460  1.00  0.00           H  
ATOM   3531 HD22 LEU   212      57.050  25.900  33.530  1.00  0.00           H  
ATOM   3532 HD23 LEU   212      56.420  27.210  32.650  1.00  0.00           H  
ATOM   3533  C   LEU   212      53.440  28.670  36.190  1.00  0.00           C  
ATOM   3534  O   LEU   212      53.390  28.090  37.280  1.00  0.00           O  
ATOM   3535  N   ILE   213      53.960  29.900  36.020  1.00  0.00           N  
ATOM   3536  HN  ILE   213      53.950  30.430  35.170  1.00  0.00           H  
ATOM   3537  CA  ILE   213      54.540  30.680  37.170  1.00  0.00           C  
ATOM   3538  HA  ILE   213      55.310  29.990  37.490  1.00  0.00           H  
ATOM   3539  CB  ILE   213      55.130  31.970  36.650  1.00  0.00           C  
ATOM   3540  HB  ILE   213      54.400  32.480  35.980  1.00  0.00           H  
ATOM   3541  CG2 ILE   213      55.460  32.850  37.850  1.00  0.00           C  
ATOM   3542 HG21 ILE   213      54.520  33.280  38.260  1.00  0.00           H  
ATOM   3543 HG22 ILE   213      56.080  33.730  37.610  1.00  0.00           H  
ATOM   3544 HG23 ILE   213      55.790  32.280  38.740  1.00  0.00           H  
ATOM   3545  CG1 ILE   213      56.450  31.720  35.830  1.00  0.00           C  
ATOM   3546 HG11 ILE   213      56.860  32.670  35.440  1.00  0.00           H  
ATOM   3547 HG12 ILE   213      56.270  31.060  34.950  1.00  0.00           H  
ATOM   3548  CD  ILE   213      57.530  30.970  36.720  1.00  0.00           C  
ATOM   3549  HD1 ILE   213      57.640  31.570  37.650  1.00  0.00           H  
ATOM   3550  HD2 ILE   213      58.500  31.000  36.180  1.00  0.00           H  
ATOM   3551  HD3 ILE   213      57.430  29.910  37.030  1.00  0.00           H  
ATOM   3552  C   ILE   213      53.650  30.870  38.300  1.00  0.00           C  
ATOM   3553  O   ILE   213      54.080  30.690  39.410  1.00  0.00           O  
ATOM   3554  N   LEU   214      52.460  31.280  38.140  1.00  0.00           N  
ATOM   3555  HN  LEU   214      52.230  31.430  37.180  1.00  0.00           H  
ATOM   3556  CA  LEU   214      51.510  31.510  39.240  1.00  0.00           C  
ATOM   3557  HA  LEU   214      52.070  32.160  39.890  1.00  0.00           H  
ATOM   3558  CB  LEU   214      50.300  32.280  38.720  1.00  0.00           C  
ATOM   3559  HB1 LEU   214      49.620  32.570  39.560  1.00  0.00           H  
ATOM   3560  HB2 LEU   214      49.730  31.690  37.970  1.00  0.00           H  
ATOM   3561  CG  LEU   214      50.650  33.640  38.040  1.00  0.00           C  
ATOM   3562  HG  LEU   214      51.450  33.550  37.270  1.00  0.00           H  
ATOM   3563  CD1 LEU   214      49.410  34.110  37.290  1.00  0.00           C  
ATOM   3564 HD11 LEU   214      49.120  33.290  36.600  1.00  0.00           H  
ATOM   3565 HD12 LEU   214      49.580  35.020  36.660  1.00  0.00           H  
ATOM   3566 HD13 LEU   214      48.540  34.370  37.930  1.00  0.00           H  
ATOM   3567  CD2 LEU   214      51.080  34.740  39.030  1.00  0.00           C  
ATOM   3568 HD21 LEU   214      52.060  34.530  39.520  1.00  0.00           H  
ATOM   3569 HD22 LEU   214      50.330  34.870  39.840  1.00  0.00           H  
ATOM   3570 HD23 LEU   214      51.220  35.690  38.480  1.00  0.00           H  
ATOM   3571  C   LEU   214      51.100  30.260  40.110  1.00  0.00           C  
ATOM   3572  O   LEU   214      51.110  30.150  41.330  1.00  0.00           O  
ATOM   3573  N   ALA   215      50.720  29.190  39.390  1.00  0.00           N  
ATOM   3574  HN  ALA   215      50.690  29.200  38.390  1.00  0.00           H  
ATOM   3575  CA  ALA   215      50.780  27.920  40.000  1.00  0.00           C  
ATOM   3576  HA  ALA   215      50.040  27.930  40.780  1.00  0.00           H  
ATOM   3577  CB  ALA   215      50.300  26.800  39.090  1.00  0.00           C  
ATOM   3578  HB1 ALA   215      49.340  27.080  38.600  1.00  0.00           H  
ATOM   3579  HB2 ALA   215      50.210  25.770  39.490  1.00  0.00           H  
ATOM   3580  HB3 ALA   215      51.150  26.680  38.380  1.00  0.00           H  
ATOM   3581  C   ALA   215      52.170  27.510  40.680  1.00  0.00           C  
ATOM   3582  O   ALA   215      52.180  27.030  41.760  1.00  0.00           O  
ATOM   3583  N   VAL   216      53.280  27.710  40.080  1.00  0.00           N  
ATOM   3584  HN  VAL   216      53.200  28.050  39.150  1.00  0.00           H  
ATOM   3585  CA  VAL   216      54.590  27.430  40.560  1.00  0.00           C  
ATOM   3586  HA  VAL   216      54.740  26.420  40.900  1.00  0.00           H  
ATOM   3587  CB  VAL   216      55.730  27.470  39.470  1.00  0.00           C  
ATOM   3588  HB  VAL   216      55.680  28.420  38.900  1.00  0.00           H  
ATOM   3589  CG1 VAL   216      57.180  27.330  40.050  1.00  0.00           C  
ATOM   3590 HG11 VAL   216      57.940  26.970  39.320  1.00  0.00           H  
ATOM   3591 HG12 VAL   216      57.110  26.570  40.860  1.00  0.00           H  
ATOM   3592 HG13 VAL   216      57.500  28.300  40.480  1.00  0.00           H  
ATOM   3593  CG2 VAL   216      55.570  26.200  38.520  1.00  0.00           C  
ATOM   3594 HG21 VAL   216      54.530  26.220  38.130  1.00  0.00           H  
ATOM   3595 HG22 VAL   216      55.740  25.250  39.090  1.00  0.00           H  
ATOM   3596 HG23 VAL   216      56.220  26.210  37.620  1.00  0.00           H  
ATOM   3597  C   VAL   216      54.940  28.360  41.760  1.00  0.00           C  
ATOM   3598  O   VAL   216      55.520  27.860  42.690  1.00  0.00           O  
ATOM   3599  N   ILE   217      54.650  29.730  41.770  1.00  0.00           N  
ATOM   3600  HN  ILE   217      54.300  30.170  40.940  1.00  0.00           H  
ATOM   3601  CA  ILE   217      54.710  30.490  43.020  1.00  0.00           C  
ATOM   3602  HA  ILE   217      55.700  30.320  43.420  1.00  0.00           H  
ATOM   3603  CB  ILE   217      54.350  32.060  42.820  1.00  0.00           C  
ATOM   3604  HB  ILE   217      53.470  32.020  42.150  1.00  0.00           H  
ATOM   3605  CG2 ILE   217      54.150  32.890  44.090  1.00  0.00           C  
ATOM   3606 HG21 ILE   217      55.160  33.080  44.530  1.00  0.00           H  
ATOM   3607 HG22 ILE   217      53.440  32.300  44.710  1.00  0.00           H  
ATOM   3608 HG23 ILE   217      53.790  33.880  43.740  1.00  0.00           H  
ATOM   3609  CG1 ILE   217      55.380  32.710  41.830  1.00  0.00           C  
ATOM   3610 HG11 ILE   217      55.060  33.740  41.570  1.00  0.00           H  
ATOM   3611 HG12 ILE   217      55.330  32.220  40.840  1.00  0.00           H  
ATOM   3612  CD  ILE   217      56.800  32.690  42.450  1.00  0.00           C  
ATOM   3613  HD1 ILE   217      57.130  31.670  42.730  1.00  0.00           H  
ATOM   3614  HD2 ILE   217      56.800  33.310  43.380  1.00  0.00           H  
ATOM   3615  HD3 ILE   217      57.560  33.160  41.800  1.00  0.00           H  
ATOM   3616  C   ILE   217      53.780  29.920  44.060  1.00  0.00           C  
ATOM   3617  O   ILE   217      54.130  29.810  45.240  1.00  0.00           O  
ATOM   3618  N   SER   218      52.490  29.520  43.740  1.00  0.00           N  
ATOM   3619  HN  SER   218      52.180  29.610  42.800  1.00  0.00           H  
ATOM   3620  CA  SER   218      51.590  28.960  44.740  1.00  0.00           C  
ATOM   3621  HA  SER   218      51.340  29.730  45.460  1.00  0.00           H  
ATOM   3622  CB  SER   218      50.190  28.610  44.160  1.00  0.00           C  
ATOM   3623  HB1 SER   218      49.450  28.070  44.790  1.00  0.00           H  
ATOM   3624  HB2 SER   218      50.350  27.840  43.370  1.00  0.00           H  
ATOM   3625  OG  SER   218      49.620  29.750  43.560  1.00  0.00           O  
ATOM   3626  HG1 SER   218      50.170  29.930  42.790  1.00  0.00           H  
ATOM   3627  C   SER   218      52.050  27.710  45.520  1.00  0.00           C  
ATOM   3628  O   SER   218      52.060  27.650  46.760  1.00  0.00           O  
ATOM   3629  N   VAL   219      52.430  26.670  44.780  1.00  0.00           N  
ATOM   3630  HN  VAL   219      52.370  26.560  43.790  1.00  0.00           H  
ATOM   3631  CA  VAL   219      53.010  25.470  45.450  1.00  0.00           C  
ATOM   3632  HA  VAL   219      52.410  25.180  46.300  1.00  0.00           H  
ATOM   3633  CB  VAL   219      53.100  24.330  44.460  1.00  0.00           C  
ATOM   3634  HB  VAL   219      52.140  24.250  43.900  1.00  0.00           H  
ATOM   3635  CG1 VAL   219      54.230  24.510  43.500  1.00  0.00           C  
ATOM   3636 HG11 VAL   219      55.220  24.740  43.960  1.00  0.00           H  
ATOM   3637 HG12 VAL   219      53.950  25.340  42.820  1.00  0.00           H  
ATOM   3638 HG13 VAL   219      54.380  23.560  42.940  1.00  0.00           H  
ATOM   3639  CG2 VAL   219      53.410  23.000  45.120  1.00  0.00           C  
ATOM   3640 HG21 VAL   219      52.740  22.840  45.990  1.00  0.00           H  
ATOM   3641 HG22 VAL   219      54.430  23.120  45.550  1.00  0.00           H  
ATOM   3642 HG23 VAL   219      53.410  22.130  44.430  1.00  0.00           H  
ATOM   3643  C   VAL   219      54.310  25.880  46.120  1.00  0.00           C  
ATOM   3644  O   VAL   219      54.570  25.340  47.190  1.00  0.00           O  
ATOM   3645  N   TYR   220      55.150  26.770  45.600  1.00  0.00           N  
ATOM   3646  HN  TYR   220      54.910  27.220  44.740  1.00  0.00           H  
ATOM   3647  CA  TYR   220      56.390  27.270  46.230  1.00  0.00           C  
ATOM   3648  HA  TYR   220      56.860  26.370  46.600  1.00  0.00           H  
ATOM   3649  CB  TYR   220      57.410  28.080  45.350  1.00  0.00           C  
ATOM   3650  HB1 TYR   220      56.920  28.810  44.670  1.00  0.00           H  
ATOM   3651  HB2 TYR   220      57.840  27.380  44.600  1.00  0.00           H  
ATOM   3652  CG  TYR   220      58.580  28.750  46.110  1.00  0.00           C  
ATOM   3653  CD1 TYR   220      59.570  28.010  46.780  1.00  0.00           C  
ATOM   3654  HD1 TYR   220      59.640  26.940  46.860  1.00  0.00           H  
ATOM   3655  CE1 TYR   220      60.740  28.690  47.230  1.00  0.00           C  
ATOM   3656  HE1 TYR   220      61.620  28.170  47.610  1.00  0.00           H  
ATOM   3657  CZ  TYR   220      60.870  30.110  47.220  1.00  0.00           C  
ATOM   3658  OH  TYR   220      61.960  30.710  47.840  1.00  0.00           O  
ATOM   3659  HH  TYR   220      61.960  31.640  47.610  1.00  0.00           H  
ATOM   3660  CD2 TYR   220      58.770  30.160  45.950  1.00  0.00           C  
ATOM   3661  HD2 TYR   220      57.930  30.740  45.600  1.00  0.00           H  
ATOM   3662  CE2 TYR   220      59.810  30.760  46.560  1.00  0.00           C  
ATOM   3663  HE2 TYR   220      59.790  31.840  46.500  1.00  0.00           H  
ATOM   3664  C   TYR   220      56.080  27.990  47.530  1.00  0.00           C  
ATOM   3665  O   TYR   220      56.710  27.700  48.520  1.00  0.00           O  
ATOM   3666  N   ASP   221      55.100  28.940  47.570  1.00  0.00           N  
ATOM   3667  HN  ASP   221      54.680  29.210  46.710  1.00  0.00           H  
ATOM   3668  CA  ASP   221      54.760  29.770  48.810  1.00  0.00           C  
ATOM   3669  HA  ASP   221      55.670  30.170  49.220  1.00  0.00           H  
ATOM   3670  CB  ASP   221      53.770  31.000  48.550  1.00  0.00           C  
ATOM   3671  HB1 ASP   221      52.710  30.600  48.430  1.00  0.00           H  
ATOM   3672  HB2 ASP   221      54.110  31.370  47.570  1.00  0.00           H  
ATOM   3673  CG  ASP   221      53.920  32.130  49.580  1.00  0.00           C  
ATOM   3674  OD1 ASP   221      52.910  33.010  49.670  1.00  0.00           O  
ATOM   3675  OD2 ASP   221      54.990  32.290  50.180  1.00  0.00           O  
ATOM   3676  HD2 ASP   221      54.910  33.600  51.130  1.00  0.00           H  
ATOM   3677  C   ASP   221      54.080  28.930  49.880  1.00  0.00           C  
ATOM   3678  O   ASP   221      54.360  29.010  51.100  1.00  0.00           O  
ATOM   3679  N   LEU   222      53.320  27.920  49.420  1.00  0.00           N  
ATOM   3680  HN  LEU   222      52.860  27.970  48.420  1.00  0.00           H  
ATOM   3681  CA  LEU   222      52.780  26.950  50.320  1.00  0.00           C  
ATOM   3682  HA  LEU   222      52.260  27.490  51.130  1.00  0.00           H  
ATOM   3683  CB  LEU   222      51.700  26.160  49.550  1.00  0.00           C  
ATOM   3684  HB1 LEU   222      52.090  25.450  48.960  1.00  0.00           H  
ATOM   3685  HB2 LEU   222      51.140  26.870  48.960  1.00  0.00           H  
ATOM   3686  CG  LEU   222      50.610  25.490  50.390  1.00  0.00           C  
ATOM   3687  HG  LEU   222      51.010  24.570  50.880  1.00  0.00           H  
ATOM   3688  CD1 LEU   222      50.000  26.360  51.470  1.00  0.00           C  
ATOM   3689 HD11 LEU   222      49.910  27.420  51.140  1.00  0.00           H  
ATOM   3690 HD12 LEU   222      50.750  26.330  52.290  1.00  0.00           H  
ATOM   3691 HD13 LEU   222      49.110  25.840  51.870  1.00  0.00           H  
ATOM   3692  CD2 LEU   222      49.500  25.130  49.390  1.00  0.00           C  
ATOM   3693 HD21 LEU   222      48.710  24.590  49.970  1.00  0.00           H  
ATOM   3694 HD22 LEU   222      49.900  24.510  48.560  1.00  0.00           H  
ATOM   3695 HD23 LEU   222      49.070  26.000  48.850  1.00  0.00           H  
ATOM   3696  C   LEU   222      53.820  25.950  50.930  1.00  0.00           C  
ATOM   3697  O   LEU   222      53.850  25.660  52.140  1.00  0.00           O  
ATOM   3698  N   VAL   223      54.750  25.370  50.140  1.00  0.00           N  
ATOM   3699  HN  VAL   223      54.730  25.660  49.070  1.00  0.00           H  
ATOM   3700  CA  VAL   223      55.730  24.410  50.670  1.00  0.00           C  
ATOM   3701  HA  VAL   223      55.220  23.700  51.350  1.00  0.00           H  
ATOM   3702  CB  VAL   223      56.410  23.570  49.560  1.00  0.00           C  
ATOM   3703  HB  VAL   223      56.940  24.140  48.930  1.00  0.00           H  
ATOM   3704  CG1 VAL   223      57.490  22.610  50.120  1.00  0.00           C  
ATOM   3705 HG11 VAL   223      58.330  23.130  50.550  1.00  0.00           H  
ATOM   3706 HG12 VAL   223      57.860  22.070  49.230  1.00  0.00           H  
ATOM   3707 HG13 VAL   223      57.020  21.990  50.910  1.00  0.00           H  
ATOM   3708  CG2 VAL   223      55.340  22.640  49.070  1.00  0.00           C  
ATOM   3709 HG21 VAL   223      55.720  22.010  48.240  1.00  0.00           H  
ATOM   3710 HG22 VAL   223      54.390  23.110  48.730  1.00  0.00           H  
ATOM   3711 HG23 VAL   223      55.060  21.930  49.880  1.00  0.00           H  
ATOM   3712  C   VAL   223      56.770  25.140  51.630  1.00  0.00           C  
ATOM   3713  O   VAL   223      57.040  24.840  52.790  1.00  0.00           O  
ATOM   3714  N   ALA   224      57.350  26.240  51.060  1.00  0.00           N  
ATOM   3715  HN  ALA   224      57.210  26.560  50.000  1.00  0.00           H  
ATOM   3716  CA  ALA   224      58.310  27.100  51.660  1.00  0.00           C  
ATOM   3717  HA  ALA   224      59.170  26.430  51.860  1.00  0.00           H  
ATOM   3718  CB  ALA   224      58.770  28.170  50.630  1.00  0.00           C  
ATOM   3719  HB1 ALA   224      59.100  27.700  49.820  1.00  0.00           H  
ATOM   3720  HB2 ALA   224      59.630  28.710  51.000  1.00  0.00           H  
ATOM   3721  HB3 ALA   224      57.930  28.880  50.450  1.00  0.00           H  
ATOM   3722  C   ALA   224      57.920  27.790  53.020  1.00  0.00           C  
ATOM   3723  O   ALA   224      58.820  27.820  53.850  1.00  0.00           O  
ATOM   3724  N   VAL   225      56.680  28.400  53.150  1.00  0.00           N  
ATOM   3725  HN  VAL   225      56.050  28.420  52.240  1.00  0.00           H  
ATOM   3726  CA  VAL   225      56.280  29.120  54.440  1.00  0.00           C  
ATOM   3727  HA  VAL   225      57.250  29.500  54.810  1.00  0.00           H  
ATOM   3728  CB  VAL   225      55.200  30.170  54.250  1.00  0.00           C  
ATOM   3729  HB  VAL   225      54.340  29.760  53.940  1.00  0.00           H  
ATOM   3730  CG1 VAL   225      54.960  30.990  55.520  1.00  0.00           C  
ATOM   3731 HG11 VAL   225      54.330  30.490  56.240  1.00  0.00           H  
ATOM   3732 HG12 VAL   225      54.410  31.890  55.170  1.00  0.00           H  
ATOM   3733 HG13 VAL   225      55.860  31.340  56.060  1.00  0.00           H  
ATOM   3734  CG2 VAL   225      55.740  31.180  53.190  1.00  0.00           C  
ATOM   3735 HG21 VAL   225      56.770  31.490  53.470  1.00  0.00           H  
ATOM   3736 HG22 VAL   225      55.100  32.090  53.110  1.00  0.00           H  
ATOM   3737 HG23 VAL   225      55.670  30.740  52.170  1.00  0.00           H  
ATOM   3738  C   VAL   225      55.760  28.220  55.510  1.00  0.00           C  
ATOM   3739  O   VAL   225      55.930  28.420  56.730  1.00  0.00           O  
ATOM   3740  N   LEU   226      55.120  27.120  55.110  1.00  0.00           N  
ATOM   3741  HN  LEU   226      54.980  26.840  54.050  1.00  0.00           H  
ATOM   3742  CA  LEU   226      54.660  26.160  56.160  1.00  0.00           C  
ATOM   3743  HA  LEU   226      54.360  26.720  57.070  1.00  0.00           H  
ATOM   3744  CB  LEU   226      53.370  25.440  55.640  1.00  0.00           C  
ATOM   3745  HB1 LEU   226      52.950  24.960  56.410  1.00  0.00           H  
ATOM   3746  HB2 LEU   226      53.570  24.750  54.840  1.00  0.00           H  
ATOM   3747  CG  LEU   226      52.230  26.440  55.240  1.00  0.00           C  
ATOM   3748  HG  LEU   226      52.580  26.980  54.330  1.00  0.00           H  
ATOM   3749  CD1 LEU   226      50.910  25.730  54.810  1.00  0.00           C  
ATOM   3750 HD11 LEU   226      51.070  24.990  53.990  1.00  0.00           H  
ATOM   3751 HD12 LEU   226      50.120  26.440  54.470  1.00  0.00           H  
ATOM   3752 HD13 LEU   226      50.540  25.260  55.740  1.00  0.00           H  
ATOM   3753  CD2 LEU   226      51.870  27.460  56.290  1.00  0.00           C  
ATOM   3754 HD21 LEU   226      51.100  28.170  55.930  1.00  0.00           H  
ATOM   3755 HD22 LEU   226      52.740  28.070  56.620  1.00  0.00           H  
ATOM   3756 HD23 LEU   226      51.290  26.990  57.120  1.00  0.00           H  
ATOM   3757  C   LEU   226      55.570  25.090  56.590  1.00  0.00           C  
ATOM   3758  O   LEU   226      55.440  24.600  57.710  1.00  0.00           O  
ATOM   3759  N   CYS   227      56.530  24.640  55.730  1.00  0.00           N  
ATOM   3760  HN  CYS   227      56.690  25.120  54.740  1.00  0.00           H  
ATOM   3761  CA  CYS   227      57.410  23.550  56.190  1.00  0.00           C  
ATOM   3762  HA  CYS   227      56.780  22.970  56.900  1.00  0.00           H  
ATOM   3763  CB  CYS   227      57.930  22.660  54.980  1.00  0.00           C  
ATOM   3764  HB1 CYS   227      58.470  21.880  55.280  1.00  0.00           H  
ATOM   3765  HB2 CYS   227      58.470  23.310  54.300  1.00  0.00           H  
ATOM   3766  SG  CYS   227      56.440  21.860  54.300  1.00  0.00           S  
ATOM   3767  HG1 CYS   227      55.710  22.660  54.540  1.00  0.00           H  
ATOM   3768  C   CYS   227      58.660  24.070  56.980  1.00  0.00           C  
ATOM   3769  O   CYS   227      59.290  25.080  56.640  1.00  0.00           O  
ATOM   3770  N   PRO   228      59.110  23.430  58.070  1.00  0.00           N  
ATOM   3771  CD  PRO   228      58.720  22.070  58.500  1.00  0.00           C  
ATOM   3772  HD1 PRO   228      58.870  21.370  57.650  1.00  0.00           H  
ATOM   3773  HD2 PRO   228      57.660  22.130  58.820  1.00  0.00           H  
ATOM   3774  CA  PRO   228      59.810  24.130  59.150  1.00  0.00           C  
ATOM   3775  HA  PRO   228      59.190  25.030  59.330  1.00  0.00           H  
ATOM   3776  CB  PRO   228      59.690  23.230  60.370  1.00  0.00           C  
ATOM   3777  HB1 PRO   228      58.710  23.420  60.850  1.00  0.00           H  
ATOM   3778  HB2 PRO   228      60.470  23.210  61.160  1.00  0.00           H  
ATOM   3779  CG  PRO   228      59.650  21.840  59.650  1.00  0.00           C  
ATOM   3780  HG1 PRO   228      60.890  21.620  59.220  1.00  0.00           H  
ATOM   3781  HG2 PRO   228      59.350  21.000  60.250  1.00  0.00           H  
ATOM   3782  C   PRO   228      61.250  24.470  58.870  1.00  0.00           C  
ATOM   3783  O   PRO   228      61.800  25.260  59.630  1.00  0.00           O  
ATOM   3784  N   LYS   229      61.880  23.950  57.810  1.00  0.00           N  
ATOM   3785  HN  LYS   229      61.470  23.070  57.290  1.00  0.00           H  
ATOM   3786  CA  LYS   229      63.150  24.460  57.330  1.00  0.00           C  
ATOM   3787  HA  LYS   229      63.500  25.270  58.000  1.00  0.00           H  
ATOM   3788  CB  LYS   229      64.230  23.350  57.360  1.00  0.00           C  
ATOM   3789  HB1 LYS   229      65.150  23.600  57.080  1.00  0.00           H  
ATOM   3790  HB2 LYS   229      64.030  22.530  56.690  1.00  0.00           H  
ATOM   3791  CG  LYS   229      64.360  22.770  58.800  1.00  0.00           C  
ATOM   3792  HG1 LYS   229      64.800  21.750  58.820  1.00  0.00           H  
ATOM   3793  HG2 LYS   229      63.410  22.610  59.350  1.00  0.00           H  
ATOM   3794  CD  LYS   229      65.290  23.660  59.600  1.00  0.00           C  
ATOM   3795  HD1 LYS   229      65.040  24.730  59.470  1.00  0.00           H  
ATOM   3796  HD2 LYS   229      66.270  23.620  59.070  1.00  0.00           H  
ATOM   3797  CE  LYS   229      65.550  23.330  61.080  1.00  0.00           C  
ATOM   3798  HE1 LYS   229      64.580  23.220  61.610  1.00  0.00           H  
ATOM   3799  HE2 LYS   229      66.140  24.030  61.700  1.00  0.00           H  
ATOM   3800  NZ  LYS   229      66.130  22.010  61.260  1.00  0.00           N  
ATOM   3801  HZ1 LYS   229      66.920  22.080  62.050  1.00  0.00           H  
ATOM   3802  HZ2 LYS   229      66.630  21.990  60.270  1.00  0.00           H  
ATOM   3803  HZ3 LYS   229      65.530  21.190  61.460  1.00  0.00           H  
ATOM   3804  C   LYS   229      63.070  25.040  55.920  1.00  0.00           C  
ATOM   3805  O   LYS   229      64.020  25.050  55.180  1.00  0.00           O  
ATOM   3806  N   GLY   230      61.770  25.360  55.480  1.00  0.00           N  
ATOM   3807  HN  GLY   230      60.960  25.180  56.110  1.00  0.00           H  
ATOM   3808  CA  GLY   230      61.460  25.820  54.160  1.00  0.00           C  
ATOM   3809  HA1 GLY   230      60.450  26.020  54.020  1.00  0.00           H  
ATOM   3810  HA2 GLY   230      61.790  25.050  53.620  1.00  0.00           H  
ATOM   3811  C   GLY   230      62.180  27.110  53.820  1.00  0.00           C  
ATOM   3812  O   GLY   230      62.500  27.780  54.830  1.00  0.00           O  
ATOM   3813  N   PRO   231      62.490  27.600  52.620  1.00  0.00           N  
ATOM   3814  CD  PRO   231      62.640  26.660  51.480  1.00  0.00           C  
ATOM   3815  HD1 PRO   231      61.650  26.460  51.010  1.00  0.00           H  
ATOM   3816  HD2 PRO   231      62.970  25.650  51.830  1.00  0.00           H  
ATOM   3817  CA  PRO   231      63.390  28.800  52.520  1.00  0.00           C  
ATOM   3818  HA  PRO   231      64.300  28.610  53.080  1.00  0.00           H  
ATOM   3819  CB  PRO   231      63.490  28.880  51.000  1.00  0.00           C  
ATOM   3820  HB1 PRO   231      64.320  29.560  50.700  1.00  0.00           H  
ATOM   3821  HB2 PRO   231      62.630  29.370  50.490  1.00  0.00           H  
ATOM   3822  CG  PRO   231      63.580  27.330  50.530  1.00  0.00           C  
ATOM   3823  HG1 PRO   231      63.460  27.040  49.500  1.00  0.00           H  
ATOM   3824  HG2 PRO   231      64.520  27.010  50.940  1.00  0.00           H  
ATOM   3825  C   PRO   231      62.760  30.050  53.080  1.00  0.00           C  
ATOM   3826  O   PRO   231      63.300  30.700  53.990  1.00  0.00           O  
ATOM   3827  N   LEU   232      61.580  30.330  52.640  1.00  0.00           N  
ATOM   3828  HN  LEU   232      61.140  29.700  51.830  1.00  0.00           H  
ATOM   3829  CA  LEU   232      60.810  31.370  53.260  1.00  0.00           C  
ATOM   3830  HA  LEU   232      61.310  32.360  53.220  1.00  0.00           H  
ATOM   3831  CB  LEU   232      59.580  31.630  52.370  1.00  0.00           C  
ATOM   3832  HB1 LEU   232      58.930  32.260  52.770  1.00  0.00           H  
ATOM   3833  HB2 LEU   232      59.190  30.620  52.320  1.00  0.00           H  
ATOM   3834  CG  LEU   232      59.930  32.010  50.900  1.00  0.00           C  
ATOM   3835  HG  LEU   232      60.810  31.450  50.520  1.00  0.00           H  
ATOM   3836  CD1 LEU   232      58.770  31.700  49.930  1.00  0.00           C  
ATOM   3837 HD11 LEU   232      57.810  31.780  50.470  1.00  0.00           H  
ATOM   3838 HD12 LEU   232      59.010  30.800  49.320  1.00  0.00           H  
ATOM   3839 HD13 LEU   232      58.790  32.370  49.040  1.00  0.00           H  
ATOM   3840  CD2 LEU   232      60.250  33.480  50.830  1.00  0.00           C  
ATOM   3841 HD21 LEU   232      61.040  33.970  51.440  1.00  0.00           H  
ATOM   3842 HD22 LEU   232      59.240  33.930  50.830  1.00  0.00           H  
ATOM   3843 HD23 LEU   232      60.630  33.550  49.790  1.00  0.00           H  
ATOM   3844  C   LEU   232      60.490  31.220  54.720  1.00  0.00           C  
ATOM   3845  O   LEU   232      60.560  32.170  55.470  1.00  0.00           O  
ATOM   3846  N   ARG   233      60.140  30.020  55.180  1.00  0.00           N  
ATOM   3847  HN  ARG   233      60.020  29.140  54.510  1.00  0.00           H  
ATOM   3848  CA  ARG   233      59.970  29.780  56.670  1.00  0.00           C  
ATOM   3849  HA  ARG   233      59.210  30.480  57.070  1.00  0.00           H  
ATOM   3850  CB  ARG   233      59.370  28.350  56.900  1.00  0.00           C  
ATOM   3851  HB1 ARG   233      60.020  27.640  56.630  1.00  0.00           H  
ATOM   3852  HB2 ARG   233      58.520  28.270  56.240  1.00  0.00           H  
ATOM   3853  CG  ARG   233      59.030  27.970  58.360  1.00  0.00           C  
ATOM   3854  HG1 ARG   233      59.950  27.680  58.910  1.00  0.00           H  
ATOM   3855  HG2 ARG   233      58.360  27.080  58.280  1.00  0.00           H  
ATOM   3856  CD  ARG   233      58.260  29.110  59.120  1.00  0.00           C  
ATOM   3857  HD1 ARG   233      57.510  29.600  58.450  1.00  0.00           H  
ATOM   3858  HD2 ARG   233      58.910  29.950  59.440  1.00  0.00           H  
ATOM   3859  NE  ARG   233      57.680  28.640  60.410  1.00  0.00           N  
ATOM   3860  HE  ARG   233      58.010  29.050  61.390  1.00  0.00           H  
ATOM   3861  CZ  ARG   233      56.450  28.090  60.510  1.00  0.00           C  
ATOM   3862  NH1 ARG   233      55.800  27.820  59.430  1.00  0.00           N  
ATOM   3863 HH11 ARG   233      56.100  28.070  58.390  1.00  0.00           H  
ATOM   3864 HH12 ARG   233      54.880  27.430  59.460  1.00  0.00           H  
ATOM   3865  NH2 ARG   233      55.940  27.830  61.700  1.00  0.00           N  
ATOM   3866 HH21 ARG   233      56.520  27.860  62.510  1.00  0.00           H  
ATOM   3867 HH22 ARG   233      55.150  27.220  61.790  1.00  0.00           H  
ATOM   3868  C   ARG   233      61.260  30.130  57.370  1.00  0.00           C  
ATOM   3869  O   ARG   233      61.150  30.760  58.360  1.00  0.00           O  
ATOM   3870  N   MET   234      62.430  29.770  56.900  1.00  0.00           N  
ATOM   3871  HN  MET   234      62.630  29.090  56.190  1.00  0.00           H  
ATOM   3872  CA  MET   234      63.690  30.200  57.580  1.00  0.00           C  
ATOM   3873  HA  MET   234      63.700  29.900  58.530  1.00  0.00           H  
ATOM   3874  CB  MET   234      64.870  29.610  56.820  1.00  0.00           C  
ATOM   3875  HB1 MET   234      65.730  30.010  57.100  1.00  0.00           H  
ATOM   3876  HB2 MET   234      64.850  29.710  55.740  1.00  0.00           H  
ATOM   3877  CG  MET   234      64.890  28.050  56.900  1.00  0.00           C  
ATOM   3878  HG1 MET   234      65.390  27.610  56.010  1.00  0.00           H  
ATOM   3879  HG2 MET   234      63.850  27.670  56.950  1.00  0.00           H  
ATOM   3880  SD  MET   234      65.830  27.460  58.340  1.00  0.00           S  
ATOM   3881  CE  MET   234      67.390  27.280  57.530  1.00  0.00           C  
ATOM   3882  HE1 MET   234      67.670  28.240  57.060  1.00  0.00           H  
ATOM   3883  HE2 MET   234      67.240  26.550  56.710  1.00  0.00           H  
ATOM   3884  HE3 MET   234      68.230  26.870  58.130  1.00  0.00           H  
ATOM   3885  C   MET   234      63.820  31.730  57.660  1.00  0.00           C  
ATOM   3886  O   MET   234      64.340  32.300  58.630  1.00  0.00           O  
ATOM   3887  N   LEU   235      63.260  32.390  56.620  1.00  0.00           N  
ATOM   3888  HN  LEU   235      62.850  31.740  55.820  1.00  0.00           H  
ATOM   3889  CA  LEU   235      63.330  33.850  56.550  1.00  0.00           C  
ATOM   3890  HA  LEU   235      64.390  34.120  56.750  1.00  0.00           H  
ATOM   3891  CB  LEU   235      62.940  34.360  55.180  1.00  0.00           C  
ATOM   3892  HB1 LEU   235      61.970  34.230  54.970  1.00  0.00           H  
ATOM   3893  HB2 LEU   235      63.560  33.790  54.500  1.00  0.00           H  
ATOM   3894  CG  LEU   235      63.070  35.910  54.950  1.00  0.00           C  
ATOM   3895  HG  LEU   235      62.330  36.350  55.670  1.00  0.00           H  
ATOM   3896  CD1 LEU   235      64.430  36.480  55.080  1.00  0.00           C  
ATOM   3897 HD11 LEU   235      64.990  36.140  55.980  1.00  0.00           H  
ATOM   3898 HD12 LEU   235      64.230  37.560  55.230  1.00  0.00           H  
ATOM   3899 HD13 LEU   235      65.150  36.300  54.260  1.00  0.00           H  
ATOM   3900  CD2 LEU   235      62.560  36.130  53.560  1.00  0.00           C  
ATOM   3901 HD21 LEU   235      62.430  37.220  53.410  1.00  0.00           H  
ATOM   3902 HD22 LEU   235      61.540  35.710  53.390  1.00  0.00           H  
ATOM   3903 HD23 LEU   235      63.270  35.760  52.790  1.00  0.00           H  
ATOM   3904  C   LEU   235      62.410  34.290  57.630  1.00  0.00           C  
ATOM   3905  O   LEU   235      62.810  35.070  58.480  1.00  0.00           O  
ATOM   3906  N   VAL   236      61.160  33.730  57.700  1.00  0.00           N  
ATOM   3907  HN  VAL   236      60.870  32.940  56.960  1.00  0.00           H  
ATOM   3908  CA  VAL   236      60.120  34.000  58.660  1.00  0.00           C  
ATOM   3909  HA  VAL   236      60.040  35.100  58.550  1.00  0.00           H  
ATOM   3910  CB  VAL   236      58.850  33.270  58.360  1.00  0.00           C  
ATOM   3911  HB  VAL   236      59.060  32.300  58.250  1.00  0.00           H  
ATOM   3912  CG1 VAL   236      57.770  33.370  59.510  1.00  0.00           C  
ATOM   3913 HG11 VAL   236      57.570  34.350  59.910  1.00  0.00           H  
ATOM   3914 HG12 VAL   236      58.050  32.650  60.310  1.00  0.00           H  
ATOM   3915 HG13 VAL   236      56.850  32.890  59.100  1.00  0.00           H  
ATOM   3916  CG2 VAL   236      58.090  33.870  57.160  1.00  0.00           C  
ATOM   3917 HG21 VAL   236      57.000  33.640  57.100  1.00  0.00           H  
ATOM   3918 HG22 VAL   236      58.530  33.540  56.200  1.00  0.00           H  
ATOM   3919 HG23 VAL   236      58.180  34.970  57.100  1.00  0.00           H  
ATOM   3920  C   VAL   236      60.610  33.830  60.110  1.00  0.00           C  
ATOM   3921  O   VAL   236      60.340  34.700  60.910  1.00  0.00           O  
ATOM   3922  N   GLU   237      61.280  32.680  60.380  1.00  0.00           N  
ATOM   3923  HN  GLU   237      61.430  31.990  59.520  1.00  0.00           H  
ATOM   3924  CA  GLU   237      61.820  32.410  61.710  1.00  0.00           C  
ATOM   3925  HA  GLU   237      60.940  32.380  62.400  1.00  0.00           H  
ATOM   3926  CB  GLU   237      62.440  30.940  61.740  1.00  0.00           C  
ATOM   3927  HB1 GLU   237      62.850  30.830  62.640  1.00  0.00           H  
ATOM   3928  HB2 GLU   237      63.190  30.820  60.970  1.00  0.00           H  
ATOM   3929  CG  GLU   237      61.380  29.810  61.590  1.00  0.00           C  
ATOM   3930  HG1 GLU   237      61.820  28.810  61.380  1.00  0.00           H  
ATOM   3931  HG2 GLU   237      60.690  30.040  60.750  1.00  0.00           H  
ATOM   3932  CD  GLU   237      60.540  29.590  62.810  1.00  0.00           C  
ATOM   3933  OE1 GLU   237      59.280  29.420  62.570  1.00  0.00           O  
ATOM   3934  OE2 GLU   237      60.980  29.630  63.970  1.00  0.00           O  
ATOM   3935  C   GLU   237      62.950  33.360  62.090  1.00  0.00           C  
ATOM   3936  O   GLU   237      62.980  33.840  63.260  1.00  0.00           O  
ATOM   3937  N   THR   238      63.910  33.730  61.160  1.00  0.00           N  
ATOM   3938  HN  THR   238      63.750  33.370  60.120  1.00  0.00           H  
ATOM   3939  CA  THR   238      64.870  34.810  61.400  1.00  0.00           C  
ATOM   3940  HA  THR   238      65.450  34.520  62.300  1.00  0.00           H  
ATOM   3941  CB  THR   238      65.900  34.910  60.360  1.00  0.00           C  
ATOM   3942  HB  THR   238      65.610  35.360  59.520  1.00  0.00           H  
ATOM   3943  OG1 THR   238      66.390  33.630  59.920  1.00  0.00           O  
ATOM   3944  HG1 THR   238      65.610  33.110  59.400  1.00  0.00           H  
ATOM   3945  CG2 THR   238      67.070  35.720  60.880  1.00  0.00           C  
ATOM   3946 HG21 THR   238      67.860  35.740  60.100  1.00  0.00           H  
ATOM   3947 HG22 THR   238      67.440  35.400  61.710  1.00  0.00           H  
ATOM   3948 HG23 THR   238      66.740  36.760  61.100  1.00  0.00           H  
ATOM   3949  C   THR   238      64.180  36.160  61.610  1.00  0.00           C  
ATOM   3950  O   THR   238      64.380  36.920  62.590  1.00  0.00           O  
ATOM   3951  N   ALA   239      63.240  36.530  60.640  1.00  0.00           N  
ATOM   3952  HN  ALA   239      63.000  35.820  59.830  1.00  0.00           H  
ATOM   3953  CA  ALA   239      62.560  37.800  60.640  1.00  0.00           C  
ATOM   3954  HA  ALA   239      63.370  38.540  60.760  1.00  0.00           H  
ATOM   3955  CB  ALA   239      61.950  38.060  59.200  1.00  0.00           C  
ATOM   3956  HB1 ALA   239      61.170  37.480  59.000  1.00  0.00           H  
ATOM   3957  HB2 ALA   239      62.720  37.890  58.470  1.00  0.00           H  
ATOM   3958  HB3 ALA   239      61.680  39.140  59.120  1.00  0.00           H  
ATOM   3959  C   ALA   239      61.580  38.060  61.770  1.00  0.00           C  
ATOM   3960  O   ALA   239      61.420  39.230  62.140  1.00  0.00           O  
ATOM   3961  N   GLN   240      60.910  37.040  62.380  1.00  0.00           N  
ATOM   3962  HN  GLN   240      60.870  36.060  61.860  1.00  0.00           H  
ATOM   3963  CA  GLN   240      60.130  37.240  63.570  1.00  0.00           C  
ATOM   3964  HA  GLN   240      59.680  38.250  63.520  1.00  0.00           H  
ATOM   3965  CB  GLN   240      59.030  36.170  63.580  1.00  0.00           C  
ATOM   3966  HB1 GLN   240      58.650  36.220  64.500  1.00  0.00           H  
ATOM   3967  HB2 GLN   240      59.500  35.230  63.370  1.00  0.00           H  
ATOM   3968  CG  GLN   240      57.870  36.520  62.550  1.00  0.00           C  
ATOM   3969  HG1 GLN   240      58.000  36.000  61.580  1.00  0.00           H  
ATOM   3970  HG2 GLN   240      57.730  37.620  62.470  1.00  0.00           H  
ATOM   3971  CD  GLN   240      56.550  35.990  63.020  1.00  0.00           C  
ATOM   3972  OE1 GLN   240      55.510  36.610  63.280  1.00  0.00           O  
ATOM   3973  NE2 GLN   240      56.560  34.650  63.220  1.00  0.00           N  
ATOM   3974 HE21 GLN   240      55.660  34.170  63.650  1.00  0.00           H  
ATOM   3975 HE22 GLN   240      57.520  34.270  63.630  1.00  0.00           H  
ATOM   3976  C   GLN   240      60.900  37.310  64.900  1.00  0.00           C  
ATOM   3977  O   GLN   240      60.500  37.880  65.890  1.00  0.00           O  
ATOM   3978  N   GLU   241      62.080  36.710  64.940  1.00  0.00           N  
ATOM   3979  HN  GLU   241      62.440  36.170  64.180  1.00  0.00           H  
ATOM   3980  CA  GLU   241      62.950  36.960  66.090  1.00  0.00           C  
ATOM   3981  HA  GLU   241      62.490  36.650  66.930  1.00  0.00           H  
ATOM   3982  CB  GLU   241      64.310  36.170  65.880  1.00  0.00           C  
ATOM   3983  HB1 GLU   241      64.590  36.290  64.940  1.00  0.00           H  
ATOM   3984  HB2 GLU   241      64.030  35.130  66.010  1.00  0.00           H  
ATOM   3985  CG  GLU   241      65.350  36.430  66.930  1.00  0.00           C  
ATOM   3986  HG1 GLU   241      64.890  36.450  67.940  1.00  0.00           H  
ATOM   3987  HG2 GLU   241      65.860  37.340  66.570  1.00  0.00           H  
ATOM   3988  CD  GLU   241      66.290  35.310  67.100  1.00  0.00           C  
ATOM   3989  OE1 GLU   241      67.520  35.390  66.750  1.00  0.00           O  
ATOM   3990  OE2 GLU   241      65.830  34.270  67.640  1.00  0.00           O  
ATOM   3991  C   GLU   241      63.360  38.410  66.330  1.00  0.00           C  
ATOM   3992  O   GLU   241      63.810  38.760  67.450  1.00  0.00           O  
ATOM   3993  N   ARG   242      63.370  39.270  65.290  1.00  0.00           N  
ATOM   3994  HN  ARG   242      62.860  38.800  64.430  1.00  0.00           H  
ATOM   3995  CA  ARG   242      63.840  40.640  65.430  1.00  0.00           C  
ATOM   3996  HA  ARG   242      64.760  40.650  66.050  1.00  0.00           H  
ATOM   3997  CB  ARG   242      64.140  41.260  64.010  1.00  0.00           C  
ATOM   3998  HB1 ARG   242      64.590  42.150  64.060  1.00  0.00           H  
ATOM   3999  HB2 ARG   242      63.150  41.370  63.610  1.00  0.00           H  
ATOM   4000  CG  ARG   242      64.900  40.340  62.980  1.00  0.00           C  
ATOM   4001  HG1 ARG   242      65.140  40.800  62.000  1.00  0.00           H  
ATOM   4002  HG2 ARG   242      64.120  39.580  62.750  1.00  0.00           H  
ATOM   4003  CD  ARG   242      66.240  39.670  63.430  1.00  0.00           C  
ATOM   4004  HD1 ARG   242      66.660  39.120  62.560  1.00  0.00           H  
ATOM   4005  HD2 ARG   242      66.100  39.020  64.320  1.00  0.00           H  
ATOM   4006  NE  ARG   242      67.120  40.860  63.760  1.00  0.00           N  
ATOM   4007  HE  ARG   242      66.820  41.780  63.210  1.00  0.00           H  
ATOM   4008  CZ  ARG   242      67.890  40.910  64.800  1.00  0.00           C  
ATOM   4009  NH1 ARG   242      68.320  39.870  65.480  1.00  0.00           N  
ATOM   4010 HH11 ARG   242      68.380  38.870  65.000  1.00  0.00           H  
ATOM   4011 HH12 ARG   242      69.030  40.200  66.110  1.00  0.00           H  
ATOM   4012  NH2 ARG   242      68.290  42.080  65.270  1.00  0.00           N  
ATOM   4013 HH21 ARG   242      68.830  42.050  66.110  1.00  0.00           H  
ATOM   4014 HH22 ARG   242      68.250  42.900  64.700  1.00  0.00           H  
ATOM   4015  C   ARG   242      62.860  41.470  66.300  1.00  0.00           C  
ATOM   4016  O   ARG   242      61.790  40.930  66.650  1.00  0.00           O  
ATOM   4017  N   ASN   243      63.120  42.750  66.700  1.00  0.00           N  
ATOM   4018  HN  ASN   243      63.980  43.120  66.340  1.00  0.00           H  
ATOM   4019  CA  ASN   243      62.100  43.630  67.370  1.00  0.00           C  
ATOM   4020  HA  ASN   243      61.880  43.260  68.280  1.00  0.00           H  
ATOM   4021  CB  ASN   243      62.670  45.020  67.680  1.00  0.00           C  
ATOM   4022  HB1 ASN   243      61.950  45.450  68.240  1.00  0.00           H  
ATOM   4023  HB2 ASN   243      62.730  45.660  66.810  1.00  0.00           H  
ATOM   4024  CG  ASN   243      63.970  44.920  68.570  1.00  0.00           C  
ATOM   4025  OD1 ASN   243      64.150  43.870  69.210  1.00  0.00           O  
ATOM   4026  ND2 ASN   243      64.810  45.960  68.560  1.00  0.00           N  
ATOM   4027 HD21 ASN   243      65.850  45.860  68.930  1.00  0.00           H  
ATOM   4028 HD22 ASN   243      64.470  46.970  68.260  1.00  0.00           H  
ATOM   4029  C   ASN   243      60.780  43.920  66.610  1.00  0.00           C  
ATOM   4030  O   ASN   243      59.680  43.970  67.160  1.00  0.00           O  
ATOM   4031  N   GLU   244      60.870  44.240  65.280  1.00  0.00           N  
ATOM   4032  HN  GLU   244      61.770  44.410  64.870  1.00  0.00           H  
ATOM   4033  CA  GLU   244      59.690  44.240  64.410  1.00  0.00           C  
ATOM   4034  HA  GLU   244      58.900  43.870  64.890  1.00  0.00           H  
ATOM   4035  CB  GLU   244      59.240  45.610  63.840  1.00  0.00           C  
ATOM   4036  HB1 GLU   244      58.510  45.400  63.200  1.00  0.00           H  
ATOM   4037  HB2 GLU   244      60.060  46.140  63.390  1.00  0.00           H  
ATOM   4038  CG  GLU   244      58.770  46.660  64.820  1.00  0.00           C  
ATOM   4039  HG1 GLU   244      59.540  46.930  65.580  1.00  0.00           H  
ATOM   4040  HG2 GLU   244      57.870  46.300  65.360  1.00  0.00           H  
ATOM   4041  CD  GLU   244      58.280  47.940  64.190  1.00  0.00           C  
ATOM   4042  OE1 GLU   244      58.960  48.980  64.210  1.00  0.00           O  
ATOM   4043  OE2 GLU   244      57.140  47.900  63.590  1.00  0.00           O  
ATOM   4044  C   GLU   244      60.050  43.310  63.270  1.00  0.00           C  
ATOM   4045  O   GLU   244      61.250  43.010  63.110  1.00  0.00           O  
ATOM   4046  N   THR   245      59.020  42.850  62.510  1.00  0.00           N  
ATOM   4047  HN  THR   245      58.010  43.210  62.810  1.00  0.00           H  
ATOM   4048  CA  THR   245      59.050  41.910  61.390  1.00  0.00           C  
ATOM   4049  HA  THR   245      59.600  40.960  61.600  1.00  0.00           H  
ATOM   4050  CB  THR   245      57.650  41.300  61.090  1.00  0.00           C  
ATOM   4051  HB  THR   245      57.020  42.070  61.000  1.00  0.00           H  
ATOM   4052  OG1 THR   245      57.260  40.340  62.160  1.00  0.00           O  
ATOM   4053  HG1 THR   245      56.220  40.590  62.330  1.00  0.00           H  
ATOM   4054  CG2 THR   245      57.600  40.510  59.710  1.00  0.00           C  
ATOM   4055 HG21 THR   245      56.560  40.240  59.410  1.00  0.00           H  
ATOM   4056 HG22 THR   245      58.190  39.760  59.800  1.00  0.00           H  
ATOM   4057 HG23 THR   245      57.780  41.180  58.840  1.00  0.00           H  
ATOM   4058  C   THR   245      59.640  42.640  60.190  1.00  0.00           C  
ATOM   4059  O   THR   245      59.130  43.640  59.710  1.00  0.00           O  
ATOM   4060  N   LEU   246      60.610  41.920  59.530  1.00  0.00           N  
ATOM   4061  HN  LEU   246      60.790  40.890  59.890  1.00  0.00           H  
ATOM   4062  CA  LEU   246      61.260  42.370  58.330  1.00  0.00           C  
ATOM   4063  HA  LEU   246      62.170  41.730  58.410  1.00  0.00           H  
ATOM   4064  CB  LEU   246      60.590  41.930  56.970  1.00  0.00           C  
ATOM   4065  HB1 LEU   246      61.130  42.090  56.140  1.00  0.00           H  
ATOM   4066  HB2 LEU   246      59.730  42.550  56.800  1.00  0.00           H  
ATOM   4067  CG  LEU   246      60.200  40.410  56.890  1.00  0.00           C  
ATOM   4068  HG  LEU   246      60.110  40.060  57.940  1.00  0.00           H  
ATOM   4069  CD1 LEU   246      58.910  40.230  56.030  1.00  0.00           C  
ATOM   4070 HD11 LEU   246      59.150  40.730  55.070  1.00  0.00           H  
ATOM   4071 HD12 LEU   246      58.020  40.610  56.560  1.00  0.00           H  
ATOM   4072 HD13 LEU   246      58.690  39.150  55.910  1.00  0.00           H  
ATOM   4073  CD2 LEU   246      61.320  39.480  56.390  1.00  0.00           C  
ATOM   4074 HD21 LEU   246      61.110  38.390  56.440  1.00  0.00           H  
ATOM   4075 HD22 LEU   246      62.240  39.660  56.990  1.00  0.00           H  
ATOM   4076 HD23 LEU   246      61.500  39.660  55.310  1.00  0.00           H  
ATOM   4077  C   LEU   246      61.780  43.850  58.320  1.00  0.00           C  
ATOM   4078  O   LEU   246      62.200  44.430  59.340  1.00  0.00           O  
ATOM   4079  N   PHE   247      61.830  44.460  57.120  1.00  0.00           N  
ATOM   4080  HN  PHE   247      61.390  43.900  56.270  1.00  0.00           H  
ATOM   4081  CA  PHE   247      62.680  45.570  56.700  1.00  0.00           C  
ATOM   4082  HA  PHE   247      63.710  45.290  57.010  1.00  0.00           H  
ATOM   4083  CB  PHE   247      62.500  45.630  55.170  1.00  0.00           C  
ATOM   4084  HB1 PHE   247      63.140  46.320  54.840  1.00  0.00           H  
ATOM   4085  HB2 PHE   247      61.470  45.880  54.960  1.00  0.00           H  
ATOM   4086  CG  PHE   247      62.890  44.430  54.370  1.00  0.00           C  
ATOM   4087  CD1 PHE   247      62.050  43.900  53.340  1.00  0.00           C  
ATOM   4088  HD1 PHE   247      61.020  44.280  53.170  1.00  0.00           H  
ATOM   4089  CE1 PHE   247      62.520  42.780  52.580  1.00  0.00           C  
ATOM   4090  HE1 PHE   247      61.890  42.430  51.770  1.00  0.00           H  
ATOM   4091  CZ  PHE   247      63.810  42.290  52.870  1.00  0.00           C  
ATOM   4092  HZ  PHE   247      64.070  41.500  52.180  1.00  0.00           H  
ATOM   4093  CD2 PHE   247      64.130  43.810  54.540  1.00  0.00           C  
ATOM   4094  HD2 PHE   247      64.790  44.260  55.320  1.00  0.00           H  
ATOM   4095  CE2 PHE   247      64.710  42.880  53.800  1.00  0.00           C  
ATOM   4096  HE2 PHE   247      65.660  42.420  54.060  1.00  0.00           H  
ATOM   4097  C   PHE   247      62.270  46.920  57.260  1.00  0.00           C  
ATOM   4098  O   PHE   247      61.170  47.050  57.690  1.00  0.00           O  
ATOM   4099  N   PRO   248      63.070  48.010  57.400  1.00  0.00           N  
ATOM   4100  CD  PRO   248      64.460  48.000  56.920  1.00  0.00           C  
ATOM   4101  HD1 PRO   248      64.410  47.750  55.840  1.00  0.00           H  
ATOM   4102  HD2 PRO   248      64.960  47.200  57.500  1.00  0.00           H  
ATOM   4103  CA  PRO   248      62.610  49.280  57.910  1.00  0.00           C  
ATOM   4104  HA  PRO   248      61.870  49.120  58.670  1.00  0.00           H  
ATOM   4105  CB  PRO   248      63.950  49.930  58.240  1.00  0.00           C  
ATOM   4106  HB1 PRO   248      64.290  49.570  59.240  1.00  0.00           H  
ATOM   4107  HB2 PRO   248      63.960  51.040  58.350  1.00  0.00           H  
ATOM   4108  CG  PRO   248      64.930  49.430  57.220  1.00  0.00           C  
ATOM   4109  HG1 PRO   248      64.850  49.950  56.280  1.00  0.00           H  
ATOM   4110  HG2 PRO   248      65.910  49.400  57.680  1.00  0.00           H  
ATOM   4111  C   PRO   248      61.890  50.100  56.790  1.00  0.00           C  
ATOM   4112  O   PRO   248      61.290  51.150  57.000  1.00  0.00           O  
ATOM   4113  N   ALA   249      62.070  49.680  55.530  1.00  0.00           N  
ATOM   4114  HN  ALA   249      62.630  48.730  55.370  1.00  0.00           H  
ATOM   4115  CA  ALA   249      61.500  50.410  54.340  1.00  0.00           C  
ATOM   4116  HA  ALA   249      60.580  51.000  54.550  1.00  0.00           H  
ATOM   4117  CB  ALA   249      62.520  51.340  53.670  1.00  0.00           C  
ATOM   4118  HB1 ALA   249      62.950  51.920  54.360  1.00  0.00           H  
ATOM   4119  HB2 ALA   249      62.300  51.940  52.800  1.00  0.00           H  
ATOM   4120  HB3 ALA   249      63.440  50.760  53.470  1.00  0.00           H  
ATOM   4121  C   ALA   249      61.150  49.260  53.450  1.00  0.00           C  
ATOM   4122  O   ALA   249      61.780  48.170  53.400  1.00  0.00           O  
ATOM   4123  N   LEU   250      60.020  49.540  52.750  1.00  0.00           N  
ATOM   4124  HN  LEU   250      59.390  50.440  52.950  1.00  0.00           H  
ATOM   4125  CA  LEU   250      59.630  48.720  51.600  1.00  0.00           C  
ATOM   4126  HA  LEU   250      58.900  49.400  51.110  1.00  0.00           H  
ATOM   4127  CB  LEU   250      60.720  48.530  50.560  1.00  0.00           C  
ATOM   4128  HB1 LEU   250      60.460  47.880  49.850  1.00  0.00           H  
ATOM   4129  HB2 LEU   250      61.590  48.090  51.030  1.00  0.00           H  
ATOM   4130  CG  LEU   250      61.210  49.770  49.770  1.00  0.00           C  
ATOM   4131  HG  LEU   250      61.610  50.450  50.550  1.00  0.00           H  
ATOM   4132  CD1 LEU   250      62.310  49.270  48.760  1.00  0.00           C  
ATOM   4133 HD11 LEU   250      62.990  48.720  49.440  1.00  0.00           H  
ATOM   4134 HD12 LEU   250      62.850  50.060  48.190  1.00  0.00           H  
ATOM   4135 HD13 LEU   250      61.820  48.570  48.050  1.00  0.00           H  
ATOM   4136  CD2 LEU   250      60.150  50.430  48.910  1.00  0.00           C  
ATOM   4137 HD21 LEU   250      60.510  51.320  48.350  1.00  0.00           H  
ATOM   4138 HD22 LEU   250      59.230  50.720  49.470  1.00  0.00           H  
ATOM   4139 HD23 LEU   250      59.840  49.720  48.130  1.00  0.00           H  
ATOM   4140  C   LEU   250      58.890  47.420  51.870  1.00  0.00           C  
ATOM   4141  O   LEU   250      58.850  46.520  51.010  1.00  0.00           O  
ATOM   4142  N   ILE   251      58.270  47.380  53.090  1.00  0.00           N  
ATOM   4143  HN  ILE   251      58.450  48.270  53.730  1.00  0.00           H  
ATOM   4144  CA  ILE   251      57.510  46.310  53.680  1.00  0.00           C  
ATOM   4145  HA  ILE   251      57.260  45.690  52.800  1.00  0.00           H  
ATOM   4146  CB  ILE   251      58.150  45.440  54.840  1.00  0.00           C  
ATOM   4147  HB  ILE   251      59.060  45.210  54.510  1.00  0.00           H  
ATOM   4148  CG2 ILE   251      58.460  46.310  56.090  1.00  0.00           C  
ATOM   4149 HG21 ILE   251      57.630  46.940  56.490  1.00  0.00           H  
ATOM   4150 HG22 ILE   251      59.280  47.040  55.890  1.00  0.00           H  
ATOM   4151 HG23 ILE   251      58.690  45.710  56.990  1.00  0.00           H  
ATOM   4152  CG1 ILE   251      57.260  44.230  55.210  1.00  0.00           C  
ATOM   4153 HG11 ILE   251      56.310  44.540  55.610  1.00  0.00           H  
ATOM   4154 HG12 ILE   251      57.730  43.770  56.100  1.00  0.00           H  
ATOM   4155  CD  ILE   251      57.300  43.210  54.100  1.00  0.00           C  
ATOM   4156  HD1 ILE   251      58.300  42.740  53.990  1.00  0.00           H  
ATOM   4157  HD2 ILE   251      57.060  43.760  53.160  1.00  0.00           H  
ATOM   4158  HD3 ILE   251      56.570  42.370  54.170  1.00  0.00           H  
ATOM   4159  C   ILE   251      56.240  46.960  54.190  1.00  0.00           C  
ATOM   4160  O   ILE   251      56.200  48.020  54.770  1.00  0.00           O  
ATOM   4161  N   TYR   252      55.100  46.350  53.990  1.00  0.00           N  
ATOM   4162  HN  TYR   252      55.070  45.260  53.750  1.00  0.00           H  
ATOM   4163  CA  TYR   252      53.780  47.050  54.210  1.00  0.00           C  
ATOM   4164  HA  TYR   252      53.920  48.150  54.240  1.00  0.00           H  
ATOM   4165  CB  TYR   252      52.780  46.600  53.100  1.00  0.00           C  
ATOM   4166  HB1 TYR   252      52.390  45.680  53.140  1.00  0.00           H  
ATOM   4167  HB2 TYR   252      53.380  46.630  52.210  1.00  0.00           H  
ATOM   4168  CG  TYR   252      51.580  47.460  52.940  1.00  0.00           C  
ATOM   4169  CD1 TYR   252      51.400  48.390  51.890  1.00  0.00           C  
ATOM   4170  HD1 TYR   252      52.200  48.540  51.130  1.00  0.00           H  
ATOM   4171  CE1 TYR   252      50.180  49.050  51.740  1.00  0.00           C  
ATOM   4172  HE1 TYR   252      50.030  49.750  50.930  1.00  0.00           H  
ATOM   4173  CZ  TYR   252      49.190  48.880  52.650  1.00  0.00           C  
ATOM   4174  OH  TYR   252      48.030  49.560  52.440  1.00  0.00           O  
ATOM   4175  HH  TYR   252      47.430  49.500  53.330  1.00  0.00           H  
ATOM   4176  CD2 TYR   252      50.520  47.220  53.790  1.00  0.00           C  
ATOM   4177  HD2 TYR   252      50.560  46.420  54.560  1.00  0.00           H  
ATOM   4178  CE2 TYR   252      49.330  47.930  53.630  1.00  0.00           C  
ATOM   4179  HE2 TYR   252      48.570  47.750  54.370  1.00  0.00           H  
ATOM   4180  C   TYR   252      53.320  46.710  55.630  1.00  0.00           C  
ATOM   4181  O   TYR   252      53.410  45.570  56.070  1.00  0.00           O  
ATOM   4182  N   SER   253      52.780  47.720  56.370  1.00  0.00           N  
ATOM   4183  HN  SER   253      52.570  48.640  55.830  1.00  0.00           H  
ATOM   4184  CA  SER   253      52.150  47.620  57.670  1.00  0.00           C  
ATOM   4185  HA  SER   253      52.140  46.720  58.000  1.00  0.00           H  
ATOM   4186  CB  SER   253      52.950  48.440  58.730  1.00  0.00           C  
ATOM   4187  HB1 SER   253      53.210  49.350  58.420  1.00  0.00           H  
ATOM   4188  HB2 SER   253      53.890  47.920  58.800  1.00  0.00           H  
ATOM   4189  OG  SER   253      52.330  48.530  60.050  1.00  0.00           O  
ATOM   4190  HG1 SER   253      51.720  49.460  60.100  1.00  0.00           H  
ATOM   4191  C   SER   253      50.620  48.120  57.680  1.00  0.00           C  
ATOM   4192  O   SER   253      50.290  49.090  56.980  1.00  0.00           O  
ATOM   4193  N   SER   254      49.780  47.570  58.520  1.00  0.00           N  
ATOM   4194  HN  SER   254      50.040  46.770  59.260  1.00  0.00           H  
ATOM   4195  CA  SER   254      48.500  48.140  58.750  1.00  0.00           C  
ATOM   4196  HA  SER   254      48.560  49.090  58.640  1.00  0.00           H  
ATOM   4197  CB  SER   254      47.530  47.480  57.740  1.00  0.00           C  
ATOM   4198  HB1 SER   254      47.590  46.490  57.700  1.00  0.00           H  
ATOM   4199  HB2 SER   254      47.770  47.940  56.790  1.00  0.00           H  
ATOM   4200  OG  SER   254      46.150  47.970  57.940  1.00  0.00           O  
ATOM   4201  HG1 SER   254      46.080  49.010  57.560  1.00  0.00           H  
ATOM   4202  C   SER   254      48.080  47.940  60.220  1.00  0.00           C  
ATOM   4203  O   SER   254      48.350  46.930  60.830  1.00  0.00           O  
ATOM   4204  N   THR   255      47.430  49.000  60.860  1.00  0.00           N  
ATOM   4205  HN  THR   255      47.650  50.040  60.540  1.00  0.00           H  
ATOM   4206  CA  THR   255      46.760  48.900  62.100  1.00  0.00           C  
ATOM   4207  HA  THR   255      46.720  47.980  62.370  1.00  0.00           H  
ATOM   4208  CB  THR   255      47.280  49.870  63.190  1.00  0.00           C  
ATOM   4209  HB  THR   255      46.640  49.820  63.960  1.00  0.00           H  
ATOM   4210  OG1 THR   255      47.400  51.170  62.740  1.00  0.00           O  
ATOM   4211  HG1 THR   255      48.330  51.600  63.070  1.00  0.00           H  
ATOM   4212  CG2 THR   255      48.640  49.360  63.630  1.00  0.00           C  
ATOM   4213 HG21 THR   255      48.510  48.340  64.040  1.00  0.00           H  
ATOM   4214 HG22 THR   255      49.030  49.790  64.400  1.00  0.00           H  
ATOM   4215 HG23 THR   255      49.440  49.320  62.860  1.00  0.00           H  
ATOM   4216  C   THR   255      45.320  49.070  61.850  1.00  0.00           C  
ATOM   4217  O   THR   255      44.530  49.240  62.770  1.00  0.00           O  
ATOM   4218  NT  THR   255      44.820  48.910  60.600  1.00  0.00           N  
ATOM   4219  HNT THR   255      45.550  48.880  59.750  1.00  0.00           H  
ATOM   4220  CAT THR   255      43.400  48.940  60.330  1.00  0.00           C  
ATOM   4221  HT1 THR   255      43.310  48.640  59.270  1.00  0.00           H  
ATOM   4222  HT2 THR   255      43.070  49.860  60.540  1.00  0.00           H  
ATOM   4223  HT3 THR   255      42.920  48.230  61.030  1.00  0.00           H  
TER    4224      THR   255 
ATOM   4224  CAY GLU   256      56.410  45.060  71.080  1.00  0.00           C  
ATOM   4225  HY1 GLU   256      55.540  44.960  71.760  1.00  0.00           H  
ATOM   4226  HY2 GLU   256      57.190  45.660  71.610  1.00  0.00           H  
ATOM   4227  HY3 GLU   256      56.860  44.050  70.970  1.00  0.00           H  
ATOM   4228  CY  GLU   256      55.890  45.670  69.880  1.00  0.00           C  
ATOM   4229  OY  GLU   256      55.480  46.840  69.970  1.00  0.00           O  
ATOM   4230  N   GLU   256      55.900  44.860  68.830  1.00  0.00           N  
ATOM   4231  HN  GLU   256      56.500  43.930  68.860  1.00  0.00           H  
ATOM   4232  CA  GLU   256      55.420  45.250  67.540  1.00  0.00           C  
ATOM   4233  HA  GLU   256      55.900  46.210  67.230  1.00  0.00           H  
ATOM   4234  CB  GLU   256      55.640  44.070  66.570  1.00  0.00           C  
ATOM   4235  HB1 GLU   256      55.310  43.190  66.910  1.00  0.00           H  
ATOM   4236  HB2 GLU   256      56.710  43.950  66.610  1.00  0.00           H  
ATOM   4237  CG  GLU   256      55.190  44.410  65.110  1.00  0.00           C  
ATOM   4238  HG1 GLU   256      55.610  45.420  64.880  1.00  0.00           H  
ATOM   4239  HG2 GLU   256      54.110  44.560  64.890  1.00  0.00           H  
ATOM   4240  CD  GLU   256      55.810  43.410  64.130  1.00  0.00           C  
ATOM   4241  OE1 GLU   256      55.410  42.220  64.160  1.00  0.00           O  
ATOM   4242  OE2 GLU   256      56.640  43.800  63.300  1.00  0.00           O  
ATOM   4243  C   GLU   256      53.930  45.470  67.510  1.00  0.00           C  
ATOM   4244  O   GLU   256      53.150  44.660  68.100  1.00  0.00           O  
ATOM   4245  N   ARG   257      53.490  46.540  66.800  1.00  0.00           N  
ATOM   4246  HN  ARG   257      54.240  47.120  66.210  1.00  0.00           H  
ATOM   4247  CA  ARG   257      52.080  46.910  66.650  1.00  0.00           C  
ATOM   4248  HA  ARG   257      51.470  46.310  67.360  1.00  0.00           H  
ATOM   4249  CB  ARG   257      51.790  48.430  67.050  1.00  0.00           C  
ATOM   4250  HB1 ARG   257      51.010  48.820  66.570  1.00  0.00           H  
ATOM   4251  HB2 ARG   257      52.710  48.960  66.900  1.00  0.00           H  
ATOM   4252  CG  ARG   257      51.410  48.700  68.560  1.00  0.00           C  
ATOM   4253  HG1 ARG   257      50.390  48.310  68.790  1.00  0.00           H  
ATOM   4254  HG2 ARG   257      51.440  49.810  68.580  1.00  0.00           H  
ATOM   4255  CD  ARG   257      52.450  48.120  69.490  1.00  0.00           C  
ATOM   4256  HD1 ARG   257      53.520  48.330  69.300  1.00  0.00           H  
ATOM   4257  HD2 ARG   257      52.320  47.010  69.510  1.00  0.00           H  
ATOM   4258  NE  ARG   257      52.090  48.700  70.870  1.00  0.00           N  
ATOM   4259  HE  ARG   257      50.990  48.780  71.000  1.00  0.00           H  
ATOM   4260  CZ  ARG   257      52.960  49.080  71.810  1.00  0.00           C  
ATOM   4261  NH1 ARG   257      52.530  49.760  72.860  1.00  0.00           N  
ATOM   4262 HH11 ARG   257      51.470  50.050  73.030  1.00  0.00           H  
ATOM   4263 HH12 ARG   257      53.250  50.110  73.470  1.00  0.00           H  
ATOM   4264  NH2 ARG   257      54.230  48.810  71.780  1.00  0.00           N  
ATOM   4265 HH21 ARG   257      54.630  48.130  71.160  1.00  0.00           H  
ATOM   4266 HH22 ARG   257      54.840  49.330  72.370  1.00  0.00           H  
ATOM   4267  C   ARG   257      51.710  46.740  65.210  1.00  0.00           C  
ATOM   4268  O   ARG   257      52.520  46.810  64.320  1.00  0.00           O  
ATOM   4269  N   GLY   258      50.410  46.400  65.040  1.00  0.00           N  
ATOM   4270  HN  GLY   258      49.850  46.330  65.870  1.00  0.00           H  
ATOM   4271  CA  GLY   258      49.900  46.060  63.760  1.00  0.00           C  
ATOM   4272  HA1 GLY   258      50.280  46.780  63.170  1.00  0.00           H  
ATOM   4273  HA2 GLY   258      48.910  46.010  63.830  1.00  0.00           H  
ATOM   4274  C   GLY   258      50.400  44.710  63.130  1.00  0.00           C  
ATOM   4275  O   GLY   258      51.170  43.920  63.670  1.00  0.00           O  
ATOM   4276  N   VAL   259      50.010  44.580  61.880  1.00  0.00           N  
ATOM   4277  HN  VAL   259      49.450  45.400  61.470  1.00  0.00           H  
ATOM   4278  CA  VAL   259      50.130  43.480  60.950  1.00  0.00           C  
ATOM   4279  HA  VAL   259      50.780  42.840  61.530  1.00  0.00           H  
ATOM   4280  CB  VAL   259      48.790  42.760  60.710  1.00  0.00           C  
ATOM   4281  HB  VAL   259      48.480  42.260  61.510  1.00  0.00           H  
ATOM   4282  CG1 VAL   259      47.670  43.770  60.190  1.00  0.00           C  
ATOM   4283 HG11 VAL   259      48.020  44.410  59.400  1.00  0.00           H  
ATOM   4284 HG12 VAL   259      47.220  44.320  61.040  1.00  0.00           H  
ATOM   4285 HG13 VAL   259      46.770  43.260  59.790  1.00  0.00           H  
ATOM   4286  CG2 VAL   259      48.920  41.670  59.610  1.00  0.00           C  
ATOM   4287 HG21 VAL   259      47.970  41.100  59.530  1.00  0.00           H  
ATOM   4288 HG22 VAL   259      49.780  41.020  59.860  1.00  0.00           H  
ATOM   4289 HG23 VAL   259      49.140  42.100  58.600  1.00  0.00           H  
ATOM   4290  C   VAL   259      50.940  43.760  59.770  1.00  0.00           C  
ATOM   4291  O   VAL   259      50.740  44.730  59.100  1.00  0.00           O  
ATOM   4292  N   LYS   260      51.980  42.970  59.430  1.00  0.00           N  
ATOM   4293  HN  LYS   260      52.150  41.990  59.930  1.00  0.00           H  
ATOM   4294  CA  LYS   260      52.970  43.360  58.450  1.00  0.00           C  
ATOM   4295  HA  LYS   260      52.870  44.370  57.990  1.00  0.00           H  
ATOM   4296  CB  LYS   260      54.390  43.190  58.960  1.00  0.00           C  
ATOM   4297  HB1 LYS   260      55.060  43.450  58.260  1.00  0.00           H  
ATOM   4298  HB2 LYS   260      54.610  42.170  59.220  1.00  0.00           H  
ATOM   4299  CG  LYS   260      54.710  43.920  60.290  1.00  0.00           C  
ATOM   4300  HG1 LYS   260      55.730  43.730  60.680  1.00  0.00           H  
ATOM   4301  HG2 LYS   260      53.950  43.460  60.960  1.00  0.00           H  
ATOM   4302  CD  LYS   260      54.620  45.460  60.210  1.00  0.00           C  
ATOM   4303  HD1 LYS   260      53.700  45.850  59.730  1.00  0.00           H  
ATOM   4304  HD2 LYS   260      55.420  45.780  59.520  1.00  0.00           H  
ATOM   4305  CE  LYS   260      54.810  46.200  61.560  1.00  0.00           C  
ATOM   4306  HE1 LYS   260      54.110  45.850  62.350  1.00  0.00           H  
ATOM   4307  HE2 LYS   260      54.530  47.280  61.560  1.00  0.00           H  
ATOM   4308  NZ  LYS   260      56.150  46.040  62.040  1.00  0.00           N  
ATOM   4309  HZ1 LYS   260      56.320  45.040  62.490  1.00  0.00           H  
ATOM   4310  HZ2 LYS   260      56.490  46.740  62.820  1.00  0.00           H  
ATOM   4311  HZ3 LYS   260      56.790  46.160  61.230  1.00  0.00           H  
ATOM   4312  C   LYS   260      52.700  42.420  57.280  1.00  0.00           C  
ATOM   4313  O   LYS   260      52.410  41.210  57.410  1.00  0.00           O  
ATOM   4314  N   LEU   261      52.880  43.000  56.060  1.00  0.00           N  
ATOM   4315  HN  LEU   261      53.060  44.020  56.010  1.00  0.00           H  
ATOM   4316  CA  LEU   261      52.520  42.280  54.820  1.00  0.00           C  
ATOM   4317  HA  LEU   261      52.330  41.260  54.970  1.00  0.00           H  
ATOM   4318  CB  LEU   261      51.200  42.750  54.120  1.00  0.00           C  
ATOM   4319  HB1 LEU   261      51.080  42.300  53.240  1.00  0.00           H  
ATOM   4320  HB2 LEU   261      51.190  43.830  54.040  1.00  0.00           H  
ATOM   4321  CG  LEU   261      49.890  42.430  54.970  1.00  0.00           C  
ATOM   4322  HG  LEU   261      50.070  41.540  55.620  1.00  0.00           H  
ATOM   4323  CD1 LEU   261      49.570  43.650  55.950  1.00  0.00           C  
ATOM   4324 HD11 LEU   261      48.950  44.440  55.460  1.00  0.00           H  
ATOM   4325 HD12 LEU   261      50.570  44.090  56.140  1.00  0.00           H  
ATOM   4326 HD13 LEU   261      49.010  43.280  56.830  1.00  0.00           H  
ATOM   4327  CD2 LEU   261      48.680  42.100  54.050  1.00  0.00           C  
ATOM   4328 HD21 LEU   261      48.230  43.050  53.700  1.00  0.00           H  
ATOM   4329 HD22 LEU   261      47.890  41.470  54.520  1.00  0.00           H  
ATOM   4330 HD23 LEU   261      48.960  41.610  53.090  1.00  0.00           H  
ATOM   4331  C   LEU   261      53.540  42.460  53.710  1.00  0.00           C  
ATOM   4332  O   LEU   261      53.890  43.580  53.350  1.00  0.00           O  
ATOM   4333  N   GLY   262      54.160  41.380  53.200  1.00  0.00           N  
ATOM   4334  HN  GLY   262      54.140  40.350  53.620  1.00  0.00           H  
ATOM   4335  CA  GLY   262      54.880  41.510  51.880  1.00  0.00           C  
ATOM   4336  HA1 GLY   262      55.180  40.470  51.630  1.00  0.00           H  
ATOM   4337  HA2 GLY   262      55.650  42.130  52.020  1.00  0.00           H  
ATOM   4338  C   GLY   262      54.010  42.060  50.660  1.00  0.00           C  
ATOM   4339  O   GLY   262      52.800  41.860  50.550  1.00  0.00           O  
ATOM   4340  N   LEU   263      54.800  42.590  49.780  1.00  0.00           N  
ATOM   4341  HN  LEU   263      55.870  42.480  49.900  1.00  0.00           H  
ATOM   4342  CA  LEU   263      54.350  43.060  48.450  1.00  0.00           C  
ATOM   4343  HA  LEU   263      53.320  43.340  48.600  1.00  0.00           H  
ATOM   4344  CB  LEU   263      55.260  44.120  47.920  1.00  0.00           C  
ATOM   4345  HB1 LEU   263      54.770  44.470  47.130  1.00  0.00           H  
ATOM   4346  HB2 LEU   263      56.200  43.700  47.580  1.00  0.00           H  
ATOM   4347  CG  LEU   263      55.510  45.360  48.840  1.00  0.00           C  
ATOM   4348  HG  LEU   263      56.040  44.940  49.720  1.00  0.00           H  
ATOM   4349  CD1 LEU   263      56.600  46.280  48.140  1.00  0.00           C  
ATOM   4350 HD11 LEU   263      57.440  45.800  47.590  1.00  0.00           H  
ATOM   4351 HD12 LEU   263      56.960  47.080  48.810  1.00  0.00           H  
ATOM   4352 HD13 LEU   263      55.970  46.880  47.450  1.00  0.00           H  
ATOM   4353  CD2 LEU   263      54.280  46.180  49.350  1.00  0.00           C  
ATOM   4354 HD21 LEU   263      54.580  47.080  49.940  1.00  0.00           H  
ATOM   4355 HD22 LEU   263      53.740  45.590  50.110  1.00  0.00           H  
ATOM   4356 HD23 LEU   263      53.630  46.440  48.490  1.00  0.00           H  
ATOM   4357  C   LEU   263      54.180  41.990  47.440  1.00  0.00           C  
ATOM   4358  O   LEU   263      53.360  42.180  46.540  1.00  0.00           O  
ATOM   4359  N   GLY   264      54.920  40.890  47.550  1.00  0.00           N  
ATOM   4360  HN  GLY   264      55.660  40.740  48.360  1.00  0.00           H  
ATOM   4361  CA  GLY   264      54.920  39.720  46.650  1.00  0.00           C  
ATOM   4362  HA1 GLY   264      55.490  38.940  47.200  1.00  0.00           H  
ATOM   4363  HA2 GLY   264      55.260  40.110  45.800  1.00  0.00           H  
ATOM   4364  C   GLY   264      53.540  39.210  46.240  1.00  0.00           C  
ATOM   4365  O   GLY   264      53.280  39.090  45.100  1.00  0.00           O  
ATOM   4366  N   ASP   265      52.660  38.930  47.250  1.00  0.00           N  
ATOM   4367  HN  ASP   265      52.920  38.920  48.300  1.00  0.00           H  
ATOM   4368  CA  ASP   265      51.210  38.650  46.990  1.00  0.00           C  
ATOM   4369  HA  ASP   265      51.170  37.740  46.420  1.00  0.00           H  
ATOM   4370  CB  ASP   265      50.410  38.600  48.350  1.00  0.00           C  
ATOM   4371  HB1 ASP   265      49.370  38.500  48.150  1.00  0.00           H  
ATOM   4372  HB2 ASP   265      50.620  39.540  48.820  1.00  0.00           H  
ATOM   4373  CG  ASP   265      50.910  37.480  49.250  1.00  0.00           C  
ATOM   4374  OD1 ASP   265      50.260  37.090  50.270  1.00  0.00           O  
ATOM   4375  OD2 ASP   265      52.000  36.800  48.950  1.00  0.00           O  
ATOM   4376  C   ASP   265      50.580  39.650  46.110  1.00  0.00           C  
ATOM   4377  O   ASP   265      50.170  39.330  44.970  1.00  0.00           O  
ATOM   4378  N   PHE   266      50.590  40.990  46.510  1.00  0.00           N  
ATOM   4379  HN  PHE   266      50.960  41.310  47.380  1.00  0.00           H  
ATOM   4380  CA  PHE   266      49.880  42.030  45.780  1.00  0.00           C  
ATOM   4381  HA  PHE   266      48.860  41.690  45.650  1.00  0.00           H  
ATOM   4382  CB  PHE   266      50.050  43.470  46.520  1.00  0.00           C  
ATOM   4383  HB1 PHE   266      49.250  44.110  46.100  1.00  0.00           H  
ATOM   4384  HB2 PHE   266      51.040  43.880  46.210  1.00  0.00           H  
ATOM   4385  CG  PHE   266      49.910  43.480  48.030  1.00  0.00           C  
ATOM   4386  CD1 PHE   266      50.580  44.570  48.710  1.00  0.00           C  
ATOM   4387  HD1 PHE   266      51.230  45.120  48.190  1.00  0.00           H  
ATOM   4388  CE1 PHE   266      50.390  44.650  50.090  1.00  0.00           C  
ATOM   4389  HE1 PHE   266      50.980  45.440  50.610  1.00  0.00           H  
ATOM   4390  CZ  PHE   266      49.640  43.700  50.770  1.00  0.00           C  
ATOM   4391  HZ  PHE   266      49.480  43.880  51.830  1.00  0.00           H  
ATOM   4392  CD2 PHE   266      49.160  42.520  48.720  1.00  0.00           C  
ATOM   4393  HD2 PHE   266      48.830  41.650  48.180  1.00  0.00           H  
ATOM   4394  CE2 PHE   266      48.980  42.620  50.080  1.00  0.00           C  
ATOM   4395  HE2 PHE   266      48.450  41.870  50.710  1.00  0.00           H  
ATOM   4396  C   PHE   266      50.390  42.170  44.300  1.00  0.00           C  
ATOM   4397  O   PHE   266      49.560  42.300  43.420  1.00  0.00           O  
ATOM   4398  N   ILE   267      51.720  42.040  44.070  1.00  0.00           N  
ATOM   4399  HN  ILE   267      52.330  41.840  44.940  1.00  0.00           H  
ATOM   4400  CA  ILE   267      52.400  42.040  42.860  1.00  0.00           C  
ATOM   4401  HA  ILE   267      52.070  42.930  42.330  1.00  0.00           H  
ATOM   4402  CB  ILE   267      53.930  42.020  43.040  1.00  0.00           C  
ATOM   4403  HB  ILE   267      54.140  41.460  43.930  1.00  0.00           H  
ATOM   4404  CG2 ILE   267      54.640  41.580  41.770  1.00  0.00           C  
ATOM   4405 HG21 ILE   267      55.700  41.740  41.910  1.00  0.00           H  
ATOM   4406 HG22 ILE   267      54.260  42.030  40.830  1.00  0.00           H  
ATOM   4407 HG23 ILE   267      54.370  40.520  41.640  1.00  0.00           H  
ATOM   4408  CG1 ILE   267      54.420  43.400  43.370  1.00  0.00           C  
ATOM   4409 HG11 ILE   267      53.730  43.930  44.000  1.00  0.00           H  
ATOM   4410 HG12 ILE   267      54.470  44.000  42.570  1.00  0.00           H  
ATOM   4411  CD  ILE   267      55.770  43.450  44.100  1.00  0.00           C  
ATOM   4412  HD1 ILE   267      55.870  44.410  44.660  1.00  0.00           H  
ATOM   4413  HD2 ILE   267      56.630  43.280  43.410  1.00  0.00           H  
ATOM   4414  HD3 ILE   267      55.880  42.580  44.780  1.00  0.00           H  
ATOM   4415  C   ILE   267      51.840  40.900  41.940  1.00  0.00           C  
ATOM   4416  O   ILE   267      51.310  41.180  40.850  1.00  0.00           O  
ATOM   4417  N   PHE   268      51.820  39.640  42.400  1.00  0.00           N  
ATOM   4418  HN  PHE   268      52.360  39.450  43.350  1.00  0.00           H  
ATOM   4419  CA  PHE   268      51.310  38.470  41.650  1.00  0.00           C  
ATOM   4420  HA  PHE   268      51.660  38.490  40.600  1.00  0.00           H  
ATOM   4421  CB  PHE   268      51.750  37.140  42.330  1.00  0.00           C  
ATOM   4422  HB1 PHE   268      51.240  36.250  41.920  1.00  0.00           H  
ATOM   4423  HB2 PHE   268      51.590  37.220  43.430  1.00  0.00           H  
ATOM   4424  CG  PHE   268      53.200  36.890  42.060  1.00  0.00           C  
ATOM   4425  CD1 PHE   268      53.750  36.810  40.760  1.00  0.00           C  
ATOM   4426  HD1 PHE   268      53.190  37.070  39.970  1.00  0.00           H  
ATOM   4427  CE1 PHE   268      55.120  36.500  40.530  1.00  0.00           C  
ATOM   4428  HE1 PHE   268      55.440  36.320  39.480  1.00  0.00           H  
ATOM   4429  CZ  PHE   268      55.930  36.270  41.600  1.00  0.00           C  
ATOM   4430  HZ  PHE   268      56.960  36.000  41.420  1.00  0.00           H  
ATOM   4431  CD2 PHE   268      54.120  36.660  43.140  1.00  0.00           C  
ATOM   4432  HD2 PHE   268      53.770  36.590  44.160  1.00  0.00           H  
ATOM   4433  CE2 PHE   268      55.470  36.420  42.870  1.00  0.00           C  
ATOM   4434  HE2 PHE   268      56.160  36.210  43.710  1.00  0.00           H  
ATOM   4435  C   PHE   268      49.780  38.430  41.360  1.00  0.00           C  
ATOM   4436  O   PHE   268      49.330  37.920  40.370  1.00  0.00           O  
ATOM   4437  N   TYR   269      48.960  38.930  42.300  1.00  0.00           N  
ATOM   4438  HN  TYR   269      49.290  39.010  43.330  1.00  0.00           H  
ATOM   4439  CA  TYR   269      47.560  39.280  42.100  1.00  0.00           C  
ATOM   4440  HA  TYR   269      46.980  38.390  41.920  1.00  0.00           H  
ATOM   4441  CB  TYR   269      46.980  39.880  43.450  1.00  0.00           C  
ATOM   4442  HB1 TYR   269      45.950  40.190  43.300  1.00  0.00           H  
ATOM   4443  HB2 TYR   269      47.550  40.760  43.700  1.00  0.00           H  
ATOM   4444  CG  TYR   269      47.090  38.950  44.560  1.00  0.00           C  
ATOM   4445  CD1 TYR   269      47.440  37.530  44.550  1.00  0.00           C  
ATOM   4446  HD1 TYR   269      47.380  37.160  43.630  1.00  0.00           H  
ATOM   4447  CE1 TYR   269      47.430  36.790  45.700  1.00  0.00           C  
ATOM   4448  HE1 TYR   269      47.570  35.700  45.570  1.00  0.00           H  
ATOM   4449  CZ  TYR   269      47.220  37.350  46.970  1.00  0.00           C  
ATOM   4450  OH  TYR   269      47.230  36.630  48.190  1.00  0.00           O  
ATOM   4451  HH  TYR   269      47.060  37.310  49.010  1.00  0.00           H  
ATOM   4452  CD2 TYR   269      46.760  39.460  45.780  1.00  0.00           C  
ATOM   4453  HD2 TYR   269      46.480  40.490  45.930  1.00  0.00           H  
ATOM   4454  CE2 TYR   269      46.950  38.770  46.990  1.00  0.00           C  
ATOM   4455  HE2 TYR   269      46.640  39.300  47.920  1.00  0.00           H  
ATOM   4456  C   TYR   269      47.270  40.260  41.010  1.00  0.00           C  
ATOM   4457  O   TYR   269      46.430  40.160  40.130  1.00  0.00           O  
ATOM   4458  N   SER   270      48.040  41.360  41.020  1.00  0.00           N  
ATOM   4459  HN  SER   270      48.740  41.550  41.820  1.00  0.00           H  
ATOM   4460  CA  SER   270      48.090  42.380  39.950  1.00  0.00           C  
ATOM   4461  HA  SER   270      47.090  42.760  39.810  1.00  0.00           H  
ATOM   4462  CB  SER   270      48.950  43.630  40.330  1.00  0.00           C  
ATOM   4463  HB1 SER   270      48.960  44.360  39.530  1.00  0.00           H  
ATOM   4464  HB2 SER   270      49.880  43.420  40.330  1.00  0.00           H  
ATOM   4465  OG  SER   270      48.590  44.300  41.490  1.00  0.00           O  
ATOM   4466  HG1 SER   270      48.850  43.880  42.360  1.00  0.00           H  
ATOM   4467  C   SER   270      48.520  41.810  38.600  1.00  0.00           C  
ATOM   4468  O   SER   270      47.960  42.130  37.550  1.00  0.00           O  
ATOM   4469  N   VAL   271      49.610  40.970  38.540  1.00  0.00           N  
ATOM   4470  HN  VAL   271      50.400  40.870  39.280  1.00  0.00           H  
ATOM   4471  CA  VAL   271      49.830  40.290  37.270  1.00  0.00           C  
ATOM   4472  HA  VAL   271      50.010  41.110  36.550  1.00  0.00           H  
ATOM   4473  CB  VAL   271      51.180  39.470  37.330  1.00  0.00           C  
ATOM   4474  HB  VAL   271      50.860  38.800  38.150  1.00  0.00           H  
ATOM   4475  CG1 VAL   271      51.470  38.690  36.020  1.00  0.00           C  
ATOM   4476 HG11 VAL   271      52.300  38.220  35.950  1.00  0.00           H  
ATOM   4477 HG12 VAL   271      51.430  39.340  35.270  1.00  0.00           H  
ATOM   4478 HG13 VAL   271      50.730  37.910  35.850  1.00  0.00           H  
ATOM   4479  CG2 VAL   271      52.360  40.380  37.750  1.00  0.00           C  
ATOM   4480 HG21 VAL   271      52.140  40.900  38.710  1.00  0.00           H  
ATOM   4481 HG22 VAL   271      52.430  41.150  36.960  1.00  0.00           H  
ATOM   4482 HG23 VAL   271      53.240  39.700  37.720  1.00  0.00           H  
ATOM   4483  C   VAL   271      48.700  39.460  36.730  1.00  0.00           C  
ATOM   4484  O   VAL   271      48.390  39.450  35.590  1.00  0.00           O  
ATOM   4485  N   LEU   272      48.090  38.640  37.660  1.00  0.00           N  
ATOM   4486  HN  LEU   272      48.380  38.670  38.730  1.00  0.00           H  
ATOM   4487  CA  LEU   272      46.970  37.800  37.330  1.00  0.00           C  
ATOM   4488  HA  LEU   272      47.350  37.050  36.600  1.00  0.00           H  
ATOM   4489  CB  LEU   272      46.520  36.990  38.670  1.00  0.00           C  
ATOM   4490  HB1 LEU   272      46.260  37.630  39.540  1.00  0.00           H  
ATOM   4491  HB2 LEU   272      47.440  36.430  38.900  1.00  0.00           H  
ATOM   4492  CG  LEU   272      45.390  36.030  38.540  1.00  0.00           C  
ATOM   4493  HG  LEU   272      44.520  36.520  38.540  1.00  0.00           H  
ATOM   4494  CD1 LEU   272      45.520  35.120  37.280  1.00  0.00           C  
ATOM   4495 HD11 LEU   272      46.410  34.520  37.310  1.00  0.00           H  
ATOM   4496 HD12 LEU   272      45.600  35.620  36.290  1.00  0.00           H  
ATOM   4497 HD13 LEU   272      44.620  34.460  37.210  1.00  0.00           H  
ATOM   4498  CD2 LEU   272      45.410  35.070  39.670  1.00  0.00           C  
ATOM   4499 HD21 LEU   272      45.400  35.650  40.610  1.00  0.00           H  
ATOM   4500 HD22 LEU   272      46.290  34.390  39.680  1.00  0.00           H  
ATOM   4501 HD23 LEU   272      44.430  34.550  39.730  1.00  0.00           H  
ATOM   4502  C   LEU   272      45.860  38.550  36.710  1.00  0.00           C  
ATOM   4503  O   LEU   272      45.420  38.370  35.570  1.00  0.00           O  
ATOM   4504  N   VAL   273      45.260  39.600  37.390  1.00  0.00           N  
ATOM   4505  HN  VAL   273      45.550  39.770  38.440  1.00  0.00           H  
ATOM   4506  CA  VAL   273      44.230  40.420  36.830  1.00  0.00           C  
ATOM   4507  HA  VAL   273      43.370  39.770  36.540  1.00  0.00           H  
ATOM   4508  CB  VAL   273      43.660  41.270  37.940  1.00  0.00           C  
ATOM   4509  HB  VAL   273      43.500  40.430  38.640  1.00  0.00           H  
ATOM   4510  CG1 VAL   273      44.730  42.280  38.380  1.00  0.00           C  
ATOM   4511 HG11 VAL   273      45.750  41.850  38.470  1.00  0.00           H  
ATOM   4512 HG12 VAL   273      44.350  42.730  39.180  1.00  0.00           H  
ATOM   4513 HG13 VAL   273      44.930  43.030  37.630  1.00  0.00           H  
ATOM   4514  CG2 VAL   273      42.320  41.970  37.510  1.00  0.00           C  
ATOM   4515 HG21 VAL   273      42.040  42.770  38.230  1.00  0.00           H  
ATOM   4516 HG22 VAL   273      41.530  41.200  37.430  1.00  0.00           H  
ATOM   4517 HG23 VAL   273      42.430  42.490  36.530  1.00  0.00           H  
ATOM   4518  C   VAL   273      44.570  41.200  35.580  1.00  0.00           C  
ATOM   4519  O   VAL   273      43.710  41.230  34.640  1.00  0.00           O  
ATOM   4520  N   GLY   274      45.750  41.820  35.400  1.00  0.00           N  
ATOM   4521  HN  GLY   274      46.520  41.740  36.200  1.00  0.00           H  
ATOM   4522  CA  GLY   274      46.150  42.460  34.180  1.00  0.00           C  
ATOM   4523  HA1 GLY   274      47.090  42.980  34.440  1.00  0.00           H  
ATOM   4524  HA2 GLY   274      45.360  43.220  34.000  1.00  0.00           H  
ATOM   4525  C   GLY   274      46.250  41.500  32.960  1.00  0.00           C  
ATOM   4526  O   GLY   274      45.840  41.810  31.850  1.00  0.00           O  
ATOM   4527  N   LYS   275      46.860  40.290  33.170  1.00  0.00           N  
ATOM   4528  HN  LYS   275      47.240  40.100  34.190  1.00  0.00           H  
ATOM   4529  CA  LYS   275      46.840  39.200  32.250  1.00  0.00           C  
ATOM   4530  HA  LYS   275      47.130  39.600  31.380  1.00  0.00           H  
ATOM   4531  CB  LYS   275      47.850  38.080  32.700  1.00  0.00           C  
ATOM   4532  HB1 LYS   275      47.550  37.170  32.210  1.00  0.00           H  
ATOM   4533  HB2 LYS   275      47.740  37.930  33.760  1.00  0.00           H  
ATOM   4534  CG  LYS   275      49.310  38.360  32.450  1.00  0.00           C  
ATOM   4535  HG1 LYS   275      49.780  37.500  32.670  1.00  0.00           H  
ATOM   4536  HG2 LYS   275      49.700  39.190  33.020  1.00  0.00           H  
ATOM   4537  CD  LYS   275      49.650  38.760  30.980  1.00  0.00           C  
ATOM   4538  HD1 LYS   275      50.760  38.640  30.910  1.00  0.00           H  
ATOM   4539  HD2 LYS   275      49.390  39.830  30.870  1.00  0.00           H  
ATOM   4540  CE  LYS   275      49.110  37.780  29.940  1.00  0.00           C  
ATOM   4541  HE1 LYS   275      48.000  37.750  29.980  1.00  0.00           H  
ATOM   4542  HE2 LYS   275      49.530  36.780  30.190  1.00  0.00           H  
ATOM   4543  NZ  LYS   275      49.590  38.120  28.570  1.00  0.00           N  
ATOM   4544  HZ1 LYS   275      49.550  37.250  27.880  1.00  0.00           H  
ATOM   4545  HZ2 LYS   275      50.600  38.580  28.450  1.00  0.00           H  
ATOM   4546  HZ3 LYS   275      49.000  38.970  28.160  1.00  0.00           H  
ATOM   4547  C   LYS   275      45.470  38.620  31.960  1.00  0.00           C  
ATOM   4548  O   LYS   275      45.190  38.380  30.780  1.00  0.00           O  
ATOM   4549  N   ALA   276      44.580  38.370  32.980  1.00  0.00           N  
ATOM   4550  HN  ALA   276      44.840  38.390  34.060  1.00  0.00           H  
ATOM   4551  CA  ALA   276      43.190  38.080  32.700  1.00  0.00           C  
ATOM   4552  HA  ALA   276      43.150  37.190  32.160  1.00  0.00           H  
ATOM   4553  CB  ALA   276      42.350  37.940  34.010  1.00  0.00           C  
ATOM   4554  HB1 ALA   276      42.550  38.740  34.640  1.00  0.00           H  
ATOM   4555  HB2 ALA   276      42.640  37.130  34.590  1.00  0.00           H  
ATOM   4556  HB3 ALA   276      41.390  37.770  33.800  1.00  0.00           H  
ATOM   4557  C   ALA   276      42.490  39.060  31.810  1.00  0.00           C  
ATOM   4558  O   ALA   276      41.740  38.660  30.900  1.00  0.00           O  
ATOM   4559  N   SER   277      42.570  40.330  32.200  1.00  0.00           N  
ATOM   4560  HN  SER   277      43.060  40.600  33.120  1.00  0.00           H  
ATOM   4561  CA  SER   277      42.030  41.490  31.520  1.00  0.00           C  
ATOM   4562  HA  SER   277      40.930  41.360  31.470  1.00  0.00           H  
ATOM   4563  CB  SER   277      42.390  42.750  32.270  1.00  0.00           C  
ATOM   4564  HB1 SER   277      43.470  42.980  32.370  1.00  0.00           H  
ATOM   4565  HB2 SER   277      41.950  42.650  33.290  1.00  0.00           H  
ATOM   4566  OG  SER   277      41.770  43.860  31.600  1.00  0.00           O  
ATOM   4567  HG1 SER   277      40.780  43.850  31.720  1.00  0.00           H  
ATOM   4568  C   SER   277      42.430  41.510  30.120  1.00  0.00           C  
ATOM   4569  O   SER   277      41.650  41.790  29.230  1.00  0.00           O  
ATOM   4570  N   ALA   278      43.750  41.310  29.860  1.00  0.00           N  
ATOM   4571  HN  ALA   278      44.370  41.220  30.750  1.00  0.00           H  
ATOM   4572  CA  ALA   278      44.370  41.470  28.570  1.00  0.00           C  
ATOM   4573  HA  ALA   278      43.700  42.180  28.040  1.00  0.00           H  
ATOM   4574  CB  ALA   278      45.850  42.110  28.730  1.00  0.00           C  
ATOM   4575  HB1 ALA   278      46.210  42.320  27.700  1.00  0.00           H  
ATOM   4576  HB2 ALA   278      46.530  41.430  28.780  1.00  0.00           H  
ATOM   4577  HB3 ALA   278      45.890  42.930  29.300  1.00  0.00           H  
ATOM   4578  C   ALA   278      44.360  40.160  27.810  1.00  0.00           C  
ATOM   4579  O   ALA   278      45.270  39.860  27.030  1.00  0.00           O  
ATOM   4580  N   THR   279      43.330  39.300  28.100  1.00  0.00           N  
ATOM   4581  HN  THR   279      42.660  39.540  28.910  1.00  0.00           H  
ATOM   4582  CA  THR   279      43.030  38.080  27.440  1.00  0.00           C  
ATOM   4583  HA  THR   279      43.440  38.240  26.410  1.00  0.00           H  
ATOM   4584  CB  THR   279      43.680  36.830  28.150  1.00  0.00           C  
ATOM   4585  HB  THR   279      43.100  36.710  29.090  1.00  0.00           H  
ATOM   4586  OG1 THR   279      45.090  37.020  28.400  1.00  0.00           O  
ATOM   4587  HG1 THR   279      45.200  37.530  29.390  1.00  0.00           H  
ATOM   4588  CG2 THR   279      43.520  35.520  27.330  1.00  0.00           C  
ATOM   4589 HG21 THR   279      44.000  35.520  26.450  1.00  0.00           H  
ATOM   4590 HG22 THR   279      42.480  35.260  27.190  1.00  0.00           H  
ATOM   4591 HG23 THR   279      44.000  34.790  28.010  1.00  0.00           H  
ATOM   4592  C   THR   279      41.630  37.740  27.150  1.00  0.00           C  
ATOM   4593  O   THR   279      41.250  37.370  26.060  1.00  0.00           O  
ATOM   4594  N   ALA   280      40.750  37.590  28.210  1.00  0.00           N  
ATOM   4595  HN  ALA   280      40.970  37.830  29.120  1.00  0.00           H  
ATOM   4596  CA  ALA   280      39.380  37.080  28.010  1.00  0.00           C  
ATOM   4597  HA  ALA   280      39.510  36.210  27.330  1.00  0.00           H  
ATOM   4598  CB  ALA   280      38.800  36.630  29.380  1.00  0.00           C  
ATOM   4599  HB1 ALA   280      38.740  37.540  30.000  1.00  0.00           H  
ATOM   4600  HB2 ALA   280      39.410  35.810  29.830  1.00  0.00           H  
ATOM   4601  HB3 ALA   280      37.880  36.250  29.310  1.00  0.00           H  
ATOM   4602  C   ALA   280      38.400  38.040  27.200  1.00  0.00           C  
ATOM   4603  O   ALA   280      38.520  39.270  27.280  1.00  0.00           O  
ATOM   4604  N   SER   281      37.500  37.410  26.400  1.00  0.00           N  
ATOM   4605  HN  SER   281      37.520  36.340  26.260  1.00  0.00           H  
ATOM   4606  CA  SER   281      36.490  38.220  25.740  1.00  0.00           C  
ATOM   4607  HA  SER   281      36.990  38.990  25.120  1.00  0.00           H  
ATOM   4608  CB  SER   281      35.580  37.300  24.920  1.00  0.00           C  
ATOM   4609  HB1 SER   281      34.880  36.810  25.630  1.00  0.00           H  
ATOM   4610  HB2 SER   281      36.060  36.430  24.430  1.00  0.00           H  
ATOM   4611  OG  SER   281      34.930  38.050  23.900  1.00  0.00           O  
ATOM   4612  HG1 SER   281      35.610  38.620  23.440  1.00  0.00           H  
ATOM   4613  C   SER   281      35.580  39.050  26.700  1.00  0.00           C  
ATOM   4614  O   SER   281      35.300  40.220  26.450  1.00  0.00           O  
ATOM   4615  N   GLY   282      35.140  38.420  27.840  1.00  0.00           N  
ATOM   4616  HN  GLY   282      35.430  37.390  28.020  1.00  0.00           H  
ATOM   4617  CA  GLY   282      34.430  39.260  28.930  1.00  0.00           C  
ATOM   4618  HA1 GLY   282      33.610  38.670  29.380  1.00  0.00           H  
ATOM   4619  HA2 GLY   282      34.140  40.250  28.520  1.00  0.00           H  
ATOM   4620  C   GLY   282      35.330  39.720  30.000  1.00  0.00           C  
ATOM   4621  O   GLY   282      35.130  39.370  31.200  1.00  0.00           O  
ATOM   4622  N   ASP   283      36.270  40.620  29.680  1.00  0.00           N  
ATOM   4623  HN  ASP   283      36.260  40.930  28.770  1.00  0.00           H  
ATOM   4624  CA  ASP   283      37.410  41.240  30.430  1.00  0.00           C  
ATOM   4625  HA  ASP   283      38.050  40.510  30.670  1.00  0.00           H  
ATOM   4626  CB  ASP   283      38.050  42.210  29.420  1.00  0.00           C  
ATOM   4627  HB1 ASP   283      38.350  41.640  28.550  1.00  0.00           H  
ATOM   4628  HB2 ASP   283      38.880  42.710  29.890  1.00  0.00           H  
ATOM   4629  CG  ASP   283      37.170  43.310  28.890  1.00  0.00           C  
ATOM   4630  OD1 ASP   283      35.970  43.370  29.180  1.00  0.00           O  
ATOM   4631  OD2 ASP   283      37.690  44.120  28.110  1.00  0.00           O  
ATOM   4632  C   ASP   283      36.910  41.950  31.740  1.00  0.00           C  
ATOM   4633  O   ASP   283      37.440  41.770  32.860  1.00  0.00           O  
ATOM   4634  N   TRP   284      35.840  42.710  31.690  1.00  0.00           N  
ATOM   4635  HN  TRP   284      35.380  42.960  30.840  1.00  0.00           H  
ATOM   4636  CA  TRP   284      35.340  43.280  32.900  1.00  0.00           C  
ATOM   4637  HA  TRP   284      36.230  43.720  33.320  1.00  0.00           H  
ATOM   4638  CB  TRP   284      34.310  44.310  32.560  1.00  0.00           C  
ATOM   4639  HB1 TRP   284      33.740  44.650  33.450  1.00  0.00           H  
ATOM   4640  HB2 TRP   284      33.540  43.800  31.940  1.00  0.00           H  
ATOM   4641  CG  TRP   284      34.830  45.550  31.830  1.00  0.00           C  
ATOM   4642  CD1 TRP   284      34.690  45.760  30.520  1.00  0.00           C  
ATOM   4643  HD1 TRP   284      34.310  45.090  29.890  1.00  0.00           H  
ATOM   4644  NE1 TRP   284      35.240  47.060  30.250  1.00  0.00           N  
ATOM   4645  HE1 TRP   284      35.160  47.650  29.350  1.00  0.00           H  
ATOM   4646  CE2 TRP   284      35.920  47.480  31.350  1.00  0.00           C  
ATOM   4647  CD2 TRP   284      35.630  46.540  32.400  1.00  0.00           C  
ATOM   4648  CE3 TRP   284      36.220  46.680  33.670  1.00  0.00           C  
ATOM   4649  HE3 TRP   284      35.960  46.020  34.520  1.00  0.00           H  
ATOM   4650  CZ3 TRP   284      37.060  47.780  33.880  1.00  0.00           C  
ATOM   4651  HZ3 TRP   284      37.410  47.930  34.890  1.00  0.00           H  
ATOM   4652  CZ2 TRP   284      36.660  48.560  31.630  1.00  0.00           C  
ATOM   4653  HZ2 TRP   284      36.960  49.420  30.990  1.00  0.00           H  
ATOM   4654  CH2 TRP   284      37.210  48.700  32.900  1.00  0.00           C  
ATOM   4655  HH2 TRP   284      37.650  49.550  33.120  1.00  0.00           H  
ATOM   4656  C   TRP   284      34.740  42.250  33.960  1.00  0.00           C  
ATOM   4657  O   TRP   284      35.100  42.180  35.160  1.00  0.00           O  
ATOM   4658  N   ASN   285      33.910  41.290  33.510  1.00  0.00           N  
ATOM   4659  HN  ASN   285      33.610  41.360  32.470  1.00  0.00           H  
ATOM   4660  CA  ASN   285      33.270  40.250  34.270  1.00  0.00           C  
ATOM   4661  HA  ASN   285      32.770  40.720  35.110  1.00  0.00           H  
ATOM   4662  CB  ASN   285      32.320  39.440  33.390  1.00  0.00           C  
ATOM   4663  HB1 ASN   285      32.140  38.430  33.750  1.00  0.00           H  
ATOM   4664  HB2 ASN   285      32.850  39.210  32.470  1.00  0.00           H  
ATOM   4665  CG  ASN   285      30.960  40.120  33.140  1.00  0.00           C  
ATOM   4666  OD1 ASN   285      30.760  41.290  33.400  1.00  0.00           O  
ATOM   4667  ND2 ASN   285      30.000  39.360  32.560  1.00  0.00           N  
ATOM   4668 HD21 ASN   285      29.080  39.730  32.630  1.00  0.00           H  
ATOM   4669 HD22 ASN   285      30.300  38.400  32.170  1.00  0.00           H  
ATOM   4670  C   ASN   285      34.260  39.250  34.830  1.00  0.00           C  
ATOM   4671  O   ASN   285      34.250  38.820  35.990  1.00  0.00           O  
ATOM   4672  N   THR   286      35.260  38.880  34.070  1.00  0.00           N  
ATOM   4673  HN  THR   286      35.370  39.240  33.030  1.00  0.00           H  
ATOM   4674  CA  THR   286      36.310  37.990  34.450  1.00  0.00           C  
ATOM   4675  HA  THR   286      35.790  37.130  34.910  1.00  0.00           H  
ATOM   4676  CB  THR   286      37.180  37.570  33.270  1.00  0.00           C  
ATOM   4677  HB  THR   286      38.070  37.330  33.660  1.00  0.00           H  
ATOM   4678  OG1 THR   286      37.390  38.610  32.360  1.00  0.00           O  
ATOM   4679  HG1 THR   286      36.560  38.880  31.870  1.00  0.00           H  
ATOM   4680  CG2 THR   286      36.450  36.530  32.410  1.00  0.00           C  
ATOM   4681 HG21 THR   286      36.480  35.610  32.780  1.00  0.00           H  
ATOM   4682 HG22 THR   286      36.960  36.550  31.470  1.00  0.00           H  
ATOM   4683 HG23 THR   286      35.370  36.740  32.260  1.00  0.00           H  
ATOM   4684  C   THR   286      37.140  38.720  35.590  1.00  0.00           C  
ATOM   4685  O   THR   286      37.380  38.160  36.650  1.00  0.00           O  
ATOM   4686  N   THR   287      37.390  40.060  35.480  1.00  0.00           N  
ATOM   4687  HN  THR   287      37.190  40.530  34.660  1.00  0.00           H  
ATOM   4688  CA  THR   287      38.090  40.870  36.430  1.00  0.00           C  
ATOM   4689  HA  THR   287      39.090  40.410  36.580  1.00  0.00           H  
ATOM   4690  CB  THR   287      38.290  42.430  35.980  1.00  0.00           C  
ATOM   4691  HB  THR   287      37.310  42.850  35.650  1.00  0.00           H  
ATOM   4692  OG1 THR   287      39.160  42.570  34.810  1.00  0.00           O  
ATOM   4693  HG1 THR   287      38.610  42.200  33.910  1.00  0.00           H  
ATOM   4694  CG2 THR   287      38.930  43.330  37.100  1.00  0.00           C  
ATOM   4695 HG21 THR   287      38.240  43.660  37.740  1.00  0.00           H  
ATOM   4696 HG22 THR   287      39.430  44.150  36.610  1.00  0.00           H  
ATOM   4697 HG23 THR   287      39.740  42.780  37.620  1.00  0.00           H  
ATOM   4698  C   THR   287      37.410  40.830  37.730  1.00  0.00           C  
ATOM   4699  O   THR   287      38.040  40.460  38.730  1.00  0.00           O  
ATOM   4700  N   ILE   288      36.070  41.090  37.790  1.00  0.00           N  
ATOM   4701  HN  ILE   288      35.600  41.510  37.070  1.00  0.00           H  
ATOM   4702  CA  ILE   288      35.310  40.820  39.010  1.00  0.00           C  
ATOM   4703  HA  ILE   288      35.800  41.360  39.840  1.00  0.00           H  
ATOM   4704  CB  ILE   288      33.990  41.590  38.880  1.00  0.00           C  
ATOM   4705  HB  ILE   288      33.380  41.080  38.100  1.00  0.00           H  
ATOM   4706  CG2 ILE   288      33.160  41.410  40.140  1.00  0.00           C  
ATOM   4707 HG21 ILE   288      32.830  40.380  40.190  1.00  0.00           H  
ATOM   4708 HG22 ILE   288      32.360  42.160  40.350  1.00  0.00           H  
ATOM   4709 HG23 ILE   288      33.700  41.580  41.100  1.00  0.00           H  
ATOM   4710  CG1 ILE   288      34.190  43.070  38.510  1.00  0.00           C  
ATOM   4711 HG11 ILE   288      33.270  43.660  38.710  1.00  0.00           H  
ATOM   4712 HG12 ILE   288      34.370  43.110  37.540  1.00  0.00           H  
ATOM   4713  CD  ILE   288      35.400  43.800  39.290  1.00  0.00           C  
ATOM   4714  HD1 ILE   288      35.410  44.860  38.960  1.00  0.00           H  
ATOM   4715  HD2 ILE   288      36.380  43.280  39.230  1.00  0.00           H  
ATOM   4716  HD3 ILE   288      35.080  43.730  40.350  1.00  0.00           H  
ATOM   4717  C   ILE   288      35.180  39.440  39.500  1.00  0.00           C  
ATOM   4718  O   ILE   288      35.230  39.320  40.720  1.00  0.00           O  
ATOM   4719  N   ALA   289      35.050  38.360  38.690  1.00  0.00           N  
ATOM   4720  HN  ALA   289      34.960  38.360  37.590  1.00  0.00           H  
ATOM   4721  CA  ALA   289      35.110  37.010  39.200  1.00  0.00           C  
ATOM   4722  HA  ALA   289      34.360  36.870  40.000  1.00  0.00           H  
ATOM   4723  CB  ALA   289      34.890  36.030  38.060  1.00  0.00           C  
ATOM   4724  HB1 ALA   289      33.960  36.180  37.470  1.00  0.00           H  
ATOM   4725  HB2 ALA   289      34.900  34.950  38.320  1.00  0.00           H  
ATOM   4726  HB3 ALA   289      35.550  36.260  37.350  1.00  0.00           H  
ATOM   4727  C   ALA   289      36.460  36.600  39.810  1.00  0.00           C  
ATOM   4728  O   ALA   289      36.500  35.860  40.790  1.00  0.00           O  
ATOM   4729  N   CYS   290      37.560  36.970  39.210  1.00  0.00           N  
ATOM   4730  HN  CYS   290      37.390  37.590  38.340  1.00  0.00           H  
ATOM   4731  CA  CYS   290      38.880  36.940  39.760  1.00  0.00           C  
ATOM   4732  HA  CYS   290      39.070  35.890  40.070  1.00  0.00           H  
ATOM   4733  CB  CYS   290      39.850  37.170  38.610  1.00  0.00           C  
ATOM   4734  HB1 CYS   290      39.570  38.130  38.140  1.00  0.00           H  
ATOM   4735  HB2 CYS   290      39.670  36.320  37.910  1.00  0.00           H  
ATOM   4736  SG  CYS   290      41.580  37.180  39.060  1.00  0.00           S  
ATOM   4737  HG1 CYS   290      41.580  38.050  39.540  1.00  0.00           H  
ATOM   4738  C   CYS   290      39.170  37.830  40.970  1.00  0.00           C  
ATOM   4739  O   CYS   290      39.720  37.350  41.950  1.00  0.00           O  
ATOM   4740  N   PHE   291      38.730  39.080  40.950  1.00  0.00           N  
ATOM   4741  HN  PHE   291      38.270  39.380  40.020  1.00  0.00           H  
ATOM   4742  CA  PHE   291      38.860  40.010  42.130  1.00  0.00           C  
ATOM   4743  HA  PHE   291      39.890  39.970  42.520  1.00  0.00           H  
ATOM   4744  CB  PHE   291      38.530  41.470  41.760  1.00  0.00           C  
ATOM   4745  HB1 PHE   291      37.480  41.580  41.400  1.00  0.00           H  
ATOM   4746  HB2 PHE   291      39.370  41.770  40.780  1.00  0.00           H  
ATOM   4747  CG  PHE   291      38.780  42.480  42.840  1.00  0.00           C  
ATOM   4748  CD1 PHE   291      40.040  42.650  43.320  1.00  0.00           C  
ATOM   4749  HD1 PHE   291      40.810  42.060  43.090  1.00  0.00           H  
ATOM   4750  CE1 PHE   291      40.270  43.630  44.320  1.00  0.00           C  
ATOM   4751  HE1 PHE   291      41.270  43.850  44.760  1.00  0.00           H  
ATOM   4752  CZ  PHE   291      39.260  44.340  44.790  1.00  0.00           C  
ATOM   4753  HZ  PHE   291      39.350  45.040  45.610  1.00  0.00           H  
ATOM   4754  CD2 PHE   291      37.660  43.230  43.330  1.00  0.00           C  
ATOM   4755  HD2 PHE   291      36.670  43.120  42.920  1.00  0.00           H  
ATOM   4756  CE2 PHE   291      37.940  44.170  44.360  1.00  0.00           C  
ATOM   4757  HE2 PHE   291      37.060  44.730  44.750  1.00  0.00           H  
ATOM   4758  C   PHE   291      38.130  39.560  43.340  1.00  0.00           C  
ATOM   4759  O   PHE   291      38.690  39.570  44.440  1.00  0.00           O  
ATOM   4760  N   VAL   292      36.850  39.140  43.160  1.00  0.00           N  
ATOM   4761  HN  VAL   292      36.430  39.140  42.160  1.00  0.00           H  
ATOM   4762  CA  VAL   292      36.120  38.650  44.310  1.00  0.00           C  
ATOM   4763  HA  VAL   292      36.120  39.420  45.060  1.00  0.00           H  
ATOM   4764  CB  VAL   292      34.700  38.590  43.860  1.00  0.00           C  
ATOM   4765  HB  VAL   292      34.720  38.300  42.820  1.00  0.00           H  
ATOM   4766  CG1 VAL   292      33.810  37.610  44.690  1.00  0.00           C  
ATOM   4767 HG11 VAL   292      33.590  37.910  45.700  1.00  0.00           H  
ATOM   4768 HG12 VAL   292      34.170  36.690  44.750  1.00  0.00           H  
ATOM   4769 HG13 VAL   292      32.820  37.480  44.290  1.00  0.00           H  
ATOM   4770  CG2 VAL   292      34.010  39.950  44.050  1.00  0.00           C  
ATOM   4771 HG21 VAL   292      34.000  40.170  45.140  1.00  0.00           H  
ATOM   4772 HG22 VAL   292      32.970  40.010  43.670  1.00  0.00           H  
ATOM   4773 HG23 VAL   292      34.550  40.710  43.440  1.00  0.00           H  
ATOM   4774  C   VAL   292      36.710  37.400  44.920  1.00  0.00           C  
ATOM   4775  O   VAL   292      36.880  37.360  46.130  1.00  0.00           O  
ATOM   4776  N   ALA   293      37.000  36.340  44.160  1.00  0.00           N  
ATOM   4777  HN  ALA   293      36.860  36.350  43.060  1.00  0.00           H  
ATOM   4778  CA  ALA   293      37.530  35.030  44.560  1.00  0.00           C  
ATOM   4779  HA  ALA   293      36.890  34.530  45.310  1.00  0.00           H  
ATOM   4780  CB  ALA   293      37.420  34.080  43.280  1.00  0.00           C  
ATOM   4781  HB1 ALA   293      37.370  33.050  43.680  1.00  0.00           H  
ATOM   4782  HB2 ALA   293      38.260  34.320  42.600  1.00  0.00           H  
ATOM   4783  HB3 ALA   293      36.570  34.230  42.780  1.00  0.00           H  
ATOM   4784  C   ALA   293      38.860  35.140  45.200  1.00  0.00           C  
ATOM   4785  O   ALA   293      39.110  34.560  46.220  1.00  0.00           O  
ATOM   4786  N   ILE   294      39.830  35.950  44.750  1.00  0.00           N  
ATOM   4787  HN  ILE   294      39.680  36.520  43.840  1.00  0.00           H  
ATOM   4788  CA  ILE   294      41.020  36.330  45.490  1.00  0.00           C  
ATOM   4789  HA  ILE   294      41.550  35.400  45.780  1.00  0.00           H  
ATOM   4790  CB  ILE   294      41.840  37.340  44.670  1.00  0.00           C  
ATOM   4791  HB  ILE   294      41.160  38.040  44.150  1.00  0.00           H  
ATOM   4792  CG2 ILE   294      42.830  38.220  45.530  1.00  0.00           C  
ATOM   4793 HG21 ILE   294      43.660  38.340  44.850  1.00  0.00           H  
ATOM   4794 HG22 ILE   294      43.250  37.680  46.410  1.00  0.00           H  
ATOM   4795 HG23 ILE   294      42.450  39.230  45.770  1.00  0.00           H  
ATOM   4796  CG1 ILE   294      42.790  36.560  43.630  1.00  0.00           C  
ATOM   4797 HG11 ILE   294      42.040  35.800  43.300  1.00  0.00           H  
ATOM   4798 HG12 ILE   294      43.480  36.080  44.170  1.00  0.00           H  
ATOM   4799  CD  ILE   294      43.240  37.460  42.490  1.00  0.00           C  
ATOM   4800  HD1 ILE   294      44.060  36.970  41.910  1.00  0.00           H  
ATOM   4801  HD2 ILE   294      43.670  38.390  42.920  1.00  0.00           H  
ATOM   4802  HD3 ILE   294      42.420  37.780  41.820  1.00  0.00           H  
ATOM   4803  C   ILE   294      40.690  37.020  46.880  1.00  0.00           C  
ATOM   4804  O   ILE   294      41.310  36.610  47.860  1.00  0.00           O  
ATOM   4805  N   LEU   295      39.800  38.050  46.940  1.00  0.00           N  
ATOM   4806  HN  LEU   295      39.390  38.600  46.060  1.00  0.00           H  
ATOM   4807  CA  LEU   295      39.470  38.670  48.170  1.00  0.00           C  
ATOM   4808  HA  LEU   295      40.400  39.080  48.620  1.00  0.00           H  
ATOM   4809  CB  LEU   295      38.610  39.920  48.020  1.00  0.00           C  
ATOM   4810  HB1 LEU   295      38.310  40.280  49.030  1.00  0.00           H  
ATOM   4811  HB2 LEU   295      37.640  39.560  47.620  1.00  0.00           H  
ATOM   4812  CG  LEU   295      39.050  41.230  47.410  1.00  0.00           C  
ATOM   4813  HG  LEU   295      39.090  41.130  46.420  1.00  0.00           H  
ATOM   4814  CD1 LEU   295      38.200  42.450  47.810  1.00  0.00           C  
ATOM   4815 HD11 LEU   295      38.450  43.310  47.210  1.00  0.00           H  
ATOM   4816 HD12 LEU   295      38.330  42.690  48.880  1.00  0.00           H  
ATOM   4817 HD13 LEU   295      37.170  42.100  47.600  1.00  0.00           H  
ATOM   4818  CD2 LEU   295      40.520  41.430  47.900  1.00  0.00           C  
ATOM   4819 HD21 LEU   295      40.580  41.410  49.000  1.00  0.00           H  
ATOM   4820 HD22 LEU   295      40.830  42.390  47.430  1.00  0.00           H  
ATOM   4821 HD23 LEU   295      41.140  40.620  47.450  1.00  0.00           H  
ATOM   4822  C   LEU   295      38.950  37.730  49.270  1.00  0.00           C  
ATOM   4823  O   LEU   295      39.300  37.780  50.450  1.00  0.00           O  
ATOM   4824  N   ILE   296      38.160  36.790  48.830  1.00  0.00           N  
ATOM   4825  HN  ILE   296      37.770  36.760  47.790  1.00  0.00           H  
ATOM   4826  CA  ILE   296      37.670  35.620  49.550  1.00  0.00           C  
ATOM   4827  HA  ILE   296      37.180  35.920  50.500  1.00  0.00           H  
ATOM   4828  CB  ILE   296      36.640  35.010  48.650  1.00  0.00           C  
ATOM   4829  HB  ILE   296      37.060  34.810  47.640  1.00  0.00           H  
ATOM   4830  CG2 ILE   296      36.240  33.580  49.090  1.00  0.00           C  
ATOM   4831 HG21 ILE   296      36.330  33.440  50.160  1.00  0.00           H  
ATOM   4832 HG22 ILE   296      36.820  32.790  48.550  1.00  0.00           H  
ATOM   4833 HG23 ILE   296      35.220  33.310  48.750  1.00  0.00           H  
ATOM   4834  CG1 ILE   296      35.380  35.910  48.470  1.00  0.00           C  
ATOM   4835 HG11 ILE   296      34.660  35.370  47.810  1.00  0.00           H  
ATOM   4836 HG12 ILE   296      35.610  36.820  48.130  1.00  0.00           H  
ATOM   4837  CD  ILE   296      34.580  35.970  49.760  1.00  0.00           C  
ATOM   4838  HD1 ILE   296      33.590  36.390  49.480  1.00  0.00           H  
ATOM   4839  HD2 ILE   296      34.980  36.740  50.460  1.00  0.00           H  
ATOM   4840  HD3 ILE   296      34.380  34.980  50.220  1.00  0.00           H  
ATOM   4841  C   ILE   296      38.800  34.650  50.000  1.00  0.00           C  
ATOM   4842  O   ILE   296      38.850  34.190  51.110  1.00  0.00           O  
ATOM   4843  N   GLY   297      39.740  34.340  49.130  1.00  0.00           N  
ATOM   4844  HN  GLY   297      39.650  34.850  48.140  1.00  0.00           H  
ATOM   4845  CA  GLY   297      40.900  33.480  49.360  1.00  0.00           C  
ATOM   4846  HA1 GLY   297      41.570  33.370  48.480  1.00  0.00           H  
ATOM   4847  HA2 GLY   297      40.430  32.550  49.750  1.00  0.00           H  
ATOM   4848  C   GLY   297      41.750  34.080  50.440  1.00  0.00           C  
ATOM   4849  O   GLY   297      42.220  33.460  51.380  1.00  0.00           O  
ATOM   4850  N   LEU   298      41.970  35.330  50.240  1.00  0.00           N  
ATOM   4851  HN  LEU   298      41.630  35.750  49.260  1.00  0.00           H  
ATOM   4852  CA  LEU   298      42.720  36.190  51.130  1.00  0.00           C  
ATOM   4853  HA  LEU   298      43.620  35.840  51.400  1.00  0.00           H  
ATOM   4854  CB  LEU   298      42.820  37.590  50.480  1.00  0.00           C  
ATOM   4855  HB1 LEU   298      41.840  37.930  50.150  1.00  0.00           H  
ATOM   4856  HB2 LEU   298      43.520  37.450  49.670  1.00  0.00           H  
ATOM   4857  CG  LEU   298      43.310  38.820  51.340  1.00  0.00           C  
ATOM   4858  HG  LEU   298      42.660  38.990  52.080  1.00  0.00           H  
ATOM   4859  CD1 LEU   298      44.650  38.370  52.010  1.00  0.00           C  
ATOM   4860 HD11 LEU   298      45.380  38.170  51.240  1.00  0.00           H  
ATOM   4861 HD12 LEU   298      44.560  37.520  52.720  1.00  0.00           H  
ATOM   4862 HD13 LEU   298      44.910  39.190  52.720  1.00  0.00           H  
ATOM   4863  CD2 LEU   298      43.560  40.090  50.480  1.00  0.00           C  
ATOM   4864 HD21 LEU   298      42.680  40.290  49.820  1.00  0.00           H  
ATOM   4865 HD22 LEU   298      44.330  39.990  49.690  1.00  0.00           H  
ATOM   4866 HD23 LEU   298      43.880  40.940  51.120  1.00  0.00           H  
ATOM   4867  C   LEU   298      42.070  36.180  52.520  1.00  0.00           C  
ATOM   4868  O   LEU   298      42.720  35.950  53.510  1.00  0.00           O  
ATOM   4869  N   CYS   299      40.720  36.410  52.570  1.00  0.00           N  
ATOM   4870  HN  CYS   299      40.120  36.780  51.720  1.00  0.00           H  
ATOM   4871  CA  CYS   299      40.060  36.360  53.820  1.00  0.00           C  
ATOM   4872  HA  CYS   299      40.570  37.100  54.470  1.00  0.00           H  
ATOM   4873  CB  CYS   299      38.600  36.820  53.500  1.00  0.00           C  
ATOM   4874  HB1 CYS   299      38.240  36.250  52.620  1.00  0.00           H  
ATOM   4875  HB2 CYS   299      38.740  37.910  53.320  1.00  0.00           H  
ATOM   4876  SG  CYS   299      37.410  36.730  54.860  1.00  0.00           S  
ATOM   4877  HG1 CYS   299      37.200  35.760  54.820  1.00  0.00           H  
ATOM   4878  C   CYS   299      40.060  35.020  54.450  1.00  0.00           C  
ATOM   4879  O   CYS   299      40.230  34.910  55.620  1.00  0.00           O  
ATOM   4880  N   LEU   300      39.840  33.950  53.690  1.00  0.00           N  
ATOM   4881  HN  LEU   300      39.410  34.180  52.720  1.00  0.00           H  
ATOM   4882  CA  LEU   300      39.820  32.540  54.150  1.00  0.00           C  
ATOM   4883  HA  LEU   300      39.000  32.380  54.880  1.00  0.00           H  
ATOM   4884  CB  LEU   300      39.650  31.690  52.940  1.00  0.00           C  
ATOM   4885  HB1 LEU   300      40.550  31.750  52.290  1.00  0.00           H  
ATOM   4886  HB2 LEU   300      38.540  32.220  52.440  1.00  0.00           H  
ATOM   4887  CG  LEU   300      39.350  30.260  53.300  1.00  0.00           C  
ATOM   4888  HG  LEU   300      40.220  29.850  53.560  1.00  0.00           H  
ATOM   4889  CD1 LEU   300      38.300  29.930  54.350  1.00  0.00           C  
ATOM   4890 HD11 LEU   300      38.620  30.350  55.300  1.00  0.00           H  
ATOM   4891 HD12 LEU   300      38.170  28.830  54.320  1.00  0.00           H  
ATOM   4892 HD13 LEU   300      37.310  30.320  54.020  1.00  0.00           H  
ATOM   4893  CD2 LEU   300      38.870  29.630  51.980  1.00  0.00           C  
ATOM   4894 HD21 LEU   300      38.040  30.250  51.590  1.00  0.00           H  
ATOM   4895 HD22 LEU   300      38.610  28.570  52.180  1.00  0.00           H  
ATOM   4896 HD23 LEU   300      39.760  29.620  51.300  1.00  0.00           H  
ATOM   4897  C   LEU   300      41.060  32.080  54.870  1.00  0.00           C  
ATOM   4898  O   LEU   300      40.970  31.460  55.890  1.00  0.00           O  
ATOM   4899  N   THR   301      42.170  32.580  54.270  1.00  0.00           N  
ATOM   4900  HN  THR   301      41.950  33.010  53.270  1.00  0.00           H  
ATOM   4901  CA  THR   301      43.490  32.550  54.870  1.00  0.00           C  
ATOM   4902  HA  THR   301      43.670  31.480  55.100  1.00  0.00           H  
ATOM   4903  CB  THR   301      44.530  33.150  53.900  1.00  0.00           C  
ATOM   4904  HB  THR   301      44.390  34.240  53.700  1.00  0.00           H  
ATOM   4905  OG1 THR   301      44.450  32.580  52.600  1.00  0.00           O  
ATOM   4906  HG1 THR   301      43.550  32.860  52.020  1.00  0.00           H  
ATOM   4907  CG2 THR   301      45.950  32.930  54.450  1.00  0.00           C  
ATOM   4908 HG21 THR   301      46.090  33.230  55.390  1.00  0.00           H  
ATOM   4909 HG22 THR   301      46.610  33.540  53.860  1.00  0.00           H  
ATOM   4910 HG23 THR   301      46.210  31.850  54.360  1.00  0.00           H  
ATOM   4911  C   THR   301      43.520  33.240  56.170  1.00  0.00           C  
ATOM   4912  O   THR   301      43.930  32.570  57.130  1.00  0.00           O  
ATOM   4913  N   LEU   302      43.040  34.490  56.210  1.00  0.00           N  
ATOM   4914  HN  LEU   302      42.970  34.940  55.370  1.00  0.00           H  
ATOM   4915  CA  LEU   302      42.940  35.270  57.440  1.00  0.00           C  
ATOM   4916  HA  LEU   302      43.960  35.190  57.880  1.00  0.00           H  
ATOM   4917  CB  LEU   302      42.480  36.670  57.100  1.00  0.00           C  
ATOM   4918  HB1 LEU   302      42.190  37.280  57.980  1.00  0.00           H  
ATOM   4919  HB2 LEU   302      41.580  36.640  56.450  1.00  0.00           H  
ATOM   4920  CG  LEU   302      43.580  37.480  56.390  1.00  0.00           C  
ATOM   4921  HG  LEU   302      44.140  36.830  55.870  1.00  0.00           H  
ATOM   4922  CD1 LEU   302      43.100  38.580  55.410  1.00  0.00           C  
ATOM   4923 HD11 LEU   302      42.880  39.400  56.080  1.00  0.00           H  
ATOM   4924 HD12 LEU   302      42.200  38.370  54.790  1.00  0.00           H  
ATOM   4925 HD13 LEU   302      43.950  38.720  54.710  1.00  0.00           H  
ATOM   4926  CD2 LEU   302      44.490  38.150  57.420  1.00  0.00           C  
ATOM   4927 HD21 LEU   302      45.200  38.920  57.050  1.00  0.00           H  
ATOM   4928 HD22 LEU   302      45.050  37.380  57.990  1.00  0.00           H  
ATOM   4929 HD23 LEU   302      43.860  38.730  58.120  1.00  0.00           H  
ATOM   4930  C   LEU   302      42.060  34.590  58.530  1.00  0.00           C  
ATOM   4931  O   LEU   302      42.330  34.660  59.730  1.00  0.00           O  
ATOM   4932  N   LEU   303      40.980  33.900  58.170  1.00  0.00           N  
ATOM   4933  HN  LEU   303      40.720  34.080  57.100  1.00  0.00           H  
ATOM   4934  CA  LEU   303      40.140  33.190  59.040  1.00  0.00           C  
ATOM   4935  HA  LEU   303      39.840  33.870  59.870  1.00  0.00           H  
ATOM   4936  CB  LEU   303      38.880  32.700  58.280  1.00  0.00           C
[truncated: 6,600,891 more chars]
