# Supplementary material for: Selective Protonation of Catalytic Dyad for γ-Secretase-Mediated Hydrolysis Revealed by Multiscale Simulations
Source: J Phys Chem B. 2024 Nov 7;128(46):11345–58. doi: 10.1021/acs.jpcb.4c04085 (PMC11586911; doi:10.1021/acs.jpcb.4c04085)
Supplement: Supplementary file 2 — jp4c04085_si_002.zip [file jp4c04085_si_002.zip › Figure 7 D257-protonated/RS.pdb]

CRYST1   94.838   94.838   86.700  90.00  90.00  90.00               1
ATOM      1  CAY SER     1      23.230  61.620  15.390  1.00  0.00           C  
ATOM      2  HY1 SER     1      24.140  61.820  14.790  1.00  0.00           H  
ATOM      3  HY2 SER     1      22.330  61.240  14.860  1.00  0.00           H  
ATOM      4  HY3 SER     1      23.470  60.840  16.150  1.00  0.00           H  
ATOM      5  CY  SER     1      22.810  62.800  16.180  1.00  0.00           C  
ATOM      6  OY  SER     1      23.420  63.860  16.040  1.00  0.00           O  
ATOM      7  N   SER     1      21.740  62.650  17.040  1.00  0.00           N  
ATOM      8  HN  SER     1      21.330  61.740  17.150  1.00  0.00           H  
ATOM      9  CA  SER     1      21.290  63.660  17.920  1.00  0.00           C  
ATOM     10  HA  SER     1      21.360  64.600  17.400  1.00  0.00           H  
ATOM     11  CB  SER     1      19.750  63.440  18.250  1.00  0.00           C  
ATOM     12  HB1 SER     1      19.610  62.410  18.630  1.00  0.00           H  
ATOM     13  HB2 SER     1      19.130  63.450  17.320  1.00  0.00           H  
ATOM     14  OG  SER     1      19.200  64.290  19.210  1.00  0.00           O  
ATOM     15  HG1 SER     1      18.800  65.040  18.750  1.00  0.00           H  
ATOM     16  C   SER     1      22.100  63.850  19.210  1.00  0.00           C  
ATOM     17  O   SER     1      22.260  62.880  19.920  1.00  0.00           O  
ATOM     18  N   LYS     2      22.590  65.120  19.550  1.00  0.00           N  
ATOM     19  HN  LYS     2      22.430  65.820  18.850  1.00  0.00           H  
ATOM     20  CA  LYS     2      23.150  65.460  20.850  1.00  0.00           C  
ATOM     21  HA  LYS     2      23.860  64.670  21.010  1.00  0.00           H  
ATOM     22  CB  LYS     2      23.940  66.840  20.610  1.00  0.00           C  
ATOM     23  HB1 LYS     2      23.320  67.640  20.170  1.00  0.00           H  
ATOM     24  HB2 LYS     2      24.710  66.590  19.850  1.00  0.00           H  
ATOM     25  CG  LYS     2      24.640  67.450  21.880  1.00  0.00           C  
ATOM     26  HG1 LYS     2      23.780  67.760  22.520  1.00  0.00           H  
ATOM     27  HG2 LYS     2      25.230  68.370  21.650  1.00  0.00           H  
ATOM     28  CD  LYS     2      25.530  66.440  22.620  1.00  0.00           C  
ATOM     29  HD1 LYS     2      24.970  65.570  23.020  1.00  0.00           H  
ATOM     30  HD2 LYS     2      25.770  66.920  23.600  1.00  0.00           H  
ATOM     31  CE  LYS     2      26.800  66.030  21.870  1.00  0.00           C  
ATOM     32  HE1 LYS     2      27.350  66.920  21.510  1.00  0.00           H  
ATOM     33  HE2 LYS     2      26.410  65.360  21.080  1.00  0.00           H  
ATOM     34  NZ  LYS     2      27.670  65.250  22.740  1.00  0.00           N  
ATOM     35  HZ1 LYS     2      27.240  64.340  23.010  1.00  0.00           H  
ATOM     36  HZ2 LYS     2      27.910  65.790  23.590  1.00  0.00           H  
ATOM     37  HZ3 LYS     2      28.600  65.030  22.320  1.00  0.00           H  
ATOM     38  C   LYS     2      22.140  65.570  21.980  1.00  0.00           C  
ATOM     39  O   LYS     2      22.420  65.300  23.180  1.00  0.00           O  
ATOM     40  N   GLU     3      20.940  65.960  21.650  1.00  0.00           N  
ATOM     41  HN  GLU     3      20.680  66.250  20.730  1.00  0.00           H  
ATOM     42  CA  GLU     3      19.810  65.910  22.620  1.00  0.00           C  
ATOM     43  HA  GLU     3      19.930  66.690  23.350  1.00  0.00           H  
ATOM     44  CB  GLU     3      18.480  66.270  21.890  1.00  0.00           C  
ATOM     45  HB1 GLU     3      17.780  66.510  22.720  1.00  0.00           H  
ATOM     46  HB2 GLU     3      18.110  65.470  21.210  1.00  0.00           H  
ATOM     47  CG  GLU     3      18.470  67.570  21.000  1.00  0.00           C  
ATOM     48  HG1 GLU     3      18.990  68.440  21.450  1.00  0.00           H  
ATOM     49  HG2 GLU     3      17.440  67.930  20.800  1.00  0.00           H  
ATOM     50  CD  GLU     3      19.140  67.310  19.690  1.00  0.00           C  
ATOM     51  OE1 GLU     3      18.360  66.870  18.800  1.00  0.00           O  
ATOM     52  OE2 GLU     3      20.370  67.540  19.490  1.00  0.00           O  
ATOM     53  C   GLU     3      19.630  64.550  23.230  1.00  0.00           C  
ATOM     54  O   GLU     3      19.560  64.620  24.420  1.00  0.00           O  
ATOM     55  N   LEU     4      19.710  63.460  22.450  1.00  0.00           N  
ATOM     56  HN  LEU     4      19.780  63.600  21.470  1.00  0.00           H  
ATOM     57  CA  LEU     4      19.680  62.110  23.050  1.00  0.00           C  
ATOM     58  HA  LEU     4      18.760  62.050  23.610  1.00  0.00           H  
ATOM     59  CB  LEU     4      19.660  61.140  21.880  1.00  0.00           C  
ATOM     60  HB1 LEU     4      20.500  61.290  21.160  1.00  0.00           H  
ATOM     61  HB2 LEU     4      18.890  61.430  21.140  1.00  0.00           H  
ATOM     62  CG  LEU     4      19.550  59.630  22.330  1.00  0.00           C  
ATOM     63  HG  LEU     4      20.390  59.300  22.990  1.00  0.00           H  
ATOM     64  CD1 LEU     4      18.160  59.280  22.810  1.00  0.00           C  
ATOM     65 HD11 LEU     4      18.140  58.340  23.400  1.00  0.00           H  
ATOM     66 HD12 LEU     4      17.430  59.070  22.000  1.00  0.00           H  
ATOM     67 HD13 LEU     4      17.730  60.070  23.470  1.00  0.00           H  
ATOM     68  CD2 LEU     4      19.800  58.950  20.990  1.00  0.00           C  
ATOM     69 HD21 LEU     4      19.120  59.320  20.200  1.00  0.00           H  
ATOM     70 HD22 LEU     4      19.700  57.850  21.130  1.00  0.00           H  
ATOM     71 HD23 LEU     4      20.830  59.200  20.670  1.00  0.00           H  
ATOM     72  C   LEU     4      20.700  61.740  24.090  1.00  0.00           C  
ATOM     73  O   LEU     4      20.410  61.420  25.230  1.00  0.00           O  
ATOM     74  N   GLU     5      21.980  61.970  23.830  1.00  0.00           N  
ATOM     75  HN  GLU     5      22.310  62.240  22.920  1.00  0.00           H  
ATOM     76  CA  GLU     5      23.120  61.760  24.750  1.00  0.00           C  
ATOM     77  HA  GLU     5      23.040  60.710  25.000  1.00  0.00           H  
ATOM     78  CB  GLU     5      24.480  62.080  24.080  1.00  0.00           C  
ATOM     79  HB1 GLU     5      25.200  61.950  24.920  1.00  0.00           H  
ATOM     80  HB2 GLU     5      24.330  63.150  23.860  1.00  0.00           H  
ATOM     81  CG  GLU     5      25.000  61.370  22.850  1.00  0.00           C  
ATOM     82  HG1 GLU     5      24.340  61.580  21.980  1.00  0.00           H  
ATOM     83  HG2 GLU     5      25.150  60.280  22.990  1.00  0.00           H  
ATOM     84  CD  GLU     5      26.350  61.870  22.490  1.00  0.00           C  
ATOM     85  OE1 GLU     5      27.050  62.560  23.250  1.00  0.00           O  
ATOM     86  OE2 GLU     5      26.760  61.680  21.270  1.00  0.00           O  
ATOM     87  C   GLU     5      23.010  62.560  26.030  1.00  0.00           C  
ATOM     88  O   GLU     5      23.240  61.990  27.100  1.00  0.00           O  
ATOM     89  N   LEU     6      22.700  63.850  26.000  1.00  0.00           N  
ATOM     90  HN  LEU     6      22.430  64.240  25.130  1.00  0.00           H  
ATOM     91  CA  LEU     6      22.660  64.770  27.120  1.00  0.00           C  
ATOM     92  HA  LEU     6      23.540  64.550  27.710  1.00  0.00           H  
ATOM     93  CB  LEU     6      22.620  66.250  26.700  1.00  0.00           C  
ATOM     94  HB1 LEU     6      22.440  66.930  27.560  1.00  0.00           H  
ATOM     95  HB2 LEU     6      21.810  66.320  25.950  1.00  0.00           H  
ATOM     96  CG  LEU     6      23.900  66.730  25.990  1.00  0.00           C  
ATOM     97  HG  LEU     6      24.200  66.010  25.190  1.00  0.00           H  
ATOM     98  CD1 LEU     6      23.610  68.100  25.360  1.00  0.00           C  
ATOM     99 HD11 LEU     6      24.480  68.580  24.880  1.00  0.00           H  
ATOM    100 HD12 LEU     6      23.100  68.790  26.070  1.00  0.00           H  
ATOM    101 HD13 LEU     6      22.810  68.010  24.600  1.00  0.00           H  
ATOM    102  CD2 LEU     6      25.190  66.890  26.820  1.00  0.00           C  
ATOM    103 HD21 LEU     6      25.150  67.590  27.680  1.00  0.00           H  
ATOM    104 HD22 LEU     6      26.030  67.180  26.160  1.00  0.00           H  
ATOM    105 HD23 LEU     6      25.360  65.870  27.220  1.00  0.00           H  
ATOM    106  C   LEU     6      21.550  64.490  28.030  1.00  0.00           C  
ATOM    107  O   LEU     6      21.710  64.530  29.260  1.00  0.00           O  
ATOM    108  N   ILE     7      20.360  64.180  27.410  1.00  0.00           N  
ATOM    109  HN  ILE     7      20.230  64.130  26.420  1.00  0.00           H  
ATOM    110  CA  ILE     7      19.230  63.890  28.220  1.00  0.00           C  
ATOM    111  HA  ILE     7      19.240  64.630  29.010  1.00  0.00           H  
ATOM    112  CB  ILE     7      17.880  64.040  27.480  1.00  0.00           C  
ATOM    113  HB  ILE     7      18.020  64.930  26.840  1.00  0.00           H  
ATOM    114  CG2 ILE     7      17.550  62.790  26.680  1.00  0.00           C  
ATOM    115 HG21 ILE     7      18.300  62.610  25.870  1.00  0.00           H  
ATOM    116 HG22 ILE     7      16.670  63.010  26.050  1.00  0.00           H  
ATOM    117 HG23 ILE     7      17.390  61.880  27.310  1.00  0.00           H  
ATOM    118  CG1 ILE     7      16.730  64.400  28.440  1.00  0.00           C  
ATOM    119 HG11 ILE     7      17.050  65.140  29.200  1.00  0.00           H  
ATOM    120 HG12 ILE     7      16.440  63.500  29.020  1.00  0.00           H  
ATOM    121  CD  ILE     7      15.490  65.010  27.750  1.00  0.00           C  
ATOM    122  HD1 ILE     7      15.020  65.650  28.530  1.00  0.00           H  
ATOM    123  HD2 ILE     7      14.850  64.240  27.270  1.00  0.00           H  
ATOM    124  HD3 ILE     7      15.810  65.590  26.850  1.00  0.00           H  
ATOM    125  C   ILE     7      19.460  62.540  29.010  1.00  0.00           C  
ATOM    126  O   ILE     7      19.230  62.450  30.210  1.00  0.00           O  
ATOM    127  N   THR     8      19.990  61.540  28.340  1.00  0.00           N  
ATOM    128  HN  THR     8      20.230  61.590  27.370  1.00  0.00           H  
ATOM    129  CA  THR     8      20.410  60.230  28.980  1.00  0.00           C  
ATOM    130  HA  THR     8      19.600  59.620  29.370  1.00  0.00           H  
ATOM    131  CB  THR     8      20.970  59.260  27.960  1.00  0.00           C  
ATOM    132  HB  THR     8      21.690  59.730  27.250  1.00  0.00           H  
ATOM    133  OG1 THR     8      19.760  58.850  27.270  1.00  0.00           O  
ATOM    134  HG1 THR     8      19.550  59.690  26.840  1.00  0.00           H  
ATOM    135  CG2 THR     8      21.560  58.020  28.620  1.00  0.00           C  
ATOM    136 HG21 THR     8      21.580  57.230  27.840  1.00  0.00           H  
ATOM    137 HG22 THR     8      20.950  57.540  29.430  1.00  0.00           H  
ATOM    138 HG23 THR     8      22.610  58.120  28.960  1.00  0.00           H  
ATOM    139  C   THR     8      21.460  60.340  30.050  1.00  0.00           C  
ATOM    140  O   THR     8      21.380  59.780  31.120  1.00  0.00           O  
ATOM    141  N   LEU     9      22.440  61.240  29.860  1.00  0.00           N  
ATOM    142  HN  LEU     9      22.530  61.720  28.990  1.00  0.00           H  
ATOM    143  CA  LEU     9      23.360  61.560  30.960  1.00  0.00           C  
ATOM    144  HA  LEU     9      23.820  60.650  31.310  1.00  0.00           H  
ATOM    145  CB  LEU     9      24.540  62.410  30.420  1.00  0.00           C  
ATOM    146  HB1 LEU     9      23.980  63.190  29.860  1.00  0.00           H  
ATOM    147  HB2 LEU     9      25.100  61.710  29.770  1.00  0.00           H  
ATOM    148  CG  LEU     9      25.570  63.040  31.410  1.00  0.00           C  
ATOM    149  HG  LEU     9      25.090  63.650  32.200  1.00  0.00           H  
ATOM    150  CD1 LEU     9      26.400  62.040  32.100  1.00  0.00           C  
ATOM    151 HD11 LEU     9      27.080  62.520  32.840  1.00  0.00           H  
ATOM    152 HD12 LEU     9      27.060  61.440  31.440  1.00  0.00           H  
ATOM    153 HD13 LEU     9      25.730  61.300  32.600  1.00  0.00           H  
ATOM    154  CD2 LEU     9      26.550  63.960  30.660  1.00  0.00           C  
ATOM    155 HD21 LEU     9      25.980  64.720  30.090  1.00  0.00           H  
ATOM    156 HD22 LEU     9      27.050  63.470  29.810  1.00  0.00           H  
ATOM    157 HD23 LEU     9      27.300  64.420  31.340  1.00  0.00           H  
ATOM    158  C   LEU     9      22.760  62.210  32.210  1.00  0.00           C  
ATOM    159  O   LEU     9      23.020  61.830  33.370  1.00  0.00           O  
ATOM    160  N   THR    10      21.870  63.160  31.950  1.00  0.00           N  
ATOM    161  HN  THR    10      21.650  63.310  30.990  1.00  0.00           H  
ATOM    162  CA  THR    10      21.000  63.800  32.940  1.00  0.00           C  
ATOM    163  HA  THR    10      21.610  64.330  33.660  1.00  0.00           H  
ATOM    164  CB  THR    10      20.130  64.840  32.150  1.00  0.00           C  
ATOM    165  HB  THR    10      19.520  64.340  31.370  1.00  0.00           H  
ATOM    166  OG1 THR    10      21.060  65.770  31.530  1.00  0.00           O  
ATOM    167  HG1 THR    10      21.530  65.340  30.810  1.00  0.00           H  
ATOM    168  CG2 THR    10      19.270  65.690  33.100  1.00  0.00           C  
ATOM    169 HG21 THR    10      19.880  66.200  33.880  1.00  0.00           H  
ATOM    170 HG22 THR    10      18.420  65.230  33.650  1.00  0.00           H  
ATOM    171 HG23 THR    10      18.760  66.560  32.640  1.00  0.00           H  
ATOM    172  C   THR    10      19.970  62.830  33.610  1.00  0.00           C  
ATOM    173  O   THR    10      19.610  63.040  34.760  1.00  0.00           O  
ATOM    174  N   VAL    11      19.390  61.860  32.880  1.00  0.00           N  
ATOM    175  HN  VAL    11      19.620  61.890  31.910  1.00  0.00           H  
ATOM    176  CA  VAL    11      18.550  60.820  33.490  1.00  0.00           C  
ATOM    177  HA  VAL    11      17.700  61.210  34.030  1.00  0.00           H  
ATOM    178  CB  VAL    11      17.910  59.930  32.370  1.00  0.00           C  
ATOM    179  HB  VAL    11      18.700  59.610  31.670  1.00  0.00           H  
ATOM    180  CG1 VAL    11      17.340  58.680  32.950  1.00  0.00           C  
ATOM    181 HG11 VAL    11      18.090  58.030  33.430  1.00  0.00           H  
ATOM    182 HG12 VAL    11      16.860  58.190  32.080  1.00  0.00           H  
ATOM    183 HG13 VAL    11      16.540  58.850  33.710  1.00  0.00           H  
ATOM    184  CG2 VAL    11      16.810  60.840  31.770  1.00  0.00           C  
ATOM    185 HG21 VAL    11      16.030  61.150  32.500  1.00  0.00           H  
ATOM    186 HG22 VAL    11      16.340  60.250  30.960  1.00  0.00           H  
ATOM    187 HG23 VAL    11      17.160  61.740  31.220  1.00  0.00           H  
ATOM    188  C   VAL    11      19.450  60.030  34.510  1.00  0.00           C  
ATOM    189  O   VAL    11      18.940  59.670  35.590  1.00  0.00           O  
ATOM    190  N   GLY    12      20.710  59.660  34.170  1.00  0.00           N  
ATOM    191  HN  GLY    12      21.070  59.760  33.240  1.00  0.00           H  
ATOM    192  CA  GLY    12      21.630  59.070  35.180  1.00  0.00           C  
ATOM    193  HA1 GLY    12      22.600  59.040  34.700  1.00  0.00           H  
ATOM    194  HA2 GLY    12      21.190  58.110  35.410  1.00  0.00           H  
ATOM    195  C   GLY    12      21.800  59.840  36.400  1.00  0.00           C  
ATOM    196  O   GLY    12      21.690  59.380  37.580  1.00  0.00           O  
ATOM    197  N   PHE    13      22.100  61.180  36.210  1.00  0.00           N  
ATOM    198  HN  PHE    13      22.310  61.460  35.280  1.00  0.00           H  
ATOM    199  CA  PHE    13      22.080  62.090  37.270  1.00  0.00           C  
ATOM    200  HA  PHE    13      22.870  61.760  37.920  1.00  0.00           H  
ATOM    201  CB  PHE    13      22.540  63.500  36.870  1.00  0.00           C  
ATOM    202  HB1 PHE    13      22.290  64.130  37.750  1.00  0.00           H  
ATOM    203  HB2 PHE    13      22.020  63.880  35.970  1.00  0.00           H  
ATOM    204  CG  PHE    13      24.000  63.590  36.600  1.00  0.00           C  
ATOM    205  CD1 PHE    13      24.880  63.510  37.660  1.00  0.00           C  
ATOM    206  HD1 PHE    13      24.420  63.440  38.640  1.00  0.00           H  
ATOM    207  CE1 PHE    13      26.240  63.790  37.590  1.00  0.00           C  
ATOM    208  HE1 PHE    13      26.840  63.780  38.480  1.00  0.00           H  
ATOM    209  CZ  PHE    13      26.800  64.000  36.320  1.00  0.00           C  
ATOM    210  HZ  PHE    13      27.860  64.200  36.240  1.00  0.00           H  
ATOM    211  CD2 PHE    13      24.580  63.930  35.320  1.00  0.00           C  
ATOM    212  HD2 PHE    13      23.930  64.000  34.450  1.00  0.00           H  
ATOM    213  CE2 PHE    13      25.960  64.180  35.210  1.00  0.00           C  
ATOM    214  HE2 PHE    13      26.340  64.380  34.220  1.00  0.00           H  
ATOM    215  C   PHE    13      20.800  62.160  38.130  1.00  0.00           C  
ATOM    216  O   PHE    13      20.890  62.240  39.340  1.00  0.00           O  
ATOM    217  N   GLY    14      19.600  62.140  37.490  1.00  0.00           N  
ATOM    218  HN  GLY    14      19.600  62.350  36.520  1.00  0.00           H  
ATOM    219  CA  GLY    14      18.320  62.230  38.230  1.00  0.00           C  
ATOM    220  HA1 GLY    14      17.550  62.370  37.480  1.00  0.00           H  
ATOM    221  HA2 GLY    14      18.420  63.040  38.940  1.00  0.00           H  
ATOM    222  C   GLY    14      17.950  61.040  39.050  1.00  0.00           C  
ATOM    223  O   GLY    14      17.710  61.070  40.250  1.00  0.00           O  
ATOM    224  N   ILE    15      18.190  59.820  38.380  1.00  0.00           N  
ATOM    225  HN  ILE    15      18.540  59.800  37.450  1.00  0.00           H  
ATOM    226  CA  ILE    15      18.110  58.560  39.100  1.00  0.00           C  
ATOM    227  HA  ILE    15      17.150  58.540  39.590  1.00  0.00           H  
ATOM    228  CB  ILE    15      18.160  57.360  38.240  1.00  0.00           C  
ATOM    229  HB  ILE    15      19.090  57.250  37.660  1.00  0.00           H  
ATOM    230  CG2 ILE    15      18.230  56.000  39.020  1.00  0.00           C  
ATOM    231 HG21 ILE    15      18.200  55.230  38.230  1.00  0.00           H  
ATOM    232 HG22 ILE    15      17.360  55.840  39.690  1.00  0.00           H  
ATOM    233 HG23 ILE    15      19.190  55.830  39.550  1.00  0.00           H  
ATOM    234  CG1 ILE    15      16.940  57.240  37.230  1.00  0.00           C  
ATOM    235 HG11 ILE    15      17.070  56.340  36.610  1.00  0.00           H  
ATOM    236 HG12 ILE    15      16.910  58.060  36.480  1.00  0.00           H  
ATOM    237  CD  ILE    15      15.480  57.370  37.840  1.00  0.00           C  
ATOM    238  HD1 ILE    15      15.250  58.420  38.130  1.00  0.00           H  
ATOM    239  HD2 ILE    15      15.320  56.710  38.720  1.00  0.00           H  
ATOM    240  HD3 ILE    15      14.840  56.950  37.050  1.00  0.00           H  
ATOM    241  C   ILE    15      19.070  58.500  40.270  1.00  0.00           C  
ATOM    242  O   ILE    15      18.680  58.060  41.330  1.00  0.00           O  
ATOM    243  N   LEU    16      20.330  58.850  40.020  1.00  0.00           N  
ATOM    244  HN  LEU    16      20.630  59.220  39.140  1.00  0.00           H  
ATOM    245  CA  LEU    16      21.250  58.920  41.090  1.00  0.00           C  
ATOM    246  HA  LEU    16      21.310  57.900  41.420  1.00  0.00           H  
ATOM    247  CB  LEU    16      22.650  59.170  40.490  1.00  0.00           C  
ATOM    248  HB1 LEU    16      22.590  60.090  39.880  1.00  0.00           H  
ATOM    249  HB2 LEU    16      22.960  58.350  39.810  1.00  0.00           H  
ATOM    250  CG  LEU    16      23.800  59.480  41.540  1.00  0.00           C  
ATOM    251  HG  LEU    16      23.580  60.440  42.080  1.00  0.00           H  
ATOM    252  CD1 LEU    16      23.900  58.280  42.490  1.00  0.00           C  
ATOM    253 HD11 LEU    16      24.240  57.450  41.840  1.00  0.00           H  
ATOM    254 HD12 LEU    16      22.920  57.980  42.940  1.00  0.00           H  
ATOM    255 HD13 LEU    16      24.630  58.550  43.280  1.00  0.00           H  
ATOM    256  CD2 LEU    16      25.150  59.660  40.780  1.00  0.00           C  
ATOM    257 HD21 LEU    16      25.360  58.740  40.180  1.00  0.00           H  
ATOM    258 HD22 LEU    16      26.030  59.740  41.450  1.00  0.00           H  
ATOM    259 HD23 LEU    16      25.280  60.510  40.080  1.00  0.00           H  
ATOM    260  C   LEU    16      20.900  59.830  42.240  1.00  0.00           C  
ATOM    261  O   LEU    16      20.780  59.240  43.320  1.00  0.00           O  
ATOM    262  N   ILE    17      20.530  61.120  42.070  1.00  0.00           N  
ATOM    263  HN  ILE    17      20.490  61.580  41.190  1.00  0.00           H  
ATOM    264  CA  ILE    17      20.310  62.010  43.220  1.00  0.00           C  
ATOM    265  HA  ILE    17      21.060  61.910  43.980  1.00  0.00           H  
ATOM    266  CB  ILE    17      20.580  63.440  42.780  1.00  0.00           C  
ATOM    267  HB  ILE    17      19.960  63.660  41.880  1.00  0.00           H  
ATOM    268  CG2 ILE    17      20.460  64.540  43.850  1.00  0.00           C  
ATOM    269 HG21 ILE    17      20.870  65.480  43.420  1.00  0.00           H  
ATOM    270 HG22 ILE    17      20.970  64.200  44.780  1.00  0.00           H  
ATOM    271 HG23 ILE    17      19.360  64.620  43.980  1.00  0.00           H  
ATOM    272  CG1 ILE    17      22.090  63.540  42.290  1.00  0.00           C  
ATOM    273 HG11 ILE    17      22.550  62.630  41.860  1.00  0.00           H  
ATOM    274 HG12 ILE    17      22.690  63.520  43.220  1.00  0.00           H  
ATOM    275  CD  ILE    17      22.280  64.740  41.370  1.00  0.00           C  
ATOM    276  HD1 ILE    17      21.580  64.600  40.520  1.00  0.00           H  
ATOM    277  HD2 ILE    17      23.260  64.750  40.860  1.00  0.00           H  
ATOM    278  HD3 ILE    17      22.110  65.760  41.770  1.00  0.00           H  
ATOM    279  C   ILE    17      18.910  61.790  43.860  1.00  0.00           C  
ATOM    280  O   ILE    17      18.730  61.960  45.070  1.00  0.00           O  
ATOM    281  N   PHE    18      17.930  61.270  43.110  1.00  0.00           N  
ATOM    282  HN  PHE    18      17.980  61.280  42.120  1.00  0.00           H  
ATOM    283  CA  PHE    18      16.750  60.780  43.750  1.00  0.00           C  
ATOM    284  HA  PHE    18      16.250  61.540  44.330  1.00  0.00           H  
ATOM    285  CB  PHE    18      15.870  60.030  42.660  1.00  0.00           C  
ATOM    286  HB1 PHE    18      16.590  59.410  42.100  1.00  0.00           H  
ATOM    287  HB2 PHE    18      15.420  60.800  41.980  1.00  0.00           H  
ATOM    288  CG  PHE    18      14.590  59.350  43.150  1.00  0.00           C  
ATOM    289  CD1 PHE    18      14.440  57.950  42.990  1.00  0.00           C  
ATOM    290  HD1 PHE    18      15.190  57.290  42.570  1.00  0.00           H  
ATOM    291  CE1 PHE    18      13.220  57.360  43.330  1.00  0.00           C  
ATOM    292  HE1 PHE    18      13.050  56.300  43.230  1.00  0.00           H  
ATOM    293  CZ  PHE    18      12.220  58.140  43.870  1.00  0.00           C  
ATOM    294  HZ  PHE    18      11.220  57.790  44.080  1.00  0.00           H  
ATOM    295  CD2 PHE    18      13.590  60.130  43.790  1.00  0.00           C  
ATOM    296  HD2 PHE    18      13.690  61.200  43.830  1.00  0.00           H  
ATOM    297  CE2 PHE    18      12.420  59.550  44.140  1.00  0.00           C  
ATOM    298  HE2 PHE    18      11.550  60.160  44.360  1.00  0.00           H  
ATOM    299  C   PHE    18      17.070  59.630  44.710  1.00  0.00           C  
ATOM    300  O   PHE    18      16.610  59.580  45.810  1.00  0.00           O  
ATOM    301  N   SER    19      17.840  58.630  44.270  1.00  0.00           N  
ATOM    302  HN  SER    19      18.350  58.760  43.420  1.00  0.00           H  
ATOM    303  CA  SER    19      18.100  57.470  45.120  1.00  0.00           C  
ATOM    304  HA  SER    19      17.200  56.950  45.400  1.00  0.00           H  
ATOM    305  CB  SER    19      18.850  56.360  44.280  1.00  0.00           C  
ATOM    306  HB1 SER    19      19.090  55.500  44.930  1.00  0.00           H  
ATOM    307  HB2 SER    19      19.780  56.780  43.840  1.00  0.00           H  
ATOM    308  OG  SER    19      18.030  55.870  43.250  1.00  0.00           O  
ATOM    309  HG1 SER    19      18.030  56.520  42.530  1.00  0.00           H  
ATOM    310  C   SER    19      18.860  57.620  46.450  1.00  0.00           C  
ATOM    311  O   SER    19      18.470  56.980  47.460  1.00  0.00           O  
ATOM    312  N   LEU    20      19.840  58.550  46.450  1.00  0.00           N  
ATOM    313  HN  LEU    20      19.970  58.960  45.550  1.00  0.00           H  
ATOM    314  CA  LEU    20      20.590  59.090  47.560  1.00  0.00           C  
ATOM    315  HA  LEU    20      21.100  58.320  48.110  1.00  0.00           H  
ATOM    316  CB  LEU    20      21.640  60.100  47.110  1.00  0.00           C  
ATOM    317  HB1 LEU    20      22.010  60.490  48.080  1.00  0.00           H  
ATOM    318  HB2 LEU    20      21.040  60.840  46.550  1.00  0.00           H  
ATOM    319  CG  LEU    20      22.710  59.540  46.140  1.00  0.00           C  
ATOM    320  HG  LEU    20      22.230  58.920  45.350  1.00  0.00           H  
ATOM    321  CD1 LEU    20      23.570  60.560  45.420  1.00  0.00           C  
ATOM    322 HD11 LEU    20      22.870  61.160  44.800  1.00  0.00           H  
ATOM    323 HD12 LEU    20      24.350  60.050  44.820  1.00  0.00           H  
ATOM    324 HD13 LEU    20      24.080  61.160  46.200  1.00  0.00           H  
ATOM    325  CD2 LEU    20      23.560  58.520  46.810  1.00  0.00           C  
ATOM    326 HD21 LEU    20      24.290  58.010  46.140  1.00  0.00           H  
ATOM    327 HD22 LEU    20      22.890  57.710  47.170  1.00  0.00           H  
ATOM    328 HD23 LEU    20      23.980  58.890  47.770  1.00  0.00           H  
ATOM    329  C   LEU    20      19.580  59.750  48.580  1.00  0.00           C  
ATOM    330  O   LEU    20      19.590  59.390  49.770  1.00  0.00           O  
ATOM    331  N   ILE    21      18.740  60.700  48.150  1.00  0.00           N  
ATOM    332  HN  ILE    21      18.760  61.000  47.200  1.00  0.00           H  
ATOM    333  CA  ILE    21      17.830  61.410  48.990  1.00  0.00           C  
ATOM    334  HA  ILE    21      18.420  61.840  49.780  1.00  0.00           H  
ATOM    335  CB  ILE    21      17.210  62.660  48.220  1.00  0.00           C  
ATOM    336  HB  ILE    21      16.960  62.310  47.200  1.00  0.00           H  
ATOM    337  CG2 ILE    21      15.900  63.290  48.920  1.00  0.00           C  
ATOM    338 HG21 ILE    21      16.220  63.920  49.780  1.00  0.00           H  
ATOM    339 HG22 ILE    21      15.160  62.490  49.130  1.00  0.00           H  
ATOM    340 HG23 ILE    21      15.460  63.990  48.180  1.00  0.00           H  
ATOM    341  CG1 ILE    21      18.340  63.660  47.970  1.00  0.00           C  
ATOM    342 HG11 ILE    21      19.200  63.080  47.570  1.00  0.00           H  
ATOM    343 HG12 ILE    21      18.690  64.200  48.880  1.00  0.00           H  
ATOM    344  CD  ILE    21      17.860  64.690  46.950  1.00  0.00           C  
ATOM    345  HD1 ILE    21      18.760  65.280  46.670  1.00  0.00           H  
ATOM    346  HD2 ILE    21      17.050  65.300  47.400  1.00  0.00           H  
ATOM    347  HD3 ILE    21      17.560  64.090  46.070  1.00  0.00           H  
ATOM    348  C   ILE    21      16.750  60.550  49.560  1.00  0.00           C  
ATOM    349  O   ILE    21      16.450  60.660  50.810  1.00  0.00           O  
ATOM    350  N   VAL    22      16.160  59.630  48.730  1.00  0.00           N  
ATOM    351  HN  VAL    22      16.360  59.670  47.750  1.00  0.00           H  
ATOM    352  CA  VAL    22      15.170  58.690  49.180  1.00  0.00           C  
ATOM    353  HA  VAL    22      14.310  59.260  49.480  1.00  0.00           H  
ATOM    354  CB  VAL    22      14.670  57.760  48.090  1.00  0.00           C  
ATOM    355  HB  VAL    22      15.580  57.450  47.540  1.00  0.00           H  
ATOM    356  CG1 VAL    22      13.760  56.550  48.570  1.00  0.00           C  
ATOM    357 HG11 VAL    22      13.050  56.790  49.380  1.00  0.00           H  
ATOM    358 HG12 VAL    22      14.420  55.720  48.890  1.00  0.00           H  
ATOM    359 HG13 VAL    22      13.220  56.210  47.660  1.00  0.00           H  
ATOM    360  CG2 VAL    22      13.810  58.590  47.110  1.00  0.00           C  
ATOM    361 HG21 VAL    22      12.800  58.690  47.550  1.00  0.00           H  
ATOM    362 HG22 VAL    22      13.480  58.010  46.220  1.00  0.00           H  
ATOM    363 HG23 VAL    22      14.160  59.580  46.750  1.00  0.00           H  
ATOM    364  C   VAL    22      15.600  57.810  50.400  1.00  0.00           C  
ATOM    365  O   VAL    22      14.920  57.540  51.360  1.00  0.00           O  
ATOM    366  N   THR    23      16.830  57.270  50.280  1.00  0.00           N  
ATOM    367  HN  THR    23      17.310  57.450  49.430  1.00  0.00           H  
ATOM    368  CA  THR    23      17.380  56.280  51.130  1.00  0.00           C  
ATOM    369  HA  THR    23      16.620  55.550  51.390  1.00  0.00           H  
ATOM    370  CB  THR    23      18.440  55.370  50.640  1.00  0.00           C  
ATOM    371  HB  THR    23      18.930  54.780  51.450  1.00  0.00           H  
ATOM    372  OG1 THR    23      19.390  56.090  49.910  1.00  0.00           O  
ATOM    373  HG1 THR    23      19.080  56.260  49.010  1.00  0.00           H  
ATOM    374  CG2 THR    23      17.750  54.340  49.780  1.00  0.00           C  
ATOM    375 HG21 THR    23      17.370  53.540  50.460  1.00  0.00           H  
ATOM    376 HG22 THR    23      18.450  53.690  49.210  1.00  0.00           H  
ATOM    377 HG23 THR    23      16.950  54.800  49.160  1.00  0.00           H  
ATOM    378  C   THR    23      17.820  56.970  52.460  1.00  0.00           C  
ATOM    379  O   THR    23      17.720  56.430  53.530  1.00  0.00           O  
ATOM    380  N   TYR    24      18.290  58.240  52.370  1.00  0.00           N  
ATOM    381  HN  TYR    24      18.240  58.710  51.490  1.00  0.00           H  
ATOM    382  CA  TYR    24      18.380  59.130  53.530  1.00  0.00           C  
ATOM    383  HA  TYR    24      18.940  58.570  54.260  1.00  0.00           H  
ATOM    384  CB  TYR    24      19.150  60.430  53.130  1.00  0.00           C  
ATOM    385  HB1 TYR    24      18.730  61.160  52.420  1.00  0.00           H  
ATOM    386  HB2 TYR    24      20.050  59.970  52.670  1.00  0.00           H  
ATOM    387  CG  TYR    24      19.630  61.300  54.290  1.00  0.00           C  
ATOM    388  CD1 TYR    24      20.980  61.600  54.370  1.00  0.00           C  
ATOM    389  HD1 TYR    24      21.710  61.180  53.710  1.00  0.00           H  
ATOM    390  CE1 TYR    24      21.560  62.360  55.390  1.00  0.00           C  
ATOM    391  HE1 TYR    24      22.610  62.580  55.500  1.00  0.00           H  
ATOM    392  CZ  TYR    24      20.720  62.970  56.360  1.00  0.00           C  
ATOM    393  OH  TYR    24      21.240  63.930  57.260  1.00  0.00           O  
ATOM    394  HH  TYR    24      22.200  63.890  57.200  1.00  0.00           H  
ATOM    395  CD2 TYR    24      18.810  61.990  55.270  1.00  0.00           C  
ATOM    396  HD2 TYR    24      17.740  61.980  55.150  1.00  0.00           H  
ATOM    397  CE2 TYR    24      19.350  62.800  56.290  1.00  0.00           C  
ATOM    398  HE2 TYR    24      18.680  63.160  57.060  1.00  0.00           H  
ATOM    399  C   TYR    24      17.050  59.410  54.230  1.00  0.00           C  
ATOM    400  O   TYR    24      17.010  59.300  55.460  1.00  0.00           O  
ATOM    401  N   CYS    25      15.970  59.670  53.490  1.00  0.00           N  
ATOM    402  HN  CYS    25      16.040  59.740  52.500  1.00  0.00           H  
ATOM    403  CA  CYS    25      14.680  60.030  54.040  1.00  0.00           C  
ATOM    404  HA  CYS    25      14.870  60.820  54.750  1.00  0.00           H  
ATOM    405  CB  CYS    25      13.740  60.640  52.940  1.00  0.00           C  
ATOM    406  HB1 CYS    25      12.700  60.460  53.280  1.00  0.00           H  
ATOM    407  HB2 CYS    25      13.740  59.900  52.110  1.00  0.00           H  
ATOM    408  SG  CYS    25      14.080  62.390  52.450  1.00  0.00           S  
ATOM    409  HG1 CYS    25      15.030  61.940  51.630  1.00  0.00           H  
ATOM    410  C   CYS    25      14.090  58.930  54.910  1.00  0.00           C  
ATOM    411  O   CYS    25      13.630  59.160  56.030  1.00  0.00           O  
ATOM    412  N   ILE    26      14.230  57.740  54.360  1.00  0.00           N  
ATOM    413  HN  ILE    26      14.800  57.700  53.550  1.00  0.00           H  
ATOM    414  CA  ILE    26      13.940  56.470  55.150  1.00  0.00           C  
ATOM    415  HA  ILE    26      12.900  56.570  55.420  1.00  0.00           H  
ATOM    416  CB  ILE    26      13.990  55.190  54.290  1.00  0.00           C  
ATOM    417  HB  ILE    26      14.950  55.090  53.740  1.00  0.00           H  
ATOM    418  CG2 ILE    26      13.860  53.890  55.160  1.00  0.00           C  
ATOM    419 HG21 ILE    26      13.440  53.040  54.590  1.00  0.00           H  
ATOM    420 HG22 ILE    26      13.140  54.060  55.990  1.00  0.00           H  
ATOM    421 HG23 ILE    26      14.880  53.580  55.490  1.00  0.00           H  
ATOM    422  CG1 ILE    26      12.850  55.120  53.230  1.00  0.00           C  
ATOM    423 HG11 ILE    26      13.130  54.230  52.630  1.00  0.00           H  
ATOM    424 HG12 ILE    26      12.910  55.940  52.480  1.00  0.00           H  
ATOM    425  CD  ILE    26      11.400  55.020  53.760  1.00  0.00           C  
ATOM    426  HD1 ILE    26      11.200  54.080  54.310  1.00  0.00           H  
ATOM    427  HD2 ILE    26      10.720  55.170  52.890  1.00  0.00           H  
ATOM    428  HD3 ILE    26      11.110  55.780  54.510  1.00  0.00           H  
ATOM    429  C   ILE    26      14.870  56.360  56.360  1.00  0.00           C  
ATOM    430  O   ILE    26      14.370  56.290  57.480  1.00  0.00           O  
ATOM    431  N   ASN    27      16.200  56.490  56.270  1.00  0.00           N  
ATOM    432  HN  ASN    27      16.670  56.570  55.390  1.00  0.00           H  
ATOM    433  CA  ASN    27      17.100  56.300  57.470  1.00  0.00           C  
ATOM    434  HA  ASN    27      16.960  55.330  57.910  1.00  0.00           H  
ATOM    435  CB  ASN    27      18.530  56.290  56.880  1.00  0.00           C  
ATOM    436  HB1 ASN    27      18.840  57.190  56.310  1.00  0.00           H  
ATOM    437  HB2 ASN    27      18.470  55.480  56.110  1.00  0.00           H  
ATOM    438  CG  ASN    27      19.560  55.930  57.920  1.00  0.00           C  
ATOM    439  OD1 ASN    27      20.600  56.620  58.130  1.00  0.00           O  
ATOM    440  ND2 ASN    27      19.320  54.970  58.780  1.00  0.00           N  
ATOM    441 HD21 ASN    27      19.960  54.970  59.550  1.00  0.00           H  
ATOM    442 HD22 ASN    27      18.430  54.520  58.730  1.00  0.00           H  
ATOM    443  C   ASN    27      16.870  57.360  58.520  1.00  0.00           C  
ATOM    444  O   ASN    27      16.940  57.030  59.680  1.00  0.00           O  
ATOM    445  N   ALA    28      16.580  58.600  58.140  1.00  0.00           N  
ATOM    446  HN  ALA    28      16.670  58.820  57.170  1.00  0.00           H  
ATOM    447  CA  ALA    28      16.230  59.650  59.050  1.00  0.00           C  
ATOM    448  HA  ALA    28      17.040  59.680  59.770  1.00  0.00           H  
ATOM    449  CB  ALA    28      16.300  61.010  58.340  1.00  0.00           C  
ATOM    450  HB1 ALA    28      17.190  61.040  57.680  1.00  0.00           H  
ATOM    451  HB2 ALA    28      16.420  61.900  58.990  1.00  0.00           H  
ATOM    452  HB3 ALA    28      15.410  61.170  57.690  1.00  0.00           H  
ATOM    453  C   ALA    28      15.050  59.490  59.980  1.00  0.00           C  
ATOM    454  O   ALA    28      15.120  59.870  61.140  1.00  0.00           O  
ATOM    455  N   LYS    29      14.010  58.800  59.510  1.00  0.00           N  
ATOM    456  HN  LYS    29      14.120  58.320  58.650  1.00  0.00           H  
ATOM    457  CA  LYS    29      12.800  58.570  60.250  1.00  0.00           C  
ATOM    458  HA  LYS    29      12.730  59.260  61.070  1.00  0.00           H  
ATOM    459  CB  LYS    29      11.640  58.750  59.310  1.00  0.00           C  
ATOM    460  HB1 LYS    29      10.790  58.180  59.750  1.00  0.00           H  
ATOM    461  HB2 LYS    29      11.840  58.130  58.410  1.00  0.00           H  
ATOM    462  CG  LYS    29      11.220  60.150  58.850  1.00  0.00           C  
ATOM    463  HG1 LYS    29      10.230  59.890  58.410  1.00  0.00           H  
ATOM    464  HG2 LYS    29      11.870  60.590  58.060  1.00  0.00           H  
ATOM    465  CD  LYS    29      11.270  61.170  60.010  1.00  0.00           C  
ATOM    466  HD1 LYS    29      10.910  62.160  59.650  1.00  0.00           H  
ATOM    467  HD2 LYS    29      12.300  61.220  60.410  1.00  0.00           H  
ATOM    468  CE  LYS    29      10.280  60.770  61.110  1.00  0.00           C  
ATOM    469  HE1 LYS    29      10.640  59.800  61.520  1.00  0.00           H  
ATOM    470  HE2 LYS    29       9.260  60.680  60.690  1.00  0.00           H  
ATOM    471  NZ  LYS    29      10.370  61.730  62.250  1.00  0.00           N  
ATOM    472  HZ1 LYS    29       9.810  62.590  62.100  1.00  0.00           H  
ATOM    473  HZ2 LYS    29      11.370  61.950  62.470  1.00  0.00           H  
ATOM    474  HZ3 LYS    29       9.950  61.290  63.090  1.00  0.00           H  
ATOM    475  C   LYS    29      12.820  57.170  60.890  1.00  0.00           C  
ATOM    476  O   LYS    29      11.900  56.860  61.660  1.00  0.00           O  
ATOM    477  N   ALA    30      13.830  56.350  60.720  1.00  0.00           N  
ATOM    478  HN  ALA    30      14.650  56.730  60.300  1.00  0.00           H  
ATOM    479  CA  ALA    30      13.850  54.950  61.020  1.00  0.00           C  
ATOM    480  HA  ALA    30      13.150  54.490  60.340  1.00  0.00           H  
ATOM    481  CB  ALA    30      15.310  54.380  60.730  1.00  0.00           C  
ATOM    482  HB1 ALA    30      15.440  53.360  61.160  1.00  0.00           H  
ATOM    483  HB2 ALA    30      16.110  54.950  61.240  1.00  0.00           H  
ATOM    484  HB3 ALA    30      15.450  54.230  59.640  1.00  0.00           H  
ATOM    485  C   ALA    30      13.350  54.500  62.360  1.00  0.00           C  
ATOM    486  O   ALA    30      12.730  53.500  62.470  1.00  0.00           O  
ATOM    487  N   ASP    31      13.720  55.270  63.440  1.00  0.00           N  
ATOM    488  HN  ASP    31      14.150  56.150  63.310  1.00  0.00           H  
ATOM    489  CA  ASP    31      13.330  54.900  64.780  1.00  0.00           C  
ATOM    490  HA  ASP    31      13.890  54.030  65.120  1.00  0.00           H  
ATOM    491  CB  ASP    31      13.800  56.020  65.760  1.00  0.00           C  
ATOM    492  HB1 ASP    31      13.230  56.040  66.720  1.00  0.00           H  
ATOM    493  HB2 ASP    31      13.480  57.020  65.390  1.00  0.00           H  
ATOM    494  CG  ASP    31      15.260  55.980  66.000  1.00  0.00           C  
ATOM    495  OD1 ASP    31      15.870  54.910  66.110  1.00  0.00           O  
ATOM    496  OD2 ASP    31      15.800  57.170  66.030  1.00  0.00           O  
ATOM    497  C   ASP    31      11.770  54.640  65.040  1.00  0.00           C  
ATOM    498  O   ASP    31      11.400  53.750  65.750  1.00  0.00           O  
ATOM    499  N   VAL    32      10.860  55.470  64.430  1.00  0.00           N  
ATOM    500  HN  VAL    32      11.230  56.220  63.890  1.00  0.00           H  
ATOM    501  CA  VAL    32       9.440  55.220  64.520  1.00  0.00           C  
ATOM    502  HA  VAL    32       9.320  54.300  65.080  1.00  0.00           H  
ATOM    503  CB  VAL    32       8.690  56.320  65.200  1.00  0.00           C  
ATOM    504  HB  VAL    32       7.640  56.000  65.350  1.00  0.00           H  
ATOM    505  CG1 VAL    32       9.330  56.600  66.550  1.00  0.00           C  
ATOM    506 HG11 VAL    32       9.510  55.590  66.970  1.00  0.00           H  
ATOM    507 HG12 VAL    32       8.600  57.130  67.200  1.00  0.00           H  
ATOM    508 HG13 VAL    32      10.230  57.260  66.510  1.00  0.00           H  
ATOM    509  CG2 VAL    32       8.680  57.670  64.360  1.00  0.00           C  
ATOM    510 HG21 VAL    32       8.300  58.430  65.070  1.00  0.00           H  
ATOM    511 HG22 VAL    32       8.140  57.540  63.410  1.00  0.00           H  
ATOM    512 HG23 VAL    32       9.680  58.070  64.110  1.00  0.00           H  
ATOM    513  C   VAL    32       8.780  54.870  63.140  1.00  0.00           C  
ATOM    514  O   VAL    32       7.610  54.510  63.050  1.00  0.00           O  
ATOM    515  N   LEU    33       9.550  55.060  62.020  1.00  0.00           N  
ATOM    516  HN  LEU    33      10.390  55.600  61.990  1.00  0.00           H  
ATOM    517  CA  LEU    33       9.000  54.700  60.730  1.00  0.00           C  
ATOM    518  HA  LEU    33       7.990  55.060  60.690  1.00  0.00           H  
ATOM    519  CB  LEU    33       9.700  55.420  59.510  1.00  0.00           C  
ATOM    520  HB1 LEU    33      10.770  55.120  59.430  1.00  0.00           H  
ATOM    521  HB2 LEU    33       9.590  56.520  59.630  1.00  0.00           H  
ATOM    522  CG  LEU    33       9.100  55.200  58.080  1.00  0.00           C  
ATOM    523  HG  LEU    33       8.680  54.170  58.060  1.00  0.00           H  
ATOM    524  CD1 LEU    33       7.800  56.080  57.950  1.00  0.00           C  
ATOM    525 HD11 LEU    33       7.480  55.720  56.950  1.00  0.00           H  
ATOM    526 HD12 LEU    33       8.090  57.150  58.010  1.00  0.00           H  
ATOM    527 HD13 LEU    33       7.100  55.800  58.770  1.00  0.00           H  
ATOM    528  CD2 LEU    33      10.100  55.410  56.930  1.00  0.00           C  
ATOM    529 HD21 LEU    33      10.750  56.240  57.250  1.00  0.00           H  
ATOM    530 HD22 LEU    33       9.610  55.550  55.940  1.00  0.00           H  
ATOM    531 HD23 LEU    33      10.900  54.640  56.970  1.00  0.00           H  
ATOM    532  C   LEU    33       9.110  53.160  60.590  1.00  0.00           C  
ATOM    533  O   LEU    33       8.240  52.520  60.020  1.00  0.00           O  
ATOM    534  N   PHE    34      10.150  52.560  61.260  1.00  0.00           N  
ATOM    535  HN  PHE    34      10.900  53.100  61.650  1.00  0.00           H  
ATOM    536  CA  PHE    34      10.170  51.100  61.420  1.00  0.00           C  
ATOM    537  HA  PHE    34       9.410  50.750  60.740  1.00  0.00           H  
ATOM    538  CB  PHE    34      11.550  50.380  61.170  1.00  0.00           C  
ATOM    539  HB1 PHE    34      11.430  49.270  61.150  1.00  0.00           H  
ATOM    540  HB2 PHE    34      12.330  50.550  61.940  1.00  0.00           H  
ATOM    541  CG  PHE    34      12.120  50.570  59.790  1.00  0.00           C  
ATOM    542  CD1 PHE    34      11.510  49.850  58.760  1.00  0.00           C  
ATOM    543  HD1 PHE    34      10.580  49.300  58.860  1.00  0.00           H  
ATOM    544  CE1 PHE    34      12.090  49.940  57.420  1.00  0.00           C  
ATOM    545  HE1 PHE    34      11.550  49.540  56.570  1.00  0.00           H  
ATOM    546  CZ  PHE    34      13.100  50.850  57.200  1.00  0.00           C  
ATOM    547  HZ  PHE    34      13.450  51.140  56.220  1.00  0.00           H  
ATOM    548  CD2 PHE    34      13.220  51.390  59.550  1.00  0.00           C  
ATOM    549  HD2 PHE    34      13.590  51.920  60.420  1.00  0.00           H  
ATOM    550  CE2 PHE    34      13.660  51.540  58.250  1.00  0.00           C  
ATOM    551  HE2 PHE    34      14.500  52.220  58.150  1.00  0.00           H  
ATOM    552  C   PHE    34       9.750  50.680  62.850  1.00  0.00           C  
ATOM    553  O   PHE    34      10.270  51.090  63.870  1.00  0.00           O  
ATOM    554  N   ILE    35       8.730  49.780  62.950  1.00  0.00           N  
ATOM    555  HN  ILE    35       8.380  49.340  62.140  1.00  0.00           H  
ATOM    556  CA  ILE    35       8.170  49.260  64.140  1.00  0.00           C  
ATOM    557  HA  ILE    35       7.740  50.030  64.770  1.00  0.00           H  
ATOM    558  CB  ILE    35       6.980  48.410  63.710  1.00  0.00           C  
ATOM    559  HB  ILE    35       7.350  47.750  62.900  1.00  0.00           H  
ATOM    560  CG2 ILE    35       6.430  47.470  64.780  1.00  0.00           C  
ATOM    561 HG21 ILE    35       5.540  46.930  64.400  1.00  0.00           H  
ATOM    562 HG22 ILE    35       5.970  48.050  65.610  1.00  0.00           H  
ATOM    563 HG23 ILE    35       7.190  46.810  65.260  1.00  0.00           H  
ATOM    564  CG1 ILE    35       5.830  49.350  63.160  1.00  0.00           C  
ATOM    565 HG11 ILE    35       5.050  48.630  62.830  1.00  0.00           H  
ATOM    566 HG12 ILE    35       6.130  49.940  62.270  1.00  0.00           H  
ATOM    567  CD  ILE    35       5.330  50.450  64.090  1.00  0.00           C  
ATOM    568  HD1 ILE    35       5.050  50.060  65.100  1.00  0.00           H  
ATOM    569  HD2 ILE    35       4.440  51.030  63.770  1.00  0.00           H  
ATOM    570  HD3 ILE    35       6.100  51.220  64.330  1.00  0.00           H  
ATOM    571  C   ILE    35       9.120  48.500  64.990  1.00  0.00           C  
ATOM    572  O   ILE    35       9.900  47.620  64.700  1.00  0.00           O  
ATOM    573  N   ALA    36       8.910  48.720  66.300  1.00  0.00           N  
ATOM    574  HN  ALA    36       8.270  49.420  66.600  1.00  0.00           H  
ATOM    575  CA  ALA    36       9.460  47.980  67.350  1.00  0.00           C  
ATOM    576  HA  ALA    36       9.770  47.010  66.980  1.00  0.00           H  
ATOM    577  CB  ALA    36      10.760  48.590  67.980  1.00  0.00           C  
ATOM    578  HB1 ALA    36      11.640  48.500  67.300  1.00  0.00           H  
ATOM    579  HB2 ALA    36      11.030  47.850  68.760  1.00  0.00           H  
ATOM    580  HB3 ALA    36      10.580  49.580  68.450  1.00  0.00           H  
ATOM    581  C   ALA    36       8.390  47.810  68.360  1.00  0.00           C  
ATOM    582  O   ALA    36       7.490  48.680  68.510  1.00  0.00           O  
ATOM    583  NT  ALA    36       8.440  46.700  69.080  1.00  0.00           N  
ATOM    584  HNT ALA    36       9.160  46.030  68.900  1.00  0.00           H  
ATOM    585  CAT ALA    36       7.330  46.520  70.090  1.00  0.00           C  
ATOM    586  HT1 ALA    36       7.600  47.020  71.040  1.00  0.00           H  
ATOM    587  HT2 ALA    36       7.280  45.420  70.280  1.00  0.00           H  
ATOM    588  HT3 ALA    36       6.280  46.770  69.820  1.00  0.00           H  
TER     589      ALA    36 
ATOM    589  CAY LEU    37      33.770  41.080  71.380  1.00  0.00           C  
ATOM    590  HY1 LEU    37      34.440  40.480  72.020  1.00  0.00           H  
ATOM    591  HY2 LEU    37      33.100  40.420  70.770  1.00  0.00           H  
ATOM    592  HY3 LEU    37      33.150  41.680  72.080  1.00  0.00           H  
ATOM    593  CY  LEU    37      34.650  41.900  70.520  1.00  0.00           C  
ATOM    594  OY  LEU    37      34.670  41.830  69.290  1.00  0.00           O  
ATOM    595  N   LEU    37      35.530  42.700  71.160  1.00  0.00           N  
ATOM    596  HN  LEU    37      35.430  42.640  72.150  1.00  0.00           H  
ATOM    597  CA  LEU    37      36.420  43.730  70.490  1.00  0.00           C  
ATOM    598  HA  LEU    37      35.720  44.310  69.910  1.00  0.00           H  
ATOM    599  CB  LEU    37      36.980  44.590  71.650  1.00  0.00           C  
ATOM    600  HB1 LEU    37      37.620  43.970  72.320  1.00  0.00           H  
ATOM    601  HB2 LEU    37      36.130  44.840  72.310  1.00  0.00           H  
ATOM    602  CG  LEU    37      37.740  45.790  71.190  1.00  0.00           C  
ATOM    603  HG  LEU    37      38.690  45.350  70.830  1.00  0.00           H  
ATOM    604  CD1 LEU    37      37.000  46.650  70.190  1.00  0.00           C  
ATOM    605 HD11 LEU    37      36.020  47.000  70.580  1.00  0.00           H  
ATOM    606 HD12 LEU    37      36.980  46.070  69.240  1.00  0.00           H  
ATOM    607 HD13 LEU    37      37.600  47.580  70.100  1.00  0.00           H  
ATOM    608  CD2 LEU    37      38.110  46.730  72.430  1.00  0.00           C  
ATOM    609 HD21 LEU    37      37.250  47.230  72.930  1.00  0.00           H  
ATOM    610 HD22 LEU    37      38.890  47.470  72.140  1.00  0.00           H  
ATOM    611 HD23 LEU    37      38.500  46.090  73.250  1.00  0.00           H  
ATOM    612  C   LEU    37      37.510  43.210  69.620  1.00  0.00           C  
ATOM    613  O   LEU    37      37.790  43.750  68.590  1.00  0.00           O  
ATOM    614  N   THR    38      37.980  42.000  69.950  1.00  0.00           N  
ATOM    615  HN  THR    38      37.870  41.760  70.910  1.00  0.00           H  
ATOM    616  CA  THR    38      38.770  41.150  69.150  1.00  0.00           C  
ATOM    617  HA  THR    38      39.640  41.670  68.780  1.00  0.00           H  
ATOM    618  CB  THR    38      39.400  39.930  69.870  1.00  0.00           C  
ATOM    619  HB  THR    38      39.750  39.170  69.140  1.00  0.00           H  
ATOM    620  OG1 THR    38      38.410  39.310  70.640  1.00  0.00           O  
ATOM    621  HG1 THR    38      38.170  39.970  71.290  1.00  0.00           H  
ATOM    622  CG2 THR    38      40.590  40.320  70.750  1.00  0.00           C  
ATOM    623 HG21 THR    38      41.510  40.640  70.210  1.00  0.00           H  
ATOM    624 HG22 THR    38      40.930  39.510  71.430  1.00  0.00           H  
ATOM    625 HG23 THR    38      40.300  41.150  71.430  1.00  0.00           H  
ATOM    626  C   THR    38      38.090  40.710  67.900  1.00  0.00           C  
ATOM    627  O   THR    38      38.650  40.600  66.780  1.00  0.00           O  
ATOM    628  N   LEU    39      36.760  40.410  67.980  1.00  0.00           N  
ATOM    629  HN  LEU    39      36.180  40.520  68.780  1.00  0.00           H  
ATOM    630  CA  LEU    39      35.990  40.150  66.760  1.00  0.00           C  
ATOM    631  HA  LEU    39      36.580  39.540  66.080  1.00  0.00           H  
ATOM    632  CB  LEU    39      34.670  39.440  67.070  1.00  0.00           C  
ATOM    633  HB1 LEU    39      34.180  39.040  66.150  1.00  0.00           H  
ATOM    634  HB2 LEU    39      33.960  40.140  67.570  1.00  0.00           H  
ATOM    635  CG  LEU    39      34.740  38.280  67.990  1.00  0.00           C  
ATOM    636  HG  LEU    39      35.100  38.490  69.020  1.00  0.00           H  
ATOM    637  CD1 LEU    39      33.300  37.730  68.190  1.00  0.00           C  
ATOM    638 HD11 LEU    39      32.750  37.560  67.240  1.00  0.00           H  
ATOM    639 HD12 LEU    39      32.840  38.470  68.880  1.00  0.00           H  
ATOM    640 HD13 LEU    39      33.340  36.710  68.610  1.00  0.00           H  
ATOM    641  CD2 LEU    39      35.630  37.140  67.510  1.00  0.00           C  
ATOM    642 HD21 LEU    39      36.670  37.510  67.630  1.00  0.00           H  
ATOM    643 HD22 LEU    39      35.480  36.950  66.430  1.00  0.00           H  
ATOM    644 HD23 LEU    39      35.500  36.210  68.110  1.00  0.00           H  
ATOM    645  C   LEU    39      35.750  41.380  65.950  1.00  0.00           C  
ATOM    646  O   LEU    39      35.830  41.400  64.680  1.00  0.00           O  
ATOM    647  N   LYS    40      35.590  42.660  66.580  1.00  0.00           N  
ATOM    648  HN  LYS    40      35.380  42.730  67.550  1.00  0.00           H  
ATOM    649  CA  LYS    40      35.610  43.920  65.810  1.00  0.00           C  
ATOM    650  HA  LYS    40      34.940  43.880  64.960  1.00  0.00           H  
ATOM    651  CB  LYS    40      35.230  45.170  66.720  1.00  0.00           C  
ATOM    652  HB1 LYS    40      36.020  45.280  67.500  1.00  0.00           H  
ATOM    653  HB2 LYS    40      34.310  44.820  67.230  1.00  0.00           H  
ATOM    654  CG  LYS    40      35.040  46.450  65.900  1.00  0.00           C  
ATOM    655  HG1 LYS    40      34.340  46.190  65.070  1.00  0.00           H  
ATOM    656  HG2 LYS    40      35.970  46.810  65.410  1.00  0.00           H  
ATOM    657  CD  LYS    40      34.410  47.480  66.910  1.00  0.00           C  
ATOM    658  HD1 LYS    40      35.110  47.550  67.780  1.00  0.00           H  
ATOM    659  HD2 LYS    40      33.490  47.050  67.350  1.00  0.00           H  
ATOM    660  CE  LYS    40      34.190  48.870  66.300  1.00  0.00           C  
ATOM    661  HE1 LYS    40      33.550  48.920  65.400  1.00  0.00           H  
ATOM    662  HE2 LYS    40      35.190  49.230  65.980  1.00  0.00           H  
ATOM    663  NZ  LYS    40      33.600  49.690  67.400  1.00  0.00           N  
ATOM    664  HZ1 LYS    40      32.760  49.120  67.640  1.00  0.00           H  
ATOM    665  HZ2 LYS    40      33.260  50.660  67.220  1.00  0.00           H  
ATOM    666  HZ3 LYS    40      34.210  49.790  68.230  1.00  0.00           H  
ATOM    667  C   LYS    40      36.890  44.100  65.080  1.00  0.00           C  
ATOM    668  O   LYS    40      36.870  44.620  63.950  1.00  0.00           O  
ATOM    669  N   TYR    41      38.060  43.860  65.730  1.00  0.00           N  
ATOM    670  HN  TYR    41      38.060  43.590  66.690  1.00  0.00           H  
ATOM    671  CA  TYR    41      39.330  44.270  65.140  1.00  0.00           C  
ATOM    672  HA  TYR    41      39.130  45.170  64.570  1.00  0.00           H  
ATOM    673  CB  TYR    41      40.540  44.470  66.100  1.00  0.00           C  
ATOM    674  HB1 TYR    41      41.450  44.730  65.510  1.00  0.00           H  
ATOM    675  HB2 TYR    41      40.750  43.660  66.830  1.00  0.00           H  
ATOM    676  CG  TYR    41      40.300  45.780  66.760  1.00  0.00           C  
ATOM    677  CD1 TYR    41      40.240  46.970  66.050  1.00  0.00           C  
ATOM    678  HD1 TYR    41      40.330  46.870  64.980  1.00  0.00           H  
ATOM    679  CE1 TYR    41      40.010  48.210  66.630  1.00  0.00           C  
ATOM    680  HE1 TYR    41      39.910  49.050  65.960  1.00  0.00           H  
ATOM    681  CZ  TYR    41      39.970  48.310  68.010  1.00  0.00           C  
ATOM    682  OH  TYR    41      39.850  49.540  68.710  1.00  0.00           O  
ATOM    683  HH  TYR    41      39.970  49.380  69.650  1.00  0.00           H  
ATOM    684  CD2 TYR    41      40.240  45.930  68.140  1.00  0.00           C  
ATOM    685  HD2 TYR    41      40.290  44.990  68.680  1.00  0.00           H  
ATOM    686  CE2 TYR    41      40.200  47.210  68.810  1.00  0.00           C  
ATOM    687  HE2 TYR    41      40.210  47.340  69.880  1.00  0.00           H  
ATOM    688  C   TYR    41      39.810  43.370  64.050  1.00  0.00           C  
ATOM    689  O   TYR    41      40.430  43.810  63.110  1.00  0.00           O  
ATOM    690  N   GLY    42      39.420  42.110  64.130  1.00  0.00           N  
ATOM    691  HN  GLY    42      38.910  41.730  64.900  1.00  0.00           H  
ATOM    692  CA  GLY    42      39.700  41.150  63.140  1.00  0.00           C  
ATOM    693  HA1 GLY    42      39.370  40.210  63.540  1.00  0.00           H  
ATOM    694  HA2 GLY    42      40.770  41.240  63.030  1.00  0.00           H  
ATOM    695  C   GLY    42      38.920  41.370  61.880  1.00  0.00           C  
ATOM    696  O   GLY    42      39.470  41.260  60.790  1.00  0.00           O  
ATOM    697  N   ALA    43      37.610  41.780  62.040  1.00  0.00           N  
ATOM    698  HN  ALA    43      37.130  41.740  62.910  1.00  0.00           H  
ATOM    699  CA  ALA    43      36.730  42.000  60.890  1.00  0.00           C  
ATOM    700  HA  ALA    43      36.930  41.200  60.200  1.00  0.00           H  
ATOM    701  CB  ALA    43      35.310  41.990  61.270  1.00  0.00           C  
ATOM    702  HB1 ALA    43      34.620  41.980  60.400  1.00  0.00           H  
ATOM    703  HB2 ALA    43      35.120  42.910  61.870  1.00  0.00           H  
ATOM    704  HB3 ALA    43      35.010  41.020  61.730  1.00  0.00           H  
ATOM    705  C   ALA    43      37.190  43.250  60.140  1.00  0.00           C  
ATOM    706  O   ALA    43      37.360  43.130  58.900  1.00  0.00           O  
ATOM    707  N   LYS    44      37.570  44.250  60.890  1.00  0.00           N  
ATOM    708  HN  LYS    44      37.520  44.260  61.890  1.00  0.00           H  
ATOM    709  CA  LYS    44      38.380  45.420  60.400  1.00  0.00           C  
ATOM    710  HA  LYS    44      37.770  45.950  59.690  1.00  0.00           H  
ATOM    711  CB  LYS    44      38.500  46.350  61.600  1.00  0.00           C  
ATOM    712  HB1 LYS    44      38.940  45.760  62.440  1.00  0.00           H  
ATOM    713  HB2 LYS    44      37.460  46.530  61.940  1.00  0.00           H  
ATOM    714  CG  LYS    44      39.350  47.630  61.450  1.00  0.00           C  
ATOM    715  HG1 LYS    44      40.390  47.390  61.130  1.00  0.00           H  
ATOM    716  HG2 LYS    44      39.400  48.210  62.390  1.00  0.00           H  
ATOM    717  CD  LYS    44      38.630  48.620  60.500  1.00  0.00           C  
ATOM    718  HD1 LYS    44      37.590  48.710  60.890  1.00  0.00           H  
ATOM    719  HD2 LYS    44      38.660  48.340  59.420  1.00  0.00           H  
ATOM    720  CE  LYS    44      39.210  50.070  60.680  1.00  0.00           C  
ATOM    721  HE1 LYS    44      40.300  49.920  60.530  1.00  0.00           H  
ATOM    722  HE2 LYS    44      39.130  50.580  61.660  1.00  0.00           H  
ATOM    723  NZ  LYS    44      38.650  51.040  59.730  1.00  0.00           N  
ATOM    724  HZ1 LYS    44      37.770  51.520  60.010  1.00  0.00           H  
ATOM    725  HZ2 LYS    44      38.360  50.560  58.860  1.00  0.00           H  
ATOM    726  HZ3 LYS    44      39.340  51.810  59.580  1.00  0.00           H  
ATOM    727  C   LYS    44      39.720  45.210  59.750  1.00  0.00           C  
ATOM    728  O   LYS    44      40.000  45.750  58.650  1.00  0.00           O  
ATOM    729  N   HSD    45      40.560  44.210  60.290  1.00  0.00           N  
ATOM    730  HN  HSD    45      40.350  43.810  61.180  1.00  0.00           H  
ATOM    731  CA  HSD    45      41.780  43.720  59.630  1.00  0.00           C  
ATOM    732  HA  HSD    45      42.430  44.560  59.420  1.00  0.00           H  
ATOM    733  CB  HSD    45      42.560  42.730  60.540  1.00  0.00           C  
ATOM    734  HB1 HSD    45      43.310  42.110  60.000  1.00  0.00           H  
ATOM    735  HB2 HSD    45      41.870  42.100  61.150  1.00  0.00           H  
ATOM    736  ND1 HSD    45      44.420  44.300  61.160  1.00  0.00           N  
ATOM    737  HD1 HSD    45      44.760  44.460  60.230  1.00  0.00           H  
ATOM    738  CG  HSD    45      43.490  43.380  61.520  1.00  0.00           C  
ATOM    739  CE1 HSD    45      44.970  44.800  62.310  1.00  0.00           C  
ATOM    740  HE1 HSD    45      45.750  45.570  62.300  1.00  0.00           H  
ATOM    741  NE2 HSD    45      44.380  44.270  63.380  1.00  0.00           N  
ATOM    742  CD2 HSD    45      43.390  43.390  62.850  1.00  0.00           C  
ATOM    743  HD2 HSD    45      42.740  42.730  63.410  1.00  0.00           H  
ATOM    744  C   HSD    45      41.460  43.140  58.310  1.00  0.00           C  
ATOM    745  O   HSD    45      42.130  43.320  57.350  1.00  0.00           O  
ATOM    746  N   VAL    46      40.450  42.250  58.270  1.00  0.00           N  
ATOM    747  HN  VAL    46      39.890  42.070  59.070  1.00  0.00           H  
ATOM    748  CA  VAL    46      40.180  41.460  57.020  1.00  0.00           C  
ATOM    749  HA  VAL    46      41.120  40.970  56.790  1.00  0.00           H  
ATOM    750  CB  VAL    46      39.000  40.440  57.350  1.00  0.00           C  
ATOM    751  HB  VAL    46      38.310  40.890  58.080  1.00  0.00           H  
ATOM    752  CG1 VAL    46      38.320  40.000  56.040  1.00  0.00           C  
ATOM    753 HG11 VAL    46      39.090  39.650  55.320  1.00  0.00           H  
ATOM    754 HG12 VAL    46      37.780  40.750  55.430  1.00  0.00           H  
ATOM    755 HG13 VAL    46      37.730  39.150  56.430  1.00  0.00           H  
ATOM    756  CG2 VAL    46      39.580  39.270  58.020  1.00  0.00           C  
ATOM    757 HG21 VAL    46      38.810  38.510  58.250  1.00  0.00           H  
ATOM    758 HG22 VAL    46      40.140  39.430  58.960  1.00  0.00           H  
ATOM    759 HG23 VAL    46      40.440  38.870  57.440  1.00  0.00           H  
ATOM    760  C   VAL    46      39.810  42.390  55.810  1.00  0.00           C  
ATOM    761  O   VAL    46      40.380  42.270  54.750  1.00  0.00           O  
ATOM    762  N   ILE    47      39.010  43.460  55.980  1.00  0.00           N  
ATOM    763  HN  ILE    47      38.760  43.720  56.910  1.00  0.00           H  
ATOM    764  CA  ILE    47      38.710  44.440  54.950  1.00  0.00           C  
ATOM    765  HA  ILE    47      38.540  43.770  54.120  1.00  0.00           H  
ATOM    766  CB  ILE    47      37.380  45.140  55.170  1.00  0.00           C  
ATOM    767  HB  ILE    47      37.100  45.650  54.220  1.00  0.00           H  
ATOM    768  CG2 ILE    47      36.170  44.290  55.640  1.00  0.00           C  
ATOM    769 HG21 ILE    47      36.200  43.730  56.600  1.00  0.00           H  
ATOM    770 HG22 ILE    47      36.020  43.530  54.850  1.00  0.00           H  
ATOM    771 HG23 ILE    47      35.270  44.950  55.640  1.00  0.00           H  
ATOM    772  CG1 ILE    47      37.370  46.340  56.140  1.00  0.00           C  
ATOM    773 HG11 ILE    47      38.240  46.970  55.860  1.00  0.00           H  
ATOM    774 HG12 ILE    47      37.560  46.020  57.190  1.00  0.00           H  
ATOM    775  CD  ILE    47      36.210  47.410  56.080  1.00  0.00           C  
ATOM    776  HD1 ILE    47      36.430  48.250  56.780  1.00  0.00           H  
ATOM    777  HD2 ILE    47      35.200  46.990  56.300  1.00  0.00           H  
ATOM    778  HD3 ILE    47      36.160  47.740  55.020  1.00  0.00           H  
ATOM    779  C   ILE    47      39.930  45.370  54.640  1.00  0.00           C  
ATOM    780  O   ILE    47      40.060  45.900  53.540  1.00  0.00           O  
ATOM    781  N   MET    48      40.800  45.520  55.630  1.00  0.00           N  
ATOM    782  HN  MET    48      40.620  45.020  56.470  1.00  0.00           H  
ATOM    783  CA  MET    48      41.960  46.410  55.400  1.00  0.00           C  
ATOM    784  HA  MET    48      41.580  47.220  54.800  1.00  0.00           H  
ATOM    785  CB  MET    48      42.490  47.030  56.760  1.00  0.00           C  
ATOM    786  HB1 MET    48      43.560  47.330  56.710  1.00  0.00           H  
ATOM    787  HB2 MET    48      42.310  46.260  57.550  1.00  0.00           H  
ATOM    788  CG  MET    48      41.910  48.370  57.190  1.00  0.00           C  
ATOM    789  HG1 MET    48      42.460  48.770  58.070  1.00  0.00           H  
ATOM    790  HG2 MET    48      40.870  48.200  57.550  1.00  0.00           H  
ATOM    791  SD  MET    48      41.660  49.590  55.890  1.00  0.00           S  
ATOM    792  CE  MET    48      43.400  49.810  55.580  1.00  0.00           C  
ATOM    793  HE1 MET    48      43.720  50.590  54.860  1.00  0.00           H  
ATOM    794  HE2 MET    48      43.900  48.890  55.220  1.00  0.00           H  
ATOM    795  HE3 MET    48      43.880  50.080  56.550  1.00  0.00           H  
ATOM    796  C   MET    48      43.000  45.810  54.590  1.00  0.00           C  
ATOM    797  O   MET    48      43.740  46.510  53.910  1.00  0.00           O  
ATOM    798  N   LEU    49      43.090  44.470  54.560  1.00  0.00           N  
ATOM    799  HN  LEU    49      42.600  43.790  55.110  1.00  0.00           H  
ATOM    800  CA  LEU    49      43.990  43.750  53.620  1.00  0.00           C  
ATOM    801  HA  LEU    49      44.830  44.400  53.440  1.00  0.00           H  
ATOM    802  CB  LEU    49      44.350  42.310  54.110  1.00  0.00           C  
ATOM    803  HB1 LEU    49      44.970  41.870  53.300  1.00  0.00           H  
ATOM    804  HB2 LEU    49      43.490  41.630  54.270  1.00  0.00           H  
ATOM    805  CG  LEU    49      45.150  42.380  55.420  1.00  0.00           C  
ATOM    806  HG  LEU    49      44.430  42.460  56.270  1.00  0.00           H  
ATOM    807  CD1 LEU    49      45.930  41.160  55.520  1.00  0.00           C  
ATOM    808 HD11 LEU    49      46.590  40.920  54.660  1.00  0.00           H  
ATOM    809 HD12 LEU    49      45.310  40.250  55.640  1.00  0.00           H  
ATOM    810 HD13 LEU    49      46.580  41.300  56.410  1.00  0.00           H  
ATOM    811  CD2 LEU    49      46.100  43.670  55.460  1.00  0.00           C  
ATOM    812 HD21 LEU    49      46.860  43.550  56.260  1.00  0.00           H  
ATOM    813 HD22 LEU    49      45.630  44.660  55.590  1.00  0.00           H  
ATOM    814 HD23 LEU    49      46.790  43.610  54.590  1.00  0.00           H  
ATOM    815  C   LEU    49      43.370  43.620  52.220  1.00  0.00           C  
ATOM    816  O   LEU    49      44.050  43.490  51.220  1.00  0.00           O  
ATOM    817  N   PHE    50      41.990  43.730  52.140  1.00  0.00           N  
ATOM    818  HN  PHE    50      41.480  43.780  53.000  1.00  0.00           H  
ATOM    819  CA  PHE    50      41.220  43.990  50.950  1.00  0.00           C  
ATOM    820  HA  PHE    50      41.500  43.130  50.350  1.00  0.00           H  
ATOM    821  CB  PHE    50      39.620  43.980  51.130  1.00  0.00           C  
ATOM    822  HB1 PHE    50      39.160  44.300  50.160  1.00  0.00           H  
ATOM    823  HB2 PHE    50      39.360  44.770  51.860  1.00  0.00           H  
ATOM    824  CG  PHE    50      38.930  42.720  51.680  1.00  0.00           C  
ATOM    825  CD1 PHE    50      39.600  41.510  51.850  1.00  0.00           C  
ATOM    826  HD1 PHE    50      40.640  41.380  51.600  1.00  0.00           H  
ATOM    827  CE1 PHE    50      38.880  40.290  52.090  1.00  0.00           C  
ATOM    828  HE1 PHE    50      39.350  39.310  52.180  1.00  0.00           H  
ATOM    829  CZ  PHE    50      37.500  40.390  52.300  1.00  0.00           C  
ATOM    830  HZ  PHE    50      36.920  39.480  52.320  1.00  0.00           H  
ATOM    831  CD2 PHE    50      37.530  42.790  51.890  1.00  0.00           C  
ATOM    832  HD2 PHE    50      36.970  43.710  51.760  1.00  0.00           H  
ATOM    833  CE2 PHE    50      36.840  41.600  52.170  1.00  0.00           C  
ATOM    834  HE2 PHE    50      35.760  41.590  52.200  1.00  0.00           H  
ATOM    835  C   PHE    50      41.670  45.190  50.190  1.00  0.00           C  
ATOM    836  O   PHE    50      41.790  45.220  48.980  1.00  0.00           O  
ATOM    837  N   VAL    51      41.920  46.240  50.950  1.00  0.00           N  
ATOM    838  HN  VAL    51      41.800  46.120  51.940  1.00  0.00           H  
ATOM    839  CA  VAL    51      42.300  47.520  50.330  1.00  0.00           C  
ATOM    840  HA  VAL    51      41.530  47.790  49.620  1.00  0.00           H  
ATOM    841  CB  VAL    51      42.360  48.650  51.370  1.00  0.00           C  
ATOM    842  HB  VAL    51      43.150  48.400  52.110  1.00  0.00           H  
ATOM    843  CG1 VAL    51      42.740  50.050  50.850  1.00  0.00           C  
ATOM    844 HG11 VAL    51      41.900  50.490  50.280  1.00  0.00           H  
ATOM    845 HG12 VAL    51      43.680  50.080  50.260  1.00  0.00           H  
ATOM    846 HG13 VAL    51      42.860  50.680  51.760  1.00  0.00           H  
ATOM    847  CG2 VAL    51      41.130  48.770  52.260  1.00  0.00           C  
ATOM    848 HG21 VAL    51      41.170  49.600  52.990  1.00  0.00           H  
ATOM    849 HG22 VAL    51      40.880  47.920  52.940  1.00  0.00           H  
ATOM    850 HG23 VAL    51      40.230  48.850  51.610  1.00  0.00           H  
ATOM    851  C   VAL    51      43.630  47.610  49.460  1.00  0.00           C  
ATOM    852  O   VAL    51      43.510  48.140  48.400  1.00  0.00           O  
ATOM    853  N   PRO    52      44.840  47.210  49.740  1.00  0.00           N  
ATOM    854  CD  PRO    52      45.130  46.710  51.080  1.00  0.00           C  
ATOM    855  HD1 PRO    52      44.500  45.870  51.450  1.00  0.00           H  
ATOM    856  HD2 PRO    52      45.150  47.500  51.860  1.00  0.00           H  
ATOM    857  CA  PRO    52      45.980  47.400  48.890  1.00  0.00           C  
ATOM    858  HA  PRO    52      46.060  48.400  48.500  1.00  0.00           H  
ATOM    859  CB  PRO    52      47.190  47.070  49.860  1.00  0.00           C  
ATOM    860  HB1 PRO    52      47.600  48.010  50.300  1.00  0.00           H  
ATOM    861  HB2 PRO    52      48.010  46.560  49.300  1.00  0.00           H  
ATOM    862  CG  PRO    52      46.550  46.180  50.880  1.00  0.00           C  
ATOM    863  HG1 PRO    52      46.410  45.140  50.510  1.00  0.00           H  
ATOM    864  HG2 PRO    52      47.080  46.190  51.860  1.00  0.00           H  
ATOM    865  C   PRO    52      45.870  46.370  47.780  1.00  0.00           C  
ATOM    866  O   PRO    52      46.440  46.580  46.650  1.00  0.00           O  
ATOM    867  N   VAL    53      45.200  45.220  48.020  1.00  0.00           N  
ATOM    868  HN  VAL    53      44.810  45.080  48.930  1.00  0.00           H  
ATOM    869  CA  VAL    53      44.840  44.190  47.010  1.00  0.00           C  
ATOM    870  HA  VAL    53      45.820  43.880  46.670  1.00  0.00           H  
ATOM    871  CB  VAL    53      44.220  43.020  47.750  1.00  0.00           C  
ATOM    872  HB  VAL    53      43.390  43.360  48.410  1.00  0.00           H  
ATOM    873  CG1 VAL    53      43.720  41.990  46.730  1.00  0.00           C  
ATOM    874 HG11 VAL    53      43.550  41.080  47.350  1.00  0.00           H  
ATOM    875 HG12 VAL    53      44.470  41.840  45.930  1.00  0.00           H  
ATOM    876 HG13 VAL    53      42.770  42.270  46.240  1.00  0.00           H  
ATOM    877  CG2 VAL    53      45.220  42.390  48.620  1.00  0.00           C  
ATOM    878 HG21 VAL    53      45.610  43.000  49.460  1.00  0.00           H  
ATOM    879 HG22 VAL    53      46.100  42.110  48.000  1.00  0.00           H  
ATOM    880 HG23 VAL    53      44.850  41.490  49.160  1.00  0.00           H  
ATOM    881  C   VAL    53      43.950  44.790  45.990  1.00  0.00           C  
ATOM    882  O   VAL    53      44.150  44.690  44.760  1.00  0.00           O  
ATOM    883  N   THR    54      42.970  45.590  46.510  1.00  0.00           N  
ATOM    884  HN  THR    54      42.790  45.640  47.490  1.00  0.00           H  
ATOM    885  CA  THR    54      42.100  46.330  45.640  1.00  0.00           C  
ATOM    886  HA  THR    54      41.810  45.580  44.910  1.00  0.00           H  
ATOM    887  CB  THR    54      40.930  46.950  46.390  1.00  0.00           C  
ATOM    888  HB  THR    54      41.310  47.560  47.240  1.00  0.00           H  
ATOM    889  OG1 THR    54      40.100  45.890  47.010  1.00  0.00           O  
ATOM    890  HG1 THR    54      40.680  45.370  47.570  1.00  0.00           H  
ATOM    891  CG2 THR    54      39.940  47.640  45.460  1.00  0.00           C  
ATOM    892 HG21 THR    54      40.410  48.410  44.800  1.00  0.00           H  
ATOM    893 HG22 THR    54      39.090  48.030  46.070  1.00  0.00           H  
ATOM    894 HG23 THR    54      39.350  46.850  44.960  1.00  0.00           H  
ATOM    895  C   THR    54      42.700  47.440  44.840  1.00  0.00           C  
ATOM    896  O   THR    54      42.570  47.550  43.600  1.00  0.00           O  
ATOM    897  N   LEU    55      43.450  48.310  45.520  1.00  0.00           N  
ATOM    898  HN  LEU    55      43.410  48.160  46.500  1.00  0.00           H  
ATOM    899  CA  LEU    55      43.970  49.580  45.000  1.00  0.00           C  
ATOM    900  HA  LEU    55      43.260  50.170  44.440  1.00  0.00           H  
ATOM    901  CB  LEU    55      44.370  50.530  46.120  1.00  0.00           C  
ATOM    902  HB1 LEU    55      45.170  50.060  46.740  1.00  0.00           H  
ATOM    903  HB2 LEU    55      43.490  50.750  46.760  1.00  0.00           H  
ATOM    904  CG  LEU    55      44.860  51.940  45.640  1.00  0.00           C  
ATOM    905  HG  LEU    55      45.840  51.790  45.130  1.00  0.00           H  
ATOM    906  CD1 LEU    55      43.890  52.680  44.740  1.00  0.00           C  
ATOM    907 HD11 LEU    55      42.860  52.760  45.150  1.00  0.00           H  
ATOM    908 HD12 LEU    55      43.920  52.280  43.710  1.00  0.00           H  
ATOM    909 HD13 LEU    55      44.110  53.770  44.640  1.00  0.00           H  
ATOM    910  CD2 LEU    55      45.210  52.700  46.880  1.00  0.00           C  
ATOM    911 HD21 LEU    55      46.170  52.410  47.360  1.00  0.00           H  
ATOM    912 HD22 LEU    55      44.450  52.800  47.680  1.00  0.00           H  
ATOM    913 HD23 LEU    55      45.420  53.730  46.520  1.00  0.00           H  
ATOM    914  C   LEU    55      45.180  49.320  44.100  1.00  0.00           C  
ATOM    915  O   LEU    55      45.420  49.950  43.040  1.00  0.00           O  
ATOM    916  N   CYS    56      46.040  48.310  44.380  1.00  0.00           N  
ATOM    917  HN  CYS    56      45.900  47.760  45.190  1.00  0.00           H  
ATOM    918  CA  CYS    56      47.000  47.910  43.320  1.00  0.00           C  
ATOM    919  HA  CYS    56      47.380  48.860  42.970  1.00  0.00           H  
ATOM    920  CB  CYS    56      48.090  47.020  43.950  1.00  0.00           C  
ATOM    921  HB1 CYS    56      47.650  46.150  44.480  1.00  0.00           H  
ATOM    922  HB2 CYS    56      48.520  47.630  44.770  1.00  0.00           H  
ATOM    923  SG  CYS    56      49.430  46.560  42.810  1.00  0.00           S  
ATOM    924  HG1 CYS    56      48.510  46.410  41.870  1.00  0.00           H  
ATOM    925  C   CYS    56      46.310  47.340  42.110  1.00  0.00           C  
ATOM    926  O   CYS    56      46.780  47.660  41.010  1.00  0.00           O  
ATOM    927  N   MET    57      45.260  46.590  42.190  1.00  0.00           N  
ATOM    928  HN  MET    57      44.790  46.280  43.010  1.00  0.00           H  
ATOM    929  CA  MET    57      44.680  46.110  40.980  1.00  0.00           C  
ATOM    930  HA  MET    57      45.350  45.480  40.430  1.00  0.00           H  
ATOM    931  CB  MET    57      43.510  45.220  41.350  1.00  0.00           C  
ATOM    932  HB1 MET    57      42.800  45.040  40.520  1.00  0.00           H  
ATOM    933  HB2 MET    57      42.940  45.750  42.130  1.00  0.00           H  
ATOM    934  CG  MET    57      43.920  43.800  41.760  1.00  0.00           C  
ATOM    935  HG1 MET    57      44.940  43.760  42.200  1.00  0.00           H  
ATOM    936  HG2 MET    57      44.160  43.180  40.870  1.00  0.00           H  
ATOM    937  SD  MET    57      42.690  42.810  42.690  1.00  0.00           S  
ATOM    938  CE  MET    57      43.440  41.230  43.100  1.00  0.00           C  
ATOM    939  HE1 MET    57      44.200  41.290  43.910  1.00  0.00           H  
ATOM    940  HE2 MET    57      43.810  40.650  42.230  1.00  0.00           H  
ATOM    941  HE3 MET    57      42.630  40.580  43.500  1.00  0.00           H  
ATOM    942  C   MET    57      44.050  47.270  40.140  1.00  0.00           C  
ATOM    943  O   MET    57      44.300  47.260  38.950  1.00  0.00           O  
ATOM    944  N   VAL    58      43.340  48.220  40.730  1.00  0.00           N  
ATOM    945  HN  VAL    58      43.200  48.170  41.710  1.00  0.00           H  
ATOM    946  CA  VAL    58      42.820  49.450  40.170  1.00  0.00           C  
ATOM    947  HA  VAL    58      42.140  49.160  39.380  1.00  0.00           H  
ATOM    948  CB  VAL    58      42.180  50.430  41.250  1.00  0.00           C  
ATOM    949  HB  VAL    58      42.740  50.450  42.210  1.00  0.00           H  
ATOM    950  CG1 VAL    58      42.020  51.890  40.710  1.00  0.00           C  
ATOM    951 HG11 VAL    58      42.960  52.420  40.480  1.00  0.00           H  
ATOM    952 HG12 VAL    58      41.650  52.610  41.460  1.00  0.00           H  
ATOM    953 HG13 VAL    58      41.320  52.070  39.860  1.00  0.00           H  
ATOM    954  CG2 VAL    58      40.710  49.990  41.580  1.00  0.00           C  
ATOM    955 HG21 VAL    58      40.320  50.630  42.410  1.00  0.00           H  
ATOM    956 HG22 VAL    58      40.720  48.940  41.920  1.00  0.00           H  
ATOM    957 HG23 VAL    58      40.070  50.160  40.690  1.00  0.00           H  
ATOM    958  C   VAL    58      43.880  50.250  39.380  1.00  0.00           C  
ATOM    959  O   VAL    58      43.550  50.570  38.250  1.00  0.00           O  
ATOM    960  N   VAL    59      45.060  50.500  39.970  1.00  0.00           N  
ATOM    961  HN  VAL    59      45.370  50.050  40.800  1.00  0.00           H  
ATOM    962  CA  VAL    59      46.190  50.990  39.150  1.00  0.00           C  
ATOM    963  HA  VAL    59      45.940  51.960  38.750  1.00  0.00           H  
ATOM    964  CB  VAL    59      47.370  51.290  40.030  1.00  0.00           C  
ATOM    965  HB  VAL    59      47.820  50.400  40.530  1.00  0.00           H  
ATOM    966  CG1 VAL    59      48.600  51.960  39.350  1.00  0.00           C  
ATOM    967 HG11 VAL    59      49.420  52.160  40.070  1.00  0.00           H  
ATOM    968 HG12 VAL    59      48.470  53.010  39.050  1.00  0.00           H  
ATOM    969 HG13 VAL    59      49.120  51.430  38.520  1.00  0.00           H  
ATOM    970  CG2 VAL    59      47.060  52.320  41.180  1.00  0.00           C  
ATOM    971 HG21 VAL    59      46.460  53.170  40.800  1.00  0.00           H  
ATOM    972 HG22 VAL    59      47.960  52.840  41.550  1.00  0.00           H  
ATOM    973 HG23 VAL    59      46.500  51.850  42.020  1.00  0.00           H  
ATOM    974  C   VAL    59      46.650  50.160  38.020  1.00  0.00           C  
ATOM    975  O   VAL    59      46.850  50.650  36.890  1.00  0.00           O  
ATOM    976  N   VAL    60      46.770  48.860  38.220  1.00  0.00           N  
ATOM    977  HN  VAL    60      46.740  48.410  39.110  1.00  0.00           H  
ATOM    978  CA  VAL    60      47.060  47.880  37.190  1.00  0.00           C  
ATOM    979  HA  VAL    60      47.960  48.170  36.680  1.00  0.00           H  
ATOM    980  CB  VAL    60      47.500  46.540  37.870  1.00  0.00           C  
ATOM    981  HB  VAL    60      46.850  46.360  38.760  1.00  0.00           H  
ATOM    982  CG1 VAL    60      47.140  45.320  36.950  1.00  0.00           C  
ATOM    983 HG11 VAL    60      47.800  45.440  36.060  1.00  0.00           H  
ATOM    984 HG12 VAL    60      46.100  45.240  36.580  1.00  0.00           H  
ATOM    985 HG13 VAL    60      47.440  44.340  37.380  1.00  0.00           H  
ATOM    986  CG2 VAL    60      48.940  46.700  38.290  1.00  0.00           C  
ATOM    987 HG21 VAL    60      48.930  47.470  39.100  1.00  0.00           H  
ATOM    988 HG22 VAL    60      49.570  46.970  37.420  1.00  0.00           H  
ATOM    989 HG23 VAL    60      49.240  45.700  38.670  1.00  0.00           H  
ATOM    990  C   VAL    60      46.080  47.750  36.060  1.00  0.00           C  
ATOM    991  O   VAL    60      46.440  47.740  34.870  1.00  0.00           O  
ATOM    992  N   VAL    61      44.770  47.580  36.370  1.00  0.00           N  
ATOM    993  HN  VAL    61      44.480  47.430  37.310  1.00  0.00           H  
ATOM    994  CA  VAL    61      43.680  47.550  35.390  1.00  0.00           C  
ATOM    995  HA  VAL    61      43.920  46.800  34.650  1.00  0.00           H  
ATOM    996  CB  VAL    61      42.360  47.050  36.040  1.00  0.00           C  
ATOM    997  HB  VAL    61      41.970  47.700  36.860  1.00  0.00           H  
ATOM    998  CG1 VAL    61      41.300  46.800  35.000  1.00  0.00           C  
ATOM    999 HG11 VAL    61      41.720  46.220  34.150  1.00  0.00           H  
ATOM   1000 HG12 VAL    61      40.820  47.720  34.630  1.00  0.00           H  
ATOM   1001 HG13 VAL    61      40.430  46.230  35.380  1.00  0.00           H  
ATOM   1002  CG2 VAL    61      42.730  45.690  36.600  1.00  0.00           C  
ATOM   1003 HG21 VAL    61      43.260  45.100  35.820  1.00  0.00           H  
ATOM   1004 HG22 VAL    61      41.850  45.180  37.050  1.00  0.00           H  
ATOM   1005 HG23 VAL    61      43.470  45.690  37.420  1.00  0.00           H  
ATOM   1006  C   VAL    61      43.470  48.870  34.650  1.00  0.00           C  
ATOM   1007  O   VAL    61      43.220  48.810  33.400  1.00  0.00           O  
ATOM   1008  N   ALA    62      43.510  50.080  35.280  1.00  0.00           N  
ATOM   1009  HN  ALA    62      43.600  50.200  36.260  1.00  0.00           H  
ATOM   1010  CA  ALA    62      43.510  51.350  34.590  1.00  0.00           C  
ATOM   1011  HA  ALA    62      42.660  51.500  33.940  1.00  0.00           H  
ATOM   1012  CB  ALA    62      43.650  52.470  35.670  1.00  0.00           C  
ATOM   1013  HB1 ALA    62      43.900  53.480  35.280  1.00  0.00           H  
ATOM   1014  HB2 ALA    62      44.330  52.210  36.500  1.00  0.00           H  
ATOM   1015  HB3 ALA    62      42.670  52.670  36.160  1.00  0.00           H  
ATOM   1016  C   ALA    62      44.650  51.500  33.650  1.00  0.00           C  
ATOM   1017  O   ALA    62      44.440  51.880  32.520  1.00  0.00           O  
ATOM   1018  N   THR    63      45.910  51.080  33.990  1.00  0.00           N  
ATOM   1019  HN  THR    63      46.110  50.790  34.920  1.00  0.00           H  
ATOM   1020  CA  THR    63      47.070  51.100  33.070  1.00  0.00           C  
ATOM   1021  HA  THR    63      47.300  52.110  32.770  1.00  0.00           H  
ATOM   1022  CB  THR    63      48.310  50.540  33.670  1.00  0.00           C  
ATOM   1023  HB  THR    63      48.210  49.460  33.920  1.00  0.00           H  
ATOM   1024  OG1 THR    63      48.690  51.200  34.890  1.00  0.00           O  
ATOM   1025  HG1 THR    63      48.030  51.000  35.560  1.00  0.00           H  
ATOM   1026  CG2 THR    63      49.520  50.730  32.710  1.00  0.00           C  
ATOM   1027 HG21 THR    63      49.430  50.140  31.770  1.00  0.00           H  
ATOM   1028 HG22 THR    63      50.480  50.510  33.230  1.00  0.00           H  
ATOM   1029 HG23 THR    63      49.650  51.800  32.440  1.00  0.00           H  
ATOM   1030  C   THR    63      46.710  50.210  31.870  1.00  0.00           C  
ATOM   1031  O   THR    63      47.160  50.560  30.760  1.00  0.00           O  
ATOM   1032  N   ILE    64      46.000  49.050  31.980  1.00  0.00           N  
ATOM   1033  HN  ILE    64      45.710  48.650  32.850  1.00  0.00           H  
ATOM   1034  CA  ILE    64      45.580  48.230  30.860  1.00  0.00           C  
ATOM   1035  HA  ILE    64      46.440  47.920  30.280  1.00  0.00           H  
ATOM   1036  CB  ILE    64      44.990  46.860  31.230  1.00  0.00           C  
ATOM   1037  HB  ILE    64      44.090  47.120  31.830  1.00  0.00           H  
ATOM   1038  CG2 ILE    64      44.430  46.110  29.950  1.00  0.00           C  
ATOM   1039 HG21 ILE    64      43.730  45.270  30.160  1.00  0.00           H  
ATOM   1040 HG22 ILE    64      45.330  45.670  29.470  1.00  0.00           H  
ATOM   1041 HG23 ILE    64      43.820  46.700  29.240  1.00  0.00           H  
ATOM   1042  CG1 ILE    64      45.830  45.910  32.130  1.00  0.00           C  
ATOM   1043 HG11 ILE    64      45.420  44.880  32.210  1.00  0.00           H  
ATOM   1044 HG12 ILE    64      45.800  46.270  33.170  1.00  0.00           H  
ATOM   1045  CD  ILE    64      47.370  45.770  31.750  1.00  0.00           C  
ATOM   1046  HD1 ILE    64      47.540  45.330  30.750  1.00  0.00           H  
ATOM   1047  HD2 ILE    64      47.920  45.100  32.460  1.00  0.00           H  
ATOM   1048  HD3 ILE    64      47.930  46.720  31.860  1.00  0.00           H  
ATOM   1049  C   ILE    64      44.650  48.960  29.970  1.00  0.00           C  
ATOM   1050  O   ILE    64      44.820  48.970  28.770  1.00  0.00           O  
ATOM   1051  N   LYS    65      43.660  49.750  30.530  1.00  0.00           N  
ATOM   1052  HN  LYS    65      43.670  49.950  31.500  1.00  0.00           H  
ATOM   1053  CA  LYS    65      42.650  50.380  29.770  1.00  0.00           C  
ATOM   1054  HA  LYS    65      42.550  49.790  28.870  1.00  0.00           H  
ATOM   1055  CB  LYS    65      41.290  50.470  30.520  1.00  0.00           C  
ATOM   1056  HB1 LYS    65      40.490  51.080  30.040  1.00  0.00           H  
ATOM   1057  HB2 LYS    65      41.570  51.010  31.450  1.00  0.00           H  
ATOM   1058  CG  LYS    65      40.820  49.060  30.900  1.00  0.00           C  
ATOM   1059  HG1 LYS    65      39.840  49.170  31.420  1.00  0.00           H  
ATOM   1060  HG2 LYS    65      41.500  48.660  31.680  1.00  0.00           H  
ATOM   1061  CD  LYS    65      40.720  48.060  29.700  1.00  0.00           C  
ATOM   1062  HD1 LYS    65      41.740  47.760  29.380  1.00  0.00           H  
ATOM   1063  HD2 LYS    65      40.130  48.570  28.910  1.00  0.00           H  
ATOM   1064  CE  LYS    65      40.110  46.670  30.010  1.00  0.00           C  
ATOM   1065  HE1 LYS    65      39.050  46.770  30.340  1.00  0.00           H  
ATOM   1066  HE2 LYS    65      40.730  46.070  30.700  1.00  0.00           H  
ATOM   1067  NZ  LYS    65      40.080  45.930  28.700  1.00  0.00           N  
ATOM   1068  HZ1 LYS    65      40.900  45.410  28.330  1.00  0.00           H  
ATOM   1069  HZ2 LYS    65      39.930  46.560  27.890  1.00  0.00           H  
ATOM   1070  HZ3 LYS    65      39.310  45.220  28.710  1.00  0.00           H  
ATOM   1071  C   LYS    65      43.270  51.690  29.210  1.00  0.00           C  
ATOM   1072  O   LYS    65      42.700  52.340  28.310  1.00  0.00           O  
ATOM   1073  N   SER    66      44.420  52.170  29.690  1.00  0.00           N  
ATOM   1074  HN  SER    66      44.940  51.720  30.410  1.00  0.00           H  
ATOM   1075  CA  SER    66      45.230  53.190  29.050  1.00  0.00           C  
ATOM   1076  HA  SER    66      44.670  53.680  28.270  1.00  0.00           H  
ATOM   1077  CB  SER    66      45.620  54.310  30.130  1.00  0.00           C  
ATOM   1078  HB1 SER    66      44.620  54.770  30.300  1.00  0.00           H  
ATOM   1079  HB2 SER    66      46.350  55.110  29.900  1.00  0.00           H  
ATOM   1080  OG  SER    66      46.200  53.790  31.350  1.00  0.00           O  
ATOM   1081  HG1 SER    66      45.600  53.110  31.670  1.00  0.00           H  
ATOM   1082  C   SER    66      46.370  52.810  28.130  1.00  0.00           C  
ATOM   1083  O   SER    66      46.260  52.510  26.990  1.00  0.00           O  
ATOM   1084  N   VAL    67      47.610  52.880  28.640  1.00  0.00           N  
ATOM   1085  HN  VAL    67      47.560  52.970  29.630  1.00  0.00           H  
ATOM   1086  CA  VAL    67      48.990  52.790  28.070  1.00  0.00           C  
ATOM   1087  HA  VAL    67      49.310  53.730  27.640  1.00  0.00           H  
ATOM   1088  CB  VAL    67      50.100  52.680  29.160  1.00  0.00           C  
ATOM   1089  HB  VAL    67      49.990  51.740  29.730  1.00  0.00           H  
ATOM   1090  CG1 VAL    67      51.510  52.630  28.570  1.00  0.00           C  
ATOM   1091 HG11 VAL    67      51.770  51.720  27.980  1.00  0.00           H  
ATOM   1092 HG12 VAL    67      52.340  52.870  29.270  1.00  0.00           H  
ATOM   1093 HG13 VAL    67      51.610  53.460  27.850  1.00  0.00           H  
ATOM   1094  CG2 VAL    67      49.990  53.910  30.150  1.00  0.00           C  
ATOM   1095 HG21 VAL    67      50.910  53.940  30.770  1.00  0.00           H  
ATOM   1096 HG22 VAL    67      49.020  53.840  30.690  1.00  0.00           H  
ATOM   1097 HG23 VAL    67      49.970  54.860  29.580  1.00  0.00           H  
ATOM   1098  C   VAL    67      49.260  51.680  27.030  1.00  0.00           C  
ATOM   1099  O   VAL    67      49.010  50.490  27.260  1.00  0.00           O  
ATOM   1100  N   SER    68      49.750  52.040  25.820  1.00  0.00           N  
ATOM   1101  HN  SER    68      49.970  53.000  25.690  1.00  0.00           H  
ATOM   1102  CA  SER    68      49.850  51.110  24.710  1.00  0.00           C  
ATOM   1103  HA  SER    68      48.880  50.680  24.550  1.00  0.00           H  
ATOM   1104  CB  SER    68      50.340  51.870  23.430  1.00  0.00           C  
ATOM   1105  HB1 SER    68      51.380  52.190  23.650  1.00  0.00           H  
ATOM   1106  HB2 SER    68      49.650  52.740  23.290  1.00  0.00           H  
ATOM   1107  OG  SER    68      50.140  51.210  22.220  1.00  0.00           O  
ATOM   1108  HG1 SER    68      50.720  50.450  22.220  1.00  0.00           H  
ATOM   1109  C   SER    68      50.810  49.940  24.960  1.00  0.00           C  
ATOM   1110  O   SER    68      50.520  48.740  24.840  1.00  0.00           O  
ATOM   1111  N   PHE    69      51.970  50.360  25.450  1.00  0.00           N  
ATOM   1112  HN  PHE    69      52.180  51.320  25.620  1.00  0.00           H  
ATOM   1113  CA  PHE    69      53.170  49.440  25.560  1.00  0.00           C  
ATOM   1114  HA  PHE    69      53.420  49.100  24.560  1.00  0.00           H  
ATOM   1115  CB  PHE    69      54.420  50.310  25.960  1.00  0.00           C  
ATOM   1116  HB1 PHE    69      54.070  50.820  26.880  1.00  0.00           H  
ATOM   1117  HB2 PHE    69      54.670  50.990  25.110  1.00  0.00           H  
ATOM   1118  CG  PHE    69      55.720  49.450  26.270  1.00  0.00           C  
ATOM   1119  CD1 PHE    69      56.650  49.230  25.250  1.00  0.00           C  
ATOM   1120  HD1 PHE    69      56.350  49.530  24.260  1.00  0.00           H  
ATOM   1121  CE1 PHE    69      57.920  48.610  25.440  1.00  0.00           C  
ATOM   1122  HE1 PHE    69      58.590  48.380  24.630  1.00  0.00           H  
ATOM   1123  CZ  PHE    69      58.210  48.220  26.760  1.00  0.00           C  
ATOM   1124  HZ  PHE    69      59.170  47.790  27.010  1.00  0.00           H  
ATOM   1125  CD2 PHE    69      56.080  49.150  27.620  1.00  0.00           C  
ATOM   1126  HD2 PHE    69      55.400  49.350  28.440  1.00  0.00           H  
ATOM   1127  CE2 PHE    69      57.330  48.480  27.830  1.00  0.00           C  
ATOM   1128  HE2 PHE    69      57.620  48.180  28.820  1.00  0.00           H  
ATOM   1129  C   PHE    69      53.090  48.120  26.410  1.00  0.00           C  
ATOM   1130  O   PHE    69      53.500  47.040  25.980  1.00  0.00           O  
ATOM   1131  N   TYR    70      52.560  48.180  27.670  1.00  0.00           N  
ATOM   1132  HN  TYR    70      52.460  49.100  28.050  1.00  0.00           H  
ATOM   1133  CA  TYR    70      52.550  47.060  28.700  1.00  0.00           C  
ATOM   1134  HA  TYR    70      53.540  46.640  28.760  1.00  0.00           H  
ATOM   1135  CB  TYR    70      52.120  47.420  30.090  1.00  0.00           C  
ATOM   1136  HB1 TYR    70      52.040  46.580  30.810  1.00  0.00           H  
ATOM   1137  HB2 TYR    70      51.190  48.020  30.090  1.00  0.00           H  
ATOM   1138  CG  TYR    70      53.210  48.380  30.630  1.00  0.00           C  
ATOM   1139  CD1 TYR    70      54.300  47.840  31.310  1.00  0.00           C  
ATOM   1140  HD1 TYR    70      54.380  46.780  31.480  1.00  0.00           H  
ATOM   1141  CE1 TYR    70      55.190  48.730  31.900  1.00  0.00           C  
ATOM   1142  HE1 TYR    70      55.960  48.370  32.570  1.00  0.00           H  
ATOM   1143  CZ  TYR    70      55.150  50.110  31.720  1.00  0.00           C  
ATOM   1144  OH  TYR    70      56.080  50.990  32.330  1.00  0.00           O  
ATOM   1145  HH  TYR    70      56.780  50.430  32.660  1.00  0.00           H  
ATOM   1146  CD2 TYR    70      53.140  49.820  30.550  1.00  0.00           C  
ATOM   1147  HD2 TYR    70      52.280  50.250  30.050  1.00  0.00           H  
ATOM   1148  CE2 TYR    70      54.120  50.600  31.040  1.00  0.00           C  
ATOM   1149  HE2 TYR    70      54.140  51.650  30.780  1.00  0.00           H  
ATOM   1150  C   TYR    70      51.640  45.920  28.330  1.00  0.00           C  
ATOM   1151  O   TYR    70      51.940  44.760  28.520  1.00  0.00           O  
ATOM   1152  N   THR    71      50.480  46.250  27.800  1.00  0.00           N  
ATOM   1153  HN  THR    71      50.210  47.210  27.790  1.00  0.00           H  
ATOM   1154  CA  THR    71      49.530  45.310  27.260  1.00  0.00           C  
ATOM   1155  HA  THR    71      49.730  44.350  27.710  1.00  0.00           H  
ATOM   1156  CB  THR    71      48.090  45.790  27.410  1.00  0.00           C  
ATOM   1157  HB  THR    71      48.110  46.090  28.480  1.00  0.00           H  
ATOM   1158  OG1 THR    71      47.120  44.850  27.080  1.00  0.00           O  
ATOM   1159  HG1 THR    71      47.370  44.490  26.230  1.00  0.00           H  
ATOM   1160  CG2 THR    71      47.850  47.160  26.660  1.00  0.00           C  
ATOM   1161 HG21 THR    71      47.670  47.050  25.560  1.00  0.00           H  
ATOM   1162 HG22 THR    71      48.610  47.890  27.000  1.00  0.00           H  
ATOM   1163 HG23 THR    71      46.860  47.600  26.900  1.00  0.00           H  
ATOM   1164  C   THR    71      49.730  44.960  25.760  1.00  0.00           C  
ATOM   1165  O   THR    71      48.840  44.360  25.090  1.00  0.00           O  
ATOM   1166  N   ARG    72      50.910  45.300  25.230  1.00  0.00           N  
ATOM   1167  HN  ARG    72      51.660  45.540  25.840  1.00  0.00           H  
ATOM   1168  CA  ARG    72      51.280  44.960  23.870  1.00  0.00           C  
ATOM   1169  HA  ARG    72      50.400  44.560  23.380  1.00  0.00           H  
ATOM   1170  CB  ARG    72      51.730  46.120  22.960  1.00  0.00           C  
ATOM   1171  HB1 ARG    72      52.480  46.770  23.450  1.00  0.00           H  
ATOM   1172  HB2 ARG    72      50.830  46.740  22.780  1.00  0.00           H  
ATOM   1173  CG  ARG    72      52.110  45.770  21.540  1.00  0.00           C  
ATOM   1174  HG1 ARG    72      52.970  45.070  21.540  1.00  0.00           H  
ATOM   1175  HG2 ARG    72      52.520  46.750  21.210  1.00  0.00           H  
ATOM   1176  CD  ARG    72      50.970  45.450  20.490  1.00  0.00           C  
ATOM   1177  HD1 ARG    72      50.070  46.090  20.490  1.00  0.00           H  
ATOM   1178  HD2 ARG    72      50.660  44.380  20.580  1.00  0.00           H  
ATOM   1179  NE  ARG    72      51.540  45.410  19.050  1.00  0.00           N  
ATOM   1180  HE  ARG    72      52.490  45.720  18.990  1.00  0.00           H  
ATOM   1181  CZ  ARG    72      50.870  44.950  18.020  1.00  0.00           C  
ATOM   1182  NH1 ARG    72      49.650  44.450  18.110  1.00  0.00           N  
ATOM   1183 HH11 ARG    72      49.140  44.610  18.960  1.00  0.00           H  
ATOM   1184 HH12 ARG    72      49.130  44.080  17.340  1.00  0.00           H  
ATOM   1185  NH2 ARG    72      51.470  44.870  16.860  1.00  0.00           N  
ATOM   1186 HH21 ARG    72      52.460  44.850  16.820  1.00  0.00           H  
ATOM   1187 HH22 ARG    72      50.930  44.700  16.030  1.00  0.00           H  
ATOM   1188  C   ARG    72      52.400  43.910  24.070  1.00  0.00           C  
ATOM   1189  O   ARG    72      53.360  44.140  24.800  1.00  0.00           O  
ATOM   1190  N   LYS    73      52.330  42.730  23.440  1.00  0.00           N  
ATOM   1191  HN  LYS    73      51.490  42.570  22.930  1.00  0.00           H  
ATOM   1192  CA  LYS    73      53.350  41.700  23.450  1.00  0.00           C  
ATOM   1193  HA  LYS    73      53.910  41.880  24.360  1.00  0.00           H  
ATOM   1194  CB  LYS    73      52.910  40.230  23.600  1.00  0.00           C  
ATOM   1195  HB1 LYS    73      53.800  39.570  23.550  1.00  0.00           H  
ATOM   1196  HB2 LYS    73      52.190  40.010  22.780  1.00  0.00           H  
ATOM   1197  CG  LYS    73      52.100  40.040  24.910  1.00  0.00           C  
ATOM   1198  HG1 LYS    73      51.140  40.590  24.930  1.00  0.00           H  
ATOM   1199  HG2 LYS    73      52.570  40.450  25.830  1.00  0.00           H  
ATOM   1200  CD  LYS    73      51.680  38.590  25.040  1.00  0.00           C  
ATOM   1201  HD1 LYS    73      51.440  38.470  26.120  1.00  0.00           H  
ATOM   1202  HD2 LYS    73      52.510  37.840  25.020  1.00  0.00           H  
ATOM   1203  CE  LYS    73      50.580  38.090  24.110  1.00  0.00           C  
ATOM   1204  HE1 LYS    73      50.970  37.900  23.080  1.00  0.00           H  
ATOM   1205  HE2 LYS    73      49.650  38.690  24.160  1.00  0.00           H  
ATOM   1206  NZ  LYS    73      50.130  36.760  24.560  1.00  0.00           N  
ATOM   1207  HZ1 LYS    73      50.890  36.060  24.430  1.00  0.00           H  
ATOM   1208  HZ2 LYS    73      49.320  36.450  23.990  1.00  0.00           H  
ATOM   1209  HZ3 LYS    73      49.770  36.650  25.530  1.00  0.00           H  
ATOM   1210  C   LYS    73      54.270  41.810  22.260  1.00  0.00           C  
ATOM   1211  O   LYS    73      53.810  42.000  21.120  1.00  0.00           O  
ATOM   1212  N   ASP    74      55.600  42.030  22.460  1.00  0.00           N  
ATOM   1213  HN  ASP    74      55.960  42.000  23.390  1.00  0.00           H  
ATOM   1214  CA  ASP    74      56.640  42.200  21.400  1.00  0.00           C  
ATOM   1215  HA  ASP    74      56.340  41.560  20.590  1.00  0.00           H  
ATOM   1216  CB  ASP    74      56.720  43.610  20.780  1.00  0.00           C  
ATOM   1217  HB1 ASP    74      55.770  43.620  20.200  1.00  0.00           H  
ATOM   1218  HB2 ASP    74      57.570  43.870  20.120  1.00  0.00           H  
ATOM   1219  CG  ASP    74      56.460  44.690  21.760  1.00  0.00           C  
ATOM   1220  OD1 ASP    74      57.060  44.710  22.850  1.00  0.00           O  
ATOM   1221  OD2 ASP    74      55.760  45.680  21.420  1.00  0.00           O  
ATOM   1222  C   ASP    74      58.100  41.730  21.640  1.00  0.00           C  
ATOM   1223  O   ASP    74      58.520  41.560  22.790  1.00  0.00           O  
ATOM   1224  N   GLY    75      58.780  41.440  20.590  1.00  0.00           N  
ATOM   1225  HN  GLY    75      58.370  41.570  19.690  1.00  0.00           H  
ATOM   1226  CA  GLY    75      60.160  40.840  20.550  1.00  0.00           C  
ATOM   1227  HA1 GLY    75      60.810  41.420  21.180  1.00  0.00           H  
ATOM   1228  HA2 GLY    75      60.450  40.760  19.510  1.00  0.00           H  
ATOM   1229  C   GLY    75      60.220  39.480  21.200  1.00  0.00           C  
ATOM   1230  O   GLY    75      59.270  38.820  21.520  1.00  0.00           O  
ATOM   1231  N   GLN    76      61.490  38.970  21.370  1.00  0.00           N  
ATOM   1232  HN  GLN    76      62.290  39.430  21.010  1.00  0.00           H  
ATOM   1233  CA  GLN    76      61.800  37.700  21.930  1.00  0.00           C  
ATOM   1234  HA  GLN    76      61.000  36.970  21.880  1.00  0.00           H  
ATOM   1235  CB  GLN    76      62.900  37.000  21.000  1.00  0.00           C  
ATOM   1236  HB1 GLN    76      63.200  36.010  21.410  1.00  0.00           H  
ATOM   1237  HB2 GLN    76      63.830  37.580  21.150  1.00  0.00           H  
ATOM   1238  CG  GLN    76      62.600  36.880  19.500  1.00  0.00           C  
ATOM   1239  HG1 GLN    76      62.110  37.780  19.090  1.00  0.00           H  
ATOM   1240  HG2 GLN    76      61.900  36.020  19.510  1.00  0.00           H  
ATOM   1241  CD  GLN    76      63.800  36.700  18.600  1.00  0.00           C  
ATOM   1242  OE1 GLN    76      64.880  37.300  18.730  1.00  0.00           O  
ATOM   1243  NE2 GLN    76      63.730  35.710  17.680  1.00  0.00           N  
ATOM   1244 HE21 GLN    76      62.890  35.230  17.440  1.00  0.00           H  
ATOM   1245 HE22 GLN    76      64.570  35.530  17.170  1.00  0.00           H  
ATOM   1246  C   GLN    76      62.480  37.890  23.280  1.00  0.00           C  
ATOM   1247  O   GLN    76      62.980  39.000  23.560  1.00  0.00           O  
ATOM   1248  N   LEU    77      62.500  36.850  24.150  1.00  0.00           N  
ATOM   1249  HN  LEU    77      62.070  36.020  23.800  1.00  0.00           H  
ATOM   1250  CA  LEU    77      62.930  36.980  25.460  1.00  0.00           C  
ATOM   1251  HA  LEU    77      62.620  37.940  25.850  1.00  0.00           H  
ATOM   1252  CB  LEU    77      62.190  35.840  26.260  1.00  0.00           C  
ATOM   1253  HB1 LEU    77      62.630  35.680  27.270  1.00  0.00           H  
ATOM   1254  HB2 LEU    77      62.360  34.830  25.840  1.00  0.00           H  
ATOM   1255  CG  LEU    77      60.610  36.060  26.420  1.00  0.00           C  
ATOM   1256  HG  LEU    77      60.290  36.060  25.360  1.00  0.00           H  
ATOM   1257  CD1 LEU    77      59.850  34.790  27.000  1.00  0.00           C  
ATOM   1258 HD11 LEU    77      60.180  34.550  28.040  1.00  0.00           H  
ATOM   1259 HD12 LEU    77      60.080  33.920  26.350  1.00  0.00           H  
ATOM   1260 HD13 LEU    77      58.750  34.920  26.990  1.00  0.00           H  
ATOM   1261  CD2 LEU    77      60.240  37.450  27.110  1.00  0.00           C  
ATOM   1262 HD21 LEU    77      59.210  37.330  27.500  1.00  0.00           H  
ATOM   1263 HD22 LEU    77      60.270  38.270  26.360  1.00  0.00           H  
ATOM   1264 HD23 LEU    77      60.780  37.600  28.070  1.00  0.00           H  
ATOM   1265  C   LEU    77      64.450  36.780  25.620  1.00  0.00           C  
ATOM   1266  O   LEU    77      64.820  35.680  26.090  1.00  0.00           O  
ATOM   1267  N   ILE    78      65.360  37.680  25.190  1.00  0.00           N  
ATOM   1268  HN  ILE    78      65.030  38.550  24.830  1.00  0.00           H  
ATOM   1269  CA  ILE    78      66.790  37.620  25.310  1.00  0.00           C  
ATOM   1270  HA  ILE    78      67.150  38.540  24.890  1.00  0.00           H  
ATOM   1271  CB  ILE    78      67.340  37.380  26.660  1.00  0.00           C  
ATOM   1272  HB  ILE    78      67.150  36.360  27.060  1.00  0.00           H  
ATOM   1273  CG2 ILE    78      68.870  37.690  26.700  1.00  0.00           C  
ATOM   1274 HG21 ILE    78      69.150  38.010  27.730  1.00  0.00           H  
ATOM   1275 HG22 ILE    78      69.090  38.630  26.150  1.00  0.00           H  
ATOM   1276 HG23 ILE    78      69.500  36.840  26.350  1.00  0.00           H  
ATOM   1277  CG1 ILE    78      66.750  38.250  27.900  1.00  0.00           C  
ATOM   1278 HG11 ILE    78      67.280  37.980  28.840  1.00  0.00           H  
ATOM   1279 HG12 ILE    78      65.650  38.050  27.970  1.00  0.00           H  
ATOM   1280  CD  ILE    78      66.940  39.810  27.710  1.00  0.00           C  
ATOM   1281  HD1 ILE    78      66.810  40.140  26.660  1.00  0.00           H  
ATOM   1282  HD2 ILE    78      67.950  40.140  28.020  1.00  0.00           H  
ATOM   1283  HD3 ILE    78      66.170  40.350  28.290  1.00  0.00           H  
ATOM   1284  C   ILE    78      67.470  36.450  24.410  1.00  0.00           C  
ATOM   1285  O   ILE    78      68.540  36.570  23.850  1.00  0.00           O  
ATOM   1286  N   TYR    79      66.690  35.420  24.160  1.00  0.00           N  
ATOM   1287  HN  TYR    79      65.840  35.430  24.670  1.00  0.00           H  
ATOM   1288  CA  TYR    79      67.000  34.250  23.370  1.00  0.00           C  
ATOM   1289  HA  TYR    79      67.740  34.470  22.610  1.00  0.00           H  
ATOM   1290  CB  TYR    79      67.650  33.120  24.220  1.00  0.00           C  
ATOM   1291  HB1 TYR    79      68.280  33.670  24.960  1.00  0.00           H  
ATOM   1292  HB2 TYR    79      68.240  32.520  23.500  1.00  0.00           H  
ATOM   1293  CG  TYR    79      66.700  32.220  24.980  1.00  0.00           C  
ATOM   1294  CD1 TYR    79      66.110  32.690  26.140  1.00  0.00           C  
ATOM   1295  HD1 TYR    79      66.270  33.720  26.420  1.00  0.00           H  
ATOM   1296  CE1 TYR    79      65.120  31.890  26.830  1.00  0.00           C  
ATOM   1297  HE1 TYR    79      64.570  32.420  27.590  1.00  0.00           H  
ATOM   1298  CZ  TYR    79      64.640  30.680  26.350  1.00  0.00           C  
ATOM   1299  OH  TYR    79      63.590  29.940  26.850  1.00  0.00           O  
ATOM   1300  HH  TYR    79      63.110  30.580  27.380  1.00  0.00           H  
ATOM   1301  CD2 TYR    79      66.310  30.890  24.580  1.00  0.00           C  
ATOM   1302  HD2 TYR    79      66.750  30.470  23.690  1.00  0.00           H  
ATOM   1303  CE2 TYR    79      65.320  30.160  25.260  1.00  0.00           C  
ATOM   1304  HE2 TYR    79      65.050  29.220  24.790  1.00  0.00           H  
ATOM   1305  C   TYR    79      65.790  33.780  22.580  1.00  0.00           C  
ATOM   1306  O   TYR    79      64.710  34.310  22.690  1.00  0.00           O  
ATOM   1307  N   THR    80      65.960  32.830  21.650  1.00  0.00           N  
ATOM   1308  HN  THR    80      66.810  32.310  21.710  1.00  0.00           H  
ATOM   1309  CA  THR    80      65.060  32.430  20.500  1.00  0.00           C  
ATOM   1310  HA  THR    80      65.210  33.170  19.730  1.00  0.00           H  
ATOM   1311  CB  THR    80      65.500  31.150  19.790  1.00  0.00           C  
ATOM   1312  HB  THR    80      65.740  30.370  20.550  1.00  0.00           H  
ATOM   1313  OG1 THR    80      66.620  31.500  18.950  1.00  0.00           O  
ATOM   1314  HG1 THR    80      67.370  31.540  19.540  1.00  0.00           H  
ATOM   1315  CG2 THR    80      64.430  30.520  18.840  1.00  0.00           C  
ATOM   1316 HG21 THR    80      64.990  29.780  18.220  1.00  0.00           H  
ATOM   1317 HG22 THR    80      63.930  31.250  18.180  1.00  0.00           H  
ATOM   1318 HG23 THR    80      63.680  30.040  19.510  1.00  0.00           H  
ATOM   1319  C   THR    80      63.500  32.650  20.490  1.00  0.00           C  
ATOM   1320  O   THR    80      62.910  33.110  19.510  1.00  0.00           O  
ATOM   1321  N   PRO    81      62.760  32.250  21.560  1.00  0.00           N  
ATOM   1322  CD  PRO    81      63.230  31.320  22.620  1.00  0.00           C  
ATOM   1323  HD1 PRO    81      63.660  31.970  23.410  1.00  0.00           H  
ATOM   1324  HD2 PRO    81      63.930  30.520  22.300  1.00  0.00           H  
ATOM   1325  CA  PRO    81      61.310  32.370  21.730  1.00  0.00           C  
ATOM   1326  HA  PRO    81      60.880  31.810  20.920  1.00  0.00           H  
ATOM   1327  CB  PRO    81      60.980  31.810  23.150  1.00  0.00           C  
ATOM   1328  HB1 PRO    81      59.910  31.570  23.280  1.00  0.00           H  
ATOM   1329  HB2 PRO    81      61.240  32.550  23.930  1.00  0.00           H  
ATOM   1330  CG  PRO    81      61.970  30.680  23.180  1.00  0.00           C  
ATOM   1331  HG1 PRO    81      62.190  30.170  24.140  1.00  0.00           H  
ATOM   1332  HG2 PRO    81      61.560  29.920  22.480  1.00  0.00           H  
ATOM   1333  C   PRO    81      60.690  33.790  21.580  1.00  0.00           C  
ATOM   1334  O   PRO    81      60.970  34.660  22.360  1.00  0.00           O  
ATOM   1335  N   PHE    82      59.710  34.070  20.620  1.00  0.00           N  
ATOM   1336  HN  PHE    82      59.460  33.410  19.920  1.00  0.00           H  
ATOM   1337  CA  PHE    82      58.810  35.190  20.740  1.00  0.00           C  
ATOM   1338  HA  PHE    82      59.480  36.040  20.780  1.00  0.00           H  
ATOM   1339  CB  PHE    82      57.940  35.280  19.490  1.00  0.00           C  
ATOM   1340  HB1 PHE    82      57.080  35.980  19.560  1.00  0.00           H  
ATOM   1341  HB2 PHE    82      57.610  34.260  19.200  1.00  0.00           H  
ATOM   1342  CG  PHE    82      58.900  35.730  18.400  1.00  0.00           C  
ATOM   1343  CD1 PHE    82      59.360  34.750  17.580  1.00  0.00           C  
ATOM   1344  HD1 PHE    82      58.990  33.750  17.710  1.00  0.00           H  
ATOM   1345  CE1 PHE    82      60.350  35.030  16.650  1.00  0.00           C  
ATOM   1346  HE1 PHE    82      60.830  34.330  15.980  1.00  0.00           H  
ATOM   1347  CZ  PHE    82      60.700  36.400  16.430  1.00  0.00           C  
ATOM   1348  HZ  PHE    82      61.480  36.600  15.710  1.00  0.00           H  
ATOM   1349  CD2 PHE    82      59.140  37.080  18.100  1.00  0.00           C  
ATOM   1350  HD2 PHE    82      58.660  37.880  18.660  1.00  0.00           H  
ATOM   1351  CE2 PHE    82      60.100  37.410  17.200  1.00  0.00           C  
ATOM   1352  HE2 PHE    82      60.280  38.450  16.980  1.00  0.00           H  
ATOM   1353  C   PHE    82      57.980  35.250  22.020  1.00  0.00           C  
ATOM   1354  O   PHE    82      57.570  34.290  22.620  1.00  0.00           O  
ATOM   1355  N   THR    83      57.810  36.450  22.590  1.00  0.00           N  
ATOM   1356  HN  THR    83      58.210  37.230  22.120  1.00  0.00           H  
ATOM   1357  CA  THR    83      56.930  36.710  23.750  1.00  0.00           C  
ATOM   1358  HA  THR    83      57.330  36.030  24.490  1.00  0.00           H  
ATOM   1359  CB  THR    83      57.180  38.130  24.400  1.00  0.00           C  
ATOM   1360  HB  THR    83      56.710  38.900  23.750  1.00  0.00           H  
ATOM   1361  OG1 THR    83      58.550  38.410  24.350  1.00  0.00           O  
ATOM   1362  HG1 THR    83      58.800  38.660  23.460  1.00  0.00           H  
ATOM   1363  CG2 THR    83      56.740  38.340  25.840  1.00  0.00           C  
ATOM   1364 HG21 THR    83      57.340  37.720  26.540  1.00  0.00           H  
ATOM   1365 HG22 THR    83      55.650  38.110  25.910  1.00  0.00           H  
ATOM   1366 HG23 THR    83      56.890  39.410  26.080  1.00  0.00           H  
ATOM   1367  C   THR    83      55.460  36.480  23.480  1.00  0.00           C  
ATOM   1368  O   THR    83      54.730  35.830  24.210  1.00  0.00           O  
ATOM   1369  N   GLU    84      54.970  36.930  22.260  1.00  0.00           N  
ATOM   1370  HN  GLU    84      55.630  37.280  21.600  1.00  0.00           H  
ATOM   1371  CA  GLU    84      53.720  36.510  21.670  1.00  0.00           C  
ATOM   1372  HA  GLU    84      52.860  36.740  22.280  1.00  0.00           H  
ATOM   1373  CB  GLU    84      53.460  37.050  20.250  1.00  0.00           C  
ATOM   1374  HB1 GLU    84      52.540  36.590  19.820  1.00  0.00           H  
ATOM   1375  HB2 GLU    84      54.310  36.770  19.590  1.00  0.00           H  
ATOM   1376  CG  GLU    84      53.120  38.600  20.340  1.00  0.00           C  
ATOM   1377  HG1 GLU    84      54.010  39.210  20.610  1.00  0.00           H  
ATOM   1378  HG2 GLU    84      52.420  38.800  21.180  1.00  0.00           H  
ATOM   1379  CD  GLU    84      52.580  39.170  19.030  1.00  0.00           C  
ATOM   1380  OE1 GLU    84      53.430  39.520  18.180  1.00  0.00           O  
ATOM   1381  OE2 GLU    84      51.340  39.400  18.950  1.00  0.00           O  
ATOM   1382  C   GLU    84      53.610  35.030  21.470  1.00  0.00           C  
ATOM   1383  O   GLU    84      54.570  34.350  21.290  1.00  0.00           O  
ATOM   1384  N   ASP    85      52.420  34.440  21.350  1.00  0.00           N  
ATOM   1385  HN  ASP    85      51.520  34.810  21.570  1.00  0.00           H  
ATOM   1386  CA  ASP    85      52.220  33.050  21.040  1.00  0.00           C  
ATOM   1387  HA  ASP    85      52.980  32.420  21.480  1.00  0.00           H  
ATOM   1388  CB  ASP    85      50.870  32.500  21.650  1.00  0.00           C  
ATOM   1389  HB1 ASP    85      50.710  31.450  21.330  1.00  0.00           H  
ATOM   1390  HB2 ASP    85      50.000  33.120  21.340  1.00  0.00           H  
ATOM   1391  CG  ASP    85      50.880  32.370  23.150  1.00  0.00           C  
ATOM   1392  OD1 ASP    85      49.780  32.190  23.700  1.00  0.00           O  
ATOM   1393  OD2 ASP    85      51.940  32.470  23.680  1.00  0.00           O  
ATOM   1394  C   ASP    85      52.450  32.690  19.610  1.00  0.00           C  
ATOM   1395  O   ASP    85      51.560  32.810  18.790  1.00  0.00           O  
ATOM   1396  N   THR    86      53.700  32.090  19.330  1.00  0.00           N  
ATOM   1397  HN  THR    86      54.440  32.110  20.000  1.00  0.00           H  
ATOM   1398  CA  THR    86      53.940  31.940  17.900  1.00  0.00           C  
ATOM   1399  HA  THR    86      53.100  32.300  17.330  1.00  0.00           H  
ATOM   1400  CB  THR    86      55.130  32.770  17.430  1.00  0.00           C  
ATOM   1401  HB  THR    86      55.150  32.810  16.320  1.00  0.00           H  
ATOM   1402  OG1 THR    86      56.410  32.290  17.860  1.00  0.00           O  
ATOM   1403  HG1 THR    86      56.450  31.540  17.260  1.00  0.00           H  
ATOM   1404  CG2 THR    86      55.010  34.250  17.830  1.00  0.00           C  
ATOM   1405 HG21 THR    86      54.030  34.630  17.460  1.00  0.00           H  
ATOM   1406 HG22 THR    86      55.810  34.720  17.220  1.00  0.00           H  
ATOM   1407 HG23 THR    86      55.150  34.330  18.920  1.00  0.00           H  
ATOM   1408  C   THR    86      54.180  30.500  17.520  1.00  0.00           C  
ATOM   1409  O   THR    86      54.150  30.100  16.400  1.00  0.00           O  
ATOM   1410  N   GLU    87      54.470  29.720  18.550  1.00  0.00           N  
ATOM   1411  HN  GLU    87      54.410  30.080  19.470  1.00  0.00           H  
ATOM   1412  CA  GLU    87      55.070  28.440  18.330  1.00  0.00           C  
ATOM   1413  HA  GLU    87      55.300  28.300  17.280  1.00  0.00           H  
ATOM   1414  CB  GLU    87      56.550  28.350  18.900  1.00  0.00           C  
ATOM   1415  HB1 GLU    87      56.680  28.420  20.000  1.00  0.00           H  
ATOM   1416  HB2 GLU    87      57.000  29.300  18.540  1.00  0.00           H  
ATOM   1417  CG  GLU    87      57.310  27.090  18.420  1.00  0.00           C  
ATOM   1418  HG1 GLU    87      56.780  26.150  18.700  1.00  0.00           H  
ATOM   1419  HG2 GLU    87      58.300  27.160  18.910  1.00  0.00           H  
ATOM   1420  CD  GLU    87      57.460  27.060  16.970  1.00  0.00           C  
ATOM   1421  OE1 GLU    87      58.520  27.570  16.540  1.00  0.00           O  
ATOM   1422  OE2 GLU    87      56.600  26.440  16.230  1.00  0.00           O  
ATOM   1423  C   GLU    87      54.130  27.320  18.700  1.00  0.00           C  
ATOM   1424  O   GLU    87      53.260  27.650  19.510  1.00  0.00           O  
ATOM   1425  N   THR    88      54.320  26.080  18.120  1.00  0.00           N  
ATOM   1426  HN  THR    88      55.050  25.990  17.460  1.00  0.00           H  
ATOM   1427  CA  THR    88      53.490  24.880  18.620  1.00  0.00           C  
ATOM   1428  HA  THR    88      52.520  25.310  18.400  1.00  0.00           H  
ATOM   1429  CB  THR    88      53.480  23.650  17.770  1.00  0.00           C  
ATOM   1430  HB  THR    88      53.510  24.020  16.730  1.00  0.00           H  
ATOM   1431  OG1 THR    88      52.490  22.640  17.890  1.00  0.00           O  
ATOM   1432  HG1 THR    88      51.720  23.090  17.530  1.00  0.00           H  
ATOM   1433  CG2 THR    88      54.780  22.880  18.160  1.00  0.00           C  
ATOM   1434 HG21 THR    88      54.670  22.450  19.180  1.00  0.00           H  
ATOM   1435 HG22 THR    88      55.600  23.620  18.160  1.00  0.00           H  
ATOM   1436 HG23 THR    88      55.040  22.180  17.330  1.00  0.00           H  
ATOM   1437  C   THR    88      53.300  24.520  20.140  1.00  0.00           C  
ATOM   1438  O   THR    88      54.250  24.800  20.880  1.00  0.00           O  
ATOM   1439  N   VAL    89      52.140  23.980  20.530  1.00  0.00           N  
ATOM   1440  HN  VAL    89      51.480  23.590  19.890  1.00  0.00           H  
ATOM   1441  CA  VAL    89      51.840  23.790  21.990  1.00  0.00           C  
ATOM   1442  HA  VAL    89      51.770  24.770  22.430  1.00  0.00           H  
ATOM   1443  CB  VAL    89      50.460  23.230  22.340  1.00  0.00           C  
ATOM   1444  HB  VAL    89      50.260  23.160  23.430  1.00  0.00           H  
ATOM   1445  CG1 VAL    89      49.480  24.430  21.990  1.00  0.00           C  
ATOM   1446 HG11 VAL    89      49.860  25.360  22.470  1.00  0.00           H  
ATOM   1447 HG12 VAL    89      48.430  24.260  22.310  1.00  0.00           H  
ATOM   1448 HG13 VAL    89      49.450  24.540  20.890  1.00  0.00           H  
ATOM   1449  CG2 VAL    89      50.030  21.920  21.560  1.00  0.00           C  
ATOM   1450 HG21 VAL    89      50.030  22.240  20.490  1.00  0.00           H  
ATOM   1451 HG22 VAL    89      49.000  21.690  21.890  1.00  0.00           H  
ATOM   1452 HG23 VAL    89      50.730  21.120  21.870  1.00  0.00           H  
ATOM   1453  C   VAL    89      52.810  22.960  22.720  1.00  0.00           C  
ATOM   1454  O   VAL    89      53.190  23.260  23.860  1.00  0.00           O  
ATOM   1455  N   GLY    90      53.330  21.850  22.120  1.00  0.00           N  
ATOM   1456  HN  GLY    90      52.820  21.520  21.330  1.00  0.00           H  
ATOM   1457  CA  GLY    90      54.310  21.010  22.680  1.00  0.00           C  
ATOM   1458  HA1 GLY    90      54.580  20.210  22.010  1.00  0.00           H  
ATOM   1459  HA2 GLY    90      54.000  20.700  23.670  1.00  0.00           H  
ATOM   1460  C   GLY    90      55.650  21.750  22.900  1.00  0.00           C  
ATOM   1461  O   GLY    90      56.290  21.620  23.930  1.00  0.00           O  
ATOM   1462  N   GLN    91      56.100  22.630  21.950  1.00  0.00           N  
ATOM   1463  HN  GLN    91      55.600  22.760  21.090  1.00  0.00           H  
ATOM   1464  CA  GLN    91      57.170  23.490  22.150  1.00  0.00           C  
ATOM   1465  HA  GLN    91      57.990  22.860  22.450  1.00  0.00           H  
ATOM   1466  CB  GLN    91      57.690  24.180  20.780  1.00  0.00           C  
ATOM   1467  HB1 GLN    91      58.570  24.780  21.100  1.00  0.00           H  
ATOM   1468  HB2 GLN    91      56.960  24.930  20.410  1.00  0.00           H  
ATOM   1469  CG  GLN    91      58.240  23.250  19.750  1.00  0.00           C  
ATOM   1470  HG1 GLN    91      58.810  23.800  18.970  1.00  0.00           H  
ATOM   1471  HG2 GLN    91      57.380  22.730  19.280  1.00  0.00           H  
ATOM   1472  CD  GLN    91      59.050  22.040  20.300  1.00  0.00           C  
ATOM   1473  OE1 GLN    91      58.880  20.900  19.840  1.00  0.00           O  
ATOM   1474  NE2 GLN    91      60.000  22.240  21.310  1.00  0.00           N  
ATOM   1475 HE21 GLN    91      60.190  23.170  21.630  1.00  0.00           H  
ATOM   1476 HE22 GLN    91      60.530  21.470  21.670  1.00  0.00           H  
ATOM   1477  C   GLN    91      56.930  24.560  23.260  1.00  0.00           C  
ATOM   1478  O   GLN    91      57.820  24.830  24.020  1.00  0.00           O  
ATOM   1479  N   ARG    92      55.720  25.130  23.290  1.00  0.00           N  
ATOM   1480  HN  ARG    92      55.190  24.810  22.510  1.00  0.00           H  
ATOM   1481  CA  ARG    92      55.250  26.160  24.230  1.00  0.00           C  
ATOM   1482  HA  ARG    92      55.960  26.970  24.120  1.00  0.00           H  
ATOM   1483  CB  ARG    92      53.840  26.620  23.840  1.00  0.00           C  
ATOM   1484  HB1 ARG    92      53.180  25.790  24.170  1.00  0.00           H  
ATOM   1485  HB2 ARG    92      53.870  26.680  22.730  1.00  0.00           H  
ATOM   1486  CG  ARG    92      53.340  27.980  24.170  1.00  0.00           C  
ATOM   1487  HG1 ARG    92      53.940  28.810  23.750  1.00  0.00           H  
ATOM   1488  HG2 ARG    92      53.610  28.120  25.240  1.00  0.00           H  
ATOM   1489  CD  ARG    92      51.870  28.270  23.890  1.00  0.00           C  
ATOM   1490  HD1 ARG    92      51.660  29.280  24.290  1.00  0.00           H  
ATOM   1491  HD2 ARG    92      51.200  27.530  24.380  1.00  0.00           H  
ATOM   1492  NE  ARG    92      51.670  28.300  22.470  1.00  0.00           N  
ATOM   1493  HE  ARG    92      52.450  28.400  21.860  1.00  0.00           H  
ATOM   1494  CZ  ARG    92      50.540  28.250  21.820  1.00  0.00           C  
ATOM   1495  NH1 ARG    92      50.610  28.150  20.500  1.00  0.00           N  
ATOM   1496 HH11 ARG    92      51.510  27.950  20.120  1.00  0.00           H  
ATOM   1497 HH12 ARG    92      49.880  28.500  19.910  1.00  0.00           H  
ATOM   1498  NH2 ARG    92      49.340  28.450  22.330  1.00  0.00           N  
ATOM   1499 HH21 ARG    92      49.330  28.840  23.260  1.00  0.00           H  
ATOM   1500 HH22 ARG    92      48.510  28.470  21.780  1.00  0.00           H  
ATOM   1501  C   ARG    92      55.220  25.660  25.680  1.00  0.00           C  
ATOM   1502  O   ARG    92      55.520  26.430  26.590  1.00  0.00           O  
ATOM   1503  N   ALA    93      54.910  24.320  25.960  1.00  0.00           N  
ATOM   1504  HN  ALA    93      54.750  23.620  25.270  1.00  0.00           H  
ATOM   1505  CA  ALA    93      55.000  23.950  27.370  1.00  0.00           C  
ATOM   1506  HA  ALA    93      54.530  24.710  27.980  1.00  0.00           H  
ATOM   1507  CB  ALA    93      54.180  22.730  27.590  1.00  0.00           C  
ATOM   1508  HB1 ALA    93      53.150  22.910  27.210  1.00  0.00           H  
ATOM   1509  HB2 ALA    93      54.120  22.420  28.660  1.00  0.00           H  
ATOM   1510  HB3 ALA    93      54.590  21.810  27.120  1.00  0.00           H  
ATOM   1511  C   ALA    93      56.440  23.750  27.870  1.00  0.00           C  
ATOM   1512  O   ALA    93      56.750  24.140  28.960  1.00  0.00           O  
ATOM   1513  N   LEU    94      57.360  23.170  27.040  1.00  0.00           N  
ATOM   1514  HN  LEU    94      57.110  22.940  26.110  1.00  0.00           H  
ATOM   1515  CA  LEU    94      58.750  23.010  27.250  1.00  0.00           C  
ATOM   1516  HA  LEU    94      58.760  22.510  28.210  1.00  0.00           H  
ATOM   1517  CB  LEU    94      59.330  22.170  26.120  1.00  0.00           C  
ATOM   1518  HB1 LEU    94      60.440  22.280  26.180  1.00  0.00           H  
ATOM   1519  HB2 LEU    94      59.040  22.580  25.130  1.00  0.00           H  
ATOM   1520  CG  LEU    94      59.010  20.690  26.260  1.00  0.00           C  
ATOM   1521  HG  LEU    94      57.930  20.540  26.050  1.00  0.00           H  
ATOM   1522  CD1 LEU    94      59.830  19.900  25.220  1.00  0.00           C  
ATOM   1523 HD11 LEU    94      60.890  19.690  25.460  1.00  0.00           H  
ATOM   1524 HD12 LEU    94      59.870  20.490  24.270  1.00  0.00           H  
ATOM   1525 HD13 LEU    94      59.420  18.890  25.010  1.00  0.00           H  
ATOM   1526  CD2 LEU    94      59.240  20.080  27.700  1.00  0.00           C  
ATOM   1527 HD21 LEU    94      60.330  20.120  27.910  1.00  0.00           H  
ATOM   1528 HD22 LEU    94      58.870  19.040  27.580  1.00  0.00           H  
ATOM   1529 HD23 LEU    94      58.640  20.650  28.450  1.00  0.00           H  
ATOM   1530  C   LEU    94      59.550  24.260  27.430  1.00  0.00           C  
ATOM   1531  O   LEU    94      60.270  24.380  28.460  1.00  0.00           O  
ATOM   1532  N   HSD    95      59.360  25.260  26.560  1.00  0.00           N  
ATOM   1533  HN  HSD    95      58.790  25.050  25.770  1.00  0.00           H  
ATOM   1534  CA  HSD    95      59.850  26.630  26.760  1.00  0.00           C  
ATOM   1535  HA  HSD    95      60.920  26.570  26.880  1.00  0.00           H  
ATOM   1536  CB  HSD    95      59.600  27.620  25.590  1.00  0.00           C  
ATOM   1537  HB1 HSD    95      59.950  28.670  25.670  1.00  0.00           H  
ATOM   1538  HB2 HSD    95      58.500  27.560  25.400  1.00  0.00           H  
ATOM   1539  ND1 HSD    95      61.600  27.230  24.140  1.00  0.00           N  
ATOM   1540  HD1 HSD    95      62.260  27.260  24.890  1.00  0.00           H  
ATOM   1541  CG  HSD    95      60.210  27.190  24.300  1.00  0.00           C  
ATOM   1542  CE1 HSD    95      61.830  27.210  22.840  1.00  0.00           C  
ATOM   1543  HE1 HSD    95      62.810  27.510  22.480  1.00  0.00           H  
ATOM   1544  NE2 HSD    95      60.740  27.250  22.120  1.00  0.00           N  
ATOM   1545  CD2 HSD    95      59.680  27.210  23.060  1.00  0.00           C  
ATOM   1546  HD2 HSD    95      58.670  27.490  22.780  1.00  0.00           H  
ATOM   1547  C   HSD    95      59.340  27.270  28.020  1.00  0.00           C  
ATOM   1548  O   HSD    95      60.110  27.930  28.700  1.00  0.00           O  
ATOM   1549  N   SER    96      57.980  27.160  28.220  1.00  0.00           N  
ATOM   1550  HN  SER    96      57.430  26.660  27.560  1.00  0.00           H  
ATOM   1551  CA  SER    96      57.340  27.760  29.400  1.00  0.00           C  
ATOM   1552  HA  SER    96      57.600  28.810  29.390  1.00  0.00           H  
ATOM   1553  CB  SER    96      55.790  27.500  29.560  1.00  0.00           C  
ATOM   1554  HB1 SER    96      55.410  28.050  30.440  1.00  0.00           H  
ATOM   1555  HB2 SER    96      55.560  26.420  29.600  1.00  0.00           H  
ATOM   1556  OG  SER    96      54.930  27.970  28.520  1.00  0.00           O  
ATOM   1557  HG1 SER    96      55.100  27.520  27.690  1.00  0.00           H  
ATOM   1558  C   SER    96      57.880  27.220  30.690  1.00  0.00           C  
ATOM   1559  O   SER    96      58.010  28.040  31.610  1.00  0.00           O  
ATOM   1560  N   ILE    97      58.220  25.930  30.810  1.00  0.00           N  
ATOM   1561  HN  ILE    97      57.950  25.320  30.070  1.00  0.00           H  
ATOM   1562  CA  ILE    97      58.950  25.410  31.970  1.00  0.00           C  
ATOM   1563  HA  ILE    97      58.340  25.530  32.850  1.00  0.00           H  
ATOM   1564  CB  ILE    97      59.160  23.900  31.810  1.00  0.00           C  
ATOM   1565  HB  ILE    97      59.600  23.720  30.810  1.00  0.00           H  
ATOM   1566  CG2 ILE    97      59.990  23.240  32.900  1.00  0.00           C  
ATOM   1567 HG21 ILE    97      60.050  22.130  32.840  1.00  0.00           H  
ATOM   1568 HG22 ILE    97      59.590  23.490  33.910  1.00  0.00           H  
ATOM   1569 HG23 ILE    97      61.020  23.660  32.960  1.00  0.00           H  
ATOM   1570  CG1 ILE    97      57.800  23.120  31.910  1.00  0.00           C  
ATOM   1571 HG11 ILE    97      56.920  23.760  31.690  1.00  0.00           H  
ATOM   1572 HG12 ILE    97      57.590  22.780  32.950  1.00  0.00           H  
ATOM   1573  CD  ILE    97      57.690  21.920  30.940  1.00  0.00           C  
ATOM   1574  HD1 ILE    97      58.710  21.490  30.840  1.00  0.00           H  
ATOM   1575  HD2 ILE    97      57.340  22.140  29.910  1.00  0.00           H  
ATOM   1576  HD3 ILE    97      57.030  21.150  31.390  1.00  0.00           H  
ATOM   1577  C   ILE    97      60.300  26.040  32.140  1.00  0.00           C  
ATOM   1578  O   ILE    97      60.670  26.490  33.200  1.00  0.00           O  
ATOM   1579  N   LEU    98      61.040  26.160  31.050  1.00  0.00           N  
ATOM   1580  HN  LEU    98      60.600  26.030  30.160  1.00  0.00           H  
ATOM   1581  CA  LEU    98      62.410  26.550  31.150  1.00  0.00           C  
ATOM   1582  HA  LEU    98      62.860  25.960  31.940  1.00  0.00           H  
ATOM   1583  CB  LEU    98      63.160  26.340  29.810  1.00  0.00           C  
ATOM   1584  HB1 LEU    98      62.920  27.060  29.010  1.00  0.00           H  
ATOM   1585  HB2 LEU    98      63.030  25.320  29.390  1.00  0.00           H  
ATOM   1586  CG  LEU    98      64.700  26.350  29.930  1.00  0.00           C  
ATOM   1587  HG  LEU    98      65.030  25.990  30.930  1.00  0.00           H  
ATOM   1588  CD1 LEU    98      65.410  25.480  28.840  1.00  0.00           C  
ATOM   1589 HD11 LEU    98      64.760  24.600  28.630  1.00  0.00           H  
ATOM   1590 HD12 LEU    98      66.420  25.120  29.110  1.00  0.00           H  
ATOM   1591 HD13 LEU    98      65.440  26.080  27.910  1.00  0.00           H  
ATOM   1592  CD2 LEU    98      65.370  27.720  29.690  1.00  0.00           C  
ATOM   1593 HD21 LEU    98      64.960  28.140  28.750  1.00  0.00           H  
ATOM   1594 HD22 LEU    98      66.420  27.570  29.390  1.00  0.00           H  
ATOM   1595 HD23 LEU    98      65.450  28.370  30.590  1.00  0.00           H  
ATOM   1596  C   LEU    98      62.510  27.970  31.610  1.00  0.00           C  
ATOM   1597  O   LEU    98      63.300  28.260  32.430  1.00  0.00           O  
ATOM   1598  N   ASN    99      61.640  28.870  31.060  1.00  0.00           N  
ATOM   1599  HN  ASN    99      61.040  28.590  30.310  1.00  0.00           H  
ATOM   1600  CA  ASN    99      61.510  30.240  31.460  1.00  0.00           C  
ATOM   1601  HA  ASN    99      62.420  30.770  31.250  1.00  0.00           H  
ATOM   1602  CB  ASN    99      60.320  30.910  30.710  1.00  0.00           C  
ATOM   1603  HB1 ASN    99      60.200  31.940  31.130  1.00  0.00           H  
ATOM   1604  HB2 ASN    99      59.420  30.320  30.960  1.00  0.00           H  
ATOM   1605  CG  ASN    99      60.650  31.080  29.220  1.00  0.00           C  
ATOM   1606  OD1 ASN    99      61.750  31.300  28.700  1.00  0.00           O  
ATOM   1607  ND2 ASN    99      59.560  31.030  28.420  1.00  0.00           N  
ATOM   1608 HD21 ASN    99      59.730  31.120  27.440  1.00  0.00           H  
ATOM   1609 HD22 ASN    99      58.670  30.920  28.850  1.00  0.00           H  
ATOM   1610  C   ASN    99      61.130  30.360  32.980  1.00  0.00           C  
ATOM   1611  O   ASN    99      61.660  31.190  33.740  1.00  0.00           O  
ATOM   1612  N   ALA   100      60.180  29.490  33.410  1.00  0.00           N  
ATOM   1613  HN  ALA   100      59.650  29.030  32.690  1.00  0.00           H  
ATOM   1614  CA  ALA   100      59.730  29.380  34.770  1.00  0.00           C  
ATOM   1615  HA  ALA   100      59.550  30.420  34.970  1.00  0.00           H  
ATOM   1616  CB  ALA   100      58.410  28.490  34.990  1.00  0.00           C  
ATOM   1617  HB1 ALA   100      58.480  27.540  34.420  1.00  0.00           H  
ATOM   1618  HB2 ALA   100      57.660  29.150  34.500  1.00  0.00           H  
ATOM   1619  HB3 ALA   100      58.150  28.340  36.060  1.00  0.00           H  
ATOM   1620  C   ALA   100      60.740  28.950  35.730  1.00  0.00           C  
ATOM   1621  O   ALA   100      61.010  29.550  36.790  1.00  0.00           O  
ATOM   1622  N   ALA   101      61.580  27.950  35.340  1.00  0.00           N  
ATOM   1623  HN  ALA   101      61.480  27.670  34.390  1.00  0.00           H  
ATOM   1624  CA  ALA   101      62.710  27.430  36.060  1.00  0.00           C  
ATOM   1625  HA  ALA   101      62.300  27.110  37.010  1.00  0.00           H  
ATOM   1626  CB  ALA   101      63.290  26.140  35.300  1.00  0.00           C  
ATOM   1627  HB1 ALA   101      63.690  26.430  34.300  1.00  0.00           H  
ATOM   1628  HB2 ALA   101      62.490  25.380  35.120  1.00  0.00           H  
ATOM   1629  HB3 ALA   101      64.120  25.800  35.950  1.00  0.00           H  
ATOM   1630  C   ALA   101      63.850  28.380  36.420  1.00  0.00           C  
ATOM   1631  O   ALA   101      64.360  28.430  37.510  1.00  0.00           O  
ATOM   1632  N   ILE   102      64.250  29.330  35.460  1.00  0.00           N  
ATOM   1633  HN  ILE   102      63.790  29.470  34.590  1.00  0.00           H  
ATOM   1634  CA  ILE   102      65.270  30.250  35.750  1.00  0.00           C  
ATOM   1635  HA  ILE   102      66.020  29.720  36.300  1.00  0.00           H  
ATOM   1636  CB  ILE   102      65.970  30.880  34.530  1.00  0.00           C  
ATOM   1637  HB  ILE   102      65.390  31.760  34.200  1.00  0.00           H  
ATOM   1638  CG2 ILE   102      67.410  31.260  34.980  1.00  0.00           C  
ATOM   1639 HG21 ILE   102      67.450  31.960  35.840  1.00  0.00           H  
ATOM   1640 HG22 ILE   102      68.020  31.700  34.170  1.00  0.00           H  
ATOM   1641 HG23 ILE   102      68.000  30.370  35.300  1.00  0.00           H  
ATOM   1642  CG1 ILE   102      66.140  29.980  33.260  1.00  0.00           C  
ATOM   1643 HG11 ILE   102      66.820  30.630  32.670  1.00  0.00           H  
ATOM   1644 HG12 ILE   102      65.210  29.810  32.670  1.00  0.00           H  
ATOM   1645  CD  ILE   102      66.710  28.570  33.550  1.00  0.00           C  
ATOM   1646  HD1 ILE   102      67.590  28.710  34.210  1.00  0.00           H  
ATOM   1647  HD2 ILE   102      67.090  28.100  32.610  1.00  0.00           H  
ATOM   1648  HD3 ILE   102      66.020  27.870  34.060  1.00  0.00           H  
ATOM   1649  C   ILE   102      64.620  31.400  36.610  1.00  0.00           C  
ATOM   1650  O   ILE   102      65.260  31.940  37.460  1.00  0.00           O  
ATOM   1651  N   MET   103      63.280  31.640  36.600  1.00  0.00           N  
ATOM   1652  HN  MET   103      62.710  31.180  35.930  1.00  0.00           H  
ATOM   1653  CA  MET   103      62.720  32.680  37.410  1.00  0.00           C  
ATOM   1654  HA  MET   103      63.390  33.510  37.450  1.00  0.00           H  
ATOM   1655  CB  MET   103      61.380  33.280  36.960  1.00  0.00           C  
ATOM   1656  HB1 MET   103      60.740  32.410  36.680  1.00  0.00           H  
ATOM   1657  HB2 MET   103      61.540  33.920  36.060  1.00  0.00           H  
ATOM   1658  CG  MET   103      60.530  34.220  37.920  1.00  0.00           C  
ATOM   1659  HG1 MET   103      61.210  34.870  38.510  1.00  0.00           H  
ATOM   1660  HG2 MET   103      59.970  33.520  38.570  1.00  0.00           H  
ATOM   1661  SD  MET   103      59.360  35.390  37.160  1.00  0.00           S  
ATOM   1662  CE  MET   103      59.170  36.320  38.680  1.00  0.00           C  
ATOM   1663  HE1 MET   103      58.390  37.110  38.630  1.00  0.00           H  
ATOM   1664  HE2 MET   103      60.140  36.750  39.020  1.00  0.00           H  
ATOM   1665  HE3 MET   103      58.840  35.590  39.460  1.00  0.00           H  
ATOM   1666  C   MET   103      62.660  32.220  38.860  1.00  0.00           C  
ATOM   1667  O   MET   103      63.180  32.780  39.810  1.00  0.00           O  
ATOM   1668  N   ILE   104      62.010  31.010  39.090  1.00  0.00           N  
ATOM   1669  HN  ILE   104      61.560  30.570  38.330  1.00  0.00           H  
ATOM   1670  CA  ILE   104      61.960  30.370  40.390  1.00  0.00           C  
ATOM   1671  HA  ILE   104      61.530  31.060  41.110  1.00  0.00           H  
ATOM   1672  CB  ILE   104      61.060  29.090  40.390  1.00  0.00           C  
ATOM   1673  HB  ILE   104      60.180  29.490  39.840  1.00  0.00           H  
ATOM   1674  CG2 ILE   104      61.740  27.910  39.600  1.00  0.00           C  
ATOM   1675 HG21 ILE   104      62.530  27.380  40.170  1.00  0.00           H  
ATOM   1676 HG22 ILE   104      62.120  28.250  38.610  1.00  0.00           H  
ATOM   1677 HG23 ILE   104      60.890  27.200  39.560  1.00  0.00           H  
ATOM   1678  CG1 ILE   104      60.650  28.640  41.850  1.00  0.00           C  
ATOM   1679 HG11 ILE   104      61.600  28.490  42.390  1.00  0.00           H  
ATOM   1680 HG12 ILE   104      60.150  27.650  41.840  1.00  0.00           H  
ATOM   1681  CD  ILE   104      59.720  29.730  42.600  1.00  0.00           C  
ATOM   1682  HD1 ILE   104      58.780  29.810  42.000  1.00  0.00           H  
ATOM   1683  HD2 ILE   104      60.260  30.690  42.700  1.00  0.00           H  
ATOM   1684  HD3 ILE   104      59.480  29.270  43.580  1.00  0.00           H  
ATOM   1685  C   ILE   104      63.300  30.120  41.050  1.00  0.00           C  
ATOM   1686  O   ILE   104      63.400  30.230  42.230  1.00  0.00           O  
ATOM   1687  N   SER   105      64.290  29.710  40.220  1.00  0.00           N  
ATOM   1688  HN  SER   105      64.200  29.650  39.230  1.00  0.00           H  
ATOM   1689  CA  SER   105      65.610  29.360  40.830  1.00  0.00           C  
ATOM   1690  HA  SER   105      65.390  28.570  41.540  1.00  0.00           H  
ATOM   1691  CB  SER   105      66.620  28.720  39.730  1.00  0.00           C  
ATOM   1692  HB1 SER   105      67.630  28.560  40.160  1.00  0.00           H  
ATOM   1693  HB2 SER   105      66.640  29.360  38.830  1.00  0.00           H  
ATOM   1694  OG  SER   105      66.140  27.440  39.300  1.00  0.00           O  
ATOM   1695  HG1 SER   105      65.640  27.510  38.480  1.00  0.00           H  
ATOM   1696  C   SER   105      66.320  30.470  41.610  1.00  0.00           C  
ATOM   1697  O   SER   105      66.960  30.340  42.690  1.00  0.00           O  
ATOM   1698  N   VAL   106      66.170  31.680  40.980  1.00  0.00           N  
ATOM   1699  HN  VAL   106      65.780  31.690  40.070  1.00  0.00           H  
ATOM   1700  CA  VAL   106      66.440  32.990  41.570  1.00  0.00           C  
ATOM   1701  HA  VAL   106      67.480  33.200  41.730  1.00  0.00           H  
ATOM   1702  CB  VAL   106      66.140  34.200  40.670  1.00  0.00           C  
ATOM   1703  HB  VAL   106      65.070  34.100  40.370  1.00  0.00           H  
ATOM   1704  CG1 VAL   106      66.420  35.590  41.290  1.00  0.00           C  
ATOM   1705 HG11 VAL   106      65.880  36.280  40.600  1.00  0.00           H  
ATOM   1706 HG12 VAL   106      67.480  35.910  41.340  1.00  0.00           H  
ATOM   1707 HG13 VAL   106      65.850  35.940  42.170  1.00  0.00           H  
ATOM   1708  CG2 VAL   106      67.030  34.080  39.380  1.00  0.00           C  
ATOM   1709 HG21 VAL   106      68.080  33.950  39.710  1.00  0.00           H  
ATOM   1710 HG22 VAL   106      66.940  35.010  38.780  1.00  0.00           H  
ATOM   1711 HG23 VAL   106      66.640  33.250  38.750  1.00  0.00           H  
ATOM   1712  C   VAL   106      65.710  33.280  42.820  1.00  0.00           C  
ATOM   1713  O   VAL   106      66.250  33.520  43.830  1.00  0.00           O  
ATOM   1714  N   ILE   107      64.360  33.010  42.880  1.00  0.00           N  
ATOM   1715  HN  ILE   107      63.770  32.730  42.120  1.00  0.00           H  
ATOM   1716  CA  ILE   107      63.520  33.230  44.100  1.00  0.00           C  
ATOM   1717  HA  ILE   107      63.770  34.260  44.310  1.00  0.00           H  
ATOM   1718  CB  ILE   107      62.000  33.010  43.900  1.00  0.00           C  
ATOM   1719  HB  ILE   107      61.900  31.970  43.530  1.00  0.00           H  
ATOM   1720  CG2 ILE   107      61.270  32.860  45.270  1.00  0.00           C  
ATOM   1721 HG21 ILE   107      60.170  32.860  45.160  1.00  0.00           H  
ATOM   1722 HG22 ILE   107      61.440  33.710  45.970  1.00  0.00           H  
ATOM   1723 HG23 ILE   107      61.500  31.890  45.760  1.00  0.00           H  
ATOM   1724  CG1 ILE   107      61.260  33.990  42.890  1.00  0.00           C  
ATOM   1725 HG11 ILE   107      60.220  33.620  42.770  1.00  0.00           H  
ATOM   1726 HG12 ILE   107      61.840  33.910  41.940  1.00  0.00           H  
ATOM   1727  CD  ILE   107      61.350  35.470  43.220  1.00  0.00           C  
ATOM   1728  HD1 ILE   107      62.430  35.700  43.340  1.00  0.00           H  
ATOM   1729  HD2 ILE   107      60.850  35.650  44.200  1.00  0.00           H  
ATOM   1730  HD3 ILE   107      60.880  36.080  42.420  1.00  0.00           H  
ATOM   1731  C   ILE   107      64.130  32.410  45.270  1.00  0.00           C  
ATOM   1732  O   ILE   107      64.390  32.930  46.360  1.00  0.00           O  
ATOM   1733  N   VAL   108      64.450  31.070  45.110  1.00  0.00           N  
ATOM   1734  HN  VAL   108      63.990  30.620  44.350  1.00  0.00           H  
ATOM   1735  CA  VAL   108      65.180  30.260  46.090  1.00  0.00           C  
ATOM   1736  HA  VAL   108      64.660  30.140  47.020  1.00  0.00           H  
ATOM   1737  CB  VAL   108      65.140  28.760  45.680  1.00  0.00           C  
ATOM   1738  HB  VAL   108      65.640  28.670  44.690  1.00  0.00           H  
ATOM   1739  CG1 VAL   108      65.810  27.780  46.650  1.00  0.00           C  
ATOM   1740 HG11 VAL   108      65.230  27.740  47.610  1.00  0.00           H  
ATOM   1741 HG12 VAL   108      66.880  28.060  46.750  1.00  0.00           H  
ATOM   1742 HG13 VAL   108      65.790  26.790  46.150  1.00  0.00           H  
ATOM   1743  CG2 VAL   108      63.690  28.230  45.370  1.00  0.00           C  
ATOM   1744 HG21 VAL   108      63.420  28.590  44.350  1.00  0.00           H  
ATOM   1745 HG22 VAL   108      62.870  28.520  46.070  1.00  0.00           H  
ATOM   1746 HG23 VAL   108      63.790  27.130  45.370  1.00  0.00           H  
ATOM   1747  C   VAL   108      66.550  30.760  46.510  1.00  0.00           C  
ATOM   1748  O   VAL   108      66.860  30.850  47.680  1.00  0.00           O  
ATOM   1749  N   VAL   109      67.410  31.150  45.560  1.00  0.00           N  
ATOM   1750  HN  VAL   109      67.060  31.140  44.620  1.00  0.00           H  
ATOM   1751  CA  VAL   109      68.750  31.660  45.740  1.00  0.00           C  
ATOM   1752  HA  VAL   109      69.130  30.950  46.460  1.00  0.00           H  
ATOM   1753  CB  VAL   109      69.570  31.530  44.440  1.00  0.00           C  
ATOM   1754  HB  VAL   109      69.010  31.790  43.520  1.00  0.00           H  
ATOM   1755  CG1 VAL   109      70.850  32.500  44.540  1.00  0.00           C  
ATOM   1756 HG11 VAL   109      71.380  32.340  45.500  1.00  0.00           H  
ATOM   1757 HG12 VAL   109      70.520  33.550  44.400  1.00  0.00           H  
ATOM   1758 HG13 VAL   109      71.520  32.200  43.710  1.00  0.00           H  
ATOM   1759  CG2 VAL   109      69.950  30.030  44.330  1.00  0.00           C  
ATOM   1760 HG21 VAL   109      69.040  29.400  44.200  1.00  0.00           H  
ATOM   1761 HG22 VAL   109      70.350  29.710  45.320  1.00  0.00           H  
ATOM   1762 HG23 VAL   109      70.590  29.860  43.440  1.00  0.00           H  
ATOM   1763  C   VAL   109      68.800  32.930  46.500  1.00  0.00           C  
ATOM   1764  O   VAL   109      69.560  32.940  47.540  1.00  0.00           O  
ATOM   1765  N   MET   110      67.920  33.910  46.230  1.00  0.00           N  
ATOM   1766  HN  MET   110      67.330  33.820  45.440  1.00  0.00           H  
ATOM   1767  CA  MET   110      67.730  35.130  46.900  1.00  0.00           C  
ATOM   1768  HA  MET   110      68.700  35.530  47.150  1.00  0.00           H  
ATOM   1769  CB  MET   110      66.960  36.170  46.100  1.00  0.00           C  
ATOM   1770  HB1 MET   110      66.780  37.030  46.780  1.00  0.00           H  
ATOM   1771  HB2 MET   110      65.940  35.850  45.810  1.00  0.00           H  
ATOM   1772  CG  MET   110      67.550  36.640  44.740  1.00  0.00           C  
ATOM   1773  HG1 MET   110      66.890  37.450  44.350  1.00  0.00           H  
ATOM   1774  HG2 MET   110      67.470  35.890  43.930  1.00  0.00           H  
ATOM   1775  SD  MET   110      69.310  37.170  44.800  1.00  0.00           S  
ATOM   1776  CE  MET   110      69.670  37.900  43.100  1.00  0.00           C  
ATOM   1777  HE1 MET   110      70.750  38.150  43.020  1.00  0.00           H  
ATOM   1778  HE2 MET   110      69.070  38.810  42.850  1.00  0.00           H  
ATOM   1779  HE3 MET   110      69.450  37.170  42.290  1.00  0.00           H  
ATOM   1780  C   MET   110      67.090  35.030  48.300  1.00  0.00           C  
ATOM   1781  O   MET   110      67.520  35.580  49.300  1.00  0.00           O  
ATOM   1782  N   THR   111      66.100  34.150  48.470  1.00  0.00           N  
ATOM   1783  HN  THR   111      65.760  33.670  47.670  1.00  0.00           H  
ATOM   1784  CA  THR   111      65.360  33.880  49.740  1.00  0.00           C  
ATOM   1785  HA  THR   111      65.010  34.810  50.170  1.00  0.00           H  
ATOM   1786  CB  THR   111      64.090  32.890  49.630  1.00  0.00           C  
ATOM   1787  HB  THR   111      64.510  31.910  49.330  1.00  0.00           H  
ATOM   1788  OG1 THR   111      63.090  33.160  48.690  1.00  0.00           O  
ATOM   1789  HG1 THR   111      63.520  33.070  47.840  1.00  0.00           H  
ATOM   1790  CG2 THR   111      63.370  32.890  50.990  1.00  0.00           C  
ATOM   1791 HG21 THR   111      63.040  33.920  51.240  1.00  0.00           H  
ATOM   1792 HG22 THR   111      63.970  32.540  51.860  1.00  0.00           H  
ATOM   1793 HG23 THR   111      62.410  32.340  50.900  1.00  0.00           H  
ATOM   1794  C   THR   111      66.350  33.190  50.750  1.00  0.00           C  
ATOM   1795  O   THR   111      66.510  33.750  51.870  1.00  0.00           O  
ATOM   1796  N   ILE   112      67.200  32.220  50.360  1.00  0.00           N  
ATOM   1797  HN  ILE   112      67.160  31.760  49.470  1.00  0.00           H  
ATOM   1798  CA  ILE   112      68.270  31.750  51.170  1.00  0.00           C  
ATOM   1799  HA  ILE   112      67.870  31.430  52.120  1.00  0.00           H  
ATOM   1800  CB  ILE   112      68.920  30.400  50.790  1.00  0.00           C  
ATOM   1801  HB  ILE   112      69.290  30.560  49.750  1.00  0.00           H  
ATOM   1802  CG2 ILE   112      70.150  30.100  51.630  1.00  0.00           C  
ATOM   1803 HG21 ILE   112      69.880  30.120  52.710  1.00  0.00           H  
ATOM   1804 HG22 ILE   112      70.920  30.870  51.380  1.00  0.00           H  
ATOM   1805 HG23 ILE   112      70.620  29.130  51.380  1.00  0.00           H  
ATOM   1806  CG1 ILE   112      67.930  29.200  50.700  1.00  0.00           C  
ATOM   1807 HG11 ILE   112      66.960  29.520  50.250  1.00  0.00           H  
ATOM   1808 HG12 ILE   112      67.760  28.950  51.770  1.00  0.00           H  
ATOM   1809  CD  ILE   112      68.460  28.110  49.820  1.00  0.00           C  
ATOM   1810  HD1 ILE   112      69.430  27.770  50.250  1.00  0.00           H  
ATOM   1811  HD2 ILE   112      68.660  28.500  48.800  1.00  0.00           H  
ATOM   1812  HD3 ILE   112      67.810  27.210  49.790  1.00  0.00           H  
ATOM   1813  C   ILE   112      69.310  32.780  51.340  1.00  0.00           C  
ATOM   1814  O   ILE   112      69.740  33.050  52.460  1.00  0.00           O  
ATOM   1815  N   LEU   113      69.770  33.530  50.300  1.00  0.00           N  
ATOM   1816  HN  LEU   113      69.550  33.320  49.350  1.00  0.00           H  
ATOM   1817  CA  LEU   113      70.680  34.650  50.370  1.00  0.00           C  
ATOM   1818  HA  LEU   113      71.670  34.270  50.590  1.00  0.00           H  
ATOM   1819  CB  LEU   113      70.760  35.490  49.040  1.00  0.00           C  
ATOM   1820  HB1 LEU   113      69.830  36.020  48.740  1.00  0.00           H  
ATOM   1821  HB2 LEU   113      71.020  34.820  48.190  1.00  0.00           H  
ATOM   1822  CG  LEU   113      71.960  36.440  49.100  1.00  0.00           C  
ATOM   1823  HG  LEU   113      71.790  37.240  49.850  1.00  0.00           H  
ATOM   1824  CD1 LEU   113      73.290  35.740  49.380  1.00  0.00           C  
ATOM   1825 HD11 LEU   113      73.490  34.850  48.760  1.00  0.00           H  
ATOM   1826 HD12 LEU   113      73.310  35.510  50.470  1.00  0.00           H  
ATOM   1827 HD13 LEU   113      74.150  36.440  49.220  1.00  0.00           H  
ATOM   1828  CD2 LEU   113      71.960  37.100  47.740  1.00  0.00           C  
ATOM   1829 HD21 LEU   113      72.900  37.670  47.590  1.00  0.00           H  
ATOM   1830 HD22 LEU   113      71.180  37.880  47.650  1.00  0.00           H  
ATOM   1831 HD23 LEU   113      71.790  36.370  46.920  1.00  0.00           H  
ATOM   1832  C   LEU   113      70.400  35.690  51.470  1.00  0.00           C  
ATOM   1833  O   LEU   113      71.300  36.080  52.210  1.00  0.00           O  
ATOM   1834  N   LEU   114      69.060  36.150  51.550  1.00  0.00           N  
ATOM   1835  HN  LEU   114      68.420  36.000  50.810  1.00  0.00           H  
ATOM   1836  CA  LEU   114      68.530  36.930  52.590  1.00  0.00           C  
ATOM   1837  HA  LEU   114      69.160  37.810  52.580  1.00  0.00           H  
ATOM   1838  CB  LEU   114      67.090  37.330  52.160  1.00  0.00           C  
ATOM   1839  HB1 LEU   114      66.530  36.380  51.990  1.00  0.00           H  
ATOM   1840  HB2 LEU   114      67.050  37.890  51.200  1.00  0.00           H  
ATOM   1841  CG  LEU   114      66.390  38.320  53.160  1.00  0.00           C  
ATOM   1842  HG  LEU   114      66.550  38.010  54.220  1.00  0.00           H  
ATOM   1843  CD1 LEU   114      66.940  39.780  52.910  1.00  0.00           C  
ATOM   1844 HD11 LEU   114      66.980  39.970  51.820  1.00  0.00           H  
ATOM   1845 HD12 LEU   114      68.000  39.840  53.220  1.00  0.00           H  
ATOM   1846 HD13 LEU   114      66.190  40.500  53.320  1.00  0.00           H  
ATOM   1847  CD2 LEU   114      64.780  38.440  52.920  1.00  0.00           C  
ATOM   1848 HD21 LEU   114      64.330  37.430  52.860  1.00  0.00           H  
ATOM   1849 HD22 LEU   114      64.580  38.950  51.950  1.00  0.00           H  
ATOM   1850 HD23 LEU   114      64.390  38.970  53.810  1.00  0.00           H  
ATOM   1851  C   LEU   114      68.610  36.420  53.960  1.00  0.00           C  
ATOM   1852  O   LEU   114      69.040  37.120  54.890  1.00  0.00           O  
ATOM   1853  N   VAL   115      68.230  35.160  54.120  1.00  0.00           N  
ATOM   1854  HN  VAL   115      67.910  34.590  53.370  1.00  0.00           H  
ATOM   1855  CA  VAL   115      68.400  34.410  55.330  1.00  0.00           C  
ATOM   1856  HA  VAL   115      67.960  34.960  56.160  1.00  0.00           H  
ATOM   1857  CB  VAL   115      67.620  33.130  55.150  1.00  0.00           C  
ATOM   1858  HB  VAL   115      67.840  32.600  54.200  1.00  0.00           H  
ATOM   1859  CG1 VAL   115      67.890  32.190  56.370  1.00  0.00           C  
ATOM   1860 HG11 VAL   115      67.710  32.730  57.320  1.00  0.00           H  
ATOM   1861 HG12 VAL   115      68.890  31.730  56.260  1.00  0.00           H  
ATOM   1862 HG13 VAL   115      67.170  31.350  56.300  1.00  0.00           H  
ATOM   1863  CG2 VAL   115      66.170  33.540  55.190  1.00  0.00           C  
ATOM   1864 HG21 VAL   115      65.500  32.650  55.210  1.00  0.00           H  
ATOM   1865 HG22 VAL   115      65.970  34.150  54.290  1.00  0.00           H  
ATOM   1866 HG23 VAL   115      65.840  34.150  56.060  1.00  0.00           H  
ATOM   1867  C   VAL   115      69.840  34.310  55.860  1.00  0.00           C  
ATOM   1868  O   VAL   115      70.120  34.560  57.040  1.00  0.00           O  
ATOM   1869  N   VAL   116      70.750  33.860  54.950  1.00  0.00           N  
ATOM   1870  HN  VAL   116      70.320  33.710  54.060  1.00  0.00           H  
ATOM   1871  CA  VAL   116      72.190  33.770  55.130  1.00  0.00           C  
ATOM   1872  HA  VAL   116      72.480  33.100  55.930  1.00  0.00           H  
ATOM   1873  CB  VAL   116      72.880  33.240  53.840  1.00  0.00           C  
ATOM   1874  HB  VAL   116      72.220  33.520  52.980  1.00  0.00           H  
ATOM   1875  CG1 VAL   116      74.210  33.800  53.480  1.00  0.00           C  
ATOM   1876 HG11 VAL   116      74.640  33.040  52.790  1.00  0.00           H  
ATOM   1877 HG12 VAL   116      74.950  33.870  54.310  1.00  0.00           H  
ATOM   1878 HG13 VAL   116      74.200  34.730  52.870  1.00  0.00           H  
ATOM   1879  CG2 VAL   116      72.760  31.660  53.850  1.00  0.00           C  
ATOM   1880 HG21 VAL   116      73.570  31.170  54.430  1.00  0.00           H  
ATOM   1881 HG22 VAL   116      72.720  31.280  52.810  1.00  0.00           H  
ATOM   1882 HG23 VAL   116      71.840  31.460  54.440  1.00  0.00           H  
ATOM   1883  C   VAL   116      72.820  35.170  55.610  1.00  0.00           C  
ATOM   1884  O   VAL   116      73.660  35.200  56.480  1.00  0.00           O  
ATOM   1885  N   LEU   117      72.500  36.330  55.010  1.00  0.00           N  
ATOM   1886  HN  LEU   117      71.880  36.380  54.230  1.00  0.00           H  
ATOM   1887  CA  LEU   117      73.100  37.570  55.350  1.00  0.00           C  
ATOM   1888  HA  LEU   117      74.170  37.410  55.380  1.00  0.00           H  
ATOM   1889  CB  LEU   117      72.680  38.610  54.280  1.00  0.00           C  
ATOM   1890  HB1 LEU   117      72.920  39.640  54.620  1.00  0.00           H  
ATOM   1891  HB2 LEU   117      71.570  38.650  54.250  1.00  0.00           H  
ATOM   1892  CG  LEU   117      73.400  38.410  52.960  1.00  0.00           C  
ATOM   1893  HG  LEU   117      73.390  37.320  52.710  1.00  0.00           H  
ATOM   1894  CD1 LEU   117      72.490  39.030  51.880  1.00  0.00           C  
ATOM   1895 HD11 LEU   117      72.180  40.050  52.210  1.00  0.00           H  
ATOM   1896 HD12 LEU   117      71.540  38.450  51.760  1.00  0.00           H  
ATOM   1897 HD13 LEU   117      72.900  39.070  50.850  1.00  0.00           H  
ATOM   1898  CD2 LEU   117      74.810  38.960  52.880  1.00  0.00           C  
ATOM   1899 HD21 LEU   117      75.220  38.980  51.850  1.00  0.00           H  
ATOM   1900 HD22 LEU   117      75.520  38.400  53.530  1.00  0.00           H  
ATOM   1901 HD23 LEU   117      74.860  40.030  53.180  1.00  0.00           H  
ATOM   1902  C   LEU   117      72.670  37.950  56.740  1.00  0.00           C  
ATOM   1903  O   LEU   117      73.490  38.410  57.580  1.00  0.00           O  
ATOM   1904  N   TYR   118      71.410  37.840  57.070  1.00  0.00           N  
ATOM   1905  HN  TYR   118      70.740  37.650  56.360  1.00  0.00           H  
ATOM   1906  CA  TYR   118      70.860  38.030  58.360  1.00  0.00           C  
ATOM   1907  HA  TYR   118      71.140  39.010  58.700  1.00  0.00           H  
ATOM   1908  CB  TYR   118      69.280  37.760  58.480  1.00  0.00           C  
ATOM   1909  HB1 TYR   118      69.010  37.490  59.530  1.00  0.00           H  
ATOM   1910  HB2 TYR   118      68.970  36.920  57.820  1.00  0.00           H  
ATOM   1911  CG  TYR   118      68.420  38.920  58.180  1.00  0.00           C  
ATOM   1912  CD1 TYR   118      68.300  39.910  59.250  1.00  0.00           C  
ATOM   1913  HD1 TYR   118      68.940  39.920  60.120  1.00  0.00           H  
ATOM   1914  CE1 TYR   118      67.420  40.990  59.000  1.00  0.00           C  
ATOM   1915  HE1 TYR   118      67.420  41.840  59.670  1.00  0.00           H  
ATOM   1916  CZ  TYR   118      66.560  40.990  57.920  1.00  0.00           C  
ATOM   1917  OH  TYR   118      65.500  41.900  58.070  1.00  0.00           O  
ATOM   1918  HH  TYR   118      65.920  42.760  58.170  1.00  0.00           H  
ATOM   1919  CD2 TYR   118      67.510  39.020  57.080  1.00  0.00           C  
ATOM   1920  HD2 TYR   118      67.450  38.180  56.400  1.00  0.00           H  
ATOM   1921  CE2 TYR   118      66.610  39.990  56.980  1.00  0.00           C  
ATOM   1922  HE2 TYR   118      65.820  40.050  56.240  1.00  0.00           H  
ATOM   1923  C   TYR   118      71.520  37.120  59.350  1.00  0.00           C  
ATOM   1924  O   TYR   118      72.050  37.570  60.380  1.00  0.00           O  
ATOM   1925  N   LYS   119      71.630  35.800  59.050  1.00  0.00           N  
ATOM   1926  HN  LYS   119      71.080  35.570  58.250  1.00  0.00           H  
ATOM   1927  CA  LYS   119      72.350  34.820  59.810  1.00  0.00           C  
ATOM   1928  HA  LYS   119      71.810  34.750  60.740  1.00  0.00           H  
ATOM   1929  CB  LYS   119      72.290  33.450  58.970  1.00  0.00           C  
ATOM   1930  HB1 LYS   119      72.620  33.630  57.930  1.00  0.00           H  
ATOM   1931  HB2 LYS   119      71.250  33.070  58.910  1.00  0.00           H  
ATOM   1932  CG  LYS   119      73.160  32.320  59.540  1.00  0.00           C  
ATOM   1933  HG1 LYS   119      74.220  32.540  59.320  1.00  0.00           H  
ATOM   1934  HG2 LYS   119      73.000  31.350  59.020  1.00  0.00           H  
ATOM   1935  CD  LYS   119      73.100  32.020  61.050  1.00  0.00           C  
ATOM   1936  HD1 LYS   119      72.070  31.650  61.210  1.00  0.00           H  
ATOM   1937  HD2 LYS   119      73.260  32.900  61.720  1.00  0.00           H  
ATOM   1938  CE  LYS   119      74.100  30.820  61.360  1.00  0.00           C  
ATOM   1939  HE1 LYS   119      75.100  31.170  61.700  1.00  0.00           H  
ATOM   1940  HE2 LYS   119      74.360  30.270  60.430  1.00  0.00           H  
ATOM   1941  NZ  LYS   119      73.570  29.940  62.370  1.00  0.00           N  
ATOM   1942  HZ1 LYS   119      72.600  29.670  62.090  1.00  0.00           H  
ATOM   1943  HZ2 LYS   119      73.640  30.310  63.340  1.00  0.00           H  
ATOM   1944  HZ3 LYS   119      74.090  29.040  62.380  1.00  0.00           H  
ATOM   1945  C   LYS   119      73.800  35.110  60.070  1.00  0.00           C  
ATOM   1946  O   LYS   119      74.320  35.130  61.200  1.00  0.00           O  
ATOM   1947  N   TYR   120      74.480  35.570  59.020  1.00  0.00           N  
ATOM   1948  HN  TYR   120      74.000  35.720  58.150  1.00  0.00           H  
ATOM   1949  CA  TYR   120      75.940  35.800  58.990  1.00  0.00           C  
ATOM   1950  HA  TYR   120      76.290  35.150  59.780  1.00  0.00           H  
ATOM   1951  CB  TYR   120      76.640  35.310  57.730  1.00  0.00           C  
ATOM   1952  HB1 TYR   120      77.690  35.690  57.660  1.00  0.00           H  
ATOM   1953  HB2 TYR   120      76.090  35.530  56.790  1.00  0.00           H  
ATOM   1954  CG  TYR   120      76.660  33.700  57.750  1.00  0.00           C  
ATOM   1955  CD1 TYR   120      75.760  32.930  56.990  1.00  0.00           C  
ATOM   1956  HD1 TYR   120      75.170  33.350  56.190  1.00  0.00           H  
ATOM   1957  CE1 TYR   120      75.780  31.500  57.180  1.00  0.00           C  
ATOM   1958  HE1 TYR   120      75.140  30.880  56.570  1.00  0.00           H  
ATOM   1959  CZ  TYR   120      76.470  30.880  58.190  1.00  0.00           C  
ATOM   1960  OH  TYR   120      76.260  29.470  58.330  1.00  0.00           O  
ATOM   1961  HH  TYR   120      76.860  29.270  59.050  1.00  0.00           H  
ATOM   1962  CD2 TYR   120      77.410  33.020  58.770  1.00  0.00           C  
ATOM   1963  HD2 TYR   120      77.990  33.610  59.460  1.00  0.00           H  
ATOM   1964  CE2 TYR   120      77.300  31.620  58.980  1.00  0.00           C  
ATOM   1965  HE2 TYR   120      77.870  31.190  59.790  1.00  0.00           H  
ATOM   1966  C   TYR   120      76.310  37.210  59.350  1.00  0.00           C  
ATOM   1967  O   TYR   120      77.510  37.530  59.170  1.00  0.00           O  
ATOM   1968  N   ARG   121      75.420  38.060  59.860  1.00  0.00           N  
ATOM   1969  HN  ARG   121      74.510  37.690  60.010  1.00  0.00           H  
ATOM   1970  CA  ARG   121      75.580  39.420  60.350  1.00  0.00           C  
ATOM   1971  HA  ARG   121      74.620  39.730  60.740  1.00  0.00           H  
ATOM   1972  CB  ARG   121      76.470  39.500  61.580  1.00  0.00           C  
ATOM   1973  HB1 ARG   121      76.780  40.530  61.840  1.00  0.00           H  
ATOM   1974  HB2 ARG   121      77.400  38.930  61.380  1.00  0.00           H  
ATOM   1975  CG  ARG   121      75.850  39.060  62.920  1.00  0.00           C  
ATOM   1976  HG1 ARG   121      75.070  39.760  63.280  1.00  0.00           H  
ATOM   1977  HG2 ARG   121      76.590  39.120  63.740  1.00  0.00           H  
ATOM   1978  CD  ARG   121      75.230  37.620  62.880  1.00  0.00           C  
ATOM   1979  HD1 ARG   121      76.150  37.060  62.600  1.00  0.00           H  
ATOM   1980  HD2 ARG   121      74.400  37.570  62.140  1.00  0.00           H  
ATOM   1981  NE  ARG   121      74.760  37.250  64.280  1.00  0.00           N  
ATOM   1982  HE  ARG   121      75.060  37.810  65.050  1.00  0.00           H  
ATOM   1983  CZ  ARG   121      73.730  36.550  64.570  1.00  0.00           C  
ATOM   1984  NH1 ARG   121      73.090  35.810  63.710  1.00  0.00           N  
ATOM   1985 HH11 ARG   121      73.500  35.740  62.800  1.00  0.00           H  
ATOM   1986 HH12 ARG   121      72.250  35.330  63.980  1.00  0.00           H  
ATOM   1987  NH2 ARG   121      73.320  36.450  65.850  1.00  0.00           N  
ATOM   1988 HH21 ARG   121      73.590  37.100  66.550  1.00  0.00           H  
ATOM   1989 HH22 ARG   121      72.620  35.800  66.150  1.00  0.00           H  
ATOM   1990  C   ARG   121      76.010  40.460  59.230  1.00  0.00           C  
ATOM   1991  O   ARG   121      76.700  41.450  59.510  1.00  0.00           O  
ATOM   1992  N   CYS   122      75.560  40.220  57.990  1.00  0.00           N  
ATOM   1993  HN  CYS   122      75.010  39.400  57.880  1.00  0.00           H  
ATOM   1994  CA  CYS   122      75.700  41.100  56.950  1.00  0.00           C  
ATOM   1995  HA  CYS   122      76.570  41.710  57.150  1.00  0.00           H  
ATOM   1996  CB  CYS   122      76.100  40.300  55.660  1.00  0.00           C  
ATOM   1997  HB1 CYS   122      75.890  40.950  54.780  1.00  0.00           H  
ATOM   1998  HB2 CYS   122      75.390  39.460  55.490  1.00  0.00           H  
ATOM   1999  SG  CYS   122      77.910  39.780  55.630  1.00  0.00           S  
ATOM   2000  HG1 CYS   122      78.160  41.070  55.680  1.00  0.00           H  
ATOM   2001  C   CYS   122      74.500  42.010  56.750  1.00  0.00           C  
ATOM   2002  O   CYS   122      73.820  41.980  55.720  1.00  0.00           O  
ATOM   2003  N   TYR   123      74.220  42.850  57.790  1.00  0.00           N  
ATOM   2004  HN  TYR   123      74.950  42.880  58.470  1.00  0.00           H  
ATOM   2005  CA  TYR   123      73.160  43.890  57.800  1.00  0.00           C  
ATOM   2006  HA  TYR   123      72.240  43.390  57.540  1.00  0.00           H  
ATOM   2007  CB  TYR   123      72.960  44.400  59.230  1.00  0.00           C  
ATOM   2008  HB1 TYR   123      72.070  45.070  59.280  1.00  0.00           H  
ATOM   2009  HB2 TYR   123      73.840  44.980  59.570  1.00  0.00           H  
ATOM   2010  CG  TYR   123      72.820  43.210  60.170  1.00  0.00           C  
ATOM   2011  CD1 TYR   123      73.830  42.980  61.170  1.00  0.00           C  
ATOM   2012  HD1 TYR   123      74.730  43.560  61.280  1.00  0.00           H  
ATOM   2013  CE1 TYR   123      73.630  41.900  62.020  1.00  0.00           C  
ATOM   2014  HE1 TYR   123      74.330  41.770  62.820  1.00  0.00           H  
ATOM   2015  CZ  TYR   123      72.540  41.050  62.060  1.00  0.00           C  
ATOM   2016  OH  TYR   123      72.310  40.140  63.130  1.00  0.00           O  
ATOM   2017  HH  TYR   123      71.510  39.630  62.950  1.00  0.00           H  
ATOM   2018  CD2 TYR   123      71.720  42.320  60.100  1.00  0.00           C  
ATOM   2019  HD2 TYR   123      70.900  42.490  59.410  1.00  0.00           H  
ATOM   2020  CE2 TYR   123      71.540  41.280  61.020  1.00  0.00           C  
ATOM   2021  HE2 TYR   123      70.600  40.750  61.080  1.00  0.00           H  
ATOM   2022  C   TYR   123      73.220  45.110  56.870  1.00  0.00           C  
ATOM   2023  O   TYR   123      72.290  45.520  56.190  1.00  0.00           O  
ATOM   2024  N   LYS   124      74.460  45.730  56.880  1.00  0.00           N  
ATOM   2025  HN  LYS   124      75.220  45.400  57.430  1.00  0.00           H  
ATOM   2026  CA  LYS   124      74.810  46.750  55.910  1.00  0.00           C  
ATOM   2027  HA  LYS   124      74.160  47.600  56.080  1.00  0.00           H  
ATOM   2028  CB  LYS   124      76.330  47.240  56.050  1.00  0.00           C  
ATOM   2029  HB1 LYS   124      76.630  47.890  55.190  1.00  0.00           H  
ATOM   2030  HB2 LYS   124      76.960  46.330  56.130  1.00  0.00           H  
ATOM   2031  CG  LYS   124      76.490  48.020  57.310  1.00  0.00           C  
ATOM   2032  HG1 LYS   124      75.950  47.520  58.150  1.00  0.00           H  
ATOM   2033  HG2 LYS   124      75.830  48.900  57.150  1.00  0.00           H  
ATOM   2034  CD  LYS   124      78.000  48.360  57.660  1.00  0.00           C  
ATOM   2035  HD1 LYS   124      78.050  49.200  58.390  1.00  0.00           H  
ATOM   2036  HD2 LYS   124      78.480  48.730  56.730  1.00  0.00           H  
ATOM   2037  CE  LYS   124      78.670  47.210  58.310  1.00  0.00           C  
ATOM   2038  HE1 LYS   124      78.770  46.470  57.490  1.00  0.00           H  
ATOM   2039  HE2 LYS   124      78.290  46.680  59.210  1.00  0.00           H  
ATOM   2040  NZ  LYS   124      80.060  47.690  58.700  1.00  0.00           N  
ATOM   2041  HZ1 LYS   124      80.570  46.800  58.850  1.00  0.00           H  
ATOM   2042  HZ2 LYS   124      80.010  48.320  59.520  1.00  0.00           H  
ATOM   2043  HZ3 LYS   124      80.500  48.140  57.870  1.00  0.00           H  
ATOM   2044  C   LYS   124      74.530  46.450  54.430  1.00  0.00           C  
ATOM   2045  O   LYS   124      73.970  47.280  53.690  1.00  0.00           O  
ATOM   2046  N   VAL   125      74.780  45.220  53.990  1.00  0.00           N  
ATOM   2047  HN  VAL   125      75.250  44.650  54.660  1.00  0.00           H  
ATOM   2048  CA  VAL   125      74.420  44.660  52.690  1.00  0.00           C  
ATOM   2049  HA  VAL   125      74.910  45.240  51.930  1.00  0.00           H  
ATOM   2050  CB  VAL   125      75.020  43.260  52.580  1.00  0.00           C  
ATOM   2051  HB  VAL   125      74.800  42.640  53.470  1.00  0.00           H  
ATOM   2052  CG1 VAL   125      74.320  42.400  51.470  1.00  0.00           C  
ATOM   2053 HG11 VAL   125      73.280  42.150  51.770  1.00  0.00           H  
ATOM   2054 HG12 VAL   125      74.850  41.420  51.490  1.00  0.00           H  
ATOM   2055 HG13 VAL   125      74.370  42.810  50.440  1.00  0.00           H  
ATOM   2056  CG2 VAL   125      76.550  43.300  52.250  1.00  0.00           C  
ATOM   2057 HG21 VAL   125      76.970  42.270  52.320  1.00  0.00           H  
ATOM   2058 HG22 VAL   125      77.060  43.860  53.060  1.00  0.00           H  
ATOM   2059 HG23 VAL   125      76.790  43.880  51.340  1.00  0.00           H  
ATOM   2060  C   VAL   125      72.930  44.670  52.420  1.00  0.00           C  
ATOM   2061  O   VAL   125      72.500  45.130  51.410  1.00  0.00           O  
ATOM   2062  N   ILE   126      72.170  44.310  53.460  1.00  0.00           N  
ATOM   2063  HN  ILE   126      72.650  44.230  54.330  1.00  0.00           H  
ATOM   2064  CA  ILE   126      70.730  44.380  53.300  1.00  0.00           C  
ATOM   2065  HA  ILE   126      70.540  43.990  52.310  1.00  0.00           H  
ATOM   2066  CB  ILE   126      69.990  43.530  54.340  1.00  0.00           C  
ATOM   2067  HB  ILE   126      70.150  43.920  55.370  1.00  0.00           H  
ATOM   2068  CG2 ILE   126      68.400  43.460  54.080  1.00  0.00           C  
ATOM   2069 HG21 ILE   126      67.950  44.430  53.780  1.00  0.00           H  
ATOM   2070 HG22 ILE   126      67.880  43.220  55.040  1.00  0.00           H  
ATOM   2071 HG23 ILE   126      68.150  42.660  53.350  1.00  0.00           H  
ATOM   2072  CG1 ILE   126      70.550  42.060  54.330  1.00  0.00           C  
ATOM   2073 HG11 ILE   126      71.650  42.030  54.170  1.00  0.00           H  
ATOM   2074 HG12 ILE   126      70.230  41.460  53.450  1.00  0.00           H  
ATOM   2075  CD  ILE   126      70.260  41.250  55.590  1.00  0.00           C  
ATOM   2076  HD1 ILE   126      70.720  41.750  56.470  1.00  0.00           H  
ATOM   2077  HD2 ILE   126      70.670  40.220  55.530  1.00  0.00           H  
ATOM   2078  HD3 ILE   126      69.170  41.160  55.770  1.00  0.00           H  
ATOM   2079  C   ILE   126      70.180  45.800  53.110  1.00  0.00           C  
ATOM   2080  O   ILE   126      69.450  46.110  52.170  1.00  0.00           O  
ATOM   2081  N   HSD   127      70.700  46.770  53.920  1.00  0.00           N  
ATOM   2082  HN  HSD   127      71.150  46.530  54.780  1.00  0.00           H  
ATOM   2083  CA  HSD   127      70.540  48.170  53.730  1.00  0.00           C  
ATOM   2084  HA  HSD   127      69.510  48.470  53.860  1.00  0.00           H  
ATOM   2085  CB  HSD   127      71.330  48.890  54.790  1.00  0.00           C  
ATOM   2086  HB1 HSD   127      71.250  49.990  54.720  1.00  0.00           H  
ATOM   2087  HB2 HSD   127      72.370  48.550  54.650  1.00  0.00           H  
ATOM   2088  ND1 HSD   127      71.410  48.720  57.330  1.00  0.00           N  
ATOM   2089  HD1 HSD   127      72.370  48.980  57.410  1.00  0.00           H  
ATOM   2090  CG  HSD   127      70.660  48.660  56.110  1.00  0.00           C  
ATOM   2091  CE1 HSD   127      70.530  48.610  58.380  1.00  0.00           C  
ATOM   2092  HE1 HSD   127      70.800  48.870  59.400  1.00  0.00           H  
ATOM   2093  NE2 HSD   127      69.280  48.450  57.900  1.00  0.00           N  
ATOM   2094  CD2 HSD   127      69.380  48.460  56.510  1.00  0.00           C  
ATOM   2095  HD2 HSD   127      68.440  48.140  56.070  1.00  0.00           H  
ATOM   2096  C   HSD   127      70.810  48.720  52.350  1.00  0.00           C  
ATOM   2097  O   HSD   127      70.060  49.570  51.840  1.00  0.00           O  
ATOM   2098  N   ALA   128      71.880  48.270  51.730  1.00  0.00           N  
ATOM   2099  HN  ALA   128      72.460  47.520  52.040  1.00  0.00           H  
ATOM   2100  CA  ALA   128      72.210  48.640  50.380  1.00  0.00           C  
ATOM   2101  HA  ALA   128      72.000  49.700  50.300  1.00  0.00           H  
ATOM   2102  CB  ALA   128      73.720  48.360  50.210  1.00  0.00           C  
ATOM   2103  HB1 ALA   128      74.350  49.060  50.800  1.00  0.00           H  
ATOM   2104  HB2 ALA   128      74.050  48.520  49.160  1.00  0.00           H  
ATOM   2105  HB3 ALA   128      74.000  47.330  50.530  1.00  0.00           H  
ATOM   2106  C   ALA   128      71.180  47.960  49.410  1.00  0.00           C  
ATOM   2107  O   ALA   128      70.720  48.600  48.530  1.00  0.00           O  
ATOM   2108  N   TRP   129      70.820  46.680  49.650  1.00  0.00           N  
ATOM   2109  HN  TRP   129      71.160  46.250  50.480  1.00  0.00           H  
ATOM   2110  CA  TRP   129      69.950  45.990  48.760  1.00  0.00           C  
ATOM   2111  HA  TRP   129      70.350  45.930  47.760  1.00  0.00           H  
ATOM   2112  CB  TRP   129      69.840  44.480  49.210  1.00  0.00           C  
ATOM   2113  HB1 TRP   129      69.500  44.260  50.250  1.00  0.00           H  
ATOM   2114  HB2 TRP   129      70.900  44.170  49.190  1.00  0.00           H  
ATOM   2115  CG  TRP   129      69.230  43.400  48.340  1.00  0.00           C  
ATOM   2116  CD1 TRP   129      68.610  43.510  47.090  1.00  0.00           C  
ATOM   2117  HD1 TRP   129      68.500  44.480  46.640  1.00  0.00           H  
ATOM   2118  NE1 TRP   129      68.110  42.310  46.620  1.00  0.00           N  
ATOM   2119  HE1 TRP   129      67.980  42.070  45.680  1.00  0.00           H  
ATOM   2120  CE2 TRP   129      68.520  41.310  47.470  1.00  0.00           C  
ATOM   2121  CD2 TRP   129      69.160  41.970  48.560  1.00  0.00           C  
ATOM   2122  CE3 TRP   129      69.500  41.170  49.680  1.00  0.00           C  
ATOM   2123  HE3 TRP   129      70.110  41.490  50.510  1.00  0.00           H  
ATOM   2124  CZ3 TRP   129      69.320  39.760  49.540  1.00  0.00           C  
ATOM   2125  HZ3 TRP   129      69.690  39.040  50.250  1.00  0.00           H  
ATOM   2126  CZ2 TRP   129      68.220  39.950  47.370  1.00  0.00           C  
ATOM   2127  HZ2 TRP   129      67.640  39.660  46.510  1.00  0.00           H  
ATOM   2128  CH2 TRP   129      68.700  39.250  48.420  1.00  0.00           C  
ATOM   2129  HH2 TRP   129      68.590  38.180  48.440  1.00  0.00           H  
ATOM   2130  C   TRP   129      68.540  46.590  48.660  1.00  0.00           C  
ATOM   2131  O   TRP   129      68.060  46.860  47.530  1.00  0.00           O  
ATOM   2132  N   LEU   130      67.910  47.030  49.770  1.00  0.00           N  
ATOM   2133  HN  LEU   130      68.240  46.830  50.690  1.00  0.00           H  
ATOM   2134  CA  LEU   130      66.760  47.880  49.810  1.00  0.00           C  
ATOM   2135  HA  LEU   130      65.960  47.330  49.330  1.00  0.00           H  
ATOM   2136  CB  LEU   130      66.450  48.240  51.260  1.00  0.00           C  
ATOM   2137  HB1 LEU   130      65.550  48.890  51.370  1.00  0.00           H  
ATOM   2138  HB2 LEU   130      67.270  48.800  51.760  1.00  0.00           H  
ATOM   2139  CG  LEU   130      66.200  46.970  52.180  1.00  0.00           C  
ATOM   2140  HG  LEU   130      67.090  46.310  52.150  1.00  0.00           H  
ATOM   2141  CD1 LEU   130      66.100  47.440  53.640  1.00  0.00           C  
ATOM   2142 HD11 LEU   130      66.890  48.160  53.960  1.00  0.00           H  
ATOM   2143 HD12 LEU   130      66.230  46.510  54.240  1.00  0.00           H  
ATOM   2144 HD13 LEU   130      65.100  47.860  53.900  1.00  0.00           H  
ATOM   2145  CD2 LEU   130      64.980  46.100  51.660  1.00  0.00           C  
ATOM   2146 HD21 LEU   130      65.130  45.780  50.610  1.00  0.00           H  
ATOM   2147 HD22 LEU   130      64.090  46.770  51.650  1.00  0.00           H  
ATOM   2148 HD23 LEU   130      64.940  45.170  52.270  1.00  0.00           H  
ATOM   2149  C   LEU   130      66.940  49.220  49.120  1.00  0.00           C  
ATOM   2150  O   LEU   130      66.070  49.600  48.360  1.00  0.00           O  
ATOM   2151  N   ILE   131      67.990  49.950  49.280  1.00  0.00           N  
ATOM   2152  HN  ILE   131      68.710  49.590  49.870  1.00  0.00           H  
ATOM   2153  CA  ILE   131      68.370  51.170  48.570  1.00  0.00           C  
ATOM   2154  HA  ILE   131      67.560  51.880  48.700  1.00  0.00           H  
ATOM   2155  CB  ILE   131      69.700  51.750  49.250  1.00  0.00           C  
ATOM   2156  HB  ILE   131      70.310  50.860  49.510  1.00  0.00           H  
ATOM   2157  CG2 ILE   131      70.470  52.770  48.440  1.00  0.00           C  
ATOM   2158 HG21 ILE   131      71.300  53.020  49.130  1.00  0.00           H  
ATOM   2159 HG22 ILE   131      69.860  53.670  48.240  1.00  0.00           H  
ATOM   2160 HG23 ILE   131      70.840  52.300  47.500  1.00  0.00           H  
ATOM   2161  CG1 ILE   131      69.380  52.450  50.670  1.00  0.00           C  
ATOM   2162 HG11 ILE   131      70.320  52.980  50.910  1.00  0.00           H  
ATOM   2163 HG12 ILE   131      69.160  51.740  51.500  1.00  0.00           H  
ATOM   2164  CD  ILE   131      68.150  53.420  50.750  1.00  0.00           C  
ATOM   2165  HD1 ILE   131      67.220  52.840  50.560  1.00  0.00           H  
ATOM   2166  HD2 ILE   131      68.210  54.250  50.010  1.00  0.00           H  
ATOM   2167  HD3 ILE   131      68.130  53.850  51.770  1.00  0.00           H  
ATOM   2168  C   ILE   131      68.420  50.990  47.090  1.00  0.00           C  
ATOM   2169  O   ILE   131      67.730  51.660  46.330  1.00  0.00           O  
ATOM   2170  N   ILE   132      69.160  50.020  46.570  1.00  0.00           N  
ATOM   2171  HN  ILE   132      69.640  49.340  47.130  1.00  0.00           H  
ATOM   2172  CA  ILE   132      69.350  49.910  45.180  1.00  0.00           C  
ATOM   2173  HA  ILE   132      69.400  50.890  44.740  1.00  0.00           H  
ATOM   2174  CB  ILE   132      70.690  49.240  44.800  1.00  0.00           C  
ATOM   2175  HB  ILE   132      70.840  49.200  43.700  1.00  0.00           H  
ATOM   2176  CG2 ILE   132      71.810  50.080  45.450  1.00  0.00           C  
ATOM   2177 HG21 ILE   132      71.760  50.040  46.560  1.00  0.00           H  
ATOM   2178 HG22 ILE   132      71.810  51.150  45.140  1.00  0.00           H  
ATOM   2179 HG23 ILE   132      72.800  49.750  45.060  1.00  0.00           H  
ATOM   2180  CG1 ILE   132      70.760  47.820  45.330  1.00  0.00           C  
ATOM   2181 HG11 ILE   132      70.220  47.240  44.550  1.00  0.00           H  
ATOM   2182 HG12 ILE   132      70.270  47.640  46.320  1.00  0.00           H  
ATOM   2183  CD  ILE   132      72.160  47.190  45.350  1.00  0.00           C  
ATOM   2184  HD1 ILE   132      72.620  47.460  44.380  1.00  0.00           H  
ATOM   2185  HD2 ILE   132      72.060  46.080  45.460  1.00  0.00           H  
ATOM   2186  HD3 ILE   132      72.860  47.500  46.160  1.00  0.00           H  
ATOM   2187  C   ILE   132      68.130  49.350  44.430  1.00  0.00           C  
ATOM   2188  O   ILE   132      67.910  49.690  43.260  1.00  0.00           O  
ATOM   2189  N   SER   133      67.310  48.470  45.100  1.00  0.00           N  
ATOM   2190  HN  SER   133      67.540  48.070  45.980  1.00  0.00           H  
ATOM   2191  CA  SER   133      65.930  48.140  44.650  1.00  0.00           C  
ATOM   2192  HA  SER   133      65.950  47.620  43.700  1.00  0.00           H  
ATOM   2193  CB  SER   133      65.330  47.210  45.690  1.00  0.00           C  
ATOM   2194  HB1 SER   133      64.250  47.050  45.480  1.00  0.00           H  
ATOM   2195  HB2 SER   133      65.260  47.700  46.690  1.00  0.00           H  
ATOM   2196  OG  SER   133      66.070  45.930  45.700  1.00  0.00           O  
ATOM   2197  HG1 SER   133      66.750  46.050  46.360  1.00  0.00           H  
ATOM   2198  C   SER   133      65.090  49.350  44.570  1.00  0.00           C  
ATOM   2199  O   SER   133      64.350  49.490  43.600  1.00  0.00           O  
ATOM   2200  N   SER   134      65.140  50.350  45.500  1.00  0.00           N  
ATOM   2201  HN  SER   134      65.810  50.280  46.250  1.00  0.00           H  
ATOM   2202  CA  SER   134      64.230  51.500  45.370  1.00  0.00           C  
ATOM   2203  HA  SER   134      63.260  51.190  45.010  1.00  0.00           H  
ATOM   2204  CB  SER   134      64.170  52.200  46.760  1.00  0.00           C  
ATOM   2205  HB1 SER   134      65.040  52.790  47.130  1.00  0.00           H  
ATOM   2206  HB2 SER   134      63.990  51.410  47.520  1.00  0.00           H  
ATOM   2207  OG  SER   134      63.100  53.090  46.910  1.00  0.00           O  
ATOM   2208  HG1 SER   134      63.270  53.520  47.750  1.00  0.00           H  
ATOM   2209  C   SER   134      64.650  52.590  44.350  1.00  0.00           C  
ATOM   2210  O   SER   134      63.850  53.030  43.570  1.00  0.00           O  
ATOM   2211  N   LEU   135      65.920  52.950  44.280  1.00  0.00           N  
ATOM   2212  HN  LEU   135      66.530  52.460  44.900  1.00  0.00           H  
ATOM   2213  CA  LEU   135      66.450  53.930  43.290  1.00  0.00           C  
ATOM   2214  HA  LEU   135      65.980  54.870  43.510  1.00  0.00           H  
ATOM   2215  CB  LEU   135      67.930  54.060  43.430  1.00  0.00           C  
ATOM   2216  HB1 LEU   135      68.390  54.620  42.590  1.00  0.00           H  
ATOM   2217  HB2 LEU   135      68.340  53.030  43.400  1.00  0.00           H  
ATOM   2218  CG  LEU   135      68.400  54.760  44.700  1.00  0.00           C  
ATOM   2219  HG  LEU   135      68.050  54.210  45.600  1.00  0.00           H  
ATOM   2220  CD1 LEU   135      69.940  54.880  44.790  1.00  0.00           C  
ATOM   2221 HD11 LEU   135      70.190  55.290  45.790  1.00  0.00           H  
ATOM   2222 HD12 LEU   135      70.280  55.580  43.990  1.00  0.00           H  
ATOM   2223 HD13 LEU   135      70.460  53.910  44.730  1.00  0.00           H  
ATOM   2224  CD2 LEU   135      67.840  56.200  44.810  1.00  0.00           C  
ATOM   2225 HD21 LEU   135      68.180  56.590  45.790  1.00  0.00           H  
ATOM   2226 HD22 LEU   135      66.730  56.150  44.750  1.00  0.00           H  
ATOM   2227 HD23 LEU   135      68.240  56.820  43.980  1.00  0.00           H  
ATOM   2228  C   LEU   135      66.070  53.530  41.870  1.00  0.00           C  
ATOM   2229  O   LEU   135      65.690  54.380  41.050  1.00  0.00           O  
ATOM   2230  N   LEU   136      66.290  52.210  41.520  1.00  0.00           N  
ATOM   2231  HN  LEU   136      66.500  51.480  42.160  1.00  0.00           H  
ATOM   2232  CA  LEU   136      65.930  51.710  40.210  1.00  0.00           C  
ATOM   2233  HA  LEU   136      66.460  52.170  39.390  1.00  0.00           H  
ATOM   2234  CB  LEU   136      66.310  50.220  40.350  1.00  0.00           C  
ATOM   2235  HB1 LEU   136      65.710  49.690  41.130  1.00  0.00           H  
ATOM   2236  HB2 LEU   136      67.400  50.080  40.520  1.00  0.00           H  
ATOM   2237  CG  LEU   136      65.980  49.530  39.000  1.00  0.00           C  
ATOM   2238  HG  LEU   136      64.990  49.920  38.680  1.00  0.00           H  
ATOM   2239  CD1 LEU   136      66.990  49.880  37.990  1.00  0.00           C  
ATOM   2240 HD11 LEU   136      67.980  49.440  38.230  1.00  0.00           H  
ATOM   2241 HD12 LEU   136      67.200  50.970  37.900  1.00  0.00           H  
ATOM   2242 HD13 LEU   136      66.740  49.470  36.990  1.00  0.00           H  
ATOM   2243  CD2 LEU   136      65.810  48.030  39.320  1.00  0.00           C  
ATOM   2244 HD21 LEU   136      64.940  47.910  40.010  1.00  0.00           H  
ATOM   2245 HD22 LEU   136      66.660  47.560  39.840  1.00  0.00           H  
ATOM   2246 HD23 LEU   136      65.570  47.510  38.370  1.00  0.00           H  
ATOM   2247  C   LEU   136      64.450  51.900  40.030  1.00  0.00           C  
ATOM   2248  O   LEU   136      63.960  52.290  38.930  1.00  0.00           O  
ATOM   2249  N   LEU   137      63.610  51.460  41.000  1.00  0.00           N  
ATOM   2250  HN  LEU   137      63.940  51.090  41.860  1.00  0.00           H  
ATOM   2251  CA  LEU   137      62.190  51.510  40.820  1.00  0.00           C  
ATOM   2252  HA  LEU   137      61.940  51.230  39.800  1.00  0.00           H  
ATOM   2253  CB  LEU   137      61.590  50.590  41.880  1.00  0.00           C  
ATOM   2254  HB1 LEU   137      60.570  50.840  42.220  1.00  0.00           H  
ATOM   2255  HB2 LEU   137      62.230  50.850  42.750  1.00  0.00           H  
ATOM   2256  CG  LEU   137      61.630  49.130  41.390  1.00  0.00           C  
ATOM   2257  HG  LEU   137      62.600  48.890  40.890  1.00  0.00           H  
ATOM   2258  CD1 LEU   137      61.610  48.070  42.510  1.00  0.00           C  
ATOM   2259 HD11 LEU   137      60.770  48.190  43.230  1.00  0.00           H  
ATOM   2260 HD12 LEU   137      62.560  48.040  43.080  1.00  0.00           H  
ATOM   2261 HD13 LEU   137      61.490  47.080  42.020  1.00  0.00           H  
ATOM   2262  CD2 LEU   137      60.460  48.710  40.520  1.00  0.00           C  
ATOM   2263 HD21 LEU   137      59.610  48.970  41.190  1.00  0.00           H  
ATOM   2264 HD22 LEU   137      60.530  47.670  40.140  1.00  0.00           H  
ATOM   2265 HD23 LEU   137      60.380  49.420  39.660  1.00  0.00           H  
ATOM   2266  C   LEU   137      61.620  52.910  40.890  1.00  0.00           C  
ATOM   2267  O   LEU   137      60.770  53.310  40.020  1.00  0.00           O  
ATOM   2268  N   LEU   138      61.990  53.770  41.810  1.00  0.00           N  
ATOM   2269  HN  LEU   138      62.670  53.460  42.470  1.00  0.00           H  
ATOM   2270  CA  LEU   138      61.340  55.050  42.070  1.00  0.00           C  
ATOM   2271  HA  LEU   138      60.290  54.800  42.060  1.00  0.00           H  
ATOM   2272  CB  LEU   138      61.610  55.520  43.520  1.00  0.00           C  
ATOM   2273  HB1 LEU   138      61.620  56.610  43.700  1.00  0.00           H  
ATOM   2274  HB2 LEU   138      62.600  55.200  43.920  1.00  0.00           H  
ATOM   2275  CG  LEU   138      60.530  54.830  44.510  1.00  0.00           C  
ATOM   2276  HG  LEU   138      60.740  53.740  44.510  1.00  0.00           H  
ATOM   2277  CD1 LEU   138      60.900  55.430  45.840  1.00  0.00           C  
ATOM   2278 HD11 LEU   138      60.770  56.530  45.880  1.00  0.00           H  
ATOM   2279 HD12 LEU   138      61.970  55.290  46.140  1.00  0.00           H  
ATOM   2280 HD13 LEU   138      60.300  54.990  46.660  1.00  0.00           H  
ATOM   2281  CD2 LEU   138      59.090  55.080  44.170  1.00  0.00           C  
ATOM   2282 HD21 LEU   138      58.630  54.760  45.130  1.00  0.00           H  
ATOM   2283 HD22 LEU   138      58.780  54.530  43.260  1.00  0.00           H  
ATOM   2284 HD23 LEU   138      58.850  56.140  43.970  1.00  0.00           H  
ATOM   2285  C   LEU   138      61.730  56.210  41.160  1.00  0.00           C  
ATOM   2286  O   LEU   138      61.070  57.230  41.100  1.00  0.00           O  
ATOM   2287  N   PHE   139      62.790  56.010  40.350  1.00  0.00           N  
ATOM   2288  HN  PHE   139      63.400  55.230  40.430  1.00  0.00           H  
ATOM   2289  CA  PHE   139      63.300  57.050  39.470  1.00  0.00           C  
ATOM   2290  HA  PHE   139      62.750  57.980  39.480  1.00  0.00           H  
ATOM   2291  CB  PHE   139      64.790  57.430  39.920  1.00  0.00           C  
ATOM   2292  HB1 PHE   139      65.100  58.140  39.110  1.00  0.00           H  
ATOM   2293  HB2 PHE   139      65.430  56.530  39.980  1.00  0.00           H  
ATOM   2294  CG  PHE   139      64.910  58.140  41.260  1.00  0.00           C  
ATOM   2295  CD1 PHE   139      65.500  59.490  41.390  1.00  0.00           C  
ATOM   2296  HD1 PHE   139      65.570  60.120  40.520  1.00  0.00           H  
ATOM   2297  CE1 PHE   139      65.660  60.120  42.620  1.00  0.00           C  
ATOM   2298  HE1 PHE   139      65.960  61.160  42.650  1.00  0.00           H  
ATOM   2299  CZ  PHE   139      65.390  59.350  43.780  1.00  0.00           C  
ATOM   2300  HZ  PHE   139      65.520  59.680  44.800  1.00  0.00           H  
ATOM   2301  CD2 PHE   139      64.690  57.470  42.440  1.00  0.00           C  
ATOM   2302  HD2 PHE   139      64.420  56.420  42.450  1.00  0.00           H  
ATOM   2303  CE2 PHE   139      64.840  58.050  43.660  1.00  0.00           C  
ATOM   2304  HE2 PHE   139      64.620  57.480  44.550  1.00  0.00           H  
ATOM   2305  C   PHE   139      63.290  56.620  38.010  1.00  0.00           C  
ATOM   2306  O   PHE   139      62.570  57.090  37.180  1.00  0.00           O  
ATOM   2307  N   PHE   140      64.140  55.570  37.690  1.00  0.00           N  
ATOM   2308  HN  PHE   140      64.610  55.040  38.400  1.00  0.00           H  
ATOM   2309  CA  PHE   140      64.160  55.240  36.220  1.00  0.00           C  
ATOM   2310  HA  PHE   140      64.290  56.140  35.630  1.00  0.00           H  
ATOM   2311  CB  PHE   140      65.410  54.320  36.030  1.00  0.00           C  
ATOM   2312  HB1 PHE   140      65.310  53.450  36.710  1.00  0.00           H  
ATOM   2313  HB2 PHE   140      66.320  54.930  36.190  1.00  0.00           H  
ATOM   2314  CG  PHE   140      65.630  53.810  34.540  1.00  0.00           C  
ATOM   2315  CD1 PHE   140      65.280  54.550  33.390  1.00  0.00           C  
ATOM   2316  HD1 PHE   140      64.740  55.470  33.560  1.00  0.00           H  
ATOM   2317  CE1 PHE   140      65.590  54.100  32.100  1.00  0.00           C  
ATOM   2318  HE1 PHE   140      65.170  54.700  31.310  1.00  0.00           H  
ATOM   2319  CZ  PHE   140      66.250  52.870  31.900  1.00  0.00           C  
ATOM   2320  HZ  PHE   140      66.300  52.560  30.870  1.00  0.00           H  
ATOM   2321  CD2 PHE   140      66.300  52.580  34.290  1.00  0.00           C  
ATOM   2322  HD2 PHE   140      66.620  52.050  35.170  1.00  0.00           H  
ATOM   2323  CE2 PHE   140      66.620  52.110  33.040  1.00  0.00           C  
ATOM   2324  HE2 PHE   140      67.140  51.170  32.940  1.00  0.00           H  
ATOM   2325  C   PHE   140      62.950  54.410  35.760  1.00  0.00           C  
ATOM   2326  O   PHE   140      62.500  54.700  34.650  1.00  0.00           O  
ATOM   2327  N   PHE   141      62.380  53.450  36.490  1.00  0.00           N  
ATOM   2328  HN  PHE   141      62.700  53.160  37.390  1.00  0.00           H  
ATOM   2329  CA  PHE   141      61.310  52.600  35.920  1.00  0.00           C  
ATOM   2330  HA  PHE   141      61.550  52.340  34.900  1.00  0.00           H  
ATOM   2331  CB  PHE   141      61.160  51.220  36.650  1.00  0.00           C  
ATOM   2332  HB1 PHE   141      60.160  50.770  36.450  1.00  0.00           H  
ATOM   2333  HB2 PHE   141      61.120  51.350  37.750  1.00  0.00           H  
ATOM   2334  CG  PHE   141      62.200  50.130  36.250  1.00  0.00           C  
ATOM   2335  CD1 PHE   141      62.030  48.830  36.780  1.00  0.00           C  
ATOM   2336  HD1 PHE   141      61.150  48.710  37.390  1.00  0.00           H  
ATOM   2337  CE1 PHE   141      63.010  47.840  36.470  1.00  0.00           C  
ATOM   2338  HE1 PHE   141      63.040  46.870  36.940  1.00  0.00           H  
ATOM   2339  CZ  PHE   141      64.000  48.070  35.500  1.00  0.00           C  
ATOM   2340  HZ  PHE   141      64.740  47.340  35.200  1.00  0.00           H  
ATOM   2341  CD2 PHE   141      63.320  50.370  35.420  1.00  0.00           C  
ATOM   2342  HD2 PHE   141      63.590  51.330  35.000  1.00  0.00           H  
ATOM   2343  CE2 PHE   141      64.160  49.330  35.030  1.00  0.00           C  
ATOM   2344  HE2 PHE   141      64.880  49.470  34.230  1.00  0.00           H  
ATOM   2345  C   PHE   141      60.020  53.380  35.930  1.00  0.00           C  
ATOM   2346  O   PHE   141      59.200  53.210  35.050  1.00  0.00           O  
ATOM   2347  N   SER   142      59.800  54.330  36.860  1.00  0.00           N  
ATOM   2348  HN  SER   142      60.420  54.470  37.630  1.00  0.00           H  
ATOM   2349  CA  SER   142      58.790  55.360  36.880  1.00  0.00           C  
ATOM   2350  HA  SER   142      57.860  54.850  36.680  1.00  0.00           H  
ATOM   2351  CB  SER   142      58.730  56.130  38.210  1.00  0.00           C  
ATOM   2352  HB1 SER   142      58.620  55.430  39.070  1.00  0.00           H  
ATOM   2353  HB2 SER   142      57.850  56.800  38.340  1.00  0.00           H  
ATOM   2354  OG  SER   142      59.900  56.920  38.330  1.00  0.00           O  
ATOM   2355  HG1 SER   142      60.060  57.300  39.200  1.00  0.00           H  
ATOM   2356  C   SER   142      58.910  56.350  35.640  1.00  0.00           C  
ATOM   2357  O   SER   142      57.900  56.740  35.070  1.00  0.00           O  
ATOM   2358  N   PHE   143      60.170  56.810  35.190  1.00  0.00           N  
ATOM   2359  HN  PHE   143      61.060  56.810  35.640  1.00  0.00           H  
ATOM   2360  CA  PHE   143      60.300  57.620  34.050  1.00  0.00           C  
ATOM   2361  HA  PHE   143      59.750  58.550  34.110  1.00  0.00           H  
ATOM   2362  CB  PHE   143      61.800  58.020  33.880  1.00  0.00           C  
ATOM   2363  HB1 PHE   143      62.300  57.030  33.860  1.00  0.00           H  
ATOM   2364  HB2 PHE   143      62.210  58.640  34.710  1.00  0.00           H  
ATOM   2365  CG  PHE   143      62.140  58.740  32.630  1.00  0.00           C  
ATOM   2366  CD1 PHE   143      63.000  58.130  31.670  1.00  0.00           C  
ATOM   2367  HD1 PHE   143      63.450  57.160  31.870  1.00  0.00           H  
ATOM   2368  CE1 PHE   143      63.410  58.810  30.520  1.00  0.00           C  
ATOM   2369  HE1 PHE   143      64.000  58.290  29.780  1.00  0.00           H  
ATOM   2370  CZ  PHE   143      62.730  59.990  30.160  1.00  0.00           C  
ATOM   2371  HZ  PHE   143      62.920  60.390  29.170  1.00  0.00           H  
ATOM   2372  CD2 PHE   143      61.590  60.010  32.290  1.00  0.00           C  
ATOM   2373  HD2 PHE   143      60.970  60.500  33.030  1.00  0.00           H  
ATOM   2374  CE2 PHE   143      61.850  60.590  31.060  1.00  0.00           C  
ATOM   2375  HE2 PHE   143      61.280  61.470  30.790  1.00  0.00           H  
ATOM   2376  C   PHE   143      59.820  56.930  32.730  1.00  0.00           C  
ATOM   2377  O   PHE   143      59.220  57.580  31.860  1.00  0.00           O  
ATOM   2378  N   ILE   144      60.150  55.580  32.500  1.00  0.00           N  
ATOM   2379  HN  ILE   144      60.800  55.120  33.100  1.00  0.00           H  
ATOM   2380  CA  ILE   144      59.640  54.770  31.370  1.00  0.00           C  
ATOM   2381  HA  ILE   144      60.060  55.120  30.440  1.00  0.00           H  
ATOM   2382  CB  ILE   144      60.140  53.370  31.610  1.00  0.00           C  
ATOM   2383  HB  ILE   144      60.000  53.150  32.690  1.00  0.00           H  
ATOM   2384  CG2 ILE   144      59.330  52.330  30.770  1.00  0.00           C  
ATOM   2385 HG21 ILE   144      58.320  52.060  31.160  1.00  0.00           H  
ATOM   2386 HG22 ILE   144      59.930  51.390  30.820  1.00  0.00           H  
ATOM   2387 HG23 ILE   144      59.240  52.540  29.690  1.00  0.00           H  
ATOM   2388  CG1 ILE   144      61.620  53.310  31.350  1.00  0.00           C  
ATOM   2389 HG11 ILE   144      61.890  52.330  31.800  1.00  0.00           H  
ATOM   2390 HG12 ILE   144      62.190  54.080  31.910  1.00  0.00           H  
ATOM   2391  CD  ILE   144      62.020  53.390  29.840  1.00  0.00           C  
ATOM   2392  HD1 ILE   144      61.630  52.550  29.230  1.00  0.00           H  
ATOM   2393  HD2 ILE   144      63.120  53.300  29.800  1.00  0.00           H  
ATOM   2394  HD3 ILE   144      61.840  54.380  29.380  1.00  0.00           H  
ATOM   2395  C   ILE   144      58.190  54.830  31.360  1.00  0.00           C  
ATOM   2396  O   ILE   144      57.460  55.040  30.400  1.00  0.00           O  
ATOM   2397  N   TYR   145      57.570  54.710  32.520  1.00  0.00           N  
ATOM   2398  HN  TYR   145      58.170  54.650  33.320  1.00  0.00           H  
ATOM   2399  CA  TYR   145      56.180  54.650  32.820  1.00  0.00           C  
ATOM   2400  HA  TYR   145      55.770  53.910  32.150  1.00  0.00           H  
ATOM   2401  CB  TYR   145      55.990  54.190  34.290  1.00  0.00           C  
ATOM   2402  HB1 TYR   145      56.430  54.940  34.980  1.00  0.00           H  
ATOM   2403  HB2 TYR   145      56.550  53.230  34.400  1.00  0.00           H  
ATOM   2404  CG  TYR   145      54.590  53.890  34.760  1.00  0.00           C  
ATOM   2405  CD1 TYR   145      54.320  53.830  36.160  1.00  0.00           C  
ATOM   2406  HD1 TYR   145      55.120  53.930  36.880  1.00  0.00           H  
ATOM   2407  CE1 TYR   145      53.090  53.350  36.660  1.00  0.00           C  
ATOM   2408  HE1 TYR   145      52.930  53.340  37.730  1.00  0.00           H  
ATOM   2409  CZ  TYR   145      51.980  53.070  35.730  1.00  0.00           C  
ATOM   2410  OH  TYR   145      50.650  52.770  36.250  1.00  0.00           O  
ATOM   2411  HH  TYR   145      50.240  52.330  35.500  1.00  0.00           H  
ATOM   2412  CD2 TYR   145      53.480  53.510  33.880  1.00  0.00           C  
ATOM   2413  HD2 TYR   145      53.660  53.690  32.830  1.00  0.00           H  
ATOM   2414  CE2 TYR   145      52.250  53.180  34.380  1.00  0.00           C  
ATOM   2415  HE2 TYR   145      51.460  53.110  33.640  1.00  0.00           H  
ATOM   2416  C   TYR   145      55.450  55.980  32.590  1.00  0.00           C  
ATOM   2417  O   TYR   145      54.390  55.940  31.960  1.00  0.00           O  
ATOM   2418  N   LEU   146      55.960  57.150  33.040  1.00  0.00           N  
ATOM   2419  HN  LEU   146      56.790  57.120  33.590  1.00  0.00           H  
ATOM   2420  CA  LEU   146      55.410  58.400  32.780  1.00  0.00           C  
ATOM   2421  HA  LEU   146      54.340  58.420  32.830  1.00  0.00           H  
ATOM   2422  CB  LEU   146      56.010  59.450  33.750  1.00  0.00           C  
ATOM   2423  HB1 LEU   146      57.110  59.440  33.600  1.00  0.00           H  
ATOM   2424  HB2 LEU   146      55.740  59.160  34.790  1.00  0.00           H  
ATOM   2425  CG  LEU   146      55.580  60.870  33.400  1.00  0.00           C  
ATOM   2426  HG  LEU   146      55.710  61.330  32.400  1.00  0.00           H  
ATOM   2427  CD1 LEU   146      54.120  60.980  33.730  1.00  0.00           C  
ATOM   2428 HD11 LEU   146      53.960  60.370  34.640  1.00  0.00           H  
ATOM   2429 HD12 LEU   146      53.300  60.770  33.020  1.00  0.00           H  
ATOM   2430 HD13 LEU   146      53.910  61.990  34.160  1.00  0.00           H  
ATOM   2431  CD2 LEU   146      56.510  61.810  34.260  1.00  0.00           C  
ATOM   2432 HD21 LEU   146      57.550  61.580  33.950  1.00  0.00           H  
ATOM   2433 HD22 LEU   146      56.280  61.710  35.340  1.00  0.00           H  
ATOM   2434 HD23 LEU   146      56.170  62.850  34.090  1.00  0.00           H  
ATOM   2435  C   LEU   146      55.610  58.770  31.290  1.00  0.00           C  
ATOM   2436  O   LEU   146      54.710  59.210  30.570  1.00  0.00           O  
ATOM   2437  N   GLY   147      56.750  58.430  30.730  1.00  0.00           N  
ATOM   2438  HN  GLY   147      57.460  58.050  31.320  1.00  0.00           H  
ATOM   2439  CA  GLY   147      57.140  58.540  29.360  1.00  0.00           C  
ATOM   2440  HA1 GLY   147      58.010  57.910  29.230  1.00  0.00           H  
ATOM   2441  HA2 GLY   147      57.400  59.570  29.180  1.00  0.00           H  
ATOM   2442  C   GLY   147      56.100  57.980  28.370  1.00  0.00           C  
ATOM   2443  O   GLY   147      55.510  58.660  27.550  1.00  0.00           O  
ATOM   2444  N   GLU   148      55.800  56.650  28.700  1.00  0.00           N  
ATOM   2445  HN  GLU   148      56.300  56.110  29.360  1.00  0.00           H  
ATOM   2446  CA  GLU   148      54.790  55.860  27.920  1.00  0.00           C  
ATOM   2447  HA  GLU   148      54.790  55.980  26.840  1.00  0.00           H  
ATOM   2448  CB  GLU   148      55.020  54.420  28.100  1.00  0.00           C  
ATOM   2449  HB1 GLU   148      54.100  53.910  27.740  1.00  0.00           H  
ATOM   2450  HB2 GLU   148      55.170  54.220  29.180  1.00  0.00           H  
ATOM   2451  CG  GLU   148      56.310  53.990  27.340  1.00  0.00           C  
ATOM   2452  HG1 GLU   148      56.530  52.900  27.420  1.00  0.00           H  
ATOM   2453  HG2 GLU   148      57.180  54.530  27.770  1.00  0.00           H  
ATOM   2454  CD  GLU   148      56.370  54.190  25.770  1.00  0.00           C  
ATOM   2455  OE1 GLU   148      57.400  54.730  25.380  1.00  0.00           O  
ATOM   2456  OE2 GLU   148      55.440  53.800  25.030  1.00  0.00           O  
ATOM   2457  C   GLU   148      53.340  56.290  28.240  1.00  0.00           C  
ATOM   2458  O   GLU   148      52.400  56.030  27.450  1.00  0.00           O  
ATOM   2459  N   VAL   149      53.110  56.900  29.440  1.00  0.00           N  
ATOM   2460  HN  VAL   149      53.890  56.930  30.050  1.00  0.00           H  
ATOM   2461  CA  VAL   149      51.810  57.620  29.650  1.00  0.00           C  
ATOM   2462  HA  VAL   149      51.110  56.910  29.240  1.00  0.00           H  
ATOM   2463  CB  VAL   149      51.590  58.040  31.090  1.00  0.00           C  
ATOM   2464  HB  VAL   149      52.510  58.540  31.450  1.00  0.00           H  
ATOM   2465  CG1 VAL   149      50.470  59.050  31.360  1.00  0.00           C  
ATOM   2466 HG11 VAL   149      50.600  60.110  31.070  1.00  0.00           H  
ATOM   2467 HG12 VAL   149      50.300  59.110  32.460  1.00  0.00           H  
ATOM   2468 HG13 VAL   149      49.520  58.750  30.870  1.00  0.00           H  
ATOM   2469  CG2 VAL   149      51.340  56.730  31.890  1.00  0.00           C  
ATOM   2470 HG21 VAL   149      50.330  56.770  32.360  1.00  0.00           H  
ATOM   2471 HG22 VAL   149      52.070  56.600  32.720  1.00  0.00           H  
ATOM   2472 HG23 VAL   149      51.370  55.840  31.220  1.00  0.00           H  
ATOM   2473  C   VAL   149      51.590  58.810  28.740  1.00  0.00           C  
ATOM   2474  O   VAL   149      50.540  59.010  28.110  1.00  0.00           O  
ATOM   2475  N   PHE   150      52.620  59.690  28.620  1.00  0.00           N  
ATOM   2476  HN  PHE   150      53.460  59.520  29.130  1.00  0.00           H  
ATOM   2477  CA  PHE   150      52.600  60.880  27.750  1.00  0.00           C  
ATOM   2478  HA  PHE   150      51.640  61.340  27.940  1.00  0.00           H  
ATOM   2479  CB  PHE   150      53.870  61.830  27.940  1.00  0.00           C  
ATOM   2480  HB1 PHE   150      53.800  62.610  27.150  1.00  0.00           H  
ATOM   2481  HB2 PHE   150      54.790  61.210  27.810  1.00  0.00           H  
ATOM   2482  CG  PHE   150      53.870  62.710  29.160  1.00  0.00           C  
ATOM   2483  CD1 PHE   150      52.720  63.430  29.560  1.00  0.00           C  
ATOM   2484  HD1 PHE   150      51.860  63.490  28.910  1.00  0.00           H  
ATOM   2485  CE1 PHE   150      52.730  64.110  30.810  1.00  0.00           C  
ATOM   2486  HE1 PHE   150      51.950  64.810  31.080  1.00  0.00           H  
ATOM   2487  CZ  PHE   150      53.880  64.120  31.570  1.00  0.00           C  
ATOM   2488  HZ  PHE   150      53.930  64.710  32.480  1.00  0.00           H  
ATOM   2489  CD2 PHE   150      54.960  62.680  30.030  1.00  0.00           C  
ATOM   2490  HD2 PHE   150      55.780  62.060  29.680  1.00  0.00           H  
ATOM   2491  CE2 PHE   150      54.970  63.410  31.190  1.00  0.00           C  
ATOM   2492  HE2 PHE   150      55.770  63.430  31.920  1.00  0.00           H  
ATOM   2493  C   PHE   150      52.440  60.550  26.320  1.00  0.00           C  
ATOM   2494  O   PHE   150      51.820  61.330  25.580  1.00  0.00           O  
ATOM   2495  N   LYS   151      53.210  59.540  25.830  1.00  0.00           N  
ATOM   2496  HN  LYS   151      53.770  59.130  26.540  1.00  0.00           H  
ATOM   2497  CA  LYS   151      53.390  58.930  24.490  1.00  0.00           C  
ATOM   2498  HA  LYS   151      53.720  59.720  23.820  1.00  0.00           H  
ATOM   2499  CB  LYS   151      54.500  57.820  24.460  1.00  0.00           C  
ATOM   2500  HB1 LYS   151      54.270  57.190  25.350  1.00  0.00           H  
ATOM   2501  HB2 LYS   151      55.440  58.390  24.590  1.00  0.00           H  
ATOM   2502  CG  LYS   151      54.550  56.950  23.230  1.00  0.00           C  
ATOM   2503  HG1 LYS   151      53.670  56.280  23.180  1.00  0.00           H  
ATOM   2504  HG2 LYS   151      55.400  56.250  23.390  1.00  0.00           H  
ATOM   2505  CD  LYS   151      54.930  57.790  22.040  1.00  0.00           C  
ATOM   2506  HD1 LYS   151      55.820  58.380  22.320  1.00  0.00           H  
ATOM   2507  HD2 LYS   151      54.090  58.450  21.730  1.00  0.00           H  
ATOM   2508  CE  LYS   151      55.120  56.840  20.830  1.00  0.00           C  
ATOM   2509  HE1 LYS   151      55.260  57.430  19.900  1.00  0.00           H  
ATOM   2510  HE2 LYS   151      54.160  56.290  20.760  1.00  0.00           H  
ATOM   2511  NZ  LYS   151      56.200  55.880  20.950  1.00  0.00           N  
ATOM   2512  HZ1 LYS   151      56.860  56.330  21.620  1.00  0.00           H  
ATOM   2513  HZ2 LYS   151      56.640  55.750  20.020  1.00  0.00           H  
ATOM   2514  HZ3 LYS   151      55.790  55.020  21.370  1.00  0.00           H  
ATOM   2515  C   LYS   151      52.030  58.360  24.040  1.00  0.00           C  
ATOM   2516  O   LYS   151      51.540  58.520  22.920  1.00  0.00           O  
ATOM   2517  N   THR   152      51.300  57.690  25.000  1.00  0.00           N  
ATOM   2518  HN  THR   152      51.860  57.600  25.820  1.00  0.00           H  
ATOM   2519  CA  THR   152      50.060  56.910  24.660  1.00  0.00           C  
ATOM   2520  HA  THR   152      50.310  56.220  23.870  1.00  0.00           H  
ATOM   2521  CB  THR   152      49.610  55.970  25.700  1.00  0.00           C  
ATOM   2522  HB  THR   152      49.430  56.560  26.630  1.00  0.00           H  
ATOM   2523  OG1 THR   152      50.510  54.950  25.870  1.00  0.00           O  
ATOM   2524  HG1 THR   152      51.230  55.350  26.370  1.00  0.00           H  
ATOM   2525  CG2 THR   152      48.260  55.330  25.220  1.00  0.00           C  
ATOM   2526 HG21 THR   152      47.460  56.090  25.350  1.00  0.00           H  
ATOM   2527 HG22 THR   152      47.960  54.460  25.840  1.00  0.00           H  
ATOM   2528 HG23 THR   152      48.350  54.990  24.170  1.00  0.00           H  
ATOM   2529  C   THR   152      48.970  57.860  24.220  1.00  0.00           C  
ATOM   2530  O   THR   152      48.290  57.570  23.230  1.00  0.00           O  
ATOM   2531  N   TYR   153      48.870  58.990  24.890  1.00  0.00           N  
ATOM   2532  HN  TYR   153      49.570  59.200  25.570  1.00  0.00           H  
ATOM   2533  CA  TYR   153      47.720  59.910  24.610  1.00  0.00           C  
ATOM   2534  HA  TYR   153      46.900  59.410  24.110  1.00  0.00           H  
ATOM   2535  CB  TYR   153      47.250  60.510  25.950  1.00  0.00           C  
ATOM   2536  HB1 TYR   153      46.410  61.180  25.670  1.00  0.00           H  
ATOM   2537  HB2 TYR   153      48.060  61.050  26.500  1.00  0.00           H  
ATOM   2538  CG  TYR   153      46.760  59.470  26.880  1.00  0.00           C  
ATOM   2539  CD1 TYR   153      45.410  59.060  26.710  1.00  0.00           C  
ATOM   2540  HD1 TYR   153      44.930  59.360  25.790  1.00  0.00           H  
ATOM   2541  CE1 TYR   153      44.770  58.330  27.720  1.00  0.00           C  
ATOM   2542  HE1 TYR   153      43.830  57.810  27.550  1.00  0.00           H  
ATOM   2543  CZ  TYR   153      45.530  58.110  28.960  1.00  0.00           C  
ATOM   2544  OH  TYR   153      44.990  57.420  30.050  1.00  0.00           O  
ATOM   2545  HH  TYR   153      44.170  57.060  29.700  1.00  0.00           H  
ATOM   2546  CD2 TYR   153      47.450  59.100  28.000  1.00  0.00           C  
ATOM   2547  HD2 TYR   153      48.380  59.590  28.240  1.00  0.00           H  
ATOM   2548  CE2 TYR   153      46.840  58.430  29.080  1.00  0.00           C  
ATOM   2549  HE2 TYR   153      47.200  58.180  30.070  1.00  0.00           H  
ATOM   2550  C   TYR   153      48.210  61.090  23.700  1.00  0.00           C  
ATOM   2551  O   TYR   153      47.370  61.930  23.300  1.00  0.00           O  
ATOM   2552  N   ASN   154      49.490  61.200  23.370  1.00  0.00           N  
ATOM   2553  HN  ASN   154      50.090  60.410  23.430  1.00  0.00           H  
ATOM   2554  CA  ASN   154      50.090  62.250  22.570  1.00  0.00           C  
ATOM   2555  HA  ASN   154      51.150  62.110  22.690  1.00  0.00           H  
ATOM   2556  CB  ASN   154      49.680  62.200  21.130  1.00  0.00           C  
ATOM   2557  HB1 ASN   154      50.100  63.070  20.580  1.00  0.00           H  
ATOM   2558  HB2 ASN   154      48.570  62.240  21.040  1.00  0.00           H  
ATOM   2559  CG  ASN   154      50.050  60.880  20.430  1.00  0.00           C  
ATOM   2560  OD1 ASN   154      49.140  60.050  20.350  1.00  0.00           O  
ATOM   2561  ND2 ASN   154      51.210  60.780  19.850  1.00  0.00           N  
ATOM   2562 HD21 ASN   154      51.310  59.990  19.240  1.00  0.00           H  
ATOM   2563 HD22 ASN   154      51.790  61.590  19.880  1.00  0.00           H  
ATOM   2564  C   ASN   154      49.880  63.620  23.160  1.00  0.00           C  
ATOM   2565  O   ASN   154      49.190  64.500  22.620  1.00  0.00           O  
ATOM   2566  N   VAL   155      50.500  63.800  24.330  1.00  0.00           N  
ATOM   2567  HN  VAL   155      50.950  63.050  24.790  1.00  0.00           H  
ATOM   2568  CA  VAL   155      50.550  65.100  25.120  1.00  0.00           C  
ATOM   2569  HA  VAL   155      49.680  65.670  24.850  1.00  0.00           H  
ATOM   2570  CB  VAL   155      50.410  64.830  26.550  1.00  0.00           C  
ATOM   2571  HB  VAL   155      51.310  64.480  27.100  1.00  0.00           H  
ATOM   2572  CG1 VAL   155      50.060  66.200  27.290  1.00  0.00           C  
ATOM   2573 HG11 VAL   155      49.060  66.420  26.870  1.00  0.00           H  
ATOM   2574 HG12 VAL   155      50.760  67.030  27.070  1.00  0.00           H  
ATOM   2575 HG13 VAL   155      50.070  66.090  28.390  1.00  0.00           H  
ATOM   2576  CG2 VAL   155      49.290  63.820  26.800  1.00  0.00           C  
ATOM   2577 HG21 VAL   155      48.510  64.160  26.080  1.00  0.00           H  
ATOM   2578 HG22 VAL   155      48.870  63.940  27.820  1.00  0.00           H  
ATOM   2579 HG23 VAL   155      49.810  62.850  26.680  1.00  0.00           H  
ATOM   2580  C   VAL   155      51.780  65.930  24.900  1.00  0.00           C  
ATOM   2581  O   VAL   155      52.900  65.500  25.160  1.00  0.00           O  
ATOM   2582  N   ALA   156      51.610  67.230  24.600  1.00  0.00           N  
ATOM   2583  HN  ALA   156      50.700  67.620  24.740  1.00  0.00           H  
ATOM   2584  CA  ALA   156      52.750  68.130  24.500  1.00  0.00           C  
ATOM   2585  HA  ALA   156      53.640  67.640  24.130  1.00  0.00           H  
ATOM   2586  CB  ALA   156      52.420  69.380  23.630  1.00  0.00           C  
ATOM   2587  HB1 ALA   156      52.120  69.030  22.620  1.00  0.00           H  
ATOM   2588  HB2 ALA   156      53.330  70.020  23.510  1.00  0.00           H  
ATOM   2589  HB3 ALA   156      51.590  69.920  24.130  1.00  0.00           H  
ATOM   2590  C   ALA   156      53.060  68.590  25.890  1.00  0.00           C  
ATOM   2591  O   ALA   156      52.170  69.100  26.600  1.00  0.00           O  
ATOM   2592  N   VAL   157      54.270  68.330  26.370  1.00  0.00           N  
ATOM   2593  HN  VAL   157      54.980  67.960  25.780  1.00  0.00           H  
ATOM   2594  CA  VAL   157      54.820  68.780  27.640  1.00  0.00           C  
ATOM   2595  HA  VAL   157      54.480  69.800  27.790  1.00  0.00           H  
ATOM   2596  CB  VAL   157      54.250  67.930  28.770  1.00  0.00           C  
ATOM   2597  HB  VAL   157      53.160  68.110  28.810  1.00  0.00           H  
ATOM   2598  CG1 VAL   157      54.430  66.490  28.540  1.00  0.00           C  
ATOM   2599 HG11 VAL   157      54.080  66.180  27.520  1.00  0.00           H  
ATOM   2600 HG12 VAL   157      53.940  65.800  29.260  1.00  0.00           H  
ATOM   2601 HG13 VAL   157      55.500  66.220  28.670  1.00  0.00           H  
ATOM   2602  CG2 VAL   157      54.790  68.410  30.130  1.00  0.00           C  
ATOM   2603 HG21 VAL   157      54.300  67.880  30.970  1.00  0.00           H  
ATOM   2604 HG22 VAL   157      54.700  69.490  30.350  1.00  0.00           H  
ATOM   2605 HG23 VAL   157      55.860  68.150  30.290  1.00  0.00           H  
ATOM   2606  C   VAL   157      56.260  68.790  27.580  1.00  0.00           C  
ATOM   2607  O   VAL   157      56.940  68.030  26.920  1.00  0.00           O  
ATOM   2608  N   ASP   158      56.800  69.780  28.270  1.00  0.00           N  
ATOM   2609  HN  ASP   158      56.200  70.220  28.940  1.00  0.00           H  
ATOM   2610  CA  ASP   158      58.230  70.120  28.230  1.00  0.00           C  
ATOM   2611  HA  ASP   158      58.660  70.310  27.260  1.00  0.00           H  
ATOM   2612  CB  ASP   158      58.330  71.570  28.790  1.00  0.00           C  
ATOM   2613  HB1 ASP   158      57.610  72.230  28.270  1.00  0.00           H  
ATOM   2614  HB2 ASP   158      59.330  72.030  28.620  1.00  0.00           H  
ATOM   2615  CG  ASP   158      58.020  71.590  30.260  1.00  0.00           C  
ATOM   2616  OD1 ASP   158      58.950  71.700  31.130  1.00  0.00           O  
ATOM   2617  OD2 ASP   158      56.850  71.460  30.680  1.00  0.00           O  
ATOM   2618  C   ASP   158      59.050  69.090  28.970  1.00  0.00           C  
ATOM   2619  O   ASP   158      58.680  68.550  30.020  1.00  0.00           O  
ATOM   2620  N   TYR   159      60.190  68.700  28.470  1.00  0.00           N  
ATOM   2621  HN  TYR   159      60.480  69.220  27.670  1.00  0.00           H  
ATOM   2622  CA  TYR   159      61.210  67.850  29.170  1.00  0.00           C  
ATOM   2623  HA  TYR   159      60.750  66.880  29.260  1.00  0.00           H  
ATOM   2624  CB  TYR   159      62.520  67.660  28.360  1.00  0.00           C  
ATOM   2625  HB1 TYR   159      63.270  67.360  29.120  1.00  0.00           H  
ATOM   2626  HB2 TYR   159      62.830  68.600  27.860  1.00  0.00           H  
ATOM   2627  CG  TYR   159      62.490  66.550  27.270  1.00  0.00           C  
ATOM   2628  CD1 TYR   159      62.870  65.220  27.680  1.00  0.00           C  
ATOM   2629  HD1 TYR   159      63.250  65.100  28.680  1.00  0.00           H  
ATOM   2630  CE1 TYR   159      62.920  64.160  26.750  1.00  0.00           C  
ATOM   2631  HE1 TYR   159      63.240  63.160  27.020  1.00  0.00           H  
ATOM   2632  CZ  TYR   159      62.610  64.390  25.390  1.00  0.00           C  
ATOM   2633  OH  TYR   159      62.690  63.320  24.500  1.00  0.00           O  
ATOM   2634  HH  TYR   159      62.390  63.630  23.650  1.00  0.00           H  
ATOM   2635  CD2 TYR   159      62.110  66.700  25.950  1.00  0.00           C  
ATOM   2636  HD2 TYR   159      62.000  67.720  25.620  1.00  0.00           H  
ATOM   2637  CE2 TYR   159      62.260  65.710  25.010  1.00  0.00           C  
ATOM   2638  HE2 TYR   159      62.060  65.930  23.970  1.00  0.00           H  
ATOM   2639  C   TYR   159      61.570  68.240  30.690  1.00  0.00           C  
ATOM   2640  O   TYR   159      61.860  67.350  31.480  1.00  0.00           O  
ATOM   2641  N   ILE   160      61.440  69.550  31.060  1.00  0.00           N  
ATOM   2642  HN  ILE   160      61.000  70.180  30.420  1.00  0.00           H  
ATOM   2643  CA  ILE   160      61.910  70.080  32.330  1.00  0.00           C  
ATOM   2644  HA  ILE   160      62.810  69.500  32.500  1.00  0.00           H  
ATOM   2645  CB  ILE   160      62.170  71.600  32.380  1.00  0.00           C  
ATOM   2646  HB  ILE   160      61.170  72.090  32.450  1.00  0.00           H  
ATOM   2647  CG2 ILE   160      62.840  71.880  33.820  1.00  0.00           C  
ATOM   2648 HG21 ILE   160      62.320  71.390  34.670  1.00  0.00           H  
ATOM   2649 HG22 ILE   160      62.970  72.970  34.000  1.00  0.00           H  
ATOM   2650 HG23 ILE   160      63.860  71.450  33.770  1.00  0.00           H  
ATOM   2651  CG1 ILE   160      63.030  72.090  31.200  1.00  0.00           C  
ATOM   2652 HG11 ILE   160      62.510  71.860  30.240  1.00  0.00           H  
ATOM   2653 HG12 ILE   160      64.020  71.580  31.230  1.00  0.00           H  
ATOM   2654  CD  ILE   160      63.320  73.600  31.160  1.00  0.00           C  
ATOM   2655  HD1 ILE   160      62.390  74.200  31.020  1.00  0.00           H  
ATOM   2656  HD2 ILE   160      64.060  73.840  30.370  1.00  0.00           H  
ATOM   2657  HD3 ILE   160      63.800  73.870  32.130  1.00  0.00           H  
ATOM   2658  C   ILE   160      60.840  69.610  33.420  1.00  0.00           C  
ATOM   2659  O   ILE   160      61.260  69.000  34.420  1.00  0.00           O  
ATOM   2660  N   THR   161      59.590  69.750  33.060  1.00  0.00           N  
ATOM   2661  HN  THR   161      59.310  70.320  32.300  1.00  0.00           H  
ATOM   2662  CA  THR   161      58.390  69.210  33.750  1.00  0.00           C  
ATOM   2663  HA  THR   161      58.410  69.580  34.760  1.00  0.00           H  
ATOM   2664  CB  THR   161      57.060  69.730  33.160  1.00  0.00           C  
ATOM   2665  HB  THR   161      56.950  69.600  32.060  1.00  0.00           H  
ATOM   2666  OG1 THR   161      56.810  71.070  33.400  1.00  0.00           O  
ATOM   2667  HG1 THR   161      56.990  71.500  32.560  1.00  0.00           H  
ATOM   2668  CG2 THR   161      55.820  69.090  33.880  1.00  0.00           C  
ATOM   2669 HG21 THR   161      54.880  69.560  33.510  1.00  0.00           H  
ATOM   2670 HG22 THR   161      55.920  69.250  34.970  1.00  0.00           H  
ATOM   2671 HG23 THR   161      55.770  68.030  33.530  1.00  0.00           H  
ATOM   2672  C   THR   161      58.400  67.770  33.970  1.00  0.00           C  
ATOM   2673  O   THR   161      58.030  67.260  35.030  1.00  0.00           O  
ATOM   2674  N   VAL   162      58.850  66.990  32.930  1.00  0.00           N  
ATOM   2675  HN  VAL   162      59.170  67.420  32.080  1.00  0.00           H  
ATOM   2676  CA  VAL   162      59.010  65.520  33.050  1.00  0.00           C  
ATOM   2677  HA  VAL   162      58.060  65.270  33.500  1.00  0.00           H  
ATOM   2678  CB  VAL   162      59.230  64.920  31.650  1.00  0.00           C  
ATOM   2679  HB  VAL   162      60.200  65.290  31.240  1.00  0.00           H  
ATOM   2680  CG1 VAL   162      59.360  63.380  31.800  1.00  0.00           C  
ATOM   2681 HG11 VAL   162      58.460  62.970  32.300  1.00  0.00           H  
ATOM   2682 HG12 VAL   162      60.210  63.040  32.440  1.00  0.00           H  
ATOM   2683 HG13 VAL   162      59.380  62.830  30.830  1.00  0.00           H  
ATOM   2684  CG2 VAL   162      58.190  65.160  30.580  1.00  0.00           C  
ATOM   2685 HG21 VAL   162      58.310  64.510  29.690  1.00  0.00           H  
ATOM   2686 HG22 VAL   162      58.240  66.240  30.300  1.00  0.00           H  
ATOM   2687 HG23 VAL   162      57.140  65.120  30.940  1.00  0.00           H  
ATOM   2688  C   VAL   162      60.060  65.190  34.050  1.00  0.00           C  
ATOM   2689  O   VAL   162      59.780  64.540  35.040  1.00  0.00           O  
ATOM   2690  N   ALA   163      61.270  65.770  33.960  1.00  0.00           N  
ATOM   2691  HN  ALA   163      61.490  66.410  33.230  1.00  0.00           H  
ATOM   2692  CA  ALA   163      62.310  65.630  34.970  1.00  0.00           C  
ATOM   2693  HA  ALA   163      62.520  64.580  35.030  1.00  0.00           H  
ATOM   2694  CB  ALA   163      63.600  66.290  34.560  1.00  0.00           C  
ATOM   2695  HB1 ALA   163      63.410  67.380  34.510  1.00  0.00           H  
ATOM   2696  HB2 ALA   163      63.890  66.050  33.510  1.00  0.00           H  
ATOM   2697  HB3 ALA   163      64.400  66.090  35.310  1.00  0.00           H  
ATOM   2698  C   ALA   163      61.930  66.110  36.380  1.00  0.00           C  
ATOM   2699  O   ALA   163      62.320  65.430  37.360  1.00  0.00           O  
ATOM   2700  N   LEU   164      61.170  67.180  36.560  1.00  0.00           N  
ATOM   2701  HN  LEU   164      60.790  67.770  35.860  1.00  0.00           H  
ATOM   2702  CA  LEU   164      60.770  67.750  37.850  1.00  0.00           C  
ATOM   2703  HA  LEU   164      61.680  67.760  38.440  1.00  0.00           H  
ATOM   2704  CB  LEU   164      59.960  69.080  37.660  1.00  0.00           C  
ATOM   2705  HB1 LEU   164      59.000  68.940  37.130  1.00  0.00           H  
ATOM   2706  HB2 LEU   164      60.680  69.660  37.040  1.00  0.00           H  
ATOM   2707  CG  LEU   164      59.680  69.900  38.910  1.00  0.00           C  
ATOM   2708  HG  LEU   164      60.300  69.510  39.750  1.00  0.00           H  
ATOM   2709  CD1 LEU   164      60.180  71.360  38.750  1.00  0.00           C  
ATOM   2710 HD11 LEU   164      61.270  71.430  38.550  1.00  0.00           H  
ATOM   2711 HD12 LEU   164      59.960  71.880  39.710  1.00  0.00           H  
ATOM   2712 HD13 LEU   164      59.630  71.690  37.840  1.00  0.00           H  
ATOM   2713  CD2 LEU   164      58.140  69.910  39.320  1.00  0.00           C  
ATOM   2714 HD21 LEU   164      57.530  70.380  38.520  1.00  0.00           H  
ATOM   2715 HD22 LEU   164      57.960  70.550  40.210  1.00  0.00           H  
ATOM   2716 HD23 LEU   164      57.740  68.880  39.420  1.00  0.00           H  
ATOM   2717  C   LEU   164      59.780  66.790  38.510  1.00  0.00           C  
ATOM   2718  O   LEU   164      60.030  66.380  39.640  1.00  0.00           O  
ATOM   2719  N   LEU   165      58.840  66.230  37.740  1.00  0.00           N  
ATOM   2720  HN  LEU   165      58.770  66.480  36.770  1.00  0.00           H  
ATOM   2721  CA  LEU   165      57.800  65.280  38.310  1.00  0.00           C  
ATOM   2722  HA  LEU   165      57.340  65.750  39.160  1.00  0.00           H  
ATOM   2723  CB  LEU   165      56.750  64.890  37.160  1.00  0.00           C  
ATOM   2724  HB1 LEU   165      56.190  63.990  37.470  1.00  0.00           H  
ATOM   2725  HB2 LEU   165      57.420  64.670  36.300  1.00  0.00           H  
ATOM   2726  CG  LEU   165      55.790  66.030  36.770  1.00  0.00           C  
ATOM   2727  HG  LEU   165      56.240  67.050  36.730  1.00  0.00           H  
ATOM   2728  CD1 LEU   165      55.080  65.730  35.460  1.00  0.00           C  
ATOM   2729 HD11 LEU   165      55.910  65.610  34.730  1.00  0.00           H  
ATOM   2730 HD12 LEU   165      54.440  66.550  35.080  1.00  0.00           H  
ATOM   2731 HD13 LEU   165      54.530  64.770  35.500  1.00  0.00           H  
ATOM   2732  CD2 LEU   165      54.710  66.310  37.910  1.00  0.00           C  
ATOM   2733 HD21 LEU   165      54.060  67.050  37.390  1.00  0.00           H  
ATOM   2734 HD22 LEU   165      55.310  66.540  38.810  1.00  0.00           H  
ATOM   2735 HD23 LEU   165      54.060  65.420  38.080  1.00  0.00           H  
ATOM   2736  C   LEU   165      58.500  64.070  38.990  1.00  0.00           C  
ATOM   2737  O   LEU   165      58.300  63.770  40.130  1.00  0.00           O  
ATOM   2738  N   ILE   166      59.390  63.350  38.200  1.00  0.00           N  
ATOM   2739  HN  ILE   166      59.540  63.540  37.230  1.00  0.00           H  
ATOM   2740  CA  ILE   166      60.200  62.220  38.590  1.00  0.00           C  
ATOM   2741  HA  ILE   166      59.580  61.430  38.980  1.00  0.00           H  
ATOM   2742  CB  ILE   166      60.880  61.600  37.420  1.00  0.00           C  
ATOM   2743  HB  ILE   166      61.420  62.430  36.900  1.00  0.00           H  
ATOM   2744  CG2 ILE   166      61.830  60.570  37.890  1.00  0.00           C  
ATOM   2745 HG21 ILE   166      61.940  59.720  37.180  1.00  0.00           H  
ATOM   2746 HG22 ILE   166      61.420  60.070  38.790  1.00  0.00           H  
ATOM   2747 HG23 ILE   166      62.820  60.990  38.150  1.00  0.00           H  
ATOM   2748  CG1 ILE   166      59.870  61.020  36.290  1.00  0.00           C  
ATOM   2749 HG11 ILE   166      60.580  60.740  35.480  1.00  0.00           H  
ATOM   2750 HG12 ILE   166      59.250  61.800  35.800  1.00  0.00           H  
ATOM   2751  CD  ILE   166      59.040  59.860  36.800  1.00  0.00           C  
ATOM   2752  HD1 ILE   166      59.720  59.070  37.180  1.00  0.00           H  
ATOM   2753  HD2 ILE   166      58.420  59.350  36.030  1.00  0.00           H  
ATOM   2754  HD3 ILE   166      58.440  60.300  37.630  1.00  0.00           H  
ATOM   2755  C   ILE   166      61.160  62.540  39.740  1.00  0.00           C  
ATOM   2756  O   ILE   166      61.340  61.730  40.660  1.00  0.00           O  
ATOM   2757  N   TRP   167      61.810  63.680  39.730  1.00  0.00           N  
ATOM   2758  HN  TRP   167      61.690  64.280  38.940  1.00  0.00           H  
ATOM   2759  CA  TRP   167      62.690  64.030  40.850  1.00  0.00           C  
ATOM   2760  HA  TRP   167      63.460  63.290  41.020  1.00  0.00           H  
ATOM   2761  CB  TRP   167      63.320  65.440  40.450  1.00  0.00           C  
ATOM   2762  HB1 TRP   167      62.500  66.020  39.960  1.00  0.00           H  
ATOM   2763  HB2 TRP   167      63.950  65.190  39.570  1.00  0.00           H  
ATOM   2764  CG  TRP   167      64.040  66.340  41.390  1.00  0.00           C  
ATOM   2765  CD1 TRP   167      63.640  67.650  41.760  1.00  0.00           C  
ATOM   2766  HD1 TRP   167      62.770  68.150  41.340  1.00  0.00           H  
ATOM   2767  NE1 TRP   167      64.560  68.150  42.620  1.00  0.00           N  
ATOM   2768  HE1 TRP   167      64.750  69.050  42.950  1.00  0.00           H  
ATOM   2769  CE2 TRP   167      65.500  67.250  42.910  1.00  0.00           C  
ATOM   2770  CD2 TRP   167      65.200  66.070  42.210  1.00  0.00           C  
ATOM   2771  CE3 TRP   167      66.100  65.020  42.350  1.00  0.00           C  
ATOM   2772  HE3 TRP   167      66.040  64.140  41.720  1.00  0.00           H  
ATOM   2773  CZ3 TRP   167      67.180  65.210  43.130  1.00  0.00           C  
ATOM   2774  HZ3 TRP   167      67.930  64.480  43.400  1.00  0.00           H  
ATOM   2775  CZ2 TRP   167      66.610  67.520  43.630  1.00  0.00           C  
ATOM   2776  HZ2 TRP   167      66.810  68.510  44.010  1.00  0.00           H  
ATOM   2777  CH2 TRP   167      67.540  66.460  43.650  1.00  0.00           C  
ATOM   2778  HH2 TRP   167      68.510  66.530  44.120  1.00  0.00           H  
ATOM   2779  C   TRP   167      61.850  64.260  42.140  1.00  0.00           C  
ATOM   2780  O   TRP   167      62.200  63.850  43.230  1.00  0.00           O  
ATOM   2781  N   ASN   168      60.670  64.880  42.010  1.00  0.00           N  
ATOM   2782  HN  ASN   168      60.440  65.290  41.130  1.00  0.00           H  
ATOM   2783  CA  ASN   168      59.750  65.010  43.160  1.00  0.00           C  
ATOM   2784  HA  ASN   168      60.340  65.350  44.000  1.00  0.00           H  
ATOM   2785  CB  ASN   168      58.590  65.970  42.890  1.00  0.00           C  
ATOM   2786  HB1 ASN   168      57.860  65.830  43.710  1.00  0.00           H  
ATOM   2787  HB2 ASN   168      58.060  65.800  41.920  1.00  0.00           H  
ATOM   2788  CG  ASN   168      59.020  67.510  43.030  1.00  0.00           C  
ATOM   2789  OD1 ASN   168      58.630  68.160  44.010  1.00  0.00           O  
ATOM   2790  ND2 ASN   168      59.950  67.910  42.120  1.00  0.00           N  
ATOM   2791 HD21 ASN   168      60.350  68.820  42.050  1.00  0.00           H  
ATOM   2792 HD22 ASN   168      60.100  67.270  41.370  1.00  0.00           H  
ATOM   2793  C   ASN   168      59.200  63.720  43.610  1.00  0.00           C  
ATOM   2794  O   ASN   168      58.950  63.560  44.800  1.00  0.00           O  
ATOM   2795  N   PHE   169      58.770  62.830  42.710  1.00  0.00           N  
ATOM   2796  HN  PHE   169      58.920  62.950  41.730  1.00  0.00           H  
ATOM   2797  CA  PHE   169      58.360  61.560  43.080  1.00  0.00           C  
ATOM   2798  HA  PHE   169      57.600  61.740  43.830  1.00  0.00           H  
ATOM   2799  CB  PHE   169      57.730  60.820  41.780  1.00  0.00           C  
ATOM   2800  HB1 PHE   169      58.460  60.880  40.950  1.00  0.00           H  
ATOM   2801  HB2 PHE   169      56.810  61.410  41.590  1.00  0.00           H  
ATOM   2802  CG  PHE   169      57.260  59.360  41.890  1.00  0.00           C  
ATOM   2803  CD1 PHE   169      58.090  58.290  41.610  1.00  0.00           C  
ATOM   2804  HD1 PHE   169      59.130  58.450  41.360  1.00  0.00           H  
ATOM   2805  CE1 PHE   169      57.600  56.930  41.650  1.00  0.00           C  
ATOM   2806  HE1 PHE   169      58.270  56.120  41.450  1.00  0.00           H  
ATOM   2807  CZ  PHE   169      56.320  56.670  42.190  1.00  0.00           C  
ATOM   2808  HZ  PHE   169      56.000  55.660  42.390  1.00  0.00           H  
ATOM   2809  CD2 PHE   169      55.940  59.040  42.260  1.00  0.00           C  
ATOM   2810  HD2 PHE   169      55.340  59.900  42.510  1.00  0.00           H  
ATOM   2811  CE2 PHE   169      55.490  57.730  42.450  1.00  0.00           C  
ATOM   2812  HE2 PHE   169      54.480  57.590  42.810  1.00  0.00           H  
ATOM   2813  C   PHE   169      59.400  60.680  43.720  1.00  0.00           C  
ATOM   2814  O   PHE   169      59.180  59.830  44.590  1.00  0.00           O  
ATOM   2815  N   GLY   170      60.730  60.680  43.160  1.00  0.00           N  
ATOM   2816  HN  GLY   170      60.850  61.240  42.340  1.00  0.00           H  
ATOM   2817  CA  GLY   170      61.880  59.870  43.620  1.00  0.00           C  
ATOM   2818  HA1 GLY   170      62.740  60.000  42.980  1.00  0.00           H  
ATOM   2819  HA2 GLY   170      61.640  58.820  43.560  1.00  0.00           H  
ATOM   2820  C   GLY   170      62.250  60.300  45.000  1.00  0.00           C  
ATOM   2821  O   GLY   170      62.220  59.500  45.950  1.00  0.00           O  
ATOM   2822  N   VAL   171      62.620  61.540  45.180  1.00  0.00           N  
ATOM   2823  HN  VAL   171      62.540  62.220  44.450  1.00  0.00           H  
ATOM   2824  CA  VAL   171      63.120  62.070  46.470  1.00  0.00           C  
ATOM   2825  HA  VAL   171      63.820  61.370  46.890  1.00  0.00           H  
ATOM   2826  CB  VAL   171      63.980  63.280  46.280  1.00  0.00           C  
ATOM   2827  HB  VAL   171      63.440  64.220  46.030  1.00  0.00           H  
ATOM   2828  CG1 VAL   171      64.780  63.570  47.590  1.00  0.00           C  
ATOM   2829 HG11 VAL   171      64.190  63.940  48.460  1.00  0.00           H  
ATOM   2830 HG12 VAL   171      65.560  64.340  47.400  1.00  0.00           H  
ATOM   2831 HG13 VAL   171      65.300  62.630  47.860  1.00  0.00           H  
ATOM   2832  CG2 VAL   171      64.960  63.110  45.120  1.00  0.00           C  
ATOM   2833 HG21 VAL   171      65.610  64.010  45.060  1.00  0.00           H  
ATOM   2834 HG22 VAL   171      64.510  63.040  44.100  1.00  0.00           H  
ATOM   2835 HG23 VAL   171      65.610  62.220  45.250  1.00  0.00           H  
ATOM   2836  C   VAL   171      62.140  62.280  47.560  1.00  0.00           C  
ATOM   2837  O   VAL   171      62.410  61.980  48.700  1.00  0.00           O  
ATOM   2838  N   VAL   172      60.880  62.650  47.260  1.00  0.00           N  
ATOM   2839  HN  VAL   172      60.590  62.970  46.370  1.00  0.00           H  
ATOM   2840  CA  VAL   172      59.800  62.480  48.280  1.00  0.00           C  
ATOM   2841  HA  VAL   172      60.060  62.820  49.270  1.00  0.00           H  
ATOM   2842  CB  VAL   172      58.550  63.290  47.930  1.00  0.00           C  
ATOM   2843  HB  VAL   172      58.100  62.920  46.990  1.00  0.00           H  
ATOM   2844  CG1 VAL   172      57.620  63.290  49.110  1.00  0.00           C  
ATOM   2845 HG11 VAL   172      56.930  62.430  49.130  1.00  0.00           H  
ATOM   2846 HG12 VAL   172      56.860  64.100  49.010  1.00  0.00           H  
ATOM   2847 HG13 VAL   172      58.170  63.400  50.070  1.00  0.00           H  
ATOM   2848  CG2 VAL   172      59.070  64.760  47.700  1.00  0.00           C  
ATOM   2849 HG21 VAL   172      59.610  65.190  48.570  1.00  0.00           H  
ATOM   2850 HG22 VAL   172      58.200  65.450  47.650  1.00  0.00           H  
ATOM   2851 HG23 VAL   172      59.730  64.860  46.800  1.00  0.00           H  
ATOM   2852  C   VAL   172      59.570  60.950  48.560  1.00  0.00           C  
ATOM   2853  O   VAL   172      59.340  60.550  49.670  1.00  0.00           O  
ATOM   2854  N   GLY   173      59.720  60.120  47.550  1.00  0.00           N  
ATOM   2855  HN  GLY   173      59.920  60.430  46.620  1.00  0.00           H  
ATOM   2856  CA  GLY   173      59.680  58.710  47.820  1.00  0.00           C  
ATOM   2857  HA1 GLY   173      59.830  58.280  46.840  1.00  0.00           H  
ATOM   2858  HA2 GLY   173      58.700  58.390  48.160  1.00  0.00           H  
ATOM   2859  C   GLY   173      60.730  58.210  48.780  1.00  0.00           C  
ATOM   2860  O   GLY   173      60.540  57.480  49.760  1.00  0.00           O  
ATOM   2861  N   MET   174      62.020  58.640  48.490  1.00  0.00           N  
ATOM   2862  HN  MET   174      62.110  59.070  47.590  1.00  0.00           H  
ATOM   2863  CA  MET   174      63.150  58.280  49.300  1.00  0.00           C  
ATOM   2864  HA  MET   174      63.170  57.200  49.390  1.00  0.00           H  
ATOM   2865  CB  MET   174      64.490  58.680  48.540  1.00  0.00           C  
ATOM   2866  HB1 MET   174      65.410  58.570  49.150  1.00  0.00           H  
ATOM   2867  HB2 MET   174      64.320  59.760  48.320  1.00  0.00           H  
ATOM   2868  CG  MET   174      64.810  57.830  47.210  1.00  0.00           C  
ATOM   2869  HG1 MET   174      65.800  58.300  47.010  1.00  0.00           H  
ATOM   2870  HG2 MET   174      64.140  58.170  46.390  1.00  0.00           H  
ATOM   2871  SD  MET   174      64.770  56.010  47.310  1.00  0.00           S  
ATOM   2872  CE  MET   174      66.290  55.920  48.410  1.00  0.00           C  
ATOM   2873  HE1 MET   174      66.220  56.560  49.320  1.00  0.00           H  
ATOM   2874  HE2 MET   174      67.280  55.990  47.900  1.00  0.00           H  
ATOM   2875  HE3 MET   174      66.250  54.860  48.720  1.00  0.00           H  
ATOM   2876  C   MET   174      63.160  58.810  50.730  1.00  0.00           C  
ATOM   2877  O   MET   174      63.460  58.090  51.690  1.00  0.00           O  
ATOM   2878  N   ILE   175      62.740  60.110  50.850  1.00  0.00           N  
ATOM   2879  HN  ILE   175      62.570  60.660  50.040  1.00  0.00           H  
ATOM   2880  CA  ILE   175      62.490  60.780  52.080  1.00  0.00           C  
ATOM   2881  HA  ILE   175      63.310  60.620  52.750  1.00  0.00           H  
ATOM   2882  CB  ILE   175      62.300  62.310  51.920  1.00  0.00           C  
ATOM   2883  HB  ILE   175      61.760  62.550  50.990  1.00  0.00           H  
ATOM   2884  CG2 ILE   175      61.590  62.920  53.150  1.00  0.00           C  
ATOM   2885 HG21 ILE   175      61.600  64.030  53.240  1.00  0.00           H  
ATOM   2886 HG22 ILE   175      62.060  62.460  54.040  1.00  0.00           H  
ATOM   2887 HG23 ILE   175      60.530  62.560  53.130  1.00  0.00           H  
ATOM   2888  CG1 ILE   175      63.720  62.990  51.800  1.00  0.00           C  
ATOM   2889 HG11 ILE   175      64.240  62.410  51.000  1.00  0.00           H  
ATOM   2890 HG12 ILE   175      64.230  62.850  52.780  1.00  0.00           H  
ATOM   2891  CD  ILE   175      63.560  64.420  51.300  1.00  0.00           C  
ATOM   2892  HD1 ILE   175      62.670  64.570  50.660  1.00  0.00           H  
ATOM   2893  HD2 ILE   175      64.390  64.850  50.700  1.00  0.00           H  
ATOM   2894  HD3 ILE   175      63.410  65.030  52.220  1.00  0.00           H  
ATOM   2895  C   ILE   175      61.320  60.090  52.860  1.00  0.00           C  
ATOM   2896  O   ILE   175      61.390  59.800  54.060  1.00  0.00           O  
ATOM   2897  N   SER   176      60.170  59.760  52.160  1.00  0.00           N  
ATOM   2898  HN  SER   176      59.970  59.930  51.200  1.00  0.00           H  
ATOM   2899  CA  SER   176      59.090  59.150  52.870  1.00  0.00           C  
ATOM   2900  HA  SER   176      58.950  59.760  53.750  1.00  0.00           H  
ATOM   2901  CB  SER   176      57.780  59.030  52.020  1.00  0.00           C  
ATOM   2902  HB1 SER   176      57.070  58.450  52.640  1.00  0.00           H  
ATOM   2903  HB2 SER   176      57.890  58.350  51.150  1.00  0.00           H  
ATOM   2904  OG  SER   176      57.180  60.230  51.620  1.00  0.00           O  
ATOM   2905  HG1 SER   176      57.890  60.690  51.150  1.00  0.00           H  
ATOM   2906  C   SER   176      59.330  57.720  53.380  1.00  0.00           C  
ATOM   2907  O   SER   176      58.860  57.310  54.400  1.00  0.00           O  
ATOM   2908  N   ILE   177      60.050  56.870  52.620  1.00  0.00           N  
ATOM   2909  HN  ILE   177      60.470  57.170  51.770  1.00  0.00           H  
ATOM   2910  CA  ILE   177      60.170  55.420  52.940  1.00  0.00           C  
ATOM   2911  HA  ILE   177      59.340  55.040  53.510  1.00  0.00           H  
ATOM   2912  CB  ILE   177      60.150  54.650  51.620  1.00  0.00           C  
ATOM   2913  HB  ILE   177      60.960  55.040  50.960  1.00  0.00           H  
ATOM   2914  CG2 ILE   177      60.260  53.090  51.880  1.00  0.00           C  
ATOM   2915 HG21 ILE   177      60.230  52.630  50.870  1.00  0.00           H  
ATOM   2916 HG22 ILE   177      59.370  52.720  52.440  1.00  0.00           H  
ATOM   2917 HG23 ILE   177      61.170  52.740  52.400  1.00  0.00           H  
ATOM   2918  CG1 ILE   177      58.820  54.860  50.860  1.00  0.00           C  
ATOM   2919 HG11 ILE   177      58.450  55.900  50.850  1.00  0.00           H  
ATOM   2920 HG12 ILE   177      58.010  54.320  51.400  1.00  0.00           H  
ATOM   2921  CD  ILE   177      59.000  54.470  49.380  1.00  0.00           C  
ATOM   2922  HD1 ILE   177      59.340  53.420  49.240  1.00  0.00           H  
ATOM   2923  HD2 ILE   177      59.660  55.210  48.880  1.00  0.00           H  
ATOM   2924  HD3 ILE   177      57.960  54.670  49.040  1.00  0.00           H  
ATOM   2925  C   ILE   177      61.410  55.160  53.680  1.00  0.00           C  
ATOM   2926  O   ILE   177      61.470  54.580  54.750  1.00  0.00           O  
ATOM   2927  N   HSD   178      62.610  55.640  53.190  1.00  0.00           N  
ATOM   2928  HN  HSD   178      62.730  56.300  52.450  1.00  0.00           H  
ATOM   2929  CA  HSD   178      63.890  55.350  53.800  1.00  0.00           C  
ATOM   2930  HA  HSD   178      63.800  54.360  54.220  1.00  0.00           H  
ATOM   2931  CB  HSD   178      65.050  55.160  52.720  1.00  0.00           C  
ATOM   2932  HB1 HSD   178      66.010  54.790  53.140  1.00  0.00           H  
ATOM   2933  HB2 HSD   178      65.330  56.120  52.230  1.00  0.00           H  
ATOM   2934  ND1 HSD   178      64.890  52.840  51.790  1.00  0.00           N  
ATOM   2935  HD1 HSD   178      65.360  52.460  52.580  1.00  0.00           H  
ATOM   2936  CG  HSD   178      64.630  54.150  51.700  1.00  0.00           C  
ATOM   2937  CE1 HSD   178      64.360  52.200  50.760  1.00  0.00           C  
ATOM   2938  HE1 HSD   178      64.600  51.210  50.390  1.00  0.00           H  
ATOM   2939  NE2 HSD   178      63.750  53.050  49.930  1.00  0.00           N  
ATOM   2940  CD2 HSD   178      63.950  54.260  50.480  1.00  0.00           C  
ATOM   2941  HD2 HSD   178      63.370  55.080  50.080  1.00  0.00           H  
ATOM   2942  C   HSD   178      64.240  56.420  54.800  1.00  0.00           C  
ATOM   2943  O   HSD   178      65.410  56.640  55.250  1.00  0.00           O  
ATOM   2944  N   TRP   179      63.190  57.230  55.250  1.00  0.00           N  
ATOM   2945  HN  TRP   179      62.340  57.270  54.730  1.00  0.00           H  
ATOM   2946  CA  TRP   179      63.350  58.180  56.420  1.00  0.00           C  
ATOM   2947  HA  TRP   179      64.090  57.700  57.050  1.00  0.00           H  
ATOM   2948  CB  TRP   179      63.960  59.490  55.990  1.00  0.00           C  
ATOM   2949  HB1 TRP   179      63.430  59.950  55.130  1.00  0.00           H  
ATOM   2950  HB2 TRP   179      64.950  59.220  55.550  1.00  0.00           H  
ATOM   2951  CG  TRP   179      64.230  60.520  57.030  1.00  0.00           C  
ATOM   2952  CD1 TRP   179      65.400  60.550  57.810  1.00  0.00           C  
ATOM   2953  HD1 TRP   179      66.190  59.810  57.820  1.00  0.00           H  
ATOM   2954  NE1 TRP   179      65.390  61.680  58.600  1.00  0.00           N  
ATOM   2955  HE1 TRP   179      66.090  62.040  59.180  1.00  0.00           H  
ATOM   2956  CE2 TRP   179      64.140  62.230  58.570  1.00  0.00           C  
ATOM   2957  CD2 TRP   179      63.490  61.660  57.440  1.00  0.00           C  
ATOM   2958  CE3 TRP   179      62.220  62.110  57.110  1.00  0.00           C  
ATOM   2959  HE3 TRP   179      61.680  61.580  56.340  1.00  0.00           H  
ATOM   2960  CZ3 TRP   179      61.740  63.180  57.760  1.00  0.00           C  
ATOM   2961  HZ3 TRP   179      60.770  63.620  57.630  1.00  0.00           H  
ATOM   2962  CZ2 TRP   179      63.720  63.420  59.120  1.00  0.00           C  
ATOM   2963  HZ2 TRP   179      64.300  63.930  59.880  1.00  0.00           H  
ATOM   2964  CH2 TRP   179      62.450  63.830  58.750  1.00  0.00           C  
ATOM   2965  HH2 TRP   179      62.000  64.650  59.290  1.00  0.00           H  
ATOM   2966  C   TRP   179      62.020  58.240  57.220  1.00  0.00           C  
ATOM   2967  O   TRP   179      61.870  57.570  58.270  1.00  0.00           O  
ATOM   2968  N   LYS   180      60.940  58.880  56.710  1.00  0.00           N  
ATOM   2969  HN  LYS   180      60.980  59.370  55.840  1.00  0.00           H  
ATOM   2970  CA  LYS   180      59.670  59.080  57.320  1.00  0.00           C  
ATOM   2971  HA  LYS   180      59.220  58.100  57.400  1.00  0.00           H  
ATOM   2972  CB  LYS   180      59.750  59.560  58.790  1.00  0.00           C  
ATOM   2973  HB1 LYS   180      60.310  60.520  58.880  1.00  0.00           H  
ATOM   2974  HB2 LYS   180      60.500  58.970  59.370  1.00  0.00           H  
ATOM   2975  CG  LYS   180      58.370  59.560  59.600  1.00  0.00           C  
ATOM   2976  HG1 LYS   180      57.700  60.350  59.180  1.00  0.00           H  
ATOM   2977  HG2 LYS   180      58.650  59.940  60.610  1.00  0.00           H  
ATOM   2978  CD  LYS   180      57.430  58.330  59.790  1.00  0.00           C  
ATOM   2979  HD1 LYS   180      56.980  58.050  58.820  1.00  0.00           H  
ATOM   2980  HD2 LYS   180      56.590  58.710  60.400  1.00  0.00           H  
ATOM   2981  CE  LYS   180      58.020  57.020  60.340  1.00  0.00           C  
ATOM   2982  HE1 LYS   180      58.740  57.020  61.190  1.00  0.00           H  
ATOM   2983  HE2 LYS   180      58.510  56.490  59.500  1.00  0.00           H  
ATOM   2984  NZ  LYS   180      56.970  56.100  60.680  1.00  0.00           N  
ATOM   2985  HZ1 LYS   180      56.280  56.500  61.350  1.00  0.00           H  
ATOM   2986  HZ2 LYS   180      57.300  55.210  61.110  1.00  0.00           H  
ATOM   2987  HZ3 LYS   180      56.380  55.940  59.840  1.00  0.00           H  
ATOM   2988  C   LYS   180      58.650  59.960  56.650  1.00  0.00           C  
ATOM   2989  O   LYS   180      58.960  61.100  56.330  1.00  0.00           O  
ATOM   2990  N   GLY   181      57.400  59.540  56.550  1.00  0.00           N  
ATOM   2991  HN  GLY   181      57.160  58.610  56.820  1.00  0.00           H  
ATOM   2992  CA  GLY   181      56.360  60.400  56.050  1.00  0.00           C  
ATOM   2993  HA1 GLY   181      56.200  60.170  55.000  1.00  0.00           H  
ATOM   2994  HA2 GLY   181      56.640  61.420  56.290  1.00  0.00           H  
ATOM   2995  C   GLY   181      55.040  60.020  56.710  1.00  0.00           C  
ATOM   2996  O   GLY   181      55.100  59.160  57.600  1.00  0.00           O  
ATOM   2997  N   PRO   182      53.870  60.620  56.330  1.00  0.00           N  
ATOM   2998  CD  PRO   182      53.940  61.860  55.620  1.00  0.00           C  
ATOM   2999  HD1 PRO   182      54.380  61.580  54.640  1.00  0.00           H  
ATOM   3000  HD2 PRO   182      54.600  62.600  56.130  1.00  0.00           H  
ATOM   3001  CA  PRO   182      52.550  60.110  56.540  1.00  0.00           C  
ATOM   3002  HA  PRO   182      52.300  60.280  57.580  1.00  0.00           H  
ATOM   3003  CB  PRO   182      51.660  60.920  55.570  1.00  0.00           C  
ATOM   3004  HB1 PRO   182      50.700  61.160  56.080  1.00  0.00           H  
ATOM   3005  HB2 PRO   182      51.500  60.460  54.570  1.00  0.00           H  
ATOM   3006  CG  PRO   182      52.520  62.270  55.410  1.00  0.00           C  
ATOM   3007  HG1 PRO   182      52.290  62.670  54.400  1.00  0.00           H  
ATOM   3008  HG2 PRO   182      52.220  63.040  56.150  1.00  0.00           H  
ATOM   3009  C   PRO   182      52.410  58.610  56.260  1.00  0.00           C  
ATOM   3010  O   PRO   182      52.700  58.170  55.140  1.00  0.00           O  
ATOM   3011  N   LEU   183      51.880  57.800  57.190  1.00  0.00           N  
ATOM   3012  HN  LEU   183      51.520  58.220  58.020  1.00  0.00           H  
ATOM   3013  CA  LEU   183      51.470  56.360  57.010  1.00  0.00           C  
ATOM   3014  HA  LEU   183      52.370  55.760  56.950  1.00  0.00           H  
ATOM   3015  CB  LEU   183      50.690  55.850  58.280  1.00  0.00           C  
ATOM   3016  HB1 LEU   183      49.850  56.550  58.450  1.00  0.00           H  
ATOM   3017  HB2 LEU   183      51.240  55.890  59.250  1.00  0.00           H  
ATOM   3018  CG  LEU   183      50.130  54.400  58.130  1.00  0.00           C  
ATOM   3019  HG  LEU   183      49.420  54.310  57.280  1.00  0.00           H  
ATOM   3020  CD1 LEU   183      51.260  53.370  57.890  1.00  0.00           C  
ATOM   3021 HD11 LEU   183      51.930  53.510  58.760  1.00  0.00           H  
ATOM   3022 HD12 LEU   183      51.820  53.670  56.980  1.00  0.00           H  
ATOM   3023 HD13 LEU   183      50.900  52.330  57.710  1.00  0.00           H  
ATOM   3024  CD2 LEU   183      49.320  54.020  59.310  1.00  0.00           C  
ATOM   3025 HD21 LEU   183      50.010  53.770  60.150  1.00  0.00           H  
ATOM   3026 HD22 LEU   183      48.710  53.120  59.100  1.00  0.00           H  
ATOM   3027 HD23 LEU   183      48.610  54.810  59.650  1.00  0.00           H  
ATOM   3028  C   LEU   183      50.760  55.940  55.740  1.00  0.00           C  
ATOM   3029  O   LEU   183      51.170  55.020  55.020  1.00  0.00           O  
ATOM   3030  N   ARG   184      49.810  56.770  55.260  1.00  0.00           N  
ATOM   3031  HN  ARG   184      49.540  57.600  55.740  1.00  0.00           H  
ATOM   3032  CA  ARG   184      49.100  56.460  54.090  1.00  0.00           C  
ATOM   3033  HA  ARG   184      48.950  55.400  53.980  1.00  0.00           H  
ATOM   3034  CB  ARG   184      47.740  57.150  54.110  1.00  0.00           C  
ATOM   3035  HB1 ARG   184      47.160  56.930  53.190  1.00  0.00           H  
ATOM   3036  HB2 ARG   184      47.840  58.250  54.200  1.00  0.00           H  
ATOM   3037  CG  ARG   184      46.840  56.760  55.300  1.00  0.00           C  
ATOM   3038  HG1 ARG   184      45.790  57.040  55.040  1.00  0.00           H  
ATOM   3039  HG2 ARG   184      47.080  57.310  56.230  1.00  0.00           H  
ATOM   3040  CD  ARG   184      46.690  55.260  55.510  1.00  0.00           C  
ATOM   3041  HD1 ARG   184      47.600  54.770  55.930  1.00  0.00           H  
ATOM   3042  HD2 ARG   184      46.500  54.780  54.520  1.00  0.00           H  
ATOM   3043  NE  ARG   184      45.610  54.910  56.410  1.00  0.00           N  
ATOM   3044  HE  ARG   184      45.160  55.600  56.980  1.00  0.00           H  
ATOM   3045  CZ  ARG   184      45.210  53.660  56.790  1.00  0.00           C  
ATOM   3046  NH1 ARG   184      45.770  52.620  56.240  1.00  0.00           N  
ATOM   3047 HH11 ARG   184      46.480  52.830  55.570  1.00  0.00           H  
ATOM   3048 HH12 ARG   184      45.870  51.820  56.830  1.00  0.00           H  
ATOM   3049  NH2 ARG   184      44.240  53.510  57.670  1.00  0.00           N  
ATOM   3050 HH21 ARG   184      43.940  54.250  58.290  1.00  0.00           H  
ATOM   3051 HH22 ARG   184      43.980  52.570  57.900  1.00  0.00           H  
ATOM   3052  C   ARG   184      49.830  56.970  52.800  1.00  0.00           C  
ATOM   3053  O   ARG   184      49.480  56.750  51.650  1.00  0.00           O  
ATOM   3054  N   LEU   185      50.870  57.750  52.970  1.00  0.00           N  
ATOM   3055  HN  LEU   185      51.170  57.960  53.900  1.00  0.00           H  
ATOM   3056  CA  LEU   185      51.590  58.300  51.800  1.00  0.00           C  
ATOM   3057  HA  LEU   185      50.980  58.460  50.930  1.00  0.00           H  
ATOM   3058  CB  LEU   185      52.400  59.530  52.110  1.00  0.00           C  
ATOM   3059  HB1 LEU   185      53.170  59.340  52.890  1.00  0.00           H  
ATOM   3060  HB2 LEU   185      51.700  60.330  52.450  1.00  0.00           H  
ATOM   3061  CG  LEU   185      53.180  60.130  50.810  1.00  0.00           C  
ATOM   3062  HG  LEU   185      54.140  59.580  50.740  1.00  0.00           H  
ATOM   3063  CD1 LEU   185      52.570  60.020  49.440  1.00  0.00           C  
ATOM   3064 HD11 LEU   185      52.230  58.970  49.260  1.00  0.00           H  
ATOM   3065 HD12 LEU   185      53.250  60.270  48.610  1.00  0.00           H  
ATOM   3066 HD13 LEU   185      51.640  60.620  49.330  1.00  0.00           H  
ATOM   3067  CD2 LEU   185      53.480  61.590  50.880  1.00  0.00           C  
ATOM   3068 HD21 LEU   185      54.180  61.720  51.740  1.00  0.00           H  
ATOM   3069 HD22 LEU   185      52.580  62.220  51.010  1.00  0.00           H  
ATOM   3070 HD23 LEU   185      54.080  61.960  50.020  1.00  0.00           H  
ATOM   3071  C   LEU   185      52.590  57.260  51.460  1.00  0.00           C  
ATOM   3072  O   LEU   185      52.820  56.870  50.330  1.00  0.00           O  
ATOM   3073  N   GLN   186      53.150  56.560  52.480  1.00  0.00           N  
ATOM   3074  HN  GLN   186      53.050  56.990  53.370  1.00  0.00           H  
ATOM   3075  CA  GLN   186      53.980  55.440  52.400  1.00  0.00           C  
ATOM   3076  HA  GLN   186      54.860  55.660  51.830  1.00  0.00           H  
ATOM   3077  CB  GLN   186      54.600  54.990  53.850  1.00  0.00           C  
ATOM   3078  HB1 GLN   186      55.180  54.050  53.740  1.00  0.00           H  
ATOM   3079  HB2 GLN   186      53.700  54.800  54.490  1.00  0.00           H  
ATOM   3080  CG  GLN   186      55.440  56.060  54.580  1.00  0.00           C  
ATOM   3081  HG1 GLN   186      54.900  57.030  54.620  1.00  0.00           H  
ATOM   3082  HG2 GLN   186      56.260  56.320  53.880  1.00  0.00           H  
ATOM   3083  CD  GLN   186      55.880  55.530  55.910  1.00  0.00           C  
ATOM   3084  OE1 GLN   186      55.190  54.780  56.590  1.00  0.00           O  
ATOM   3085  NE2 GLN   186      57.130  55.780  56.280  1.00  0.00           N  
ATOM   3086 HE21 GLN   186      57.330  55.210  57.070  1.00  0.00           H  
ATOM   3087 HE22 GLN   186      57.800  56.230  55.680  1.00  0.00           H  
ATOM   3088  C   GLN   186      53.330  54.240  51.770  1.00  0.00           C  
ATOM   3089  O   GLN   186      53.980  53.540  50.970  1.00  0.00           O  
ATOM   3090  N   GLN   187      52.070  53.970  52.290  1.00  0.00           N  
ATOM   3091  HN  GLN   187      51.800  54.460  53.120  1.00  0.00           H  
ATOM   3092  CA  GLN   187      51.240  52.890  51.770  1.00  0.00           C  
ATOM   3093  HA  GLN   187      51.790  51.970  51.790  1.00  0.00           H  
ATOM   3094  CB  GLN   187      50.010  52.730  52.700  1.00  0.00           C  
ATOM   3095  HB1 GLN   187      49.310  52.140  52.080  1.00  0.00           H  
ATOM   3096  HB2 GLN   187      49.620  53.760  52.840  1.00  0.00           H  
ATOM   3097  CG  GLN   187      50.340  52.020  54.040  1.00  0.00           C  
ATOM   3098  HG1 GLN   187      51.120  52.600  54.580  1.00  0.00           H  
ATOM   3099  HG2 GLN   187      50.710  50.980  53.950  1.00  0.00           H  
ATOM   3100  CD  GLN   187      48.970  51.990  54.880  1.00  0.00           C  
ATOM   3101  OE1 GLN   187      48.030  52.690  54.590  1.00  0.00           O  
ATOM   3102  NE2 GLN   187      48.900  51.170  55.930  1.00  0.00           N  
ATOM   3103 HE21 GLN   187      48.020  51.030  56.380  1.00  0.00           H  
ATOM   3104 HE22 GLN   187      49.650  50.610  56.290  1.00  0.00           H  
ATOM   3105  C   GLN   187      50.900  53.130  50.260  1.00  0.00           C  
ATOM   3106  O   GLN   187      51.170  52.200  49.510  1.00  0.00           O  
ATOM   3107  N   ALA   188      50.510  54.320  49.860  1.00  0.00           N  
ATOM   3108  HN  ALA   188      50.280  55.010  50.550  1.00  0.00           H  
ATOM   3109  CA  ALA   188      50.390  54.690  48.460  1.00  0.00           C  
ATOM   3110  HA  ALA   188      49.650  54.110  47.940  1.00  0.00           H  
ATOM   3111  CB  ALA   188      49.970  56.170  48.530  1.00  0.00           C  
ATOM   3112  HB1 ALA   188      50.840  56.800  48.810  1.00  0.00           H  
ATOM   3113  HB2 ALA   188      49.180  56.340  49.290  1.00  0.00           H  
ATOM   3114  HB3 ALA   188      49.740  56.600  47.530  1.00  0.00           H  
ATOM   3115  C   ALA   188      51.660  54.500  47.640  1.00  0.00           C  
ATOM   3116  O   ALA   188      51.640  53.950  46.520  1.00  0.00           O  
ATOM   3117  N   TYR   189      52.850  54.900  48.190  1.00  0.00           N  
ATOM   3118  HN  TYR   189      52.880  55.500  48.990  1.00  0.00           H  
ATOM   3119  CA  TYR   189      54.100  54.850  47.450  1.00  0.00           C  
ATOM   3120  HA  TYR   189      54.020  55.310  46.480  1.00  0.00           H  
ATOM   3121  CB  TYR   189      55.180  55.620  48.250  1.00  0.00           C  
ATOM   3122  HB1 TYR   189      56.110  55.010  48.300  1.00  0.00           H  
ATOM   3123  HB2 TYR   189      54.900  55.720  49.320  1.00  0.00           H  
ATOM   3124  CG  TYR   189      55.490  56.890  47.750  1.00  0.00           C  
ATOM   3125  CD1 TYR   189      56.030  56.860  46.430  1.00  0.00           C  
ATOM   3126  HD1 TYR   189      56.170  55.920  45.900  1.00  0.00           H  
ATOM   3127  CE1 TYR   189      56.550  58.080  45.980  1.00  0.00           C  
ATOM   3128  HE1 TYR   189      57.010  58.000  45.000  1.00  0.00           H  
ATOM   3129  CZ  TYR   189      56.360  59.250  46.690  1.00  0.00           C  
ATOM   3130  OH  TYR   189      56.850  60.420  46.080  1.00  0.00           O  
ATOM   3131  HH  TYR   189      57.660  60.170  45.630  1.00  0.00           H  
ATOM   3132  CD2 TYR   189      55.290  58.080  48.450  1.00  0.00           C  
ATOM   3133  HD2 TYR   189      54.760  57.920  49.370  1.00  0.00           H  
ATOM   3134  CE2 TYR   189      55.720  59.250  47.940  1.00  0.00           C  
ATOM   3135  HE2 TYR   189      55.690  60.140  48.540  1.00  0.00           H  
ATOM   3136  C   TYR   189      54.600  53.340  47.200  1.00  0.00           C  
ATOM   3137  O   TYR   189      55.160  53.020  46.130  1.00  0.00           O  
ATOM   3138  N   LEU   190      54.240  52.490  48.270  1.00  0.00           N  
ATOM   3139  HN  LEU   190      53.690  52.770  49.060  1.00  0.00           H  
ATOM   3140  CA  LEU   190      54.610  51.130  48.230  1.00  0.00           C  
ATOM   3141  HA  LEU   190      55.630  51.080  47.890  1.00  0.00           H  
ATOM   3142  CB  LEU   190      54.500  50.550  49.660  1.00  0.00           C  
ATOM   3143  HB1 LEU   190      54.480  49.450  49.800  1.00  0.00           H  
ATOM   3144  HB2 LEU   190      53.700  51.010  50.270  1.00  0.00           H  
ATOM   3145  CG  LEU   190      55.730  50.950  50.490  1.00  0.00           C  
ATOM   3146  HG  LEU   190      55.940  52.040  50.360  1.00  0.00           H  
ATOM   3147  CD1 LEU   190      55.510  50.640  51.970  1.00  0.00           C  
ATOM   3148 HD11 LEU   190      55.330  49.570  52.180  1.00  0.00           H  
ATOM   3149 HD12 LEU   190      54.630  51.190  52.350  1.00  0.00           H  
ATOM   3150 HD13 LEU   190      56.430  50.990  52.500  1.00  0.00           H  
ATOM   3151  CD2 LEU   190      57.020  50.240  49.990  1.00  0.00           C  
ATOM   3152 HD21 LEU   190      57.840  50.910  50.340  1.00  0.00           H  
ATOM   3153 HD22 LEU   190      57.010  50.230  48.870  1.00  0.00           H  
ATOM   3154 HD23 LEU   190      57.020  49.210  50.400  1.00  0.00           H  
ATOM   3155  C   LEU   190      53.720  50.280  47.290  1.00  0.00           C  
ATOM   3156  O   LEU   190      54.270  49.450  46.570  1.00  0.00           O  
ATOM   3157  N   ILE   191      52.380  50.640  47.170  1.00  0.00           N  
ATOM   3158  HN  ILE   191      52.050  51.340  47.810  1.00  0.00           H  
ATOM   3159  CA  ILE   191      51.420  50.250  46.190  1.00  0.00           C  
ATOM   3160  HA  ILE   191      51.530  49.180  46.080  1.00  0.00           H  
ATOM   3161  CB  ILE   191      49.950  50.760  46.300  1.00  0.00           C  
ATOM   3162  HB  ILE   191      49.840  51.830  46.590  1.00  0.00           H  
ATOM   3163  CG2 ILE   191      49.120  50.570  45.040  1.00  0.00           C  
ATOM   3164 HG21 ILE   191      49.260  49.480  44.860  1.00  0.00           H  
ATOM   3165 HG22 ILE   191      49.370  51.160  44.140  1.00  0.00           H  
ATOM   3166 HG23 ILE   191      48.030  50.680  45.210  1.00  0.00           H  
ATOM   3167  CG1 ILE   191      49.330  49.900  47.470  1.00  0.00           C  
ATOM   3168 HG11 ILE   191      50.030  49.840  48.330  1.00  0.00           H  
ATOM   3169 HG12 ILE   191      49.090  48.860  47.170  1.00  0.00           H  
ATOM   3170  CD  ILE   191      48.010  50.580  47.950  1.00  0.00           C  
ATOM   3171  HD1 ILE   191      48.160  51.660  48.160  1.00  0.00           H  
ATOM   3172  HD2 ILE   191      47.660  50.060  48.870  1.00  0.00           H  
ATOM   3173  HD3 ILE   191      47.260  50.500  47.130  1.00  0.00           H  
ATOM   3174  C   ILE   191      51.990  50.770  44.840  1.00  0.00           C  
ATOM   3175  O   ILE   191      52.000  49.970  43.910  1.00  0.00           O  
ATOM   3176  N   MET   192      52.570  52.010  44.740  1.00  0.00           N  
ATOM   3177  HN  MET   192      52.280  52.700  45.390  1.00  0.00           H  
ATOM   3178  CA  MET   192      53.190  52.450  43.470  1.00  0.00           C  
ATOM   3179  HA  MET   192      52.380  52.240  42.790  1.00  0.00           H  
ATOM   3180  CB  MET   192      53.430  53.940  43.410  1.00  0.00           C  
ATOM   3181  HB1 MET   192      54.000  53.970  42.460  1.00  0.00           H  
ATOM   3182  HB2 MET   192      54.110  54.210  44.240  1.00  0.00           H  
ATOM   3183  CG  MET   192      52.130  54.820  43.240  1.00  0.00           C  
ATOM   3184  HG1 MET   192      52.440  55.870  43.400  1.00  0.00           H  
ATOM   3185  HG2 MET   192      51.400  54.410  43.970  1.00  0.00           H  
ATOM   3186  SD  MET   192      51.360  54.530  41.600  1.00  0.00           S  
ATOM   3187  CE  MET   192      52.550  55.520  40.580  1.00  0.00           C  
ATOM   3188  HE1 MET   192      52.130  55.430  39.560  1.00  0.00           H  
ATOM   3189  HE2 MET   192      53.620  55.210  40.530  1.00  0.00           H  
ATOM   3190  HE3 MET   192      52.540  56.600  40.850  1.00  0.00           H  
ATOM   3191  C   MET   192      54.360  51.630  42.940  1.00  0.00           C  
ATOM   3192  O   MET   192      54.430  51.350  41.740  1.00  0.00           O  
ATOM   3193  N   ILE   193      55.290  51.080  43.780  1.00  0.00           N  
ATOM   3194  HN  ILE   193      55.240  51.340  44.740  1.00  0.00           H  
ATOM   3195  CA  ILE   193      56.360  50.140  43.390  1.00  0.00           C  
ATOM   3196  HA  ILE   193      56.870  50.530  42.520  1.00  0.00           H  
ATOM   3197  CB  ILE   193      57.250  50.040  44.620  1.00  0.00           C  
ATOM   3198  HB  ILE   193      56.680  50.070  45.570  1.00  0.00           H  
ATOM   3199  CG2 ILE   193      57.980  48.650  44.680  1.00  0.00           C  
ATOM   3200 HG21 ILE   193      57.350  47.820  45.070  1.00  0.00           H  
ATOM   3201 HG22 ILE   193      58.710  48.810  45.490  1.00  0.00           H  
ATOM   3202 HG23 ILE   193      58.440  48.350  43.720  1.00  0.00           H  
ATOM   3203  CG1 ILE   193      58.330  51.190  44.590  1.00  0.00           C  
ATOM   3204 HG11 ILE   193      57.920  52.130  44.150  1.00  0.00           H  
ATOM   3205 HG12 ILE   193      59.250  50.920  44.020  1.00  0.00           H  
ATOM   3206  CD  ILE   193      58.900  51.580  45.980  1.00  0.00           C  
ATOM   3207  HD1 ILE   193      59.230  50.680  46.540  1.00  0.00           H  
ATOM   3208  HD2 ILE   193      58.030  52.090  46.450  1.00  0.00           H  
ATOM   3209  HD3 ILE   193      59.800  52.230  45.980  1.00  0.00           H  
ATOM   3210  C   ILE   193      55.740  48.810  42.950  1.00  0.00           C  
ATOM   3211  O   ILE   193      56.050  48.200  41.900  1.00  0.00           O  
ATOM   3212  N   SER   194      54.720  48.230  43.690  1.00  0.00           N  
ATOM   3213  HN  SER   194      54.420  48.740  44.500  1.00  0.00           H  
ATOM   3214  CA  SER   194      54.010  47.050  43.330  1.00  0.00           C  
ATOM   3215  HA  SER   194      54.810  46.340  43.140  1.00  0.00           H  
ATOM   3216  CB  SER   194      52.870  46.670  44.320  1.00  0.00           C  
ATOM   3217  HB1 SER   194      52.470  45.680  44.030  1.00  0.00           H  
ATOM   3218  HB2 SER   194      52.020  47.380  44.200  1.00  0.00           H  
ATOM   3219  OG  SER   194      53.260  46.700  45.700  1.00  0.00           O  
ATOM   3220  HG1 SER   194      53.460  47.600  45.980  1.00  0.00           H  
ATOM   3221  C   SER   194      53.260  47.150  41.980  1.00  0.00           C  
ATOM   3222  O   SER   194      53.370  46.180  41.220  1.00  0.00           O  
ATOM   3223  N   ALA   195      52.580  48.270  41.660  1.00  0.00           N  
ATOM   3224  HN  ALA   195      52.600  48.900  42.430  1.00  0.00           H  
ATOM   3225  CA  ALA   195      51.840  48.420  40.440  1.00  0.00           C  
ATOM   3226  HA  ALA   195      51.320  47.510  40.180  1.00  0.00           H  
ATOM   3227  CB  ALA   195      50.940  49.580  40.430  1.00  0.00           C  
ATOM   3228  HB1 ALA   195      50.210  49.460  39.600  1.00  0.00           H  
ATOM   3229  HB2 ALA   195      51.370  50.590  40.250  1.00  0.00           H  
ATOM   3230  HB3 ALA   195      50.380  49.650  41.390  1.00  0.00           H  
ATOM   3231  C   ALA   195      52.790  48.450  39.290  1.00  0.00           C  
ATOM   3232  O   ALA   195      52.670  47.730  38.300  1.00  0.00           O  
ATOM   3233  N   LEU   196      53.900  49.190  39.440  1.00  0.00           N  
ATOM   3234  HN  LEU   196      53.970  49.690  40.300  1.00  0.00           H  
ATOM   3235  CA  LEU   196      54.960  49.330  38.480  1.00  0.00           C  
ATOM   3236  HA  LEU   196      54.580  49.660  37.520  1.00  0.00           H  
ATOM   3237  CB  LEU   196      55.990  50.270  39.050  1.00  0.00           C  
ATOM   3238  HB1 LEU   196      56.360  49.900  40.030  1.00  0.00           H  
ATOM   3239  HB2 LEU   196      55.480  51.230  39.260  1.00  0.00           H  
ATOM   3240  CG  LEU   196      57.350  50.550  38.310  1.00  0.00           C  
ATOM   3241  HG  LEU   196      58.140  49.800  38.510  1.00  0.00           H  
ATOM   3242  CD1 LEU   196      57.200  50.790  36.780  1.00  0.00           C  
ATOM   3243 HD11 LEU   196      57.010  49.820  36.260  1.00  0.00           H  
ATOM   3244 HD12 LEU   196      58.180  51.160  36.420  1.00  0.00           H  
ATOM   3245 HD13 LEU   196      56.400  51.560  36.710  1.00  0.00           H  
ATOM   3246  CD2 LEU   196      57.920  51.790  39.010  1.00  0.00           C  
ATOM   3247 HD21 LEU   196      58.930  52.040  38.600  1.00  0.00           H  
ATOM   3248 HD22 LEU   196      58.080  51.570  40.090  1.00  0.00           H  
ATOM   3249 HD23 LEU   196      57.340  52.660  38.650  1.00  0.00           H  
ATOM   3250  C   LEU   196      55.600  47.870  38.230  1.00  0.00           C  
ATOM   3251  O   LEU   196      55.960  47.550  37.120  1.00  0.00           O  
ATOM   3252  N   MET   197      55.820  47.120  39.340  1.00  0.00           N  
ATOM   3253  HN  MET   197      55.580  47.490  40.240  1.00  0.00           H  
ATOM   3254  CA  MET   197      56.490  45.750  39.290  1.00  0.00           C  
ATOM   3255  HA  MET   197      57.450  45.900  38.810  1.00  0.00           H  
ATOM   3256  CB  MET   197      56.650  45.190  40.740  1.00  0.00           C  
ATOM   3257  HB1 MET   197      55.610  45.040  41.100  1.00  0.00           H  
ATOM   3258  HB2 MET   197      57.120  45.960  41.390  1.00  0.00           H  
ATOM   3259  CG  MET   197      57.480  43.900  40.830  1.00  0.00           C  
ATOM   3260  HG1 MET   197      56.910  43.100  40.290  1.00  0.00           H  
ATOM   3261  HG2 MET   197      57.450  43.590  41.890  1.00  0.00           H  
ATOM   3262  SD  MET   197      59.130  43.890  40.150  1.00  0.00           S  
ATOM   3263  CE  MET   197      59.640  42.510  41.270  1.00  0.00           C  
ATOM   3264  HE1 MET   197      60.320  41.850  40.690  1.00  0.00           H  
ATOM   3265  HE2 MET   197      58.850  41.840  41.670  1.00  0.00           H  
ATOM   3266  HE3 MET   197      60.300  42.860  42.090  1.00  0.00           H  
ATOM   3267  C   MET   197      55.580  44.790  38.560  1.00  0.00           C  
ATOM   3268  O   MET   197      55.980  44.050  37.640  1.00  0.00           O  
ATOM   3269  N   ALA   198      54.270  44.830  38.890  1.00  0.00           N  
ATOM   3270  HN  ALA   198      53.990  45.530  39.550  1.00  0.00           H  
ATOM   3271  CA  ALA   198      53.270  43.960  38.310  1.00  0.00           C  
ATOM   3272  HA  ALA   198      53.730  42.980  38.360  1.00  0.00           H  
ATOM   3273  CB  ALA   198      51.910  44.200  38.930  1.00  0.00           C  
ATOM   3274  HB1 ALA   198      51.140  43.610  38.390  1.00  0.00           H  
ATOM   3275  HB2 ALA   198      51.740  45.300  38.920  1.00  0.00           H  
ATOM   3276  HB3 ALA   198      51.790  43.930  40.010  1.00  0.00           H  
ATOM   3277  C   ALA   198      53.290  44.300  36.800  1.00  0.00           C  
ATOM   3278  O   ALA   198      53.290  43.440  35.980  1.00  0.00           O  
ATOM   3279  N   LEU   199      53.290  45.590  36.410  1.00  0.00           N  
ATOM   3280  HN  LEU   199      53.290  46.370  37.030  1.00  0.00           H  
ATOM   3281  CA  LEU   199      53.300  45.910  35.000  1.00  0.00           C  
ATOM   3282  HA  LEU   199      52.500  45.350  34.530  1.00  0.00           H  
ATOM   3283  CB  LEU   199      53.050  47.400  34.910  1.00  0.00           C  
ATOM   3284  HB1 LEU   199      53.320  47.710  33.870  1.00  0.00           H  
ATOM   3285  HB2 LEU   199      53.770  47.810  35.640  1.00  0.00           H  
ATOM   3286  CG  LEU   199      51.580  47.840  35.070  1.00  0.00           C  
ATOM   3287  HG  LEU   199      51.210  47.090  35.810  1.00  0.00           H  
ATOM   3288  CD1 LEU   199      51.400  49.310  35.450  1.00  0.00           C  
ATOM   3289 HD11 LEU   199      52.090  49.890  34.790  1.00  0.00           H  
ATOM   3290 HD12 LEU   199      51.710  49.480  36.510  1.00  0.00           H  
ATOM   3291 HD13 LEU   199      50.330  49.610  35.450  1.00  0.00           H  
ATOM   3292  CD2 LEU   199      50.760  47.720  33.790  1.00  0.00           C  
ATOM   3293 HD21 LEU   199      51.120  48.390  32.990  1.00  0.00           H  
ATOM   3294 HD22 LEU   199      49.670  47.900  33.930  1.00  0.00           H  
ATOM   3295 HD23 LEU   199      50.770  46.680  33.420  1.00  0.00           H  
ATOM   3296  C   LEU   199      54.550  45.420  34.220  1.00  0.00           C  
ATOM   3297  O   LEU   199      54.350  44.980  33.100  1.00  0.00           O  
ATOM   3298  N   VAL   200      55.830  45.450  34.770  1.00  0.00           N  
ATOM   3299  HN  VAL   200      55.970  46.020  35.570  1.00  0.00           H  
ATOM   3300  CA  VAL   200      57.050  44.730  34.360  1.00  0.00           C  
ATOM   3301  HA  VAL   200      57.360  45.030  33.370  1.00  0.00           H  
ATOM   3302  CB  VAL   200      58.270  45.020  35.320  1.00  0.00           C  
ATOM   3303  HB  VAL   200      57.930  44.850  36.360  1.00  0.00           H  
ATOM   3304  CG1 VAL   200      59.430  44.200  34.870  1.00  0.00           C  
ATOM   3305 HG11 VAL   200      59.440  43.100  35.020  1.00  0.00           H  
ATOM   3306 HG12 VAL   200      60.310  44.620  35.410  1.00  0.00           H  
ATOM   3307 HG13 VAL   200      59.720  44.400  33.810  1.00  0.00           H  
ATOM   3308  CG2 VAL   200      58.620  46.570  35.150  1.00  0.00           C  
ATOM   3309 HG21 VAL   200      59.300  46.970  35.930  1.00  0.00           H  
ATOM   3310 HG22 VAL   200      57.670  47.150  35.080  1.00  0.00           H  
ATOM   3311 HG23 VAL   200      59.130  46.760  34.190  1.00  0.00           H  
ATOM   3312  C   VAL   200      56.750  43.250  34.170  1.00  0.00           C  
ATOM   3313  O   VAL   200      56.920  42.700  33.060  1.00  0.00           O  
ATOM   3314  N   PHE   201      56.180  42.580  35.140  1.00  0.00           N  
ATOM   3315  HN  PHE   201      55.940  42.940  36.050  1.00  0.00           H  
ATOM   3316  CA  PHE   201      55.830  41.170  34.850  1.00  0.00           C  
ATOM   3317  HA  PHE   201      56.640  40.650  34.370  1.00  0.00           H  
ATOM   3318  CB  PHE   201      55.520  40.460  36.180  1.00  0.00           C  
ATOM   3319  HB1 PHE   201      55.070  39.450  36.030  1.00  0.00           H  
ATOM   3320  HB2 PHE   201      54.710  41.030  36.680  1.00  0.00           H  
ATOM   3321  CG  PHE   201      56.710  40.270  37.090  1.00  0.00           C  
ATOM   3322  CD1 PHE   201      57.970  40.060  36.560  1.00  0.00           C  
ATOM   3323  HD1 PHE   201      58.050  40.010  35.490  1.00  0.00           H  
ATOM   3324  CE1 PHE   201      59.080  39.830  37.400  1.00  0.00           C  
ATOM   3325  HE1 PHE   201      60.060  39.670  36.970  1.00  0.00           H  
ATOM   3326  CZ  PHE   201      58.890  39.800  38.810  1.00  0.00           C  
ATOM   3327  HZ  PHE   201      59.740  39.740  39.480  1.00  0.00           H  
ATOM   3328  CD2 PHE   201      56.530  40.160  38.460  1.00  0.00           C  
ATOM   3329  HD2 PHE   201      55.580  40.400  38.920  1.00  0.00           H  
ATOM   3330  CE2 PHE   201      57.620  40.030  39.350  1.00  0.00           C  
ATOM   3331  HE2 PHE   201      57.580  40.050  40.430  1.00  0.00           H  
ATOM   3332  C   PHE   201      54.670  40.910  33.820  1.00  0.00           C  
ATOM   3333  O   PHE   201      54.820  40.040  32.920  1.00  0.00           O  
ATOM   3334  N   ILE   202      53.580  41.710  33.830  1.00  0.00           N  
ATOM   3335  HN  ILE   202      53.400  42.270  34.630  1.00  0.00           H  
ATOM   3336  CA  ILE   202      52.600  41.710  32.720  1.00  0.00           C  
ATOM   3337  HA  ILE   202      52.120  40.750  32.700  1.00  0.00           H  
ATOM   3338  CB  ILE   202      51.360  42.630  33.000  1.00  0.00           C  
ATOM   3339  HB  ILE   202      51.860  43.610  32.990  1.00  0.00           H  
ATOM   3340  CG2 ILE   202      50.370  42.750  31.830  1.00  0.00           C  
ATOM   3341 HG21 ILE   202      49.480  43.380  32.020  1.00  0.00           H  
ATOM   3342 HG22 ILE   202      49.940  41.740  31.650  1.00  0.00           H  
ATOM   3343 HG23 ILE   202      50.770  43.230  30.920  1.00  0.00           H  
ATOM   3344  CG1 ILE   202      50.760  42.280  34.320  1.00  0.00           C  
ATOM   3345 HG11 ILE   202      51.560  42.140  35.080  1.00  0.00           H  
ATOM   3346 HG12 ILE   202      50.100  41.390  34.390  1.00  0.00           H  
ATOM   3347  CD  ILE   202      50.010  43.400  35.020  1.00  0.00           C  
ATOM   3348  HD1 ILE   202      50.600  44.330  35.140  1.00  0.00           H  
ATOM   3349  HD2 ILE   202      49.560  43.020  35.960  1.00  0.00           H  
ATOM   3350  HD3 ILE   202      49.140  43.670  34.380  1.00  0.00           H  
ATOM   3351  C   ILE   202      53.220  41.930  31.360  1.00  0.00           C  
ATOM   3352  O   ILE   202      52.920  41.280  30.350  1.00  0.00           O  
ATOM   3353  N   LYS   203      54.140  42.920  31.260  1.00  0.00           N  
ATOM   3354  HN  LYS   203      54.320  43.640  31.930  1.00  0.00           H  
ATOM   3355  CA  LYS   203      54.840  43.130  29.950  1.00  0.00           C  
ATOM   3356  HA  LYS   203      54.140  43.300  29.150  1.00  0.00           H  
ATOM   3357  CB  LYS   203      55.750  44.400  29.970  1.00  0.00           C  
ATOM   3358  HB1 LYS   203      56.400  44.440  30.870  1.00  0.00           H  
ATOM   3359  HB2 LYS   203      55.000  45.220  30.040  1.00  0.00           H  
ATOM   3360  CG  LYS   203      56.680  44.750  28.840  1.00  0.00           C  
ATOM   3361  HG1 LYS   203      57.280  43.870  28.510  1.00  0.00           H  
ATOM   3362  HG2 LYS   203      57.430  45.470  29.250  1.00  0.00           H  
ATOM   3363  CD  LYS   203      55.990  45.210  27.600  1.00  0.00           C  
ATOM   3364  HD1 LYS   203      55.850  46.310  27.630  1.00  0.00           H  
ATOM   3365  HD2 LYS   203      54.990  44.750  27.490  1.00  0.00           H  
ATOM   3366  CE  LYS   203      56.820  44.940  26.350  1.00  0.00           C  
ATOM   3367  HE1 LYS   203      57.140  43.870  26.330  1.00  0.00           H  
ATOM   3368  HE2 LYS   203      57.800  45.430  26.180  1.00  0.00           H  
ATOM   3369  NZ  LYS   203      55.920  45.190  25.120  1.00  0.00           N  
ATOM   3370  HZ1 LYS   203      55.580  46.170  25.230  1.00  0.00           H  
ATOM   3371  HZ2 LYS   203      55.140  44.500  25.070  1.00  0.00           H  
ATOM   3372  HZ3 LYS   203      56.400  45.140  24.200  1.00  0.00           H  
ATOM   3373  C   LYS   203      55.580  41.920  29.400  1.00  0.00           C  
ATOM   3374  O   LYS   203      55.510  41.580  28.230  1.00  0.00           O  
ATOM   3375  N   TYR   204      56.330  41.250  30.270  1.00  0.00           N  
ATOM   3376  HN  TYR   204      56.300  41.570  31.220  1.00  0.00           H  
ATOM   3377  CA  TYR   204      57.370  40.280  29.850  1.00  0.00           C  
ATOM   3378  HA  TYR   204      57.500  40.270  28.780  1.00  0.00           H  
ATOM   3379  CB  TYR   204      58.670  40.830  30.510  1.00  0.00           C  
ATOM   3380  HB1 TYR   204      59.590  40.210  30.470  1.00  0.00           H  
ATOM   3381  HB2 TYR   204      58.470  41.000  31.590  1.00  0.00           H  
ATOM   3382  CG  TYR   204      59.210  42.070  29.850  1.00  0.00           C  
ATOM   3383  CD1 TYR   204      59.350  43.270  30.550  1.00  0.00           C  
ATOM   3384  HD1 TYR   204      59.060  43.300  31.590  1.00  0.00           H  
ATOM   3385  CE1 TYR   204      59.760  44.430  29.980  1.00  0.00           C  
ATOM   3386  HE1 TYR   204      59.910  45.370  30.480  1.00  0.00           H  
ATOM   3387  CZ  TYR   204      60.090  44.420  28.600  1.00  0.00           C  
ATOM   3388  OH  TYR   204      60.750  45.510  28.070  1.00  0.00           O  
ATOM   3389  HH  TYR   204      61.040  45.360  27.170  1.00  0.00           H  
ATOM   3390  CD2 TYR   204      59.620  42.080  28.500  1.00  0.00           C  
ATOM   3391  HD2 TYR   204      59.670  41.170  27.910  1.00  0.00           H  
ATOM   3392  CE2 TYR   204      60.020  43.320  27.840  1.00  0.00           C  
ATOM   3393  HE2 TYR   204      60.300  43.400  26.800  1.00  0.00           H  
ATOM   3394  C   TYR   204      57.190  38.890  30.220  1.00  0.00           C  
ATOM   3395  O   TYR   204      58.120  38.080  30.190  1.00  0.00           O  
ATOM   3396  N   LEU   205      55.980  38.570  30.770  1.00  0.00           N  
ATOM   3397  HN  LEU   205      55.320  39.280  30.990  1.00  0.00           H  
ATOM   3398  CA  LEU   205      55.560  37.160  31.000  1.00  0.00           C  
ATOM   3399  HA  LEU   205      56.450  36.610  30.770  1.00  0.00           H  
ATOM   3400  CB  LEU   205      55.030  36.880  32.430  1.00  0.00           C  
ATOM   3401  HB1 LEU   205      54.560  35.880  32.580  1.00  0.00           H  
ATOM   3402  HB2 LEU   205      54.440  37.750  32.790  1.00  0.00           H  
ATOM   3403  CG  LEU   205      56.170  36.780  33.510  1.00  0.00           C  
ATOM   3404  HG  LEU   205      56.920  37.590  33.430  1.00  0.00           H  
ATOM   3405  CD1 LEU   205      55.420  36.830  34.910  1.00  0.00           C  
ATOM   3406 HD11 LEU   205      54.780  37.740  34.880  1.00  0.00           H  
ATOM   3407 HD12 LEU   205      56.170  37.030  35.710  1.00  0.00           H  
ATOM   3408 HD13 LEU   205      54.860  35.870  34.980  1.00  0.00           H  
ATOM   3409  CD2 LEU   205      56.980  35.530  33.370  1.00  0.00           C  
ATOM   3410 HD21 LEU   205      56.280  34.740  33.690  1.00  0.00           H  
ATOM   3411 HD22 LEU   205      57.770  35.490  34.140  1.00  0.00           H  
ATOM   3412 HD23 LEU   205      57.420  35.340  32.360  1.00  0.00           H  
ATOM   3413  C   LEU   205      54.560  36.750  29.940  1.00  0.00           C  
ATOM   3414  O   LEU   205      53.440  37.290  30.020  1.00  0.00           O  
ATOM   3415  N   PRO   206      54.800  35.830  28.970  1.00  0.00           N  
ATOM   3416  CD  PRO   206      56.090  35.410  28.550  1.00  0.00           C  
ATOM   3417  HD1 PRO   206      56.470  34.650  29.270  1.00  0.00           H  
ATOM   3418  HD2 PRO   206      56.810  36.260  28.510  1.00  0.00           H  
ATOM   3419  CA  PRO   206      53.750  35.030  28.300  1.00  0.00           C  
ATOM   3420  HA  PRO   206      53.320  35.810  27.690  1.00  0.00           H  
ATOM   3421  CB  PRO   206      54.540  33.970  27.530  1.00  0.00           C  
ATOM   3422  HB1 PRO   206      54.150  33.740  26.510  1.00  0.00           H  
ATOM   3423  HB2 PRO   206      54.750  33.120  28.210  1.00  0.00           H  
ATOM   3424  CG  PRO   206      55.820  34.680  27.210  1.00  0.00           C  
ATOM   3425  HG1 PRO   206      56.590  34.000  26.780  1.00  0.00           H  
ATOM   3426  HG2 PRO   206      55.610  35.430  26.420  1.00  0.00           H  
ATOM   3427  C   PRO   206      52.660  34.380  29.160  1.00  0.00           C  
ATOM   3428  O   PRO   206      53.070  34.040  30.320  1.00  0.00           O  
ATOM   3429  N   GLU   207      51.430  34.190  28.680  1.00  0.00           N  
ATOM   3430  HN  GLU   207      51.180  34.570  27.800  1.00  0.00           H  
ATOM   3431  CA  GLU   207      50.340  33.680  29.570  1.00  0.00           C  
ATOM   3432  HA  GLU   207      50.240  34.320  30.430  1.00  0.00           H  
ATOM   3433  CB  GLU   207      49.040  33.600  28.740  1.00  0.00           C  
ATOM   3434  HB1 GLU   207      48.220  33.140  29.340  1.00  0.00           H  
ATOM   3435  HB2 GLU   207      49.120  33.070  27.770  1.00  0.00           H  
ATOM   3436  CG  GLU   207      48.360  34.960  28.420  1.00  0.00           C  
ATOM   3437  HG1 GLU   207      48.440  35.620  29.310  1.00  0.00           H  
ATOM   3438  HG2 GLU   207      47.290  34.700  28.340  1.00  0.00           H  
ATOM   3439  CD  GLU   207      48.840  35.700  27.190  1.00  0.00           C  
ATOM   3440  OE1 GLU   207      49.840  36.500  27.320  1.00  0.00           O  
ATOM   3441  OE2 GLU   207      48.310  35.460  26.080  1.00  0.00           O  
ATOM   3442  C   GLU   207      50.580  32.290  30.150  1.00  0.00           C  
ATOM   3443  O   GLU   207      50.290  32.120  31.340  1.00  0.00           O  
ATOM   3444  N   TRP   208      51.120  31.310  29.390  1.00  0.00           N  
ATOM   3445  HN  TRP   208      51.140  31.460  28.400  1.00  0.00           H  
ATOM   3446  CA  TRP   208      51.380  29.950  29.850  1.00  0.00           C  
ATOM   3447  HA  TRP   208      50.500  29.720  30.430  1.00  0.00           H  
ATOM   3448  CB  TRP   208      51.570  28.890  28.730  1.00  0.00           C  
ATOM   3449  HB1 TRP   208      52.040  27.970  29.130  1.00  0.00           H  
ATOM   3450  HB2 TRP   208      52.290  29.390  28.040  1.00  0.00           H  
ATOM   3451  CG  TRP   208      50.340  28.460  28.010  1.00  0.00           C  
ATOM   3452  CD1 TRP   208      48.980  28.920  28.040  1.00  0.00           C  
ATOM   3453  HD1 TRP   208      48.790  29.900  28.440  1.00  0.00           H  
ATOM   3454  NE1 TRP   208      48.270  28.100  27.270  1.00  0.00           N  
ATOM   3455  HE1 TRP   208      47.390  28.300  26.900  1.00  0.00           H  
ATOM   3456  CE2 TRP   208      49.040  27.090  26.740  1.00  0.00           C  
ATOM   3457  CD2 TRP   208      50.340  27.280  27.190  1.00  0.00           C  
ATOM   3458  CE3 TRP   208      51.310  26.350  26.790  1.00  0.00           C  
ATOM   3459  HE3 TRP   208      52.350  26.560  26.990  1.00  0.00           H  
ATOM   3460  CZ3 TRP   208      50.920  25.340  25.840  1.00  0.00           C  
ATOM   3461  HZ3 TRP   208      51.690  24.660  25.520  1.00  0.00           H  
ATOM   3462  CZ2 TRP   208      48.630  25.950  26.050  1.00  0.00           C  
ATOM   3463  HZ2 TRP   208      47.620  25.730  25.720  1.00  0.00           H  
ATOM   3464  CH2 TRP   208      49.610  25.170  25.500  1.00  0.00           C  
ATOM   3465  HH2 TRP   208      49.260  24.410  24.820  1.00  0.00           H  
ATOM   3466  C   TRP   208      52.520  29.950  30.890  1.00  0.00           C  
ATOM   3467  O   TRP   208      52.430  29.370  31.930  1.00  0.00           O  
ATOM   3468  N   THR   209      53.630  30.740  30.640  1.00  0.00           N  
ATOM   3469  HN  THR   209      53.820  30.960  29.690  1.00  0.00           H  
ATOM   3470  CA  THR   209      54.610  31.040  31.620  1.00  0.00           C  
ATOM   3471  HA  THR   209      55.010  30.070  31.890  1.00  0.00           H  
ATOM   3472  CB  THR   209      55.750  31.820  31.030  1.00  0.00           C  
ATOM   3473  HB  THR   209      55.420  32.720  30.460  1.00  0.00           H  
ATOM   3474  OG1 THR   209      56.430  31.000  30.100  1.00  0.00           O  
ATOM   3475  HG1 THR   209      55.840  30.790  29.370  1.00  0.00           H  
ATOM   3476  CG2 THR   209      56.860  32.080  32.020  1.00  0.00           C  
ATOM   3477 HG21 THR   209      56.510  32.660  32.900  1.00  0.00           H  
ATOM   3478 HG22 THR   209      57.720  32.580  31.520  1.00  0.00           H  
ATOM   3479 HG23 THR   209      57.270  31.150  32.480  1.00  0.00           H  
ATOM   3480  C   THR   209      54.040  31.720  32.910  1.00  0.00           C  
ATOM   3481  O   THR   209      54.310  31.240  34.020  1.00  0.00           O  
ATOM   3482  N   ALA   210      53.120  32.690  32.790  1.00  0.00           N  
ATOM   3483  HN  ALA   210      52.940  33.030  31.870  1.00  0.00           H  
ATOM   3484  CA  ALA   210      52.390  33.320  33.920  1.00  0.00           C  
ATOM   3485  HA  ALA   210      53.270  33.650  34.460  1.00  0.00           H  
ATOM   3486  CB  ALA   210      51.510  34.480  33.560  1.00  0.00           C  
ATOM   3487  HB1 ALA   210      50.700  34.150  32.870  1.00  0.00           H  
ATOM   3488  HB2 ALA   210      52.120  35.340  33.200  1.00  0.00           H  
ATOM   3489  HB3 ALA   210      50.930  34.910  34.400  1.00  0.00           H  
ATOM   3490  C   ALA   210      51.570  32.380  34.750  1.00  0.00           C  
ATOM   3491  O   ALA   210      51.680  32.400  35.980  1.00  0.00           O  
ATOM   3492  N   TRP   211      50.800  31.460  34.130  1.00  0.00           N  
ATOM   3493  HN  TRP   211      50.770  31.510  33.140  1.00  0.00           H  
ATOM   3494  CA  TRP   211      50.140  30.290  34.730  1.00  0.00           C  
ATOM   3495  HA  TRP   211      49.430  30.600  35.480  1.00  0.00           H  
ATOM   3496  CB  TRP   211      49.290  29.470  33.670  1.00  0.00           C  
ATOM   3497  HB1 TRP   211      48.730  28.660  34.180  1.00  0.00           H  
ATOM   3498  HB2 TRP   211      50.010  29.070  32.930  1.00  0.00           H  
ATOM   3499  CG  TRP   211      48.310  30.250  32.840  1.00  0.00           C  
ATOM   3500  CD1 TRP   211      47.930  29.900  31.540  1.00  0.00           C  
ATOM   3501  HD1 TRP   211      48.160  28.950  31.070  1.00  0.00           H  
ATOM   3502  NE1 TRP   211      47.140  30.930  31.030  1.00  0.00           N  
ATOM   3503  HE1 TRP   211      46.470  30.790  30.330  1.00  0.00           H  
ATOM   3504  CE2 TRP   211      46.910  31.850  32.030  1.00  0.00           C  
ATOM   3505  CD2 TRP   211      47.610  31.470  33.190  1.00  0.00           C  
ATOM   3506  CE3 TRP   211      47.590  32.310  34.340  1.00  0.00           C  
ATOM   3507  HE3 TRP   211      48.220  32.090  35.190  1.00  0.00           H  
ATOM   3508  CZ3 TRP   211      47.000  33.540  34.230  1.00  0.00           C  
ATOM   3509  HZ3 TRP   211      46.960  34.170  35.110  1.00  0.00           H  
ATOM   3510  CZ2 TRP   211      46.310  33.090  31.940  1.00  0.00           C  
ATOM   3511  HZ2 TRP   211      45.810  33.400  31.030  1.00  0.00           H  
ATOM   3512  CH2 TRP   211      46.260  33.900  33.090  1.00  0.00           C  
ATOM   3513  HH2 TRP   211      45.800  34.870  33.040  1.00  0.00           H  
ATOM   3514  C   TRP   211      50.990  29.390  35.460  1.00  0.00           C  
ATOM   3515  O   TRP   211      50.650  28.940  36.520  1.00  0.00           O  
ATOM   3516  N   LEU   212      52.200  29.090  34.970  1.00  0.00           N  
ATOM   3517  HN  LEU   212      52.490  29.370  34.060  1.00  0.00           H  
ATOM   3518  CA  LEU   212      53.040  28.160  35.620  1.00  0.00           C  
ATOM   3519  HA  LEU   212      52.480  27.360  36.070  1.00  0.00           H  
ATOM   3520  CB  LEU   212      54.040  27.500  34.610  1.00  0.00           C  
ATOM   3521  HB1 LEU   212      54.590  28.330  34.130  1.00  0.00           H  
ATOM   3522  HB2 LEU   212      53.510  26.970  33.800  1.00  0.00           H  
ATOM   3523  CG  LEU   212      55.030  26.540  35.280  1.00  0.00           C  
ATOM   3524  HG  LEU   212      55.700  27.050  36.000  1.00  0.00           H  
ATOM   3525  CD1 LEU   212      54.340  25.340  36.000  1.00  0.00           C  
ATOM   3526 HD11 LEU   212      55.170  24.730  36.420  1.00  0.00           H  
ATOM   3527 HD12 LEU   212      53.690  24.890  35.220  1.00  0.00           H  
ATOM   3528 HD13 LEU   212      53.720  25.660  36.860  1.00  0.00           H  
ATOM   3529  CD2 LEU   212      55.960  25.970  34.230  1.00  0.00           C  
ATOM   3530 HD21 LEU   212      56.730  25.330  34.700  1.00  0.00           H  
ATOM   3531 HD22 LEU   212      56.320  26.650  33.430  1.00  0.00           H  
ATOM   3532 HD23 LEU   212      55.450  25.180  33.630  1.00  0.00           H  
ATOM   3533  C   LEU   212      53.710  28.820  36.770  1.00  0.00           C  
ATOM   3534  O   LEU   212      53.790  28.240  37.860  1.00  0.00           O  
ATOM   3535  N   ILE   213      54.140  30.110  36.600  1.00  0.00           N  
ATOM   3536  HN  ILE   213      53.990  30.620  35.760  1.00  0.00           H  
ATOM   3537  CA  ILE   213      54.780  30.780  37.730  1.00  0.00           C  
ATOM   3538  HA  ILE   213      55.640  30.220  38.060  1.00  0.00           H  
ATOM   3539  CB  ILE   213      55.200  32.240  37.240  1.00  0.00           C  
ATOM   3540  HB  ILE   213      54.370  32.710  36.660  1.00  0.00           H  
ATOM   3541  CG2 ILE   213      55.560  33.290  38.340  1.00  0.00           C  
ATOM   3542 HG21 ILE   213      54.760  33.800  38.910  1.00  0.00           H  
ATOM   3543 HG22 ILE   213      56.120  34.110  37.830  1.00  0.00           H  
ATOM   3544 HG23 ILE   213      56.210  32.840  39.110  1.00  0.00           H  
ATOM   3545  CG1 ILE   213      56.500  32.100  36.300  1.00  0.00           C  
ATOM   3546 HG11 ILE   213      56.830  33.080  35.900  1.00  0.00           H  
ATOM   3547 HG12 ILE   213      56.220  31.360  35.510  1.00  0.00           H  
ATOM   3548  CD  ILE   213      57.750  31.670  37.010  1.00  0.00           C  
ATOM   3549  HD1 ILE   213      58.610  31.720  36.310  1.00  0.00           H  
ATOM   3550  HD2 ILE   213      57.620  30.600  37.310  1.00  0.00           H  
ATOM   3551  HD3 ILE   213      57.950  32.310  37.890  1.00  0.00           H  
ATOM   3552  C   ILE   213      53.950  30.990  38.900  1.00  0.00           C  
ATOM   3553  O   ILE   213      54.340  30.750  40.040  1.00  0.00           O  
ATOM   3554  N   LEU   214      52.660  31.440  38.730  1.00  0.00           N  
ATOM   3555  HN  LEU   214      52.330  31.830  37.870  1.00  0.00           H  
ATOM   3556  CA  LEU   214      51.790  31.720  39.850  1.00  0.00           C  
ATOM   3557  HA  LEU   214      52.280  32.330  40.590  1.00  0.00           H  
ATOM   3558  CB  LEU   214      50.540  32.460  39.360  1.00  0.00           C  
ATOM   3559  HB1 LEU   214      49.780  32.650  40.140  1.00  0.00           H  
ATOM   3560  HB2 LEU   214      50.230  31.970  38.410  1.00  0.00           H  
ATOM   3561  CG  LEU   214      50.800  33.870  38.690  1.00  0.00           C  
ATOM   3562  HG  LEU   214      51.670  33.790  38.000  1.00  0.00           H  
ATOM   3563  CD1 LEU   214      49.570  34.350  37.860  1.00  0.00           C  
ATOM   3564 HD11 LEU   214      48.630  34.260  38.440  1.00  0.00           H  
ATOM   3565 HD12 LEU   214      49.360  33.610  37.050  1.00  0.00           H  
ATOM   3566 HD13 LEU   214      49.700  35.320  37.330  1.00  0.00           H  
ATOM   3567  CD2 LEU   214      51.080  34.880  39.840  1.00  0.00           C  
ATOM   3568 HD21 LEU   214      51.550  35.810  39.450  1.00  0.00           H  
ATOM   3569 HD22 LEU   214      51.820  34.520  40.580  1.00  0.00           H  
ATOM   3570 HD23 LEU   214      50.190  35.080  40.480  1.00  0.00           H  
ATOM   3571  C   LEU   214      51.510  30.460  40.670  1.00  0.00           C  
ATOM   3572  O   LEU   214      51.620  30.430  41.870  1.00  0.00           O  
ATOM   3573  N   ALA   215      51.270  29.360  39.930  1.00  0.00           N  
ATOM   3574  HN  ALA   215      51.340  29.550  38.960  1.00  0.00           H  
ATOM   3575  CA  ALA   215      51.160  27.990  40.450  1.00  0.00           C  
ATOM   3576  HA  ALA   215      50.360  27.980  41.170  1.00  0.00           H  
ATOM   3577  CB  ALA   215      50.700  27.120  39.230  1.00  0.00           C  
ATOM   3578  HB1 ALA   215      51.610  26.880  38.640  1.00  0.00           H  
ATOM   3579  HB2 ALA   215      49.900  27.570  38.610  1.00  0.00           H  
ATOM   3580  HB3 ALA   215      50.350  26.120  39.560  1.00  0.00           H  
ATOM   3581  C   ALA   215      52.410  27.500  41.190  1.00  0.00           C  
ATOM   3582  O   ALA   215      52.210  27.050  42.310  1.00  0.00           O  
ATOM   3583  N   VAL   216      53.650  27.700  40.670  1.00  0.00           N  
ATOM   3584  HN  VAL   216      53.760  28.070  39.760  1.00  0.00           H  
ATOM   3585  CA  VAL   216      54.960  27.280  41.220  1.00  0.00           C  
ATOM   3586  HA  VAL   216      54.740  26.300  41.620  1.00  0.00           H  
ATOM   3587  CB  VAL   216      56.150  27.100  40.230  1.00  0.00           C  
ATOM   3588  HB  VAL   216      56.250  27.870  39.430  1.00  0.00           H  
ATOM   3589  CG1 VAL   216      57.590  27.190  40.940  1.00  0.00           C  
ATOM   3590 HG11 VAL   216      57.850  28.220  41.250  1.00  0.00           H  
ATOM   3591 HG12 VAL   216      58.360  26.800  40.230  1.00  0.00           H  
ATOM   3592 HG13 VAL   216      57.710  26.480  41.780  1.00  0.00           H  
ATOM   3593  CG2 VAL   216      55.950  25.730  39.510  1.00  0.00           C  
ATOM   3594 HG21 VAL   216      56.810  25.570  38.830  1.00  0.00           H  
ATOM   3595 HG22 VAL   216      55.040  25.790  38.880  1.00  0.00           H  
ATOM   3596 HG23 VAL   216      55.880  24.870  40.220  1.00  0.00           H  
ATOM   3597  C   VAL   216      55.240  28.160  42.390  1.00  0.00           C  
ATOM   3598  O   VAL   216      55.640  27.620  43.390  1.00  0.00           O  
ATOM   3599  N   ILE   217      55.040  29.450  42.390  1.00  0.00           N  
ATOM   3600  HN  ILE   217      54.700  29.940  41.590  1.00  0.00           H  
ATOM   3601  CA  ILE   217      55.180  30.320  43.600  1.00  0.00           C  
ATOM   3602  HA  ILE   217      56.180  30.120  43.970  1.00  0.00           H  
ATOM   3603  CB  ILE   217      54.980  31.750  43.260  1.00  0.00           C  
ATOM   3604  HB  ILE   217      54.000  31.910  42.770  1.00  0.00           H  
ATOM   3605  CG2 ILE   217      54.850  32.600  44.580  1.00  0.00           C  
ATOM   3606 HG21 ILE   217      55.530  32.310  45.410  1.00  0.00           H  
ATOM   3607 HG22 ILE   217      53.830  32.400  44.990  1.00  0.00           H  
ATOM   3608 HG23 ILE   217      55.020  33.690  44.470  1.00  0.00           H  
ATOM   3609  CG1 ILE   217      56.080  32.300  42.330  1.00  0.00           C  
ATOM   3610 HG11 ILE   217      55.780  33.250  41.850  1.00  0.00           H  
ATOM   3611 HG12 ILE   217      56.200  31.600  41.480  1.00  0.00           H  
ATOM   3612  CD  ILE   217      57.490  32.530  42.960  1.00  0.00           C  
ATOM   3613  HD1 ILE   217      57.410  33.480  43.530  1.00  0.00           H  
ATOM   3614  HD2 ILE   217      58.250  32.550  42.150  1.00  0.00           H  
ATOM   3615  HD3 ILE   217      57.740  31.800  43.760  1.00  0.00           H  
ATOM   3616  C   ILE   217      54.250  29.890  44.750  1.00  0.00           C  
ATOM   3617  O   ILE   217      54.530  29.770  45.910  1.00  0.00           O  
ATOM   3618  N   SER   218      53.040  29.610  44.380  1.00  0.00           N  
ATOM   3619  HN  SER   218      52.940  29.510  43.400  1.00  0.00           H  
ATOM   3620  CA  SER   218      52.040  29.000  45.250  1.00  0.00           C  
ATOM   3621  HA  SER   218      52.050  29.660  46.100  1.00  0.00           H  
ATOM   3622  CB  SER   218      50.630  28.950  44.640  1.00  0.00           C  
ATOM   3623  HB1 SER   218      49.890  28.720  45.440  1.00  0.00           H  
ATOM   3624  HB2 SER   218      50.590  28.150  43.870  1.00  0.00           H  
ATOM   3625  OG  SER   218      50.120  30.220  44.160  1.00  0.00           O  
ATOM   3626  HG1 SER   218      50.630  30.480  43.390  1.00  0.00           H  
ATOM   3627  C   SER   218      52.300  27.700  45.990  1.00  0.00           C  
ATOM   3628  O   SER   218      52.100  27.570  47.170  1.00  0.00           O  
ATOM   3629  N   VAL   219      52.780  26.660  45.250  1.00  0.00           N  
ATOM   3630  HN  VAL   219      52.920  26.600  44.270  1.00  0.00           H  
ATOM   3631  CA  VAL   219      53.320  25.480  45.920  1.00  0.00           C  
ATOM   3632  HA  VAL   219      52.570  25.210  46.660  1.00  0.00           H  
ATOM   3633  CB  VAL   219      53.430  24.190  45.120  1.00  0.00           C  
ATOM   3634  HB  VAL   219      52.480  24.190  44.550  1.00  0.00           H  
ATOM   3635  CG1 VAL   219      54.550  24.260  44.130  1.00  0.00           C  
ATOM   3636 HG11 VAL   219      55.620  24.160  44.430  1.00  0.00           H  
ATOM   3637 HG12 VAL   219      54.540  25.120  43.420  1.00  0.00           H  
ATOM   3638 HG13 VAL   219      54.390  23.460  43.370  1.00  0.00           H  
ATOM   3639  CG2 VAL   219      53.430  22.870  45.950  1.00  0.00           C  
ATOM   3640 HG21 VAL   219      52.420  22.710  46.400  1.00  0.00           H  
ATOM   3641 HG22 VAL   219      53.970  22.890  46.910  1.00  0.00           H  
ATOM   3642 HG23 VAL   219      53.820  21.980  45.410  1.00  0.00           H  
ATOM   3643  C   VAL   219      54.520  25.760  46.820  1.00  0.00           C  
ATOM   3644  O   VAL   219      54.640  25.300  47.940  1.00  0.00           O  
ATOM   3645  N   TYR   220      55.500  26.560  46.260  1.00  0.00           N  
ATOM   3646  HN  TYR   220      55.470  26.880  45.310  1.00  0.00           H  
ATOM   3647  CA  TYR   220      56.670  26.930  47.080  1.00  0.00           C  
ATOM   3648  HA  TYR   220      57.120  26.010  47.410  1.00  0.00           H  
ATOM   3649  CB  TYR   220      57.710  27.630  46.150  1.00  0.00           C  
ATOM   3650  HB1 TYR   220      57.200  28.440  45.580  1.00  0.00           H  
ATOM   3651  HB2 TYR   220      58.230  26.910  45.480  1.00  0.00           H  
ATOM   3652  CG  TYR   220      58.710  28.500  46.890  1.00  0.00           C  
ATOM   3653  CD1 TYR   220      59.810  27.820  47.530  1.00  0.00           C  
ATOM   3654  HD1 TYR   220      59.800  26.740  47.550  1.00  0.00           H  
ATOM   3655  CE1 TYR   220      60.880  28.540  48.050  1.00  0.00           C  
ATOM   3656  HE1 TYR   220      61.550  27.890  48.600  1.00  0.00           H  
ATOM   3657  CZ  TYR   220      60.830  29.930  48.170  1.00  0.00           C  
ATOM   3658  OH  TYR   220      61.890  30.600  48.970  1.00  0.00           O  
ATOM   3659  HH  TYR   220      61.680  31.540  49.040  1.00  0.00           H  
ATOM   3660  CD2 TYR   220      58.820  29.900  46.850  1.00  0.00           C  
ATOM   3661  HD2 TYR   220      58.000  30.440  46.410  1.00  0.00           H  
ATOM   3662  CE2 TYR   220      59.800  30.670  47.500  1.00  0.00           C  
ATOM   3663  HE2 TYR   220      59.810  31.750  47.570  1.00  0.00           H  
ATOM   3664  C   TYR   220      56.350  27.810  48.330  1.00  0.00           C  
ATOM   3665  O   TYR   220      56.860  27.530  49.390  1.00  0.00           O  
ATOM   3666  N   ASP   221      55.520  28.890  48.230  1.00  0.00           N  
ATOM   3667  HN  ASP   221      55.190  29.130  47.320  1.00  0.00           H  
ATOM   3668  CA  ASP   221      55.190  29.690  49.340  1.00  0.00           C  
ATOM   3669  HA  ASP   221      56.080  30.120  49.780  1.00  0.00           H  
ATOM   3670  CB  ASP   221      54.350  30.900  48.910  1.00  0.00           C  
ATOM   3671  HB1 ASP   221      53.360  30.610  48.460  1.00  0.00           H  
ATOM   3672  HB2 ASP   221      54.870  31.340  48.080  1.00  0.00           H  
ATOM   3673  CG  ASP   221      54.180  32.010  49.910  1.00  0.00           C  
ATOM   3674  OD1 ASP   221      53.370  32.890  49.680  1.00  0.00           O  
ATOM   3675  OD2 ASP   221      54.940  31.940  51.000  1.00  0.00           O  
ATOM   3676  HD2 ASP   221      55.010  32.830  51.540  1.00  0.00           H  
ATOM   3677  C   ASP   221      54.440  28.920  50.440  1.00  0.00           C  
ATOM   3678  O   ASP   221      54.710  28.950  51.620  1.00  0.00           O  
ATOM   3679  N   LEU   222      53.480  28.090  50.010  1.00  0.00           N  
ATOM   3680  HN  LEU   222      53.090  28.150  48.970  1.00  0.00           H  
ATOM   3681  CA  LEU   222      52.810  27.130  50.910  1.00  0.00           C  
ATOM   3682  HA  LEU   222      52.240  27.700  51.690  1.00  0.00           H  
ATOM   3683  CB  LEU   222      51.670  26.410  50.100  1.00  0.00           C  
ATOM   3684  HB1 LEU   222      52.110  25.920  49.340  1.00  0.00           H  
ATOM   3685  HB2 LEU   222      50.940  27.120  49.730  1.00  0.00           H  
ATOM   3686  CG  LEU   222      50.790  25.410  50.880  1.00  0.00           C  
ATOM   3687  HG  LEU   222      51.550  24.960  51.560  1.00  0.00           H  
ATOM   3688  CD1 LEU   222      49.840  25.990  51.890  1.00  0.00           C  
ATOM   3689 HD11 LEU   222      49.120  26.680  51.390  1.00  0.00           H  
ATOM   3690 HD12 LEU   222      50.320  26.660  52.630  1.00  0.00           H  
ATOM   3691 HD13 LEU   222      49.250  25.240  52.460  1.00  0.00           H  
ATOM   3692  CD2 LEU   222      50.180  24.300  50.000  1.00  0.00           C  
ATOM   3693 HD21 LEU   222      49.540  23.640  50.620  1.00  0.00           H  
ATOM   3694 HD22 LEU   222      50.990  23.650  49.630  1.00  0.00           H  
ATOM   3695 HD23 LEU   222      49.620  24.720  49.140  1.00  0.00           H  
ATOM   3696  C   LEU   222      53.780  26.080  51.620  1.00  0.00           C  
ATOM   3697  O   LEU   222      53.750  25.900  52.820  1.00  0.00           O  
ATOM   3698  N   VAL   223      54.660  25.440  50.830  1.00  0.00           N  
ATOM   3699  HN  VAL   223      54.700  25.470  49.720  1.00  0.00           H  
ATOM   3700  CA  VAL   223      55.540  24.410  51.470  1.00  0.00           C  
ATOM   3701  HA  VAL   223      54.970  23.980  52.310  1.00  0.00           H  
ATOM   3702  CB  VAL   223      55.910  23.320  50.450  1.00  0.00           C  
ATOM   3703  HB  VAL   223      56.360  23.740  49.660  1.00  0.00           H  
ATOM   3704  CG1 VAL   223      56.980  22.180  50.960  1.00  0.00           C  
ATOM   3705 HG11 VAL   223      57.920  22.590  51.300  1.00  0.00           H  
ATOM   3706 HG12 VAL   223      57.090  21.330  50.250  1.00  0.00           H  
ATOM   3707 HG13 VAL   223      56.590  21.820  51.930  1.00  0.00           H  
ATOM   3708  CG2 VAL   223      54.610  22.560  50.130  1.00  0.00           C  
ATOM   3709 HG21 VAL   223      54.120  22.160  51.040  1.00  0.00           H  
ATOM   3710 HG22 VAL   223      54.780  21.690  49.450  1.00  0.00           H  
ATOM   3711 HG23 VAL   223      53.880  23.240  49.630  1.00  0.00           H  
ATOM   3712  C   VAL   223      56.770  24.920  52.150  1.00  0.00           C  
ATOM   3713  O   VAL   223      57.110  24.400  53.210  1.00  0.00           O  
ATOM   3714  N   ALA   224      57.400  25.980  51.640  1.00  0.00           N  
ATOM   3715  HN  ALA   224      57.060  26.470  50.710  1.00  0.00           H  
ATOM   3716  CA  ALA   224      58.500  26.590  52.290  1.00  0.00           C  
ATOM   3717  HA  ALA   224      59.330  25.910  52.540  1.00  0.00           H  
ATOM   3718  CB  ALA   224      59.070  27.600  51.340  1.00  0.00           C  
ATOM   3719  HB1 ALA   224      59.430  27.190  50.510  1.00  0.00           H  
ATOM   3720  HB2 ALA   224      59.860  28.210  51.760  1.00  0.00           H  
ATOM   3721  HB3 ALA   224      58.330  28.390  51.120  1.00  0.00           H  
ATOM   3722  C   ALA   224      58.100  27.270  53.660  1.00  0.00           C  
ATOM   3723  O   ALA   224      58.920  27.290  54.570  1.00  0.00           O  
ATOM   3724  N   VAL   225      56.920  27.850  53.680  1.00  0.00           N  
ATOM   3725  HN  VAL   225      56.270  28.100  52.810  1.00  0.00           H  
ATOM   3726  CA  VAL   225      56.330  28.310  54.930  1.00  0.00           C  
ATOM   3727  HA  VAL   225      57.160  28.740  55.530  1.00  0.00           H  
ATOM   3728  CB  VAL   225      55.240  29.430  54.860  1.00  0.00           C  
ATOM   3729  HB  VAL   225      54.490  29.030  54.340  1.00  0.00           H  
ATOM   3730  CG1 VAL   225      54.660  29.800  56.250  1.00  0.00           C  
ATOM   3731 HG11 VAL   225      54.190  28.940  56.710  1.00  0.00           H  
ATOM   3732 HG12 VAL   225      53.890  30.590  56.210  1.00  0.00           H  
ATOM   3733 HG13 VAL   225      55.490  30.210  56.870  1.00  0.00           H  
ATOM   3734  CG2 VAL   225      55.730  30.730  54.170  1.00  0.00           C  
ATOM   3735 HG21 VAL   225      56.670  31.030  54.680  1.00  0.00           H  
ATOM   3736 HG22 VAL   225      55.000  31.560  54.190  1.00  0.00           H  
ATOM   3737 HG23 VAL   225      56.030  30.520  53.120  1.00  0.00           H  
ATOM   3738  C   VAL   225      55.840  27.240  55.900  1.00  0.00           C  
ATOM   3739  O   VAL   225      56.190  27.280  57.060  1.00  0.00           O  
ATOM   3740  N   LEU   226      55.100  26.170  55.450  1.00  0.00           N  
ATOM   3741  HN  LEU   226      54.770  25.980  54.400  1.00  0.00           H  
ATOM   3742  CA  LEU   226      54.550  25.240  56.450  1.00  0.00           C  
ATOM   3743  HA  LEU   226      54.230  25.810  57.350  1.00  0.00           H  
ATOM   3744  CB  LEU   226      53.200  24.670  55.960  1.00  0.00           C  
ATOM   3745  HB1 LEU   226      52.840  24.020  56.620  1.00  0.00           H  
ATOM   3746  HB2 LEU   226      53.250  24.080  55.060  1.00  0.00           H  
ATOM   3747  CG  LEU   226      52.110  25.850  55.720  1.00  0.00           C  
ATOM   3748  HG  LEU   226      52.520  26.430  54.860  1.00  0.00           H  
ATOM   3749  CD1 LEU   226      50.810  25.160  55.290  1.00  0.00           C  
ATOM   3750 HD11 LEU   226      51.000  24.900  54.220  1.00  0.00           H  
ATOM   3751 HD12 LEU   226      49.990  25.910  55.350  1.00  0.00           H  
ATOM   3752 HD13 LEU   226      50.640  24.230  55.880  1.00  0.00           H  
ATOM   3753  CD2 LEU   226      51.890  26.800  56.850  1.00  0.00           C  
ATOM   3754 HD21 LEU   226      51.320  26.310  57.670  1.00  0.00           H  
ATOM   3755 HD22 LEU   226      51.220  27.650  56.630  1.00  0.00           H  
ATOM   3756 HD23 LEU   226      52.740  27.310  57.360  1.00  0.00           H  
ATOM   3757  C   LEU   226      55.560  24.170  56.840  1.00  0.00           C  
ATOM   3758  O   LEU   226      55.260  23.590  57.950  1.00  0.00           O  
ATOM   3759  N   CYS   227      56.560  23.830  56.090  1.00  0.00           N  
ATOM   3760  HN  CYS   227      56.800  24.200  55.080  1.00  0.00           H  
ATOM   3761  CA  CYS   227      57.580  22.860  56.540  1.00  0.00           C  
ATOM   3762  HA  CYS   227      57.030  22.120  57.160  1.00  0.00           H  
ATOM   3763  CB  CYS   227      58.140  21.900  55.360  1.00  0.00           C  
ATOM   3764  HB1 CYS   227      58.860  21.380  55.820  1.00  0.00           H  
ATOM   3765  HB2 CYS   227      58.640  22.540  54.650  1.00  0.00           H  
ATOM   3766  SG  CYS   227      56.770  20.950  54.670  1.00  0.00           S  
ATOM   3767  HG1 CYS   227      56.830  20.050  55.310  1.00  0.00           H  
ATOM   3768  C   CYS   227      58.640  23.620  57.330  1.00  0.00           C  
ATOM   3769  O   CYS   227      59.020  24.700  56.920  1.00  0.00           O  
ATOM   3770  N   PRO   228      59.060  23.070  58.500  1.00  0.00           N  
ATOM   3771  CD  PRO   228      58.660  21.750  58.980  1.00  0.00           C  
ATOM   3772  HD1 PRO   228      58.960  20.890  58.340  1.00  0.00           H  
ATOM   3773  HD2 PRO   228      57.610  21.790  59.320  1.00  0.00           H  
ATOM   3774  CA  PRO   228      59.680  23.890  59.530  1.00  0.00           C  
ATOM   3775  HA  PRO   228      59.000  24.680  59.930  1.00  0.00           H  
ATOM   3776  CB  PRO   228      59.710  22.970  60.730  1.00  0.00           C  
ATOM   3777  HB1 PRO   228      58.970  23.270  61.500  1.00  0.00           H  
ATOM   3778  HB2 PRO   228      60.640  22.950  61.320  1.00  0.00           H  
ATOM   3779  CG  PRO   228      59.490  21.600  60.230  1.00  0.00           C  
ATOM   3780  HG1 PRO   228      60.710  21.170  59.920  1.00  0.00           H  
ATOM   3781  HG2 PRO   228      59.080  21.000  61.030  1.00  0.00           H  
ATOM   3782  C   PRO   228      61.050  24.450  59.280  1.00  0.00           C  
ATOM   3783  O   PRO   228      61.480  25.290  60.060  1.00  0.00           O  
ATOM   3784  N   LYS   229      61.800  23.900  58.290  1.00  0.00           N  
ATOM   3785  HN  LYS   229      61.620  22.940  57.760  1.00  0.00           H  
ATOM   3786  CA  LYS   229      63.080  24.460  57.930  1.00  0.00           C  
ATOM   3787  HA  LYS   229      63.240  25.390  58.520  1.00  0.00           H  
ATOM   3788  CB  LYS   229      64.370  23.580  58.270  1.00  0.00           C  
ATOM   3789  HB1 LYS   229      65.170  24.130  58.040  1.00  0.00           H  
ATOM   3790  HB2 LYS   229      64.270  22.750  57.600  1.00  0.00           H  
ATOM   3791  CG  LYS   229      64.480  22.990  59.700  1.00  0.00           C  
ATOM   3792  HG1 LYS   229      65.290  22.240  59.710  1.00  0.00           H  
ATOM   3793  HG2 LYS   229      63.520  22.450  59.840  1.00  0.00           H  
ATOM   3794  CD  LYS   229      64.720  24.010  60.830  1.00  0.00           C  
ATOM   3795  HD1 LYS   229      64.000  24.840  60.690  1.00  0.00           H  
ATOM   3796  HD2 LYS   229      65.730  24.460  60.700  1.00  0.00           H  
ATOM   3797  CE  LYS   229      64.620  23.340  62.280  1.00  0.00           C  
ATOM   3798  HE1 LYS   229      63.710  22.710  62.380  1.00  0.00           H  
ATOM   3799  HE2 LYS   229      64.620  23.960  63.210  1.00  0.00           H  
ATOM   3800  NZ  LYS   229      65.790  22.370  62.420  1.00  0.00           N  
ATOM   3801  HZ1 LYS   229      65.490  21.420  61.930  1.00  0.00           H  
ATOM   3802  HZ2 LYS   229      65.930  22.200  63.510  1.00  0.00           H  
ATOM   3803  HZ3 LYS   229      66.660  22.750  61.990  1.00  0.00           H  
ATOM   3804  C   LYS   229      63.090  24.930  56.480  1.00  0.00           C  
ATOM   3805  O   LYS   229      64.160  25.120  55.920  1.00  0.00           O  
ATOM   3806  N   GLY   230      61.970  25.010  55.820  1.00  0.00           N  
ATOM   3807  HN  GLY   230      61.070  24.820  56.290  1.00  0.00           H  
ATOM   3808  CA  GLY   230      61.920  25.490  54.510  1.00  0.00           C  
ATOM   3809  HA1 GLY   230      60.910  25.690  54.370  1.00  0.00           H  
ATOM   3810  HA2 GLY   230      62.270  24.800  53.870  1.00  0.00           H  
ATOM   3811  C   GLY   230      62.480  26.910  54.320  1.00  0.00           C  
ATOM   3812  O   GLY   230      62.200  27.610  55.230  1.00  0.00           O  
ATOM   3813  N   PRO   231      63.040  27.370  53.210  1.00  0.00           N  
ATOM   3814  CD  PRO   231      62.950  26.740  51.920  1.00  0.00           C  
ATOM   3815  HD1 PRO   231      61.970  26.320  51.580  1.00  0.00           H  
ATOM   3816  HD2 PRO   231      63.690  25.910  51.870  1.00  0.00           H  
ATOM   3817  CA  PRO   231      63.640  28.740  53.090  1.00  0.00           C  
ATOM   3818  HA  PRO   231      64.450  28.830  53.800  1.00  0.00           H  
ATOM   3819  CB  PRO   231      64.060  28.870  51.610  1.00  0.00           C  
ATOM   3820  HB1 PRO   231      65.160  28.750  51.540  1.00  0.00           H  
ATOM   3821  HB2 PRO   231      63.850  29.840  51.100  1.00  0.00           H  
ATOM   3822  CG  PRO   231      63.280  27.850  50.850  1.00  0.00           C  
ATOM   3823  HG1 PRO   231      62.330  28.300  50.590  1.00  0.00           H  
ATOM   3824  HG2 PRO   231      63.710  27.400  49.970  1.00  0.00           H  
ATOM   3825  C   PRO   231      62.870  29.920  53.680  1.00  0.00           C  
ATOM   3826  O   PRO   231      63.410  30.740  54.440  1.00  0.00           O  
ATOM   3827  N   LEU   232      61.590  30.070  53.330  1.00  0.00           N  
ATOM   3828  HN  LEU   232      61.270  29.240  52.650  1.00  0.00           H  
ATOM   3829  CA  LEU   232      60.710  31.050  53.880  1.00  0.00           C  
ATOM   3830  HA  LEU   232      61.230  32.020  53.750  1.00  0.00           H  
ATOM   3831  CB  LEU   232      59.470  31.230  53.030  1.00  0.00           C  
ATOM   3832  HB1 LEU   232      58.810  31.820  53.490  1.00  0.00           H  
ATOM   3833  HB2 LEU   232      59.120  30.210  52.960  1.00  0.00           H  
ATOM   3834  CG  LEU   232      59.650  31.750  51.620  1.00  0.00           C  
ATOM   3835  HG  LEU   232      60.520  31.210  51.180  1.00  0.00           H  
ATOM   3836  CD1 LEU   232      58.350  31.410  50.900  1.00  0.00           C  
ATOM   3837 HD11 LEU   232      58.260  31.950  49.930  1.00  0.00           H  
ATOM   3838 HD12 LEU   232      57.470  31.750  51.480  1.00  0.00           H  
ATOM   3839 HD13 LEU   232      58.230  30.330  50.650  1.00  0.00           H  
ATOM   3840  CD2 LEU   232      59.890  33.300  51.640  1.00  0.00           C  
ATOM   3841 HD21 LEU   232      59.930  33.770  50.630  1.00  0.00           H  
ATOM   3842 HD22 LEU   232      60.760  33.460  52.310  1.00  0.00           H  
ATOM   3843 HD23 LEU   232      59.040  33.630  52.280  1.00  0.00           H  
ATOM   3844  C   LEU   232      60.320  30.950  55.330  1.00  0.00           C  
ATOM   3845  O   LEU   232      60.180  31.930  56.050  1.00  0.00           O  
ATOM   3846  N   ARG   233      60.050  29.730  55.860  1.00  0.00           N  
ATOM   3847  HN  ARG   233      59.960  28.820  55.240  1.00  0.00           H  
ATOM   3848  CA  ARG   233      59.940  29.470  57.250  1.00  0.00           C  
ATOM   3849  HA  ARG   233      59.150  30.100  57.710  1.00  0.00           H  
ATOM   3850  CB  ARG   233      59.760  27.920  57.550  1.00  0.00           C  
ATOM   3851  HB1 ARG   233      60.510  27.350  57.230  1.00  0.00           H  
ATOM   3852  HB2 ARG   233      58.910  27.570  56.970  1.00  0.00           H  
ATOM   3853  CG  ARG   233      59.490  27.500  59.040  1.00  0.00           C  
ATOM   3854  HG1 ARG   233      60.380  27.790  59.640  1.00  0.00           H  
ATOM   3855  HG2 ARG   233      59.390  26.400  59.000  1.00  0.00           H  
ATOM   3856  CD  ARG   233      58.300  28.170  59.700  1.00  0.00           C  
ATOM   3857  HD1 ARG   233      57.460  28.350  58.990  1.00  0.00           H  
ATOM   3858  HD2 ARG   233      58.550  29.220  59.990  1.00  0.00           H  
ATOM   3859  NE  ARG   233      57.840  27.340  60.860  1.00  0.00           N  
ATOM   3860  HE  ARG   233      57.970  27.790  61.870  1.00  0.00           H  
ATOM   3861  CZ  ARG   233      56.920  26.390  60.760  1.00  0.00           C  
ATOM   3862  NH1 ARG   233      56.510  25.910  59.620  1.00  0.00           N  
ATOM   3863 HH11 ARG   233      56.820  26.400  58.670  1.00  0.00           H  
ATOM   3864 HH12 ARG   233      55.640  25.440  59.710  1.00  0.00           H  
ATOM   3865  NH2 ARG   233      56.290  25.970  61.840  1.00  0.00           N  
ATOM   3866 HH21 ARG   233      56.430  26.200  62.810  1.00  0.00           H  
ATOM   3867 HH22 ARG   233      55.620  25.250  61.710  1.00  0.00           H  
ATOM   3868  C   ARG   233      61.290  29.690  58.010  1.00  0.00           C  
ATOM   3869  O   ARG   233      61.230  30.190  59.100  1.00  0.00           O  
ATOM   3870  N   MET   234      62.440  29.450  57.290  1.00  0.00           N  
ATOM   3871  HN  MET   234      62.510  29.130  56.350  1.00  0.00           H  
ATOM   3872  CA  MET   234      63.680  30.020  57.910  1.00  0.00           C  
ATOM   3873  HA  MET   234      63.770  29.770  58.880  1.00  0.00           H  
ATOM   3874  CB  MET   234      65.030  29.410  57.350  1.00  0.00           C  
ATOM   3875  HB1 MET   234      65.820  29.940  57.640  1.00  0.00           H  
ATOM   3876  HB2 MET   234      64.980  29.670  56.310  1.00  0.00           H  
ATOM   3877  CG  MET   234      65.240  27.920  57.610  1.00  0.00           C  
ATOM   3878  HG1 MET   234      66.130  27.630  57.010  1.00  0.00           H  
ATOM   3879  HG2 MET   234      64.450  27.320  57.100  1.00  0.00           H  
ATOM   3880  SD  MET   234      65.370  27.480  59.340  1.00  0.00           S  
ATOM   3881  CE  MET   234      66.930  26.610  59.390  1.00  0.00           C  
ATOM   3882  HE1 MET   234      67.820  27.260  59.520  1.00  0.00           H  
ATOM   3883  HE2 MET   234      67.140  26.010  58.470  1.00  0.00           H  
ATOM   3884  HE3 MET   234      67.090  25.910  60.240  1.00  0.00           H  
ATOM   3885  C   MET   234      63.710  31.530  58.020  1.00  0.00           C  
ATOM   3886  O   MET   234      64.310  32.160  58.900  1.00  0.00           O  
ATOM   3887  N   LEU   235      63.110  32.210  56.980  1.00  0.00           N  
ATOM   3888  HN  LEU   235      62.790  31.600  56.110  1.00  0.00           H  
ATOM   3889  CA  LEU   235      62.860  33.610  56.930  1.00  0.00           C  
ATOM   3890  HA  LEU   235      63.860  34.060  57.140  1.00  0.00           H  
ATOM   3891  CB  LEU   235      62.470  34.070  55.460  1.00  0.00           C  
ATOM   3892  HB1 LEU   235      61.610  33.640  55.190  1.00  0.00           H  
ATOM   3893  HB2 LEU   235      63.210  33.870  54.710  1.00  0.00           H  
ATOM   3894  CG  LEU   235      62.360  35.620  55.510  1.00  0.00           C  
ATOM   3895  HG  LEU   235      61.440  35.910  56.070  1.00  0.00           H  
ATOM   3896  CD1 LEU   235      63.570  36.370  55.930  1.00  0.00           C  
ATOM   3897 HD11 LEU   235      63.870  36.210  56.990  1.00  0.00           H  
ATOM   3898 HD12 LEU   235      63.530  37.470  55.790  1.00  0.00           H  
ATOM   3899 HD13 LEU   235      64.410  35.970  55.310  1.00  0.00           H  
ATOM   3900  CD2 LEU   235      62.060  36.030  54.130  1.00  0.00           C  
ATOM   3901 HD21 LEU   235      61.960  37.130  54.010  1.00  0.00           H  
ATOM   3902 HD22 LEU   235      61.100  35.600  53.750  1.00  0.00           H  
ATOM   3903 HD23 LEU   235      62.890  35.630  53.500  1.00  0.00           H  
ATOM   3904  C   LEU   235      61.910  34.130  58.040  1.00  0.00           C  
ATOM   3905  O   LEU   235      62.170  35.170  58.650  1.00  0.00           O  
ATOM   3906  N   VAL   236      60.830  33.420  58.370  1.00  0.00           N  
ATOM   3907  HN  VAL   236      60.560  32.590  57.680  1.00  0.00           H  
ATOM   3908  CA  VAL   236      59.970  33.560  59.480  1.00  0.00           C  
ATOM   3909  HA  VAL   236      59.690  34.620  59.330  1.00  0.00           H  
ATOM   3910  CB  VAL   236      58.690  32.670  59.440  1.00  0.00           C  
ATOM   3911  HB  VAL   236      58.970  31.720  59.300  1.00  0.00           H  
ATOM   3912  CG1 VAL   236      57.760  32.660  60.700  1.00  0.00           C  
ATOM   3913 HG11 VAL   236      57.460  33.680  60.920  1.00  0.00           H  
ATOM   3914 HG12 VAL   236      58.210  32.160  61.580  1.00  0.00           H  
ATOM   3915 HG13 VAL   236      56.800  32.110  60.600  1.00  0.00           H  
ATOM   3916  CG2 VAL   236      57.860  33.110  58.250  1.00  0.00           C  
ATOM   3917 HG21 VAL   236      56.920  32.520  58.180  1.00  0.00           H  
ATOM   3918 HG22 VAL   236      58.450  32.900  57.330  1.00  0.00           H  
ATOM   3919 HG23 VAL   236      57.510  34.170  58.280  1.00  0.00           H  
ATOM   3920  C   VAL   236      60.670  33.410  60.810  1.00  0.00           C  
ATOM   3921  O   VAL   236      60.470  34.220  61.700  1.00  0.00           O  
ATOM   3922  N   GLU   237      61.500  32.350  60.940  1.00  0.00           N  
ATOM   3923  HN  GLU   237      61.540  31.560  60.150  1.00  0.00           H  
ATOM   3924  CA  GLU   237      62.260  32.050  62.100  1.00  0.00           C  
ATOM   3925  HA  GLU   237      61.590  32.010  63.000  1.00  0.00           H  
ATOM   3926  CB  GLU   237      63.080  30.810  61.920  1.00  0.00           C  
ATOM   3927  HB1 GLU   237      63.780  30.710  62.620  1.00  0.00           H  
ATOM   3928  HB2 GLU   237      63.580  30.830  60.970  1.00  0.00           H  
ATOM   3929  CG  GLU   237      62.350  29.420  61.980  1.00  0.00           C  
ATOM   3930  HG1 GLU   237      62.980  28.540  61.700  1.00  0.00           H  
ATOM   3931  HG2 GLU   237      61.560  29.400  61.200  1.00  0.00           H  
ATOM   3932  CD  GLU   237      61.760  29.140  63.350  1.00  0.00           C  
ATOM   3933  OE1 GLU   237      60.870  28.250  63.410  1.00  0.00           O  
ATOM   3934  OE2 GLU   237      62.080  29.880  64.310  1.00  0.00           O  
ATOM   3935  C   GLU   237      63.330  33.190  62.320  1.00  0.00           C  
ATOM   3936  O   GLU   237      63.580  33.690  63.410  1.00  0.00           O  
ATOM   3937  N   THR   238      63.940  33.750  61.210  1.00  0.00           N  
ATOM   3938  HN  THR   238      63.750  33.330  60.200  1.00  0.00           H  
ATOM   3939  CA  THR   238      64.680  35.010  61.080  1.00  0.00           C  
ATOM   3940  HA  THR   238      65.630  34.980  61.660  1.00  0.00           H  
ATOM   3941  CB  THR   238      65.340  35.240  59.680  1.00  0.00           C  
ATOM   3942  HB  THR   238      64.600  35.360  59.010  1.00  0.00           H  
ATOM   3943  OG1 THR   238      66.170  34.130  59.280  1.00  0.00           O  
ATOM   3944  HG1 THR   238      65.550  33.300  58.990  1.00  0.00           H  
ATOM   3945  CG2 THR   238      66.220  36.550  59.650  1.00  0.00           C  
ATOM   3946 HG21 THR   238      67.120  36.440  60.300  1.00  0.00           H  
ATOM   3947 HG22 THR   238      65.770  37.310  60.030  1.00  0.00           H  
ATOM   3948 HG23 THR   238      66.620  36.900  58.680  1.00  0.00           H  
ATOM   3949  C   THR   238      63.900  36.200  61.570  1.00  0.00           C  
ATOM   3950  O   THR   238      64.470  36.940  62.430  1.00  0.00           O  
ATOM   3951  N   ALA   239      62.650  36.390  61.150  1.00  0.00           N  
ATOM   3952  HN  ALA   239      62.400  35.680  60.340  1.00  0.00           H  
ATOM   3953  CA  ALA   239      61.740  37.450  61.590  1.00  0.00           C  
ATOM   3954  HA  ALA   239      62.280  38.410  61.420  1.00  0.00           H  
ATOM   3955  CB  ALA   239      60.420  37.430  60.880  1.00  0.00           C  
ATOM   3956  HB1 ALA   239      59.740  36.820  61.280  1.00  0.00           H  
ATOM   3957  HB2 ALA   239      60.560  37.320  59.810  1.00  0.00           H  
ATOM   3958  HB3 ALA   239      60.080  38.490  60.860  1.00  0.00           H  
ATOM   3959  C   ALA   239      61.320  37.460  63.070  1.00  0.00           C  
ATOM   3960  O   ALA   239      61.170  38.500  63.720  1.00  0.00           O  
ATOM   3961  N   GLN   240      61.030  36.250  63.580  1.00  0.00           N  
ATOM   3962  HN  GLN   240      61.120  35.350  62.930  1.00  0.00           H  
ATOM   3963  CA  GLN   240      60.880  36.010  65.030  1.00  0.00           C  
ATOM   3964  HA  GLN   240      60.000  36.640  65.290  1.00  0.00           H  
ATOM   3965  CB  GLN   240      60.620  34.470  65.200  1.00  0.00           C  
ATOM   3966  HB1 GLN   240      60.990  34.020  66.010  1.00  0.00           H  
ATOM   3967  HB2 GLN   240      61.300  34.050  64.490  1.00  0.00           H  
ATOM   3968  CG  GLN   240      59.070  34.070  64.750  1.00  0.00           C  
ATOM   3969  HG1 GLN   240      59.030  32.990  64.970  1.00  0.00           H  
ATOM   3970  HG2 GLN   240      58.930  34.110  63.650  1.00  0.00           H  
ATOM   3971  CD  GLN   240      57.960  34.900  65.460  1.00  0.00           C  
ATOM   3972  OE1 GLN   240      57.150  35.640  64.940  1.00  0.00           O  
ATOM   3973  NE2 GLN   240      57.860  34.600  66.760  1.00  0.00           N  
ATOM   3974 HE21 GLN   240      56.890  34.850  67.230  1.00  0.00           H  
ATOM   3975 HE22 GLN   240      58.430  33.830  67.320  1.00  0.00           H  
ATOM   3976  C   GLN   240      62.090  36.340  65.900  1.00  0.00           C  
ATOM   3977  O   GLN   240      61.960  36.870  66.970  1.00  0.00           O  
ATOM   3978  N   GLU   241      63.310  36.060  65.390  1.00  0.00           N  
ATOM   3979  HN  GLU   241      63.540  35.460  64.620  1.00  0.00           H  
ATOM   3980  CA  GLU   241      64.510  36.560  65.990  1.00  0.00           C  
ATOM   3981  HA  GLU   241      64.330  36.300  66.930  1.00  0.00           H  
ATOM   3982  CB  GLU   241      65.690  35.910  65.270  1.00  0.00           C  
ATOM   3983  HB1 GLU   241      65.840  36.300  64.360  1.00  0.00           H  
ATOM   3984  HB2 GLU   241      65.560  34.850  65.120  1.00  0.00           H  
ATOM   3985  CG  GLU   241      67.010  36.250  66.030  1.00  0.00           C  
ATOM   3986  HG1 GLU   241      66.920  36.120  67.130  1.00  0.00           H  
ATOM   3987  HG2 GLU   241      67.390  37.290  65.960  1.00  0.00           H  
ATOM   3988  CD  GLU   241      68.280  35.460  65.580  1.00  0.00           C  
ATOM   3989  OE1 GLU   241      68.080  34.400  64.970  1.00  0.00           O  
ATOM   3990  OE2 GLU   241      69.440  35.850  65.910  1.00  0.00           O  
ATOM   3991  C   GLU   241      64.710  38.020  66.020  1.00  0.00           C  
ATOM   3992  O   GLU   241      65.040  38.530  67.070  1.00  0.00           O  
ATOM   3993  N   ARG   242      64.360  38.700  64.930  1.00  0.00           N  
ATOM   3994  HN  ARG   242      64.090  38.060  64.070  1.00  0.00           H  
ATOM   3995  CA  ARG   242      64.320  40.130  64.900  1.00  0.00           C  
ATOM   3996  HA  ARG   242      65.240  40.510  65.410  1.00  0.00           H  
ATOM   3997  CB  ARG   242      64.120  40.750  63.490  1.00  0.00           C  
ATOM   3998  HB1 ARG   242      64.150  41.740  63.530  1.00  0.00           H  
ATOM   3999  HB2 ARG   242      63.130  40.590  63.090  1.00  0.00           H  
ATOM   4000  CG  ARG   242      65.150  40.310  62.450  1.00  0.00           C  
ATOM   4001  HG1 ARG   242      64.890  40.720  61.460  1.00  0.00           H  
ATOM   4002  HG2 ARG   242      65.090  39.220  62.250  1.00  0.00           H  
ATOM   4003  CD  ARG   242      66.670  40.780  62.690  1.00  0.00           C  
ATOM   4004  HD1 ARG   242      67.300  40.340  61.880  1.00  0.00           H  
ATOM   4005  HD2 ARG   242      67.020  40.410  63.670  1.00  0.00           H  
ATOM   4006  NE  ARG   242      66.640  42.230  62.520  1.00  0.00           N  
ATOM   4007  HE  ARG   242      65.670  42.670  62.210  1.00  0.00           H  
ATOM   4008  CZ  ARG   242      67.690  43.000  62.490  1.00  0.00           C  
ATOM   4009  NH1 ARG   242      68.840  42.730  63.020  1.00  0.00           N  
ATOM   4010 HH11 ARG   242      69.050  41.860  63.680  1.00  0.00           H  
ATOM   4011 HH12 ARG   242      69.550  43.410  62.890  1.00  0.00           H  
ATOM   4012  NH2 ARG   242      67.530  44.200  62.010  1.00  0.00           N  
ATOM   4013 HH21 ARG   242      68.250  44.880  62.180  1.00  0.00           H  
ATOM   4014 HH22 ARG   242      66.650  44.570  61.690  1.00  0.00           H  
ATOM   4015  C   ARG   242      63.100  40.720  65.860  1.00  0.00           C  
ATOM   4016  O   ARG   242      61.990  40.240  65.930  1.00  0.00           O  
ATOM   4017  N   ASN   243      63.500  41.700  66.680  1.00  0.00           N  
ATOM   4018  HN  ASN   243      64.470  41.930  66.580  1.00  0.00           H  
ATOM   4019  CA  ASN   243      62.530  42.510  67.470  1.00  0.00           C  
ATOM   4020  HA  ASN   243      61.950  41.800  67.880  1.00  0.00           H  
ATOM   4021  CB  ASN   243      63.110  43.380  68.610  1.00  0.00           C  
ATOM   4022  HB1 ASN   243      62.470  44.010  69.050  1.00  0.00           H  
ATOM   4023  HB2 ASN   243      63.890  44.060  68.320  1.00  0.00           H  
ATOM   4024  CG  ASN   243      63.800  42.520  69.650  1.00  0.00           C  
ATOM   4025  OD1 ASN   243      64.190  41.420  69.450  1.00  0.00           O  
ATOM   4026  ND2 ASN   243      64.020  43.060  70.840  1.00  0.00           N  
ATOM   4027 HD21 ASN   243      64.470  42.360  71.580  1.00  0.00           H  
ATOM   4028 HD22 ASN   243      63.920  44.160  70.900  1.00  0.00           H  
ATOM   4029  C   ASN   243      61.490  43.220  66.610  1.00  0.00           C  
ATOM   4030  O   ASN   243      60.280  43.170  66.870  1.00  0.00           O  
ATOM   4031  N   GLU   244      61.950  43.840  65.450  1.00  0.00           N  
ATOM   4032  HN  GLU   244      62.900  43.860  65.140  1.00  0.00           H  
ATOM   4033  CA  GLU   244      61.090  44.510  64.560  1.00  0.00           C  
ATOM   4034  HA  GLU   244      60.160  44.660  64.920  1.00  0.00           H  
ATOM   4035  CB  GLU   244      61.570  45.890  64.220  1.00  0.00           C  
ATOM   4036  HB1 GLU   244      62.410  46.000  63.700  1.00  0.00           H  
ATOM   4037  HB2 GLU   244      61.780  46.430  65.140  1.00  0.00           H  
ATOM   4038  CG  GLU   244      60.450  46.800  63.640  1.00  0.00           C  
ATOM   4039  HG1 GLU   244      59.530  46.990  64.230  1.00  0.00           H  
ATOM   4040  HG2 GLU   244      60.110  46.450  62.640  1.00  0.00           H  
ATOM   4041  CD  GLU   244      60.930  48.240  63.490  1.00  0.00           C  
ATOM   4042  OE1 GLU   244      60.950  49.060  64.490  1.00  0.00           O  
ATOM   4043  OE2 GLU   244      61.260  48.640  62.350  1.00  0.00           O  
ATOM   4044  C   GLU   244      61.010  43.500  63.380  1.00  0.00           C  
ATOM   4045  O   GLU   244      62.010  42.900  62.980  1.00  0.00           O  
ATOM   4046  N   THR   245      59.760  43.400  62.860  1.00  0.00           N  
ATOM   4047  HN  THR   245      58.860  43.980  63.160  1.00  0.00           H  
ATOM   4048  CA  THR   245      59.530  42.360  61.880  1.00  0.00           C  
ATOM   4049  HA  THR   245      60.080  41.460  62.240  1.00  0.00           H  
ATOM   4050  CB  THR   245      58.050  41.930  61.610  1.00  0.00           C  
ATOM   4051  HB  THR   245      57.460  42.560  61.120  1.00  0.00           H  
ATOM   4052  OG1 THR   245      57.530  41.520  62.820  1.00  0.00           O  
ATOM   4053  HG1 THR   245      57.190  42.400  63.340  1.00  0.00           H  
ATOM   4054  CG2 THR   245      58.030  40.720  60.780  1.00  0.00           C  
ATOM   4055 HG21 THR   245      56.970  40.420  60.890  1.00  0.00           H  
ATOM   4056 HG22 THR   245      58.690  40.070  61.020  1.00  0.00           H  
ATOM   4057 HG23 THR   245      58.080  40.980  59.690  1.00  0.00           H  
ATOM   4058  C   THR   245      60.140  42.700  60.540  1.00  0.00           C  
ATOM   4059  O   THR   245      59.540  43.440  59.740  1.00  0.00           O  
ATOM   4060  N   LEU   246      61.460  42.220  60.340  1.00  0.00           N  
ATOM   4061  HN  LEU   246      62.020  41.800  61.200  1.00  0.00           H  
ATOM   4062  CA  LEU   246      62.280  42.360  59.170  1.00  0.00           C  
ATOM   4063  HA  LEU   246      63.240  41.830  59.390  1.00  0.00           H  
ATOM   4064  CB  LEU   246      61.840  41.720  57.810  1.00  0.00           C  
ATOM   4065  HB1 LEU   246      62.300  41.820  56.930  1.00  0.00           H  
ATOM   4066  HB2 LEU   246      60.820  42.050  57.740  1.00  0.00           H  
ATOM   4067  CG  LEU   246      61.730  40.130  57.960  1.00  0.00           C  
ATOM   4068  HG  LEU   246      61.210  39.950  58.920  1.00  0.00           H  
ATOM   4069  CD1 LEU   246      61.020  39.500  56.820  1.00  0.00           C  
ATOM   4070 HD11 LEU   246      60.020  39.860  56.500  1.00  0.00           H  
ATOM   4071 HD12 LEU   246      60.920  38.400  56.980  1.00  0.00           H  
ATOM   4072 HD13 LEU   246      61.630  39.680  55.910  1.00  0.00           H  
ATOM   4073  CD2 LEU   246      63.110  39.430  58.140  1.00  0.00           C  
ATOM   4074 HD21 LEU   246      63.800  39.830  58.920  1.00  0.00           H  
ATOM   4075 HD22 LEU   246      63.690  39.560  57.200  1.00  0.00           H  
ATOM   4076 HD23 LEU   246      63.020  38.340  58.330  1.00  0.00           H  
ATOM   4077  C   LEU   246      62.780  43.830  58.900  1.00  0.00           C  
ATOM   4078  O   LEU   246      63.260  44.490  59.840  1.00  0.00           O  
ATOM   4079  N   PHE   247      62.500  44.390  57.640  1.00  0.00           N  
ATOM   4080  HN  PHE   247      61.880  43.740  56.980  1.00  0.00           H  
ATOM   4081  CA  PHE   247      63.060  45.610  57.100  1.00  0.00           C  
ATOM   4082  HA  PHE   247      64.150  45.430  57.200  1.00  0.00           H  
ATOM   4083  CB  PHE   247      62.650  45.680  55.610  1.00  0.00           C  
ATOM   4084  HB1 PHE   247      62.940  46.540  55.200  1.00  0.00           H  
ATOM   4085  HB2 PHE   247      61.570  45.650  55.570  1.00  0.00           H  
ATOM   4086  CG  PHE   247      63.110  44.410  54.840  1.00  0.00           C  
ATOM   4087  CD1 PHE   247      62.360  44.060  53.680  1.00  0.00           C  
ATOM   4088  HD1 PHE   247      61.510  44.720  53.400  1.00  0.00           H  
ATOM   4089  CE1 PHE   247      62.710  42.940  52.920  1.00  0.00           C  
ATOM   4090  HE1 PHE   247      62.090  42.820  52.040  1.00  0.00           H  
ATOM   4091  CZ  PHE   247      63.880  42.270  53.210  1.00  0.00           C  
ATOM   4092  HZ  PHE   247      64.230  41.520  52.510  1.00  0.00           H  
ATOM   4093  CD2 PHE   247      64.320  43.670  55.070  1.00  0.00           C  
ATOM   4094  HD2 PHE   247      64.940  43.820  55.980  1.00  0.00           H  
ATOM   4095  CE2 PHE   247      64.700  42.630  54.260  1.00  0.00           C  
ATOM   4096  HE2 PHE   247      65.600  42.100  54.540  1.00  0.00           H  
ATOM   4097  C   PHE   247      62.660  46.910  57.740  1.00  0.00           C  
ATOM   4098  O   PHE   247      61.550  47.080  58.170  1.00  0.00           O  
ATOM   4099  N   PRO   248      63.480  47.930  57.650  1.00  0.00           N  
ATOM   4100  CD  PRO   248      64.910  47.710  57.530  1.00  0.00           C  
ATOM   4101  HD1 PRO   248      65.170  47.300  56.530  1.00  0.00           H  
ATOM   4102  HD2 PRO   248      65.380  47.140  58.360  1.00  0.00           H  
ATOM   4103  CA  PRO   248      63.130  49.310  57.840  1.00  0.00           C  
ATOM   4104  HA  PRO   248      62.330  49.460  58.550  1.00  0.00           H  
ATOM   4105  CB  PRO   248      64.380  50.000  58.270  1.00  0.00           C  
ATOM   4106  HB1 PRO   248      64.600  49.840  59.340  1.00  0.00           H  
ATOM   4107  HB2 PRO   248      64.390  51.100  58.100  1.00  0.00           H  
ATOM   4108  CG  PRO   248      65.400  49.160  57.470  1.00  0.00           C  
ATOM   4109  HG1 PRO   248      65.510  49.470  56.440  1.00  0.00           H  
ATOM   4110  HG2 PRO   248      66.450  49.270  57.690  1.00  0.00           H  
ATOM   4111  C   PRO   248      62.470  49.910  56.580  1.00  0.00           C  
ATOM   4112  O   PRO   248      61.760  50.900  56.810  1.00  0.00           O  
ATOM   4113  N   ALA   249      62.610  49.320  55.380  1.00  0.00           N  
ATOM   4114  HN  ALA   249      63.290  48.470  55.180  1.00  0.00           H  
ATOM   4115  CA  ALA   249      61.760  49.700  54.250  1.00  0.00           C  
ATOM   4116  HA  ALA   249      60.840  50.200  54.610  1.00  0.00           H  
ATOM   4117  CB  ALA   249      62.590  50.720  53.420  1.00  0.00           C  
ATOM   4118  HB1 ALA   249      62.290  50.800  52.470  1.00  0.00           H  
ATOM   4119  HB2 ALA   249      63.640  50.530  53.510  1.00  0.00           H  
ATOM   4120  HB3 ALA   249      62.600  51.750  53.810  1.00  0.00           H  
ATOM   4121  C   ALA   249      61.390  48.570  53.370  1.00  0.00           C  
ATOM   4122  O   ALA   249      62.030  47.560  53.340  1.00  0.00           O  
ATOM   4123  N   LEU   250      60.320  48.770  52.570  1.00  0.00           N  
ATOM   4124  HN  LEU   250      59.680  49.670  52.680  1.00  0.00           H  
ATOM   4125  CA  LEU   250      60.000  47.990  51.370  1.00  0.00           C  
ATOM   4126  HA  LEU   250      59.370  48.630  50.720  1.00  0.00           H  
ATOM   4127  CB  LEU   250      61.180  47.600  50.350  1.00  0.00           C  
ATOM   4128  HB1 LEU   250      60.750  47.120  49.590  1.00  0.00           H  
ATOM   4129  HB2 LEU   250      61.810  46.920  50.910  1.00  0.00           H  
ATOM   4130  CG  LEU   250      61.870  48.940  49.770  1.00  0.00           C  
ATOM   4131  HG  LEU   250      62.560  49.210  50.600  1.00  0.00           H  
ATOM   4132  CD1 LEU   250      62.750  48.480  48.630  1.00  0.00           C  
ATOM   4133 HD11 LEU   250      62.160  48.190  47.720  1.00  0.00           H  
ATOM   4134 HD12 LEU   250      63.450  47.650  48.840  1.00  0.00           H  
ATOM   4135 HD13 LEU   250      63.400  49.340  48.370  1.00  0.00           H  
ATOM   4136  CD2 LEU   250      61.020  50.150  49.430  1.00  0.00           C  
ATOM   4137 HD21 LEU   250      60.290  49.890  48.640  1.00  0.00           H  
ATOM   4138 HD22 LEU   250      61.650  50.940  48.970  1.00  0.00           H  
ATOM   4139 HD23 LEU   250      60.520  50.690  50.260  1.00  0.00           H  
ATOM   4140  C   LEU   250      59.100  46.870  51.800  1.00  0.00           C  
ATOM   4141  O   LEU   250      59.000  45.840  51.170  1.00  0.00           O  
ATOM   4142  N   ILE   251      58.320  47.190  52.840  1.00  0.00           N  
ATOM   4143  HN  ILE   251      58.530  48.200  53.260  1.00  0.00           H  
ATOM   4144  CA  ILE   251      57.520  46.230  53.600  1.00  0.00           C  
ATOM   4145  HA  ILE   251      57.070  45.440  52.960  1.00  0.00           H  
ATOM   4146  CB  ILE   251      58.410  45.620  54.690  1.00  0.00           C  
ATOM   4147  HB  ILE   251      59.260  45.290  54.290  1.00  0.00           H  
ATOM   4148  CG2 ILE   251      58.860  46.570  55.790  1.00  0.00           C  
ATOM   4149 HG21 ILE   251      57.960  46.860  56.370  1.00  0.00           H  
ATOM   4150 HG22 ILE   251      59.240  47.530  55.380  1.00  0.00           H  
ATOM   4151 HG23 ILE   251      59.590  46.130  56.510  1.00  0.00           H  
ATOM   4152  CG1 ILE   251      57.710  44.400  55.330  1.00  0.00           C  
ATOM   4153 HG11 ILE   251      57.190  43.880  54.530  1.00  0.00           H  
ATOM   4154 HG12 ILE   251      57.070  44.850  56.120  1.00  0.00           H  
ATOM   4155  CD  ILE   251      58.740  43.510  55.950  1.00  0.00           C  
ATOM   4156  HD1 ILE   251      58.420  42.460  56.100  1.00  0.00           H  
ATOM   4157  HD2 ILE   251      58.920  44.020  56.920  1.00  0.00           H  
ATOM   4158  HD3 ILE   251      59.630  43.480  55.270  1.00  0.00           H  
ATOM   4159  C   ILE   251      56.340  47.050  54.120  1.00  0.00           C  
ATOM   4160  O   ILE   251      56.500  48.210  54.560  1.00  0.00           O  
ATOM   4161  N   TYR   252      55.130  46.430  54.080  1.00  0.00           N  
ATOM   4162  HN  TYR   252      55.110  45.340  53.870  1.00  0.00           H  
ATOM   4163  CA  TYR   252      53.860  47.080  54.110  1.00  0.00           C  
ATOM   4164  HA  TYR   252      53.970  48.150  53.860  1.00  0.00           H  
ATOM   4165  CB  TYR   252      52.880  46.580  52.980  1.00  0.00           C  
ATOM   4166  HB1 TYR   252      52.640  45.670  53.290  1.00  0.00           H  
ATOM   4167  HB2 TYR   252      53.310  46.440  52.000  1.00  0.00           H  
ATOM   4168  CG  TYR   252      51.600  47.360  52.850  1.00  0.00           C  
ATOM   4169  CD1 TYR   252      51.610  48.480  52.030  1.00  0.00           C  
ATOM   4170  HD1 TYR   252      52.520  48.740  51.440  1.00  0.00           H  
ATOM   4171  CE1 TYR   252      50.460  49.200  51.740  1.00  0.00           C  
ATOM   4172  HE1 TYR   252      50.380  50.140  51.220  1.00  0.00           H  
ATOM   4173  CZ  TYR   252      49.260  48.840  52.460  1.00  0.00           C  
ATOM   4174  OH  TYR   252      48.130  49.600  52.290  1.00  0.00           O  
ATOM   4175  HH  TYR   252      47.420  49.450  53.090  1.00  0.00           H  
ATOM   4176  CD2 TYR   252      50.390  47.000  53.500  1.00  0.00           C  
ATOM   4177  HD2 TYR   252      50.460  46.030  54.040  1.00  0.00           H  
ATOM   4178  CE2 TYR   252      49.280  47.750  53.360  1.00  0.00           C  
ATOM   4179  HE2 TYR   252      48.410  47.330  53.850  1.00  0.00           H  
ATOM   4180  C   TYR   252      53.310  46.910  55.540  1.00  0.00           C  
ATOM   4181  O   TYR   252      52.750  45.900  55.930  1.00  0.00           O  
ATOM   4182  N   SER   253      53.380  47.990  56.360  1.00  0.00           N  
ATOM   4183  HN  SER   253      53.900  48.920  56.200  1.00  0.00           H  
ATOM   4184  CA  SER   253      52.630  48.040  57.590  1.00  0.00           C  
ATOM   4185  HA  SER   253      52.800  47.200  58.030  1.00  0.00           H  
ATOM   4186  CB  SER   253      53.290  49.210  58.550  1.00  0.00           C  
ATOM   4187  HB1 SER   253      53.340  50.050  58.030  1.00  0.00           H  
ATOM   4188  HB2 SER   253      54.270  48.820  58.790  1.00  0.00           H  
ATOM   4189  OG  SER   253      52.590  49.360  59.760  1.00  0.00           O  
ATOM   4190  HG1 SER   253      51.770  50.110  59.650  1.00  0.00           H  
ATOM   4191  C   SER   253      51.120  48.200  57.450  1.00  0.00           C  
ATOM   4192  O   SER   253      50.650  49.030  56.660  1.00  0.00           O  
ATOM   4193  N   SER   254      50.350  47.500  58.280  1.00  0.00           N  
ATOM   4194  HN  SER   254      50.740  46.720  58.980  1.00  0.00           H  
ATOM   4195  CA  SER   254      48.920  47.630  58.380  1.00  0.00           C  
ATOM   4196  HA  SER   254      48.660  48.500  58.080  1.00  0.00           H  
ATOM   4197  CB  SER   254      48.170  46.670  57.340  1.00  0.00           C  
ATOM   4198  HB1 SER   254      48.420  45.730  57.580  1.00  0.00           H  
ATOM   4199  HB2 SER   254      48.510  47.050  56.380  1.00  0.00           H  
ATOM   4200  OG  SER   254      46.740  46.940  57.340  1.00  0.00           O  
ATOM   4201  HG1 SER   254      46.730  48.040  57.160  1.00  0.00           H  
ATOM   4202  C   SER   254      48.360  47.560  59.730  1.00  0.00           C  
ATOM   4203  O   SER   254      48.620  46.620  60.460  1.00  0.00           O  
ATOM   4204  N   THR   255      47.560  48.530  60.190  1.00  0.00           N  
ATOM   4205  HN  THR   255      47.310  49.300  59.440  1.00  0.00           H  
ATOM   4206  CA  THR   255      47.030  48.760  61.500  1.00  0.00           C  
ATOM   4207  HA  THR   255      47.380  48.090  62.090  1.00  0.00           H  
ATOM   4208  CB  THR   255      47.650  49.980  62.240  1.00  0.00           C  
ATOM   4209  HB  THR   255      47.120  50.300  63.030  1.00  0.00           H  
ATOM   4210  OG1 THR   255      47.830  51.080  61.320  1.00  0.00           O  
ATOM   4211  HG1 THR   255      46.830  51.450  61.180  1.00  0.00           H  
ATOM   4212  CG2 THR   255      49.140  49.640  62.790  1.00  0.00           C  
ATOM   4213 HG21 THR   255      49.730  49.270  61.930  1.00  0.00           H  
ATOM   4214 HG22 THR   255      49.230  49.040  63.530  1.00  0.00           H  
ATOM   4215 HG23 THR   255      49.530  50.620  63.130  1.00  0.00           H  
ATOM   4216  C   THR   255      45.510  48.590  61.520  1.00  0.00           C  
ATOM   4217  O   THR   255      44.920  48.780  62.540  1.00  0.00           O  
ATOM   4218  NT  THR   255      44.930  48.160  60.400  1.00  0.00           N  
ATOM   4219  HNT THR   255      45.570  48.010  59.500  1.00  0.00           H  
ATOM   4220  CAT THR   255      43.470  47.880  60.470  1.00  0.00           C  
ATOM   4221  HT1 THR   255      42.870  48.780  60.260  1.00  0.00           H  
ATOM   4222  HT2 THR   255      43.280  47.540  61.390  1.00  0.00           H  
ATOM   4223  HT3 THR   255      43.200  47.120  59.700  1.00  0.00           H  
TER    4224      THR   255 
ATOM   4224  CAY GLU   256      56.910  47.750  70.730  1.00  0.00           C  
ATOM   4225  HY1 GLU   256      56.730  46.680  70.970  1.00  0.00           H  
ATOM   4226  HY2 GLU   256      56.050  48.340  71.120  1.00  0.00           H  
ATOM   4227  HY3 GLU   256      57.840  48.170  71.180  1.00  0.00           H  
ATOM   4228  CY  GLU   256      57.080  47.880  69.300  1.00  0.00           C  
ATOM   4229  OY  GLU   256      57.980  48.630  68.880  1.00  0.00           O  
ATOM   4230  N   GLU   256      56.310  47.010  68.510  1.00  0.00           N  
ATOM   4231  HN  GLU   256      55.760  46.190  69.020  1.00  0.00           H  
ATOM   4232  CA  GLU   256      56.000  47.090  67.110  1.00  0.00           C  
ATOM   4233  HA  GLU   256      56.410  48.020  66.660  1.00  0.00           H  
ATOM   4234  CB  GLU   256      56.440  45.850  66.230  1.00  0.00           C  
ATOM   4235  HB1 GLU   256      56.440  44.980  66.720  1.00  0.00           H  
ATOM   4236  HB2 GLU   256      57.490  46.080  66.100  1.00  0.00           H  
ATOM   4237  CG  GLU   256      55.930  45.640  64.780  1.00  0.00           C  
ATOM   4238  HG1 GLU   256      56.080  46.550  64.170  1.00  0.00           H  
ATOM   4239  HG2 GLU   256      54.840  45.450  64.740  1.00  0.00           H  
ATOM   4240  CD  GLU   256      56.560  44.490  64.060  1.00  0.00           C  
ATOM   4241  OE1 GLU   256      56.430  43.330  64.500  1.00  0.00           O  
ATOM   4242  OE2 GLU   256      57.120  44.660  62.980  1.00  0.00           O  
ATOM   4243  C   GLU   256      54.460  47.140  66.830  1.00  0.00           C  
ATOM   4244  O   GLU   256      53.750  46.260  67.280  1.00  0.00           O  
ATOM   4245  N   ARG   257      53.920  48.120  66.090  1.00  0.00           N  
ATOM   4246  HN  ARG   257      54.530  49.000  65.790  1.00  0.00           H  
ATOM   4247  CA  ARG   257      52.470  48.150  65.730  1.00  0.00           C  
ATOM   4248  HA  ARG   257      51.970  47.380  66.350  1.00  0.00           H  
ATOM   4249  CB  ARG   257      51.730  49.520  66.090  1.00  0.00           C  
ATOM   4250  HB1 ARG   257      50.820  49.450  65.690  1.00  0.00           H  
ATOM   4251  HB2 ARG   257      52.160  50.330  65.510  1.00  0.00           H  
ATOM   4252  CG  ARG   257      51.620  49.880  67.550  1.00  0.00           C  
ATOM   4253  HG1 ARG   257      51.070  49.020  67.990  1.00  0.00           H  
ATOM   4254  HG2 ARG   257      50.760  50.580  67.680  1.00  0.00           H  
ATOM   4255  CD  ARG   257      52.920  50.340  68.240  1.00  0.00           C  
ATOM   4256  HD1 ARG   257      53.150  51.380  67.920  1.00  0.00           H  
ATOM   4257  HD2 ARG   257      53.810  49.700  68.050  1.00  0.00           H  
ATOM   4258  NE  ARG   257      52.610  50.230  69.720  1.00  0.00           N  
ATOM   4259  HE  ARG   257      52.270  49.230  70.080  1.00  0.00           H  
ATOM   4260  CZ  ARG   257      52.560  51.210  70.590  1.00  0.00           C  
ATOM   4261  NH1 ARG   257      52.470  50.950  71.860  1.00  0.00           N  
ATOM   4262 HH11 ARG   257      52.640  49.950  72.310  1.00  0.00           H  
ATOM   4263 HH12 ARG   257      52.500  51.730  72.480  1.00  0.00           H  
ATOM   4264  NH2 ARG   257      52.510  52.470  70.200  1.00  0.00           N  
ATOM   4265 HH21 ARG   257      52.550  52.590  69.210  1.00  0.00           H  
ATOM   4266 HH22 ARG   257      52.500  53.140  70.950  1.00  0.00           H  
ATOM   4267  C   ARG   257      52.160  47.560  64.330  1.00  0.00           C  
ATOM   4268  O   ARG   257      52.840  47.730  63.330  1.00  0.00           O  
ATOM   4269  N   GLY   258      50.950  46.930  64.240  1.00  0.00           N  
ATOM   4270  HN  GLY   258      50.370  46.890  65.050  1.00  0.00           H  
ATOM   4271  CA  GLY   258      50.340  46.440  62.960  1.00  0.00           C  
ATOM   4272  HA1 GLY   258      50.690  47.010  62.210  1.00  0.00           H  
ATOM   4273  HA2 GLY   258      49.360  46.430  63.160  1.00  0.00           H  
ATOM   4274  C   GLY   258      50.850  45.100  62.500  1.00  0.00           C  
ATOM   4275  O   GLY   258      51.800  44.490  63.040  1.00  0.00           O  
ATOM   4276  N   VAL   259      50.180  44.510  61.470  1.00  0.00           N  
ATOM   4277  HN  VAL   259      49.460  45.120  60.940  1.00  0.00           H  
ATOM   4278  CA  VAL   259      50.720  43.420  60.720  1.00  0.00           C  
ATOM   4279  HA  VAL   259      51.140  42.740  61.450  1.00  0.00           H  
ATOM   4280  CB  VAL   259      49.550  42.620  60.050  1.00  0.00           C  
ATOM   4281  HB  VAL   259      48.820  42.490  60.710  1.00  0.00           H  
ATOM   4282  CG1 VAL   259      48.870  43.490  58.940  1.00  0.00           C  
ATOM   4283 HG11 VAL   259      48.570  44.410  59.410  1.00  0.00           H  
ATOM   4284 HG12 VAL   259      47.950  42.970  58.610  1.00  0.00           H  
ATOM   4285 HG13 VAL   259      49.520  43.620  58.050  1.00  0.00           H  
ATOM   4286  CG2 VAL   259      50.010  41.300  59.350  1.00  0.00           C  
ATOM   4287 HG21 VAL   259      49.120  40.710  59.040  1.00  0.00           H  
ATOM   4288 HG22 VAL   259      50.520  40.580  60.020  1.00  0.00           H  
ATOM   4289 HG23 VAL   259      50.700  41.460  58.500  1.00  0.00           H  
ATOM   4290  C   VAL   259      51.660  43.940  59.740  1.00  0.00           C  
ATOM   4291  O   VAL   259      51.500  45.030  59.180  1.00  0.00           O  
ATOM   4292  N   LYS   260      52.670  43.190  59.320  1.00  0.00           N  
ATOM   4293  HN  LYS   260      52.890  42.230  59.830  1.00  0.00           H  
ATOM   4294  CA  LYS   260      53.570  43.520  58.240  1.00  0.00           C  
ATOM   4295  HA  LYS   260      53.360  44.570  57.950  1.00  0.00           H  
ATOM   4296  CB  LYS   260      55.200  43.540  58.580  1.00  0.00           C  
ATOM   4297  HB1 LYS   260      55.610  43.970  57.780  1.00  0.00           H  
ATOM   4298  HB2 LYS   260      55.610  42.550  58.720  1.00  0.00           H  
ATOM   4299  CG  LYS   260      55.490  44.430  59.810  1.00  0.00           C  
ATOM   4300  HG1 LYS   260      56.560  44.220  60.050  1.00  0.00           H  
ATOM   4301  HG2 LYS   260      54.880  44.110  60.690  1.00  0.00           H  
ATOM   4302  CD  LYS   260      55.390  45.950  59.570  1.00  0.00           C  
ATOM   4303  HD1 LYS   260      54.370  46.180  59.200  1.00  0.00           H  
ATOM   4304  HD2 LYS   260      56.020  46.180  58.690  1.00  0.00           H  
ATOM   4305  CE  LYS   260      55.670  46.840  60.720  1.00  0.00           C  
ATOM   4306  HE1 LYS   260      54.950  46.590  61.530  1.00  0.00           H  
ATOM   4307  HE2 LYS   260      55.490  47.890  60.420  1.00  0.00           H  
ATOM   4308  NZ  LYS   260      57.000  46.630  61.300  1.00  0.00           N  
ATOM   4309  HZ1 LYS   260      56.960  45.720  61.930  1.00  0.00           H  
ATOM   4310  HZ2 LYS   260      57.270  47.480  61.970  1.00  0.00           H  
ATOM   4311  HZ3 LYS   260      57.720  46.490  60.560  1.00  0.00           H  
ATOM   4312  C   LYS   260      53.290  42.550  57.120  1.00  0.00           C  
ATOM   4313  O   LYS   260      53.060  41.350  57.170  1.00  0.00           O  
ATOM   4314  N   LEU   261      53.250  43.080  55.860  1.00  0.00           N  
ATOM   4315  HN  LEU   261      53.360  44.080  55.600  1.00  0.00           H  
ATOM   4316  CA  LEU   261      53.180  42.190  54.700  1.00  0.00           C  
ATOM   4317  HA  LEU   261      53.340  41.190  54.940  1.00  0.00           H  
ATOM   4318  CB  LEU   261      51.840  42.340  53.900  1.00  0.00           C  
ATOM   4319  HB1 LEU   261      51.940  42.140  52.930  1.00  0.00           H  
ATOM   4320  HB2 LEU   261      51.600  43.400  53.900  1.00  0.00           H  
ATOM   4321  CG  LEU   261      50.630  41.580  54.490  1.00  0.00           C  
ATOM   4322  HG  LEU   261      51.040  40.640  54.920  1.00  0.00           H  
ATOM   4323  CD1 LEU   261      49.780  42.280  55.630  1.00  0.00           C  
ATOM   4324 HD11 LEU   261      48.850  41.670  55.760  1.00  0.00           H  
ATOM   4325 HD12 LEU   261      49.570  43.270  55.180  1.00  0.00           H  
ATOM   4326 HD13 LEU   261      50.310  42.400  56.590  1.00  0.00           H  
ATOM   4327  CD2 LEU   261      49.830  41.150  53.290  1.00  0.00           C  
ATOM   4328 HD21 LEU   261      50.470  40.750  52.480  1.00  0.00           H  
ATOM   4329 HD22 LEU   261      49.170  41.960  52.900  1.00  0.00           H  
ATOM   4330 HD23 LEU   261      49.100  40.390  53.640  1.00  0.00           H  
ATOM   4331  C   LEU   261      54.270  42.620  53.750  1.00  0.00           C  
ATOM   4332  O   LEU   261      54.740  43.750  53.810  1.00  0.00           O  
ATOM   4333  N   GLY   262      54.740  41.790  52.840  1.00  0.00           N  
ATOM   4334  HN  GLY   262      54.330  40.810  52.520  1.00  0.00           H  
ATOM   4335  CA  GLY   262      55.750  42.210  51.830  1.00  0.00           C  
ATOM   4336  HA1 GLY   262      56.290  41.280  51.550  1.00  0.00           H  
ATOM   4337  HA2 GLY   262      56.380  42.930  52.110  1.00  0.00           H  
ATOM   4338  C   GLY   262      55.040  42.640  50.610  1.00  0.00           C  
ATOM   4339  O   GLY   262      53.820  42.690  50.500  1.00  0.00           O  
ATOM   4340  N   LEU   263      55.630  43.020  49.480  1.00  0.00           N  
ATOM   4341  HN  LEU   263      56.680  43.270  49.370  1.00  0.00           H  
ATOM   4342  CA  LEU   263      54.800  43.470  48.350  1.00  0.00           C  
ATOM   4343  HA  LEU   263      53.830  43.910  48.540  1.00  0.00           H  
ATOM   4344  CB  LEU   263      55.730  44.530  47.680  1.00  0.00           C  
ATOM   4345  HB1 LEU   263      55.360  44.790  46.790  1.00  0.00           H  
ATOM   4346  HB2 LEU   263      56.720  44.120  47.530  1.00  0.00           H  
ATOM   4347  CG  LEU   263      55.910  45.780  48.540  1.00  0.00           C  
ATOM   4348  HG  LEU   263      56.550  45.430  49.380  1.00  0.00           H  
ATOM   4349  CD1 LEU   263      56.440  46.840  47.690  1.00  0.00           C  
ATOM   4350 HD11 LEU   263      56.710  47.690  48.350  1.00  0.00           H  
ATOM   4351 HD12 LEU   263      55.710  47.170  46.920  1.00  0.00           H  
ATOM   4352 HD13 LEU   263      57.390  46.460  47.250  1.00  0.00           H  
ATOM   4353  CD2 LEU   263      54.620  46.310  49.220  1.00  0.00           C  
ATOM   4354 HD21 LEU   263      54.880  47.080  49.980  1.00  0.00           H  
ATOM   4355 HD22 LEU   263      54.080  45.540  49.810  1.00  0.00           H  
ATOM   4356 HD23 LEU   263      53.990  46.730  48.400  1.00  0.00           H  
ATOM   4357  C   LEU   263      54.480  42.400  47.330  1.00  0.00           C  
ATOM   4358  O   LEU   263      53.570  42.650  46.480  1.00  0.00           O  
ATOM   4359  N   GLY   264      55.110  41.220  47.380  1.00  0.00           N  
ATOM   4360  HN  GLY   264      55.900  41.120  48.160  1.00  0.00           H  
ATOM   4361  CA  GLY   264      54.930  40.120  46.510  1.00  0.00           C  
ATOM   4362  HA1 GLY   264      55.470  39.220  46.850  1.00  0.00           H  
ATOM   4363  HA2 GLY   264      55.250  40.430  45.620  1.00  0.00           H  
ATOM   4364  C   GLY   264      53.550  39.660  46.350  1.00  0.00           C  
ATOM   4365  O   GLY   264      53.070  39.530  45.260  1.00  0.00           O  
ATOM   4366  N   ASP   265      52.770  39.590  47.490  1.00  0.00           N  
ATOM   4367  HN  ASP   265      53.290  39.670  48.440  1.00  0.00           H  
ATOM   4368  CA  ASP   265      51.330  39.350  47.490  1.00  0.00           C  
ATOM   4369  HA  ASP   265      51.230  38.340  47.120  1.00  0.00           H  
ATOM   4370  CB  ASP   265      50.610  39.400  48.870  1.00  0.00           C  
ATOM   4371  HB1 ASP   265      49.530  39.180  48.650  1.00  0.00           H  
ATOM   4372  HB2 ASP   265      50.740  40.420  49.310  1.00  0.00           H  
ATOM   4373  CG  ASP   265      51.130  38.340  49.870  1.00  0.00           C  
ATOM   4374  OD1 ASP   265      50.810  38.520  51.110  1.00  0.00           O  
ATOM   4375  OD2 ASP   265      51.940  37.450  49.510  1.00  0.00           O  
ATOM   4376  C   ASP   265      50.560  40.310  46.480  1.00  0.00           C  
ATOM   4377  O   ASP   265      49.870  39.810  45.510  1.00  0.00           O  
ATOM   4378  N   PHE   266      50.640  41.690  46.630  1.00  0.00           N  
ATOM   4379  HN  PHE   266      51.360  41.960  47.260  1.00  0.00           H  
ATOM   4380  CA  PHE   266      50.040  42.690  45.790  1.00  0.00           C  
ATOM   4381  HA  PHE   266      48.960  42.580  45.840  1.00  0.00           H  
ATOM   4382  CB  PHE   266      50.370  44.150  46.360  1.00  0.00           C  
ATOM   4383  HB1 PHE   266      49.550  44.780  45.970  1.00  0.00           H  
ATOM   4384  HB2 PHE   266      51.350  44.570  46.030  1.00  0.00           H  
ATOM   4385  CG  PHE   266      50.250  44.350  47.850  1.00  0.00           C  
ATOM   4386  CD1 PHE   266      51.220  45.000  48.560  1.00  0.00           C  
ATOM   4387  HD1 PHE   266      52.030  45.350  48.090  1.00  0.00           H  
ATOM   4388  CE1 PHE   266      51.230  45.000  49.960  1.00  0.00           C  
ATOM   4389  HE1 PHE   266      52.060  45.440  50.560  1.00  0.00           H  
ATOM   4390  CZ  PHE   266      50.220  44.300  50.670  1.00  0.00           C  
ATOM   4391  HZ  PHE   266      50.290  44.260  51.750  1.00  0.00           H  
ATOM   4392  CD2 PHE   266      49.170  43.800  48.530  1.00  0.00           C  
ATOM   4393  HD2 PHE   266      48.370  43.400  47.930  1.00  0.00           H  
ATOM   4394  CE2 PHE   266      49.080  43.720  49.960  1.00  0.00           C  
ATOM   4395  HE2 PHE   266      48.260  43.180  50.490  1.00  0.00           H  
ATOM   4396  C   PHE   266      50.460  42.650  44.450  1.00  0.00           C  
ATOM   4397  O   PHE   266      49.720  42.730  43.420  1.00  0.00           O  
ATOM   4398  N   ILE   267      51.750  42.410  44.270  1.00  0.00           N  
ATOM   4399  HN  ILE   267      52.490  42.410  45.060  1.00  0.00           H  
ATOM   4400  CA  ILE   267      52.340  42.180  42.970  1.00  0.00           C  
ATOM   4401  HA  ILE   267      52.040  42.960  42.290  1.00  0.00           H  
ATOM   4402  CB  ILE   267      53.820  41.970  43.140  1.00  0.00           C  
ATOM   4403  HB  ILE   267      54.040  41.360  44.000  1.00  0.00           H  
ATOM   4404  CG2 ILE   267      54.440  41.510  41.820  1.00  0.00           C  
ATOM   4405 HG21 ILE   267      54.020  42.060  40.990  1.00  0.00           H  
ATOM   4406 HG22 ILE   267      54.440  40.420  41.600  1.00  0.00           H  
ATOM   4407 HG23 ILE   267      55.530  41.690  41.770  1.00  0.00           H  
ATOM   4408  CG1 ILE   267      54.510  43.290  43.390  1.00  0.00           C  
ATOM   4409 HG11 ILE   267      53.940  43.830  44.130  1.00  0.00           H  
ATOM   4410 HG12 ILE   267      54.540  43.970  42.660  1.00  0.00           H  
ATOM   4411  CD  ILE   267      55.890  43.200  43.950  1.00  0.00           C  
ATOM   4412  HD1 ILE   267      56.370  44.200  44.050  1.00  0.00           H  
ATOM   4413  HD2 ILE   267      56.570  42.490  43.430  1.00  0.00           H  
ATOM   4414  HD3 ILE   267      55.910  42.860  45.010  1.00  0.00           H  
ATOM   4415  C   ILE   267      51.710  40.990  42.250  1.00  0.00           C  
ATOM   4416  O   ILE   267      51.180  41.110  41.130  1.00  0.00           O  
ATOM   4417  N   PHE   268      51.800  39.790  42.800  1.00  0.00           N  
ATOM   4418  HN  PHE   268      52.270  39.470  43.760  1.00  0.00           H  
ATOM   4419  CA  PHE   268      51.330  38.540  42.160  1.00  0.00           C  
ATOM   4420  HA  PHE   268      51.660  38.430  41.100  1.00  0.00           H  
ATOM   4421  CB  PHE   268      51.790  37.310  43.050  1.00  0.00           C  
ATOM   4422  HB1 PHE   268      51.250  36.370  42.790  1.00  0.00           H  
ATOM   4423  HB2 PHE   268      51.540  37.530  44.110  1.00  0.00           H  
ATOM   4424  CG  PHE   268      53.220  37.060  42.900  1.00  0.00           C  
ATOM   4425  CD1 PHE   268      53.870  36.660  41.710  1.00  0.00           C  
ATOM   4426  HD1 PHE   268      53.280  36.710  40.910  1.00  0.00           H  
ATOM   4427  CE1 PHE   268      55.250  36.450  41.700  1.00  0.00           C  
ATOM   4428  HE1 PHE   268      55.840  36.210  40.790  1.00  0.00           H  
ATOM   4429  CZ  PHE   268      55.920  36.450  42.900  1.00  0.00           C  
ATOM   4430  HZ  PHE   268      56.960  36.170  42.800  1.00  0.00           H  
ATOM   4431  CD2 PHE   268      53.900  37.040  44.110  1.00  0.00           C  
ATOM   4432  HD2 PHE   268      53.290  37.190  44.990  1.00  0.00           H  
ATOM   4433  CE2 PHE   268      55.270  36.770  44.090  1.00  0.00           C  
ATOM   4434  HE2 PHE   268      55.920  36.810  44.990  1.00  0.00           H  
ATOM   4435  C   PHE   268      49.790  38.480  42.020  1.00  0.00           C  
ATOM   4436  O   PHE   268      49.290  37.900  41.030  1.00  0.00           O  
ATOM   4437  N   TYR   269      49.030  39.100  42.910  1.00  0.00           N  
ATOM   4438  HN  TYR   269      49.390  39.420  43.880  1.00  0.00           H  
ATOM   4439  CA  TYR   269      47.610  39.240  42.720  1.00  0.00           C  
ATOM   4440  HA  TYR   269      47.140  38.290  42.530  1.00  0.00           H  
ATOM   4441  CB  TYR   269      46.900  39.960  43.920  1.00  0.00           C  
ATOM   4442  HB1 TYR   269      45.860  40.080  43.640  1.00  0.00           H  
ATOM   4443  HB2 TYR   269      47.400  40.900  44.100  1.00  0.00           H  
ATOM   4444  CG  TYR   269      46.920  39.060  45.140  1.00  0.00           C  
ATOM   4445  CD1 TYR   269      47.210  37.680  45.210  1.00  0.00           C  
ATOM   4446  HD1 TYR   269      47.440  37.230  44.350  1.00  0.00           H  
ATOM   4447  CE1 TYR   269      47.280  37.030  46.410  1.00  0.00           C  
ATOM   4448  HE1 TYR   269      47.560  35.950  46.460  1.00  0.00           H  
ATOM   4449  CZ  TYR   269      47.050  37.700  47.590  1.00  0.00           C  
ATOM   4450  OH  TYR   269      47.180  37.030  48.800  1.00  0.00           O  
ATOM   4451  HH  TYR   269      47.340  37.730  49.610  1.00  0.00           H  
ATOM   4452  CD2 TYR   269      46.660  39.680  46.390  1.00  0.00           C  
ATOM   4453  HD2 TYR   269      46.640  40.760  46.410  1.00  0.00           H  
ATOM   4454  CE2 TYR   269      46.800  39.020  47.610  1.00  0.00           C  
ATOM   4455  HE2 TYR   269      46.690  39.600  48.550  1.00  0.00           H  
ATOM   4456  C   TYR   269      47.360  40.130  41.480  1.00  0.00           C  
ATOM   4457  O   TYR   269      46.560  39.770  40.610  1.00  0.00           O  
ATOM   4458  N   SER   270      48.000  41.320  41.310  1.00  0.00           N  
ATOM   4459  HN  SER   270      48.780  41.590  42.010  1.00  0.00           H  
ATOM   4460  CA  SER   270      47.710  42.220  40.190  1.00  0.00           C  
ATOM   4461  HA  SER   270      46.640  42.380  40.200  1.00  0.00           H  
ATOM   4462  CB  SER   270      48.400  43.620  40.380  1.00  0.00           C  
ATOM   4463  HB1 SER   270      47.960  44.260  39.630  1.00  0.00           H  
ATOM   4464  HB2 SER   270      49.360  43.620  40.330  1.00  0.00           H  
ATOM   4465  OG  SER   270      47.920  44.030  41.670  1.00  0.00           O  
ATOM   4466  HG1 SER   270      48.400  43.500  42.360  1.00  0.00           H  
ATOM   4467  C   SER   270      48.140  41.690  38.900  1.00  0.00           C  
ATOM   4468  O   SER   270      47.500  41.850  37.840  1.00  0.00           O  
ATOM   4469  N   VAL   271      49.240  40.970  38.910  1.00  0.00           N  
ATOM   4470  HN  VAL   271      49.810  40.870  39.830  1.00  0.00           H  
ATOM   4471  CA  VAL   271      49.730  40.280  37.660  1.00  0.00           C  
ATOM   4472  HA  VAL   271      49.740  41.050  36.860  1.00  0.00           H  
ATOM   4473  CB  VAL   271      51.110  39.630  37.870  1.00  0.00           C  
ATOM   4474  HB  VAL   271      51.200  38.800  38.610  1.00  0.00           H  
ATOM   4475  CG1 VAL   271      51.540  38.960  36.470  1.00  0.00           C  
ATOM   4476 HG11 VAL   271      51.390  39.490  35.680  1.00  0.00           H  
ATOM   4477 HG12 VAL   271      51.060  38.080  36.450  1.00  0.00           H  
ATOM   4478 HG13 VAL   271      52.570  38.640  36.510  1.00  0.00           H  
ATOM   4479  CG2 VAL   271      52.090  40.730  38.180  1.00  0.00           C  
ATOM   4480 HG21 VAL   271      53.070  40.280  37.910  1.00  0.00           H  
ATOM   4481 HG22 VAL   271      52.180  41.110  39.220  1.00  0.00           H  
ATOM   4482 HG23 VAL   271      52.040  41.520  37.400  1.00  0.00           H  
ATOM   4483  C   VAL   271      48.730  39.170  37.320  1.00  0.00           C  
ATOM   4484  O   VAL   271      48.270  39.020  36.140  1.00  0.00           O  
ATOM   4485  N   LEU   272      48.210  38.380  38.250  1.00  0.00           N  
ATOM   4486  HN  LEU   272      48.550  38.410  39.310  1.00  0.00           H  
ATOM   4487  CA  LEU   272      47.100  37.470  37.840  1.00  0.00           C  
ATOM   4488  HA  LEU   272      47.410  36.750  37.060  1.00  0.00           H  
ATOM   4489  CB  LEU   272      46.630  36.670  39.070  1.00  0.00           C  
ATOM   4490  HB1 LEU   272      46.640  37.360  39.940  1.00  0.00           H  
ATOM   4491  HB2 LEU   272      47.490  36.000  39.290  1.00  0.00           H  
ATOM   4492  CG  LEU   272      45.320  35.940  38.990  1.00  0.00           C  
ATOM   4493  HG  LEU   272      44.530  36.550  38.880  1.00  0.00           H  
ATOM   4494  CD1 LEU   272      45.360  34.970  37.830  1.00  0.00           C  
ATOM   4495 HD11 LEU   272      45.230  35.630  36.980  1.00  0.00           H  
ATOM   4496 HD12 LEU   272      44.470  34.320  37.910  1.00  0.00           H  
ATOM   4497 HD13 LEU   272      46.280  34.360  37.760  1.00  0.00           H  
ATOM   4498  CD2 LEU   272      45.160  35.230  40.310  1.00  0.00           C  
ATOM   4499 HD21 LEU   272      45.960  34.470  40.460  1.00  0.00           H  
ATOM   4500 HD22 LEU   272      44.210  34.660  40.450  1.00  0.00           H  
ATOM   4501 HD23 LEU   272      45.330  35.910  41.170  1.00  0.00           H  
ATOM   4502  C   LEU   272      45.780  38.200  37.190  1.00  0.00           C  
ATOM   4503  O   LEU   272      45.330  37.770  36.090  1.00  0.00           O  
ATOM   4504  N   VAL   273      45.270  39.280  37.800  1.00  0.00           N  
ATOM   4505  HN  VAL   273      45.710  39.560  38.780  1.00  0.00           H  
ATOM   4506  CA  VAL   273      44.160  40.070  37.290  1.00  0.00           C  
ATOM   4507  HA  VAL   273      43.400  39.320  36.990  1.00  0.00           H  
ATOM   4508  CB  VAL   273      43.670  41.010  38.300  1.00  0.00           C  
ATOM   4509  HB  VAL   273      44.490  41.440  38.900  1.00  0.00           H  
ATOM   4510  CG1 VAL   273      42.940  42.240  37.750  1.00  0.00           C  
ATOM   4511 HG11 VAL   273      43.630  42.860  37.130  1.00  0.00           H  
ATOM   4512 HG12 VAL   273      42.520  42.840  38.420  1.00  0.00           H  
ATOM   4513 HG13 VAL   273      42.170  42.000  37.030  1.00  0.00           H  
ATOM   4514  CG2 VAL   273      42.710  40.260  39.270  1.00  0.00           C  
ATOM   4515 HG21 VAL   273      43.100  39.440  39.910  1.00  0.00           H  
ATOM   4516 HG22 VAL   273      41.870  39.680  38.820  1.00  0.00           H  
ATOM   4517 HG23 VAL   273      42.330  41.090  39.900  1.00  0.00           H  
ATOM   4518  C   VAL   273      44.550  40.810  35.890  1.00  0.00           C  
ATOM   4519  O   VAL   273      43.880  40.820  34.900  1.00  0.00           O  
ATOM   4520  N   GLY   274      45.750  41.470  35.800  1.00  0.00           N  
ATOM   4521  HN  GLY   274      46.420  41.500  36.680  1.00  0.00           H  
ATOM   4522  CA  GLY   274      46.210  42.180  34.630  1.00  0.00           C  
ATOM   4523  HA1 GLY   274      47.200  42.570  34.930  1.00  0.00           H  
ATOM   4524  HA2 GLY   274      45.540  42.990  34.290  1.00  0.00           H  
ATOM   4525  C   GLY   274      46.440  41.240  33.380  1.00  0.00           C  
ATOM   4526  O   GLY   274      46.030  41.610  32.260  1.00  0.00           O  
ATOM   4527  N   LYS   275      46.920  40.010  33.640  1.00  0.00           N  
ATOM   4528  HN  LYS   275      47.270  39.710  34.650  1.00  0.00           H  
ATOM   4529  CA  LYS   275      47.050  38.990  32.630  1.00  0.00           C  
ATOM   4530  HA  LYS   275      47.320  39.530  31.840  1.00  0.00           H  
ATOM   4531  CB  LYS   275      48.170  37.910  32.960  1.00  0.00           C  
ATOM   4532  HB1 LYS   275      48.170  37.100  32.240  1.00  0.00           H  
ATOM   4533  HB2 LYS   275      47.910  37.480  33.920  1.00  0.00           H  
ATOM   4534  CG  LYS   275      49.640  38.430  32.970  1.00  0.00           C  
ATOM   4535  HG1 LYS   275      50.160  37.630  33.270  1.00  0.00           H  
ATOM   4536  HG2 LYS   275      49.820  39.230  33.670  1.00  0.00           H  
ATOM   4537  CD  LYS   275      50.100  38.840  31.590  1.00  0.00           C  
ATOM   4538  HD1 LYS   275      51.180  39.090  31.660  1.00  0.00           H  
ATOM   4539  HD2 LYS   275      49.510  39.740  31.290  1.00  0.00           H  
ATOM   4540  CE  LYS   275      49.900  37.790  30.470  1.00  0.00           C  
ATOM   4541  HE1 LYS   275      48.830  37.490  30.400  1.00  0.00           H  
ATOM   4542  HE2 LYS   275      50.470  36.880  30.750  1.00  0.00           H  
ATOM   4543  NZ  LYS   275      50.370  38.240  29.150  1.00  0.00           N  
ATOM   4544  HZ1 LYS   275      50.180  37.440  28.390  1.00  0.00           H  
ATOM   4545  HZ2 LYS   275      51.470  38.290  29.180  1.00  0.00           H  
ATOM   4546  HZ3 LYS   275      49.980  39.250  28.880  1.00  0.00           H  
ATOM   4547  C   LYS   275      45.770  38.290  32.280  1.00  0.00           C  
ATOM   4548  O   LYS   275      45.680  37.780  31.170  1.00  0.00           O  
ATOM   4549  N   ALA   276      44.740  38.430  33.100  1.00  0.00           N  
ATOM   4550  HN  ALA   276      44.900  38.820  34.130  1.00  0.00           H  
ATOM   4551  CA  ALA   276      43.390  38.130  32.860  1.00  0.00           C  
ATOM   4552  HA  ALA   276      43.360  37.230  32.340  1.00  0.00           H  
ATOM   4553  CB  ALA   276      42.570  37.940  34.260  1.00  0.00           C  
ATOM   4554  HB1 ALA   276      42.650  38.840  34.780  1.00  0.00           H  
ATOM   4555  HB2 ALA   276      42.920  37.140  34.820  1.00  0.00           H  
ATOM   4556  HB3 ALA   276      41.600  37.800  34.120  1.00  0.00           H  
ATOM   4557  C   ALA   276      42.650  39.200  32.060  1.00  0.00           C  
ATOM   4558  O   ALA   276      42.000  38.940  31.090  1.00  0.00           O  
ATOM   4559  N   SER   277      42.730  40.490  32.460  1.00  0.00           N  
ATOM   4560  HN  SER   277      43.240  40.510  33.410  1.00  0.00           H  
ATOM   4561  CA  SER   277      42.230  41.620  31.750  1.00  0.00           C  
ATOM   4562  HA  SER   277      41.130  41.490  31.800  1.00  0.00           H  
ATOM   4563  CB  SER   277      42.620  42.950  32.480  1.00  0.00           C  
ATOM   4564  HB1 SER   277      43.720  42.980  32.620  1.00  0.00           H  
ATOM   4565  HB2 SER   277      42.210  42.900  33.510  1.00  0.00           H  
ATOM   4566  OG  SER   277      42.260  44.140  31.860  1.00  0.00           O  
ATOM   4567  HG1 SER   277      41.270  44.150  31.940  1.00  0.00           H  
ATOM   4568  C   SER   277      42.660  41.650  30.280  1.00  0.00           C  
ATOM   4569  O   SER   277      41.970  41.890  29.290  1.00  0.00           O  
ATOM   4570  N   ALA   278      43.910  41.350  30.040  1.00  0.00           N  
ATOM   4571  HN  ALA   278      44.690  41.160  30.770  1.00  0.00           H  
ATOM   4572  CA  ALA   278      44.500  41.230  28.740  1.00  0.00           C  
ATOM   4573  HA  ALA   278      44.380  42.220  28.260  1.00  0.00           H  
ATOM   4574  CB  ALA   278      46.020  41.040  28.900  1.00  0.00           C  
ATOM   4575  HB1 ALA   278      46.540  40.930  27.920  1.00  0.00           H  
ATOM   4576  HB2 ALA   278      46.310  40.310  29.460  1.00  0.00           H  
ATOM   4577  HB3 ALA   278      46.370  41.840  29.390  1.00  0.00           H  
ATOM   4578  C   ALA   278      43.890  40.110  27.900  1.00  0.00           C  
ATOM   4579  O   ALA   278      43.960  40.170  26.650  1.00  0.00           O  
ATOM   4580  N   THR   279      43.550  38.900  28.500  1.00  0.00           N  
ATOM   4581  HN  THR   279      43.370  38.980  29.570  1.00  0.00           H  
ATOM   4582  CA  THR   279      43.640  37.550  27.790  1.00  0.00           C  
ATOM   4583  HA  THR   279      44.320  37.870  26.970  1.00  0.00           H  
ATOM   4584  CB  THR   279      44.290  36.430  28.710  1.00  0.00           C  
ATOM   4585  HB  THR   279      43.750  36.370  29.670  1.00  0.00           H  
ATOM   4586  OG1 THR   279      45.700  36.620  28.840  1.00  0.00           O  
ATOM   4587  HG1 THR   279      45.820  37.130  29.820  1.00  0.00           H  
ATOM   4588  CG2 THR   279      44.200  34.960  28.160  1.00  0.00           C  
ATOM   4589 HG21 THR   279      43.250  34.650  28.060  1.00  0.00           H  
ATOM   4590 HG22 THR   279      44.550  34.210  28.850  1.00  0.00           H  
ATOM   4591 HG23 THR   279      44.670  34.950  27.150  1.00  0.00           H  
ATOM   4592  C   THR   279      42.410  37.090  27.180  1.00  0.00           C  
ATOM   4593  O   THR   279      42.290  36.450  26.150  1.00  0.00           O  
ATOM   4594  N   ALA   280      41.300  37.550  27.850  1.00  0.00           N  
ATOM   4595  HN  ALA   280      41.500  38.050  28.650  1.00  0.00           H  
ATOM   4596  CA  ALA   280      39.950  37.040  27.660  1.00  0.00           C  
ATOM   4597  HA  ALA   280      39.950  35.980  27.320  1.00  0.00           H  
ATOM   4598  CB  ALA   280      39.200  37.240  28.960  1.00  0.00           C  
ATOM   4599  HB1 ALA   280      38.100  37.350  28.870  1.00  0.00           H  
ATOM   4600  HB2 ALA   280      39.340  38.180  29.540  1.00  0.00           H  
ATOM   4601  HB3 ALA   280      39.360  36.420  29.500  1.00  0.00           H  
ATOM   4602  C   ALA   280      39.200  37.950  26.690  1.00  0.00           C  
ATOM   4603  O   ALA   280      39.430  39.170  26.610  1.00  0.00           O  
ATOM   4604  N   SER   281      38.270  37.400  25.930  1.00  0.00           N  
ATOM   4605  HN  SER   281      38.250  36.330  25.760  1.00  0.00           H  
ATOM   4606  CA  SER   281      37.360  38.180  25.130  1.00  0.00           C  
ATOM   4607  HA  SER   281      37.920  38.970  24.570  1.00  0.00           H  
ATOM   4608  CB  SER   281      36.600  37.220  24.290  1.00  0.00           C  
ATOM   4609  HB1 SER   281      35.880  36.630  24.910  1.00  0.00           H  
ATOM   4610  HB2 SER   281      37.250  36.490  23.760  1.00  0.00           H  
ATOM   4611  OG  SER   281      35.770  37.870  23.340  1.00  0.00           O  
ATOM   4612  HG1 SER   281      35.040  37.240  23.080  1.00  0.00           H  
ATOM   4613  C   SER   281      36.460  38.980  25.980  1.00  0.00           C  
ATOM   4614  O   SER   281      36.150  40.120  25.640  1.00  0.00           O  
ATOM   4615  N   GLY   282      36.050  38.350  27.140  1.00  0.00           N  
ATOM   4616  HN  GLY   282      36.310  37.330  27.370  1.00  0.00           H  
ATOM   4617  CA  GLY   282      35.110  38.920  28.180  1.00  0.00           C  
ATOM   4618  HA1 GLY   282      34.380  38.110  28.390  1.00  0.00           H  
ATOM   4619  HA2 GLY   282      34.790  39.900  27.760  1.00  0.00           H  
ATOM   4620  C   GLY   282      35.950  39.130  29.380  1.00  0.00           C  
ATOM   4621  O   GLY   282      35.820  38.450  30.370  1.00  0.00           O  
ATOM   4622  N   ASP   283      36.750  40.150  29.210  1.00  0.00           N  
ATOM   4623  HN  ASP   283      36.730  40.690  28.410  1.00  0.00           H  
ATOM   4624  CA  ASP   283      37.670  40.710  30.210  1.00  0.00           C  
ATOM   4625  HA  ASP   283      38.320  39.980  30.390  1.00  0.00           H  
ATOM   4626  CB  ASP   283      38.480  41.880  29.570  1.00  0.00           C  
ATOM   4627  HB1 ASP   283      39.070  41.430  28.780  1.00  0.00           H  
ATOM   4628  HB2 ASP   283      39.160  42.280  30.310  1.00  0.00           H  
ATOM   4629  CG  ASP   283      37.640  43.020  28.970  1.00  0.00           C  
ATOM   4630  OD1 ASP   283      36.410  43.130  29.050  1.00  0.00           O  
ATOM   4631  OD2 ASP   283      38.310  43.900  28.350  1.00  0.00           O  
ATOM   4632  C   ASP   283      37.080  41.040  31.560  1.00  0.00           C  
ATOM   4633  O   ASP   283      37.420  40.480  32.580  1.00  0.00           O  
ATOM   4634  N   TRP   284      36.170  42.030  31.580  1.00  0.00           N  
ATOM   4635  HN  TRP   284      36.040  42.450  30.690  1.00  0.00           H  
ATOM   4636  CA  TRP   284      35.550  42.580  32.750  1.00  0.00           C  
ATOM   4637  HA  TRP   284      36.450  42.880  33.250  1.00  0.00           H  
ATOM   4638  CB  TRP   284      34.630  43.700  32.300  1.00  0.00           C  
ATOM   4639  HB1 TRP   284      33.680  43.760  32.860  1.00  0.00           H  
ATOM   4640  HB2 TRP   284      34.150  43.350  31.370  1.00  0.00           H  
ATOM   4641  CG  TRP   284      35.240  45.050  32.110  1.00  0.00           C  
ATOM   4642  CD1 TRP   284      35.180  45.840  30.940  1.00  0.00           C  
ATOM   4643  HD1 TRP   284      34.800  45.660  30.030  1.00  0.00           H  
ATOM   4644  NE1 TRP   284      36.020  46.940  31.060  1.00  0.00           N  
ATOM   4645  HE1 TRP   284      36.420  47.640  30.350  1.00  0.00           H  
ATOM   4646  CE2 TRP   284      36.550  46.950  32.350  1.00  0.00           C  
ATOM   4647  CD2 TRP   284      36.100  45.770  33.010  1.00  0.00           C  
ATOM   4648  CE3 TRP   284      36.560  45.490  34.320  1.00  0.00           C  
ATOM   4649  HE3 TRP   284      36.230  44.540  34.800  1.00  0.00           H  
ATOM   4650  CZ3 TRP   284      37.370  46.440  34.940  1.00  0.00           C  
ATOM   4651  HZ3 TRP   284      37.810  46.290  35.910  1.00  0.00           H  
ATOM   4652  CZ2 TRP   284      37.310  47.900  32.980  1.00  0.00           C  
ATOM   4653  HZ2 TRP   284      37.460  48.820  32.380  1.00  0.00           H  
ATOM   4654  CH2 TRP   284      37.730  47.680  34.280  1.00  0.00           C  
ATOM   4655  HH2 TRP   284      38.350  48.310  34.680  1.00  0.00           H  
ATOM   4656  C   TRP   284      34.810  41.620  33.650  1.00  0.00           C  
ATOM   4657  O   TRP   284      35.050  41.590  34.870  1.00  0.00           O  
ATOM   4658  N   ASN   285      33.960  40.660  33.100  1.00  0.00           N  
ATOM   4659  HN  ASN   285      33.580  40.760  32.090  1.00  0.00           H  
ATOM   4660  CA  ASN   285      33.320  39.710  33.910  1.00  0.00           C  
ATOM   4661  HA  ASN   285      32.870  40.170  34.770  1.00  0.00           H  
ATOM   4662  CB  ASN   285      32.220  39.090  33.060  1.00  0.00           C  
ATOM   4663  HB1 ASN   285      31.840  38.200  33.530  1.00  0.00           H  
ATOM   4664  HB2 ASN   285      32.520  38.820  32.060  1.00  0.00           H  
ATOM   4665  CG  ASN   285      31.010  40.050  33.020  1.00  0.00           C  
ATOM   4666  OD1 ASN   285      31.040  41.120  33.680  1.00  0.00           O  
ATOM   4667  ND2 ASN   285      29.930  39.630  32.330  1.00  0.00           N  
ATOM   4668 HD21 ASN   285      29.090  40.170  32.320  1.00  0.00           H  
ATOM   4669 HD22 ASN   285      29.970  38.580  32.100  1.00  0.00           H  
ATOM   4670  C   ASN   285      34.260  38.630  34.450  1.00  0.00           C  
ATOM   4671  O   ASN   285      34.090  38.180  35.570  1.00  0.00           O  
ATOM   4672  N   THR   286      35.250  38.200  33.660  1.00  0.00           N  
ATOM   4673  HN  THR   286      35.450  38.590  32.630  1.00  0.00           H  
ATOM   4674  CA  THR   286      36.210  37.230  34.100  1.00  0.00           C  
ATOM   4675  HA  THR   286      35.650  36.410  34.590  1.00  0.00           H  
ATOM   4676  CB  THR   286      37.060  36.660  32.900  1.00  0.00           C  
ATOM   4677  HB  THR   286      37.710  35.990  33.260  1.00  0.00           H  
ATOM   4678  OG1 THR   286      37.750  37.680  32.240  1.00  0.00           O  
ATOM   4679  HG1 THR   286      37.150  37.890  31.470  1.00  0.00           H  
ATOM   4680  CG2 THR   286      36.200  35.910  31.900  1.00  0.00           C  
ATOM   4681 HG21 THR   286      35.840  35.040  32.240  1.00  0.00           H  
ATOM   4682 HG22 THR   286      36.800  35.650  31.030  1.00  0.00           H  
ATOM   4683 HG23 THR   286      35.370  36.500  31.460  1.00  0.00           H  
ATOM   4684  C   THR   286      37.170  37.810  35.110  1.00  0.00           C  
ATOM   4685  O   THR   286      37.770  37.060  35.870  1.00  0.00           O  
ATOM   4686  N   THR   287      37.320  39.150  35.120  1.00  0.00           N  
ATOM   4687  HN  THR   287      36.920  39.570  34.350  1.00  0.00           H  
ATOM   4688  CA  THR   287      38.230  39.890  35.960  1.00  0.00           C  
ATOM   4689  HA  THR   287      39.210  39.400  36.100  1.00  0.00           H  
ATOM   4690  CB  THR   287      38.390  41.370  35.520  1.00  0.00           C  
ATOM   4691  HB  THR   287      37.470  41.990  35.390  1.00  0.00           H  
ATOM   4692  OG1 THR   287      39.180  41.370  34.340  1.00  0.00           O  
ATOM   4693  HG1 THR   287      38.530  40.810  33.630  1.00  0.00           H  
ATOM   4694  CG2 THR   287      39.050  42.180  36.600  1.00  0.00           C  
ATOM   4695 HG21 THR   287      38.430  42.250  37.380  1.00  0.00           H  
ATOM   4696 HG22 THR   287      39.280  43.180  36.260  1.00  0.00           H  
ATOM   4697 HG23 THR   287      40.010  41.710  36.920  1.00  0.00           H  
ATOM   4698  C   THR   287      37.450  39.980  37.360  1.00  0.00           C  
ATOM   4699  O   THR   287      38.040  39.640  38.400  1.00  0.00           O  
ATOM   4700  N   ILE   288      36.140  40.420  37.410  1.00  0.00           N  
ATOM   4701  HN  ILE   288      35.720  40.780  36.620  1.00  0.00           H  
ATOM   4702  CA  ILE   288      35.420  40.660  38.660  1.00  0.00           C  
ATOM   4703  HA  ILE   288      36.080  41.270  39.310  1.00  0.00           H  
ATOM   4704  CB  ILE   288      34.130  41.470  38.480  1.00  0.00           C  
ATOM   4705  HB  ILE   288      33.440  40.880  37.840  1.00  0.00           H  
ATOM   4706  CG2 ILE   288      33.270  41.590  39.800  1.00  0.00           C  
ATOM   4707 HG21 ILE   288      32.910  40.610  40.080  1.00  0.00           H  
ATOM   4708 HG22 ILE   288      32.380  42.190  39.490  1.00  0.00           H  
ATOM   4709 HG23 ILE   288      33.840  42.050  40.620  1.00  0.00           H  
ATOM   4710  CG1 ILE   288      34.270  42.810  37.740  1.00  0.00           C  
ATOM   4711 HG11 ILE   288      33.200  43.050  37.570  1.00  0.00           H  
ATOM   4712 HG12 ILE   288      34.550  42.650  36.800  1.00  0.00           H  
ATOM   4713  CD  ILE   288      35.080  43.920  38.460  1.00  0.00           C  
ATOM   4714  HD1 ILE   288      34.630  44.860  38.080  1.00  0.00           H  
ATOM   4715  HD2 ILE   288      36.160  43.800  38.220  1.00  0.00           H  
ATOM   4716  HD3 ILE   288      34.950  43.940  39.560  1.00  0.00           H  
ATOM   4717  C   ILE   288      35.240  39.360  39.400  1.00  0.00           C  
ATOM   4718  O   ILE   288      35.320  39.390  40.590  1.00  0.00           O  
ATOM   4719  N   ALA   289      35.050  38.220  38.730  1.00  0.00           N  
ATOM   4720  HN  ALA   289      34.830  38.230  37.640  1.00  0.00           H  
ATOM   4721  CA  ALA   289      35.010  36.920  39.320  1.00  0.00           C  
ATOM   4722  HA  ALA   289      34.320  36.960  40.190  1.00  0.00           H  
ATOM   4723  CB  ALA   289      34.650  35.750  38.220  1.00  0.00           C  
ATOM   4724  HB1 ALA   289      33.670  36.050  37.780  1.00  0.00           H  
ATOM   4725  HB2 ALA   289      34.500  34.790  38.760  1.00  0.00           H  
ATOM   4726  HB3 ALA   289      35.400  35.520  37.620  1.00  0.00           H  
ATOM   4727  C   ALA   289      36.340  36.510  39.950  1.00  0.00           C  
ATOM   4728  O   ALA   289      36.290  35.920  41.070  1.00  0.00           O  
ATOM   4729  N   CYS   290      37.360  36.770  39.280  1.00  0.00           N  
ATOM   4730  HN  CYS   290      37.360  37.260  38.320  1.00  0.00           H  
ATOM   4731  CA  CYS   290      38.780  36.540  39.730  1.00  0.00           C  
ATOM   4732  HA  CYS   290      38.800  35.510  40.160  1.00  0.00           H  
ATOM   4733  CB  CYS   290      39.780  36.700  38.560  1.00  0.00           C  
ATOM   4734  HB1 CYS   290      39.690  37.720  38.140  1.00  0.00           H  
ATOM   4735  HB2 CYS   290      39.370  36.080  37.730  1.00  0.00           H  
ATOM   4736  SG  CYS   290      41.530  36.450  38.860  1.00  0.00           S  
ATOM   4737  HG1 CYS   290      41.650  35.520  38.520  1.00  0.00           H  
ATOM   4738  C   CYS   290      39.150  37.360  40.960  1.00  0.00           C  
ATOM   4739  O   CYS   290      39.760  36.940  41.920  1.00  0.00           O  
ATOM   4740  N   PHE   291      38.740  38.600  40.940  1.00  0.00           N  
ATOM   4741  HN  PHE   291      38.290  39.030  40.050  1.00  0.00           H  
ATOM   4742  CA  PHE   291      38.790  39.570  42.020  1.00  0.00           C  
ATOM   4743  HA  PHE   291      39.830  39.620  42.400  1.00  0.00           H  
ATOM   4744  CB  PHE   291      38.330  40.990  41.540  1.00  0.00           C  
ATOM   4745  HB1 PHE   291      37.470  41.040  40.840  1.00  0.00           H  
ATOM   4746  HB2 PHE   291      39.340  41.400  40.780  1.00  0.00           H  
ATOM   4747  CG  PHE   291      38.140  42.120  42.600  1.00  0.00           C  
ATOM   4748  CD1 PHE   291      39.280  42.440  43.330  1.00  0.00           C  
ATOM   4749  HD1 PHE   291      40.140  42.060  42.990  1.00  0.00           H  
ATOM   4750  CE1 PHE   291      39.160  43.370  44.400  1.00  0.00           C  
ATOM   4751  HE1 PHE   291      40.050  43.690  44.990  1.00  0.00           H  
ATOM   4752  CZ  PHE   291      37.890  43.970  44.670  1.00  0.00           C  
ATOM   4753  HZ  PHE   291      37.760  44.640  45.500  1.00  0.00           H  
ATOM   4754  CD2 PHE   291      36.950  42.740  42.850  1.00  0.00           C  
ATOM   4755  HD2 PHE   291      36.150  42.560  42.150  1.00  0.00           H  
ATOM   4756  CE2 PHE   291      36.800  43.690  43.830  1.00  0.00           C  
ATOM   4757  HE2 PHE   291      35.860  44.240  44.080  1.00  0.00           H  
ATOM   4758  C   PHE   291      37.970  39.100  43.320  1.00  0.00           C  
ATOM   4759  O   PHE   291      38.520  38.910  44.430  1.00  0.00           O  
ATOM   4760  N   VAL   292      36.670  38.720  43.210  1.00  0.00           N  
ATOM   4761  HN  VAL   292      36.210  38.960  42.260  1.00  0.00           H  
ATOM   4762  CA  VAL   292      35.790  38.250  44.270  1.00  0.00           C  
ATOM   4763  HA  VAL   292      35.780  39.030  45.020  1.00  0.00           H  
ATOM   4764  CB  VAL   292      34.330  38.060  43.750  1.00  0.00           C  
ATOM   4765  HB  VAL   292      34.490  37.690  42.750  1.00  0.00           H  
ATOM   4766  CG1 VAL   292      33.500  37.060  44.570  1.00  0.00           C  
ATOM   4767 HG11 VAL   292      33.300  37.190  45.620  1.00  0.00           H  
ATOM   4768 HG12 VAL   292      33.900  36.150  44.480  1.00  0.00           H  
ATOM   4769 HG13 VAL   292      32.520  37.020  44.120  1.00  0.00           H  
ATOM   4770  CG2 VAL   292      33.690  39.520  43.620  1.00  0.00           C  
ATOM   4771 HG21 VAL   292      33.970  40.140  42.740  1.00  0.00           H  
ATOM   4772 HG22 VAL   292      34.000  40.120  44.500  1.00  0.00           H  
ATOM   4773 HG23 VAL   292      32.590  39.340  43.650  1.00  0.00           H  
ATOM   4774  C   VAL   292      36.350  37.010  44.900  1.00  0.00           C  
ATOM   4775  O   VAL   292      36.370  37.010  46.140  1.00  0.00           O  
ATOM   4776  N   ALA   293      36.910  36.010  44.120  1.00  0.00           N  
ATOM   4777  HN  ALA   293      37.010  36.230  43.040  1.00  0.00           H  
ATOM   4778  CA  ALA   293      37.560  34.820  44.530  1.00  0.00           C  
ATOM   4779  HA  ALA   293      36.910  34.150  45.130  1.00  0.00           H  
ATOM   4780  CB  ALA   293      37.820  34.180  43.100  1.00  0.00           C  
ATOM   4781  HB1 ALA   293      38.060  33.100  43.260  1.00  0.00           H  
ATOM   4782  HB2 ALA   293      38.670  34.760  42.700  1.00  0.00           H  
ATOM   4783  HB3 ALA   293      37.040  34.300  42.490  1.00  0.00           H  
ATOM   4784  C   ALA   293      38.790  35.010  45.260  1.00  0.00           C  
ATOM   4785  O   ALA   293      39.050  34.360  46.320  1.00  0.00           O  
ATOM   4786  N   ILE   294      39.660  35.920  44.850  1.00  0.00           N  
ATOM   4787  HN  ILE   294      39.450  36.420  43.910  1.00  0.00           H  
ATOM   4788  CA  ILE   294      40.850  36.450  45.580  1.00  0.00           C  
ATOM   4789  HA  ILE   294      41.340  35.520  45.930  1.00  0.00           H  
ATOM   4790  CB  ILE   294      41.770  37.420  44.830  1.00  0.00           C  
ATOM   4791  HB  ILE   294      41.190  38.160  44.240  1.00  0.00           H  
ATOM   4792  CG2 ILE   294      42.810  38.250  45.670  1.00  0.00           C  
ATOM   4793 HG21 ILE   294      43.480  38.750  44.990  1.00  0.00           H  
ATOM   4794 HG22 ILE   294      43.350  37.640  46.430  1.00  0.00           H  
ATOM   4795 HG23 ILE   294      42.190  39.020  46.180  1.00  0.00           H  
ATOM   4796  CG1 ILE   294      42.670  36.570  43.820  1.00  0.00           C  
ATOM   4797 HG11 ILE   294      42.010  35.800  43.370  1.00  0.00           H  
ATOM   4798 HG12 ILE   294      43.460  36.140  44.240  1.00  0.00           H  
ATOM   4799  CD  ILE   294      43.210  37.490  42.680  1.00  0.00           C  
ATOM   4800  HD1 ILE   294      42.370  38.120  42.310  1.00  0.00           H  
ATOM   4801  HD2 ILE   294      43.650  36.900  41.850  1.00  0.00           H  
ATOM   4802  HD3 ILE   294      44.090  38.050  43.070  1.00  0.00           H  
ATOM   4803  C   ILE   294      40.550  37.040  46.950  1.00  0.00           C  
ATOM   4804  O   ILE   294      41.160  36.700  47.980  1.00  0.00           O  
ATOM   4805  N   LEU   295      39.530  37.860  46.970  1.00  0.00           N  
ATOM   4806  HN  LEU   295      38.980  38.110  46.040  1.00  0.00           H  
ATOM   4807  CA  LEU   295      39.110  38.400  48.230  1.00  0.00           C  
ATOM   4808  HA  LEU   295      40.020  38.970  48.530  1.00  0.00           H  
ATOM   4809  CB  LEU   295      37.890  39.350  48.110  1.00  0.00           C  
ATOM   4810  HB1 LEU   295      37.480  39.580  49.120  1.00  0.00           H  
ATOM   4811  HB2 LEU   295      37.110  38.830  47.520  1.00  0.00           H  
ATOM   4812  CG  LEU   295      38.020  40.730  47.400  1.00  0.00           C  
ATOM   4813  HG  LEU   295      38.270  40.530  46.450  1.00  0.00           H  
ATOM   4814  CD1 LEU   295      36.630  41.470  47.440  1.00  0.00           C  
ATOM   4815 HD11 LEU   295      36.770  42.380  46.880  1.00  0.00           H  
ATOM   4816 HD12 LEU   295      36.280  41.750  48.450  1.00  0.00           H  
ATOM   4817 HD13 LEU   295      35.890  40.880  46.860  1.00  0.00           H  
ATOM   4818  CD2 LEU   295      39.190  41.470  48.090  1.00  0.00           C  
ATOM   4819 HD21 LEU   295      39.070  41.360  49.190  1.00  0.00           H  
ATOM   4820 HD22 LEU   295      39.080  42.550  47.840  1.00  0.00           H  
ATOM   4821 HD23 LEU   295      40.200  41.100  47.810  1.00  0.00           H  
ATOM   4822  C   LEU   295      38.710  37.370  49.210  1.00  0.00           C  
ATOM   4823  O   LEU   295      39.160  37.450  50.390  1.00  0.00           O  
ATOM   4824  N   ILE   296      37.910  36.370  48.810  1.00  0.00           N  
ATOM   4825  HN  ILE   296      37.500  36.390  47.770  1.00  0.00           H  
ATOM   4826  CA  ILE   296      37.460  35.250  49.630  1.00  0.00           C  
ATOM   4827  HA  ILE   296      37.050  35.560  50.620  1.00  0.00           H  
ATOM   4828  CB  ILE   296      36.350  34.500  48.910  1.00  0.00           C  
ATOM   4829  HB  ILE   296      36.750  34.350  47.880  1.00  0.00           H  
ATOM   4830  CG2 ILE   296      35.870  33.190  49.610  1.00  0.00           C  
ATOM   4831 HG21 ILE   296      35.700  33.320  50.660  1.00  0.00           H  
ATOM   4832 HG22 ILE   296      36.650  32.400  49.500  1.00  0.00           H  
ATOM   4833 HG23 ILE   296      34.970  32.860  49.050  1.00  0.00           H  
ATOM   4834  CG1 ILE   296      35.120  35.460  48.840  1.00  0.00           C  
ATOM   4835 HG11 ILE   296      34.350  34.960  48.210  1.00  0.00           H  
ATOM   4836 HG12 ILE   296      35.390  36.360  48.500  1.00  0.00           H  
ATOM   4837  CD  ILE   296      34.540  35.800  50.230  1.00  0.00           C  
ATOM   4838  HD1 ILE   296      35.260  36.520  50.690  1.00  0.00           H  
ATOM   4839  HD2 ILE   296      34.430  34.920  50.890  1.00  0.00           H  
ATOM   4840  HD3 ILE   296      33.570  36.340  50.200  1.00  0.00           H  
ATOM   4841  C   ILE   296      38.680  34.380  50.040  1.00  0.00           C  
ATOM   4842  O   ILE   296      38.770  34.110  51.270  1.00  0.00           O  
ATOM   4843  N   GLY   297      39.640  34.040  49.080  1.00  0.00           N  
ATOM   4844  HN  GLY   297      39.430  34.160  47.990  1.00  0.00           H  
ATOM   4845  CA  GLY   297      40.930  33.380  49.430  1.00  0.00           C  
ATOM   4846  HA1 GLY   297      41.610  33.230  48.560  1.00  0.00           H  
ATOM   4847  HA2 GLY   297      40.670  32.380  49.830  1.00  0.00           H  
ATOM   4848  C   GLY   297      41.760  34.100  50.510  1.00  0.00           C  
ATOM   4849  O   GLY   297      42.190  33.530  51.510  1.00  0.00           O  
ATOM   4850  N   LEU   298      41.950  35.410  50.410  1.00  0.00           N  
ATOM   4851  HN  LEU   298      41.730  35.900  49.440  1.00  0.00           H  
ATOM   4852  CA  LEU   298      42.520  36.300  51.440  1.00  0.00           C  
ATOM   4853  HA  LEU   298      43.420  35.910  51.570  1.00  0.00           H  
ATOM   4854  CB  LEU   298      42.510  37.820  50.990  1.00  0.00           C  
ATOM   4855  HB1 LEU   298      41.480  38.110  50.840  1.00  0.00           H  
ATOM   4856  HB2 LEU   298      43.080  37.830  50.080  1.00  0.00           H  
ATOM   4857  CG  LEU   298      43.180  38.800  51.970  1.00  0.00           C  
ATOM   4858  HG  LEU   298      42.590  39.000  52.750  1.00  0.00           H  
ATOM   4859  CD1 LEU   298      44.550  38.220  52.500  1.00  0.00           C  
ATOM   4860 HD11 LEU   298      45.190  38.070  51.640  1.00  0.00           H  
ATOM   4861 HD12 LEU   298      44.460  37.220  52.970  1.00  0.00           H  
ATOM   4862 HD13 LEU   298      45.050  38.970  53.160  1.00  0.00           H  
ATOM   4863  CD2 LEU   298      43.370  40.180  51.280  1.00  0.00           C  
ATOM   4864 HD21 LEU   298      44.050  39.990  50.430  1.00  0.00           H  
ATOM   4865 HD22 LEU   298      43.790  40.880  52.040  1.00  0.00           H  
ATOM   4866 HD23 LEU   298      42.430  40.720  51.020  1.00  0.00           H  
ATOM   4867  C   LEU   298      41.680  36.200  52.730  1.00  0.00           C  
ATOM   4868  O   LEU   298      42.200  35.930  53.810  1.00  0.00           O  
ATOM   4869  N   CYS   299      40.370  36.440  52.690  1.00  0.00           N  
ATOM   4870  HN  CYS   299      39.950  36.740  51.710  1.00  0.00           H  
ATOM   4871  CA  CYS   299      39.550  36.410  53.910  1.00  0.00           C  
ATOM   4872  HA  CYS   299      39.830  37.190  54.650  1.00  0.00           H  
ATOM   4873  CB  CYS   299      38.040  36.620  53.550  1.00  0.00           C  
ATOM   4874  HB1 CYS   299      37.780  35.790  52.860  1.00  0.00           H  
ATOM   4875  HB2 CYS   299      37.890  37.630  53.100  1.00  0.00           H  
ATOM   4876  SG  CYS   299      36.870  36.490  55.020  1.00  0.00           S  
ATOM   4877  HG1 CYS   299      37.110  35.530  55.140  1.00  0.00           H  
ATOM   4878  C   CYS   299      39.630  34.980  54.610  1.00  0.00           C  
ATOM   4879  O   CYS   299      39.980  34.820  55.780  1.00  0.00           O  
ATOM   4880  N   LEU   300      39.420  33.950  53.790  1.00  0.00           N  
ATOM   4881  HN  LEU   300      39.240  33.980  52.730  1.00  0.00           H  
ATOM   4882  CA  LEU   300      39.440  32.510  54.250  1.00  0.00           C  
ATOM   4883  HA  LEU   300      38.670  32.350  55.040  1.00  0.00           H  
ATOM   4884  CB  LEU   300      39.120  31.580  53.100  1.00  0.00           C  
ATOM   4885  HB1 LEU   300      39.700  31.760  52.170  1.00  0.00           H  
ATOM   4886  HB2 LEU   300      37.890  31.960  52.780  1.00  0.00           H  
ATOM   4887  CG  LEU   300      39.150  30.050  53.390  1.00  0.00           C  
ATOM   4888  HG  LEU   300      40.040  29.640  53.550  1.00  0.00           H  
ATOM   4889  CD1 LEU   300      38.270  29.760  54.590  1.00  0.00           C  
ATOM   4890 HD11 LEU   300      38.710  29.960  55.560  1.00  0.00           H  
ATOM   4891 HD12 LEU   300      37.820  28.750  54.540  1.00  0.00           H  
ATOM   4892 HD13 LEU   300      37.450  30.510  54.570  1.00  0.00           H  
ATOM   4893  CD2 LEU   300      38.690  29.280  52.060  1.00  0.00           C  
ATOM   4894 HD21 LEU   300      37.670  29.630  51.790  1.00  0.00           H  
ATOM   4895 HD22 LEU   300      38.770  28.170  52.190  1.00  0.00           H  
ATOM   4896 HD23 LEU   300      39.340  29.500  51.180  1.00  0.00           H  
ATOM   4897  C   LEU   300      40.870  32.150  54.790  1.00  0.00           C  
ATOM   4898  O   LEU   300      40.890  31.360  55.750  1.00  0.00           O  
ATOM   4899  N   THR   301      41.980  32.660  54.200  1.00  0.00           N  
ATOM   4900  HN  THR   301      41.860  33.370  53.360  1.00  0.00           H  
ATOM   4901  CA  THR   301      43.340  32.520  54.770  1.00  0.00           C  
ATOM   4902  HA  THR   301      43.630  31.450  54.810  1.00  0.00           H  
ATOM   4903  CB  THR   301      44.470  33.110  54.040  1.00  0.00           C  
ATOM   4904  HB  THR   301      44.370  34.220  53.990  1.00  0.00           H  
ATOM   4905  OG1 THR   301      44.520  32.430  52.790  1.00  0.00           O  
ATOM   4906  HG1 THR   301      43.580  32.690  52.250  1.00  0.00           H  
ATOM   4907  CG2 THR   301      45.810  32.750  54.730  1.00  0.00           C  
ATOM   4908 HG21 THR   301      45.940  33.150  55.630  1.00  0.00           H  
ATOM   4909 HG22 THR   301      46.640  33.020  54.100  1.00  0.00           H  
ATOM   4910 HG23 THR   301      45.860  31.650  54.920  1.00  0.00           H  
ATOM   4911  C   THR   301      43.440  32.980  56.170  1.00  0.00           C  
ATOM   4912  O   THR   301      43.940  32.360  57.090  1.00  0.00           O  
ATOM   4913  N   LEU   302      43.020  34.230  56.460  1.00  0.00           N  
ATOM   4914  HN  LEU   302      42.640  34.770  55.760  1.00  0.00           H  
ATOM   4915  CA  LEU   302      43.120  34.930  57.740  1.00  0.00           C  
ATOM   4916  HA  LEU   302      44.200  34.880  57.980  1.00  0.00           H  
ATOM   4917  CB  LEU   302      42.620  36.410  57.680  1.00  0.00           C  
ATOM   4918  HB1 LEU   302      42.670  36.880  58.690  1.00  0.00           H  
ATOM   4919  HB2 LEU   302      41.590  36.520  57.280  1.00  0.00           H  
ATOM   4920  CG  LEU   302      43.610  37.350  56.930  1.00  0.00           C  
ATOM   4921  HG  LEU   302      44.170  36.760  56.360  1.00  0.00           H  
ATOM   4922  CD1 LEU   302      42.760  38.330  56.070  1.00  0.00           C  
ATOM   4923 HD11 LEU   302      41.950  37.870  55.520  1.00  0.00           H  
ATOM   4924 HD12 LEU   302      43.420  38.670  55.240  1.00  0.00           H  
ATOM   4925 HD13 LEU   302      42.390  39.190  56.660  1.00  0.00           H  
ATOM   4926  CD2 LEU   302      44.510  38.180  57.860  1.00  0.00           C  
ATOM   4927 HD21 LEU   302      44.870  39.040  57.260  1.00  0.00           H  
ATOM   4928 HD22 LEU   302      45.300  37.460  58.170  1.00  0.00           H  
ATOM   4929 HD23 LEU   302      43.960  38.550  58.750  1.00  0.00           H  
ATOM   4930  C   LEU   302      42.220  34.240  58.810  1.00  0.00           C  
ATOM   4931  O   LEU   302      42.550  34.150  60.000  1.00  0.00           O  
ATOM   4932  N   LEU   303      41.070  33.670  58.390  1.00  0.00           N  
ATOM   4933  HN  LEU   303      40.650  33.980  57.410  1.00  0.00           H  
ATOM   4934  CA  LEU   303      40.230  32.740  59.120  1.00  0.00           C  
ATOM   4935  HA  LEU   303      40.030  33.210  60.100  1.00  0.00           H  
ATOM   4936  CB  LEU   303      38.800  32.620  58.580  1.00  0.00           C
[truncated: 6,600,891 more chars]
