# Supplementary material for: Selective Protonation of Catalytic Dyad for γ-Secretase-Mediated Hydrolysis Revealed by Multiscale Simulations
Source: J Phys Chem B. 2024 Nov 7;128(46):11345–58. doi: 10.1021/acs.jpcb.4c04085 (PMC11586911; doi:10.1021/acs.jpcb.4c04085)
Supplement: Supplementary file 2 — jp4c04085_si_002.zip [file jp4c04085_si_002.zip › Figure 7 D257-protonated/TS.pdb]

CRYST1   94.928   94.928   86.832  90.00  90.00  90.00               1
ATOM      1  CAY SER     1      24.680  61.410  16.250  1.00  0.00           C  
ATOM      2  HY1 SER     1      23.840  61.260  15.540  1.00  0.00           H  
ATOM      3  HY2 SER     1      24.870  60.610  16.990  1.00  0.00           H  
ATOM      4  HY3 SER     1      25.650  61.570  15.720  1.00  0.00           H  
ATOM      5  CY  SER     1      24.270  62.520  17.120  1.00  0.00           C  
ATOM      6  OY  SER     1      24.870  63.560  17.120  1.00  0.00           O  
ATOM      7  N   SER     1      23.100  62.360  17.780  1.00  0.00           N  
ATOM      8  HN  SER     1      22.720  61.470  18.020  1.00  0.00           H  
ATOM      9  CA  SER     1      22.480  63.410  18.590  1.00  0.00           C  
ATOM     10  HA  SER     1      22.550  64.310  17.990  1.00  0.00           H  
ATOM     11  CB  SER     1      21.020  62.930  18.830  1.00  0.00           C  
ATOM     12  HB1 SER     1      20.910  61.880  19.180  1.00  0.00           H  
ATOM     13  HB2 SER     1      20.540  62.820  17.830  1.00  0.00           H  
ATOM     14  OG  SER     1      20.170  63.780  19.630  1.00  0.00           O  
ATOM     15  HG1 SER     1      20.550  64.630  19.420  1.00  0.00           H  
ATOM     16  C   SER     1      23.150  63.660  19.870  1.00  0.00           C  
ATOM     17  O   SER     1      23.140  62.810  20.800  1.00  0.00           O  
ATOM     18  N   LYS     2      23.640  64.890  19.990  1.00  0.00           N  
ATOM     19  HN  LYS     2      23.530  65.580  19.280  1.00  0.00           H  
ATOM     20  CA  LYS     2      24.200  65.410  21.250  1.00  0.00           C  
ATOM     21  HA  LYS     2      25.020  64.760  21.510  1.00  0.00           H  
ATOM     22  CB  LYS     2      24.870  66.800  20.940  1.00  0.00           C  
ATOM     23  HB1 LYS     2      24.140  67.580  20.620  1.00  0.00           H  
ATOM     24  HB2 LYS     2      25.460  66.630  20.010  1.00  0.00           H  
ATOM     25  CG  LYS     2      25.620  67.390  22.180  1.00  0.00           C  
ATOM     26  HG1 LYS     2      24.760  67.500  22.870  1.00  0.00           H  
ATOM     27  HG2 LYS     2      26.000  68.390  21.900  1.00  0.00           H  
ATOM     28  CD  LYS     2      26.610  66.510  22.850  1.00  0.00           C  
ATOM     29  HD1 LYS     2      26.000  65.660  23.240  1.00  0.00           H  
ATOM     30  HD2 LYS     2      27.300  66.990  23.570  1.00  0.00           H  
ATOM     31  CE  LYS     2      27.640  65.970  21.860  1.00  0.00           C  
ATOM     32  HE1 LYS     2      28.230  66.790  21.400  1.00  0.00           H  
ATOM     33  HE2 LYS     2      27.050  65.420  21.090  1.00  0.00           H  
ATOM     34  NZ  LYS     2      28.610  64.930  22.420  1.00  0.00           N  
ATOM     35  HZ1 LYS     2      28.110  64.060  22.670  1.00  0.00           H  
ATOM     36  HZ2 LYS     2      29.150  65.430  23.160  1.00  0.00           H  
ATOM     37  HZ3 LYS     2      29.260  64.750  21.620  1.00  0.00           H  
ATOM     38  C   LYS     2      23.130  65.500  22.290  1.00  0.00           C  
ATOM     39  O   LYS     2      23.290  65.270  23.470  1.00  0.00           O  
ATOM     40  N   GLU     3      21.860  65.870  21.820  1.00  0.00           N  
ATOM     41  HN  GLU     3      21.630  65.920  20.850  1.00  0.00           H  
ATOM     42  CA  GLU     3      20.690  65.990  22.630  1.00  0.00           C  
ATOM     43  HA  GLU     3      20.880  66.710  23.400  1.00  0.00           H  
ATOM     44  CB  GLU     3      19.410  66.350  21.830  1.00  0.00           C  
ATOM     45  HB1 GLU     3      18.570  66.410  22.550  1.00  0.00           H  
ATOM     46  HB2 GLU     3      19.110  65.540  21.130  1.00  0.00           H  
ATOM     47  CG  GLU     3      19.560  67.630  20.980  1.00  0.00           C  
ATOM     48  HG1 GLU     3      20.060  68.340  21.670  1.00  0.00           H  
ATOM     49  HG2 GLU     3      18.540  67.980  20.710  1.00  0.00           H  
ATOM     50  CD  GLU     3      20.430  67.470  19.720  1.00  0.00           C  
ATOM     51  OE1 GLU     3      20.640  66.290  19.320  1.00  0.00           O  
ATOM     52  OE2 GLU     3      20.970  68.490  19.280  1.00  0.00           O  
ATOM     53  C   GLU     3      20.440  64.690  23.370  1.00  0.00           C  
ATOM     54  O   GLU     3      20.120  64.640  24.560  1.00  0.00           O  
ATOM     55  N   LEU     4      20.530  63.520  22.630  1.00  0.00           N  
ATOM     56  HN  LEU     4      20.700  63.530  21.650  1.00  0.00           H  
ATOM     57  CA  LEU     4      20.420  62.200  23.230  1.00  0.00           C  
ATOM     58  HA  LEU     4      19.460  62.040  23.690  1.00  0.00           H  
ATOM     59  CB  LEU     4      20.420  61.160  22.040  1.00  0.00           C  
ATOM     60  HB1 LEU     4      21.360  61.120  21.440  1.00  0.00           H  
ATOM     61  HB2 LEU     4      19.600  61.440  21.350  1.00  0.00           H  
ATOM     62  CG  LEU     4      20.020  59.650  22.380  1.00  0.00           C  
ATOM     63  HG  LEU     4      19.530  59.260  21.470  1.00  0.00           H  
ATOM     64  CD1 LEU     4      21.250  58.770  22.610  1.00  0.00           C  
ATOM     65 HD11 LEU     4      20.890  57.760  22.910  1.00  0.00           H  
ATOM     66 HD12 LEU     4      21.910  59.230  23.370  1.00  0.00           H  
ATOM     67 HD13 LEU     4      21.830  58.650  21.670  1.00  0.00           H  
ATOM     68  CD2 LEU     4      18.950  59.540  23.420  1.00  0.00           C  
ATOM     69 HD21 LEU     4      19.240  59.970  24.400  1.00  0.00           H  
ATOM     70 HD22 LEU     4      18.560  58.510  23.580  1.00  0.00           H  
ATOM     71 HD23 LEU     4      18.100  60.140  23.020  1.00  0.00           H  
ATOM     72  C   LEU     4      21.560  61.790  24.220  1.00  0.00           C  
ATOM     73  O   LEU     4      21.290  61.200  25.310  1.00  0.00           O  
ATOM     74  N   GLU     5      22.750  62.210  23.900  1.00  0.00           N  
ATOM     75  HN  GLU     5      22.800  62.880  23.160  1.00  0.00           H  
ATOM     76  CA  GLU     5      23.920  62.070  24.820  1.00  0.00           C  
ATOM     77  HA  GLU     5      23.970  61.020  25.070  1.00  0.00           H  
ATOM     78  CB  GLU     5      25.260  62.530  24.120  1.00  0.00           C  
ATOM     79  HB1 GLU     5      26.090  62.650  24.850  1.00  0.00           H  
ATOM     80  HB2 GLU     5      25.070  63.540  23.710  1.00  0.00           H  
ATOM     81  CG  GLU     5      25.840  61.730  22.930  1.00  0.00           C  
ATOM     82  HG1 GLU     5      25.100  61.500  22.130  1.00  0.00           H  
ATOM     83  HG2 GLU     5      26.130  60.730  23.320  1.00  0.00           H  
ATOM     84  CD  GLU     5      27.020  62.410  22.330  1.00  0.00           C  
ATOM     85  OE1 GLU     5      28.060  62.480  23.010  1.00  0.00           O  
ATOM     86  OE2 GLU     5      26.950  62.790  21.120  1.00  0.00           O  
ATOM     87  C   GLU     5      23.730  62.800  26.120  1.00  0.00           C  
ATOM     88  O   GLU     5      23.720  62.290  27.180  1.00  0.00           O  
ATOM     89  N   LEU     6      23.400  64.060  25.990  1.00  0.00           N  
ATOM     90  HN  LEU     6      23.230  64.410  25.070  1.00  0.00           H  
ATOM     91  CA  LEU     6      23.180  65.020  27.040  1.00  0.00           C  
ATOM     92  HA  LEU     6      24.010  65.070  27.730  1.00  0.00           H  
ATOM     93  CB  LEU     6      23.140  66.500  26.430  1.00  0.00           C  
ATOM     94  HB1 LEU     6      22.870  67.230  27.220  1.00  0.00           H  
ATOM     95  HB2 LEU     6      22.350  66.460  25.650  1.00  0.00           H  
ATOM     96  CG  LEU     6      24.540  67.080  25.920  1.00  0.00           C  
ATOM     97  HG  LEU     6      24.820  66.450  25.040  1.00  0.00           H  
ATOM     98  CD1 LEU     6      24.160  68.470  25.480  1.00  0.00           C  
ATOM     99 HD11 LEU     6      25.030  69.120  25.240  1.00  0.00           H  
ATOM    100 HD12 LEU     6      23.570  69.050  26.220  1.00  0.00           H  
ATOM    101 HD13 LEU     6      23.620  68.460  24.510  1.00  0.00           H  
ATOM    102  CD2 LEU     6      25.670  67.010  26.960  1.00  0.00           C  
ATOM    103 HD21 LEU     6      25.480  67.680  27.820  1.00  0.00           H  
ATOM    104 HD22 LEU     6      26.610  67.290  26.430  1.00  0.00           H  
ATOM    105 HD23 LEU     6      25.940  65.970  27.260  1.00  0.00           H  
ATOM    106  C   LEU     6      21.940  64.690  27.960  1.00  0.00           C  
ATOM    107  O   LEU     6      21.930  64.870  29.200  1.00  0.00           O  
ATOM    108  N   ILE     7      20.840  64.310  27.260  1.00  0.00           N  
ATOM    109  HN  ILE     7      20.740  64.280  26.270  1.00  0.00           H  
ATOM    110  CA  ILE     7      19.630  63.980  27.970  1.00  0.00           C  
ATOM    111  HA  ILE     7      19.430  64.770  28.680  1.00  0.00           H  
ATOM    112  CB  ILE     7      18.350  63.840  27.190  1.00  0.00           C  
ATOM    113  HB  ILE     7      18.340  64.750  26.550  1.00  0.00           H  
ATOM    114  CG2 ILE     7      18.460  62.610  26.340  1.00  0.00           C  
ATOM    115 HG21 ILE     7      18.430  61.610  26.840  1.00  0.00           H  
ATOM    116 HG22 ILE     7      19.260  62.680  25.570  1.00  0.00           H  
ATOM    117 HG23 ILE     7      17.510  62.590  25.750  1.00  0.00           H  
ATOM    118  CG1 ILE     7      17.120  63.860  28.060  1.00  0.00           C  
ATOM    119 HG11 ILE     7      17.080  63.080  28.860  1.00  0.00           H  
ATOM    120 HG12 ILE     7      16.200  63.650  27.480  1.00  0.00           H  
ATOM    121  CD  ILE     7      16.870  65.220  28.670  1.00  0.00           C  
ATOM    122  HD1 ILE     7      16.100  65.180  29.470  1.00  0.00           H  
ATOM    123  HD2 ILE     7      16.680  65.910  27.820  1.00  0.00           H  
ATOM    124  HD3 ILE     7      17.800  65.580  29.160  1.00  0.00           H  
ATOM    125  C   ILE     7      19.860  62.780  28.850  1.00  0.00           C  
ATOM    126  O   ILE     7      19.500  62.660  30.050  1.00  0.00           O  
ATOM    127  N   THR     8      20.580  61.820  28.290  1.00  0.00           N  
ATOM    128  HN  THR     8      20.820  61.960  27.330  1.00  0.00           H  
ATOM    129  CA  THR     8      20.910  60.550  28.950  1.00  0.00           C  
ATOM    130  HA  THR     8      20.000  60.020  29.220  1.00  0.00           H  
ATOM    131  CB  THR     8      21.710  59.560  28.160  1.00  0.00           C  
ATOM    132  HB  THR     8      22.640  60.020  27.760  1.00  0.00           H  
ATOM    133  OG1 THR     8      21.010  59.150  27.000  1.00  0.00           O  
ATOM    134  HG1 THR     8      21.080  59.870  26.380  1.00  0.00           H  
ATOM    135  CG2 THR     8      21.890  58.330  28.960  1.00  0.00           C  
ATOM    136 HG21 THR     8      22.290  58.410  30.000  1.00  0.00           H  
ATOM    137 HG22 THR     8      22.520  57.600  28.410  1.00  0.00           H  
ATOM    138 HG23 THR     8      20.980  57.780  29.280  1.00  0.00           H  
ATOM    139  C   THR     8      21.650  60.830  30.240  1.00  0.00           C  
ATOM    140  O   THR     8      21.340  60.280  31.290  1.00  0.00           O  
ATOM    141  N   LEU     9      22.620  61.760  30.210  1.00  0.00           N  
ATOM    142  HN  LEU     9      22.730  62.210  29.330  1.00  0.00           H  
ATOM    143  CA  LEU     9      23.340  62.110  31.360  1.00  0.00           C  
ATOM    144  HA  LEU     9      23.710  61.220  31.840  1.00  0.00           H  
ATOM    145  CB  LEU     9      24.510  63.070  30.980  1.00  0.00           C  
ATOM    146  HB1 LEU     9      24.020  63.950  30.510  1.00  0.00           H  
ATOM    147  HB2 LEU     9      25.130  62.490  30.260  1.00  0.00           H  
ATOM    148  CG  LEU     9      25.500  63.440  32.020  1.00  0.00           C  
ATOM    149  HG  LEU     9      24.920  64.110  32.690  1.00  0.00           H  
ATOM    150  CD1 LEU     9      26.040  62.210  32.790  1.00  0.00           C  
ATOM    151 HD11 LEU     9      27.060  62.410  33.160  1.00  0.00           H  
ATOM    152 HD12 LEU     9      26.090  61.440  31.990  1.00  0.00           H  
ATOM    153 HD13 LEU     9      25.340  61.680  33.480  1.00  0.00           H  
ATOM    154  CD2 LEU     9      26.610  64.310  31.380  1.00  0.00           C  
ATOM    155 HD21 LEU     9      26.230  65.020  30.610  1.00  0.00           H  
ATOM    156 HD22 LEU     9      27.250  63.600  30.810  1.00  0.00           H  
ATOM    157 HD23 LEU     9      27.260  64.900  32.070  1.00  0.00           H  
ATOM    158  C   LEU     9      22.500  62.790  32.400  1.00  0.00           C  
ATOM    159  O   LEU     9      22.520  62.430  33.540  1.00  0.00           O  
ATOM    160  N   THR    10      21.610  63.730  31.930  1.00  0.00           N  
ATOM    161  HN  THR    10      21.610  63.910  30.950  1.00  0.00           H  
ATOM    162  CA  THR    10      20.610  64.460  32.700  1.00  0.00           C  
ATOM    163  HA  THR    10      21.080  65.010  33.510  1.00  0.00           H  
ATOM    164  CB  THR    10      19.700  65.430  31.820  1.00  0.00           C  
ATOM    165  HB  THR    10      19.070  64.860  31.110  1.00  0.00           H  
ATOM    166  OG1 THR    10      20.510  66.390  31.080  1.00  0.00           O  
ATOM    167  HG1 THR    10      21.030  65.930  30.410  1.00  0.00           H  
ATOM    168  CG2 THR    10      18.660  66.220  32.610  1.00  0.00           C  
ATOM    169 HG21 THR    10      19.110  66.800  33.440  1.00  0.00           H  
ATOM    170 HG22 THR    10      17.850  65.570  33.000  1.00  0.00           H  
ATOM    171 HG23 THR    10      18.140  66.940  31.930  1.00  0.00           H  
ATOM    172  C   THR    10      19.680  63.490  33.450  1.00  0.00           C  
ATOM    173  O   THR    10      19.520  63.650  34.640  1.00  0.00           O  
ATOM    174  N   VAL    11      19.090  62.510  32.780  1.00  0.00           N  
ATOM    175  HN  VAL    11      19.200  62.540  31.790  1.00  0.00           H  
ATOM    176  CA  VAL    11      18.450  61.340  33.390  1.00  0.00           C  
ATOM    177  HA  VAL    11      17.650  61.740  34.000  1.00  0.00           H  
ATOM    178  CB  VAL    11      17.830  60.440  32.330  1.00  0.00           C  
ATOM    179  HB  VAL    11      18.590  60.230  31.540  1.00  0.00           H  
ATOM    180  CG1 VAL    11      17.360  59.060  32.860  1.00  0.00           C  
ATOM    181 HG11 VAL    11      16.830  59.160  33.840  1.00  0.00           H  
ATOM    182 HG12 VAL    11      18.250  58.420  33.010  1.00  0.00           H  
ATOM    183 HG13 VAL    11      16.620  58.580  32.200  1.00  0.00           H  
ATOM    184  CG2 VAL    11      16.700  61.260  31.680  1.00  0.00           C  
ATOM    185 HG21 VAL    11      15.940  61.620  32.410  1.00  0.00           H  
ATOM    186 HG22 VAL    11      16.140  60.700  30.900  1.00  0.00           H  
ATOM    187 HG23 VAL    11      17.100  62.170  31.180  1.00  0.00           H  
ATOM    188  C   VAL    11      19.250  60.480  34.370  1.00  0.00           C  
ATOM    189  O   VAL    11      18.860  60.090  35.470  1.00  0.00           O  
ATOM    190  N   GLY    12      20.520  60.140  34.050  1.00  0.00           N  
ATOM    191  HN  GLY    12      20.810  60.440  33.140  1.00  0.00           H  
ATOM    192  CA  GLY    12      21.520  59.410  34.870  1.00  0.00           C  
ATOM    193  HA1 GLY    12      22.380  59.450  34.220  1.00  0.00           H  
ATOM    194  HA2 GLY    12      21.220  58.400  35.100  1.00  0.00           H  
ATOM    195  C   GLY    12      21.810  60.040  36.230  1.00  0.00           C  
ATOM    196  O   GLY    12      21.870  59.390  37.290  1.00  0.00           O  
ATOM    197  N   PHE    13      22.080  61.340  36.230  1.00  0.00           N  
ATOM    198  HN  PHE    13      22.200  61.840  35.370  1.00  0.00           H  
ATOM    199  CA  PHE    13      22.170  62.130  37.460  1.00  0.00           C  
ATOM    200  HA  PHE    13      22.770  61.640  38.210  1.00  0.00           H  
ATOM    201  CB  PHE    13      22.630  63.540  37.160  1.00  0.00           C  
ATOM    202  HB1 PHE    13      22.490  64.320  37.940  1.00  0.00           H  
ATOM    203  HB2 PHE    13      22.140  64.070  36.310  1.00  0.00           H  
ATOM    204  CG  PHE    13      24.040  63.660  36.840  1.00  0.00           C  
ATOM    205  CD1 PHE    13      24.930  63.200  37.800  1.00  0.00           C  
ATOM    206  HD1 PHE    13      24.540  62.800  38.730  1.00  0.00           H  
ATOM    207  CE1 PHE    13      26.300  63.210  37.470  1.00  0.00           C  
ATOM    208  HE1 PHE    13      26.950  62.670  38.140  1.00  0.00           H  
ATOM    209  CZ  PHE    13      26.800  63.810  36.320  1.00  0.00           C  
ATOM    210  HZ  PHE    13      27.870  63.960  36.230  1.00  0.00           H  
ATOM    211  CD2 PHE    13      24.530  64.210  35.610  1.00  0.00           C  
ATOM    212  HD2 PHE    13      23.860  64.620  34.860  1.00  0.00           H  
ATOM    213  CE2 PHE    13      25.910  64.390  35.440  1.00  0.00           C  
ATOM    214  HE2 PHE    13      26.290  64.930  34.580  1.00  0.00           H  
ATOM    215  C   PHE    13      20.820  62.330  38.220  1.00  0.00           C  
ATOM    216  O   PHE    13      20.840  62.240  39.420  1.00  0.00           O  
ATOM    217  N   GLY    14      19.670  62.490  37.520  1.00  0.00           N  
ATOM    218  HN  GLY    14      19.750  62.550  36.530  1.00  0.00           H  
ATOM    219  CA  GLY    14      18.330  62.510  38.040  1.00  0.00           C  
ATOM    220  HA1 GLY    14      17.650  62.510  37.200  1.00  0.00           H  
ATOM    221  HA2 GLY    14      18.310  63.450  38.560  1.00  0.00           H  
ATOM    222  C   GLY    14      18.010  61.350  38.900  1.00  0.00           C  
ATOM    223  O   GLY    14      17.670  61.410  40.110  1.00  0.00           O  
ATOM    224  N   ILE    15      18.100  60.170  38.280  1.00  0.00           N  
ATOM    225  HN  ILE    15      18.290  60.040  37.310  1.00  0.00           H  
ATOM    226  CA  ILE    15      17.740  58.920  38.870  1.00  0.00           C  
ATOM    227  HA  ILE    15      16.740  58.840  39.280  1.00  0.00           H  
ATOM    228  CB  ILE    15      17.820  57.820  37.790  1.00  0.00           C  
ATOM    229  HB  ILE    15      18.790  57.800  37.250  1.00  0.00           H  
ATOM    230  CG2 ILE    15      17.610  56.430  38.450  1.00  0.00           C  
ATOM    231 HG21 ILE    15      17.380  55.590  37.760  1.00  0.00           H  
ATOM    232 HG22 ILE    15      16.720  56.450  39.110  1.00  0.00           H  
ATOM    233 HG23 ILE    15      18.490  56.150  39.060  1.00  0.00           H  
ATOM    234  CG1 ILE    15      16.740  58.020  36.660  1.00  0.00           C  
ATOM    235 HG11 ILE    15      16.860  57.120  36.020  1.00  0.00           H  
ATOM    236 HG12 ILE    15      16.840  58.890  35.980  1.00  0.00           H  
ATOM    237  CD  ILE    15      15.280  57.940  37.200  1.00  0.00           C  
ATOM    238  HD1 ILE    15      14.980  58.930  37.610  1.00  0.00           H  
ATOM    239  HD2 ILE    15      15.100  57.080  37.880  1.00  0.00           H  
ATOM    240  HD3 ILE    15      14.560  57.780  36.380  1.00  0.00           H  
ATOM    241  C   ILE    15      18.760  58.640  39.990  1.00  0.00           C  
ATOM    242  O   ILE    15      18.400  58.170  41.100  1.00  0.00           O  
ATOM    243  N   LEU    16      20.110  58.870  39.810  1.00  0.00           N  
ATOM    244  HN  LEU    16      20.450  58.990  38.880  1.00  0.00           H  
ATOM    245  CA  LEU    16      21.090  58.780  40.910  1.00  0.00           C  
ATOM    246  HA  LEU    16      21.030  57.760  41.270  1.00  0.00           H  
ATOM    247  CB  LEU    16      22.570  59.140  40.460  1.00  0.00           C  
ATOM    248  HB1 LEU    16      22.490  60.100  39.900  1.00  0.00           H  
ATOM    249  HB2 LEU    16      22.740  58.470  39.600  1.00  0.00           H  
ATOM    250  CG  LEU    16      23.750  59.130  41.420  1.00  0.00           C  
ATOM    251  HG  LEU    16      23.630  59.870  42.230  1.00  0.00           H  
ATOM    252  CD1 LEU    16      23.890  57.700  41.900  1.00  0.00           C  
ATOM    253 HD11 LEU    16      23.900  56.950  41.080  1.00  0.00           H  
ATOM    254 HD12 LEU    16      22.970  57.440  42.460  1.00  0.00           H  
ATOM    255 HD13 LEU    16      24.700  57.510  42.640  1.00  0.00           H  
ATOM    256  CD2 LEU    16      24.960  59.480  40.590  1.00  0.00           C  
ATOM    257 HD21 LEU    16      24.840  58.830  39.700  1.00  0.00           H  
ATOM    258 HD22 LEU    16      25.830  59.320  41.260  1.00  0.00           H  
ATOM    259 HD23 LEU    16      24.830  60.550  40.320  1.00  0.00           H  
ATOM    260  C   LEU    16      20.920  59.700  42.090  1.00  0.00           C  
ATOM    261  O   LEU    16      20.870  59.210  43.240  1.00  0.00           O  
ATOM    262  N   ILE    17      20.650  61.050  41.890  1.00  0.00           N  
ATOM    263  HN  ILE    17      20.780  61.470  40.990  1.00  0.00           H  
ATOM    264  CA  ILE    17      20.080  62.020  42.870  1.00  0.00           C  
ATOM    265  HA  ILE    17      20.820  62.030  43.670  1.00  0.00           H  
ATOM    266  CB  ILE    17      20.160  63.460  42.330  1.00  0.00           C  
ATOM    267  HB  ILE    17      19.530  63.450  41.420  1.00  0.00           H  
ATOM    268  CG2 ILE    17      19.530  64.440  43.300  1.00  0.00           C  
ATOM    269 HG21 ILE    17      19.770  65.480  43.020  1.00  0.00           H  
ATOM    270 HG22 ILE    17      19.790  64.260  44.370  1.00  0.00           H  
ATOM    271 HG23 ILE    17      18.430  64.300  43.250  1.00  0.00           H  
ATOM    272  CG1 ILE    17      21.610  63.990  42.110  1.00  0.00           C  
ATOM    273 HG11 ILE    17      22.220  63.080  41.940  1.00  0.00           H  
ATOM    274 HG12 ILE    17      21.980  64.390  43.080  1.00  0.00           H  
ATOM    275  CD  ILE    17      21.800  64.930  40.900  1.00  0.00           C  
ATOM    276  HD1 ILE    17      22.820  65.010  40.460  1.00  0.00           H  
ATOM    277  HD2 ILE    17      21.390  65.940  41.090  1.00  0.00           H  
ATOM    278  HD3 ILE    17      21.180  64.560  40.060  1.00  0.00           H  
ATOM    279  C   ILE    17      18.760  61.660  43.500  1.00  0.00           C  
ATOM    280  O   ILE    17      18.640  61.520  44.720  1.00  0.00           O  
ATOM    281  N   PHE    18      17.710  61.270  42.750  1.00  0.00           N  
ATOM    282  HN  PHE    18      17.800  61.260  41.760  1.00  0.00           H  
ATOM    283  CA  PHE    18      16.470  60.740  43.350  1.00  0.00           C  
ATOM    284  HA  PHE    18      16.030  61.450  44.030  1.00  0.00           H  
ATOM    285  CB  PHE    18      15.470  60.450  42.190  1.00  0.00           C  
ATOM    286  HB1 PHE    18      15.970  59.680  41.550  1.00  0.00           H  
ATOM    287  HB2 PHE    18      15.320  61.250  41.430  1.00  0.00           H  
ATOM    288  CG  PHE    18      14.100  60.010  42.570  1.00  0.00           C  
ATOM    289  CD1 PHE    18      13.610  58.730  42.310  1.00  0.00           C  
ATOM    290  HD1 PHE    18      14.180  58.000  41.760  1.00  0.00           H  
ATOM    291  CE1 PHE    18      12.300  58.410  42.770  1.00  0.00           C  
ATOM    292  HE1 PHE    18      11.780  57.510  42.490  1.00  0.00           H  
ATOM    293  CZ  PHE    18      11.530  59.370  43.400  1.00  0.00           C  
ATOM    294  HZ  PHE    18      10.510  59.180  43.710  1.00  0.00           H  
ATOM    295  CD2 PHE    18      13.380  61.000  43.300  1.00  0.00           C  
ATOM    296  HD2 PHE    18      13.770  61.970  43.560  1.00  0.00           H  
ATOM    297  CE2 PHE    18      12.080  60.610  43.770  1.00  0.00           C  
ATOM    298  HE2 PHE    18      11.540  61.480  44.120  1.00  0.00           H  
ATOM    299  C   PHE    18      16.650  59.490  44.220  1.00  0.00           C  
ATOM    300  O   PHE    18      16.050  59.400  45.310  1.00  0.00           O  
ATOM    301  N   SER    19      17.450  58.510  43.760  1.00  0.00           N  
ATOM    302  HN  SER    19      17.990  58.630  42.930  1.00  0.00           H  
ATOM    303  CA  SER    19      17.820  57.280  44.490  1.00  0.00           C  
ATOM    304  HA  SER    19      16.840  56.860  44.670  1.00  0.00           H  
ATOM    305  CB  SER    19      18.540  56.280  43.640  1.00  0.00           C  
ATOM    306  HB1 SER    19      18.820  55.380  44.220  1.00  0.00           H  
ATOM    307  HB2 SER    19      19.490  56.700  43.230  1.00  0.00           H  
ATOM    308  OG  SER    19      17.670  55.870  42.590  1.00  0.00           O  
ATOM    309  HG1 SER    19      17.710  56.510  41.880  1.00  0.00           H  
ATOM    310  C   SER    19      18.460  57.570  45.850  1.00  0.00           C  
ATOM    311  O   SER    19      18.200  56.930  46.860  1.00  0.00           O  
ATOM    312  N   LEU    20      19.340  58.580  45.820  1.00  0.00           N  
ATOM    313  HN  LEU    20      19.640  58.910  44.930  1.00  0.00           H  
ATOM    314  CA  LEU    20      20.100  59.010  46.960  1.00  0.00           C  
ATOM    315  HA  LEU    20      20.380  58.120  47.510  1.00  0.00           H  
ATOM    316  CB  LEU    20      21.360  59.700  46.550  1.00  0.00           C  
ATOM    317  HB1 LEU    20      21.860  60.060  47.480  1.00  0.00           H  
ATOM    318  HB2 LEU    20      21.160  60.590  45.910  1.00  0.00           H  
ATOM    319  CG  LEU    20      22.380  58.940  45.800  1.00  0.00           C  
ATOM    320  HG  LEU    20      21.890  58.340  45.010  1.00  0.00           H  
ATOM    321  CD1 LEU    20      23.470  59.890  45.330  1.00  0.00           C  
ATOM    322 HD11 LEU    20      23.110  60.550  44.510  1.00  0.00           H  
ATOM    323 HD12 LEU    20      24.320  59.310  44.910  1.00  0.00           H  
ATOM    324 HD13 LEU    20      23.910  60.470  46.160  1.00  0.00           H  
ATOM    325  CD2 LEU    20      23.070  57.970  46.740  1.00  0.00           C  
ATOM    326 HD21 LEU    20      23.480  58.450  47.660  1.00  0.00           H  
ATOM    327 HD22 LEU    20      23.910  57.480  46.210  1.00  0.00           H  
ATOM    328 HD23 LEU    20      22.340  57.180  47.010  1.00  0.00           H  
ATOM    329  C   LEU    20      19.180  59.660  48.040  1.00  0.00           C  
ATOM    330  O   LEU    20      18.990  59.220  49.180  1.00  0.00           O  
ATOM    331  N   ILE    21      18.390  60.640  47.580  1.00  0.00           N  
ATOM    332  HN  ILE    21      18.450  60.970  46.640  1.00  0.00           H  
ATOM    333  CA  ILE    21      17.350  61.190  48.300  1.00  0.00           C  
ATOM    334  HA  ILE    21      17.800  61.570  49.200  1.00  0.00           H  
ATOM    335  CB  ILE    21      16.750  62.270  47.410  1.00  0.00           C  
ATOM    336  HB  ILE    21      16.690  62.010  46.330  1.00  0.00           H  
ATOM    337  CG2 ILE    21      15.270  62.680  47.870  1.00  0.00           C  
ATOM    338 HG21 ILE    21      15.370  62.750  48.970  1.00  0.00           H  
ATOM    339 HG22 ILE    21      14.530  61.920  47.560  1.00  0.00           H  
ATOM    340 HG23 ILE    21      15.040  63.710  47.530  1.00  0.00           H  
ATOM    341  CG1 ILE    21      17.730  63.520  47.400  1.00  0.00           C  
ATOM    342 HG11 ILE    21      18.760  63.240  47.130  1.00  0.00           H  
ATOM    343 HG12 ILE    21      17.650  63.980  48.410  1.00  0.00           H  
ATOM    344  CD  ILE    21      17.340  64.550  46.400  1.00  0.00           C  
ATOM    345  HD1 ILE    21      17.080  64.120  45.410  1.00  0.00           H  
ATOM    346  HD2 ILE    21      18.170  65.280  46.400  1.00  0.00           H  
ATOM    347  HD3 ILE    21      16.520  65.080  46.930  1.00  0.00           H  
ATOM    348  C   ILE    21      16.370  60.260  48.980  1.00  0.00           C  
ATOM    349  O   ILE    21      16.160  60.380  50.170  1.00  0.00           O  
ATOM    350  N   VAL    22      15.770  59.300  48.260  1.00  0.00           N  
ATOM    351  HN  VAL    22      16.100  59.070  47.350  1.00  0.00           H  
ATOM    352  CA  VAL    22      14.730  58.520  48.860  1.00  0.00           C  
ATOM    353  HA  VAL    22      14.140  59.220  49.430  1.00  0.00           H  
ATOM    354  CB  VAL    22      13.810  57.830  47.840  1.00  0.00           C  
ATOM    355  HB  VAL    22      14.420  57.260  47.100  1.00  0.00           H  
ATOM    356  CG1 VAL    22      12.850  56.870  48.530  1.00  0.00           C  
ATOM    357 HG11 VAL    22      13.320  56.020  49.080  1.00  0.00           H  
ATOM    358 HG12 VAL    22      12.050  56.560  47.820  1.00  0.00           H  
ATOM    359 HG13 VAL    22      12.310  57.420  49.330  1.00  0.00           H  
ATOM    360  CG2 VAL    22      13.140  58.980  47.000  1.00  0.00           C  
ATOM    361 HG21 VAL    22      12.480  58.540  46.220  1.00  0.00           H  
ATOM    362 HG22 VAL    22      13.880  59.650  46.520  1.00  0.00           H  
ATOM    363 HG23 VAL    22      12.490  59.620  47.630  1.00  0.00           H  
ATOM    364  C   VAL    22      15.300  57.540  49.920  1.00  0.00           C  
ATOM    365  O   VAL    22      14.750  57.400  51.000  1.00  0.00           O  
ATOM    366  N   THR    23      16.430  56.900  49.750  1.00  0.00           N  
ATOM    367  HN  THR    23      16.920  57.120  48.910  1.00  0.00           H  
ATOM    368  CA  THR    23      17.020  55.920  50.780  1.00  0.00           C  
ATOM    369  HA  THR    23      16.250  55.200  50.990  1.00  0.00           H  
ATOM    370  CB  THR    23      18.300  55.240  50.220  1.00  0.00           C  
ATOM    371  HB  THR    23      18.900  54.660  50.960  1.00  0.00           H  
ATOM    372  OG1 THR    23      19.090  56.140  49.470  1.00  0.00           O  
ATOM    373  HG1 THR    23      18.590  56.210  48.650  1.00  0.00           H  
ATOM    374  CG2 THR    23      17.770  54.240  49.210  1.00  0.00           C  
ATOM    375 HG21 THR    23      17.240  53.470  49.820  1.00  0.00           H  
ATOM    376 HG22 THR    23      18.620  53.720  48.720  1.00  0.00           H  
ATOM    377 HG23 THR    23      17.050  54.690  48.490  1.00  0.00           H  
ATOM    378  C   THR    23      17.520  56.630  52.050  1.00  0.00           C  
ATOM    379  O   THR    23      17.430  56.140  53.200  1.00  0.00           O  
ATOM    380  N   TYR    24      18.020  57.860  51.880  1.00  0.00           N  
ATOM    381  HN  TYR    24      18.330  58.180  50.990  1.00  0.00           H  
ATOM    382  CA  TYR    24      18.360  58.690  53.050  1.00  0.00           C  
ATOM    383  HA  TYR    24      19.120  58.230  53.670  1.00  0.00           H  
ATOM    384  CB  TYR    24      18.970  60.020  52.400  1.00  0.00           C  
ATOM    385  HB1 TYR    24      18.180  60.670  51.970  1.00  0.00           H  
ATOM    386  HB2 TYR    24      19.670  59.710  51.590  1.00  0.00           H  
ATOM    387  CG  TYR    24      19.740  60.830  53.380  1.00  0.00           C  
ATOM    388  CD1 TYR    24      21.120  60.570  53.780  1.00  0.00           C  
ATOM    389  HD1 TYR    24      21.750  59.870  53.260  1.00  0.00           H  
ATOM    390  CE1 TYR    24      21.710  61.350  54.790  1.00  0.00           C  
ATOM    391  HE1 TYR    24      22.760  61.190  54.980  1.00  0.00           H  
ATOM    392  CZ  TYR    24      21.040  62.390  55.450  1.00  0.00           C  
ATOM    393  OH  TYR    24      21.710  63.140  56.460  1.00  0.00           O  
ATOM    394  HH  TYR    24      21.100  63.880  56.600  1.00  0.00           H  
ATOM    395  CD2 TYR    24      19.150  61.950  54.020  1.00  0.00           C  
ATOM    396  HD2 TYR    24      18.190  62.280  53.650  1.00  0.00           H  
ATOM    397  CE2 TYR    24      19.790  62.720  54.980  1.00  0.00           C  
ATOM    398  HE2 TYR    24      19.230  63.560  55.370  1.00  0.00           H  
ATOM    399  C   TYR    24      17.170  58.950  53.870  1.00  0.00           C  
ATOM    400  O   TYR    24      17.230  59.030  55.080  1.00  0.00           O  
ATOM    401  N   CYS    25      16.030  59.050  53.260  1.00  0.00           N  
ATOM    402  HN  CYS    25      16.010  58.890  52.270  1.00  0.00           H  
ATOM    403  CA  CYS    25      14.800  59.270  53.930  1.00  0.00           C  
ATOM    404  HA  CYS    25      15.050  60.020  54.660  1.00  0.00           H  
ATOM    405  CB  CYS    25      13.600  59.780  52.990  1.00  0.00           C  
ATOM    406  HB1 CYS    25      12.790  59.990  53.720  1.00  0.00           H  
ATOM    407  HB2 CYS    25      13.280  59.080  52.190  1.00  0.00           H  
ATOM    408  SG  CYS    25      14.180  61.360  52.220  1.00  0.00           S  
ATOM    409  HG1 CYS    25      14.790  60.880  51.150  1.00  0.00           H  
ATOM    410  C   CYS    25      14.320  58.050  54.720  1.00  0.00           C  
ATOM    411  O   CYS    25      13.860  58.190  55.810  1.00  0.00           O  
ATOM    412  N   ILE    26      14.490  56.830  54.090  1.00  0.00           N  
ATOM    413  HN  ILE    26      14.920  56.880  53.190  1.00  0.00           H  
ATOM    414  CA  ILE    26      14.290  55.570  54.780  1.00  0.00           C  
ATOM    415  HA  ILE    26      13.270  55.620  55.120  1.00  0.00           H  
ATOM    416  CB  ILE    26      14.510  54.420  53.830  1.00  0.00           C  
ATOM    417  HB  ILE    26      15.510  54.480  53.350  1.00  0.00           H  
ATOM    418  CG2 ILE    26      14.440  53.020  54.480  1.00  0.00           C  
ATOM    419 HG21 ILE    26      14.600  52.260  53.690  1.00  0.00           H  
ATOM    420 HG22 ILE    26      13.470  52.980  55.030  1.00  0.00           H  
ATOM    421 HG23 ILE    26      15.180  52.830  55.290  1.00  0.00           H  
ATOM    422  CG1 ILE    26      13.480  54.470  52.640  1.00  0.00           C  
ATOM    423 HG11 ILE    26      13.790  53.690  51.910  1.00  0.00           H  
ATOM    424 HG12 ILE    26      13.550  55.460  52.140  1.00  0.00           H  
ATOM    425  CD  ILE    26      11.980  54.220  53.000  1.00  0.00           C  
ATOM    426  HD1 ILE    26      11.420  54.140  52.040  1.00  0.00           H  
ATOM    427  HD2 ILE    26      11.630  55.070  53.630  1.00  0.00           H  
ATOM    428  HD3 ILE    26      11.870  53.270  53.560  1.00  0.00           H  
ATOM    429  C   ILE    26      15.090  55.430  56.050  1.00  0.00           C  
ATOM    430  O   ILE    26      14.540  55.260  57.120  1.00  0.00           O  
ATOM    431  N   ASN    27      16.400  55.680  55.990  1.00  0.00           N  
ATOM    432  HN  ASN    27      16.710  55.920  55.070  1.00  0.00           H  
ATOM    433  CA  ASN    27      17.200  55.870  57.190  1.00  0.00           C  
ATOM    434  HA  ASN    27      17.140  54.980  57.800  1.00  0.00           H  
ATOM    435  CB  ASN    27      18.780  56.050  56.840  1.00  0.00           C  
ATOM    436  HB1 ASN    27      18.930  56.990  56.270  1.00  0.00           H  
ATOM    437  HB2 ASN    27      19.180  55.220  56.220  1.00  0.00           H  
ATOM    438  CG  ASN    27      19.680  56.440  58.070  1.00  0.00           C  
ATOM    439  OD1 ASN    27      20.280  57.550  58.070  1.00  0.00           O  
ATOM    440  ND2 ASN    27      19.760  55.520  59.040  1.00  0.00           N  
ATOM    441 HD21 ASN    27      20.440  55.630  59.770  1.00  0.00           H  
ATOM    442 HD22 ASN    27      19.340  54.620  58.910  1.00  0.00           H  
ATOM    443  C   ASN    27      16.670  57.000  58.120  1.00  0.00           C  
ATOM    444  O   ASN    27      16.470  56.840  59.310  1.00  0.00           O  
ATOM    445  N   ALA    28      16.450  58.200  57.640  1.00  0.00           N  
ATOM    446  HN  ALA    28      16.540  58.390  56.660  1.00  0.00           H  
ATOM    447  CA  ALA    28      16.210  59.350  58.520  1.00  0.00           C  
ATOM    448  HA  ALA    28      17.060  59.660  59.100  1.00  0.00           H  
ATOM    449  CB  ALA    28      15.840  60.520  57.570  1.00  0.00           C  
ATOM    450  HB1 ALA    28      16.680  61.000  57.030  1.00  0.00           H  
ATOM    451  HB2 ALA    28      15.380  61.350  58.160  1.00  0.00           H  
ATOM    452  HB3 ALA    28      15.080  60.240  56.810  1.00  0.00           H  
ATOM    453  C   ALA    28      14.930  59.250  59.310  1.00  0.00           C  
ATOM    454  O   ALA    28      14.930  59.760  60.510  1.00  0.00           O  
ATOM    455  N   LYS    29      13.890  58.580  58.870  1.00  0.00           N  
ATOM    456  HN  LYS    29      13.850  58.220  57.940  1.00  0.00           H  
ATOM    457  CA  LYS    29      12.690  58.440  59.710  1.00  0.00           C  
ATOM    458  HA  LYS    29      12.770  59.090  60.570  1.00  0.00           H  
ATOM    459  CB  LYS    29      11.380  58.530  58.830  1.00  0.00           C  
ATOM    460  HB1 LYS    29      10.490  58.170  59.400  1.00  0.00           H  
ATOM    461  HB2 LYS    29      11.370  57.820  57.980  1.00  0.00           H  
ATOM    462  CG  LYS    29      11.160  59.850  58.170  1.00  0.00           C  
ATOM    463  HG1 LYS    29      10.160  59.780  57.680  1.00  0.00           H  
ATOM    464  HG2 LYS    29      11.940  59.940  57.380  1.00  0.00           H  
ATOM    465  CD  LYS    29      11.220  61.090  59.120  1.00  0.00           C  
ATOM    466  HD1 LYS    29      11.020  62.040  58.570  1.00  0.00           H  
ATOM    467  HD2 LYS    29      12.250  61.200  59.520  1.00  0.00           H  
ATOM    468  CE  LYS    29      10.260  61.200  60.420  1.00  0.00           C  
ATOM    469  HE1 LYS    29      10.300  60.270  61.030  1.00  0.00           H  
ATOM    470  HE2 LYS    29       9.230  61.420  60.060  1.00  0.00           H  
ATOM    471  NZ  LYS    29      10.760  62.400  61.220  1.00  0.00           N  
ATOM    472  HZ1 LYS    29      11.430  62.090  61.950  1.00  0.00           H  
ATOM    473  HZ2 LYS    29       9.970  62.880  61.690  1.00  0.00           H  
ATOM    474  HZ3 LYS    29      11.140  63.120  60.570  1.00  0.00           H  
ATOM    475  C   LYS    29      12.700  57.020  60.330  1.00  0.00           C  
ATOM    476  O   LYS    29      11.730  56.500  60.920  1.00  0.00           O  
ATOM    477  N   ALA    30      13.790  56.300  60.180  1.00  0.00           N  
ATOM    478  HN  ALA    30      14.530  56.700  59.650  1.00  0.00           H  
ATOM    479  CA  ALA    30      13.840  54.850  60.590  1.00  0.00           C  
ATOM    480  HA  ALA    30      13.210  54.260  59.940  1.00  0.00           H  
ATOM    481  CB  ALA    30      15.280  54.280  60.460  1.00  0.00           C  
ATOM    482  HB1 ALA    30      15.240  53.170  60.390  1.00  0.00           H  
ATOM    483  HB2 ALA    30      15.980  54.670  61.230  1.00  0.00           H  
ATOM    484  HB3 ALA    30      15.810  54.630  59.550  1.00  0.00           H  
ATOM    485  C   ALA    30      13.280  54.420  61.930  1.00  0.00           C  
ATOM    486  O   ALA    30      12.680  53.340  62.100  1.00  0.00           O  
ATOM    487  N   ASP    31      13.470  55.220  62.980  1.00  0.00           N  
ATOM    488  HN  ASP    31      13.960  56.080  62.830  1.00  0.00           H  
ATOM    489  CA  ASP    31      12.820  54.980  64.280  1.00  0.00           C  
ATOM    490  HA  ASP    31      13.170  54.060  64.720  1.00  0.00           H  
ATOM    491  CB  ASP    31      13.240  56.060  65.350  1.00  0.00           C  
ATOM    492  HB1 ASP    31      12.600  55.900  66.240  1.00  0.00           H  
ATOM    493  HB2 ASP    31      13.150  57.060  64.860  1.00  0.00           H  
ATOM    494  CG  ASP    31      14.720  55.870  65.610  1.00  0.00           C  
ATOM    495  OD1 ASP    31      15.380  54.990  65.050  1.00  0.00           O  
ATOM    496  OD2 ASP    31      15.210  56.590  66.520  1.00  0.00           O  
ATOM    497  C   ASP    31      11.250  54.900  64.260  1.00  0.00           C  
ATOM    498  O   ASP    31      10.600  54.130  64.930  1.00  0.00           O  
ATOM    499  N   VAL    32      10.600  55.840  63.440  1.00  0.00           N  
ATOM    500  HN  VAL    32      11.110  56.420  62.820  1.00  0.00           H  
ATOM    501  CA  VAL    32       9.120  55.900  63.440  1.00  0.00           C  
ATOM    502  HA  VAL    32       8.710  55.610  64.400  1.00  0.00           H  
ATOM    503  CB  VAL    32       8.650  57.310  63.440  1.00  0.00           C  
ATOM    504  HB  VAL    32       7.540  57.270  63.500  1.00  0.00           H  
ATOM    505  CG1 VAL    32       9.130  58.040  64.730  1.00  0.00           C  
ATOM    506 HG11 VAL    32       8.500  58.930  64.960  1.00  0.00           H  
ATOM    507 HG12 VAL    32      10.160  58.370  64.480  1.00  0.00           H  
ATOM    508 HG13 VAL    32       9.230  57.450  65.670  1.00  0.00           H  
ATOM    509  CG2 VAL    32       9.070  58.040  62.170  1.00  0.00           C  
ATOM    510 HG21 VAL    32       8.700  59.090  62.170  1.00  0.00           H  
ATOM    511 HG22 VAL    32       8.820  57.570  61.200  1.00  0.00           H  
ATOM    512 HG23 VAL    32      10.180  57.970  62.240  1.00  0.00           H  
ATOM    513  C   VAL    32       8.380  55.220  62.320  1.00  0.00           C  
ATOM    514  O   VAL    32       7.220  54.940  62.400  1.00  0.00           O  
ATOM    515  N   LEU    33       9.170  54.810  61.260  1.00  0.00           N  
ATOM    516  HN  LEU    33      10.160  54.950  61.250  1.00  0.00           H  
ATOM    517  CA  LEU    33       8.530  54.240  60.100  1.00  0.00           C  
ATOM    518  HA  LEU    33       7.520  54.600  59.990  1.00  0.00           H  
ATOM    519  CB  LEU    33       9.170  54.920  58.860  1.00  0.00           C  
ATOM    520  HB1 LEU    33      10.280  54.920  58.990  1.00  0.00           H  
ATOM    521  HB2 LEU    33       8.920  56.000  58.910  1.00  0.00           H  
ATOM    522  CG  LEU    33       8.780  54.410  57.530  1.00  0.00           C  
ATOM    523  HG  LEU    33       8.750  53.310  57.410  1.00  0.00           H  
ATOM    524  CD1 LEU    33       7.340  54.860  57.230  1.00  0.00           C  
ATOM    525 HD11 LEU    33       7.000  54.680  56.190  1.00  0.00           H  
ATOM    526 HD12 LEU    33       7.240  55.950  57.410  1.00  0.00           H  
ATOM    527 HD13 LEU    33       6.630  54.400  57.950  1.00  0.00           H  
ATOM    528  CD2 LEU    33       9.850  54.900  56.580  1.00  0.00           C  
ATOM    529 HD21 LEU    33       9.810  54.390  55.590  1.00  0.00           H  
ATOM    530 HD22 LEU    33      10.840  54.670  57.010  1.00  0.00           H  
ATOM    531 HD23 LEU    33       9.780  55.990  56.390  1.00  0.00           H  
ATOM    532  C   LEU    33       8.600  52.710  60.050  1.00  0.00           C  
ATOM    533  O   LEU    33       7.710  52.100  59.520  1.00  0.00           O  
ATOM    534  N   PHE    34       9.550  52.170  60.780  1.00  0.00           N  
ATOM    535  HN  PHE    34      10.220  52.640  61.350  1.00  0.00           H  
ATOM    536  CA  PHE    34       9.690  50.730  60.960  1.00  0.00           C  
ATOM    537  HA  PHE    34       9.030  50.190  60.290  1.00  0.00           H  
ATOM    538  CB  PHE    34      11.050  50.110  60.720  1.00  0.00           C  
ATOM    539  HB1 PHE    34      10.970  49.020  60.880  1.00  0.00           H  
ATOM    540  HB2 PHE    34      11.870  50.560  61.330  1.00  0.00           H  
ATOM    541  CG  PHE    34      11.500  50.340  59.310  1.00  0.00           C  
ATOM    542  CD1 PHE    34      11.390  49.380  58.330  1.00  0.00           C  
ATOM    543  HD1 PHE    34      11.040  48.390  58.580  1.00  0.00           H  
ATOM    544  CE1 PHE    34      11.830  49.690  56.990  1.00  0.00           C  
ATOM    545  HE1 PHE    34      11.730  49.010  56.150  1.00  0.00           H  
ATOM    546  CZ  PHE    34      12.230  51.000  56.640  1.00  0.00           C  
ATOM    547  HZ  PHE    34      12.580  51.140  55.630  1.00  0.00           H  
ATOM    548  CD2 PHE    34      11.940  51.670  58.950  1.00  0.00           C  
ATOM    549  HD2 PHE    34      12.020  52.500  59.650  1.00  0.00           H  
ATOM    550  CE2 PHE    34      12.320  51.990  57.650  1.00  0.00           C  
ATOM    551  HE2 PHE    34      12.800  52.920  57.400  1.00  0.00           H  
ATOM    552  C   PHE    34       9.210  50.280  62.300  1.00  0.00           C  
ATOM    553  O   PHE    34       9.520  50.900  63.260  1.00  0.00           O  
ATOM    554  N   ILE    35       8.530  49.150  62.350  1.00  0.00           N  
ATOM    555  HN  ILE    35       8.370  48.670  61.490  1.00  0.00           H  
ATOM    556  CA  ILE    35       8.330  48.370  63.570  1.00  0.00           C  
ATOM    557  HA  ILE    35       8.080  48.960  64.440  1.00  0.00           H  
ATOM    558  CB  ILE    35       7.230  47.310  63.340  1.00  0.00           C  
ATOM    559  HB  ILE    35       7.580  46.620  62.540  1.00  0.00           H  
ATOM    560  CG2 ILE    35       7.110  46.450  64.660  1.00  0.00           C  
ATOM    561 HG21 ILE    35       6.860  47.110  65.520  1.00  0.00           H  
ATOM    562 HG22 ILE    35       8.050  45.960  64.980  1.00  0.00           H  
ATOM    563 HG23 ILE    35       6.280  45.710  64.640  1.00  0.00           H  
ATOM    564  CG1 ILE    35       5.840  47.870  62.870  1.00  0.00           C  
ATOM    565 HG11 ILE    35       5.090  47.060  63.030  1.00  0.00           H  
ATOM    566 HG12 ILE    35       5.930  48.140  61.790  1.00  0.00           H  
ATOM    567  CD  ILE    35       5.330  49.060  63.790  1.00  0.00           C  
ATOM    568  HD1 ILE    35       4.260  49.320  63.680  1.00  0.00           H  
ATOM    569  HD2 ILE    35       5.840  50.040  63.710  1.00  0.00           H  
ATOM    570  HD3 ILE    35       5.410  48.730  64.850  1.00  0.00           H  
ATOM    571  C   ILE    35       9.720  47.710  63.960  1.00  0.00           C  
ATOM    572  O   ILE    35      10.350  46.970  63.180  1.00  0.00           O  
ATOM    573  N   ALA    36      10.220  47.880  65.220  1.00  0.00           N  
ATOM    574  HN  ALA    36       9.770  48.450  65.900  1.00  0.00           H  
ATOM    575  CA  ALA    36      11.530  47.340  65.710  1.00  0.00           C  
ATOM    576  HA  ALA    36      12.280  47.520  64.950  1.00  0.00           H  
ATOM    577  CB  ALA    36      12.030  48.040  66.930  1.00  0.00           C  
ATOM    578  HB1 ALA    36      11.390  47.820  67.820  1.00  0.00           H  
ATOM    579  HB2 ALA    36      12.010  49.140  66.810  1.00  0.00           H  
ATOM    580  HB3 ALA    36      13.100  47.800  67.130  1.00  0.00           H  
ATOM    581  C   ALA    36      11.520  45.810  65.920  1.00  0.00           C  
ATOM    582  O   ALA    36      10.580  45.060  65.590  1.00  0.00           O  
ATOM    583  NT  ALA    36      12.700  45.330  66.360  1.00  0.00           N  
ATOM    584  HNT ALA    36      13.430  45.990  66.510  1.00  0.00           H  
ATOM    585  CAT ALA    36      13.010  43.960  66.710  1.00  0.00           C  
ATOM    586  HT1 ALA    36      13.140  43.310  65.820  1.00  0.00           H  
ATOM    587  HT2 ALA    36      12.230  43.460  67.330  1.00  0.00           H  
ATOM    588  HT3 ALA    36      13.950  43.770  67.260  1.00  0.00           H  
TER     589      ALA    36 
ATOM    589  CAY LEU    37      31.590  40.070  69.920  1.00  0.00           C  
ATOM    590  HY1 LEU    37      30.670  40.530  70.350  1.00  0.00           H  
ATOM    591  HY2 LEU    37      32.110  39.690  70.830  1.00  0.00           H  
ATOM    592  HY3 LEU    37      31.490  39.160  69.290  1.00  0.00           H  
ATOM    593  CY  LEU    37      32.370  41.210  69.250  1.00  0.00           C  
ATOM    594  OY  LEU    37      32.790  41.070  68.100  1.00  0.00           O  
ATOM    595  N   LEU    37      32.580  42.300  70.000  1.00  0.00           N  
ATOM    596  HN  LEU    37      32.220  42.310  70.930  1.00  0.00           H  
ATOM    597  CA  LEU    37      33.190  43.520  69.520  1.00  0.00           C  
ATOM    598  HA  LEU    37      32.590  43.900  68.710  1.00  0.00           H  
ATOM    599  CB  LEU    37      33.190  44.450  70.760  1.00  0.00           C  
ATOM    600  HB1 LEU    37      33.610  43.930  71.650  1.00  0.00           H  
ATOM    601  HB2 LEU    37      32.110  44.690  70.890  1.00  0.00           H  
ATOM    602  CG  LEU    37      33.890  45.800  70.550  1.00  0.00           C  
ATOM    603  HG  LEU    37      34.970  45.720  70.290  1.00  0.00           H  
ATOM    604  CD1 LEU    37      33.250  46.600  69.350  1.00  0.00           C  
ATOM    605 HD11 LEU    37      32.310  47.060  69.740  1.00  0.00           H  
ATOM    606 HD12 LEU    37      33.120  45.970  68.440  1.00  0.00           H  
ATOM    607 HD13 LEU    37      33.930  47.400  69.000  1.00  0.00           H  
ATOM    608  CD2 LEU    37      33.740  46.590  71.860  1.00  0.00           C  
ATOM    609 HD21 LEU    37      34.370  47.510  71.820  1.00  0.00           H  
ATOM    610 HD22 LEU    37      34.100  45.980  72.720  1.00  0.00           H  
ATOM    611 HD23 LEU    37      32.710  46.970  72.060  1.00  0.00           H  
ATOM    612  C   LEU    37      34.630  43.350  68.860  1.00  0.00           C  
ATOM    613  O   LEU    37      34.890  43.950  67.810  1.00  0.00           O  
ATOM    614  N   THR    38      35.510  42.520  69.410  1.00  0.00           N  
ATOM    615  HN  THR    38      35.070  41.940  70.090  1.00  0.00           H  
ATOM    616  CA  THR    38      36.830  42.270  68.840  1.00  0.00           C  
ATOM    617  HA  THR    38      37.190  43.260  68.600  1.00  0.00           H  
ATOM    618  CB  THR    38      37.820  41.620  69.770  1.00  0.00           C  
ATOM    619  HB  THR    38      38.680  41.110  69.300  1.00  0.00           H  
ATOM    620  OG1 THR    38      37.150  40.690  70.610  1.00  0.00           O  
ATOM    621  HG1 THR    38      37.580  40.700  71.470  1.00  0.00           H  
ATOM    622  CG2 THR    38      38.410  42.750  70.650  1.00  0.00           C  
ATOM    623 HG21 THR    38      38.910  43.550  70.070  1.00  0.00           H  
ATOM    624 HG22 THR    38      39.170  42.220  71.260  1.00  0.00           H  
ATOM    625 HG23 THR    38      37.630  43.240  71.270  1.00  0.00           H  
ATOM    626  C   THR    38      36.720  41.460  67.530  1.00  0.00           C  
ATOM    627  O   THR    38      37.660  41.580  66.740  1.00  0.00           O  
ATOM    628  N   LEU    39      35.720  40.630  67.300  1.00  0.00           N  
ATOM    629  HN  LEU    39      34.850  40.600  67.790  1.00  0.00           H  
ATOM    630  CA  LEU    39      35.550  40.110  65.940  1.00  0.00           C  
ATOM    631  HA  LEU    39      36.510  39.810  65.530  1.00  0.00           H  
ATOM    632  CB  LEU    39      34.540  38.900  65.980  1.00  0.00           C  
ATOM    633  HB1 LEU    39      34.570  38.450  64.960  1.00  0.00           H  
ATOM    634  HB2 LEU    39      33.510  39.280  66.150  1.00  0.00           H  
ATOM    635  CG  LEU    39      34.800  37.820  67.020  1.00  0.00           C  
ATOM    636  HG  LEU    39      35.330  38.250  67.890  1.00  0.00           H  
ATOM    637  CD1 LEU    39      33.470  37.070  67.470  1.00  0.00           C  
ATOM    638 HD11 LEU    39      33.610  36.310  68.260  1.00  0.00           H  
ATOM    639 HD12 LEU    39      32.950  36.630  66.590  1.00  0.00           H  
ATOM    640 HD13 LEU    39      32.700  37.790  67.830  1.00  0.00           H  
ATOM    641  CD2 LEU    39      35.920  36.910  66.500  1.00  0.00           C  
ATOM    642 HD21 LEU    39      36.860  37.490  66.370  1.00  0.00           H  
ATOM    643 HD22 LEU    39      35.660  36.460  65.510  1.00  0.00           H  
ATOM    644 HD23 LEU    39      36.190  36.040  67.140  1.00  0.00           H  
ATOM    645  C   LEU    39      35.090  41.190  64.930  1.00  0.00           C  
ATOM    646  O   LEU    39      35.340  41.100  63.720  1.00  0.00           O  
ATOM    647  N   LYS    40      34.310  42.240  65.310  1.00  0.00           N  
ATOM    648  HN  LYS    40      33.640  42.130  66.040  1.00  0.00           H  
ATOM    649  CA  LYS    40      33.950  43.340  64.410  1.00  0.00           C  
ATOM    650  HA  LYS    40      33.650  42.960  63.450  1.00  0.00           H  
ATOM    651  CB  LYS    40      32.860  44.200  65.080  1.00  0.00           C  
ATOM    652  HB1 LYS    40      32.830  45.160  64.520  1.00  0.00           H  
ATOM    653  HB2 LYS    40      33.240  44.590  66.050  1.00  0.00           H  
ATOM    654  CG  LYS    40      31.510  43.430  65.260  1.00  0.00           C  
ATOM    655  HG1 LYS    40      31.500  42.500  65.870  1.00  0.00           H  
ATOM    656  HG2 LYS    40      31.200  43.020  64.280  1.00  0.00           H  
ATOM    657  CD  LYS    40      30.310  44.160  65.820  1.00  0.00           C  
ATOM    658  HD1 LYS    40      29.500  43.400  65.910  1.00  0.00           H  
ATOM    659  HD2 LYS    40      30.080  45.000  65.130  1.00  0.00           H  
ATOM    660  CE  LYS    40      30.420  44.820  67.240  1.00  0.00           C  
ATOM    661  HE1 LYS    40      31.250  45.550  67.310  1.00  0.00           H  
ATOM    662  HE2 LYS    40      30.450  44.060  68.040  1.00  0.00           H  
ATOM    663  NZ  LYS    40      29.220  45.650  67.510  1.00  0.00           N  
ATOM    664  HZ1 LYS    40      29.110  45.850  68.520  1.00  0.00           H  
ATOM    665  HZ2 LYS    40      28.370  45.170  67.160  1.00  0.00           H  
ATOM    666  HZ3 LYS    40      29.230  46.550  66.980  1.00  0.00           H  
ATOM    667  C   LYS    40      35.120  44.220  64.130  1.00  0.00           C  
ATOM    668  O   LYS    40      35.330  44.650  62.950  1.00  0.00           O  
ATOM    669  N   TYR    41      36.000  44.440  65.100  1.00  0.00           N  
ATOM    670  HN  TYR    41      35.780  44.290  66.060  1.00  0.00           H  
ATOM    671  CA  TYR    41      37.340  45.000  64.840  1.00  0.00           C  
ATOM    672  HA  TYR    41      37.200  45.980  64.400  1.00  0.00           H  
ATOM    673  CB  TYR    41      38.310  45.150  66.060  1.00  0.00           C  
ATOM    674  HB1 TYR    41      39.180  45.740  65.680  1.00  0.00           H  
ATOM    675  HB2 TYR    41      38.600  44.170  66.500  1.00  0.00           H  
ATOM    676  CG  TYR    41      37.790  45.980  67.210  1.00  0.00           C  
ATOM    677  CD1 TYR    41      36.680  46.900  67.030  1.00  0.00           C  
ATOM    678  HD1 TYR    41      36.140  46.950  66.100  1.00  0.00           H  
ATOM    679  CE1 TYR    41      36.230  47.690  68.100  1.00  0.00           C  
ATOM    680  HE1 TYR    41      35.540  48.450  67.760  1.00  0.00           H  
ATOM    681  CZ  TYR    41      36.790  47.540  69.350  1.00  0.00           C  
ATOM    682  OH  TYR    41      36.440  48.350  70.400  1.00  0.00           O  
ATOM    683  HH  TYR    41      36.950  48.160  71.190  1.00  0.00           H  
ATOM    684  CD2 TYR    41      38.390  45.900  68.480  1.00  0.00           C  
ATOM    685  HD2 TYR    41      39.220  45.210  68.520  1.00  0.00           H  
ATOM    686  CE2 TYR    41      37.870  46.610  69.560  1.00  0.00           C  
ATOM    687  HE2 TYR    41      38.410  46.550  70.490  1.00  0.00           H  
ATOM    688  C   TYR    41      38.150  44.180  63.930  1.00  0.00           C  
ATOM    689  O   TYR    41      38.840  44.700  63.110  1.00  0.00           O  
ATOM    690  N   GLY    42      38.050  42.800  64.070  1.00  0.00           N  
ATOM    691  HN  GLY    42      37.410  42.300  64.650  1.00  0.00           H  
ATOM    692  CA  GLY    42      38.830  41.920  63.190  1.00  0.00           C  
ATOM    693  HA1 GLY    42      38.630  40.920  63.550  1.00  0.00           H  
ATOM    694  HA2 GLY    42      39.840  42.300  63.240  1.00  0.00           H  
ATOM    695  C   GLY    42      38.350  41.900  61.810  1.00  0.00           C  
ATOM    696  O   GLY    42      39.070  41.850  60.840  1.00  0.00           O  
ATOM    697  N   ALA    43      36.990  42.090  61.610  1.00  0.00           N  
ATOM    698  HN  ALA    43      36.420  42.040  62.430  1.00  0.00           H  
ATOM    699  CA  ALA    43      36.410  42.320  60.320  1.00  0.00           C  
ATOM    700  HA  ALA    43      36.680  41.490  59.690  1.00  0.00           H  
ATOM    701  CB  ALA    43      34.850  42.380  60.400  1.00  0.00           C  
ATOM    702  HB1 ALA    43      34.420  42.390  59.380  1.00  0.00           H  
ATOM    703  HB2 ALA    43      34.480  43.220  61.020  1.00  0.00           H  
ATOM    704  HB3 ALA    43      34.510  41.420  60.850  1.00  0.00           H  
ATOM    705  C   ALA    43      36.990  43.530  59.550  1.00  0.00           C  
ATOM    706  O   ALA    43      37.250  43.440  58.360  1.00  0.00           O  
ATOM    707  N   LYS    44      37.020  44.670  60.280  1.00  0.00           N  
ATOM    708  HN  LYS    44      36.300  44.810  60.960  1.00  0.00           H  
ATOM    709  CA  LYS    44      37.810  45.880  59.790  1.00  0.00           C  
ATOM    710  HA  LYS    44      37.370  46.250  58.870  1.00  0.00           H  
ATOM    711  CB  LYS    44      37.730  47.020  60.850  1.00  0.00           C  
ATOM    712  HB1 LYS    44      38.270  46.620  61.730  1.00  0.00           H  
ATOM    713  HB2 LYS    44      36.640  47.190  60.990  1.00  0.00           H  
ATOM    714  CG  LYS    44      38.370  48.390  60.570  1.00  0.00           C  
ATOM    715  HG1 LYS    44      39.430  48.190  60.290  1.00  0.00           H  
ATOM    716  HG2 LYS    44      38.500  48.860  61.570  1.00  0.00           H  
ATOM    717  CD  LYS    44      37.620  49.300  59.620  1.00  0.00           C  
ATOM    718  HD1 LYS    44      36.540  49.240  59.860  1.00  0.00           H  
ATOM    719  HD2 LYS    44      37.750  48.870  58.600  1.00  0.00           H  
ATOM    720  CE  LYS    44      38.370  50.700  59.580  1.00  0.00           C  
ATOM    721  HE1 LYS    44      39.380  50.730  59.130  1.00  0.00           H  
ATOM    722  HE2 LYS    44      38.520  51.190  60.560  1.00  0.00           H  
ATOM    723  NZ  LYS    44      37.600  51.790  58.840  1.00  0.00           N  
ATOM    724  HZ1 LYS    44      36.800  52.100  59.430  1.00  0.00           H  
ATOM    725  HZ2 LYS    44      37.090  51.470  57.990  1.00  0.00           H  
ATOM    726  HZ3 LYS    44      38.220  52.610  58.720  1.00  0.00           H  
ATOM    727  C   LYS    44      39.290  45.620  59.440  1.00  0.00           C  
ATOM    728  O   LYS    44      39.690  45.960  58.310  1.00  0.00           O  
ATOM    729  N   HSD    45      40.100  44.950  60.280  1.00  0.00           N  
ATOM    730  HN  HSD    45      39.670  44.510  61.070  1.00  0.00           H  
ATOM    731  CA  HSD    45      41.490  44.600  60.010  1.00  0.00           C  
ATOM    732  HA  HSD    45      42.060  45.510  59.950  1.00  0.00           H  
ATOM    733  CB  HSD    45      42.110  43.730  61.130  1.00  0.00           C  
ATOM    734  HB1 HSD    45      43.080  43.340  60.750  1.00  0.00           H  
ATOM    735  HB2 HSD    45      41.490  42.840  61.390  1.00  0.00           H  
ATOM    736  ND1 HSD    45      43.160  45.580  62.370  1.00  0.00           N  
ATOM    737  HD1 HSD    45      43.710  45.920  61.610  1.00  0.00           H  
ATOM    738  CG  HSD    45      42.420  44.470  62.350  1.00  0.00           C  
ATOM    739  CE1 HSD    45      43.290  45.930  63.660  1.00  0.00           C  
ATOM    740  HE1 HSD    45      43.750  46.880  63.920  1.00  0.00           H  
ATOM    741  NE2 HSD    45      42.580  45.150  64.440  1.00  0.00           N  
ATOM    742  CD2 HSD    45      42.030  44.230  63.610  1.00  0.00           C  
ATOM    743  HD2 HSD    45      41.440  43.390  63.930  1.00  0.00           H  
ATOM    744  C   HSD    45      41.710  43.780  58.680  1.00  0.00           C  
ATOM    745  O   HSD    45      42.520  44.140  57.860  1.00  0.00           O  
ATOM    746  N   VAL    46      40.840  42.750  58.370  1.00  0.00           N  
ATOM    747  HN  VAL    46      40.230  42.350  59.060  1.00  0.00           H  
ATOM    748  CA  VAL    46      40.780  42.110  57.080  1.00  0.00           C  
ATOM    749  HA  VAL    46      41.780  41.740  56.910  1.00  0.00           H  
ATOM    750  CB  VAL    46      39.680  41.020  57.100  1.00  0.00           C  
ATOM    751  HB  VAL    46      38.670  41.400  57.370  1.00  0.00           H  
ATOM    752  CG1 VAL    46      39.590  40.460  55.720  1.00  0.00           C  
ATOM    753 HG11 VAL    46      39.200  39.430  55.870  1.00  0.00           H  
ATOM    754 HG12 VAL    46      40.580  40.450  55.220  1.00  0.00           H  
ATOM    755 HG13 VAL    46      38.820  40.950  55.100  1.00  0.00           H  
ATOM    756  CG2 VAL    46      39.910  39.950  58.130  1.00  0.00           C  
ATOM    757 HG21 VAL    46      39.080  39.210  58.190  1.00  0.00           H  
ATOM    758 HG22 VAL    46      39.980  40.320  59.180  1.00  0.00           H  
ATOM    759 HG23 VAL    46      40.920  39.500  58.020  1.00  0.00           H  
ATOM    760  C   VAL    46      40.430  43.110  55.960  1.00  0.00           C  
ATOM    761  O   VAL    46      41.010  43.030  54.880  1.00  0.00           O  
ATOM    762  N   ILE    47      39.450  44.050  56.070  1.00  0.00           N  
ATOM    763  HN  ILE    47      38.900  44.040  56.890  1.00  0.00           H  
ATOM    764  CA  ILE    47      39.070  44.810  54.890  1.00  0.00           C  
ATOM    765  HA  ILE    47      39.100  44.150  54.040  1.00  0.00           H  
ATOM    766  CB  ILE    47      37.620  45.290  54.870  1.00  0.00           C  
ATOM    767  HB  ILE    47      37.500  45.890  53.950  1.00  0.00           H  
ATOM    768  CG2 ILE    47      36.640  44.070  54.690  1.00  0.00           C  
ATOM    769 HG21 ILE    47      36.520  43.430  55.590  1.00  0.00           H  
ATOM    770 HG22 ILE    47      36.990  43.460  53.830  1.00  0.00           H  
ATOM    771 HG23 ILE    47      35.630  44.420  54.380  1.00  0.00           H  
ATOM    772  CG1 ILE    47      37.250  46.190  56.040  1.00  0.00           C  
ATOM    773 HG11 ILE    47      38.030  46.470  56.770  1.00  0.00           H  
ATOM    774 HG12 ILE    47      36.770  45.440  56.700  1.00  0.00           H  
ATOM    775  CD  ILE    47      36.450  47.420  55.630  1.00  0.00           C  
ATOM    776  HD1 ILE    47      35.580  47.230  54.970  1.00  0.00           H  
ATOM    777  HD2 ILE    47      37.030  48.180  55.060  1.00  0.00           H  
ATOM    778  HD3 ILE    47      35.990  47.990  56.470  1.00  0.00           H  
ATOM    779  C   ILE    47      40.090  45.890  54.690  1.00  0.00           C  
ATOM    780  O   ILE    47      40.240  46.410  53.580  1.00  0.00           O  
ATOM    781  N   MET    48      40.810  46.230  55.800  1.00  0.00           N  
ATOM    782  HN  MET    48      40.610  45.840  56.690  1.00  0.00           H  
ATOM    783  CA  MET    48      41.900  47.170  55.700  1.00  0.00           C  
ATOM    784  HA  MET    48      41.620  47.830  54.900  1.00  0.00           H  
ATOM    785  CB  MET    48      42.210  47.990  57.010  1.00  0.00           C  
ATOM    786  HB1 MET    48      43.080  48.670  56.890  1.00  0.00           H  
ATOM    787  HB2 MET    48      42.480  47.280  57.810  1.00  0.00           H  
ATOM    788  CG  MET    48      41.020  48.870  57.520  1.00  0.00           C  
ATOM    789  HG1 MET    48      41.350  49.360  58.460  1.00  0.00           H  
ATOM    790  HG2 MET    48      40.180  48.160  57.700  1.00  0.00           H  
ATOM    791  SD  MET    48      40.390  50.160  56.360  1.00  0.00           S  
ATOM    792  CE  MET    48      41.750  51.470  56.400  1.00  0.00           C  
ATOM    793  HE1 MET    48      41.570  52.260  55.640  1.00  0.00           H  
ATOM    794  HE2 MET    48      42.690  50.980  56.090  1.00  0.00           H  
ATOM    795  HE3 MET    48      41.860  51.870  57.430  1.00  0.00           H  
ATOM    796  C   MET    48      43.070  46.630  55.030  1.00  0.00           C  
ATOM    797  O   MET    48      43.880  47.390  54.590  1.00  0.00           O  
ATOM    798  N   LEU    49      43.140  45.270  54.870  1.00  0.00           N  
ATOM    799  HN  LEU    49      42.390  44.690  55.190  1.00  0.00           H  
ATOM    800  CA  LEU    49      44.030  44.610  53.980  1.00  0.00           C  
ATOM    801  HA  LEU    49      44.960  45.160  53.980  1.00  0.00           H  
ATOM    802  CB  LEU    49      44.440  43.270  54.620  1.00  0.00           C  
ATOM    803  HB1 LEU    49      45.200  42.920  53.890  1.00  0.00           H  
ATOM    804  HB2 LEU    49      43.600  42.540  54.660  1.00  0.00           H  
ATOM    805  CG  LEU    49      45.210  43.350  56.030  1.00  0.00           C  
ATOM    806  HG  LEU    49      44.580  43.500  56.930  1.00  0.00           H  
ATOM    807  CD1 LEU    49      46.000  42.060  56.250  1.00  0.00           C  
ATOM    808 HD11 LEU    49      46.540  41.800  55.320  1.00  0.00           H  
ATOM    809 HD12 LEU    49      45.220  41.290  56.430  1.00  0.00           H  
ATOM    810 HD13 LEU    49      46.750  42.250  57.050  1.00  0.00           H  
ATOM    811  CD2 LEU    49      46.070  44.620  55.950  1.00  0.00           C  
ATOM    812 HD21 LEU    49      46.730  44.600  55.060  1.00  0.00           H  
ATOM    813 HD22 LEU    49      46.650  44.610  56.900  1.00  0.00           H  
ATOM    814 HD23 LEU    49      45.440  45.540  55.910  1.00  0.00           H  
ATOM    815  C   LEU    49      43.450  44.440  52.540  1.00  0.00           C  
ATOM    816  O   LEU    49      44.230  44.220  51.580  1.00  0.00           O  
ATOM    817  N   PHE    50      42.130  44.550  52.250  1.00  0.00           N  
ATOM    818  HN  PHE    50      41.540  44.770  53.030  1.00  0.00           H  
ATOM    819  CA  PHE    50      41.500  44.530  50.920  1.00  0.00           C  
ATOM    820  HA  PHE    50      41.940  43.680  50.410  1.00  0.00           H  
ATOM    821  CB  PHE    50      39.970  44.410  51.000  1.00  0.00           C  
ATOM    822  HB1 PHE    50      39.730  44.550  49.930  1.00  0.00           H  
ATOM    823  HB2 PHE    50      39.520  45.170  51.680  1.00  0.00           H  
ATOM    824  CG  PHE    50      39.420  43.010  51.350  1.00  0.00           C  
ATOM    825  CD1 PHE    50      40.170  42.060  51.950  1.00  0.00           C  
ATOM    826  HD1 PHE    50      41.250  42.130  51.980  1.00  0.00           H  
ATOM    827  CE1 PHE    50      39.520  40.790  52.190  1.00  0.00           C  
ATOM    828  HE1 PHE    50      40.090  39.970  52.610  1.00  0.00           H  
ATOM    829  CZ  PHE    50      38.140  40.600  51.990  1.00  0.00           C  
ATOM    830  HZ  PHE    50      37.680  39.630  52.120  1.00  0.00           H  
ATOM    831  CD2 PHE    50      38.010  42.800  51.180  1.00  0.00           C  
ATOM    832  HD2 PHE    50      37.410  43.580  50.740  1.00  0.00           H  
ATOM    833  CE2 PHE    50      37.390  41.590  51.510  1.00  0.00           C  
ATOM    834  HE2 PHE    50      36.340  41.400  51.340  1.00  0.00           H  
ATOM    835  C   PHE    50      41.960  45.760  50.150  1.00  0.00           C  
ATOM    836  O   PHE    50      42.130  45.810  48.970  1.00  0.00           O  
ATOM    837  N   VAL    51      42.170  46.830  50.970  1.00  0.00           N  
ATOM    838  HN  VAL    51      42.130  46.790  51.960  1.00  0.00           H  
ATOM    839  CA  VAL    51      42.530  48.180  50.460  1.00  0.00           C  
ATOM    840  HA  VAL    51      41.700  48.470  49.830  1.00  0.00           H  
ATOM    841  CB  VAL    51      42.520  49.180  51.610  1.00  0.00           C  
ATOM    842  HB  VAL    51      42.980  48.640  52.470  1.00  0.00           H  
ATOM    843  CG1 VAL    51      43.360  50.420  51.360  1.00  0.00           C  
ATOM    844 HG11 VAL    51      42.900  50.980  50.510  1.00  0.00           H  
ATOM    845 HG12 VAL    51      44.420  50.250  51.090  1.00  0.00           H  
ATOM    846 HG13 VAL    51      43.440  51.010  52.300  1.00  0.00           H  
ATOM    847  CG2 VAL    51      41.070  49.600  51.970  1.00  0.00           C  
ATOM    848 HG21 VAL    51      40.960  50.150  52.930  1.00  0.00           H  
ATOM    849 HG22 VAL    51      40.390  48.740  51.900  1.00  0.00           H  
ATOM    850 HG23 VAL    51      40.660  50.260  51.180  1.00  0.00           H  
ATOM    851  C   VAL    51      43.770  48.270  49.560  1.00  0.00           C  
ATOM    852  O   VAL    51      43.620  48.810  48.470  1.00  0.00           O  
ATOM    853  N   PRO    52      44.910  47.720  49.960  1.00  0.00           N  
ATOM    854  CD  PRO    52      45.330  47.370  51.320  1.00  0.00           C  
ATOM    855  HD1 PRO    52      44.550  46.770  51.840  1.00  0.00           H  
ATOM    856  HD2 PRO    52      45.570  48.300  51.870  1.00  0.00           H  
ATOM    857  CA  PRO    52      46.010  47.740  49.040  1.00  0.00           C  
ATOM    858  HA  PRO    52      46.110  48.750  48.670  1.00  0.00           H  
ATOM    859  CB  PRO    52      47.210  47.400  49.840  1.00  0.00           C  
ATOM    860  HB1 PRO    52      47.750  48.300  50.180  1.00  0.00           H  
ATOM    861  HB2 PRO    52      47.960  46.850  49.220  1.00  0.00           H  
ATOM    862  CG  PRO    52      46.630  46.650  51.060  1.00  0.00           C  
ATOM    863  HG1 PRO    52      46.440  45.600  50.760  1.00  0.00           H  
ATOM    864  HG2 PRO    52      47.420  46.680  51.840  1.00  0.00           H  
ATOM    865  C   PRO    52      45.820  46.780  47.870  1.00  0.00           C  
ATOM    866  O   PRO    52      46.250  47.100  46.760  1.00  0.00           O  
ATOM    867  N   VAL    53      45.300  45.600  48.090  1.00  0.00           N  
ATOM    868  HN  VAL    53      45.130  45.310  49.030  1.00  0.00           H  
ATOM    869  CA  VAL    53      44.980  44.610  46.990  1.00  0.00           C  
ATOM    870  HA  VAL    53      45.930  44.360  46.550  1.00  0.00           H  
ATOM    871  CB  VAL    53      44.370  43.280  47.400  1.00  0.00           C  
ATOM    872  HB  VAL    53      43.450  43.520  47.970  1.00  0.00           H  
ATOM    873  CG1 VAL    53      43.990  42.390  46.220  1.00  0.00           C  
ATOM    874 HG11 VAL    53      44.760  42.450  45.420  1.00  0.00           H  
ATOM    875 HG12 VAL    53      43.110  42.790  45.680  1.00  0.00           H  
ATOM    876 HG13 VAL    53      43.760  41.370  46.580  1.00  0.00           H  
ATOM    877  CG2 VAL    53      45.240  42.570  48.460  1.00  0.00           C  
ATOM    878 HG21 VAL    53      46.320  42.470  48.210  1.00  0.00           H  
ATOM    879 HG22 VAL    53      44.860  41.550  48.680  1.00  0.00           H  
ATOM    880 HG23 VAL    53      45.090  43.080  49.440  1.00  0.00           H  
ATOM    881  C   VAL    53      44.050  45.270  45.890  1.00  0.00           C  
ATOM    882  O   VAL    53      44.330  45.340  44.730  1.00  0.00           O  
ATOM    883  N   THR    54      42.940  45.900  46.310  1.00  0.00           N  
ATOM    884  HN  THR    54      42.730  45.970  47.280  1.00  0.00           H  
ATOM    885  CA  THR    54      41.960  46.600  45.490  1.00  0.00           C  
ATOM    886  HA  THR    54      41.550  45.890  44.770  1.00  0.00           H  
ATOM    887  CB  THR    54      40.810  47.200  46.290  1.00  0.00           C  
ATOM    888  HB  THR    54      41.160  47.920  47.060  1.00  0.00           H  
ATOM    889  OG1 THR    54      40.250  46.170  47.090  1.00  0.00           O  
ATOM    890  HG1 THR    54      40.870  45.960  47.790  1.00  0.00           H  
ATOM    891  CG2 THR    54      39.670  47.840  45.440  1.00  0.00           C  
ATOM    892 HG21 THR    54      39.730  48.880  45.040  1.00  0.00           H  
ATOM    893 HG22 THR    54      38.810  47.900  46.130  1.00  0.00           H  
ATOM    894 HG23 THR    54      39.350  47.060  44.720  1.00  0.00           H  
ATOM    895  C   THR    54      42.630  47.780  44.780  1.00  0.00           C  
ATOM    896  O   THR    54      42.430  47.990  43.600  1.00  0.00           O  
ATOM    897  N   LEU    55      43.480  48.540  45.480  1.00  0.00           N  
ATOM    898  HN  LEU    55      43.830  48.230  46.360  1.00  0.00           H  
ATOM    899  CA  LEU    55      44.010  49.770  44.860  1.00  0.00           C  
ATOM    900  HA  LEU    55      43.220  50.320  44.370  1.00  0.00           H  
ATOM    901  CB  LEU    55      44.560  50.670  46.030  1.00  0.00           C  
ATOM    902  HB1 LEU    55      45.440  50.260  46.570  1.00  0.00           H  
ATOM    903  HB2 LEU    55      43.770  50.760  46.810  1.00  0.00           H  
ATOM    904  CG  LEU    55      44.970  52.080  45.480  1.00  0.00           C  
ATOM    905  HG  LEU    55      45.780  52.060  44.720  1.00  0.00           H  
ATOM    906  CD1 LEU    55      43.760  52.830  44.760  1.00  0.00           C  
ATOM    907 HD11 LEU    55      43.240  52.170  44.040  1.00  0.00           H  
ATOM    908 HD12 LEU    55      44.120  53.790  44.340  1.00  0.00           H  
ATOM    909 HD13 LEU    55      43.030  53.040  45.580  1.00  0.00           H  
ATOM    910  CD2 LEU    55      45.460  52.890  46.680  1.00  0.00           C  
ATOM    911 HD21 LEU    55      46.460  52.610  47.070  1.00  0.00           H  
ATOM    912 HD22 LEU    55      44.720  52.770  47.510  1.00  0.00           H  
ATOM    913 HD23 LEU    55      45.570  53.940  46.350  1.00  0.00           H  
ATOM    914  C   LEU    55      45.130  49.540  43.850  1.00  0.00           C  
ATOM    915  O   LEU    55      45.190  50.180  42.800  1.00  0.00           O  
ATOM    916  N   CYS    56      46.010  48.550  44.190  1.00  0.00           N  
ATOM    917  HN  CYS    56      46.040  48.070  45.060  1.00  0.00           H  
ATOM    918  CA  CYS    56      47.120  48.040  43.290  1.00  0.00           C  
ATOM    919  HA  CYS    56      47.890  48.730  42.980  1.00  0.00           H  
ATOM    920  CB  CYS    56      47.940  47.050  44.140  1.00  0.00           C  
ATOM    921  HB1 CYS    56      47.280  46.170  44.290  1.00  0.00           H  
ATOM    922  HB2 CYS    56      48.240  47.380  45.150  1.00  0.00           H  
ATOM    923  SG  CYS    56      49.400  46.520  43.310  1.00  0.00           S  
ATOM    924  HG1 CYS    56      48.710  45.990  42.310  1.00  0.00           H  
ATOM    925  C   CYS    56      46.540  47.580  41.970  1.00  0.00           C  
ATOM    926  O   CYS    56      46.930  48.020  40.890  1.00  0.00           O  
ATOM    927  N   MET    57      45.450  46.810  42.090  1.00  0.00           N  
ATOM    928  HN  MET    57      45.010  46.710  42.980  1.00  0.00           H  
ATOM    929  CA  MET    57      44.800  46.350  40.900  1.00  0.00           C  
ATOM    930  HA  MET    57      45.460  45.710  40.340  1.00  0.00           H  
ATOM    931  CB  MET    57      43.670  45.340  41.250  1.00  0.00           C  
ATOM    932  HB1 MET    57      42.970  45.060  40.440  1.00  0.00           H  
ATOM    933  HB2 MET    57      43.030  45.870  41.990  1.00  0.00           H  
ATOM    934  CG  MET    57      44.210  44.000  41.750  1.00  0.00           C  
ATOM    935  HG1 MET    57      44.820  44.090  42.680  1.00  0.00           H  
ATOM    936  HG2 MET    57      44.900  43.540  41.010  1.00  0.00           H  
ATOM    937  SD  MET    57      42.920  42.840  42.200  1.00  0.00           S  
ATOM    938  CE  MET    57      44.110  41.530  42.530  1.00  0.00           C  
ATOM    939  HE1 MET    57      43.400  40.700  42.740  1.00  0.00           H  
ATOM    940  HE2 MET    57      44.620  41.750  43.490  1.00  0.00           H  
ATOM    941  HE3 MET    57      44.880  41.270  41.760  1.00  0.00           H  
ATOM    942  C   MET    57      44.180  47.390  40.050  1.00  0.00           C  
ATOM    943  O   MET    57      44.300  47.310  38.840  1.00  0.00           O  
ATOM    944  N   VAL    58      43.500  48.370  40.630  1.00  0.00           N  
ATOM    945  HN  VAL    58      43.300  48.300  41.600  1.00  0.00           H  
ATOM    946  CA  VAL    58      42.930  49.550  40.010  1.00  0.00           C  
ATOM    947  HA  VAL    58      42.140  49.260  39.340  1.00  0.00           H  
ATOM    948  CB  VAL    58      42.130  50.300  41.080  1.00  0.00           C  
ATOM    949  HB  VAL    58      42.530  50.220  42.120  1.00  0.00           H  
ATOM    950  CG1 VAL    58      42.050  51.860  40.920  1.00  0.00           C  
ATOM    951 HG11 VAL    58      43.020  52.350  41.130  1.00  0.00           H  
ATOM    952 HG12 VAL    58      41.370  52.280  41.690  1.00  0.00           H  
ATOM    953 HG13 VAL    58      41.670  52.000  39.880  1.00  0.00           H  
ATOM    954  CG2 VAL    58      40.680  49.740  41.190  1.00  0.00           C  
ATOM    955 HG21 VAL    58      40.200  50.350  42.000  1.00  0.00           H  
ATOM    956 HG22 VAL    58      40.730  48.680  41.510  1.00  0.00           H  
ATOM    957 HG23 VAL    58      40.170  49.940  40.230  1.00  0.00           H  
ATOM    958  C   VAL    58      43.890  50.390  39.220  1.00  0.00           C  
ATOM    959  O   VAL    58      43.670  50.600  38.040  1.00  0.00           O  
ATOM    960  N   VAL    59      45.090  50.780  39.790  1.00  0.00           N  
ATOM    961  HN  VAL    59      45.230  50.520  40.740  1.00  0.00           H  
ATOM    962  CA  VAL    59      46.230  51.320  39.090  1.00  0.00           C  
ATOM    963  HA  VAL    59      45.860  52.120  38.460  1.00  0.00           H  
ATOM    964  CB  VAL    59      47.450  51.640  39.960  1.00  0.00           C  
ATOM    965  HB  VAL    59      47.780  50.730  40.500  1.00  0.00           H  
ATOM    966  CG1 VAL    59      48.580  52.230  39.120  1.00  0.00           C  
ATOM    967 HG11 VAL    59      48.290  53.220  38.700  1.00  0.00           H  
ATOM    968 HG12 VAL    59      48.900  51.620  38.250  1.00  0.00           H  
ATOM    969 HG13 VAL    59      49.430  52.450  39.790  1.00  0.00           H  
ATOM    970  CG2 VAL    59      47.050  52.660  41.060  1.00  0.00           C  
ATOM    971 HG21 VAL    59      47.850  53.010  41.750  1.00  0.00           H  
ATOM    972 HG22 VAL    59      46.200  52.370  41.710  1.00  0.00           H  
ATOM    973 HG23 VAL    59      46.670  53.580  40.570  1.00  0.00           H  
ATOM    974  C   VAL    59      46.780  50.340  37.930  1.00  0.00           C  
ATOM    975  O   VAL    59      47.050  50.730  36.800  1.00  0.00           O  
ATOM    976  N   VAL    60      46.990  49.060  38.190  1.00  0.00           N  
ATOM    977  HN  VAL    60      46.910  48.700  39.110  1.00  0.00           H  
ATOM    978  CA  VAL    60      47.370  48.100  37.110  1.00  0.00           C  
ATOM    979  HA  VAL    60      48.200  48.610  36.660  1.00  0.00           H  
ATOM    980  CB  VAL    60      47.940  46.740  37.650  1.00  0.00           C  
ATOM    981  HB  VAL    60      47.210  46.270  38.340  1.00  0.00           H  
ATOM    982  CG1 VAL    60      48.400  45.740  36.540  1.00  0.00           C  
ATOM    983 HG11 VAL    60      48.960  44.900  37.000  1.00  0.00           H  
ATOM    984 HG12 VAL    60      49.210  46.200  35.930  1.00  0.00           H  
ATOM    985 HG13 VAL    60      47.610  45.380  35.840  1.00  0.00           H  
ATOM    986  CG2 VAL    60      49.230  46.990  38.510  1.00  0.00           C  
ATOM    987 HG21 VAL    60      50.050  47.550  38.010  1.00  0.00           H  
ATOM    988 HG22 VAL    60      49.530  45.970  38.850  1.00  0.00           H  
ATOM    989 HG23 VAL    60      48.940  47.460  39.470  1.00  0.00           H  
ATOM    990  C   VAL    60      46.450  47.880  35.910  1.00  0.00           C  
ATOM    991  O   VAL    60      46.780  48.130  34.730  1.00  0.00           O  
ATOM    992  N   VAL    61      45.160  47.630  36.210  1.00  0.00           N  
ATOM    993  HN  VAL    61      44.870  47.480  37.150  1.00  0.00           H  
ATOM    994  CA  VAL    61      44.170  47.560  35.180  1.00  0.00           C  
ATOM    995  HA  VAL    61      44.480  46.880  34.400  1.00  0.00           H  
ATOM    996  CB  VAL    61      42.920  47.000  35.770  1.00  0.00           C  
ATOM    997  HB  VAL    61      42.620  47.600  36.650  1.00  0.00           H  
ATOM    998  CG1 VAL    61      41.760  46.920  34.750  1.00  0.00           C  
ATOM    999 HG11 VAL    61      42.210  46.460  33.840  1.00  0.00           H  
ATOM   1000 HG12 VAL    61      41.370  47.930  34.480  1.00  0.00           H  
ATOM   1001 HG13 VAL    61      40.910  46.300  35.080  1.00  0.00           H  
ATOM   1002  CG2 VAL    61      43.120  45.500  36.200  1.00  0.00           C  
ATOM   1003 HG21 VAL    61      42.200  44.940  36.480  1.00  0.00           H  
ATOM   1004 HG22 VAL    61      43.820  45.430  37.070  1.00  0.00           H  
ATOM   1005 HG23 VAL    61      43.610  44.930  35.380  1.00  0.00           H  
ATOM   1006  C   VAL    61      43.940  48.920  34.530  1.00  0.00           C  
ATOM   1007  O   VAL    61      43.510  48.890  33.370  1.00  0.00           O  
ATOM   1008  N   ALA    62      44.080  50.110  35.210  1.00  0.00           N  
ATOM   1009  HN  ALA    62      44.280  49.960  36.180  1.00  0.00           H  
ATOM   1010  CA  ALA    62      44.000  51.430  34.660  1.00  0.00           C  
ATOM   1011  HA  ALA    62      43.030  51.570  34.210  1.00  0.00           H  
ATOM   1012  CB  ALA    62      44.190  52.480  35.810  1.00  0.00           C  
ATOM   1013  HB1 ALA    62      43.450  52.110  36.560  1.00  0.00           H  
ATOM   1014  HB2 ALA    62      43.800  53.460  35.480  1.00  0.00           H  
ATOM   1015  HB3 ALA    62      45.250  52.560  36.130  1.00  0.00           H  
ATOM   1016  C   ALA    62      45.060  51.670  33.610  1.00  0.00           C  
ATOM   1017  O   ALA    62      44.750  51.900  32.440  1.00  0.00           O  
ATOM   1018  N   THR    63      46.270  51.440  33.950  1.00  0.00           N  
ATOM   1019  HN  THR    63      46.490  51.190  34.890  1.00  0.00           H  
ATOM   1020  CA  THR    63      47.420  51.450  33.030  1.00  0.00           C  
ATOM   1021  HA  THR    63      47.510  52.440  32.600  1.00  0.00           H  
ATOM   1022  CB  THR    63      48.730  51.110  33.700  1.00  0.00           C  
ATOM   1023  HB  THR    63      48.840  50.010  33.850  1.00  0.00           H  
ATOM   1024  OG1 THR    63      48.880  51.680  34.980  1.00  0.00           O  
ATOM   1025  HG1 THR    63      48.300  51.210  35.580  1.00  0.00           H  
ATOM   1026  CG2 THR    63      49.960  51.560  32.850  1.00  0.00           C  
ATOM   1027 HG21 THR    63      49.900  51.130  31.820  1.00  0.00           H  
ATOM   1028 HG22 THR    63      50.930  51.260  33.310  1.00  0.00           H  
ATOM   1029 HG23 THR    63      50.000  52.660  32.760  1.00  0.00           H  
ATOM   1030  C   THR    63      47.280  50.460  31.870  1.00  0.00           C  
ATOM   1031  O   THR    63      47.530  50.820  30.680  1.00  0.00           O  
ATOM   1032  N   ILE    64      46.810  49.220  32.190  1.00  0.00           N  
ATOM   1033  HN  ILE    64      46.650  48.920  33.130  1.00  0.00           H  
ATOM   1034  CA  ILE    64      46.510  48.130  31.220  1.00  0.00           C  
ATOM   1035  HA  ILE    64      47.370  48.050  30.570  1.00  0.00           H  
ATOM   1036  CB  ILE    64      46.380  46.700  31.800  1.00  0.00           C  
ATOM   1037  HB  ILE    64      45.540  46.600  32.520  1.00  0.00           H  
ATOM   1038  CG2 ILE    64      46.070  45.610  30.790  1.00  0.00           C  
ATOM   1039 HG21 ILE    64      46.890  45.590  30.040  1.00  0.00           H  
ATOM   1040 HG22 ILE    64      45.130  45.750  30.210  1.00  0.00           H  
ATOM   1041 HG23 ILE    64      46.040  44.610  31.280  1.00  0.00           H  
ATOM   1042  CG1 ILE    64      47.760  46.280  32.470  1.00  0.00           C  
ATOM   1043 HG11 ILE    64      47.770  45.210  32.750  1.00  0.00           H  
ATOM   1044 HG12 ILE    64      47.820  46.800  33.450  1.00  0.00           H  
ATOM   1045  CD  ILE    64      49.030  46.380  31.570  1.00  0.00           C  
ATOM   1046  HD1 ILE    64      49.240  47.310  31.000  1.00  0.00           H  
ATOM   1047  HD2 ILE    64      49.040  45.580  30.800  1.00  0.00           H  
ATOM   1048  HD3 ILE    64      49.940  46.120  32.160  1.00  0.00           H  
ATOM   1049  C   ILE    64      45.390  48.500  30.200  1.00  0.00           C  
ATOM   1050  O   ILE    64      45.470  48.190  29.060  1.00  0.00           O  
ATOM   1051  N   LYS    65      44.450  49.360  30.620  1.00  0.00           N  
ATOM   1052  HN  LYS    65      44.340  49.630  31.580  1.00  0.00           H  
ATOM   1053  CA  LYS    65      43.480  49.900  29.700  1.00  0.00           C  
ATOM   1054  HA  LYS    65      43.320  49.200  28.900  1.00  0.00           H  
ATOM   1055  CB  LYS    65      42.070  50.100  30.450  1.00  0.00           C  
ATOM   1056  HB1 LYS    65      41.360  50.630  29.790  1.00  0.00           H  
ATOM   1057  HB2 LYS    65      42.060  50.740  31.360  1.00  0.00           H  
ATOM   1058  CG  LYS    65      41.350  48.760  30.880  1.00  0.00           C  
ATOM   1059  HG1 LYS    65      40.270  48.990  30.890  1.00  0.00           H  
ATOM   1060  HG2 LYS    65      41.740  48.420  31.870  1.00  0.00           H  
ATOM   1061  CD  LYS    65      41.400  47.570  29.890  1.00  0.00           C  
ATOM   1062  HD1 LYS    65      42.460  47.250  29.840  1.00  0.00           H  
ATOM   1063  HD2 LYS    65      41.190  47.940  28.860  1.00  0.00           H  
ATOM   1064  CE  LYS    65      40.570  46.340  30.310  1.00  0.00           C  
ATOM   1065  HE1 LYS    65      39.530  46.740  30.260  1.00  0.00           H  
ATOM   1066  HE2 LYS    65      40.780  45.930  31.320  1.00  0.00           H  
ATOM   1067  NZ  LYS    65      40.700  45.260  29.350  1.00  0.00           N  
ATOM   1068  HZ1 LYS    65      40.970  45.640  28.420  1.00  0.00           H  
ATOM   1069  HZ2 LYS    65      39.830  44.720  29.190  1.00  0.00           H  
ATOM   1070  HZ3 LYS    65      41.490  44.610  29.570  1.00  0.00           H  
ATOM   1071  C   LYS    65      43.760  51.280  29.190  1.00  0.00           C  
ATOM   1072  O   LYS    65      42.900  51.940  28.580  1.00  0.00           O  
ATOM   1073  N   SER    66      44.970  51.850  29.350  1.00  0.00           N  
ATOM   1074  HN  SER    66      45.640  51.340  29.890  1.00  0.00           H  
ATOM   1075  CA  SER    66      45.280  53.180  28.850  1.00  0.00           C  
ATOM   1076  HA  SER    66      44.530  53.450  28.120  1.00  0.00           H  
ATOM   1077  CB  SER    66      45.350  54.300  29.870  1.00  0.00           C  
ATOM   1078  HB1 SER    66      44.280  54.510  30.090  1.00  0.00           H  
ATOM   1079  HB2 SER    66      45.790  55.250  29.510  1.00  0.00           H  
ATOM   1080  OG  SER    66      46.070  53.960  31.080  1.00  0.00           O  
ATOM   1081  HG1 SER    66      45.460  53.360  31.530  1.00  0.00           H  
ATOM   1082  C   SER    66      46.520  53.170  28.020  1.00  0.00           C  
ATOM   1083  O   SER    66      46.470  53.230  26.760  1.00  0.00           O  
ATOM   1084  N   VAL    67      47.710  53.190  28.660  1.00  0.00           N  
ATOM   1085  HN  VAL    67      47.670  53.100  29.650  1.00  0.00           H  
ATOM   1086  CA  VAL    67      49.010  53.140  28.010  1.00  0.00           C  
ATOM   1087  HA  VAL    67      49.060  54.040  27.420  1.00  0.00           H  
ATOM   1088  CB  VAL    67      49.930  53.160  29.230  1.00  0.00           C  
ATOM   1089  HB  VAL    67      49.750  52.360  29.970  1.00  0.00           H  
ATOM   1090  CG1 VAL    67      51.400  53.090  28.830  1.00  0.00           C  
ATOM   1091 HG11 VAL    67      51.630  52.090  28.410  1.00  0.00           H  
ATOM   1092 HG12 VAL    67      52.090  53.300  29.680  1.00  0.00           H  
ATOM   1093 HG13 VAL    67      51.620  53.850  28.040  1.00  0.00           H  
ATOM   1094  CG2 VAL    67      49.760  54.550  29.900  1.00  0.00           C  
ATOM   1095 HG21 VAL    67      50.470  54.610  30.750  1.00  0.00           H  
ATOM   1096 HG22 VAL    67      48.780  54.760  30.360  1.00  0.00           H  
ATOM   1097 HG23 VAL    67      49.870  55.180  28.990  1.00  0.00           H  
ATOM   1098  C   VAL    67      49.260  51.940  27.070  1.00  0.00           C  
ATOM   1099  O   VAL    67      48.730  50.810  27.210  1.00  0.00           O  
ATOM   1100  N   SER    68      50.100  52.120  26.070  1.00  0.00           N  
ATOM   1101  HN  SER    68      50.490  53.030  25.940  1.00  0.00           H  
ATOM   1102  CA  SER    68      50.300  51.120  25.060  1.00  0.00           C  
ATOM   1103  HA  SER    68      49.350  50.670  24.830  1.00  0.00           H  
ATOM   1104  CB  SER    68      50.750  51.700  23.670  1.00  0.00           C  
ATOM   1105  HB1 SER    68      51.720  52.220  23.810  1.00  0.00           H  
ATOM   1106  HB2 SER    68      49.990  52.430  23.310  1.00  0.00           H  
ATOM   1107  OG  SER    68      50.890  50.720  22.560  1.00  0.00           O  
ATOM   1108  HG1 SER    68      51.730  50.250  22.660  1.00  0.00           H  
ATOM   1109  C   SER    68      51.310  50.080  25.560  1.00  0.00           C  
ATOM   1110  O   SER    68      51.050  48.880  25.560  1.00  0.00           O  
ATOM   1111  N   PHE    69      52.530  50.470  25.980  1.00  0.00           N  
ATOM   1112  HN  PHE    69      52.700  51.450  26.040  1.00  0.00           H  
ATOM   1113  CA  PHE    69      53.750  49.700  26.340  1.00  0.00           C  
ATOM   1114  HA  PHE    69      54.270  49.400  25.440  1.00  0.00           H  
ATOM   1115  CB  PHE    69      54.700  50.680  27.080  1.00  0.00           C  
ATOM   1116  HB1 PHE    69      54.200  51.040  28.010  1.00  0.00           H  
ATOM   1117  HB2 PHE    69      54.810  51.590  26.440  1.00  0.00           H  
ATOM   1118  CG  PHE    69      56.110  50.150  27.300  1.00  0.00           C  
ATOM   1119  CD1 PHE    69      57.100  49.890  26.360  1.00  0.00           C  
ATOM   1120  HD1 PHE    69      56.820  50.090  25.340  1.00  0.00           H  
ATOM   1121  CE1 PHE    69      58.420  49.510  26.620  1.00  0.00           C  
ATOM   1122  HE1 PHE    69      59.090  49.400  25.780  1.00  0.00           H  
ATOM   1123  CZ  PHE    69      58.800  49.430  27.950  1.00  0.00           C  
ATOM   1124  HZ  PHE    69      59.820  49.330  28.290  1.00  0.00           H  
ATOM   1125  CD2 PHE    69      56.580  49.920  28.630  1.00  0.00           C  
ATOM   1126  HD2 PHE    69      55.890  50.110  29.440  1.00  0.00           H  
ATOM   1127  CE2 PHE    69      57.910  49.660  28.980  1.00  0.00           C  
ATOM   1128  HE2 PHE    69      58.150  49.610  30.040  1.00  0.00           H  
ATOM   1129  C   PHE    69      53.560  48.410  27.130  1.00  0.00           C  
ATOM   1130  O   PHE    69      53.910  47.340  26.680  1.00  0.00           O  
ATOM   1131  N   TYR    70      53.060  48.460  28.370  1.00  0.00           N  
ATOM   1132  HN  TYR    70      52.490  49.250  28.590  1.00  0.00           H  
ATOM   1133  CA  TYR    70      52.890  47.250  29.190  1.00  0.00           C  
ATOM   1134  HA  TYR    70      53.800  46.680  29.120  1.00  0.00           H  
ATOM   1135  CB  TYR    70      52.450  47.570  30.600  1.00  0.00           C  
ATOM   1136  HB1 TYR    70      52.520  46.760  31.360  1.00  0.00           H  
ATOM   1137  HB2 TYR    70      51.410  47.970  30.680  1.00  0.00           H  
ATOM   1138  CG  TYR    70      53.370  48.650  31.200  1.00  0.00           C  
ATOM   1139  CD1 TYR    70      54.690  48.200  31.440  1.00  0.00           C  
ATOM   1140  HD1 TYR    70      55.100  47.210  31.380  1.00  0.00           H  
ATOM   1141  CE1 TYR    70      55.680  49.140  31.740  1.00  0.00           C  
ATOM   1142  HE1 TYR    70      56.710  48.890  31.940  1.00  0.00           H  
ATOM   1143  CZ  TYR    70      55.360  50.490  31.870  1.00  0.00           C  
ATOM   1144  OH  TYR    70      56.370  51.350  32.220  1.00  0.00           O  
ATOM   1145  HH  TYR    70      56.950  50.930  32.850  1.00  0.00           H  
ATOM   1146  CD2 TYR    70      53.000  49.950  31.430  1.00  0.00           C  
ATOM   1147  HD2 TYR    70      52.050  50.380  31.140  1.00  0.00           H  
ATOM   1148  CE2 TYR    70      54.020  50.880  31.760  1.00  0.00           C  
ATOM   1149  HE2 TYR    70      53.760  51.920  31.760  1.00  0.00           H  
ATOM   1150  C   TYR    70      51.900  46.260  28.600  1.00  0.00           C  
ATOM   1151  O   TYR    70      52.140  45.090  28.860  1.00  0.00           O  
ATOM   1152  N   THR    71      50.780  46.680  27.930  1.00  0.00           N  
ATOM   1153  HN  THR    71      50.680  47.660  27.800  1.00  0.00           H  
ATOM   1154  CA  THR    71      49.730  45.860  27.290  1.00  0.00           C  
ATOM   1155  HA  THR    71      49.650  44.930  27.830  1.00  0.00           H  
ATOM   1156  CB  THR    71      48.370  46.570  27.380  1.00  0.00           C  
ATOM   1157  HB  THR    71      48.200  46.940  28.420  1.00  0.00           H  
ATOM   1158  OG1 THR    71      47.370  45.610  27.210  1.00  0.00           O  
ATOM   1159  HG1 THR    71      47.550  45.120  26.410  1.00  0.00           H  
ATOM   1160  CG2 THR    71      48.010  47.640  26.390  1.00  0.00           C  
ATOM   1161 HG21 THR    71      48.050  47.210  25.360  1.00  0.00           H  
ATOM   1162 HG22 THR    71      48.750  48.460  26.460  1.00  0.00           H  
ATOM   1163 HG23 THR    71      47.110  48.270  26.540  1.00  0.00           H  
ATOM   1164  C   THR    71      50.070  45.450  25.820  1.00  0.00           C  
ATOM   1165  O   THR    71      49.550  44.490  25.250  1.00  0.00           O  
ATOM   1166  N   ARG    72      51.040  46.090  25.130  1.00  0.00           N  
ATOM   1167  HN  ARG    72      51.430  46.880  25.610  1.00  0.00           H  
ATOM   1168  CA  ARG    72      51.360  45.690  23.770  1.00  0.00           C  
ATOM   1169  HA  ARG    72      50.540  45.100  23.400  1.00  0.00           H  
ATOM   1170  CB  ARG    72      51.480  46.990  22.940  1.00  0.00           C  
ATOM   1171  HB1 ARG    72      52.200  47.650  23.480  1.00  0.00           H  
ATOM   1172  HB2 ARG    72      50.550  47.560  23.120  1.00  0.00           H  
ATOM   1173  CG  ARG    72      51.800  46.790  21.440  1.00  0.00           C  
ATOM   1174  HG1 ARG    72      52.700  46.140  21.470  1.00  0.00           H  
ATOM   1175  HG2 ARG    72      51.890  47.790  20.960  1.00  0.00           H  
ATOM   1176  CD  ARG    72      50.730  46.060  20.570  1.00  0.00           C  
ATOM   1177  HD1 ARG    72      50.000  46.780  20.140  1.00  0.00           H  
ATOM   1178  HD2 ARG    72      50.170  45.350  21.210  1.00  0.00           H  
ATOM   1179  NE  ARG    72      51.460  45.470  19.430  1.00  0.00           N  
ATOM   1180  HE  ARG    72      52.040  46.090  18.900  1.00  0.00           H  
ATOM   1181  CZ  ARG    72      51.500  44.220  19.200  1.00  0.00           C  
ATOM   1182  NH1 ARG    72      51.200  43.230  20.030  1.00  0.00           N  
ATOM   1183 HH11 ARG    72      50.760  43.370  20.920  1.00  0.00           H  
ATOM   1184 HH12 ARG    72      51.200  42.300  19.680  1.00  0.00           H  
ATOM   1185  NH2 ARG    72      51.900  43.740  18.040  1.00  0.00           N  
ATOM   1186 HH21 ARG    72      52.120  44.370  17.290  1.00  0.00           H  
ATOM   1187 HH22 ARG    72      51.850  42.760  17.830  1.00  0.00           H  
ATOM   1188  C   ARG    72      52.610  45.000  23.740  1.00  0.00           C  
ATOM   1189  O   ARG    72      53.660  45.550  24.220  1.00  0.00           O  
ATOM   1190  N   LYS    73      52.630  43.750  23.280  1.00  0.00           N  
ATOM   1191  HN  LYS    73      51.740  43.380  23.050  1.00  0.00           H  
ATOM   1192  CA  LYS    73      53.820  42.960  23.190  1.00  0.00           C  
ATOM   1193  HA  LYS    73      54.310  43.080  24.140  1.00  0.00           H  
ATOM   1194  CB  LYS    73      53.400  41.490  23.000  1.00  0.00           C  
ATOM   1195  HB1 LYS    73      54.290  40.850  22.850  1.00  0.00           H  
ATOM   1196  HB2 LYS    73      52.720  41.300  22.130  1.00  0.00           H  
ATOM   1197  CG  LYS    73      52.710  40.830  24.240  1.00  0.00           C  
ATOM   1198  HG1 LYS    73      52.010  41.580  24.680  1.00  0.00           H  
ATOM   1199  HG2 LYS    73      53.390  40.750  25.110  1.00  0.00           H  
ATOM   1200  CD  LYS    73      51.980  39.510  23.940  1.00  0.00           C  
ATOM   1201  HD1 LYS    73      52.620  38.790  23.390  1.00  0.00           H  
ATOM   1202  HD2 LYS    73      51.090  39.650  23.290  1.00  0.00           H  
ATOM   1203  CE  LYS    73      51.360  38.910  25.200  1.00  0.00           C  
ATOM   1204  HE1 LYS    73      50.700  39.590  25.770  1.00  0.00           H  
ATOM   1205  HE2 LYS    73      52.180  38.730  25.920  1.00  0.00           H  
ATOM   1206  NZ  LYS    73      50.710  37.590  24.810  1.00  0.00           N  
ATOM   1207  HZ1 LYS    73      51.370  36.840  24.520  1.00  0.00           H  
ATOM   1208  HZ2 LYS    73      50.040  37.830  24.060  1.00  0.00           H  
ATOM   1209  HZ3 LYS    73      50.170  37.080  25.540  1.00  0.00           H  
ATOM   1210  C   LYS    73      54.770  43.320  22.060  1.00  0.00           C  
ATOM   1211  O   LYS    73      54.400  43.780  20.980  1.00  0.00           O  
ATOM   1212  N   ASP    74      56.090  43.110  22.310  1.00  0.00           N  
ATOM   1213  HN  ASP    74      56.440  42.910  23.220  1.00  0.00           H  
ATOM   1214  CA  ASP    74      57.120  43.480  21.320  1.00  0.00           C  
ATOM   1215  HA  ASP    74      56.650  43.200  20.390  1.00  0.00           H  
ATOM   1216  CB  ASP    74      57.460  44.990  21.350  1.00  0.00           C  
ATOM   1217  HB1 ASP    74      56.540  45.560  21.120  1.00  0.00           H  
ATOM   1218  HB2 ASP    74      58.260  45.290  20.630  1.00  0.00           H  
ATOM   1219  CG  ASP    74      57.860  45.430  22.730  1.00  0.00           C  
ATOM   1220  OD1 ASP    74      58.330  44.620  23.550  1.00  0.00           O  
ATOM   1221  OD2 ASP    74      57.850  46.640  22.990  1.00  0.00           O  
ATOM   1222  C   ASP    74      58.260  42.600  21.440  1.00  0.00           C  
ATOM   1223  O   ASP    74      58.410  41.880  22.400  1.00  0.00           O  
ATOM   1224  N   GLY    75      59.130  42.490  20.420  1.00  0.00           N  
ATOM   1225  HN  GLY    75      58.890  42.930  19.560  1.00  0.00           H  
ATOM   1226  CA  GLY    75      60.340  41.680  20.300  1.00  0.00           C  
ATOM   1227  HA1 GLY    75      61.050  42.380  20.720  1.00  0.00           H  
ATOM   1228  HA2 GLY    75      60.500  41.380  19.280  1.00  0.00           H  
ATOM   1229  C   GLY    75      60.510  40.390  20.950  1.00  0.00           C  
ATOM   1230  O   GLY    75      59.620  39.550  20.980  1.00  0.00           O  
ATOM   1231  N   GLN    76      61.610  40.160  21.570  1.00  0.00           N  
ATOM   1232  HN  GLN    76      62.260  40.910  21.630  1.00  0.00           H  
ATOM   1233  CA  GLN    76      62.070  38.910  22.040  1.00  0.00           C  
ATOM   1234  HA  GLN    76      61.260  38.200  22.050  1.00  0.00           H  
ATOM   1235  CB  GLN    76      63.180  38.450  21.060  1.00  0.00           C  
ATOM   1236  HB1 GLN    76      63.800  37.650  21.500  1.00  0.00           H  
ATOM   1237  HB2 GLN    76      63.820  39.350  20.880  1.00  0.00           H  
ATOM   1238  CG  GLN    76      62.660  37.870  19.680  1.00  0.00           C  
ATOM   1239  HG1 GLN    76      62.040  38.650  19.200  1.00  0.00           H  
ATOM   1240  HG2 GLN    76      62.110  36.920  19.840  1.00  0.00           H  
ATOM   1241  CD  GLN    76      63.860  37.580  18.760  1.00  0.00           C  
ATOM   1242  OE1 GLN    76      64.120  38.290  17.780  1.00  0.00           O  
ATOM   1243  NE2 GLN    76      64.710  36.540  19.060  1.00  0.00           N  
ATOM   1244 HE21 GLN    76      64.550  36.210  19.990  1.00  0.00           H  
ATOM   1245 HE22 GLN    76      65.540  36.350  18.530  1.00  0.00           H  
ATOM   1246  C   GLN    76      62.630  38.980  23.520  1.00  0.00           C  
ATOM   1247  O   GLN    76      62.970  40.040  24.040  1.00  0.00           O  
ATOM   1248  N   LEU    77      62.820  37.790  24.130  1.00  0.00           N  
ATOM   1249  HN  LEU    77      62.610  36.940  23.660  1.00  0.00           H  
ATOM   1250  CA  LEU    77      63.100  37.710  25.610  1.00  0.00           C  
ATOM   1251  HA  LEU    77      62.970  38.700  26.020  1.00  0.00           H  
ATOM   1252  CB  LEU    77      62.110  36.750  26.320  1.00  0.00           C  
ATOM   1253  HB1 LEU    77      62.260  36.810  27.420  1.00  0.00           H  
ATOM   1254  HB2 LEU    77      62.390  35.720  26.010  1.00  0.00           H  
ATOM   1255  CG  LEU    77      60.590  37.030  26.070  1.00  0.00           C  
ATOM   1256  HG  LEU    77      60.340  36.770  25.020  1.00  0.00           H  
ATOM   1257  CD1 LEU    77      59.750  36.130  27.060  1.00  0.00           C  
ATOM   1258 HD11 LEU    77      60.130  35.090  27.050  1.00  0.00           H  
ATOM   1259 HD12 LEU    77      58.670  36.190  26.810  1.00  0.00           H  
ATOM   1260 HD13 LEU    77      59.830  36.470  28.110  1.00  0.00           H  
ATOM   1261  CD2 LEU    77      60.190  38.460  26.390  1.00  0.00           C  
ATOM   1262 HD21 LEU    77      60.580  38.870  27.350  1.00  0.00           H  
ATOM   1263 HD22 LEU    77      59.080  38.530  26.350  1.00  0.00           H  
ATOM   1264 HD23 LEU    77      60.590  39.160  25.620  1.00  0.00           H  
ATOM   1265  C   LEU    77      64.490  37.310  25.980  1.00  0.00           C  
ATOM   1266  O   LEU    77      64.650  36.280  26.660  1.00  0.00           O  
ATOM   1267  N   ILE    78      65.560  38.040  25.640  1.00  0.00           N  
ATOM   1268  HN  ILE    78      65.410  38.820  25.030  1.00  0.00           H  
ATOM   1269  CA  ILE    78      66.960  37.700  25.890  1.00  0.00           C  
ATOM   1270  HA  ILE    78      67.530  38.520  25.480  1.00  0.00           H  
ATOM   1271  CB  ILE    78      67.360  37.720  27.360  1.00  0.00           C  
ATOM   1272  HB  ILE    78      66.880  36.890  27.930  1.00  0.00           H  
ATOM   1273  CG2 ILE    78      68.880  37.440  27.530  1.00  0.00           C  
ATOM   1274 HG21 ILE    78      69.150  37.850  28.530  1.00  0.00           H  
ATOM   1275 HG22 ILE    78      69.450  38.070  26.820  1.00  0.00           H  
ATOM   1276 HG23 ILE    78      69.130  36.360  27.440  1.00  0.00           H  
ATOM   1277  CG1 ILE    78      66.900  39.000  28.180  1.00  0.00           C  
ATOM   1278 HG11 ILE    78      67.350  38.920  29.190  1.00  0.00           H  
ATOM   1279 HG12 ILE    78      65.790  39.010  28.310  1.00  0.00           H  
ATOM   1280  CD  ILE    78      67.340  40.310  27.480  1.00  0.00           C  
ATOM   1281  HD1 ILE    78      66.920  41.180  28.030  1.00  0.00           H  
ATOM   1282  HD2 ILE    78      66.960  40.370  26.440  1.00  0.00           H  
ATOM   1283  HD3 ILE    78      68.450  40.350  27.540  1.00  0.00           H  
ATOM   1284  C   ILE    78      67.570  36.560  25.060  1.00  0.00           C  
ATOM   1285  O   ILE    78      68.620  36.720  24.470  1.00  0.00           O  
ATOM   1286  N   TYR    79      66.820  35.490  24.870  1.00  0.00           N  
ATOM   1287  HN  TYR    79      66.080  35.440  25.540  1.00  0.00           H  
ATOM   1288  CA  TYR    79      67.310  34.290  24.110  1.00  0.00           C  
ATOM   1289  HA  TYR    79      68.160  34.700  23.600  1.00  0.00           H  
ATOM   1290  CB  TYR    79      67.580  32.940  24.900  1.00  0.00           C  
ATOM   1291  HB1 TYR    79      68.170  33.120  25.820  1.00  0.00           H  
ATOM   1292  HB2 TYR    79      68.090  32.230  24.220  1.00  0.00           H  
ATOM   1293  CG  TYR    79      66.310  32.280  25.610  1.00  0.00           C  
ATOM   1294  CD1 TYR    79      65.410  33.020  26.460  1.00  0.00           C  
ATOM   1295  HD1 TYR    79      65.500  34.080  26.650  1.00  0.00           H  
ATOM   1296  CE1 TYR    79      64.280  32.370  26.980  1.00  0.00           C  
ATOM   1297  HE1 TYR    79      63.540  32.880  27.570  1.00  0.00           H  
ATOM   1298  CZ  TYR    79      64.090  31.030  26.710  1.00  0.00           C  
ATOM   1299  OH  TYR    79      62.810  30.420  26.980  1.00  0.00           O  
ATOM   1300  HH  TYR    79      62.350  30.980  27.610  1.00  0.00           H  
ATOM   1301  CD2 TYR    79      66.100  30.920  25.360  1.00  0.00           C  
ATOM   1302  HD2 TYR    79      66.710  30.360  24.670  1.00  0.00           H  
ATOM   1303  CE2 TYR    79      64.940  30.380  25.850  1.00  0.00           C  
ATOM   1304  HE2 TYR    79      64.650  29.420  25.450  1.00  0.00           H  
ATOM   1305  C   TYR    79      66.340  34.150  23.000  1.00  0.00           C  
ATOM   1306  O   TYR    79      65.780  35.150  22.620  1.00  0.00           O  
ATOM   1307  N   THR    80      66.190  32.990  22.460  1.00  0.00           N  
ATOM   1308  HN  THR    80      66.690  32.250  22.910  1.00  0.00           H  
ATOM   1309  CA  THR    80      65.330  32.820  21.250  1.00  0.00           C  
ATOM   1310  HA  THR    80      65.770  33.500  20.540  1.00  0.00           H  
ATOM   1311  CB  THR    80      65.590  31.470  20.580  1.00  0.00           C  
ATOM   1312  HB  THR    80      65.610  30.700  21.370  1.00  0.00           H  
ATOM   1313  OG1 THR    80      66.900  31.380  19.990  1.00  0.00           O  
ATOM   1314  HG1 THR    80      67.560  31.700  20.610  1.00  0.00           H  
ATOM   1315  CG2 THR    80      64.670  31.020  19.360  1.00  0.00           C  
ATOM   1316 HG21 THR    80      64.910  29.980  19.070  1.00  0.00           H  
ATOM   1317 HG22 THR    80      64.850  31.710  18.500  1.00  0.00           H  
ATOM   1318 HG23 THR    80      63.600  31.060  19.650  1.00  0.00           H  
ATOM   1319  C   THR    80      63.910  33.310  21.200  1.00  0.00           C  
ATOM   1320  O   THR    80      63.470  33.930  20.220  1.00  0.00           O  
ATOM   1321  N   PRO    81      63.020  33.090  22.210  1.00  0.00           N  
ATOM   1322  CD  PRO    81      63.190  31.950  23.080  1.00  0.00           C  
ATOM   1323  HD1 PRO    81      63.990  32.110  23.830  1.00  0.00           H  
ATOM   1324  HD2 PRO    81      63.380  31.030  22.490  1.00  0.00           H  
ATOM   1325  CA  PRO    81      61.630  33.480  22.080  1.00  0.00           C  
ATOM   1326  HA  PRO    81      61.180  32.860  21.320  1.00  0.00           H  
ATOM   1327  CB  PRO    81      61.130  33.180  23.500  1.00  0.00           C  
ATOM   1328  HB1 PRO    81      60.020  33.220  23.430  1.00  0.00           H  
ATOM   1329  HB2 PRO    81      61.470  33.950  24.220  1.00  0.00           H  
ATOM   1330  CG  PRO    81      61.750  31.870  23.840  1.00  0.00           C  
ATOM   1331  HG1 PRO    81      61.940  31.790  24.930  1.00  0.00           H  
ATOM   1332  HG2 PRO    81      61.390  31.010  23.240  1.00  0.00           H  
ATOM   1333  C   PRO    81      61.180  34.890  21.750  1.00  0.00           C  
ATOM   1334  O   PRO    81      61.870  35.830  22.130  1.00  0.00           O  
ATOM   1335  N   PHE    82      60.060  35.040  21.060  1.00  0.00           N  
ATOM   1336  HN  PHE    82      59.570  34.280  20.650  1.00  0.00           H  
ATOM   1337  CA  PHE    82      59.390  36.310  20.860  1.00  0.00           C  
ATOM   1338  HA  PHE    82      60.120  37.100  20.880  1.00  0.00           H  
ATOM   1339  CB  PHE    82      58.560  36.450  19.520  1.00  0.00           C  
ATOM   1340  HB1 PHE    82      57.850  37.300  19.570  1.00  0.00           H  
ATOM   1341  HB2 PHE    82      57.940  35.580  19.200  1.00  0.00           H  
ATOM   1342  CG  PHE    82      59.370  36.740  18.290  1.00  0.00           C  
ATOM   1343  CD1 PHE    82      60.220  35.830  17.690  1.00  0.00           C  
ATOM   1344  HD1 PHE    82      60.390  34.830  18.060  1.00  0.00           H  
ATOM   1345  CE1 PHE    82      61.130  36.260  16.690  1.00  0.00           C  
ATOM   1346  HE1 PHE    82      61.840  35.590  16.210  1.00  0.00           H  
ATOM   1347  CZ  PHE    82      61.100  37.600  16.310  1.00  0.00           C  
ATOM   1348  HZ  PHE    82      61.880  38.010  15.690  1.00  0.00           H  
ATOM   1349  CD2 PHE    82      59.280  38.090  17.760  1.00  0.00           C  
ATOM   1350  HD2 PHE    82      58.540  38.720  18.240  1.00  0.00           H  
ATOM   1351  CE2 PHE    82      60.180  38.490  16.840  1.00  0.00           C  
ATOM   1352  HE2 PHE    82      60.180  39.520  16.530  1.00  0.00           H  
ATOM   1353  C   PHE    82      58.460  36.510  22.020  1.00  0.00           C  
ATOM   1354  O   PHE    82      58.090  35.590  22.740  1.00  0.00           O  
ATOM   1355  N   THR    83      58.110  37.770  22.340  1.00  0.00           N  
ATOM   1356  HN  THR    83      58.580  38.520  21.880  1.00  0.00           H  
ATOM   1357  CA  THR    83      56.950  37.970  23.270  1.00  0.00           C  
ATOM   1358  HA  THR    83      57.090  37.310  24.110  1.00  0.00           H  
ATOM   1359  CB  THR    83      56.900  39.390  23.810  1.00  0.00           C  
ATOM   1360  HB  THR    83      56.500  40.030  22.990  1.00  0.00           H  
ATOM   1361  OG1 THR    83      58.180  39.930  24.180  1.00  0.00           O  
ATOM   1362  HG1 THR    83      58.550  40.340  23.390  1.00  0.00           H  
ATOM   1363  CG2 THR    83      55.970  39.460  25.030  1.00  0.00           C  
ATOM   1364 HG21 THR    83      56.210  38.720  25.820  1.00  0.00           H  
ATOM   1365 HG22 THR    83      54.880  39.470  24.800  1.00  0.00           H  
ATOM   1366 HG23 THR    83      56.130  40.480  25.420  1.00  0.00           H  
ATOM   1367  C   THR    83      55.610  37.580  22.700  1.00  0.00           C  
ATOM   1368  O   THR    83      54.800  37.000  23.350  1.00  0.00           O  
ATOM   1369  N   GLU    84      55.240  37.900  21.460  1.00  0.00           N  
ATOM   1370  HN  GLU    84      55.880  38.490  20.970  1.00  0.00           H  
ATOM   1371  CA  GLU    84      54.000  37.380  20.820  1.00  0.00           C  
ATOM   1372  HA  GLU    84      53.260  37.570  21.580  1.00  0.00           H  
ATOM   1373  CB  GLU    84      53.510  38.050  19.520  1.00  0.00           C  
ATOM   1374  HB1 GLU    84      52.640  37.510  19.090  1.00  0.00           H  
ATOM   1375  HB2 GLU    84      54.310  38.190  18.770  1.00  0.00           H  
ATOM   1376  CG  GLU    84      52.900  39.440  19.870  1.00  0.00           C  
ATOM   1377  HG1 GLU    84      53.750  40.070  20.210  1.00  0.00           H  
ATOM   1378  HG2 GLU    84      52.170  39.390  20.700  1.00  0.00           H  
ATOM   1379  CD  GLU    84      52.240  40.170  18.730  1.00  0.00           C  
ATOM   1380  OE1 GLU    84      52.820  40.250  17.640  1.00  0.00           O  
ATOM   1381  OE2 GLU    84      51.160  40.760  19.050  1.00  0.00           O  
ATOM   1382  C   GLU    84      54.050  35.900  20.600  1.00  0.00           C  
ATOM   1383  O   GLU    84      55.110  35.360  20.340  1.00  0.00           O  
ATOM   1384  N   ASP    85      52.850  35.200  20.650  1.00  0.00           N  
ATOM   1385  HN  ASP    85      51.980  35.600  20.910  1.00  0.00           H  
ATOM   1386  CA  ASP    85      52.810  33.820  20.550  1.00  0.00           C  
ATOM   1387  HA  ASP    85      53.740  33.410  20.920  1.00  0.00           H  
ATOM   1388  CB  ASP    85      51.670  33.120  21.360  1.00  0.00           C  
ATOM   1389  HB1 ASP    85      51.640  32.090  20.970  1.00  0.00           H  
ATOM   1390  HB2 ASP    85      50.680  33.560  21.120  1.00  0.00           H  
ATOM   1391  CG  ASP    85      51.700  33.150  22.870  1.00  0.00           C  
ATOM   1392  OD1 ASP    85      50.670  32.900  23.540  1.00  0.00           O  
ATOM   1393  OD2 ASP    85      52.770  33.270  23.530  1.00  0.00           O  
ATOM   1394  C   ASP    85      52.920  33.320  19.080  1.00  0.00           C  
ATOM   1395  O   ASP    85      51.920  33.060  18.400  1.00  0.00           O  
ATOM   1396  N   THR    86      54.190  33.170  18.550  1.00  0.00           N  
ATOM   1397  HN  THR    86      54.970  33.460  19.100  1.00  0.00           H  
ATOM   1398  CA  THR    86      54.340  32.650  17.140  1.00  0.00           C  
ATOM   1399  HA  THR    86      53.380  32.800  16.670  1.00  0.00           H  
ATOM   1400  CB  THR    86      55.390  33.380  16.330  1.00  0.00           C  
ATOM   1401  HB  THR    86      55.420  32.980  15.290  1.00  0.00           H  
ATOM   1402  OG1 THR    86      56.660  33.360  16.920  1.00  0.00           O  
ATOM   1403  HG1 THR    86      57.320  33.630  16.270  1.00  0.00           H  
ATOM   1404  CG2 THR    86      55.000  34.890  16.260  1.00  0.00           C  
ATOM   1405 HG21 THR    86      53.970  34.920  15.830  1.00  0.00           H  
ATOM   1406 HG22 THR    86      55.690  35.460  15.610  1.00  0.00           H  
ATOM   1407 HG23 THR    86      54.950  35.360  17.270  1.00  0.00           H  
ATOM   1408  C   THR    86      54.740  31.220  17.050  1.00  0.00           C  
ATOM   1409  O   THR    86      54.460  30.520  16.090  1.00  0.00           O  
ATOM   1410  N   GLU    87      55.380  30.570  18.120  1.00  0.00           N  
ATOM   1411  HN  GLU    87      55.640  31.170  18.870  1.00  0.00           H  
ATOM   1412  CA  GLU    87      55.950  29.230  18.060  1.00  0.00           C  
ATOM   1413  HA  GLU    87      56.180  29.020  17.030  1.00  0.00           H  
ATOM   1414  CB  GLU    87      57.200  29.080  18.910  1.00  0.00           C  
ATOM   1415  HB1 GLU    87      56.900  28.990  19.970  1.00  0.00           H  
ATOM   1416  HB2 GLU    87      57.780  30.020  18.930  1.00  0.00           H  
ATOM   1417  CG  GLU    87      58.110  27.840  18.540  1.00  0.00           C  
ATOM   1418  HG1 GLU    87      57.470  26.930  18.570  1.00  0.00           H  
ATOM   1419  HG2 GLU    87      58.890  27.720  19.320  1.00  0.00           H  
ATOM   1420  CD  GLU    87      58.750  27.750  17.140  1.00  0.00           C  
ATOM   1421  OE1 GLU    87      58.290  26.880  16.320  1.00  0.00           O  
ATOM   1422  OE2 GLU    87      59.750  28.540  16.870  1.00  0.00           O  
ATOM   1423  C   GLU    87      54.910  28.150  18.550  1.00  0.00           C  
ATOM   1424  O   GLU    87      54.160  28.340  19.510  1.00  0.00           O  
ATOM   1425  N   THR    88      54.840  26.940  17.850  1.00  0.00           N  
ATOM   1426  HN  THR    88      55.260  26.890  16.950  1.00  0.00           H  
ATOM   1427  CA  THR    88      53.930  25.910  18.200  1.00  0.00           C  
ATOM   1428  HA  THR    88      53.000  26.470  18.210  1.00  0.00           H  
ATOM   1429  CB  THR    88      53.740  24.900  17.110  1.00  0.00           C  
ATOM   1430  HB  THR    88      53.760  25.410  16.120  1.00  0.00           H  
ATOM   1431  OG1 THR    88      52.620  24.030  17.220  1.00  0.00           O  
ATOM   1432  HG1 THR    88      51.860  24.610  17.190  1.00  0.00           H  
ATOM   1433  CG2 THR    88      54.950  23.980  17.090  1.00  0.00           C  
ATOM   1434 HG21 THR    88      55.120  23.340  17.980  1.00  0.00           H  
ATOM   1435 HG22 THR    88      55.950  24.440  16.940  1.00  0.00           H  
ATOM   1436 HG23 THR    88      54.750  23.360  16.190  1.00  0.00           H  
ATOM   1437  C   THR    88      54.020  25.420  19.640  1.00  0.00           C  
ATOM   1438  O   THR    88      55.070  25.370  20.280  1.00  0.00           O  
ATOM   1439  N   VAL    89      52.770  25.070  20.110  1.00  0.00           N  
ATOM   1440  HN  VAL    89      51.970  25.270  19.550  1.00  0.00           H  
ATOM   1441  CA  VAL    89      52.550  24.820  21.520  1.00  0.00           C  
ATOM   1442  HA  VAL    89      52.530  25.780  22.020  1.00  0.00           H  
ATOM   1443  CB  VAL    89      51.100  24.470  21.760  1.00  0.00           C  
ATOM   1444  HB  VAL    89      50.850  24.220  22.810  1.00  0.00           H  
ATOM   1445  CG1 VAL    89      50.260  25.800  21.640  1.00  0.00           C  
ATOM   1446 HG11 VAL    89      50.500  26.440  20.770  1.00  0.00           H  
ATOM   1447 HG12 VAL    89      50.450  26.510  22.480  1.00  0.00           H  
ATOM   1448 HG13 VAL    89      49.180  25.540  21.720  1.00  0.00           H  
ATOM   1449  CG2 VAL    89      50.670  23.290  20.880  1.00  0.00           C  
ATOM   1450 HG21 VAL    89      49.630  22.940  21.050  1.00  0.00           H  
ATOM   1451 HG22 VAL    89      51.380  22.470  21.120  1.00  0.00           H  
ATOM   1452 HG23 VAL    89      50.870  23.530  19.820  1.00  0.00           H  
ATOM   1453  C   VAL    89      53.420  23.940  22.350  1.00  0.00           C  
ATOM   1454  O   VAL    89      53.590  24.130  23.550  1.00  0.00           O  
ATOM   1455  N   GLY    90      53.980  22.850  21.830  1.00  0.00           N  
ATOM   1456  HN  GLY    90      53.820  22.400  20.950  1.00  0.00           H  
ATOM   1457  CA  GLY    90      54.960  21.960  22.550  1.00  0.00           C  
ATOM   1458  HA1 GLY    90      55.220  21.110  21.940  1.00  0.00           H  
ATOM   1459  HA2 GLY    90      54.480  21.850  23.510  1.00  0.00           H  
ATOM   1460  C   GLY    90      56.280  22.740  22.830  1.00  0.00           C  
ATOM   1461  O   GLY    90      56.940  22.650  23.860  1.00  0.00           O  
ATOM   1462  N   GLN    91      56.780  23.550  21.810  1.00  0.00           N  
ATOM   1463  HN  GLN    91      56.300  23.580  20.930  1.00  0.00           H  
ATOM   1464  CA  GLN    91      58.080  24.220  21.940  1.00  0.00           C  
ATOM   1465  HA  GLN    91      58.790  23.470  22.270  1.00  0.00           H  
ATOM   1466  CB  GLN    91      58.510  24.830  20.550  1.00  0.00           C  
ATOM   1467  HB1 GLN    91      59.440  25.390  20.770  1.00  0.00           H  
ATOM   1468  HB2 GLN    91      57.730  25.540  20.210  1.00  0.00           H  
ATOM   1469  CG  GLN    91      58.690  23.760  19.450  1.00  0.00           C  
ATOM   1470  HG1 GLN    91      59.150  24.280  18.590  1.00  0.00           H  
ATOM   1471  HG2 GLN    91      57.740  23.350  19.040  1.00  0.00           H  
ATOM   1472  CD  GLN    91      59.530  22.560  19.870  1.00  0.00           C  
ATOM   1473  OE1 GLN    91      59.020  21.540  20.400  1.00  0.00           O  
ATOM   1474  NE2 GLN    91      60.820  22.580  19.570  1.00  0.00           N  
ATOM   1475 HE21 GLN    91      61.140  23.480  19.270  1.00  0.00           H  
ATOM   1476 HE22 GLN    91      61.380  21.750  19.580  1.00  0.00           H  
ATOM   1477  C   GLN    91      57.920  25.340  22.920  1.00  0.00           C  
ATOM   1478  O   GLN    91      58.820  25.640  23.670  1.00  0.00           O  
ATOM   1479  N   ARG    92      56.700  26.000  22.830  1.00  0.00           N  
ATOM   1480  HN  ARG    92      56.110  25.680  22.100  1.00  0.00           H  
ATOM   1481  CA  ARG    92      56.150  27.060  23.570  1.00  0.00           C  
ATOM   1482  HA  ARG    92      56.750  27.960  23.560  1.00  0.00           H  
ATOM   1483  CB  ARG    92      54.720  27.340  23.050  1.00  0.00           C  
ATOM   1484  HB1 ARG    92      54.060  26.540  23.440  1.00  0.00           H  
ATOM   1485  HB2 ARG    92      54.760  27.400  21.940  1.00  0.00           H  
ATOM   1486  CG  ARG    92      54.220  28.690  23.490  1.00  0.00           C  
ATOM   1487  HG1 ARG    92      54.760  29.470  22.910  1.00  0.00           H  
ATOM   1488  HG2 ARG    92      54.410  28.840  24.570  1.00  0.00           H  
ATOM   1489  CD  ARG    92      52.800  29.020  23.210  1.00  0.00           C  
ATOM   1490  HD1 ARG    92      52.570  30.080  23.430  1.00  0.00           H  
ATOM   1491  HD2 ARG    92      52.090  28.320  23.700  1.00  0.00           H  
ATOM   1492  NE  ARG    92      52.640  28.830  21.750  1.00  0.00           N  
ATOM   1493  HE  ARG    92      53.450  28.650  21.190  1.00  0.00           H  
ATOM   1494  CZ  ARG    92      51.530  29.130  21.100  1.00  0.00           C  
ATOM   1495  NH1 ARG    92      51.550  29.040  19.750  1.00  0.00           N  
ATOM   1496 HH11 ARG    92      52.430  28.870  19.320  1.00  0.00           H  
ATOM   1497 HH12 ARG    92      50.690  29.250  19.280  1.00  0.00           H  
ATOM   1498  NH2 ARG    92      50.490  29.680  21.670  1.00  0.00           N  
ATOM   1499 HH21 ARG    92      50.500  29.850  22.660  1.00  0.00           H  
ATOM   1500 HH22 ARG    92      49.770  30.190  21.210  1.00  0.00           H  
ATOM   1501  C   ARG    92      56.100  26.750  25.070  1.00  0.00           C  
ATOM   1502  O   ARG    92      56.610  27.470  25.950  1.00  0.00           O  
ATOM   1503  N   ALA    93      55.620  25.520  25.390  1.00  0.00           N  
ATOM   1504  HN  ALA    93      55.310  24.920  24.660  1.00  0.00           H  
ATOM   1505  CA  ALA    93      55.600  24.930  26.700  1.00  0.00           C  
ATOM   1506  HA  ALA    93      54.970  25.520  27.350  1.00  0.00           H  
ATOM   1507  CB  ALA    93      55.000  23.480  26.620  1.00  0.00           C  
ATOM   1508  HB1 ALA    93      53.970  23.510  26.200  1.00  0.00           H  
ATOM   1509  HB2 ALA    93      54.820  23.010  27.610  1.00  0.00           H  
ATOM   1510  HB3 ALA    93      55.620  22.890  25.920  1.00  0.00           H  
ATOM   1511  C   ALA    93      56.960  24.880  27.410  1.00  0.00           C  
ATOM   1512  O   ALA    93      57.120  25.190  28.560  1.00  0.00           O  
ATOM   1513  N   LEU    94      58.000  24.330  26.630  1.00  0.00           N  
ATOM   1514  HN  LEU    94      57.780  24.010  25.710  1.00  0.00           H  
ATOM   1515  CA  LEU    94      59.370  24.190  26.970  1.00  0.00           C  
ATOM   1516  HA  LEU    94      59.440  23.660  27.910  1.00  0.00           H  
ATOM   1517  CB  LEU    94      60.090  23.330  25.820  1.00  0.00           C  
ATOM   1518  HB1 LEU    94      61.180  23.450  26.010  1.00  0.00           H  
ATOM   1519  HB2 LEU    94      59.830  23.820  24.860  1.00  0.00           H  
ATOM   1520  CG  LEU    94      59.700  21.770  25.790  1.00  0.00           C  
ATOM   1521  HG  LEU    94      58.590  21.710  25.910  1.00  0.00           H  
ATOM   1522  CD1 LEU    94      60.000  21.110  24.390  1.00  0.00           C  
ATOM   1523 HD11 LEU    94      61.100  21.090  24.250  1.00  0.00           H  
ATOM   1524 HD12 LEU    94      59.620  21.780  23.590  1.00  0.00           H  
ATOM   1525 HD13 LEU    94      59.660  20.070  24.210  1.00  0.00           H  
ATOM   1526  CD2 LEU    94      60.200  21.000  26.990  1.00  0.00           C  
ATOM   1527 HD21 LEU    94      59.740  19.990  27.080  1.00  0.00           H  
ATOM   1528 HD22 LEU    94      60.000  21.520  27.940  1.00  0.00           H  
ATOM   1529 HD23 LEU    94      61.300  20.800  27.010  1.00  0.00           H  
ATOM   1530  C   LEU    94      60.130  25.520  27.200  1.00  0.00           C  
ATOM   1531  O   LEU    94      60.860  25.700  28.180  1.00  0.00           O  
ATOM   1532  N   HSD    95      59.930  26.510  26.290  1.00  0.00           N  
ATOM   1533  HN  HSD    95      59.490  26.330  25.410  1.00  0.00           H  
ATOM   1534  CA  HSD    95      60.360  27.920  26.540  1.00  0.00           C  
ATOM   1535  HA  HSD    95      61.430  28.000  26.640  1.00  0.00           H  
ATOM   1536  CB  HSD    95      59.990  28.790  25.250  1.00  0.00           C  
ATOM   1537  HB1 HSD    95      60.250  29.850  25.450  1.00  0.00           H  
ATOM   1538  HB2 HSD    95      58.890  28.840  25.280  1.00  0.00           H  
ATOM   1539  ND1 HSD    95      62.070  28.360  23.790  1.00  0.00           N  
ATOM   1540  HD1 HSD    95      62.740  28.560  24.510  1.00  0.00           H  
ATOM   1541  CG  HSD    95      60.700  28.390  23.960  1.00  0.00           C  
ATOM   1542  CE1 HSD    95      62.430  27.820  22.610  1.00  0.00           C  
ATOM   1543  HE1 HSD    95      63.420  27.820  22.150  1.00  0.00           H  
ATOM   1544  NE2 HSD    95      61.330  27.600  21.920  1.00  0.00           N  
ATOM   1545  CD2 HSD    95      60.290  27.930  22.760  1.00  0.00           C  
ATOM   1546  HD2 HSD    95      59.250  27.880  22.460  1.00  0.00           H  
ATOM   1547  C   HSD    95      59.740  28.470  27.850  1.00  0.00           C  
ATOM   1548  O   HSD    95      60.300  29.160  28.680  1.00  0.00           O  
ATOM   1549  N   SER    96      58.480  28.070  28.110  1.00  0.00           N  
ATOM   1550  HN  SER    96      57.950  27.540  27.440  1.00  0.00           H  
ATOM   1551  CA  SER    96      57.660  28.530  29.230  1.00  0.00           C  
ATOM   1552  HA  SER    96      57.740  29.600  29.300  1.00  0.00           H  
ATOM   1553  CB  SER    96      56.190  28.100  29.120  1.00  0.00           C  
ATOM   1554  HB1 SER    96      55.630  28.590  29.940  1.00  0.00           H  
ATOM   1555  HB2 SER    96      55.900  27.030  29.270  1.00  0.00           H  
ATOM   1556  OG  SER    96      55.570  28.660  28.010  1.00  0.00           O  
ATOM   1557  HG1 SER    96      55.880  28.210  27.230  1.00  0.00           H  
ATOM   1558  C   SER    96      58.300  28.000  30.440  1.00  0.00           C  
ATOM   1559  O   SER    96      58.440  28.710  31.410  1.00  0.00           O  
ATOM   1560  N   ILE    97      58.690  26.700  30.440  1.00  0.00           N  
ATOM   1561  HN  ILE    97      58.380  26.090  29.710  1.00  0.00           H  
ATOM   1562  CA  ILE    97      59.470  26.080  31.550  1.00  0.00           C  
ATOM   1563  HA  ILE    97      58.830  26.080  32.420  1.00  0.00           H  
ATOM   1564  CB  ILE    97      59.650  24.610  31.230  1.00  0.00           C  
ATOM   1565  HB  ILE    97      59.850  24.510  30.140  1.00  0.00           H  
ATOM   1566  CG2 ILE    97      60.830  23.960  32.000  1.00  0.00           C  
ATOM   1567 HG21 ILE    97      60.970  22.870  32.120  1.00  0.00           H  
ATOM   1568 HG22 ILE    97      60.980  24.410  33.010  1.00  0.00           H  
ATOM   1569 HG23 ILE    97      61.730  24.350  31.480  1.00  0.00           H  
ATOM   1570  CG1 ILE    97      58.270  23.810  31.480  1.00  0.00           C  
ATOM   1571 HG11 ILE    97      57.480  24.260  30.840  1.00  0.00           H  
ATOM   1572 HG12 ILE    97      57.980  23.990  32.530  1.00  0.00           H  
ATOM   1573  CD  ILE    97      58.240  22.340  31.330  1.00  0.00           C  
ATOM   1574  HD1 ILE    97      58.420  22.040  30.270  1.00  0.00           H  
ATOM   1575  HD2 ILE    97      57.300  21.940  31.760  1.00  0.00           H  
ATOM   1576  HD3 ILE    97      58.960  21.900  32.050  1.00  0.00           H  
ATOM   1577  C   ILE    97      60.760  26.700  31.820  1.00  0.00           C  
ATOM   1578  O   ILE    97      61.130  26.990  32.950  1.00  0.00           O  
ATOM   1579  N   LEU    98      61.540  27.070  30.770  1.00  0.00           N  
ATOM   1580  HN  LEU    98      61.220  26.900  29.850  1.00  0.00           H  
ATOM   1581  CA  LEU    98      62.830  27.670  30.910  1.00  0.00           C  
ATOM   1582  HA  LEU    98      63.430  27.030  31.540  1.00  0.00           H  
ATOM   1583  CB  LEU    98      63.530  27.640  29.550  1.00  0.00           C  
ATOM   1584  HB1 LEU    98      62.890  28.250  28.870  1.00  0.00           H  
ATOM   1585  HB2 LEU    98      63.620  26.650  29.050  1.00  0.00           H  
ATOM   1586  CG  LEU    98      64.940  28.380  29.470  1.00  0.00           C  
ATOM   1587  HG  LEU    98      64.650  29.450  29.550  1.00  0.00           H  
ATOM   1588  CD1 LEU    98      65.940  28.130  30.590  1.00  0.00           C  
ATOM   1589 HD11 LEU    98      66.840  28.740  30.370  1.00  0.00           H  
ATOM   1590 HD12 LEU    98      66.170  27.050  30.720  1.00  0.00           H  
ATOM   1591 HD13 LEU    98      65.510  28.370  31.580  1.00  0.00           H  
ATOM   1592  CD2 LEU    98      65.550  28.060  28.110  1.00  0.00           C  
ATOM   1593 HD21 LEU    98      65.950  27.030  28.210  1.00  0.00           H  
ATOM   1594 HD22 LEU    98      66.260  28.880  27.850  1.00  0.00           H  
ATOM   1595 HD23 LEU    98      64.790  28.110  27.300  1.00  0.00           H  
ATOM   1596  C   LEU    98      62.660  29.010  31.610  1.00  0.00           C  
ATOM   1597  O   LEU    98      63.340  29.370  32.610  1.00  0.00           O  
ATOM   1598  N   ASN    99      61.640  29.850  31.150  1.00  0.00           N  
ATOM   1599  HN  ASN    99      61.060  29.580  30.380  1.00  0.00           H  
ATOM   1600  CA  ASN    99      61.370  31.190  31.740  1.00  0.00           C  
ATOM   1601  HA  ASN    99      62.280  31.770  31.800  1.00  0.00           H  
ATOM   1602  CB  ASN    99      60.180  31.910  30.900  1.00  0.00           C  
ATOM   1603  HB1 ASN    99      59.920  32.900  31.350  1.00  0.00           H  
ATOM   1604  HB2 ASN    99      59.300  31.230  30.870  1.00  0.00           H  
ATOM   1605  CG  ASN    99      60.480  32.130  29.450  1.00  0.00           C  
ATOM   1606  OD1 ASN    99      61.520  31.800  28.920  1.00  0.00           O  
ATOM   1607  ND2 ASN    99      59.490  32.740  28.730  1.00  0.00           N  
ATOM   1608 HD21 ASN    99      59.760  32.950  27.790  1.00  0.00           H  
ATOM   1609 HD22 ASN    99      58.590  32.880  29.140  1.00  0.00           H  
ATOM   1610  C   ASN    99      60.940  31.050  33.240  1.00  0.00           C  
ATOM   1611  O   ASN    99      61.400  31.650  34.200  1.00  0.00           O  
ATOM   1612  N   ALA   100      59.950  30.140  33.470  1.00  0.00           N  
ATOM   1613  HN  ALA   100      59.530  29.710  32.670  1.00  0.00           H  
ATOM   1614  CA  ALA   100      59.430  29.780  34.820  1.00  0.00           C  
ATOM   1615  HA  ALA   100      59.100  30.680  35.330  1.00  0.00           H  
ATOM   1616  CB  ALA   100      58.200  28.780  34.710  1.00  0.00           C  
ATOM   1617  HB1 ALA   100      58.440  27.770  34.310  1.00  0.00           H  
ATOM   1618  HB2 ALA   100      57.550  29.310  33.980  1.00  0.00           H  
ATOM   1619  HB3 ALA   100      57.610  28.840  35.650  1.00  0.00           H  
ATOM   1620  C   ALA   100      60.450  29.190  35.780  1.00  0.00           C  
ATOM   1621  O   ALA   100      60.530  29.650  36.910  1.00  0.00           O  
ATOM   1622  N   ALA   101      61.230  28.250  35.290  1.00  0.00           N  
ATOM   1623  HN  ALA   101      60.880  27.920  34.410  1.00  0.00           H  
ATOM   1624  CA  ALA   101      62.260  27.570  36.040  1.00  0.00           C  
ATOM   1625  HA  ALA   101      61.880  27.040  36.910  1.00  0.00           H  
ATOM   1626  CB  ALA   101      62.850  26.410  35.240  1.00  0.00           C  
ATOM   1627  HB1 ALA   101      63.430  26.680  34.330  1.00  0.00           H  
ATOM   1628  HB2 ALA   101      62.070  25.710  34.880  1.00  0.00           H  
ATOM   1629  HB3 ALA   101      63.460  25.790  35.930  1.00  0.00           H  
ATOM   1630  C   ALA   101      63.400  28.470  36.410  1.00  0.00           C  
ATOM   1631  O   ALA   101      63.810  28.420  37.510  1.00  0.00           O  
ATOM   1632  N   ILE   102      63.920  29.340  35.550  1.00  0.00           N  
ATOM   1633  HN  ILE   102      63.470  29.400  34.670  1.00  0.00           H  
ATOM   1634  CA  ILE   102      64.880  30.380  35.910  1.00  0.00           C  
ATOM   1635  HA  ILE   102      65.760  30.020  36.430  1.00  0.00           H  
ATOM   1636  CB  ILE   102      65.400  31.060  34.710  1.00  0.00           C  
ATOM   1637  HB  ILE   102      64.470  31.350  34.160  1.00  0.00           H  
ATOM   1638  CG2 ILE   102      66.100  32.440  34.980  1.00  0.00           C  
ATOM   1639 HG21 ILE   102      65.450  33.200  35.470  1.00  0.00           H  
ATOM   1640 HG22 ILE   102      66.470  32.840  34.020  1.00  0.00           H  
ATOM   1641 HG23 ILE   102      66.990  32.330  35.640  1.00  0.00           H  
ATOM   1642  CG1 ILE   102      66.170  30.130  33.700  1.00  0.00           C  
ATOM   1643 HG11 ILE   102      66.350  30.740  32.790  1.00  0.00           H  
ATOM   1644 HG12 ILE   102      65.520  29.260  33.460  1.00  0.00           H  
ATOM   1645  CD  ILE   102      67.500  29.560  34.190  1.00  0.00           C  
ATOM   1646  HD1 ILE   102      67.230  28.980  35.100  1.00  0.00           H  
ATOM   1647  HD2 ILE   102      68.210  30.380  34.450  1.00  0.00           H  
ATOM   1648  HD3 ILE   102      67.860  28.870  33.400  1.00  0.00           H  
ATOM   1649  C   ILE   102      64.310  31.370  36.910  1.00  0.00           C  
ATOM   1650  O   ILE   102      65.000  31.810  37.810  1.00  0.00           O  
ATOM   1651  N   MET   103      63.040  31.830  36.780  1.00  0.00           N  
ATOM   1652  HN  MET   103      62.480  31.580  35.990  1.00  0.00           H  
ATOM   1653  CA  MET   103      62.320  32.770  37.670  1.00  0.00           C  
ATOM   1654  HA  MET   103      63.000  33.580  37.900  1.00  0.00           H  
ATOM   1655  CB  MET   103      61.050  33.310  36.970  1.00  0.00           C  
ATOM   1656  HB1 MET   103      60.520  32.440  36.530  1.00  0.00           H  
ATOM   1657  HB2 MET   103      61.340  33.920  36.090  1.00  0.00           H  
ATOM   1658  CG  MET   103      60.120  34.130  37.930  1.00  0.00           C  
ATOM   1659  HG1 MET   103      60.720  34.870  38.500  1.00  0.00           H  
ATOM   1660  HG2 MET   103      59.540  33.590  38.710  1.00  0.00           H  
ATOM   1661  SD  MET   103      59.010  35.300  36.890  1.00  0.00           S  
ATOM   1662  CE  MET   103      58.000  35.720  38.350  1.00  0.00           C  
ATOM   1663  HE1 MET   103      57.420  36.650  38.190  1.00  0.00           H  
ATOM   1664  HE2 MET   103      58.740  35.860  39.160  1.00  0.00           H  
ATOM   1665  HE3 MET   103      57.290  34.920  38.640  1.00  0.00           H  
ATOM   1666  C   MET   103      62.180  32.310  39.080  1.00  0.00           C  
ATOM   1667  O   MET   103      62.510  33.050  39.970  1.00  0.00           O  
ATOM   1668  N   ILE   104      61.640  31.130  39.350  1.00  0.00           N  
ATOM   1669  HN  ILE   104      61.160  30.730  38.570  1.00  0.00           H  
ATOM   1670  CA  ILE   104      61.710  30.470  40.650  1.00  0.00           C  
ATOM   1671  HA  ILE   104      61.260  31.220  41.290  1.00  0.00           H  
ATOM   1672  CB  ILE   104      60.810  29.230  40.760  1.00  0.00           C  
ATOM   1673  HB  ILE   104      59.810  29.530  40.390  1.00  0.00           H  
ATOM   1674  CG2 ILE   104      61.380  28.090  39.890  1.00  0.00           C  
ATOM   1675 HG21 ILE   104      62.190  27.600  40.480  1.00  0.00           H  
ATOM   1676 HG22 ILE   104      61.900  28.390  38.960  1.00  0.00           H  
ATOM   1677 HG23 ILE   104      60.640  27.270  39.740  1.00  0.00           H  
ATOM   1678  CG1 ILE   104      60.510  28.810  42.190  1.00  0.00           C  
ATOM   1679 HG11 ILE   104      61.410  28.240  42.510  1.00  0.00           H  
ATOM   1680 HG12 ILE   104      59.620  28.140  42.190  1.00  0.00           H  
ATOM   1681  CD  ILE   104      60.180  29.960  43.200  1.00  0.00           C  
ATOM   1682  HD1 ILE   104      59.280  30.540  42.890  1.00  0.00           H  
ATOM   1683  HD2 ILE   104      61.030  30.660  43.300  1.00  0.00           H  
ATOM   1684  HD3 ILE   104      59.970  29.460  44.170  1.00  0.00           H  
ATOM   1685  C   ILE   104      63.170  30.170  41.120  1.00  0.00           C  
ATOM   1686  O   ILE   104      63.520  30.320  42.270  1.00  0.00           O  
ATOM   1687  N   SER   105      64.160  29.830  40.220  1.00  0.00           N  
ATOM   1688  HN  SER   105      63.980  29.570  39.270  1.00  0.00           H  
ATOM   1689  CA  SER   105      65.540  29.730  40.640  1.00  0.00           C  
ATOM   1690  HA  SER   105      65.510  29.080  41.500  1.00  0.00           H  
ATOM   1691  CB  SER   105      66.510  29.010  39.540  1.00  0.00           C  
ATOM   1692  HB1 SER   105      67.500  28.860  40.040  1.00  0.00           H  
ATOM   1693  HB2 SER   105      66.670  29.730  38.720  1.00  0.00           H  
ATOM   1694  OG  SER   105      66.020  27.760  39.050  1.00  0.00           O  
ATOM   1695  HG1 SER   105      65.510  28.060  38.300  1.00  0.00           H  
ATOM   1696  C   SER   105      66.170  30.950  41.100  1.00  0.00           C  
ATOM   1697  O   SER   105      66.980  30.900  42.000  1.00  0.00           O  
ATOM   1698  N   VAL   106      65.850  32.150  40.520  1.00  0.00           N  
ATOM   1699  HN  VAL   106      65.340  32.050  39.680  1.00  0.00           H  
ATOM   1700  CA  VAL   106      66.390  33.400  40.990  1.00  0.00           C  
ATOM   1701  HA  VAL   106      67.430  33.210  41.180  1.00  0.00           H  
ATOM   1702  CB  VAL   106      66.200  34.630  40.070  1.00  0.00           C  
ATOM   1703  HB  VAL   106      65.280  34.500  39.460  1.00  0.00           H  
ATOM   1704  CG1 VAL   106      66.130  36.040  40.780  1.00  0.00           C  
ATOM   1705 HG11 VAL   106      65.130  36.120  41.250  1.00  0.00           H  
ATOM   1706 HG12 VAL   106      66.160  36.740  39.920  1.00  0.00           H  
ATOM   1707 HG13 VAL   106      66.990  36.240  41.440  1.00  0.00           H  
ATOM   1708  CG2 VAL   106      67.370  34.560  39.130  1.00  0.00           C  
ATOM   1709 HG21 VAL   106      67.380  33.530  38.700  1.00  0.00           H  
ATOM   1710 HG22 VAL   106      68.370  34.650  39.600  1.00  0.00           H  
ATOM   1711 HG23 VAL   106      67.320  35.330  38.340  1.00  0.00           H  
ATOM   1712  C   VAL   106      65.860  33.740  42.380  1.00  0.00           C  
ATOM   1713  O   VAL   106      66.630  34.220  43.200  1.00  0.00           O  
ATOM   1714  N   ILE   107      64.590  33.490  42.570  1.00  0.00           N  
ATOM   1715  HN  ILE   107      64.080  33.050  41.830  1.00  0.00           H  
ATOM   1716  CA  ILE   107      63.860  33.680  43.830  1.00  0.00           C  
ATOM   1717  HA  ILE   107      64.100  34.700  44.100  1.00  0.00           H  
ATOM   1718  CB  ILE   107      62.320  33.620  43.590  1.00  0.00           C  
ATOM   1719  HB  ILE   107      62.190  32.680  43.010  1.00  0.00           H  
ATOM   1720  CG2 ILE   107      61.560  33.600  44.970  1.00  0.00           C  
ATOM   1721 HG21 ILE   107      60.460  33.520  44.810  1.00  0.00           H  
ATOM   1722 HG22 ILE   107      61.770  34.530  45.550  1.00  0.00           H  
ATOM   1723 HG23 ILE   107      61.860  32.770  45.650  1.00  0.00           H  
ATOM   1724  CG1 ILE   107      61.770  34.830  42.720  1.00  0.00           C  
ATOM   1725 HG11 ILE   107      62.480  35.020  41.880  1.00  0.00           H  
ATOM   1726 HG12 ILE   107      61.820  35.790  43.270  1.00  0.00           H  
ATOM   1727  CD  ILE   107      60.450  34.630  42.010  1.00  0.00           C  
ATOM   1728  HD1 ILE   107      60.460  35.410  41.220  1.00  0.00           H  
ATOM   1729  HD2 ILE   107      59.560  34.660  42.670  1.00  0.00           H  
ATOM   1730  HD3 ILE   107      60.520  33.750  41.330  1.00  0.00           H  
ATOM   1731  C   ILE   107      64.350  32.670  44.950  1.00  0.00           C  
ATOM   1732  O   ILE   107      64.300  32.990  46.140  1.00  0.00           O  
ATOM   1733  N   VAL   108      64.690  31.420  44.610  1.00  0.00           N  
ATOM   1734  HN  VAL   108      64.400  30.990  43.760  1.00  0.00           H  
ATOM   1735  CA  VAL   108      65.330  30.410  45.530  1.00  0.00           C  
ATOM   1736  HA  VAL   108      64.760  30.450  46.450  1.00  0.00           H  
ATOM   1737  CB  VAL   108      65.280  28.950  44.990  1.00  0.00           C  
ATOM   1738  HB  VAL   108      65.690  28.930  43.950  1.00  0.00           H  
ATOM   1739  CG1 VAL   108      66.170  27.980  45.790  1.00  0.00           C  
ATOM   1740 HG11 VAL   108      66.030  28.120  46.890  1.00  0.00           H  
ATOM   1741 HG12 VAL   108      67.170  28.200  45.370  1.00  0.00           H  
ATOM   1742 HG13 VAL   108      65.890  26.920  45.610  1.00  0.00           H  
ATOM   1743  CG2 VAL   108      63.840  28.590  45.150  1.00  0.00           C  
ATOM   1744 HG21 VAL   108      63.660  27.500  45.110  1.00  0.00           H  
ATOM   1745 HG22 VAL   108      63.210  29.080  44.380  1.00  0.00           H  
ATOM   1746 HG23 VAL   108      63.470  28.800  46.180  1.00  0.00           H  
ATOM   1747  C   VAL   108      66.720  30.900  45.950  1.00  0.00           C  
ATOM   1748  O   VAL   108      66.970  30.970  47.110  1.00  0.00           O  
ATOM   1749  N   VAL   109      67.610  31.320  44.940  1.00  0.00           N  
ATOM   1750  HN  VAL   109      67.190  31.330  44.030  1.00  0.00           H  
ATOM   1751  CA  VAL   109      68.930  31.870  45.270  1.00  0.00           C  
ATOM   1752  HA  VAL   109      69.490  31.190  45.890  1.00  0.00           H  
ATOM   1753  CB  VAL   109      69.730  32.200  44.040  1.00  0.00           C  
ATOM   1754  HB  VAL   109      69.150  32.710  43.250  1.00  0.00           H  
ATOM   1755  CG1 VAL   109      70.970  32.950  44.360  1.00  0.00           C  
ATOM   1756 HG11 VAL   109      71.550  32.550  45.220  1.00  0.00           H  
ATOM   1757 HG12 VAL   109      70.730  34.020  44.510  1.00  0.00           H  
ATOM   1758 HG13 VAL   109      71.640  32.930  43.470  1.00  0.00           H  
ATOM   1759  CG2 VAL   109      70.120  30.820  43.370  1.00  0.00           C  
ATOM   1760 HG21 VAL   109      69.240  30.260  42.980  1.00  0.00           H  
ATOM   1761 HG22 VAL   109      70.580  30.090  44.070  1.00  0.00           H  
ATOM   1762 HG23 VAL   109      70.960  31.010  42.670  1.00  0.00           H  
ATOM   1763  C   VAL   109      68.780  33.140  46.190  1.00  0.00           C  
ATOM   1764  O   VAL   109      69.500  33.190  47.240  1.00  0.00           O  
ATOM   1765  N   MET   110      67.870  34.050  45.790  1.00  0.00           N  
ATOM   1766  HN  MET   110      67.330  33.950  44.960  1.00  0.00           H  
ATOM   1767  CA  MET   110      67.720  35.310  46.490  1.00  0.00           C  
ATOM   1768  HA  MET   110      68.720  35.690  46.630  1.00  0.00           H  
ATOM   1769  CB  MET   110      66.970  36.320  45.640  1.00  0.00           C  
ATOM   1770  HB1 MET   110      66.760  37.220  46.260  1.00  0.00           H  
ATOM   1771  HB2 MET   110      66.060  35.870  45.200  1.00  0.00           H  
ATOM   1772  CG  MET   110      67.790  36.730  44.440  1.00  0.00           C  
ATOM   1773  HG1 MET   110      67.240  37.260  43.630  1.00  0.00           H  
ATOM   1774  HG2 MET   110      68.190  35.830  43.920  1.00  0.00           H  
ATOM   1775  SD  MET   110      69.270  37.850  44.760  1.00  0.00           S  
ATOM   1776  CE  MET   110      70.340  37.230  43.400  1.00  0.00           C  
ATOM   1777  HE1 MET   110      69.800  37.170  42.430  1.00  0.00           H  
ATOM   1778  HE2 MET   110      70.670  36.180  43.520  1.00  0.00           H  
ATOM   1779  HE3 MET   110      71.230  37.890  43.380  1.00  0.00           H  
ATOM   1780  C   MET   110      67.190  35.120  47.960  1.00  0.00           C  
ATOM   1781  O   MET   110      67.800  35.730  48.840  1.00  0.00           O  
ATOM   1782  N   THR   111      66.180  34.280  48.160  1.00  0.00           N  
ATOM   1783  HN  THR   111      65.530  33.960  47.470  1.00  0.00           H  
ATOM   1784  CA  THR   111      65.650  33.950  49.500  1.00  0.00           C  
ATOM   1785  HA  THR   111      65.300  34.860  49.960  1.00  0.00           H  
ATOM   1786  CB  THR   111      64.560  32.860  49.470  1.00  0.00           C  
ATOM   1787  HB  THR   111      64.930  31.960  48.940  1.00  0.00           H  
ATOM   1788  OG1 THR   111      63.520  33.390  48.680  1.00  0.00           O  
ATOM   1789  HG1 THR   111      63.830  33.340  47.770  1.00  0.00           H  
ATOM   1790  CG2 THR   111      63.980  32.520  50.800  1.00  0.00           C  
ATOM   1791 HG21 THR   111      63.800  33.470  51.350  1.00  0.00           H  
ATOM   1792 HG22 THR   111      64.640  31.910  51.460  1.00  0.00           H  
ATOM   1793 HG23 THR   111      63.000  32.020  50.650  1.00  0.00           H  
ATOM   1794  C   THR   111      66.710  33.380  50.340  1.00  0.00           C  
ATOM   1795  O   THR   111      66.900  33.780  51.460  1.00  0.00           O  
ATOM   1796  N   ILE   112      67.450  32.400  49.810  1.00  0.00           N  
ATOM   1797  HN  ILE   112      67.340  32.220  48.830  1.00  0.00           H  
ATOM   1798  CA  ILE   112      68.620  31.840  50.450  1.00  0.00           C  
ATOM   1799  HA  ILE   112      68.180  31.440  51.350  1.00  0.00           H  
ATOM   1800  CB  ILE   112      69.090  30.600  49.720  1.00  0.00           C  
ATOM   1801  HB  ILE   112      69.360  30.910  48.690  1.00  0.00           H  
ATOM   1802  CG2 ILE   112      70.490  30.170  50.290  1.00  0.00           C  
ATOM   1803 HG21 ILE   112      70.460  30.050  51.390  1.00  0.00           H  
ATOM   1804 HG22 ILE   112      71.300  30.900  50.060  1.00  0.00           H  
ATOM   1805 HG23 ILE   112      70.710  29.160  49.890  1.00  0.00           H  
ATOM   1806  CG1 ILE   112      68.080  29.460  49.650  1.00  0.00           C  
ATOM   1807 HG11 ILE   112      67.110  29.880  49.310  1.00  0.00           H  
ATOM   1808 HG12 ILE   112      67.980  28.970  50.650  1.00  0.00           H  
ATOM   1809  CD  ILE   112      68.570  28.320  48.690  1.00  0.00           C  
ATOM   1810  HD1 ILE   112      69.430  27.740  49.090  1.00  0.00           H  
ATOM   1811  HD2 ILE   112      68.970  28.700  47.730  1.00  0.00           H  
ATOM   1812  HD3 ILE   112      67.720  27.650  48.450  1.00  0.00           H  
ATOM   1813  C   ILE   112      69.700  32.810  50.790  1.00  0.00           C  
ATOM   1814  O   ILE   112      70.130  32.850  51.930  1.00  0.00           O  
ATOM   1815  N   LEU   113      70.010  33.730  49.870  1.00  0.00           N  
ATOM   1816  HN  LEU   113      69.770  33.550  48.920  1.00  0.00           H  
ATOM   1817  CA  LEU   113      70.920  34.850  50.090  1.00  0.00           C  
ATOM   1818  HA  LEU   113      71.890  34.520  50.430  1.00  0.00           H  
ATOM   1819  CB  LEU   113      71.130  35.610  48.660  1.00  0.00           C  
ATOM   1820  HB1 LEU   113      70.170  36.020  48.280  1.00  0.00           H  
ATOM   1821  HB2 LEU   113      71.500  34.950  47.850  1.00  0.00           H  
ATOM   1822  CG  LEU   113      72.040  36.890  48.750  1.00  0.00           C  
ATOM   1823  HG  LEU   113      71.740  37.710  49.440  1.00  0.00           H  
ATOM   1824  CD1 LEU   113      73.420  36.470  49.360  1.00  0.00           C  
ATOM   1825 HD11 LEU   113      74.130  37.300  49.190  1.00  0.00           H  
ATOM   1826 HD12 LEU   113      73.670  35.540  48.810  1.00  0.00           H  
ATOM   1827 HD13 LEU   113      73.270  36.120  50.400  1.00  0.00           H  
ATOM   1828  CD2 LEU   113      71.950  37.600  47.390  1.00  0.00           C  
ATOM   1829 HD21 LEU   113      72.790  38.320  47.320  1.00  0.00           H  
ATOM   1830 HD22 LEU   113      71.000  38.170  47.360  1.00  0.00           H  
ATOM   1831 HD23 LEU   113      71.990  36.940  46.490  1.00  0.00           H  
ATOM   1832  C   LEU   113      70.480  35.730  51.240  1.00  0.00           C  
ATOM   1833  O   LEU   113      71.240  36.060  52.160  1.00  0.00           O  
ATOM   1834  N   LEU   114      69.230  36.140  51.190  1.00  0.00           N  
ATOM   1835  HN  LEU   114      68.690  35.870  50.400  1.00  0.00           H  
ATOM   1836  CA  LEU   114      68.680  37.040  52.200  1.00  0.00           C  
ATOM   1837  HA  LEU   114      69.230  37.970  52.160  1.00  0.00           H  
ATOM   1838  CB  LEU   114      67.240  37.330  51.760  1.00  0.00           C  
ATOM   1839  HB1 LEU   114      66.720  36.370  51.570  1.00  0.00           H  
ATOM   1840  HB2 LEU   114      67.210  37.870  50.790  1.00  0.00           H  
ATOM   1841  CG  LEU   114      66.440  38.070  52.820  1.00  0.00           C  
ATOM   1842  HG  LEU   114      66.360  37.440  53.730  1.00  0.00           H  
ATOM   1843  CD1 LEU   114      66.880  39.470  53.210  1.00  0.00           C  
ATOM   1844 HD11 LEU   114      66.640  40.110  52.320  1.00  0.00           H  
ATOM   1845 HD12 LEU   114      67.970  39.510  53.380  1.00  0.00           H  
ATOM   1846 HD13 LEU   114      66.360  39.940  54.070  1.00  0.00           H  
ATOM   1847  CD2 LEU   114      64.960  38.100  52.380  1.00  0.00           C  
ATOM   1848 HD21 LEU   114      64.420  38.630  53.190  1.00  0.00           H  
ATOM   1849 HD22 LEU   114      64.560  37.070  52.260  1.00  0.00           H  
ATOM   1850 HD23 LEU   114      64.790  38.670  51.440  1.00  0.00           H  
ATOM   1851  C   LEU   114      68.810  36.570  53.600  1.00  0.00           C  
ATOM   1852  O   LEU   114      69.080  37.350  54.460  1.00  0.00           O  
ATOM   1853  N   VAL   115      68.640  35.280  53.810  1.00  0.00           N  
ATOM   1854  HN  VAL   115      68.360  34.700  53.050  1.00  0.00           H  
ATOM   1855  CA  VAL   115      68.800  34.640  55.130  1.00  0.00           C  
ATOM   1856  HA  VAL   115      68.180  35.180  55.830  1.00  0.00           H  
ATOM   1857  CB  VAL   115      68.240  33.210  55.280  1.00  0.00           C  
ATOM   1858  HB  VAL   115      68.860  32.480  54.710  1.00  0.00           H  
ATOM   1859  CG1 VAL   115      68.100  32.720  56.760  1.00  0.00           C  
ATOM   1860 HG11 VAL   115      67.450  33.430  57.310  1.00  0.00           H  
ATOM   1861 HG12 VAL   115      69.090  32.750  57.270  1.00  0.00           H  
ATOM   1862 HG13 VAL   115      67.630  31.710  56.780  1.00  0.00           H  
ATOM   1863  CG2 VAL   115      66.790  33.080  54.740  1.00  0.00           C  
ATOM   1864 HG21 VAL   115      66.110  33.720  55.340  1.00  0.00           H  
ATOM   1865 HG22 VAL   115      66.400  32.050  54.760  1.00  0.00           H  
ATOM   1866 HG23 VAL   115      66.720  33.450  53.690  1.00  0.00           H  
ATOM   1867  C   VAL   115      70.240  34.610  55.640  1.00  0.00           C  
ATOM   1868  O   VAL   115      70.560  34.870  56.790  1.00  0.00           O  
ATOM   1869  N   VAL   116      71.200  34.270  54.730  1.00  0.00           N  
ATOM   1870  HN  VAL   116      70.920  33.920  53.840  1.00  0.00           H  
ATOM   1871  CA  VAL   116      72.640  34.430  54.900  1.00  0.00           C  
ATOM   1872  HA  VAL   116      72.890  33.910  55.820  1.00  0.00           H  
ATOM   1873  CB  VAL   116      73.390  33.960  53.710  1.00  0.00           C  
ATOM   1874  HB  VAL   116      72.850  34.430  52.860  1.00  0.00           H  
ATOM   1875  CG1 VAL   116      74.900  34.360  53.680  1.00  0.00           C  
ATOM   1876 HG11 VAL   116      75.290  34.310  52.640  1.00  0.00           H  
ATOM   1877 HG12 VAL   116      75.550  33.680  54.280  1.00  0.00           H  
ATOM   1878 HG13 VAL   116      75.150  35.340  54.130  1.00  0.00           H  
ATOM   1879  CG2 VAL   116      73.220  32.440  53.640  1.00  0.00           C  
ATOM   1880 HG21 VAL   116      73.500  32.040  52.640  1.00  0.00           H  
ATOM   1881 HG22 VAL   116      72.210  32.060  53.870  1.00  0.00           H  
ATOM   1882 HG23 VAL   116      73.910  31.970  54.360  1.00  0.00           H  
ATOM   1883  C   VAL   116      72.990  35.800  55.230  1.00  0.00           C  
ATOM   1884  O   VAL   116      73.720  36.010  56.180  1.00  0.00           O  
ATOM   1885  N   LEU   117      72.530  36.890  54.550  1.00  0.00           N  
ATOM   1886  HN  LEU   117      71.930  36.770  53.760  1.00  0.00           H  
ATOM   1887  CA  LEU   117      72.880  38.250  54.960  1.00  0.00           C  
ATOM   1888  HA  LEU   117      73.960  38.340  55.070  1.00  0.00           H  
ATOM   1889  CB  LEU   117      72.280  39.260  53.980  1.00  0.00           C  
ATOM   1890  HB1 LEU   117      72.570  40.280  54.300  1.00  0.00           H  
ATOM   1891  HB2 LEU   117      71.180  39.300  54.120  1.00  0.00           H  
ATOM   1892  CG  LEU   117      72.610  39.240  52.470  1.00  0.00           C  
ATOM   1893  HG  LEU   117      72.300  38.280  52.000  1.00  0.00           H  
ATOM   1894  CD1 LEU   117      71.770  40.320  51.780  1.00  0.00           C  
ATOM   1895 HD11 LEU   117      72.020  41.320  52.210  1.00  0.00           H  
ATOM   1896 HD12 LEU   117      70.680  40.140  51.760  1.00  0.00           H  
ATOM   1897 HD13 LEU   117      72.040  40.340  50.700  1.00  0.00           H  
ATOM   1898  CD2 LEU   117      74.120  39.400  52.110  1.00  0.00           C  
ATOM   1899 HD21 LEU   117      74.310  39.340  51.020  1.00  0.00           H  
ATOM   1900 HD22 LEU   117      74.800  38.660  52.590  1.00  0.00           H  
ATOM   1901 HD23 LEU   117      74.380  40.390  52.530  1.00  0.00           H  
ATOM   1902  C   LEU   117      72.440  38.540  56.440  1.00  0.00           C  
ATOM   1903  O   LEU   117      73.230  39.190  57.150  1.00  0.00           O  
ATOM   1904  N   TYR   118      71.250  38.090  56.920  1.00  0.00           N  
ATOM   1905  HN  TYR   118      70.540  37.760  56.300  1.00  0.00           H  
ATOM   1906  CA  TYR   118      70.950  38.190  58.340  1.00  0.00           C  
ATOM   1907  HA  TYR   118      71.200  39.210  58.590  1.00  0.00           H  
ATOM   1908  CB  TYR   118      69.420  37.890  58.590  1.00  0.00           C  
ATOM   1909  HB1 TYR   118      69.120  37.590  59.620  1.00  0.00           H  
ATOM   1910  HB2 TYR   118      69.200  36.990  57.980  1.00  0.00           H  
ATOM   1911  CG  TYR   118      68.560  39.060  58.210  1.00  0.00           C  
ATOM   1912  CD1 TYR   118      68.760  40.290  58.960  1.00  0.00           C  
ATOM   1913  HD1 TYR   118      69.600  40.210  59.640  1.00  0.00           H  
ATOM   1914  CE1 TYR   118      67.830  41.370  58.880  1.00  0.00           C  
ATOM   1915  HE1 TYR   118      67.830  42.130  59.650  1.00  0.00           H  
ATOM   1916  CZ  TYR   118      66.840  41.340  57.860  1.00  0.00           C  
ATOM   1917  OH  TYR   118      65.980  42.410  57.640  1.00  0.00           O  
ATOM   1918  HH  TYR   118      66.260  43.170  58.140  1.00  0.00           H  
ATOM   1919  CD2 TYR   118      67.420  39.090  57.330  1.00  0.00           C  
ATOM   1920  HD2 TYR   118      67.280  38.200  56.740  1.00  0.00           H  
ATOM   1921  CE2 TYR   118      66.650  40.200  57.060  1.00  0.00           C  
ATOM   1922  HE2 TYR   118      65.960  40.120  56.220  1.00  0.00           H  
ATOM   1923  C   TYR   118      71.700  37.190  59.310  1.00  0.00           C  
ATOM   1924  O   TYR   118      71.860  37.530  60.480  1.00  0.00           O  
ATOM   1925  N   LYS   119      72.250  36.030  58.790  1.00  0.00           N  
ATOM   1926  HN  LYS   119      72.110  35.740  57.850  1.00  0.00           H  
ATOM   1927  CA  LYS   119      72.970  35.070  59.620  1.00  0.00           C  
ATOM   1928  HA  LYS   119      72.490  34.910  60.570  1.00  0.00           H  
ATOM   1929  CB  LYS   119      73.070  33.770  58.990  1.00  0.00           C  
ATOM   1930  HB1 LYS   119      73.280  33.850  57.900  1.00  0.00           H  
ATOM   1931  HB2 LYS   119      72.070  33.280  58.940  1.00  0.00           H  
ATOM   1932  CG  LYS   119      74.100  32.740  59.590  1.00  0.00           C  
ATOM   1933  HG1 LYS   119      75.150  33.130  59.570  1.00  0.00           H  
ATOM   1934  HG2 LYS   119      74.350  31.810  59.030  1.00  0.00           H  
ATOM   1935  CD  LYS   119      73.760  32.180  61.000  1.00  0.00           C  
ATOM   1936  HD1 LYS   119      72.810  31.630  60.810  1.00  0.00           H  
ATOM   1937  HD2 LYS   119      73.520  32.990  61.710  1.00  0.00           H  
ATOM   1938  CE  LYS   119      74.890  31.220  61.350  1.00  0.00           C  
ATOM   1939  HE1 LYS   119      75.870  31.740  61.230  1.00  0.00           H  
ATOM   1940  HE2 LYS   119      74.950  30.280  60.760  1.00  0.00           H  
ATOM   1941  NZ  LYS   119      74.580  30.780  62.710  1.00  0.00           N  
ATOM   1942  HZ1 LYS   119      73.660  30.290  62.730  1.00  0.00           H  
ATOM   1943  HZ2 LYS   119      74.660  31.630  63.300  1.00  0.00           H  
ATOM   1944  HZ3 LYS   119      75.250  30.060  63.050  1.00  0.00           H  
ATOM   1945  C   LYS   119      74.360  35.540  60.000  1.00  0.00           C  
ATOM   1946  O   LYS   119      74.870  35.300  61.110  1.00  0.00           O  
ATOM   1947  N   TYR   120      74.940  36.350  59.120  1.00  0.00           N  
ATOM   1948  HN  TYR   120      74.340  36.540  58.340  1.00  0.00           H  
ATOM   1949  CA  TYR   120      76.240  36.880  59.260  1.00  0.00           C  
ATOM   1950  HA  TYR   120      76.800  36.430  60.070  1.00  0.00           H  
ATOM   1951  CB  TYR   120      77.060  36.370  58.050  1.00  0.00           C  
ATOM   1952  HB1 TYR   120      78.090  36.770  58.140  1.00  0.00           H  
ATOM   1953  HB2 TYR   120      76.500  36.830  57.200  1.00  0.00           H  
ATOM   1954  CG  TYR   120      77.100  34.940  58.010  1.00  0.00           C  
ATOM   1955  CD1 TYR   120      76.370  34.290  56.960  1.00  0.00           C  
ATOM   1956  HD1 TYR   120      75.840  35.040  56.390  1.00  0.00           H  
ATOM   1957  CE1 TYR   120      76.330  32.870  56.870  1.00  0.00           C  
ATOM   1958  HE1 TYR   120      75.650  32.340  56.220  1.00  0.00           H  
ATOM   1959  CZ  TYR   120      77.080  32.120  57.850  1.00  0.00           C  
ATOM   1960  OH  TYR   120      77.040  30.670  57.810  1.00  0.00           O  
ATOM   1961  HH  TYR   120      77.460  30.290  58.580  1.00  0.00           H  
ATOM   1962  CD2 TYR   120      77.860  34.210  58.900  1.00  0.00           C  
ATOM   1963  HD2 TYR   120      78.510  34.720  59.600  1.00  0.00           H  
ATOM   1964  CE2 TYR   120      77.820  32.790  58.820  1.00  0.00           C  
ATOM   1965  HE2 TYR   120      78.530  32.220  59.410  1.00  0.00           H  
ATOM   1966  C   TYR   120      76.200  38.410  59.490  1.00  0.00           C  
ATOM   1967  O   TYR   120      77.210  39.020  59.560  1.00  0.00           O  
ATOM   1968  N   ARG   121      75.010  38.920  59.750  1.00  0.00           N  
ATOM   1969  HN  ARG   121      74.240  38.290  59.760  1.00  0.00           H  
ATOM   1970  CA  ARG   121      74.820  40.280  60.150  1.00  0.00           C  
ATOM   1971  HA  ARG   121      73.760  40.360  60.350  1.00  0.00           H  
ATOM   1972  CB  ARG   121      75.530  40.560  61.490  1.00  0.00           C  
ATOM   1973  HB1 ARG   121      75.270  41.540  61.940  1.00  0.00           H  
ATOM   1974  HB2 ARG   121      76.630  40.590  61.360  1.00  0.00           H  
ATOM   1975  CG  ARG   121      75.140  39.620  62.590  1.00  0.00           C  
ATOM   1976  HG1 ARG   121      75.590  40.090  63.500  1.00  0.00           H  
ATOM   1977  HG2 ARG   121      75.750  38.710  62.410  1.00  0.00           H  
ATOM   1978  CD  ARG   121      73.650  39.410  62.840  1.00  0.00           C  
ATOM   1979  HD1 ARG   121      73.030  39.060  61.990  1.00  0.00           H  
ATOM   1980  HD2 ARG   121      73.130  40.300  63.270  1.00  0.00           H  
ATOM   1981  NE  ARG   121      73.560  38.470  63.990  1.00  0.00           N  
ATOM   1982  HE  ARG   121      74.090  38.860  64.740  1.00  0.00           H  
ATOM   1983  CZ  ARG   121      73.020  37.310  64.070  1.00  0.00           C  
ATOM   1984  NH1 ARG   121      72.910  36.520  63.030  1.00  0.00           N  
ATOM   1985 HH11 ARG   121      72.650  36.970  62.180  1.00  0.00           H  
ATOM   1986 HH12 ARG   121      72.290  35.740  63.200  1.00  0.00           H  
ATOM   1987  NH2 ARG   121      72.620  36.890  65.260  1.00  0.00           N  
ATOM   1988 HH21 ARG   121      72.620  37.530  66.030  1.00  0.00           H  
ATOM   1989 HH22 ARG   121      72.660  35.900  65.380  1.00  0.00           H  
ATOM   1990  C   ARG   121      75.040  41.420  59.190  1.00  0.00           C  
ATOM   1991  O   ARG   121      75.270  42.520  59.600  1.00  0.00           O  
ATOM   1992  N   CYS   122      75.090  41.110  57.910  1.00  0.00           N  
ATOM   1993  HN  CYS   122      74.870  40.180  57.600  1.00  0.00           H  
ATOM   1994  CA  CYS   122      75.270  41.880  56.810  1.00  0.00           C  
ATOM   1995  HA  CYS   122      76.170  42.430  57.050  1.00  0.00           H  
ATOM   1996  CB  CYS   122      75.650  40.970  55.620  1.00  0.00           C  
ATOM   1997  HB1 CYS   122      76.110  41.690  54.910  1.00  0.00           H  
ATOM   1998  HB2 CYS   122      74.720  40.500  55.230  1.00  0.00           H  
ATOM   1999  SG  CYS   122      76.870  39.730  56.120  1.00  0.00           S  
ATOM   2000  HG1 CYS   122      77.820  40.650  56.220  1.00  0.00           H  
ATOM   2001  C   CYS   122      74.230  42.930  56.430  1.00  0.00           C  
ATOM   2002  O   CYS   122      73.690  42.970  55.320  1.00  0.00           O  
ATOM   2003  N   TYR   123      73.920  43.870  57.380  1.00  0.00           N  
ATOM   2004  HN  TYR   123      74.420  43.900  58.240  1.00  0.00           H  
ATOM   2005  CA  TYR   123      72.830  44.850  57.260  1.00  0.00           C  
ATOM   2006  HA  TYR   123      72.000  44.230  56.940  1.00  0.00           H  
ATOM   2007  CB  TYR   123      72.360  45.610  58.510  1.00  0.00           C  
ATOM   2008  HB1 TYR   123      71.480  46.280  58.380  1.00  0.00           H  
ATOM   2009  HB2 TYR   123      73.100  46.340  58.910  1.00  0.00           H  
ATOM   2010  CG  TYR   123      72.060  44.590  59.610  1.00  0.00           C  
ATOM   2011  CD1 TYR   123      72.880  44.510  60.790  1.00  0.00           C  
ATOM   2012  HD1 TYR   123      73.740  45.160  60.850  1.00  0.00           H  
ATOM   2013  CE1 TYR   123      72.580  43.700  61.870  1.00  0.00           C  
ATOM   2014  HE1 TYR   123      73.160  43.730  62.780  1.00  0.00           H  
ATOM   2015  CZ  TYR   123      71.460  42.880  61.780  1.00  0.00           C  
ATOM   2016  OH  TYR   123      71.050  42.080  62.930  1.00  0.00           O  
ATOM   2017  HH  TYR   123      71.530  42.340  63.720  1.00  0.00           H  
ATOM   2018  CD2 TYR   123      70.900  43.800  59.530  1.00  0.00           C  
ATOM   2019  HD2 TYR   123      70.140  43.970  58.780  1.00  0.00           H  
ATOM   2020  CE2 TYR   123      70.600  42.900  60.620  1.00  0.00           C  
ATOM   2021  HE2 TYR   123      69.710  42.320  60.820  1.00  0.00           H  
ATOM   2022  C   TYR   123      73.040  45.780  56.140  1.00  0.00           C  
ATOM   2023  O   TYR   123      72.070  46.130  55.440  1.00  0.00           O  
ATOM   2024  N   LYS   124      74.320  46.290  55.940  1.00  0.00           N  
ATOM   2025  HN  LYS   124      75.110  45.730  56.160  1.00  0.00           H  
ATOM   2026  CA  LYS   124      74.750  47.310  54.980  1.00  0.00           C  
ATOM   2027  HA  LYS   124      74.120  48.150  55.220  1.00  0.00           H  
ATOM   2028  CB  LYS   124      76.180  47.660  55.210  1.00  0.00           C  
ATOM   2029  HB1 LYS   124      76.380  48.570  54.620  1.00  0.00           H  
ATOM   2030  HB2 LYS   124      76.840  46.840  54.860  1.00  0.00           H  
ATOM   2031  CG  LYS   124      76.460  47.990  56.690  1.00  0.00           C  
ATOM   2032  HG1 LYS   124      76.030  47.260  57.420  1.00  0.00           H  
ATOM   2033  HG2 LYS   124      75.960  48.940  56.960  1.00  0.00           H  
ATOM   2034  CD  LYS   124      77.980  48.220  56.930  1.00  0.00           C  
ATOM   2035  HD1 LYS   124      78.370  48.840  56.100  1.00  0.00           H  
ATOM   2036  HD2 LYS   124      78.620  47.320  56.800  1.00  0.00           H  
ATOM   2037  CE  LYS   124      78.210  48.810  58.320  1.00  0.00           C  
ATOM   2038  HE1 LYS   124      77.450  48.680  59.110  1.00  0.00           H  
ATOM   2039  HE2 LYS   124      78.230  49.910  58.190  1.00  0.00           H  
ATOM   2040  NZ  LYS   124      79.460  48.380  58.910  1.00  0.00           N  
ATOM   2041  HZ1 LYS   124      79.470  47.340  58.870  1.00  0.00           H  
ATOM   2042  HZ2 LYS   124      79.520  48.780  59.870  1.00  0.00           H  
ATOM   2043  HZ3 LYS   124      80.240  48.770  58.340  1.00  0.00           H  
ATOM   2044  C   LYS   124      74.490  46.860  53.540  1.00  0.00           C  
ATOM   2045  O   LYS   124      74.210  47.640  52.590  1.00  0.00           O  
ATOM   2046  N   VAL   125      74.600  45.520  53.330  1.00  0.00           N  
ATOM   2047  HN  VAL   125      74.730  44.910  54.110  1.00  0.00           H  
ATOM   2048  CA  VAL   125      74.260  44.930  52.000  1.00  0.00           C  
ATOM   2049  HA  VAL   125      74.650  45.590  51.230  1.00  0.00           H  
ATOM   2050  CB  VAL   125      74.960  43.560  51.830  1.00  0.00           C  
ATOM   2051  HB  VAL   125      74.730  42.870  52.670  1.00  0.00           H  
ATOM   2052  CG1 VAL   125      74.380  42.910  50.530  1.00  0.00           C  
ATOM   2053 HG11 VAL   125      73.430  42.450  50.870  1.00  0.00           H  
ATOM   2054 HG12 VAL   125      75.000  42.050  50.200  1.00  0.00           H  
ATOM   2055 HG13 VAL   125      74.290  43.600  49.670  1.00  0.00           H  
ATOM   2056  CG2 VAL   125      76.460  43.690  51.670  1.00  0.00           C  
ATOM   2057 HG21 VAL   125      76.820  44.350  50.850  1.00  0.00           H  
ATOM   2058 HG22 VAL   125      76.990  42.740  51.490  1.00  0.00           H  
ATOM   2059 HG23 VAL   125      76.910  44.080  52.610  1.00  0.00           H  
ATOM   2060  C   VAL   125      72.820  44.910  51.740  1.00  0.00           C  
ATOM   2061  O   VAL   125      72.390  45.130  50.620  1.00  0.00           O  
ATOM   2062  N   ILE   126      71.900  44.640  52.730  1.00  0.00           N  
ATOM   2063  HN  ILE   126      72.260  44.370  53.620  1.00  0.00           H  
ATOM   2064  CA  ILE   126      70.480  44.740  52.670  1.00  0.00           C  
ATOM   2065  HA  ILE   126      70.250  44.220  51.760  1.00  0.00           H  
ATOM   2066  CB  ILE   126      69.730  44.090  53.880  1.00  0.00           C  
ATOM   2067  HB  ILE   126      69.880  44.630  54.830  1.00  0.00           H  
ATOM   2068  CG2 ILE   126      68.150  44.030  53.560  1.00  0.00           C  
ATOM   2069 HG21 ILE   126      68.010  43.530  52.570  1.00  0.00           H  
ATOM   2070 HG22 ILE   126      67.870  45.090  53.400  1.00  0.00           H  
ATOM   2071 HG23 ILE   126      67.540  43.660  54.410  1.00  0.00           H  
ATOM   2072  CG1 ILE   126      70.240  42.690  54.150  1.00  0.00           C  
ATOM   2073 HG11 ILE   126      71.330  42.750  54.390  1.00  0.00           H  
ATOM   2074 HG12 ILE   126      70.030  42.180  53.190  1.00  0.00           H  
ATOM   2075  CD  ILE   126      69.570  41.970  55.330  1.00  0.00           C  
ATOM   2076  HD1 ILE   126      69.690  42.560  56.260  1.00  0.00           H  
ATOM   2077  HD2 ILE   126      69.990  40.970  55.560  1.00  0.00           H  
ATOM   2078  HD3 ILE   126      68.480  41.770  55.260  1.00  0.00           H  
ATOM   2079  C   ILE   126      70.030  46.160  52.480  1.00  0.00           C  
ATOM   2080  O   ILE   126      69.280  46.510  51.580  1.00  0.00           O  
ATOM   2081  N   HSD   127      70.540  47.140  53.330  1.00  0.00           N  
ATOM   2082  HN  HSD   127      71.090  46.780  54.080  1.00  0.00           H  
ATOM   2083  CA  HSD   127      70.450  48.600  53.240  1.00  0.00           C  
ATOM   2084  HA  HSD   127      69.430  48.870  53.470  1.00  0.00           H  
ATOM   2085  CB  HSD   127      71.330  49.230  54.300  1.00  0.00           C  
ATOM   2086  HB1 HSD   127      71.420  50.330  54.220  1.00  0.00           H  
ATOM   2087  HB2 HSD   127      72.310  48.740  54.080  1.00  0.00           H  
ATOM   2088  ND1 HSD   127      71.770  49.690  56.680  1.00  0.00           N  
ATOM   2089  HD1 HSD   127      72.570  50.280  56.520  1.00  0.00           H  
ATOM   2090  CG  HSD   127      70.980  49.100  55.730  1.00  0.00           C  
ATOM   2091  CE1 HSD   127      71.280  49.370  57.840  1.00  0.00           C  
ATOM   2092  HE1 HSD   127      71.700  49.550  58.830  1.00  0.00           H  
ATOM   2093  NE2 HSD   127      70.200  48.540  57.740  1.00  0.00           N  
ATOM   2094  CD2 HSD   127      70.010  48.350  56.350  1.00  0.00           C  
ATOM   2095  HD2 HSD   127      69.180  47.790  55.940  1.00  0.00           H  
ATOM   2096  C   HSD   127      70.790  49.060  51.800  1.00  0.00           C  
ATOM   2097  O   HSD   127      70.100  49.830  51.240  1.00  0.00           O  
ATOM   2098  N   ALA   128      71.860  48.590  51.200  1.00  0.00           N  
ATOM   2099  HN  ALA   128      72.540  48.070  51.710  1.00  0.00           H  
ATOM   2100  CA  ALA   128      72.130  48.830  49.810  1.00  0.00           C  
ATOM   2101  HA  ALA   128      72.210  49.880  49.600  1.00  0.00           H  
ATOM   2102  CB  ALA   128      73.430  48.180  49.450  1.00  0.00           C  
ATOM   2103  HB1 ALA   128      74.280  48.370  50.150  1.00  0.00           H  
ATOM   2104  HB2 ALA   128      73.690  48.600  48.460  1.00  0.00           H  
ATOM   2105  HB3 ALA   128      73.260  47.090  49.380  1.00  0.00           H  
ATOM   2106  C   ALA   128      71.120  48.330  48.800  1.00  0.00           C  
ATOM   2107  O   ALA   128      70.660  48.970  47.840  1.00  0.00           O  
ATOM   2108  N   TRP   129      70.660  47.020  48.970  1.00  0.00           N  
ATOM   2109  HN  TRP   129      70.920  46.500  49.780  1.00  0.00           H  
ATOM   2110  CA  TRP   129      69.770  46.290  48.110  1.00  0.00           C  
ATOM   2111  HA  TRP   129      70.150  46.390  47.110  1.00  0.00           H  
ATOM   2112  CB  TRP   129      69.730  44.790  48.610  1.00  0.00           C  
ATOM   2113  HB1 TRP   129      69.170  44.870  49.560  1.00  0.00           H  
ATOM   2114  HB2 TRP   129      70.750  44.480  48.920  1.00  0.00           H  
ATOM   2115  CG  TRP   129      69.150  43.780  47.670  1.00  0.00           C  
ATOM   2116  CD1 TRP   129      68.570  43.960  46.460  1.00  0.00           C  
ATOM   2117  HD1 TRP   129      68.480  44.880  45.900  1.00  0.00           H  
ATOM   2118  NE1 TRP   129      68.040  42.730  46.110  1.00  0.00           N  
ATOM   2119  HE1 TRP   129      67.650  42.510  45.240  1.00  0.00           H  
ATOM   2120  CE2 TRP   129      68.340  41.760  47.020  1.00  0.00           C  
ATOM   2121  CD2 TRP   129      69.120  42.360  47.950  1.00  0.00           C  
ATOM   2122  CE3 TRP   129      69.630  41.590  48.990  1.00  0.00           C  
ATOM   2123  HE3 TRP   129      70.020  42.040  49.880  1.00  0.00           H  
ATOM   2124  CZ3 TRP   129      69.380  40.240  49.000  1.00  0.00           C  
ATOM   2125  HZ3 TRP   129      69.720  39.670  49.850  1.00  0.00           H  
ATOM   2126  CZ2 TRP   129      67.920  40.440  47.120  1.00  0.00           C  
ATOM   2127  HZ2 TRP   129      67.280  40.070  46.340  1.00  0.00           H  
ATOM   2128  CH2 TRP   129      68.500  39.650  48.080  1.00  0.00           C  
ATOM   2129  HH2 TRP   129      68.100  38.650  48.150  1.00  0.00           H  
ATOM   2130  C   TRP   129      68.400  46.980  48.120  1.00  0.00           C  
ATOM   2131  O   TRP   129      67.750  47.210  47.110  1.00  0.00           O  
ATOM   2132  N   LEU   130      67.890  47.390  49.290  1.00  0.00           N  
ATOM   2133  HN  LEU   130      68.390  47.350  50.150  1.00  0.00           H  
ATOM   2134  CA  LEU   130      66.700  48.170  49.480  1.00  0.00           C  
ATOM   2135  HA  LEU   130      65.890  47.620  49.030  1.00  0.00           H  
ATOM   2136  CB  LEU   130      66.380  48.380  50.980  1.00  0.00           C  
ATOM   2137  HB1 LEU   130      65.390  48.860  51.120  1.00  0.00           H  
ATOM   2138  HB2 LEU   130      67.140  49.100  51.350  1.00  0.00           H  
ATOM   2139  CG  LEU   130      66.160  47.140  51.870  1.00  0.00           C  
ATOM   2140  HG  LEU   130      66.960  46.410  51.620  1.00  0.00           H  
ATOM   2141  CD1 LEU   130      66.320  47.550  53.370  1.00  0.00           C  
ATOM   2142 HD11 LEU   130      67.410  47.750  53.410  1.00  0.00           H  
ATOM   2143 HD12 LEU   130      66.050  46.800  54.140  1.00  0.00           H  
ATOM   2144 HD13 LEU   130      65.620  48.410  53.460  1.00  0.00           H  
ATOM   2145  CD2 LEU   130      64.760  46.370  51.700  1.00  0.00           C  
ATOM   2146 HD21 LEU   130      64.730  45.650  52.540  1.00  0.00           H  
ATOM   2147 HD22 LEU   130      64.760  45.790  50.750  1.00  0.00           H  
ATOM   2148 HD23 LEU   130      63.860  47.020  51.700  1.00  0.00           H  
ATOM   2149  C   LEU   130      66.890  49.540  48.770  1.00  0.00           C  
ATOM   2150  O   LEU   130      66.020  50.010  48.050  1.00  0.00           O  
ATOM   2151  N   ILE   131      68.070  50.170  49.040  1.00  0.00           N  
ATOM   2152  HN  ILE   131      68.750  49.880  49.710  1.00  0.00           H  
ATOM   2153  CA  ILE   131      68.360  51.510  48.420  1.00  0.00           C  
ATOM   2154  HA  ILE   131      67.590  52.230  48.640  1.00  0.00           H  
ATOM   2155  CB  ILE   131      69.610  52.150  49.050  1.00  0.00           C  
ATOM   2156  HB  ILE   131      70.350  51.320  49.130  1.00  0.00           H  
ATOM   2157  CG2 ILE   131      70.200  53.340  48.180  1.00  0.00           C  
ATOM   2158 HG21 ILE   131      71.060  53.760  48.740  1.00  0.00           H  
ATOM   2159 HG22 ILE   131      69.280  53.960  48.070  1.00  0.00           H  
ATOM   2160 HG23 ILE   131      70.600  53.020  47.200  1.00  0.00           H  
ATOM   2161  CG1 ILE   131      69.260  52.620  50.530  1.00  0.00           C  
ATOM   2162 HG11 ILE   131      70.220  52.670  51.080  1.00  0.00           H  
ATOM   2163 HG12 ILE   131      68.650  51.780  50.950  1.00  0.00           H  
ATOM   2164  CD  ILE   131      68.510  53.930  50.640  1.00  0.00           C  
ATOM   2165  HD1 ILE   131      69.010  54.840  50.250  1.00  0.00           H  
ATOM   2166  HD2 ILE   131      68.190  54.140  51.680  1.00  0.00           H  
ATOM   2167  HD3 ILE   131      67.550  53.880  50.080  1.00  0.00           H  
ATOM   2168  C   ILE   131      68.410  51.570  46.960  1.00  0.00           C  
ATOM   2169  O   ILE   131      67.780  52.410  46.300  1.00  0.00           O  
ATOM   2170  N   ILE   132      69.140  50.670  46.260  1.00  0.00           N  
ATOM   2171  HN  ILE   132      69.600  49.980  46.820  1.00  0.00           H  
ATOM   2172  CA  ILE   132      69.200  50.640  44.820  1.00  0.00           C  
ATOM   2173  HA  ILE   132      69.280  51.640  44.430  1.00  0.00           H  
ATOM   2174  CB  ILE   132      70.430  49.880  44.300  1.00  0.00           C  
ATOM   2175  HB  ILE   132      70.470  49.920  43.190  1.00  0.00           H  
ATOM   2176  CG2 ILE   132      71.680  50.600  44.740  1.00  0.00           C  
ATOM   2177 HG21 ILE   132      71.700  50.610  45.860  1.00  0.00           H  
ATOM   2178 HG22 ILE   132      71.720  51.610  44.270  1.00  0.00           H  
ATOM   2179 HG23 ILE   132      72.570  50.050  44.360  1.00  0.00           H  
ATOM   2180  CG1 ILE   132      70.460  48.360  44.630  1.00  0.00           C  
ATOM   2181 HG11 ILE   132      69.470  47.950  44.910  1.00  0.00           H  
ATOM   2182 HG12 ILE   132      71.160  48.170  45.470  1.00  0.00           H  
ATOM   2183  CD  ILE   132      70.880  47.520  43.380  1.00  0.00           C  
ATOM   2184  HD1 ILE   132      70.200  47.830  42.560  1.00  0.00           H  
ATOM   2185  HD2 ILE   132      70.640  46.430  43.480  1.00  0.00           H  
ATOM   2186  HD3 ILE   132      71.940  47.670  43.090  1.00  0.00           H  
ATOM   2187  C   ILE   132      67.860  50.070  44.170  1.00  0.00           C  
ATOM   2188  O   ILE   132      67.550  50.400  43.050  1.00  0.00           O  
ATOM   2189  N   SER   133      67.100  49.290  44.950  1.00  0.00           N  
ATOM   2190  HN  SER   133      67.380  49.130  45.900  1.00  0.00           H  
ATOM   2191  CA  SER   133      65.760  48.890  44.620  1.00  0.00           C  
ATOM   2192  HA  SER   133      65.680  48.670  43.570  1.00  0.00           H  
ATOM   2193  CB  SER   133      65.160  47.770  45.510  1.00  0.00           C  
ATOM   2194  HB1 SER   133      64.080  47.590  45.310  1.00  0.00           H  
ATOM   2195  HB2 SER   133      65.200  48.090  46.570  1.00  0.00           H  
ATOM   2196  OG  SER   133      65.690  46.490  45.380  1.00  0.00           O  
ATOM   2197  HG1 SER   133      66.540  46.540  45.830  1.00  0.00           H  
ATOM   2198  C   SER   133      64.790  50.110  44.630  1.00  0.00           C  
ATOM   2199  O   SER   133      64.120  50.440  43.670  1.00  0.00           O  
ATOM   2200  N   SER   134      64.830  50.930  45.730  1.00  0.00           N  
ATOM   2201  HN  SER   134      65.330  50.690  46.560  1.00  0.00           H  
ATOM   2202  CA  SER   134      64.050  52.140  45.950  1.00  0.00           C  
ATOM   2203  HA  SER   134      63.010  51.840  45.940  1.00  0.00           H  
ATOM   2204  CB  SER   134      64.210  52.720  47.380  1.00  0.00           C  
ATOM   2205  HB1 SER   134      63.850  53.760  47.490  1.00  0.00           H  
ATOM   2206  HB2 SER   134      65.290  52.630  47.650  1.00  0.00           H  
ATOM   2207  OG  SER   134      63.430  52.080  48.360  1.00  0.00           O  
ATOM   2208  HG1 SER   134      63.840  52.160  49.230  1.00  0.00           H  
ATOM   2209  C   SER   134      64.290  53.230  44.910  1.00  0.00           C  
ATOM   2210  O   SER   134      63.450  53.780  44.220  1.00  0.00           O  
ATOM   2211  N   LEU   135      65.580  53.470  44.660  1.00  0.00           N  
ATOM   2212  HN  LEU   135      66.260  52.850  45.040  1.00  0.00           H  
ATOM   2213  CA  LEU   135      66.020  54.370  43.630  1.00  0.00           C  
ATOM   2214  HA  LEU   135      65.550  55.330  43.760  1.00  0.00           H  
ATOM   2215  CB  LEU   135      67.600  54.540  43.760  1.00  0.00           C  
ATOM   2216  HB1 LEU   135      68.020  55.020  42.850  1.00  0.00           H  
ATOM   2217  HB2 LEU   135      67.970  53.490  43.700  1.00  0.00           H  
ATOM   2218  CG  LEU   135      68.080  55.330  44.980  1.00  0.00           C  
ATOM   2219  HG  LEU   135      67.530  54.970  45.870  1.00  0.00           H  
ATOM   2220  CD1 LEU   135      69.650  55.190  45.180  1.00  0.00           C  
ATOM   2221 HD11 LEU   135      69.910  54.110  45.130  1.00  0.00           H  
ATOM   2222 HD12 LEU   135      70.100  55.390  46.180  1.00  0.00           H  
ATOM   2223 HD13 LEU   135      70.160  55.670  44.320  1.00  0.00           H  
ATOM   2224  CD2 LEU   135      67.670  56.850  44.930  1.00  0.00           C  
ATOM   2225 HD21 LEU   135      67.760  57.170  45.990  1.00  0.00           H  
ATOM   2226 HD22 LEU   135      66.640  56.960  44.550  1.00  0.00           H  
ATOM   2227 HD23 LEU   135      68.250  57.440  44.190  1.00  0.00           H  
ATOM   2228  C   LEU   135      65.610  53.930  42.250  1.00  0.00           C  
ATOM   2229  O   LEU   135      65.140  54.770  41.470  1.00  0.00           O  
ATOM   2230  N   LEU   136      65.710  52.660  41.850  1.00  0.00           N  
ATOM   2231  HN  LEU   136      66.110  51.990  42.470  1.00  0.00           H  
ATOM   2232  CA  LEU   136      65.270  52.150  40.550  1.00  0.00           C  
ATOM   2233  HA  LEU   136      65.830  52.660  39.770  1.00  0.00           H  
ATOM   2234  CB  LEU   136      65.600  50.680  40.510  1.00  0.00           C  
ATOM   2235  HB1 LEU   136      65.080  50.170  41.350  1.00  0.00           H  
ATOM   2236  HB2 LEU   136      66.670  50.530  40.780  1.00  0.00           H  
ATOM   2237  CG  LEU   136      65.150  49.830  39.310  1.00  0.00           C  
ATOM   2238  HG  LEU   136      64.260  50.260  38.810  1.00  0.00           H  
ATOM   2239  CD1 LEU   136      66.300  49.750  38.330  1.00  0.00           C  
ATOM   2240 HD11 LEU   136      67.050  49.000  38.670  1.00  0.00           H  
ATOM   2241 HD12 LEU   136      66.780  50.730  38.130  1.00  0.00           H  
ATOM   2242 HD13 LEU   136      65.880  49.310  37.390  1.00  0.00           H  
ATOM   2243  CD2 LEU   136      64.740  48.400  39.790  1.00  0.00           C  
ATOM   2244 HD21 LEU   136      65.550  47.890  40.340  1.00  0.00           H  
ATOM   2245 HD22 LEU   136      64.520  47.770  38.900  1.00  0.00           H  
ATOM   2246 HD23 LEU   136      63.880  48.500  40.480  1.00  0.00           H  
ATOM   2247  C   LEU   136      63.780  52.330  40.250  1.00  0.00           C  
ATOM   2248  O   LEU   136      63.420  52.960  39.280  1.00  0.00           O  
ATOM   2249  N   LEU   137      62.960  51.930  41.190  1.00  0.00           N  
ATOM   2250  HN  LEU   137      63.270  51.510  42.040  1.00  0.00           H  
ATOM   2251  CA  LEU   137      61.510  51.960  41.200  1.00  0.00           C  
ATOM   2252  HA  LEU   137      61.200  51.400  40.330  1.00  0.00           H  
ATOM   2253  CB  LEU   137      60.920  51.280  42.520  1.00  0.00           C  
ATOM   2254  HB1 LEU   137      59.810  51.230  42.500  1.00  0.00           H  
ATOM   2255  HB2 LEU   137      61.100  51.830  43.460  1.00  0.00           H  
ATOM   2256  CG  LEU   137      61.190  49.730  42.440  1.00  0.00           C  
ATOM   2257  HG  LEU   137      62.240  49.600  42.110  1.00  0.00           H  
ATOM   2258  CD1 LEU   137      60.820  49.160  43.710  1.00  0.00           C  
ATOM   2259 HD11 LEU   137      60.900  48.050  43.660  1.00  0.00           H  
ATOM   2260 HD12 LEU   137      59.850  49.580  44.040  1.00  0.00           H  
ATOM   2261 HD13 LEU   137      61.550  49.540  44.460  1.00  0.00           H  
ATOM   2262  CD2 LEU   137      60.420  49.030  41.340  1.00  0.00           C  
ATOM   2263 HD21 LEU   137      60.530  47.920  41.310  1.00  0.00           H  
ATOM   2264 HD22 LEU   137      60.870  49.380  40.390  1.00  0.00           H  
ATOM   2265 HD23 LEU   137      59.340  49.280  41.290  1.00  0.00           H  
ATOM   2266  C   LEU   137      60.880  53.350  41.200  1.00  0.00           C  
ATOM   2267  O   LEU   137      59.820  53.620  40.610  1.00  0.00           O  
ATOM   2268  N   LEU   138      61.550  54.230  41.950  1.00  0.00           N  
ATOM   2269  HN  LEU   138      62.260  53.840  42.540  1.00  0.00           H  
ATOM   2270  CA  LEU   138      61.050  55.590  42.200  1.00  0.00           C  
ATOM   2271  HA  LEU   138      59.970  55.620  42.200  1.00  0.00           H  
ATOM   2272  CB  LEU   138      61.440  56.140  43.590  1.00  0.00           C  
ATOM   2273  HB1 LEU   138      61.110  57.180  43.820  1.00  0.00           H  
ATOM   2274  HB2 LEU   138      62.540  56.220  43.750  1.00  0.00           H  
ATOM   2275  CG  LEU   138      60.950  55.300  44.820  1.00  0.00           C  
ATOM   2276  HG  LEU   138      61.130  54.220  44.630  1.00  0.00           H  
ATOM   2277  CD1 LEU   138      61.540  55.820  46.110  1.00  0.00           C  
ATOM   2278 HD11 LEU   138      62.580  55.450  46.140  1.00  0.00           H  
ATOM   2279 HD12 LEU   138      61.010  55.290  46.930  1.00  0.00           H  
ATOM   2280 HD13 LEU   138      61.470  56.930  46.160  1.00  0.00           H  
ATOM   2281  CD2 LEU   138      59.440  55.520  45.040  1.00  0.00           C  
ATOM   2282 HD21 LEU   138      59.170  55.240  46.080  1.00  0.00           H  
ATOM   2283 HD22 LEU   138      58.770  55.020  44.300  1.00  0.00           H  
ATOM   2284 HD23 LEU   138      59.220  56.600  44.900  1.00  0.00           H  
ATOM   2285  C   LEU   138      61.510  56.490  41.040  1.00  0.00           C  
ATOM   2286  O   LEU   138      60.730  57.420  40.740  1.00  0.00           O  
ATOM   2287  N   PHE   139      62.620  56.300  40.360  1.00  0.00           N  
ATOM   2288  HN  PHE   139      63.210  55.520  40.530  1.00  0.00           H  
ATOM   2289  CA  PHE   139      63.160  57.100  39.270  1.00  0.00           C  
ATOM   2290  HA  PHE   139      62.610  58.020  39.130  1.00  0.00           H  
ATOM   2291  CB  PHE   139      64.570  57.530  39.570  1.00  0.00           C  
ATOM   2292  HB1 PHE   139      65.110  58.040  38.750  1.00  0.00           H  
ATOM   2293  HB2 PHE   139      65.260  56.700  39.830  1.00  0.00           H  
ATOM   2294  CG  PHE   139      64.700  58.520  40.710  1.00  0.00           C  
ATOM   2295  CD1 PHE   139      64.960  59.890  40.360  1.00  0.00           C  
ATOM   2296  HD1 PHE   139      65.090  60.170  39.320  1.00  0.00           H  
ATOM   2297  CE1 PHE   139      65.470  60.780  41.350  1.00  0.00           C  
ATOM   2298  HE1 PHE   139      65.820  61.740  41.020  1.00  0.00           H  
ATOM   2299  CZ  PHE   139      65.470  60.320  42.630  1.00  0.00           C  
ATOM   2300  HZ  PHE   139      65.700  60.930  43.490  1.00  0.00           H  
ATOM   2301  CD2 PHE   139      64.700  58.110  42.000  1.00  0.00           C  
ATOM   2302  HD2 PHE   139      64.570  57.080  42.330  1.00  0.00           H  
ATOM   2303  CE2 PHE   139      65.050  59.010  43.000  1.00  0.00           C  
ATOM   2304  HE2 PHE   139      65.070  58.680  44.030  1.00  0.00           H  
ATOM   2305  C   PHE   139      63.120  56.470  37.870  1.00  0.00           C  
ATOM   2306  O   PHE   139      62.260  56.840  37.090  1.00  0.00           O  
ATOM   2307  N   PHE   140      64.060  55.510  37.530  1.00  0.00           N  
ATOM   2308  HN  PHE   140      64.710  55.220  38.220  1.00  0.00           H  
ATOM   2309  CA  PHE   140      64.060  54.840  36.270  1.00  0.00           C  
ATOM   2310  HA  PHE   140      64.240  55.600  35.520  1.00  0.00           H  
ATOM   2311  CB  PHE   140      65.340  53.920  36.210  1.00  0.00           C  
ATOM   2312  HB1 PHE   140      65.190  53.350  37.150  1.00  0.00           H  
ATOM   2313  HB2 PHE   140      66.280  54.490  36.360  1.00  0.00           H  
ATOM   2314  CG  PHE   140      65.450  52.970  35.070  1.00  0.00           C  
ATOM   2315  CD1 PHE   140      65.770  53.490  33.750  1.00  0.00           C  
ATOM   2316  HD1 PHE   140      66.080  54.520  33.640  1.00  0.00           H  
ATOM   2317  CE1 PHE   140      65.990  52.590  32.700  1.00  0.00           C  
ATOM   2318  HE1 PHE   140      66.480  52.930  31.800  1.00  0.00           H  
ATOM   2319  CZ  PHE   140      65.700  51.230  32.840  1.00  0.00           C  
ATOM   2320  HZ  PHE   140      65.860  50.570  32.010  1.00  0.00           H  
ATOM   2321  CD2 PHE   140      65.210  51.640  35.200  1.00  0.00           C  
ATOM   2322  HD2 PHE   140      65.030  51.140  36.140  1.00  0.00           H  
ATOM   2323  CE2 PHE   140      65.430  50.760  34.160  1.00  0.00           C  
ATOM   2324  HE2 PHE   140      65.350  49.700  34.390  1.00  0.00           H  
ATOM   2325  C   PHE   140      62.810  54.180  35.720  1.00  0.00           C  
ATOM   2326  O   PHE   140      62.560  54.250  34.520  1.00  0.00           O  
ATOM   2327  N   PHE   141      62.040  53.560  36.670  1.00  0.00           N  
ATOM   2328  HN  PHE   141      62.160  53.530  37.660  1.00  0.00           H  
ATOM   2329  CA  PHE   141      60.860  52.950  36.180  1.00  0.00           C  
ATOM   2330  HA  PHE   141      61.060  52.460  35.230  1.00  0.00           H  
ATOM   2331  CB  PHE   141      60.370  51.800  37.110  1.00  0.00           C  
ATOM   2332  HB1 PHE   141      59.340  51.570  36.770  1.00  0.00           H  
ATOM   2333  HB2 PHE   141      60.320  52.180  38.150  1.00  0.00           H  
ATOM   2334  CG  PHE   141      61.110  50.440  37.090  1.00  0.00           C  
ATOM   2335  CD1 PHE   141      60.660  49.420  38.060  1.00  0.00           C  
ATOM   2336  HD1 PHE   141      59.810  49.680  38.670  1.00  0.00           H  
ATOM   2337  CE1 PHE   141      61.160  48.100  37.840  1.00  0.00           C  
ATOM   2338  HE1 PHE   141      60.750  47.340  38.490  1.00  0.00           H  
ATOM   2339  CZ  PHE   141      62.170  47.900  36.890  1.00  0.00           C  
ATOM   2340  HZ  PHE   141      62.660  46.940  36.810  1.00  0.00           H  
ATOM   2341  CD2 PHE   141      62.040  50.170  36.090  1.00  0.00           C  
ATOM   2342  HD2 PHE   141      62.300  50.960  35.410  1.00  0.00           H  
ATOM   2343  CE2 PHE   141      62.600  48.920  36.020  1.00  0.00           C  
ATOM   2344  HE2 PHE   141      63.330  48.690  35.250  1.00  0.00           H  
ATOM   2345  C   PHE   141      59.660  53.950  35.950  1.00  0.00           C  
ATOM   2346  O   PHE   141      58.880  53.720  35.040  1.00  0.00           O  
ATOM   2347  N   SER   142      59.650  55.010  36.790  1.00  0.00           N  
ATOM   2348  HN  SER   142      60.400  55.200  37.420  1.00  0.00           H  
ATOM   2349  CA  SER   142      58.660  56.090  36.740  1.00  0.00           C  
ATOM   2350  HA  SER   142      57.710  55.580  36.640  1.00  0.00           H  
ATOM   2351  CB  SER   142      58.650  56.850  38.080  1.00  0.00           C  
ATOM   2352  HB1 SER   142      58.680  56.040  38.830  1.00  0.00           H  
ATOM   2353  HB2 SER   142      57.720  57.460  38.140  1.00  0.00           H  
ATOM   2354  OG  SER   142      59.780  57.750  38.150  1.00  0.00           O  
ATOM   2355  HG1 SER   142      59.910  57.920  39.090  1.00  0.00           H  
ATOM   2356  C   SER   142      58.780  56.990  35.530  1.00  0.00           C  
ATOM   2357  O   SER   142      57.800  57.480  34.950  1.00  0.00           O  
ATOM   2358  N   PHE   143      60.000  57.270  35.090  1.00  0.00           N  
ATOM   2359  HN  PHE   143      60.730  56.970  35.690  1.00  0.00           H  
ATOM   2360  CA  PHE   143      60.270  58.070  33.880  1.00  0.00           C  
ATOM   2361  HA  PHE   143      59.700  58.980  34.000  1.00  0.00           H  
ATOM   2362  CB  PHE   143      61.850  58.170  33.720  1.00  0.00           C  
ATOM   2363  HB1 PHE   143      62.270  57.140  33.800  1.00  0.00           H  
ATOM   2364  HB2 PHE   143      62.150  58.810  34.580  1.00  0.00           H  
ATOM   2365  CG  PHE   143      62.230  58.900  32.420  1.00  0.00           C  
ATOM   2366  CD1 PHE   143      62.880  58.190  31.390  1.00  0.00           C  
ATOM   2367  HD1 PHE   143      63.120  57.160  31.600  1.00  0.00           H  
ATOM   2368  CE1 PHE   143      63.020  58.720  30.090  1.00  0.00           C  
ATOM   2369  HE1 PHE   143      63.480  58.130  29.320  1.00  0.00           H  
ATOM   2370  CZ  PHE   143      62.640  60.030  29.830  1.00  0.00           C  
ATOM   2371  HZ  PHE   143      62.830  60.460  28.870  1.00  0.00           H  
ATOM   2372  CD2 PHE   143      61.770  60.200  32.190  1.00  0.00           C  
ATOM   2373  HD2 PHE   143      61.170  60.740  32.900  1.00  0.00           H  
ATOM   2374  CE2 PHE   143      62.020  60.790  30.870  1.00  0.00           C  
ATOM   2375  HE2 PHE   143      61.640  61.780  30.680  1.00  0.00           H  
ATOM   2376  C   PHE   143      59.730  57.330  32.660  1.00  0.00           C  
ATOM   2377  O   PHE   143      58.990  57.840  31.830  1.00  0.00           O  
ATOM   2378  N   ILE   144      60.050  56.030  32.550  1.00  0.00           N  
ATOM   2379  HN  ILE   144      60.590  55.650  33.300  1.00  0.00           H  
ATOM   2380  CA  ILE   144      59.520  55.250  31.420  1.00  0.00           C  
ATOM   2381  HA  ILE   144      59.750  55.830  30.540  1.00  0.00           H  
ATOM   2382  CB  ILE   144      60.190  53.900  31.250  1.00  0.00           C  
ATOM   2383  HB  ILE   144      60.060  53.360  32.210  1.00  0.00           H  
ATOM   2384  CG2 ILE   144      59.460  53.090  30.150  1.00  0.00           C  
ATOM   2385 HG21 ILE   144      58.480  52.770  30.560  1.00  0.00           H  
ATOM   2386 HG22 ILE   144      60.000  52.170  29.840  1.00  0.00           H  
ATOM   2387 HG23 ILE   144      59.190  53.640  29.220  1.00  0.00           H  
ATOM   2388  CG1 ILE   144      61.690  54.060  31.100  1.00  0.00           C  
ATOM   2389 HG11 ILE   144      62.220  53.080  31.060  1.00  0.00           H  
ATOM   2390 HG12 ILE   144      62.180  54.570  31.950  1.00  0.00           H  
ATOM   2391  CD  ILE   144      61.990  54.840  29.840  1.00  0.00           C  
ATOM   2392  HD1 ILE   144      61.860  55.910  30.100  1.00  0.00           H  
ATOM   2393  HD2 ILE   144      61.310  54.520  29.020  1.00  0.00           H  
ATOM   2394  HD3 ILE   144      63.030  54.580  29.550  1.00  0.00           H  
ATOM   2395  C   ILE   144      58.030  55.120  31.400  1.00  0.00           C  
ATOM   2396  O   ILE   144      57.450  55.170  30.300  1.00  0.00           O  
ATOM   2397  N   TYR   145      57.420  54.820  32.520  1.00  0.00           N  
ATOM   2398  HN  TYR   145      58.010  54.540  33.280  1.00  0.00           H  
ATOM   2399  CA  TYR   145      55.970  54.790  32.630  1.00  0.00           C  
ATOM   2400  HA  TYR   145      55.530  54.050  31.990  1.00  0.00           H  
ATOM   2401  CB  TYR   145      55.620  54.360  34.070  1.00  0.00           C  
ATOM   2402  HB1 TYR   145      56.290  54.880  34.790  1.00  0.00           H  
ATOM   2403  HB2 TYR   145      55.920  53.300  34.220  1.00  0.00           H  
ATOM   2404  CG  TYR   145      54.210  54.680  34.550  1.00  0.00           C  
ATOM   2405  CD1 TYR   145      53.850  55.870  35.160  1.00  0.00           C  
ATOM   2406  HD1 TYR   145      54.520  56.710  35.230  1.00  0.00           H  
ATOM   2407  CE1 TYR   145      52.560  56.160  35.650  1.00  0.00           C  
ATOM   2408  HE1 TYR   145      52.350  57.070  36.200  1.00  0.00           H  
ATOM   2409  CZ  TYR   145      51.550  55.180  35.500  1.00  0.00           C  
ATOM   2410  OH  TYR   145      50.210  55.470  36.020  1.00  0.00           O  
ATOM   2411  HH  TYR   145      49.580  54.980  35.490  1.00  0.00           H  
ATOM   2412  CD2 TYR   145      53.180  53.770  34.450  1.00  0.00           C  
ATOM   2413  HD2 TYR   145      53.360  52.860  33.900  1.00  0.00           H  
ATOM   2414  CE2 TYR   145      51.820  53.970  34.860  1.00  0.00           C  
ATOM   2415  HE2 TYR   145      51.040  53.250  34.650  1.00  0.00           H  
ATOM   2416  C   TYR   145      55.350  56.200  32.260  1.00  0.00           C  
ATOM   2417  O   TYR   145      54.410  56.260  31.510  1.00  0.00           O  
ATOM   2418  N   LEU   146      55.880  57.320  32.810  1.00  0.00           N  
ATOM   2419  HN  LEU   146      56.770  57.350  33.250  1.00  0.00           H  
ATOM   2420  CA  LEU   146      55.490  58.740  32.390  1.00  0.00           C  
ATOM   2421  HA  LEU   146      54.410  58.730  32.440  1.00  0.00           H  
ATOM   2422  CB  LEU   146      56.190  59.780  33.330  1.00  0.00           C  
ATOM   2423  HB1 LEU   146      57.280  59.590  33.390  1.00  0.00           H  
ATOM   2424  HB2 LEU   146      55.980  59.470  34.380  1.00  0.00           H  
ATOM   2425  CG  LEU   146      55.670  61.220  33.220  1.00  0.00           C  
ATOM   2426  HG  LEU   146      55.900  61.650  32.220  1.00  0.00           H  
ATOM   2427  CD1 LEU   146      54.150  61.210  33.460  1.00  0.00           C  
ATOM   2428 HD11 LEU   146      53.620  61.170  32.490  1.00  0.00           H  
ATOM   2429 HD12 LEU   146      53.860  62.130  34.010  1.00  0.00           H  
ATOM   2430 HD13 LEU   146      54.020  60.310  34.100  1.00  0.00           H  
ATOM   2431  CD2 LEU   146      56.400  61.990  34.390  1.00  0.00           C  
ATOM   2432 HD21 LEU   146      57.480  61.970  34.140  1.00  0.00           H  
ATOM   2433 HD22 LEU   146      56.260  61.460  35.360  1.00  0.00           H  
ATOM   2434 HD23 LEU   146      56.100  63.060  34.460  1.00  0.00           H  
ATOM   2435  C   LEU   146      55.740  59.070  30.940  1.00  0.00           C  
ATOM   2436  O   LEU   146      54.870  59.600  30.280  1.00  0.00           O  
ATOM   2437  N   GLY   147      56.910  58.750  30.410  1.00  0.00           N  
ATOM   2438  HN  GLY   147      57.630  58.460  31.050  1.00  0.00           H  
ATOM   2439  CA  GLY   147      57.290  58.760  29.020  1.00  0.00           C  
ATOM   2440  HA1 GLY   147      58.180  58.160  28.890  1.00  0.00           H  
ATOM   2441  HA2 GLY   147      57.390  59.790  28.690  1.00  0.00           H  
ATOM   2442  C   GLY   147      56.290  58.040  28.140  1.00  0.00           C  
ATOM   2443  O   GLY   147      55.830  58.530  27.130  1.00  0.00           O  
ATOM   2444  N   GLU   148      55.970  56.840  28.540  1.00  0.00           N  
ATOM   2445  HN  GLU   148      56.280  56.440  29.400  1.00  0.00           H  
ATOM   2446  CA  GLU   148      55.060  56.000  27.770  1.00  0.00           C  
ATOM   2447  HA  GLU   148      55.340  56.060  26.730  1.00  0.00           H  
ATOM   2448  CB  GLU   148      55.180  54.540  28.180  1.00  0.00           C  
ATOM   2449  HB1 GLU   148      54.400  53.800  27.870  1.00  0.00           H  
ATOM   2450  HB2 GLU   148      55.200  54.600  29.290  1.00  0.00           H  
ATOM   2451  CG  GLU   148      56.420  53.750  27.690  1.00  0.00           C  
ATOM   2452  HG1 GLU   148      56.220  52.680  27.930  1.00  0.00           H  
ATOM   2453  HG2 GLU   148      57.320  54.040  28.270  1.00  0.00           H  
ATOM   2454  CD  GLU   148      56.750  53.810  26.180  1.00  0.00           C  
ATOM   2455  OE1 GLU   148      57.940  54.150  25.860  1.00  0.00           O  
ATOM   2456  OE2 GLU   148      55.900  53.500  25.350  1.00  0.00           O  
ATOM   2457  C   GLU   148      53.580  56.490  27.850  1.00  0.00           C  
ATOM   2458  O   GLU   148      52.800  56.390  26.900  1.00  0.00           O  
ATOM   2459  N   VAL   149      53.100  57.010  29.010  1.00  0.00           N  
ATOM   2460  HN  VAL   149      53.760  57.050  29.760  1.00  0.00           H  
ATOM   2461  CA  VAL   149      51.820  57.770  29.250  1.00  0.00           C  
ATOM   2462  HA  VAL   149      51.030  57.100  28.970  1.00  0.00           H  
ATOM   2463  CB  VAL   149      51.650  58.240  30.820  1.00  0.00           C  
ATOM   2464  HB  VAL   149      52.690  58.480  31.120  1.00  0.00           H  
ATOM   2465  CG1 VAL   149      50.700  59.440  30.980  1.00  0.00           C  
ATOM   2466 HG11 VAL   149      51.140  60.350  30.510  1.00  0.00           H  
ATOM   2467 HG12 VAL   149      50.670  59.650  32.080  1.00  0.00           H  
ATOM   2468 HG13 VAL   149      49.660  59.210  30.650  1.00  0.00           H  
ATOM   2469  CG2 VAL   149      51.150  57.030  31.700  1.00  0.00           C  
ATOM   2470 HG21 VAL   149      51.220  57.250  32.790  1.00  0.00           H  
ATOM   2471 HG22 VAL   149      51.780  56.120  31.600  1.00  0.00           H  
ATOM   2472 HG23 VAL   149      50.110  56.760  31.400  1.00  0.00           H  
ATOM   2473  C   VAL   149      51.680  58.990  28.320  1.00  0.00           C  
ATOM   2474  O   VAL   149      50.590  59.170  27.650  1.00  0.00           O  
ATOM   2475  N   PHE   150      52.690  59.880  28.210  1.00  0.00           N  
ATOM   2476  HN  PHE   150      53.480  59.870  28.820  1.00  0.00           H  
ATOM   2477  CA  PHE   150      52.780  60.910  27.210  1.00  0.00           C  
ATOM   2478  HA  PHE   150      51.820  61.390  27.320  1.00  0.00           H  
ATOM   2479  CB  PHE   150      53.880  61.980  27.540  1.00  0.00           C  
ATOM   2480  HB1 PHE   150      53.890  62.700  26.700  1.00  0.00           H  
ATOM   2481  HB2 PHE   150      54.860  61.460  27.620  1.00  0.00           H  
ATOM   2482  CG  PHE   150      53.670  62.750  28.810  1.00  0.00           C  
ATOM   2483  CD1 PHE   150      54.840  63.170  29.480  1.00  0.00           C  
ATOM   2484  HD1 PHE   150      55.820  62.970  29.070  1.00  0.00           H  
ATOM   2485  CE1 PHE   150      54.700  63.820  30.700  1.00  0.00           C  
ATOM   2486  HE1 PHE   150      55.600  64.070  31.250  1.00  0.00           H  
ATOM   2487  CZ  PHE   150      53.440  64.030  31.290  1.00  0.00           C  
ATOM   2488  HZ  PHE   150      53.440  64.380  32.310  1.00  0.00           H  
ATOM   2489  CD2 PHE   150      52.390  63.060  29.360  1.00  0.00           C  
ATOM   2490  HD2 PHE   150      51.530  62.770  28.780  1.00  0.00           H  
ATOM   2491  CE2 PHE   150      52.240  63.670  30.600  1.00  0.00           C  
ATOM   2492  HE2 PHE   150      51.290  63.830  31.090  1.00  0.00           H  
ATOM   2493  C   PHE   150      52.870  60.560  25.740  1.00  0.00           C  
ATOM   2494  O   PHE   150      52.220  61.160  24.910  1.00  0.00           O  
ATOM   2495  N   LYS   151      53.740  59.560  25.440  1.00  0.00           N  
ATOM   2496  HN  LYS   151      54.360  59.150  26.100  1.00  0.00           H  
ATOM   2497  CA  LYS   151      53.770  59.030  24.100  1.00  0.00           C  
ATOM   2498  HA  LYS   151      53.990  59.880  23.470  1.00  0.00           H  
ATOM   2499  CB  LYS   151      54.810  58.000  24.060  1.00  0.00           C  
ATOM   2500  HB1 LYS   151      54.710  57.290  24.910  1.00  0.00           H  
ATOM   2501  HB2 LYS   151      55.710  58.640  24.200  1.00  0.00           H  
ATOM   2502  CG  LYS   151      55.140  57.200  22.780  1.00  0.00           C  
ATOM   2503  HG1 LYS   151      55.030  57.900  21.910  1.00  0.00           H  
ATOM   2504  HG2 LYS   151      54.270  56.510  22.700  1.00  0.00           H  
ATOM   2505  CD  LYS   151      56.530  56.520  22.920  1.00  0.00           C  
ATOM   2506  HD1 LYS   151      56.710  55.890  23.820  1.00  0.00           H  
ATOM   2507  HD2 LYS   151      57.300  57.300  23.140  1.00  0.00           H  
ATOM   2508  CE  LYS   151      56.820  55.850  21.580  1.00  0.00           C  
ATOM   2509  HE1 LYS   151      57.850  55.940  21.170  1.00  0.00           H  
ATOM   2510  HE2 LYS   151      56.180  56.340  20.820  1.00  0.00           H  
ATOM   2511  NZ  LYS   151      56.420  54.480  21.620  1.00  0.00           N  
ATOM   2512  HZ1 LYS   151      55.530  54.520  22.160  1.00  0.00           H  
ATOM   2513  HZ2 LYS   151      57.020  53.800  22.130  1.00  0.00           H  
ATOM   2514  HZ3 LYS   151      56.330  54.160  20.630  1.00  0.00           H  
ATOM   2515  C   LYS   151      52.380  58.460  23.660  1.00  0.00           C  
ATOM   2516  O   LYS   151      52.010  58.800  22.530  1.00  0.00           O  
ATOM   2517  N   THR   152      51.690  57.670  24.560  1.00  0.00           N  
ATOM   2518  HN  THR   152      52.060  57.480  25.470  1.00  0.00           H  
ATOM   2519  CA  THR   152      50.420  57.030  24.140  1.00  0.00           C  
ATOM   2520  HA  THR   152      50.560  56.490  23.220  1.00  0.00           H  
ATOM   2521  CB  THR   152      49.950  56.040  25.260  1.00  0.00           C  
ATOM   2522  HB  THR   152      49.810  56.460  26.290  1.00  0.00           H  
ATOM   2523  OG1 THR   152      50.840  54.940  25.360  1.00  0.00           O  
ATOM   2524  HG1 THR   152      51.670  55.260  25.720  1.00  0.00           H  
ATOM   2525  CG2 THR   152      48.600  55.410  24.990  1.00  0.00           C  
ATOM   2526 HG21 THR   152      47.730  56.070  25.150  1.00  0.00           H  
ATOM   2527 HG22 THR   152      48.400  54.530  25.640  1.00  0.00           H  
ATOM   2528 HG23 THR   152      48.610  54.920  23.990  1.00  0.00           H  
ATOM   2529  C   THR   152      49.320  57.960  23.810  1.00  0.00           C  
ATOM   2530  O   THR   152      48.530  57.740  22.870  1.00  0.00           O  
ATOM   2531  N   TYR   153      49.170  59.040  24.620  1.00  0.00           N  
ATOM   2532  HN  TYR   153      49.740  59.280  25.390  1.00  0.00           H  
ATOM   2533  CA  TYR   153      48.100  60.020  24.340  1.00  0.00           C  
ATOM   2534  HA  TYR   153      47.240  59.510  23.940  1.00  0.00           H  
ATOM   2535  CB  TYR   153      47.690  60.690  25.690  1.00  0.00           C  
ATOM   2536  HB1 TYR   153      46.930  61.480  25.480  1.00  0.00           H  
ATOM   2537  HB2 TYR   153      48.560  60.960  26.310  1.00  0.00           H  
ATOM   2538  CG  TYR   153      46.870  59.720  26.500  1.00  0.00           C  
ATOM   2539  CD1 TYR   153      45.690  59.160  26.000  1.00  0.00           C  
ATOM   2540  HD1 TYR   153      45.170  59.430  25.100  1.00  0.00           H  
ATOM   2541  CE1 TYR   153      44.910  58.290  26.810  1.00  0.00           C  
ATOM   2542  HE1 TYR   153      43.930  58.040  26.420  1.00  0.00           H  
ATOM   2543  CZ  TYR   153      45.280  57.980  28.130  1.00  0.00           C  
ATOM   2544  OH  TYR   153      44.410  57.540  29.120  1.00  0.00           O  
ATOM   2545  HH  TYR   153      43.630  57.150  28.710  1.00  0.00           H  
ATOM   2546  CD2 TYR   153      47.300  59.340  27.810  1.00  0.00           C  
ATOM   2547  HD2 TYR   153      48.210  59.820  28.150  1.00  0.00           H  
ATOM   2548  CE2 TYR   153      46.510  58.480  28.630  1.00  0.00           C  
ATOM   2549  HE2 TYR   153      46.770  58.310  29.670  1.00  0.00           H  
ATOM   2550  C   TYR   153      48.570  61.220  23.470  1.00  0.00           C  
ATOM   2551  O   TYR   153      47.890  62.220  23.320  1.00  0.00           O  
ATOM   2552  N   ASN   154      49.840  61.210  23.010  1.00  0.00           N  
ATOM   2553  HN  ASN   154      50.440  60.430  23.150  1.00  0.00           H  
ATOM   2554  CA  ASN   154      50.500  62.170  22.130  1.00  0.00           C  
ATOM   2555  HA  ASN   154      51.520  61.830  21.970  1.00  0.00           H  
ATOM   2556  CB  ASN   154      49.890  62.330  20.770  1.00  0.00           C  
ATOM   2557  HB1 ASN   154      50.580  62.960  20.160  1.00  0.00           H  
ATOM   2558  HB2 ASN   154      48.870  62.740  20.930  1.00  0.00           H  
ATOM   2559  CG  ASN   154      49.740  60.990  20.030  1.00  0.00           C  
ATOM   2560  OD1 ASN   154      48.660  60.520  19.720  1.00  0.00           O  
ATOM   2561  ND2 ASN   154      50.900  60.470  19.740  1.00  0.00           N  
ATOM   2562 HD21 ASN   154      50.850  59.640  19.190  1.00  0.00           H  
ATOM   2563 HD22 ASN   154      51.720  61.000  19.950  1.00  0.00           H  
ATOM   2564  C   ASN   154      50.660  63.520  22.770  1.00  0.00           C  
ATOM   2565  O   ASN   154      50.340  64.570  22.210  1.00  0.00           O  
ATOM   2566  N   VAL   155      51.310  63.610  23.970  1.00  0.00           N  
ATOM   2567  HN  VAL   155      51.530  62.760  24.440  1.00  0.00           H  
ATOM   2568  CA  VAL   155      51.320  64.860  24.740  1.00  0.00           C  
ATOM   2569  HA  VAL   155      50.570  65.570  24.430  1.00  0.00           H  
ATOM   2570  CB  VAL   155      51.110  64.640  26.180  1.00  0.00           C  
ATOM   2571  HB  VAL   155      51.950  64.130  26.700  1.00  0.00           H  
ATOM   2572  CG1 VAL   155      50.910  65.950  27.010  1.00  0.00           C  
ATOM   2573 HG11 VAL   155      51.010  65.630  28.070  1.00  0.00           H  
ATOM   2574 HG12 VAL   155      49.930  66.410  26.750  1.00  0.00           H  
ATOM   2575 HG13 VAL   155      51.690  66.670  26.700  1.00  0.00           H  
ATOM   2576  CG2 VAL   155      49.880  63.730  26.510  1.00  0.00           C  
ATOM   2577 HG21 VAL   155      48.980  64.070  25.950  1.00  0.00           H  
ATOM   2578 HG22 VAL   155      49.670  63.600  27.590  1.00  0.00           H  
ATOM   2579 HG23 VAL   155      50.170  62.730  26.110  1.00  0.00           H  
ATOM   2580  C   VAL   155      52.740  65.420  24.490  1.00  0.00           C  
ATOM   2581  O   VAL   155      53.820  64.840  24.680  1.00  0.00           O  
ATOM   2582  N   ALA   156      52.760  66.650  23.960  1.00  0.00           N  
ATOM   2583  HN  ALA   156      51.880  67.070  23.760  1.00  0.00           H  
ATOM   2584  CA  ALA   156      53.850  67.590  23.800  1.00  0.00           C  
ATOM   2585  HA  ALA   156      54.680  66.970  23.480  1.00  0.00           H  
ATOM   2586  CB  ALA   156      53.470  68.590  22.760  1.00  0.00           C  
ATOM   2587  HB1 ALA   156      53.710  68.050  21.810  1.00  0.00           H  
ATOM   2588  HB2 ALA   156      54.110  69.500  22.750  1.00  0.00           H  
ATOM   2589  HB3 ALA   156      52.420  68.920  22.890  1.00  0.00           H  
ATOM   2590  C   ALA   156      54.170  68.300  25.080  1.00  0.00           C  
ATOM   2591  O   ALA   156      53.280  68.610  25.880  1.00  0.00           O  
ATOM   2592  N   VAL   157      55.450  68.370  25.380  1.00  0.00           N  
ATOM   2593  HN  VAL   157      56.200  68.260  24.720  1.00  0.00           H  
ATOM   2594  CA  VAL   157      55.760  68.600  26.810  1.00  0.00           C  
ATOM   2595  HA  VAL   157      55.320  69.540  27.110  1.00  0.00           H  
ATOM   2596  CB  VAL   157      55.300  67.480  27.750  1.00  0.00           C  
ATOM   2597  HB  VAL   157      54.220  67.280  27.570  1.00  0.00           H  
ATOM   2598  CG1 VAL   157      55.950  66.080  27.460  1.00  0.00           C  
ATOM   2599 HG11 VAL   157      57.030  66.010  27.700  1.00  0.00           H  
ATOM   2600 HG12 VAL   157      55.850  65.870  26.370  1.00  0.00           H  
ATOM   2601 HG13 VAL   157      55.480  65.220  27.970  1.00  0.00           H  
ATOM   2602  CG2 VAL   157      55.550  67.710  29.170  1.00  0.00           C  
ATOM   2603 HG21 VAL   157      54.960  67.080  29.860  1.00  0.00           H  
ATOM   2604 HG22 VAL   157      55.250  68.760  29.380  1.00  0.00           H  
ATOM   2605 HG23 VAL   157      56.620  67.620  29.460  1.00  0.00           H  
ATOM   2606  C   VAL   157      57.270  68.640  26.840  1.00  0.00           C  
ATOM   2607  O   VAL   157      58.000  67.800  26.290  1.00  0.00           O  
ATOM   2608  N   ASP   158      57.830  69.690  27.530  1.00  0.00           N  
ATOM   2609  HN  ASP   158      57.330  70.340  28.100  1.00  0.00           H  
ATOM   2610  CA  ASP   158      59.210  69.940  27.640  1.00  0.00           C  
ATOM   2611  HA  ASP   158      59.720  69.700  26.710  1.00  0.00           H  
ATOM   2612  CB  ASP   158      59.430  71.430  27.960  1.00  0.00           C  
ATOM   2613  HB1 ASP   158      58.860  72.130  27.310  1.00  0.00           H  
ATOM   2614  HB2 ASP   158      60.490  71.740  28.060  1.00  0.00           H  
ATOM   2615  CG  ASP   158      58.690  71.720  29.290  1.00  0.00           C  
ATOM   2616  OD1 ASP   158      57.460  71.580  29.390  1.00  0.00           O  
ATOM   2617  OD2 ASP   158      59.440  72.070  30.240  1.00  0.00           O  
ATOM   2618  C   ASP   158      59.950  69.030  28.690  1.00  0.00           C  
ATOM   2619  O   ASP   158      59.470  68.750  29.800  1.00  0.00           O  
ATOM   2620  N   TYR   159      61.190  68.740  28.320  1.00  0.00           N  
ATOM   2621  HN  TYR   159      61.570  69.140  27.490  1.00  0.00           H  
ATOM   2622  CA  TYR   159      62.090  67.930  29.190  1.00  0.00           C  
ATOM   2623  HA  TYR   159      61.610  66.970  29.260  1.00  0.00           H  
ATOM   2624  CB  TYR   159      63.510  67.720  28.670  1.00  0.00           C  
ATOM   2625  HB1 TYR   159      64.180  67.280  29.450  1.00  0.00           H  
ATOM   2626  HB2 TYR   159      63.870  68.740  28.450  1.00  0.00           H  
ATOM   2627  CG  TYR   159      63.580  66.850  27.480  1.00  0.00           C  
ATOM   2628  CD1 TYR   159      63.270  65.480  27.540  1.00  0.00           C  
ATOM   2629  HD1 TYR   159      63.040  64.980  28.470  1.00  0.00           H  
ATOM   2630  CE1 TYR   159      63.390  64.680  26.420  1.00  0.00           C  
ATOM   2631  HE1 TYR   159      63.200  63.630  26.600  1.00  0.00           H  
ATOM   2632  CZ  TYR   159      63.850  65.150  25.250  1.00  0.00           C  
ATOM   2633  OH  TYR   159      63.920  64.300  24.120  1.00  0.00           O  
ATOM   2634  HH  TYR   159      63.800  64.780  23.300  1.00  0.00           H  
ATOM   2635  CD2 TYR   159      64.010  67.350  26.260  1.00  0.00           C  
ATOM   2636  HD2 TYR   159      64.250  68.400  26.180  1.00  0.00           H  
ATOM   2637  CE2 TYR   159      64.140  66.490  25.150  1.00  0.00           C  
ATOM   2638  HE2 TYR   159      64.430  66.810  24.160  1.00  0.00           H  
ATOM   2639  C   TYR   159      62.210  68.520  30.630  1.00  0.00           C  
ATOM   2640  O   TYR   159      62.280  67.780  31.620  1.00  0.00           O  
ATOM   2641  N   ILE   160      62.220  69.880  30.800  1.00  0.00           N  
ATOM   2642  HN  ILE   160      62.220  70.430  29.960  1.00  0.00           H  
ATOM   2643  CA  ILE   160      62.120  70.540  32.120  1.00  0.00           C  
ATOM   2644  HA  ILE   160      62.910  70.260  32.810  1.00  0.00           H  
ATOM   2645  CB  ILE   160      62.260  72.020  32.020  1.00  0.00           C  
ATOM   2646  HB  ILE   160      61.340  72.380  31.500  1.00  0.00           H  
ATOM   2647  CG2 ILE   160      62.220  72.600  33.390  1.00  0.00           C  
ATOM   2648 HG21 ILE   160      62.900  72.050  34.080  1.00  0.00           H  
ATOM   2649 HG22 ILE   160      61.200  72.420  33.780  1.00  0.00           H  
ATOM   2650 HG23 ILE   160      62.300  73.700  33.260  1.00  0.00           H  
ATOM   2651  CG1 ILE   160      63.510  72.460  31.270  1.00  0.00           C  
ATOM   2652 HG11 ILE   160      64.140  71.700  30.770  1.00  0.00           H  
ATOM   2653 HG12 ILE   160      64.110  73.100  31.960  1.00  0.00           H  
ATOM   2654  CD  ILE   160      63.080  73.510  30.250  1.00  0.00           C  
ATOM   2655  HD1 ILE   160      62.510  73.150  29.370  1.00  0.00           H  
ATOM   2656  HD2 ILE   160      63.970  74.010  29.800  1.00  0.00           H  
ATOM   2657  HD3 ILE   160      62.480  74.360  30.630  1.00  0.00           H  
ATOM   2658  C   ILE   160      60.930  70.120  33.010  1.00  0.00           C  
ATOM   2659  O   ILE   160      61.150  69.600  34.060  1.00  0.00           O  
ATOM   2660  N   THR   161      59.770  70.060  32.360  1.00  0.00           N  
ATOM   2661  HN  THR   161      59.670  70.390  31.420  1.00  0.00           H  
ATOM   2662  CA  THR   161      58.540  69.520  33.010  1.00  0.00           C  
ATOM   2663  HA  THR   161      58.420  70.020  33.960  1.00  0.00           H  
ATOM   2664  CB  THR   161      57.370  69.760  32.060  1.00  0.00           C  
ATOM   2665  HB  THR   161      57.390  69.350  31.030  1.00  0.00           H  
ATOM   2666  OG1 THR   161      57.110  71.140  32.050  1.00  0.00           O  
ATOM   2667  HG1 THR   161      57.470  71.480  31.220  1.00  0.00           H  
ATOM   2668  CG2 THR   161      56.110  69.070  32.620  1.00  0.00           C  
ATOM   2669 HG21 THR   161      55.230  69.390  32.020  1.00  0.00           H  
ATOM   2670 HG22 THR   161      55.900  69.420  33.650  1.00  0.00           H  
ATOM   2671 HG23 THR   161      56.090  67.970  32.510  1.00  0.00           H  
ATOM   2672  C   THR   161      58.550  68.120  33.490  1.00  0.00           C  
ATOM   2673  O   THR   161      58.190  67.810  34.610  1.00  0.00           O  
ATOM   2674  N   VAL   162      59.000  67.220  32.620  1.00  0.00           N  
ATOM   2675  HN  VAL   162      59.330  67.500  31.720  1.00  0.00           H  
ATOM   2676  CA  VAL   162      59.120  65.790  32.850  1.00  0.00           C  
ATOM   2677  HA  VAL   162      58.160  65.480  33.270  1.00  0.00           H  
ATOM   2678  CB  VAL   162      59.510  65.070  31.560  1.00  0.00           C  
ATOM   2679  HB  VAL   162      60.530  65.300  31.190  1.00  0.00           H  
ATOM   2680  CG1 VAL   162      59.570  63.570  31.880  1.00  0.00           C  
ATOM   2681 HG11 VAL   162      58.730  63.160  32.470  1.00  0.00           H  
ATOM   2682 HG12 VAL   162      60.500  63.370  32.460  1.00  0.00           H  
ATOM   2683 HG13 VAL   162      59.760  62.930  31.000  1.00  0.00           H  
ATOM   2684  CG2 VAL   162      58.460  65.420  30.490  1.00  0.00           C  
ATOM   2685 HG21 VAL   162      57.400  65.400  30.820  1.00  0.00           H  
ATOM   2686 HG22 VAL   162      58.410  64.770  29.590  1.00  0.00           H  
ATOM   2687 HG23 VAL   162      58.590  66.440  30.080  1.00  0.00           H  
ATOM   2688  C   VAL   162      60.130  65.610  33.980  1.00  0.00           C  
ATOM   2689  O   VAL   162      60.040  64.710  34.840  1.00  0.00           O  
ATOM   2690  N   ALA   163      61.250  66.390  33.930  1.00  0.00           N  
ATOM   2691  HN  ALA   163      61.360  66.990  33.140  1.00  0.00           H  
ATOM   2692  CA  ALA   163      62.350  66.280  34.820  1.00  0.00           C  
ATOM   2693  HA  ALA   163      62.620  65.230  34.810  1.00  0.00           H  
ATOM   2694  CB  ALA   163      63.470  67.070  34.360  1.00  0.00           C  
ATOM   2695  HB1 ALA   163      63.270  68.160  34.210  1.00  0.00           H  
ATOM   2696  HB2 ALA   163      63.890  66.680  33.410  1.00  0.00           H  
ATOM   2697  HB3 ALA   163      64.350  67.140  35.040  1.00  0.00           H  
ATOM   2698  C   ALA   163      62.030  66.670  36.290  1.00  0.00           C  
ATOM   2699  O   ALA   163      62.360  66.000  37.270  1.00  0.00           O  
ATOM   2700  N   LEU   164      61.310  67.830  36.500  1.00  0.00           N  
ATOM   2701  HN  LEU   164      61.140  68.370  35.680  1.00  0.00           H  
ATOM   2702  CA  LEU   164      60.600  68.170  37.700  1.00  0.00           C  
ATOM   2703  HA  LEU   164      61.330  68.210  38.500  1.00  0.00           H  
ATOM   2704  CB  LEU   164      59.950  69.640  37.640  1.00  0.00           C  
ATOM   2705  HB1 LEU   164      59.450  69.960  38.570  1.00  0.00           H  
ATOM   2706  HB2 LEU   164      59.270  69.560  36.770  1.00  0.00           H  
ATOM   2707  CG  LEU   164      60.880  70.780  37.270  1.00  0.00           C  
ATOM   2708  HG  LEU   164      61.590  70.440  36.490  1.00  0.00           H  
ATOM   2709  CD1 LEU   164      60.050  71.890  36.610  1.00  0.00           C  
ATOM   2710 HD11 LEU   164      60.630  72.830  36.570  1.00  0.00           H  
ATOM   2711 HD12 LEU   164      59.130  72.240  37.130  1.00  0.00           H  
ATOM   2712 HD13 LEU   164      59.790  71.700  35.550  1.00  0.00           H  
ATOM   2713  CD2 LEU   164      61.680  71.310  38.460  1.00  0.00           C  
ATOM   2714 HD21 LEU   164      62.550  70.660  38.700  1.00  0.00           H  
ATOM   2715 HD22 LEU   164      61.110  71.470  39.400  1.00  0.00           H  
ATOM   2716 HD23 LEU   164      62.080  72.280  38.100  1.00  0.00           H  
ATOM   2717  C   LEU   164      59.630  67.220  38.260  1.00  0.00           C  
ATOM   2718  O   LEU   164      59.620  67.020  39.480  1.00  0.00           O  
ATOM   2719  N   LEU   165      58.800  66.570  37.380  1.00  0.00           N  
ATOM   2720  HN  LEU   165      58.850  66.700  36.390  1.00  0.00           H  
ATOM   2721  CA  LEU   165      57.840  65.540  37.770  1.00  0.00           C  
ATOM   2722  HA  LEU   165      57.190  65.920  38.550  1.00  0.00           H  
ATOM   2723  CB  LEU   165      56.840  65.200  36.620  1.00  0.00           C  
ATOM   2724  HB1 LEU   165      56.360  64.210  36.790  1.00  0.00           H  
ATOM   2725  HB2 LEU   165      57.460  65.110  35.700  1.00  0.00           H  
ATOM   2726  CG  LEU   165      55.660  66.210  36.470  1.00  0.00           C  
ATOM   2727  HG  LEU   165      56.120  67.220  36.510  1.00  0.00           H  
ATOM   2728  CD1 LEU   165      54.910  66.200  35.120  1.00  0.00           C  
ATOM   2729 HD11 LEU   165      55.690  66.130  34.330  1.00  0.00           H  
ATOM   2730 HD12 LEU   165      54.280  67.100  35.000  1.00  0.00           H  
ATOM   2731 HD13 LEU   165      54.300  65.270  35.080  1.00  0.00           H  
ATOM   2732  CD2 LEU   165      54.650  65.930  37.570  1.00  0.00           C  
ATOM   2733 HD21 LEU   165      53.800  66.650  37.570  1.00  0.00           H  
ATOM   2734 HD22 LEU   165      55.110  66.140  38.560  1.00  0.00           H  
ATOM   2735 HD23 LEU   165      54.230  64.910  37.590  1.00  0.00           H  
ATOM   2736  C   LEU   165      58.410  64.280  38.380  1.00  0.00           C  
ATOM   2737  O   LEU   165      58.070  63.740  39.440  1.00  0.00           O  
ATOM   2738  N   ILE   166      59.490  63.710  37.740  1.00  0.00           N  
ATOM   2739  HN  ILE   166      59.860  64.140  36.920  1.00  0.00           H  
ATOM   2740  CA  ILE   166      60.270  62.520  38.160  1.00  0.00           C  
ATOM   2741  HA  ILE   166      59.640  61.740  38.560  1.00  0.00           H  
ATOM   2742  CB  ILE   166      61.010  61.800  37.030  1.00  0.00           C  
ATOM   2743  HB  ILE   166      61.800  62.420  36.550  1.00  0.00           H  
ATOM   2744  CG2 ILE   166      61.780  60.570  37.610  1.00  0.00           C  
ATOM   2745 HG21 ILE   166      62.210  60.060  36.720  1.00  0.00           H  
ATOM   2746 HG22 ILE   166      61.090  59.870  38.130  1.00  0.00           H  
ATOM   2747 HG23 ILE   166      62.600  60.890  38.290  1.00  0.00           H  
ATOM   2748  CG1 ILE   166      60.110  61.310  35.880  1.00  0.00           C  
ATOM   2749 HG11 ILE   166      60.640  60.740  35.080  1.00  0.00           H  
ATOM   2750 HG12 ILE   166      59.720  62.250  35.430  1.00  0.00           H  
ATOM   2751  CD  ILE   166      58.830  60.630  36.230  1.00  0.00           C  
ATOM   2752  HD1 ILE   166      58.140  61.370  36.680  1.00  0.00           H  
ATOM   2753  HD2 ILE   166      59.020  59.780  36.920  1.00  0.00           H  
ATOM   2754  HD3 ILE   166      58.370  60.160  35.330  1.00  0.00           H  
ATOM   2755  C   ILE   166      61.170  62.830  39.370  1.00  0.00           C  
ATOM   2756  O   ILE   166      61.320  61.990  40.280  1.00  0.00           O  
ATOM   2757  N   TRP   167      61.780  64.040  39.430  1.00  0.00           N  
ATOM   2758  HN  TRP   167      61.680  64.600  38.620  1.00  0.00           H  
ATOM   2759  CA  TRP   167      62.550  64.560  40.570  1.00  0.00           C  
ATOM   2760  HA  TRP   167      63.330  63.870  40.850  1.00  0.00           H  
ATOM   2761  CB  TRP   167      63.030  66.020  40.220  1.00  0.00           C  
ATOM   2762  HB1 TRP   167      62.180  66.690  39.980  1.00  0.00           H  
ATOM   2763  HB2 TRP   167      63.740  65.980  39.370  1.00  0.00           H  
ATOM   2764  CG  TRP   167      63.830  66.690  41.260  1.00  0.00           C  
ATOM   2765  CD1 TRP   167      63.560  67.850  42.010  1.00  0.00           C  
ATOM   2766  HD1 TRP   167      62.740  68.540  41.860  1.00  0.00           H  
ATOM   2767  NE1 TRP   167      64.560  68.040  42.940  1.00  0.00           N  
ATOM   2768  HE1 TRP   167      64.800  68.770  43.550  1.00  0.00           H  
ATOM   2769  CE2 TRP   167      65.400  66.980  42.910  1.00  0.00           C  
ATOM   2770  CD2 TRP   167      64.980  66.140  41.880  1.00  0.00           C  
ATOM   2771  CE3 TRP   167      65.750  65.090  41.560  1.00  0.00           C  
ATOM   2772  HE3 TRP   167      65.570  64.370  40.770  1.00  0.00           H  
ATOM   2773  CZ3 TRP   167      66.880  64.780  42.330  1.00  0.00           C  
ATOM   2774  HZ3 TRP   167      67.420  63.860  42.130  1.00  0.00           H  
ATOM   2775  CZ2 TRP   167      66.470  66.720  43.740  1.00  0.00           C  
ATOM   2776  HZ2 TRP   167      66.630  67.180  44.700  1.00  0.00           H  
ATOM   2777  CH2 TRP   167      67.140  65.550  43.460  1.00  0.00           C  
ATOM   2778  HH2 TRP   167      67.940  65.180  44.090  1.00  0.00           H  
ATOM   2779  C   TRP   167      61.650  64.540  41.820  1.00  0.00           C  
ATOM   2780  O   TRP   167      61.900  63.830  42.800  1.00  0.00           O  
ATOM   2781  N   ASN   168      60.400  65.130  41.740  1.00  0.00           N  
ATOM   2782  HN  ASN   168      60.180  65.590  40.880  1.00  0.00           H  
ATOM   2783  CA  ASN   168      59.420  65.180  42.850  1.00  0.00           C  
ATOM   2784  HA  ASN   168      60.040  65.490  43.680  1.00  0.00           H  
ATOM   2785  CB  ASN   168      58.230  66.200  42.640  1.00  0.00           C  
ATOM   2786  HB1 ASN   168      57.350  66.080  43.310  1.00  0.00           H  
ATOM   2787  HB2 ASN   168      57.960  66.060  41.570  1.00  0.00           H  
ATOM   2788  CG  ASN   168      58.760  67.580  42.910  1.00  0.00           C  
ATOM   2789  OD1 ASN   168      58.540  68.170  43.990  1.00  0.00           O  
ATOM   2790  ND2 ASN   168      59.490  68.250  41.920  1.00  0.00           N  
ATOM   2791 HD21 ASN   168      59.780  69.180  42.150  1.00  0.00           H  
ATOM   2792 HD22 ASN   168      59.460  67.910  40.980  1.00  0.00           H  
ATOM   2793  C   ASN   168      58.830  63.800  43.220  1.00  0.00           C  
ATOM   2794  O   ASN   168      58.800  63.450  44.390  1.00  0.00           O  
ATOM   2795  N   PHE   169      58.470  62.940  42.160  1.00  0.00           N  
ATOM   2796  HN  PHE   169      58.540  63.210  41.210  1.00  0.00           H  
ATOM   2797  CA  PHE   169      58.120  61.580  42.490  1.00  0.00           C  
ATOM   2798  HA  PHE   169      57.310  61.660  43.210  1.00  0.00           H  
ATOM   2799  CB  PHE   169      57.590  60.830  41.200  1.00  0.00           C  
ATOM   2800  HB1 PHE   169      58.390  60.800  40.430  1.00  0.00           H  
ATOM   2801  HB2 PHE   169      56.820  61.460  40.710  1.00  0.00           H  
ATOM   2802  CG  PHE   169      56.930  59.510  41.340  1.00  0.00           C  
ATOM   2803  CD1 PHE   169      57.710  58.390  41.070  1.00  0.00           C  
ATOM   2804  HD1 PHE   169      58.780  58.480  40.950  1.00  0.00           H  
ATOM   2805  CE1 PHE   169      57.270  57.110  41.210  1.00  0.00           C  
ATOM   2806  HE1 PHE   169      57.970  56.300  41.040  1.00  0.00           H  
ATOM   2807  CZ  PHE   169      55.900  56.850  41.570  1.00  0.00           C  
ATOM   2808  HZ  PHE   169      55.530  55.850  41.690  1.00  0.00           H  
ATOM   2809  CD2 PHE   169      55.560  59.300  41.650  1.00  0.00           C  
ATOM   2810  HD2 PHE   169      54.970  60.170  41.900  1.00  0.00           H  
ATOM   2811  CE2 PHE   169      55.080  57.960  41.790  1.00  0.00           C  
ATOM   2812  HE2 PHE   169      54.050  57.830  42.110  1.00  0.00           H  
ATOM   2813  C   PHE   169      59.240  60.670  43.040  1.00  0.00           C  
ATOM   2814  O   PHE   169      59.060  59.990  44.080  1.00  0.00           O  
ATOM   2815  N   GLY   170      60.460  60.800  42.440  1.00  0.00           N  
ATOM   2816  HN  GLY   170      60.510  61.500  41.730  1.00  0.00           H  
ATOM   2817  CA  GLY   170      61.710  60.110  42.810  1.00  0.00           C  
ATOM   2818  HA1 GLY   170      62.420  60.690  42.250  1.00  0.00           H  
ATOM   2819  HA2 GLY   170      61.650  59.080  42.490  1.00  0.00           H  
ATOM   2820  C   GLY   170      62.000  60.280  44.260  1.00  0.00           C  
ATOM   2821  O   GLY   170      61.820  59.270  45.070  1.00  0.00           O  
ATOM   2822  N   VAL   171      62.390  61.490  44.680  1.00  0.00           N  
ATOM   2823  HN  VAL   171      62.210  62.220  44.030  1.00  0.00           H  
ATOM   2824  CA  VAL   171      62.880  61.950  46.020  1.00  0.00           C  
ATOM   2825  HA  VAL   171      63.660  61.250  46.250  1.00  0.00           H  
ATOM   2826  CB  VAL   171      63.620  63.300  45.990  1.00  0.00           C  
ATOM   2827  HB  VAL   171      62.960  64.170  45.810  1.00  0.00           H  
ATOM   2828  CG1 VAL   171      64.370  63.530  47.320  1.00  0.00           C  
ATOM   2829 HG11 VAL   171      63.780  63.590  48.260  1.00  0.00           H  
ATOM   2830 HG12 VAL   171      65.020  64.430  47.340  1.00  0.00           H  
ATOM   2831 HG13 VAL   171      65.080  62.690  47.490  1.00  0.00           H  
ATOM   2832  CG2 VAL   171      64.720  63.100  44.950  1.00  0.00           C  
ATOM   2833 HG21 VAL   171      65.430  62.250  45.080  1.00  0.00           H  
ATOM   2834 HG22 VAL   171      65.410  63.970  44.980  1.00  0.00           H  
ATOM   2835 HG23 VAL   171      64.220  63.170  43.960  1.00  0.00           H  
ATOM   2836  C   VAL   171      61.830  61.850  47.170  1.00  0.00           C  
ATOM   2837  O   VAL   171      62.190  61.500  48.290  1.00  0.00           O  
ATOM   2838  N   VAL   172      60.490  62.120  47.000  1.00  0.00           N  
ATOM   2839  HN  VAL   172      60.010  62.440  46.190  1.00  0.00           H  
ATOM   2840  CA  VAL   172      59.610  62.140  48.140  1.00  0.00           C  
ATOM   2841  HA  VAL   172      60.040  62.620  49.010  1.00  0.00           H  
ATOM   2842  CB  VAL   172      58.340  63.000  47.830  1.00  0.00           C  
ATOM   2843  HB  VAL   172      57.750  62.510  47.030  1.00  0.00           H  
ATOM   2844  CG1 VAL   172      57.430  63.160  49.030  1.00  0.00           C  
ATOM   2845 HG11 VAL   172      57.110  62.200  49.480  1.00  0.00           H  
ATOM   2846 HG12 VAL   172      56.540  63.800  48.870  1.00  0.00           H  
ATOM   2847 HG13 VAL   172      57.990  63.690  49.830  1.00  0.00           H  
ATOM   2848  CG2 VAL   172      58.800  64.440  47.510  1.00  0.00           C  
ATOM   2849 HG21 VAL   172      57.860  65.000  47.350  1.00  0.00           H  
ATOM   2850 HG22 VAL   172      59.190  64.610  46.480  1.00  0.00           H  
ATOM   2851 HG23 VAL   172      59.430  64.940  48.270  1.00  0.00           H  
ATOM   2852  C   VAL   172      59.210  60.730  48.560  1.00  0.00           C  
ATOM   2853  O   VAL   172      58.980  60.460  49.740  1.00  0.00           O  
ATOM   2854  N   GLY   173      59.270  59.720  47.630  1.00  0.00           N  
ATOM   2855  HN  GLY   173      59.430  60.070  46.710  1.00  0.00           H  
ATOM   2856  CA  GLY   173      59.350  58.290  47.950  1.00  0.00           C  
ATOM   2857  HA1 GLY   173      59.630  57.910  46.990  1.00  0.00           H  
ATOM   2858  HA2 GLY   173      58.400  57.920  48.310  1.00  0.00           H  
ATOM   2859  C   GLY   173      60.500  57.860  48.870  1.00  0.00           C  
ATOM   2860  O   GLY   173      60.240  57.060  49.800  1.00  0.00           O  
ATOM   2861  N   MET   174      61.700  58.330  48.640  1.00  0.00           N  
ATOM   2862  HN  MET   174      61.890  58.910  47.850  1.00  0.00           H  
ATOM   2863  CA  MET   174      62.900  58.050  49.420  1.00  0.00           C  
ATOM   2864  HA  MET   174      62.900  56.970  49.500  1.00  0.00           H  
ATOM   2865  CB  MET   174      64.120  58.740  48.900  1.00  0.00           C  
ATOM   2866  HB1 MET   174      64.980  58.470  49.550  1.00  0.00           H  
ATOM   2867  HB2 MET   174      64.010  59.840  49.010  1.00  0.00           H  
ATOM   2868  CG  MET   174      64.520  58.310  47.430  1.00  0.00           C  
ATOM   2869  HG1 MET   174      65.360  58.960  47.090  1.00  0.00           H  
ATOM   2870  HG2 MET   174      63.580  58.520  46.880  1.00  0.00           H  
ATOM   2871  SD  MET   174      64.940  56.500  47.340  1.00  0.00           S  
ATOM   2872  CE  MET   174      66.480  56.190  48.210  1.00  0.00           C  
ATOM   2873  HE1 MET   174      66.100  55.990  49.230  1.00  0.00           H  
ATOM   2874  HE2 MET   174      67.180  57.040  48.050  1.00  0.00           H  
ATOM   2875  HE3 MET   174      66.950  55.220  47.940  1.00  0.00           H  
ATOM   2876  C   MET   174      62.720  58.610  50.810  1.00  0.00           C  
ATOM   2877  O   MET   174      62.980  57.990  51.850  1.00  0.00           O  
ATOM   2878  N   ILE   175      62.260  59.850  50.950  1.00  0.00           N  
ATOM   2879  HN  ILE   175      62.060  60.320  50.090  1.00  0.00           H  
ATOM   2880  CA  ILE   175      61.870  60.450  52.240  1.00  0.00           C  
ATOM   2881  HA  ILE   175      62.750  60.420  52.860  1.00  0.00           H  
ATOM   2882  CB  ILE   175      61.530  61.910  52.020  1.00  0.00           C  
ATOM   2883  HB  ILE   175      60.680  61.950  51.310  1.00  0.00           H  
ATOM   2884  CG2 ILE   175      61.130  62.630  53.350  1.00  0.00           C  
ATOM   2885 HG21 ILE   175      61.140  63.690  53.020  1.00  0.00           H  
ATOM   2886 HG22 ILE   175      61.980  62.520  54.050  1.00  0.00           H  
ATOM   2887 HG23 ILE   175      60.210  62.270  53.850  1.00  0.00           H  
ATOM   2888  CG1 ILE   175      62.810  62.700  51.450  1.00  0.00           C  
ATOM   2889 HG11 ILE   175      63.490  62.080  50.830  1.00  0.00           H  
ATOM   2890 HG12 ILE   175      63.350  62.880  52.400  1.00  0.00           H  
ATOM   2891  CD  ILE   175      62.400  64.010  50.740  1.00  0.00           C  
ATOM   2892  HD1 ILE   175      61.490  63.900  50.120  1.00  0.00           H  
ATOM   2893  HD2 ILE   175      63.190  64.410  50.070  1.00  0.00           H  
ATOM   2894  HD3 ILE   175      62.230  64.790  51.520  1.00  0.00           H  
ATOM   2895  C   ILE   175      60.710  59.820  53.050  1.00  0.00           C  
ATOM   2896  O   ILE   175      60.840  59.660  54.270  1.00  0.00           O  
ATOM   2897  N   SER   176      59.650  59.410  52.330  1.00  0.00           N  
ATOM   2898  HN  SER   176      59.750  59.550  51.350  1.00  0.00           H  
ATOM   2899  CA  SER   176      58.570  58.730  52.920  1.00  0.00           C  
ATOM   2900  HA  SER   176      58.170  59.190  53.810  1.00  0.00           H  
ATOM   2901  CB  SER   176      57.500  58.450  51.900  1.00  0.00           C  
ATOM   2902  HB1 SER   176      56.730  57.710  52.220  1.00  0.00           H  
ATOM   2903  HB2 SER   176      57.890  58.020  50.960  1.00  0.00           H  
ATOM   2904  OG  SER   176      56.790  59.630  51.460  1.00  0.00           O  
ATOM   2905  HG1 SER   176      57.280  60.140  50.810  1.00  0.00           H  
ATOM   2906  C   SER   176      59.010  57.300  53.410  1.00  0.00           C  
ATOM   2907  O   SER   176      58.730  56.880  54.510  1.00  0.00           O  
ATOM   2908  N   ILE   177      59.690  56.490  52.600  1.00  0.00           N  
ATOM   2909  HN  ILE   177      59.810  56.860  51.680  1.00  0.00           H  
ATOM   2910  CA  ILE   177      60.050  55.110  52.830  1.00  0.00           C  
ATOM   2911  HA  ILE   177      59.200  54.670  53.340  1.00  0.00           H  
ATOM   2912  CB  ILE   177      60.240  54.300  51.530  1.00  0.00           C  
ATOM   2913  HB  ILE   177      61.020  54.870  50.990  1.00  0.00           H  
ATOM   2914  CG2 ILE   177      60.610  52.910  51.820  1.00  0.00           C  
ATOM   2915 HG21 ILE   177      60.290  52.220  51.010  1.00  0.00           H  
ATOM   2916 HG22 ILE   177      60.000  52.580  52.690  1.00  0.00           H  
ATOM   2917 HG23 ILE   177      61.700  52.760  51.910  1.00  0.00           H  
ATOM   2918  CG1 ILE   177      58.910  54.430  50.780  1.00  0.00           C  
ATOM   2919 HG11 ILE   177      58.670  55.500  50.590  1.00  0.00           H  
ATOM   2920 HG12 ILE   177      58.120  53.990  51.420  1.00  0.00           H  
ATOM   2921  CD  ILE   177      58.950  53.790  49.410  1.00  0.00           C  
ATOM   2922  HD1 ILE   177      57.930  53.510  49.070  1.00  0.00           H  
ATOM   2923  HD2 ILE   177      59.600  52.900  49.270  1.00  0.00           H  
ATOM   2924  HD3 ILE   177      59.290  54.470  48.600  1.00  0.00           H  
ATOM   2925  C   ILE   177      61.270  55.010  53.760  1.00  0.00           C  
ATOM   2926  O   ILE   177      61.320  54.200  54.620  1.00  0.00           O  
ATOM   2927  N   HSD   178      62.250  55.830  53.610  1.00  0.00           N  
ATOM   2928  HN  HSD   178      62.210  56.590  52.970  1.00  0.00           H  
ATOM   2929  CA  HSD   178      63.460  55.620  54.330  1.00  0.00           C  
ATOM   2930  HA  HSD   178      63.470  54.610  54.710  1.00  0.00           H  
ATOM   2931  CB  HSD   178      64.730  55.620  53.420  1.00  0.00           C  
ATOM   2932  HB1 HSD   178      65.710  55.620  53.940  1.00  0.00           H  
ATOM   2933  HB2 HSD   178      64.670  56.500  52.750  1.00  0.00           H  
ATOM   2934  ND1 HSD   178      65.560  53.370  52.690  1.00  0.00           N  
ATOM   2935  HD1 HSD   178      66.100  53.280  53.520  1.00  0.00           H  
ATOM   2936  CG  HSD   178      64.650  54.400  52.510  1.00  0.00           C  
ATOM   2937  CE1 HSD   178      65.230  52.410  51.780  1.00  0.00           C  
ATOM   2938  HE1 HSD   178      65.730  51.440  51.760  1.00  0.00           H  
ATOM   2939  NE2 HSD   178      64.300  52.890  50.950  1.00  0.00           N  
ATOM   2940  CD2 HSD   178      63.950  54.160  51.380  1.00  0.00           C  
ATOM   2941  HD2 HSD   178      63.230  54.750  50.830  1.00  0.00           H  
ATOM   2942  C   HSD   178      63.670  56.540  55.510  1.00  0.00           C  
ATOM   2943  O   HSD   178      64.710  56.450  56.190  1.00  0.00           O  
ATOM   2944  N   TRP   179      62.690  57.390  55.850  1.00  0.00           N  
ATOM   2945  HN  TRP   179      61.850  57.410  55.310  1.00  0.00           H  
ATOM   2946  CA  TRP   179      62.780  58.210  56.990  1.00  0.00           C  
ATOM   2947  HA  TRP   179      63.390  57.700  57.720  1.00  0.00           H  
ATOM   2948  CB  TRP   179      63.360  59.640  56.660  1.00  0.00           C  
ATOM   2949  HB1 TRP   179      62.660  60.210  56.010  1.00  0.00           H  
ATOM   2950  HB2 TRP   179      64.280  59.420  56.080  1.00  0.00           H  
ATOM   2951  CG  TRP   179      63.770  60.570  57.790  1.00  0.00           C  
ATOM   2952  CD1 TRP   179      64.920  60.380  58.580  1.00  0.00           C  
ATOM   2953  HD1 TRP   179      65.510  59.480  58.580  1.00  0.00           H  
ATOM   2954  NE1 TRP   179      65.110  61.480  59.330  1.00  0.00           N  
ATOM   2955  HE1 TRP   179      65.700  61.570  60.100  1.00  0.00           H  
ATOM   2956  CE2 TRP   179      64.090  62.360  59.090  1.00  0.00           C  
ATOM   2957  CD2 TRP   179      63.250  61.780  58.100  1.00  0.00           C  
ATOM   2958  CE3 TRP   179      62.200  62.550  57.570  1.00  0.00           C  
ATOM   2959  HE3 TRP   179      61.550  62.100  56.830  1.00  0.00           H  
ATOM   2960  CZ3 TRP   179      61.960  63.860  58.090  1.00  0.00           C  
ATOM   2961  HZ3 TRP   179      61.100  64.440  57.790  1.00  0.00           H  
ATOM   2962  CZ2 TRP   179      63.840  63.650  59.610  1.00  0.00           C  
ATOM   2963  HZ2 TRP   179      64.390  63.940  60.500  1.00  0.00           H  
ATOM   2964  CH2 TRP   179      62.710  64.360  59.200  1.00  0.00           C  
ATOM   2965  HH2 TRP   179      62.630  65.300  59.720  1.00  0.00           H  
ATOM   2966  C   TRP   179      61.460  58.430  57.700  1.00  0.00           C  
ATOM   2967  O   TRP   179      61.240  57.810  58.740  1.00  0.00           O  
ATOM   2968  N   LYS   180      60.630  59.420  57.250  1.00  0.00           N  
ATOM   2969  HN  LYS   180      60.900  59.760  56.350  1.00  0.00           H  
ATOM   2970  CA  LYS   180      59.330  59.660  57.800  1.00  0.00           C  
ATOM   2971  HA  LYS   180      58.910  58.670  57.850  1.00  0.00           H  
ATOM   2972  CB  LYS   180      59.300  60.200  59.310  1.00  0.00           C  
ATOM   2973  HB1 LYS   180      59.900  61.140  59.350  1.00  0.00           H  
ATOM   2974  HB2 LYS   180      59.830  59.420  59.900  1.00  0.00           H  
ATOM   2975  CG  LYS   180      57.910  60.400  59.840  1.00  0.00           C  
ATOM   2976  HG1 LYS   180      57.360  61.230  59.350  1.00  0.00           H  
ATOM   2977  HG2 LYS   180      58.030  60.760  60.890  1.00  0.00           H  
ATOM   2978  CD  LYS   180      56.990  59.140  59.870  1.00  0.00           C  
ATOM   2979  HD1 LYS   180      57.020  58.720  58.840  1.00  0.00           H  
ATOM   2980  HD2 LYS   180      55.980  59.540  60.130  1.00  0.00           H  
ATOM   2981  CE  LYS   180      57.490  58.200  60.940  1.00  0.00           C  
ATOM   2982  HE1 LYS   180      57.320  58.670  61.940  1.00  0.00           H  
ATOM   2983  HE2 LYS   180      58.580  57.950  60.900  1.00  0.00           H  
ATOM   2984  NZ  LYS   180      56.710  56.940  60.900  1.00  0.00           N  
ATOM   2985  HZ1 LYS   180      55.700  57.080  61.100  1.00  0.00           H  
ATOM   2986  HZ2 LYS   180      57.010  56.410  61.740  1.00  0.00           H  
ATOM   2987  HZ3 LYS   180      56.840  56.360  60.040  1.00  0.00           H  
ATOM   2988  C   LYS   180      58.440  60.400  56.860  1.00  0.00           C  
ATOM   2989  O   LYS   180      58.720  61.480  56.400  1.00  0.00           O  
ATOM   2990  N   GLY   181      57.310  59.770  56.570  1.00  0.00           N  
ATOM   2991  HN  GLY   181      57.080  58.850  56.900  1.00  0.00           H  
ATOM   2992  CA  GLY   181      56.200  60.400  55.880  1.00  0.00           C  
ATOM   2993  HA1 GLY   181      56.070  59.820  54.980  1.00  0.00           H  
ATOM   2994  HA2 GLY   181      56.420  61.450  55.900  1.00  0.00           H  
ATOM   2995  C   GLY   181      54.900  60.240  56.640  1.00  0.00           C  
ATOM   2996  O   GLY   181      54.900  59.410  57.530  1.00  0.00           O  
ATOM   2997  N   PRO   182      53.790  60.940  56.270  1.00  0.00           N  
ATOM   2998  CD  PRO   182      53.800  62.090  55.380  1.00  0.00           C  
ATOM   2999  HD1 PRO   182      53.960  61.750  54.330  1.00  0.00           H  
ATOM   3000  HD2 PRO   182      54.580  62.820  55.670  1.00  0.00           H  
ATOM   3001  CA  PRO   182      52.420  60.410  56.520  1.00  0.00           C  
ATOM   3002  HA  PRO   182      52.240  60.530  57.580  1.00  0.00           H  
ATOM   3003  CB  PRO   182      51.460  61.310  55.690  1.00  0.00           C  
ATOM   3004  HB1 PRO   182      50.530  61.550  56.240  1.00  0.00           H  
ATOM   3005  HB2 PRO   182      51.140  60.940  54.690  1.00  0.00           H  
ATOM   3006  CG  PRO   182      52.360  62.610  55.420  1.00  0.00           C  
ATOM   3007  HG1 PRO   182      52.060  63.040  54.450  1.00  0.00           H  
ATOM   3008  HG2 PRO   182      52.330  63.340  56.260  1.00  0.00           H  
ATOM   3009  C   PRO   182      52.090  58.950  56.310  1.00  0.00           C  
ATOM   3010  O   PRO   182      52.580  58.430  55.330  1.00  0.00           O  
ATOM   3011  N   LEU   183      51.270  58.290  57.160  1.00  0.00           N  
ATOM   3012  HN  LEU   183      50.920  58.640  58.030  1.00  0.00           H  
ATOM   3013  CA  LEU   183      50.930  56.900  56.990  1.00  0.00           C  
ATOM   3014  HA  LEU   183      51.820  56.320  57.190  1.00  0.00           H  
ATOM   3015  CB  LEU   183      50.060  56.420  58.170  1.00  0.00           C  
ATOM   3016  HB1 LEU   183      49.300  57.220  58.310  1.00  0.00           H  
ATOM   3017  HB2 LEU   183      50.660  56.420  59.110  1.00  0.00           H  
ATOM   3018  CG  LEU   183      49.330  55.090  58.020  1.00  0.00           C  
ATOM   3019  HG  LEU   183      48.830  55.040  57.030  1.00  0.00           H  
ATOM   3020  CD1 LEU   183      50.340  53.850  58.100  1.00  0.00           C  
ATOM   3021 HD11 LEU   183      50.770  53.940  59.120  1.00  0.00           H  
ATOM   3022 HD12 LEU   183      51.160  53.900  57.350  1.00  0.00           H  
ATOM   3023 HD13 LEU   183      49.740  52.930  57.920  1.00  0.00           H  
ATOM   3024  CD2 LEU   183      48.140  54.990  59.050  1.00  0.00           C  
ATOM   3025 HD21 LEU   183      48.530  54.730  60.060  1.00  0.00           H  
ATOM   3026 HD22 LEU   183      47.280  54.400  58.670  1.00  0.00           H  
ATOM   3027 HD23 LEU   183      47.740  56.020  59.080  1.00  0.00           H  
ATOM   3028  C   LEU   183      50.290  56.440  55.600  1.00  0.00           C  
ATOM   3029  O   LEU   183      50.680  55.490  54.930  1.00  0.00           O  
ATOM   3030  N   ARG   184      49.320  57.210  55.070  1.00  0.00           N  
ATOM   3031  HN  ARG   184      48.780  57.840  55.630  1.00  0.00           H  
ATOM   3032  CA  ARG   184      48.780  56.950  53.790  1.00  0.00           C  
ATOM   3033  HA  ARG   184      48.500  55.910  53.760  1.00  0.00           H  
ATOM   3034  CB  ARG   184      47.460  57.640  53.620  1.00  0.00           C  
ATOM   3035  HB1 ARG   184      47.040  57.640  52.590  1.00  0.00           H  
ATOM   3036  HB2 ARG   184      47.600  58.690  53.960  1.00  0.00           H  
ATOM   3037  CG  ARG   184      46.400  57.150  54.670  1.00  0.00           C  
ATOM   3038  HG1 ARG   184      45.400  57.640  54.550  1.00  0.00           H  
ATOM   3039  HG2 ARG   184      46.810  57.470  55.660  1.00  0.00           H  
ATOM   3040  CD  ARG   184      46.270  55.600  54.770  1.00  0.00           C  
ATOM   3041  HD1 ARG   184      47.250  55.140  55.030  1.00  0.00           H  
ATOM   3042  HD2 ARG   184      45.980  55.210  53.770  1.00  0.00           H  
ATOM   3043  NE  ARG   184      45.320  55.330  55.860  1.00  0.00           N  
ATOM   3044  HE  ARG   184      44.540  55.940  55.930  1.00  0.00           H  
ATOM   3045  CZ  ARG   184      45.110  54.160  56.440  1.00  0.00           C  
ATOM   3046  NH1 ARG   184      45.810  53.080  56.120  1.00  0.00           N  
ATOM   3047 HH11 ARG   184      46.570  53.190  55.480  1.00  0.00           H  
ATOM   3048 HH12 ARG   184      45.770  52.270  56.710  1.00  0.00           H  
ATOM   3049  NH2 ARG   184      44.320  54.110  57.460  1.00  0.00           N  
ATOM   3050 HH21 ARG   184      43.870  54.900  57.880  1.00  0.00           H  
ATOM   3051 HH22 ARG   184      44.360  53.220  57.910  1.00  0.00           H  
ATOM   3052  C   ARG   184      49.770  57.210  52.610  1.00  0.00           C  
ATOM   3053  O   ARG   184      49.740  56.430  51.620  1.00  0.00           O  
ATOM   3054  N   LEU   185      50.740  58.140  52.650  1.00  0.00           N  
ATOM   3055  HN  LEU   185      50.800  58.650  53.500  1.00  0.00           H  
ATOM   3056  CA  LEU   185      51.730  58.300  51.630  1.00  0.00           C  
ATOM   3057  HA  LEU   185      51.300  58.130  50.650  1.00  0.00           H  
ATOM   3058  CB  LEU   185      52.240  59.790  51.730  1.00  0.00           C  
ATOM   3059  HB1 LEU   185      52.850  59.790  52.650  1.00  0.00           H  
ATOM   3060  HB2 LEU   185      51.430  60.530  51.900  1.00  0.00           H  
ATOM   3061  CG  LEU   185      53.070  60.310  50.580  1.00  0.00           C  
ATOM   3062  HG  LEU   185      53.950  59.650  50.400  1.00  0.00           H  
ATOM   3063  CD1 LEU   185      52.350  60.280  49.230  1.00  0.00           C  
ATOM   3064 HD11 LEU   185      51.750  59.350  49.090  1.00  0.00           H  
ATOM   3065 HD12 LEU   185      53.090  60.250  48.400  1.00  0.00           H  
ATOM   3066 HD13 LEU   185      51.590  61.090  49.170  1.00  0.00           H  
ATOM   3067  CD2 LEU   185      53.770  61.720  50.850  1.00  0.00           C  
ATOM   3068 HD21 LEU   185      54.770  61.540  51.270  1.00  0.00           H  
ATOM   3069 HD22 LEU   185      53.170  62.290  51.590  1.00  0.00           H  
ATOM   3070 HD23 LEU   185      53.840  62.250  49.870  1.00  0.00           H  
ATOM   3071  C   LEU   185      52.870  57.340  51.700  1.00  0.00           C  
ATOM   3072  O   LEU   185      53.480  56.980  50.680  1.00  0.00           O  
ATOM   3073  N   GLN   186      53.280  56.850  52.920  1.00  0.00           N  
ATOM   3074  HN  GLN   186      53.070  57.290  53.800  1.00  0.00           H  
ATOM   3075  CA  GLN   186      54.180  55.690  52.980  1.00  0.00           C  
ATOM   3076  HA  GLN   186      55.060  55.990  52.440  1.00  0.00           H  
ATOM   3077  CB  GLN   186      54.640  55.340  54.450  1.00  0.00           C  
ATOM   3078  HB1 GLN   186      55.340  54.520  54.210  1.00  0.00           H  
ATOM   3079  HB2 GLN   186      53.700  55.040  54.970  1.00  0.00           H  
ATOM   3080  CG  GLN   186      55.530  56.420  55.120  1.00  0.00           C  
ATOM   3081  HG1 GLN   186      55.090  57.430  55.260  1.00  0.00           H  
ATOM   3082  HG2 GLN   186      56.440  56.580  54.510  1.00  0.00           H  
ATOM   3083  CD  GLN   186      55.930  56.080  56.630  1.00  0.00           C  
ATOM   3084  OE1 GLN   186      56.660  56.920  57.130  1.00  0.00           O  
ATOM   3085  NE2 GLN   186      55.540  54.940  57.170  1.00  0.00           N  
ATOM   3086 HE21 GLN   186      55.950  54.690  58.040  1.00  0.00           H  
ATOM   3087 HE22 GLN   186      54.840  54.340  56.770  1.00  0.00           H  
ATOM   3088  C   GLN   186      53.560  54.410  52.360  1.00  0.00           C  
ATOM   3089  O   GLN   186      54.120  53.690  51.510  1.00  0.00           O  
ATOM   3090  N   GLN   187      52.270  54.160  52.740  1.00  0.00           N  
ATOM   3091  HN  GLN   187      51.800  54.740  53.390  1.00  0.00           H  
ATOM   3092  CA  GLN   187      51.540  53.030  52.180  1.00  0.00           C  
ATOM   3093  HA  GLN   187      52.100  52.120  52.300  1.00  0.00           H  
ATOM   3094  CB  GLN   187      50.250  52.770  52.970  1.00  0.00           C  
ATOM   3095  HB1 GLN   187      49.690  52.020  52.370  1.00  0.00           H  
ATOM   3096  HB2 GLN   187      49.750  53.760  53.000  1.00  0.00           H  
ATOM   3097  CG  GLN   187      50.490  52.230  54.390  1.00  0.00           C  
ATOM   3098  HG1 GLN   187      51.110  52.840  55.080  1.00  0.00           H  
ATOM   3099  HG2 GLN   187      50.950  51.220  54.340  1.00  0.00           H  
ATOM   3100  CD  GLN   187      49.050  52.030  54.990  1.00  0.00           C  
ATOM   3101  OE1 GLN   187      48.110  52.770  54.690  1.00  0.00           O  
ATOM   3102  NE2 GLN   187      48.910  51.040  55.940  1.00  0.00           N  
ATOM   3103 HE21 GLN   187      47.970  50.830  56.220  1.00  0.00           H  
ATOM   3104 HE22 GLN   187      49.690  50.570  56.350  1.00  0.00           H  
ATOM   3105  C   GLN   187      51.290  53.120  50.690  1.00  0.00           C  
ATOM   3106  O   GLN   187      51.630  52.200  49.960  1.00  0.00           O  
ATOM   3107  N   ALA   188      50.880  54.280  50.140  1.00  0.00           N  
ATOM   3108  HN  ALA   188      50.700  55.020  50.790  1.00  0.00           H  
ATOM   3109  CA  ALA   188      50.670  54.660  48.720  1.00  0.00           C  
ATOM   3110  HA  ALA   188      49.910  54.000  48.330  1.00  0.00           H  
ATOM   3111  CB  ALA   188      50.210  56.150  48.580  1.00  0.00           C  
ATOM   3112  HB1 ALA   188      51.060  56.830  48.820  1.00  0.00           H  
ATOM   3113  HB2 ALA   188      49.440  56.460  49.310  1.00  0.00           H  
ATOM   3114  HB3 ALA   188      49.870  56.290  47.530  1.00  0.00           H  
ATOM   3115  C   ALA   188      51.870  54.520  47.780  1.00  0.00           C  
ATOM   3116  O   ALA   188      51.770  54.130  46.620  1.00  0.00           O  
ATOM   3117  N   TYR   189      53.080  54.840  48.330  1.00  0.00           N  
ATOM   3118  HN  TYR   189      53.260  55.280  49.210  1.00  0.00           H  
ATOM   3119  CA  TYR   189      54.280  54.650  47.540  1.00  0.00           C  
ATOM   3120  HA  TYR   189      54.170  55.120  46.570  1.00  0.00           H  
ATOM   3121  CB  TYR   189      55.480  55.470  48.030  1.00  0.00           C  
ATOM   3122  HB1 TYR   189      56.470  54.980  47.920  1.00  0.00           H  
ATOM   3123  HB2 TYR   189      55.340  55.640  49.120  1.00  0.00           H  
ATOM   3124  CG  TYR   189      55.690  56.800  47.310  1.00  0.00           C  
ATOM   3125  CD1 TYR   189      56.210  56.980  46.030  1.00  0.00           C  
ATOM   3126  HD1 TYR   189      56.350  56.110  45.410  1.00  0.00           H  
ATOM   3127  CE1 TYR   189      56.530  58.260  45.450  1.00  0.00           C  
ATOM   3128  HE1 TYR   189      56.960  58.280  44.460  1.00  0.00           H  
ATOM   3129  CZ  TYR   189      56.240  59.320  46.280  1.00  0.00           C  
ATOM   3130  OH  TYR   189      56.600  60.540  45.750  1.00  0.00           O  
ATOM   3131  HH  TYR   189      57.160  60.450  44.980  1.00  0.00           H  
ATOM   3132  CD2 TYR   189      55.520  57.980  48.120  1.00  0.00           C  
ATOM   3133  HD2 TYR   189      55.350  57.830  49.180  1.00  0.00           H  
ATOM   3134  CE2 TYR   189      55.820  59.240  47.610  1.00  0.00           C  
ATOM   3135  HE2 TYR   189      55.670  60.120  48.220  1.00  0.00           H  
ATOM   3136  C   TYR   189      54.570  53.160  47.220  1.00  0.00           C  
ATOM   3137  O   TYR   189      54.790  52.770  46.050  1.00  0.00           O  
ATOM   3138  N   LEU   190      54.320  52.370  48.220  1.00  0.00           N  
ATOM   3139  HN  LEU   190      54.110  52.810  49.090  1.00  0.00           H  
ATOM   3140  CA  LEU   190      54.540  50.960  48.340  1.00  0.00           C  
ATOM   3141  HA  LEU   190      55.540  50.760  48.000  1.00  0.00           H  
ATOM   3142  CB  LEU   190      54.450  50.630  49.850  1.00  0.00           C  
ATOM   3143  HB1 LEU   190      54.330  49.530  49.940  1.00  0.00           H  
ATOM   3144  HB2 LEU   190      53.550  51.030  50.350  1.00  0.00           H  
ATOM   3145  CG  LEU   190      55.620  51.120  50.720  1.00  0.00           C  
ATOM   3146  HG  LEU   190      55.910  52.160  50.490  1.00  0.00           H  
ATOM   3147  CD1 LEU   190      55.260  50.900  52.200  1.00  0.00           C  
ATOM   3148 HD11 LEU   190      54.890  49.850  52.280  1.00  0.00           H  
ATOM   3149 HD12 LEU   190      54.450  51.570  52.550  1.00  0.00           H  
ATOM   3150 HD13 LEU   190      56.110  50.980  52.900  1.00  0.00           H  
ATOM   3151  CD2 LEU   190      56.950  50.410  50.250  1.00  0.00           C  
ATOM   3152 HD21 LEU   190      57.280  50.590  49.210  1.00  0.00           H  
ATOM   3153 HD22 LEU   190      56.760  49.320  50.350  1.00  0.00           H  
ATOM   3154 HD23 LEU   190      57.830  50.700  50.860  1.00  0.00           H  
ATOM   3155  C   LEU   190      53.500  50.260  47.550  1.00  0.00           C  
ATOM   3156  O   LEU   190      53.720  49.100  47.200  1.00  0.00           O  
ATOM   3157  N   ILE   191      52.350  50.890  47.300  1.00  0.00           N  
ATOM   3158  HN  ILE   191      52.210  51.830  47.600  1.00  0.00           H  
ATOM   3159  CA  ILE   191      51.360  50.460  46.290  1.00  0.00           C  
ATOM   3160  HA  ILE   191      51.360  49.390  46.400  1.00  0.00           H  
ATOM   3161  CB  ILE   191      49.920  50.960  46.640  1.00  0.00           C  
ATOM   3162  HB  ILE   191      50.000  52.060  46.630  1.00  0.00           H  
ATOM   3163  CG2 ILE   191      48.950  50.710  45.430  1.00  0.00           C  
ATOM   3164 HG21 ILE   191      47.890  51.000  45.580  1.00  0.00           H  
ATOM   3165 HG22 ILE   191      48.890  49.650  45.120  1.00  0.00           H  
ATOM   3166 HG23 ILE   191      49.240  51.270  44.510  1.00  0.00           H  
ATOM   3167  CG1 ILE   191      49.390  50.530  48.030  1.00  0.00           C  
ATOM   3168 HG11 ILE   191      50.220  50.660  48.760  1.00  0.00           H  
ATOM   3169 HG12 ILE   191      49.270  49.420  48.020  1.00  0.00           H  
ATOM   3170  CD  ILE   191      47.970  51.000  48.420  1.00  0.00           C  
ATOM   3171  HD1 ILE   191      47.680  50.640  49.430  1.00  0.00           H  
ATOM   3172  HD2 ILE   191      47.180  50.760  47.680  1.00  0.00           H  
ATOM   3173  HD3 ILE   191      47.890  52.110  48.370  1.00  0.00           H  
ATOM   3174  C   ILE   191      51.730  50.770  44.870  1.00  0.00           C  
ATOM   3175  O   ILE   191      51.700  49.980  43.900  1.00  0.00           O  
ATOM   3176  N   MET   192      52.160  52.020  44.530  1.00  0.00           N  
ATOM   3177  HN  MET   192      52.270  52.750  45.200  1.00  0.00           H  
ATOM   3178  CA  MET   192      52.770  52.380  43.280  1.00  0.00           C  
ATOM   3179  HA  MET   192      52.000  52.140  42.570  1.00  0.00           H  
ATOM   3180  CB  MET   192      53.030  53.990  43.050  1.00  0.00           C  
ATOM   3181  HB1 MET   192      53.720  54.120  42.190  1.00  0.00           H  
ATOM   3182  HB2 MET   192      53.610  54.420  43.900  1.00  0.00           H  
ATOM   3183  CG  MET   192      51.760  54.810  42.940  1.00  0.00           C  
ATOM   3184  HG1 MET   192      52.120  55.850  43.050  1.00  0.00           H  
ATOM   3185  HG2 MET   192      51.100  54.660  43.820  1.00  0.00           H  
ATOM   3186  SD  MET   192      50.760  54.570  41.340  1.00  0.00           S  
ATOM   3187  CE  MET   192      51.530  55.740  40.310  1.00  0.00           C  
ATOM   3188  HE1 MET   192      51.170  55.680  39.260  1.00  0.00           H  
ATOM   3189  HE2 MET   192      52.580  55.450  40.100  1.00  0.00           H  
ATOM   3190  HE3 MET   192      51.450  56.780  40.710  1.00  0.00           H  
ATOM   3191  C   MET   192      54.020  51.510  42.970  1.00  0.00           C  
ATOM   3192  O   MET   192      54.170  50.960  41.910  1.00  0.00           O  
ATOM   3193  N   ILE   193      54.940  51.200  43.940  1.00  0.00           N  
ATOM   3194  HN  ILE   193      54.930  51.740  44.780  1.00  0.00           H  
ATOM   3195  CA  ILE   193      56.040  50.270  43.750  1.00  0.00           C  
ATOM   3196  HA  ILE   193      56.640  50.630  42.920  1.00  0.00           H  
ATOM   3197  CB  ILE   193      56.930  50.200  44.970  1.00  0.00           C  
ATOM   3198  HB  ILE   193      56.280  50.380  45.860  1.00  0.00           H  
ATOM   3199  CG2 ILE   193      57.660  48.870  45.060  1.00  0.00           C  
ATOM   3200 HG21 ILE   193      56.910  48.100  45.310  1.00  0.00           H  
ATOM   3201 HG22 ILE   193      58.530  48.870  45.760  1.00  0.00           H  
ATOM   3202 HG23 ILE   193      58.080  48.620  44.060  1.00  0.00           H  
ATOM   3203  CG1 ILE   193      57.800  51.440  44.840  1.00  0.00           C  
ATOM   3204 HG11 ILE   193      57.150  52.300  44.600  1.00  0.00           H  
ATOM   3205 HG12 ILE   193      58.480  51.360  43.960  1.00  0.00           H  
ATOM   3206  CD  ILE   193      58.550  51.640  46.170  1.00  0.00           C  
ATOM   3207  HD1 ILE   193      59.180  52.550  46.040  1.00  0.00           H  
ATOM   3208  HD2 ILE   193      59.190  50.770  46.400  1.00  0.00           H  
ATOM   3209  HD3 ILE   193      57.760  51.740  46.940  1.00  0.00           H  
ATOM   3210  C   ILE   193      55.610  48.900  43.380  1.00  0.00           C  
ATOM   3211  O   ILE   193      56.100  48.360  42.480  1.00  0.00           O  
ATOM   3212  N   SER   194      54.580  48.360  44.110  1.00  0.00           N  
ATOM   3213  HN  SER   194      54.090  48.880  44.810  1.00  0.00           H  
ATOM   3214  CA  SER   194      53.970  47.070  43.710  1.00  0.00           C  
ATOM   3215  HA  SER   194      54.650  46.250  43.870  1.00  0.00           H  
ATOM   3216  CB  SER   194      52.770  46.810  44.690  1.00  0.00           C  
ATOM   3217  HB1 SER   194      52.400  45.810  44.400  1.00  0.00           H  
ATOM   3218  HB2 SER   194      51.900  47.500  44.690  1.00  0.00           H  
ATOM   3219  OG  SER   194      53.190  46.750  46.040  1.00  0.00           O  
ATOM   3220  HG1 SER   194      53.420  47.630  46.350  1.00  0.00           H  
ATOM   3221  C   SER   194      53.300  46.980  42.380  1.00  0.00           C  
ATOM   3222  O   SER   194      53.510  46.050  41.620  1.00  0.00           O  
ATOM   3223  N   ALA   195      52.490  48.000  42.020  1.00  0.00           N  
ATOM   3224  HN  ALA   195      52.250  48.710  42.670  1.00  0.00           H  
ATOM   3225  CA  ALA   195      51.830  48.180  40.720  1.00  0.00           C  
ATOM   3226  HA  ALA   195      51.250  47.280  40.590  1.00  0.00           H  
ATOM   3227  CB  ALA   195      50.920  49.400  40.670  1.00  0.00           C  
ATOM   3228  HB1 ALA   195      50.400  49.610  39.710  1.00  0.00           H  
ATOM   3229  HB2 ALA   195      51.490  50.320  40.930  1.00  0.00           H  
ATOM   3230  HB3 ALA   195      50.160  49.270  41.480  1.00  0.00           H  
ATOM   3231  C   ALA   195      52.820  48.300  39.530  1.00  0.00           C  
ATOM   3232  O   ALA   195      52.750  47.520  38.550  1.00  0.00           O  
ATOM   3233  N   LEU   196      53.870  49.130  39.710  1.00  0.00           N  
ATOM   3234  HN  LEU   196      53.980  49.600  40.580  1.00  0.00           H  
ATOM   3235  CA  LEU   196      54.940  49.350  38.750  1.00  0.00           C  
ATOM   3236  HA  LEU   196      54.470  49.810  37.890  1.00  0.00           H  
ATOM   3237  CB  LEU   196      55.920  50.430  39.330  1.00  0.00           C  
ATOM   3238  HB1 LEU   196      56.310  50.090  40.320  1.00  0.00           H  
ATOM   3239  HB2 LEU   196      55.260  51.280  39.630  1.00  0.00           H  
ATOM   3240  CG  LEU   196      56.950  51.060  38.340  1.00  0.00           C  
ATOM   3241  HG  LEU   196      57.880  50.470  38.210  1.00  0.00           H  
ATOM   3242  CD1 LEU   196      56.420  51.400  36.860  1.00  0.00           C  
ATOM   3243 HD11 LEU   196      56.210  50.440  36.330  1.00  0.00           H  
ATOM   3244 HD12 LEU   196      57.060  52.130  36.310  1.00  0.00           H  
ATOM   3245 HD13 LEU   196      55.380  51.720  37.070  1.00  0.00           H  
ATOM   3246  CD2 LEU   196      57.350  52.380  38.870  1.00  0.00           C  
ATOM   3247 HD21 LEU   196      56.540  53.070  39.180  1.00  0.00           H  
ATOM   3248 HD22 LEU   196      58.140  52.920  38.290  1.00  0.00           H  
ATOM   3249 HD23 LEU   196      57.820  52.120  39.840  1.00  0.00           H  
ATOM   3250  C   LEU   196      55.740  48.080  38.520  1.00  0.00           C  
ATOM   3251  O   LEU   196      56.150  47.820  37.390  1.00  0.00           O  
ATOM   3252  N   MET   197      56.140  47.330  39.590  1.00  0.00           N  
ATOM   3253  HN  MET   197      55.880  47.450  40.540  1.00  0.00           H  
ATOM   3254  CA  MET   197      56.860  46.000  39.600  1.00  0.00           C  
ATOM   3255  HA  MET   197      57.810  46.020  39.080  1.00  0.00           H  
ATOM   3256  CB  MET   197      57.260  45.500  40.960  1.00  0.00           C  
ATOM   3257  HB1 MET   197      56.410  45.170  41.610  1.00  0.00           H  
ATOM   3258  HB2 MET   197      57.720  46.240  41.650  1.00  0.00           H  
ATOM   3259  CG  MET   197      58.250  44.240  40.910  1.00  0.00           C  
ATOM   3260  HG1 MET   197      57.680  43.400  40.470  1.00  0.00           H  
ATOM   3261  HG2 MET   197      58.400  43.970  41.980  1.00  0.00           H  
ATOM   3262  SD  MET   197      59.880  44.360  40.140  1.00  0.00           S  
ATOM   3263  CE  MET   197      60.690  43.020  41.080  1.00  0.00           C  
ATOM   3264  HE1 MET   197      60.420  42.130  40.470  1.00  0.00           H  
ATOM   3265  HE2 MET   197      60.220  42.950  42.080  1.00  0.00           H  
ATOM   3266  HE3 MET   197      61.780  43.120  41.290  1.00  0.00           H  
ATOM   3267  C   MET   197      56.020  44.920  38.860  1.00  0.00           C  
ATOM   3268  O   MET   197      56.500  44.070  38.180  1.00  0.00           O  
ATOM   3269  N   ALA   198      54.660  44.920  39.100  1.00  0.00           N  
ATOM   3270  HN  ALA   198      54.290  45.590  39.750  1.00  0.00           H  
ATOM   3271  CA  ALA   198      53.640  44.110  38.420  1.00  0.00           C  
ATOM   3272  HA  ALA   198      53.910  43.070  38.510  1.00  0.00           H  
ATOM   3273  CB  ALA   198      52.180  44.170  39.180  1.00  0.00           C  
ATOM   3274  HB1 ALA   198      51.420  43.560  38.640  1.00  0.00           H  
ATOM   3275  HB2 ALA   198      51.950  45.250  39.100  1.00  0.00           H  
ATOM   3276  HB3 ALA   198      52.230  43.720  40.190  1.00  0.00           H  
ATOM   3277  C   ALA   198      53.530  44.230  36.980  1.00  0.00           C  
ATOM   3278  O   ALA   198      53.480  43.260  36.160  1.00  0.00           O  
ATOM   3279  N   LEU   199      53.490  45.490  36.530  1.00  0.00           N  
ATOM   3280  HN  LEU   199      53.630  46.270  37.130  1.00  0.00           H  
ATOM   3281  CA  LEU   199      53.450  45.970  35.130  1.00  0.00           C  
ATOM   3282  HA  LEU   199      52.550  45.530  34.710  1.00  0.00           H  
ATOM   3283  CB  LEU   199      53.230  47.520  35.060  1.00  0.00           C  
ATOM   3284  HB1 LEU   199      53.440  47.770  34.000  1.00  0.00           H  
ATOM   3285  HB2 LEU   199      53.920  48.070  35.750  1.00  0.00           H  
ATOM   3286  CG  LEU   199      51.820  48.030  35.540  1.00  0.00           C  
ATOM   3287  HG  LEU   199      51.470  47.430  36.410  1.00  0.00           H  
ATOM   3288  CD1 LEU   199      51.860  49.520  35.900  1.00  0.00           C  
ATOM   3289 HD11 LEU   199      50.950  49.830  36.440  1.00  0.00           H  
ATOM   3290 HD12 LEU   199      51.970  50.130  34.980  1.00  0.00           H  
ATOM   3291 HD13 LEU   199      52.780  49.710  36.490  1.00  0.00           H  
ATOM   3292  CD2 LEU   199      50.770  48.010  34.360  1.00  0.00           C  
ATOM   3293 HD21 LEU   199      50.900  48.780  33.570  1.00  0.00           H  
ATOM   3294 HD22 LEU   199      49.760  48.130  34.810  1.00  0.00           H  
ATOM   3295 HD23 LEU   199      50.650  47.000  33.910  1.00  0.00           H  
ATOM   3296  C   LEU   199      54.670  45.480  34.340  1.00  0.00           C  
ATOM   3297  O   LEU   199      54.550  45.050  33.200  1.00  0.00           O  
ATOM   3298  N   VAL   200      55.850  45.460  34.990  1.00  0.00           N  
ATOM   3299  HN  VAL   200      55.990  45.790  35.920  1.00  0.00           H  
ATOM   3300  CA  VAL   200      56.980  44.780  34.270  1.00  0.00           C  
ATOM   3301  HA  VAL   200      57.020  45.080  33.230  1.00  0.00           H  
ATOM   3302  CB  VAL   200      58.320  45.040  35.050  1.00  0.00           C  
ATOM   3303  HB  VAL   200      58.360  44.370  35.930  1.00  0.00           H  
ATOM   3304  CG1 VAL   200      59.470  44.620  34.110  1.00  0.00           C  
ATOM   3305 HG11 VAL   200      59.350  43.600  33.700  1.00  0.00           H  
ATOM   3306 HG12 VAL   200      60.450  44.520  34.630  1.00  0.00           H  
ATOM   3307 HG13 VAL   200      59.560  45.350  33.270  1.00  0.00           H  
ATOM   3308  CG2 VAL   200      58.490  46.460  35.620  1.00  0.00           C  
ATOM   3309 HG21 VAL   200      59.540  46.630  35.930  1.00  0.00           H  
ATOM   3310 HG22 VAL   200      57.850  46.670  36.510  1.00  0.00           H  
ATOM   3311 HG23 VAL   200      58.220  47.140  34.790  1.00  0.00           H  
ATOM   3312  C   VAL   200      56.740  43.270  34.140  1.00  0.00           C  
ATOM   3313  O   VAL   200      57.170  42.760  33.090  1.00  0.00           O  
ATOM   3314  N   PHE   201      56.180  42.560  35.120  1.00  0.00           N  
ATOM   3315  HN  PHE   201      56.070  42.780  36.090  1.00  0.00           H  
ATOM   3316  CA  PHE   201      55.860  41.170  34.890  1.00  0.00           C  
ATOM   3317  HA  PHE   201      56.750  40.640  34.580  1.00  0.00           H  
ATOM   3318  CB  PHE   201      55.590  40.410  36.230  1.00  0.00           C  
ATOM   3319  HB1 PHE   201      55.190  39.420  35.920  1.00  0.00           H  
ATOM   3320  HB2 PHE   201      54.780  40.950  36.770  1.00  0.00           H  
ATOM   3321  CG  PHE   201      56.730  40.240  37.150  1.00  0.00           C  
ATOM   3322  CD1 PHE   201      57.850  39.490  36.690  1.00  0.00           C  
ATOM   3323  HD1 PHE   201      57.900  39.140  35.670  1.00  0.00           H  
ATOM   3324  CE1 PHE   201      58.960  39.260  37.530  1.00  0.00           C  
ATOM   3325  HE1 PHE   201      59.800  38.770  37.080  1.00  0.00           H  
ATOM   3326  CZ  PHE   201      58.890  39.650  38.910  1.00  0.00           C  
ATOM   3327  HZ  PHE   201      59.740  39.520  39.560  1.00  0.00           H  
ATOM   3328  CD2 PHE   201      56.610  40.550  38.530  1.00  0.00           C  
ATOM   3329  HD2 PHE   201      55.740  41.030  38.960  1.00  0.00           H  
ATOM   3330  CE2 PHE   201      57.720  40.170  39.360  1.00  0.00           C  
ATOM   3331  HE2 PHE   201      57.620  40.510  40.380  1.00  0.00           H  
ATOM   3332  C   PHE   201      54.820  40.910  33.790  1.00  0.00           C  
ATOM   3333  O   PHE   201      54.900  40.040  32.940  1.00  0.00           O  
ATOM   3334  N   ILE   202      53.880  41.780  33.750  1.00  0.00           N  
ATOM   3335  HN  ILE   202      53.770  42.390  34.530  1.00  0.00           H  
ATOM   3336  CA  ILE   202      52.840  41.870  32.670  1.00  0.00           C  
ATOM   3337  HA  ILE   202      52.510  40.840  32.750  1.00  0.00           H  
ATOM   3338  CB  ILE   202      51.660  42.750  33.000  1.00  0.00           C  
ATOM   3339  HB  ILE   202      52.110  43.720  33.300  1.00  0.00           H  
ATOM   3340  CG2 ILE   202      50.650  42.820  31.790  1.00  0.00           C  
ATOM   3341 HG21 ILE   202      49.630  43.040  32.170  1.00  0.00           H  
ATOM   3342 HG22 ILE   202      50.550  41.790  31.390  1.00  0.00           H  
ATOM   3343 HG23 ILE   202      51.060  43.440  30.960  1.00  0.00           H  
ATOM   3344  CG1 ILE   202      50.950  42.210  34.270  1.00  0.00           C  
ATOM   3345 HG11 ILE   202      51.740  41.810  34.950  1.00  0.00           H  
ATOM   3346 HG12 ILE   202      50.210  41.460  33.910  1.00  0.00           H  
ATOM   3347  CD  ILE   202      50.210  43.350  35.080  1.00  0.00           C  
ATOM   3348  HD1 ILE   202      49.860  42.820  35.990  1.00  0.00           H  
ATOM   3349  HD2 ILE   202      49.330  43.750  34.540  1.00  0.00           H  
ATOM   3350  HD3 ILE   202      50.840  44.210  35.400  1.00  0.00           H  
ATOM   3351  C   ILE   202      53.340  42.150  31.230  1.00  0.00           C  
ATOM   3352  O   ILE   202      52.910  41.590  30.200  1.00  0.00           O  
ATOM   3353  N   LYS   203      54.330  43.070  31.110  1.00  0.00           N  
ATOM   3354  HN  LYS   203      54.550  43.700  31.850  1.00  0.00           H  
ATOM   3355  CA  LYS   203      55.050  43.240  29.810  1.00  0.00           C  
ATOM   3356  HA  LYS   203      54.350  43.610  29.080  1.00  0.00           H  
ATOM   3357  CB  LYS   203      56.130  44.380  30.120  1.00  0.00           C  
ATOM   3358  HB1 LYS   203      56.830  43.970  30.890  1.00  0.00           H  
ATOM   3359  HB2 LYS   203      55.610  45.220  30.630  1.00  0.00           H  
ATOM   3360  CG  LYS   203      57.000  44.790  28.870  1.00  0.00           C  
ATOM   3361  HG1 LYS   203      57.230  43.920  28.220  1.00  0.00           H  
ATOM   3362  HG2 LYS   203      57.970  45.260  29.140  1.00  0.00           H  
ATOM   3363  CD  LYS   203      56.310  45.940  28.020  1.00  0.00           C  
ATOM   3364  HD1 LYS   203      56.310  46.770  28.760  1.00  0.00           H  
ATOM   3365  HD2 LYS   203      55.240  45.670  27.940  1.00  0.00           H  
ATOM   3366  CE  LYS   203      56.870  46.290  26.700  1.00  0.00           C  
ATOM   3367  HE1 LYS   203      57.960  46.480  26.850  1.00  0.00           H  
ATOM   3368  HE2 LYS   203      56.410  47.170  26.210  1.00  0.00           H  
ATOM   3369  NZ  LYS   203      56.720  45.320  25.620  1.00  0.00           N  
ATOM   3370  HZ1 LYS   203      56.770  44.330  25.930  1.00  0.00           H  
ATOM   3371  HZ2 LYS   203      57.400  45.450  24.850  1.00  0.00           H  
ATOM   3372  HZ3 LYS   203      55.760  45.440  25.250  1.00  0.00           H  
ATOM   3373  C   LYS   203      55.760  41.910  29.310  1.00  0.00           C  
ATOM   3374  O   LYS   203      55.420  41.420  28.230  1.00  0.00           O  
ATOM   3375  N   TYR   204      56.680  41.360  30.120  1.00  0.00           N  
ATOM   3376  HN  TYR   204      56.840  41.730  31.030  1.00  0.00           H  
ATOM   3377  CA  TYR   204      57.660  40.370  29.730  1.00  0.00           C  
ATOM   3378  HA  TYR   204      57.790  40.330  28.660  1.00  0.00           H  
ATOM   3379  CB  TYR   204      59.010  40.770  30.300  1.00  0.00           C  
ATOM   3380  HB1 TYR   204      59.770  39.990  30.080  1.00  0.00           H  
ATOM   3381  HB2 TYR   204      58.960  41.020  31.380  1.00  0.00           H  
ATOM   3382  CG  TYR   204      59.440  42.140  29.670  1.00  0.00           C  
ATOM   3383  CD1 TYR   204      59.730  43.200  30.600  1.00  0.00           C  
ATOM   3384  HD1 TYR   204      59.500  43.130  31.660  1.00  0.00           H  
ATOM   3385  CE1 TYR   204      60.200  44.410  30.070  1.00  0.00           C  
ATOM   3386  HE1 TYR   204      60.460  45.190  30.760  1.00  0.00           H  
ATOM   3387  CZ  TYR   204      60.320  44.610  28.680  1.00  0.00           C  
ATOM   3388  OH  TYR   204      60.710  45.870  28.250  1.00  0.00           O  
ATOM   3389  HH  TYR   204      60.670  45.850  27.290  1.00  0.00           H  
ATOM   3390  CD2 TYR   204      59.800  42.330  28.290  1.00  0.00           C  
ATOM   3391  HD2 TYR   204      59.740  41.550  27.550  1.00  0.00           H  
ATOM   3392  CE2 TYR   204      60.060  43.610  27.770  1.00  0.00           C  
ATOM   3393  HE2 TYR   204      60.150  43.600  26.690  1.00  0.00           H  
ATOM   3394  C   TYR   204      57.380  38.940  30.120  1.00  0.00           C  
ATOM   3395  O   TYR   204      58.090  38.050  29.600  1.00  0.00           O  
ATOM   3396  N   LEU   205      56.300  38.560  30.870  1.00  0.00           N  
ATOM   3397  HN  LEU   205      55.760  39.180  31.450  1.00  0.00           H  
ATOM   3398  CA  LEU   205      55.810  37.190  30.900  1.00  0.00           C  
ATOM   3399  HA  LEU   205      56.570  36.460  30.630  1.00  0.00           H  
ATOM   3400  CB  LEU   205      55.420  36.790  32.360  1.00  0.00           C  
ATOM   3401  HB1 LEU   205      55.210  35.700  32.400  1.00  0.00           H  
ATOM   3402  HB2 LEU   205      54.470  37.300  32.640  1.00  0.00           H  
ATOM   3403  CG  LEU   205      56.510  37.020  33.420  1.00  0.00           C  
ATOM   3404  HG  LEU   205      56.650  38.110  33.600  1.00  0.00           H  
ATOM   3405  CD1 LEU   205      56.100  36.340  34.700  1.00  0.00           C  
ATOM   3406 HD11 LEU   205      55.090  36.690  35.000  1.00  0.00           H  
ATOM   3407 HD12 LEU   205      56.780  36.520  35.560  1.00  0.00           H  
ATOM   3408 HD13 LEU   205      55.970  35.260  34.500  1.00  0.00           H  
ATOM   3409  CD2 LEU   205      57.860  36.560  33.060  1.00  0.00           C  
ATOM   3410 HD21 LEU   205      58.370  36.300  34.010  1.00  0.00           H  
ATOM   3411 HD22 LEU   205      58.430  37.300  32.460  1.00  0.00           H  
ATOM   3412 HD23 LEU   205      57.800  35.590  32.520  1.00  0.00           H  
ATOM   3413  C   LEU   205      54.520  36.930  30.040  1.00  0.00           C  
ATOM   3414  O   LEU   205      53.420  37.300  30.470  1.00  0.00           O  
ATOM   3415  N   PRO   206      54.710  36.250  28.820  1.00  0.00           N  
ATOM   3416  CD  PRO   206      55.970  36.240  28.120  1.00  0.00           C  
ATOM   3417  HD1 PRO   206      56.700  35.620  28.690  1.00  0.00           H  
ATOM   3418  HD2 PRO   206      56.360  37.270  27.970  1.00  0.00           H  
ATOM   3419  CA  PRO   206      53.640  35.530  28.040  1.00  0.00           C  
ATOM   3420  HA  PRO   206      53.030  36.240  27.510  1.00  0.00           H  
ATOM   3421  CB  PRO   206      54.450  34.560  27.160  1.00  0.00           C  
ATOM   3422  HB1 PRO   206      53.970  34.230  26.220  1.00  0.00           H  
ATOM   3423  HB2 PRO   206      54.810  33.650  27.700  1.00  0.00           H  
ATOM   3424  CG  PRO   206      55.670  35.410  26.840  1.00  0.00           C  
ATOM   3425  HG1 PRO   206      56.580  34.820  26.590  1.00  0.00           H  
ATOM   3426  HG2 PRO   206      55.460  36.100  25.990  1.00  0.00           H  
ATOM   3427  C   PRO   206      52.630  34.780  28.920  1.00  0.00           C  
ATOM   3428  O   PRO   206      52.990  34.430  30.010  1.00  0.00           O  
ATOM   3429  N   GLU   207      51.390  34.660  28.440  1.00  0.00           N  
ATOM   3430  HN  GLU   207      51.220  34.990  27.510  1.00  0.00           H  
ATOM   3431  CA  GLU   207      50.290  34.050  29.240  1.00  0.00           C  
ATOM   3432  HA  GLU   207      50.070  34.610  30.130  1.00  0.00           H  
ATOM   3433  CB  GLU   207      48.930  33.900  28.440  1.00  0.00           C  
ATOM   3434  HB1 GLU   207      48.170  33.270  28.950  1.00  0.00           H  
ATOM   3435  HB2 GLU   207      49.170  33.370  27.490  1.00  0.00           H  
ATOM   3436  CG  GLU   207      48.220  35.190  28.110  1.00  0.00           C  
ATOM   3437  HG1 GLU   207      48.180  35.870  28.990  1.00  0.00           H  
ATOM   3438  HG2 GLU   207      47.160  34.930  27.930  1.00  0.00           H  
ATOM   3439  CD  GLU   207      48.700  35.930  26.900  1.00  0.00           C  
ATOM   3440  OE1 GLU   207      49.530  36.850  27.140  1.00  0.00           O  
ATOM   3441  OE2 GLU   207      48.310  35.680  25.740  1.00  0.00           O  
ATOM   3442  C   GLU   207      50.680  32.620  29.790  1.00  0.00           C  
ATOM   3443  O   GLU   207      50.420  32.380  30.970  1.00  0.00           O  
ATOM   3444  N   TRP   208      51.200  31.740  29.000  1.00  0.00           N  
ATOM   3445  HN  TRP   208      51.320  31.920  28.030  1.00  0.00           H  
ATOM   3446  CA  TRP   208      51.670  30.450  29.470  1.00  0.00           C  
ATOM   3447  HA  TRP   208      50.850  30.000  30.000  1.00  0.00           H  
ATOM   3448  CB  TRP   208      52.140  29.640  28.260  1.00  0.00           C  
ATOM   3449  HB1 TRP   208      52.770  28.770  28.560  1.00  0.00           H  
ATOM   3450  HB2 TRP   208      52.740  30.250  27.550  1.00  0.00           H  
ATOM   3451  CG  TRP   208      50.950  29.050  27.540  1.00  0.00           C  
ATOM   3452  CD1 TRP   208      49.660  29.630  27.330  1.00  0.00           C  
ATOM   3453  HD1 TRP   208      49.210  30.390  27.950  1.00  0.00           H  
ATOM   3454  NE1 TRP   208      48.940  28.780  26.560  1.00  0.00           N  
ATOM   3455  HE1 TRP   208      48.030  29.000  26.280  1.00  0.00           H  
ATOM   3456  CE2 TRP   208      49.640  27.750  26.090  1.00  0.00           C  
ATOM   3457  CD2 TRP   208      50.930  27.870  26.690  1.00  0.00           C  
ATOM   3458  CE3 TRP   208      51.820  26.910  26.390  1.00  0.00           C  
ATOM   3459  HE3 TRP   208      52.780  26.890  26.870  1.00  0.00           H  
ATOM   3460  CZ3 TRP   208      51.410  25.740  25.770  1.00  0.00           C  
ATOM   3461  HZ3 TRP   208      52.070  24.890  25.710  1.00  0.00           H  
ATOM   3462  CZ2 TRP   208      49.210  26.610  25.410  1.00  0.00           C  
ATOM   3463  HZ2 TRP   208      48.250  26.490  24.930  1.00  0.00           H  
ATOM   3464  CH2 TRP   208      50.110  25.610  25.210  1.00  0.00           C  
ATOM   3465  HH2 TRP   208      49.840  24.680  24.730  1.00  0.00           H  
ATOM   3466  C   TRP   208      52.660  30.450  30.530  1.00  0.00           C  
ATOM   3467  O   TRP   208      52.490  29.680  31.430  1.00  0.00           O  
ATOM   3468  N   THR   209      53.710  31.270  30.380  1.00  0.00           N  
ATOM   3469  HN  THR   209      53.890  31.550  29.440  1.00  0.00           H  
ATOM   3470  CA  THR   209      54.670  31.540  31.400  1.00  0.00           C  
ATOM   3471  HA  THR   209      55.020  30.610  31.810  1.00  0.00           H  
ATOM   3472  CB  THR   209      55.800  32.390  30.940  1.00  0.00           C  
ATOM   3473  HB  THR   209      55.330  33.280  30.470  1.00  0.00           H  
ATOM   3474  OG1 THR   209      56.540  31.800  29.880  1.00  0.00           O  
ATOM   3475  HG1 THR   209      55.950  31.590  29.160  1.00  0.00           H  
ATOM   3476  CG2 THR   209      56.830  32.650  32.030  1.00  0.00           C  
ATOM   3477 HG21 THR   209      57.340  31.740  32.410  1.00  0.00           H  
ATOM   3478 HG22 THR   209      56.480  33.270  32.880  1.00  0.00           H  
ATOM   3479 HG23 THR   209      57.640  33.260  31.580  1.00  0.00           H  
ATOM   3480  C   THR   209      54.060  32.200  32.650  1.00  0.00           C  
ATOM   3481  O   THR   209      54.270  31.740  33.800  1.00  0.00           O  
ATOM   3482  N   ALA   210      53.100  33.120  32.530  1.00  0.00           N  
ATOM   3483  HN  ALA   210      52.830  33.500  31.650  1.00  0.00           H  
ATOM   3484  CA  ALA   210      52.500  33.740  33.630  1.00  0.00           C  
ATOM   3485  HA  ALA   210      53.280  34.080  34.300  1.00  0.00           H  
ATOM   3486  CB  ALA   210      51.570  34.930  33.180  1.00  0.00           C  
ATOM   3487  HB1 ALA   210      50.780  34.540  32.500  1.00  0.00           H  
ATOM   3488  HB2 ALA   210      52.110  35.690  32.570  1.00  0.00           H  
ATOM   3489  HB3 ALA   210      51.190  35.390  34.120  1.00  0.00           H  
ATOM   3490  C   ALA   210      51.650  32.750  34.460  1.00  0.00           C  
ATOM   3491  O   ALA   210      51.630  32.680  35.710  1.00  0.00           O  
ATOM   3492  N   TRP   211      50.790  31.870  33.840  1.00  0.00           N  
ATOM   3493  HN  TRP   211      50.700  31.840  32.850  1.00  0.00           H  
ATOM   3494  CA  TRP   211      49.920  30.910  34.410  1.00  0.00           C  
ATOM   3495  HA  TRP   211      49.350  31.320  35.230  1.00  0.00           H  
ATOM   3496  CB  TRP   211      48.950  30.170  33.470  1.00  0.00           C  
ATOM   3497  HB1 TRP   211      48.260  29.550  34.090  1.00  0.00           H  
ATOM   3498  HB2 TRP   211      49.600  29.490  32.870  1.00  0.00           H  
ATOM   3499  CG  TRP   211      48.140  31.090  32.560  1.00  0.00           C  
ATOM   3500  CD1 TRP   211      47.710  30.670  31.350  1.00  0.00           C  
ATOM   3501  HD1 TRP   211      47.890  29.700  30.910  1.00  0.00           H  
ATOM   3502  NE1 TRP   211      46.940  31.660  30.780  1.00  0.00           N  
ATOM   3503  HE1 TRP   211      46.760  31.780  29.820  1.00  0.00           H  
ATOM   3504  CE2 TRP   211      46.920  32.760  31.640  1.00  0.00           C  
ATOM   3505  CD2 TRP   211      47.560  32.380  32.830  1.00  0.00           C  
ATOM   3506  CE3 TRP   211      47.590  33.250  33.900  1.00  0.00           C  
ATOM   3507  HE3 TRP   211      48.090  33.060  34.840  1.00  0.00           H  
ATOM   3508  CZ3 TRP   211      46.870  34.420  33.760  1.00  0.00           C  
ATOM   3509  HZ3 TRP   211      46.620  35.000  34.640  1.00  0.00           H  
ATOM   3510  CZ2 TRP   211      46.510  34.010  31.370  1.00  0.00           C  
ATOM   3511  HZ2 TRP   211      46.170  34.360  30.400  1.00  0.00           H  
ATOM   3512  CH2 TRP   211      46.450  34.850  32.530  1.00  0.00           C  
ATOM   3513  HH2 TRP   211      45.900  35.780  32.500  1.00  0.00           H  
ATOM   3514  C   TRP   211      50.690  29.900  35.080  1.00  0.00           C  
ATOM   3515  O   TRP   211      50.350  29.450  36.230  1.00  0.00           O  
ATOM   3516  N   LEU   212      51.760  29.410  34.380  1.00  0.00           N  
ATOM   3517  HN  LEU   212      51.880  29.740  33.440  1.00  0.00           H  
ATOM   3518  CA  LEU   212      52.790  28.490  34.980  1.00  0.00           C  
ATOM   3519  HA  LEU   212      52.180  27.730  35.440  1.00  0.00           H  
ATOM   3520  CB  LEU   212      53.960  28.010  33.970  1.00  0.00           C  
ATOM   3521  HB1 LEU   212      54.610  28.810  33.560  1.00  0.00           H  
ATOM   3522  HB2 LEU   212      53.460  27.500  33.120  1.00  0.00           H  
ATOM   3523  CG  LEU   212      54.910  27.010  34.650  1.00  0.00           C  
ATOM   3524  HG  LEU   212      55.560  27.500  35.410  1.00  0.00           H  
ATOM   3525  CD1 LEU   212      54.210  25.760  35.100  1.00  0.00           C  
ATOM   3526 HD11 LEU   212      53.350  25.940  35.800  1.00  0.00           H  
ATOM   3527 HD12 LEU   212      54.970  25.230  35.710  1.00  0.00           H  
ATOM   3528 HD13 LEU   212      53.860  25.170  34.230  1.00  0.00           H  
ATOM   3529  CD2 LEU   212      55.950  26.390  33.630  1.00  0.00           C  
ATOM   3530 HD21 LEU   212      55.630  25.900  32.680  1.00  0.00           H  
ATOM   3531 HD22 LEU   212      56.680  25.770  34.190  1.00  0.00           H  
ATOM   3532 HD23 LEU   212      56.540  27.270  33.310  1.00  0.00           H  
ATOM   3533  C   LEU   212      53.460  29.110  36.220  1.00  0.00           C  
ATOM   3534  O   LEU   212      53.530  28.460  37.240  1.00  0.00           O  
ATOM   3535  N   ILE   213      53.880  30.380  36.120  1.00  0.00           N  
ATOM   3536  HN  ILE   213      53.970  30.740  35.200  1.00  0.00           H  
ATOM   3537  CA  ILE   213      54.560  31.120  37.220  1.00  0.00           C  
ATOM   3538  HA  ILE   213      55.420  30.530  37.510  1.00  0.00           H  
ATOM   3539  CB  ILE   213      54.920  32.530  36.870  1.00  0.00           C  
ATOM   3540  HB  ILE   213      54.160  33.020  36.230  1.00  0.00           H  
ATOM   3541  CG2 ILE   213      55.050  33.470  38.100  1.00  0.00           C  
ATOM   3542 HG21 ILE   213      54.070  33.550  38.630  1.00  0.00           H  
ATOM   3543 HG22 ILE   213      55.370  34.490  37.800  1.00  0.00           H  
ATOM   3544 HG23 ILE   213      55.750  33.000  38.830  1.00  0.00           H  
ATOM   3545  CG1 ILE   213      56.260  32.680  36.130  1.00  0.00           C  
ATOM   3546 HG11 ILE   213      56.550  33.760  36.140  1.00  0.00           H  
ATOM   3547 HG12 ILE   213      56.090  32.360  35.080  1.00  0.00           H  
ATOM   3548  CD  ILE   213      57.470  32.020  36.830  1.00  0.00           C  
ATOM   3549  HD1 ILE   213      58.300  32.390  36.200  1.00  0.00           H  
ATOM   3550  HD2 ILE   213      57.320  30.920  36.890  1.00  0.00           H  
ATOM   3551  HD3 ILE   213      57.520  32.350  37.890  1.00  0.00           H  
ATOM   3552  C   ILE   213      53.680  31.120  38.510  1.00  0.00           C  
ATOM   3553  O   ILE   213      54.180  30.760  39.570  1.00  0.00           O  
ATOM   3554  N   LEU   214      52.350  31.510  38.380  1.00  0.00           N  
ATOM   3555  HN  LEU   214      52.050  31.890  37.520  1.00  0.00           H  
ATOM   3556  CA  LEU   214      51.470  31.660  39.570  1.00  0.00           C  
ATOM   3557  HA  LEU   214      52.020  32.270  40.260  1.00  0.00           H  
ATOM   3558  CB  LEU   214      50.280  32.530  39.100  1.00  0.00           C  
ATOM   3559  HB1 LEU   214      49.540  32.660  39.920  1.00  0.00           H  
ATOM   3560  HB2 LEU   214      49.940  31.990  38.190  1.00  0.00           H  
ATOM   3561  CG  LEU   214      50.710  34.000  38.670  1.00  0.00           C  
ATOM   3562  HG  LEU   214      51.670  33.940  38.130  1.00  0.00           H  
ATOM   3563  CD1 LEU   214      49.630  34.450  37.650  1.00  0.00           C  
ATOM   3564 HD11 LEU   214      49.710  35.510  37.320  1.00  0.00           H  
ATOM   3565 HD12 LEU   214      48.650  34.510  38.190  1.00  0.00           H  
ATOM   3566 HD13 LEU   214      49.520  33.750  36.800  1.00  0.00           H  
ATOM   3567  CD2 LEU   214      50.780  34.970  39.830  1.00  0.00           C  
ATOM   3568 HD21 LEU   214      51.500  34.690  40.620  1.00  0.00           H  
ATOM   3569 HD22 LEU   214      49.810  35.090  40.370  1.00  0.00           H  
ATOM   3570 HD23 LEU   214      50.990  35.980  39.420  1.00  0.00           H  
ATOM   3571  C   LEU   214      51.170  30.390  40.360  1.00  0.00           C  
ATOM   3572  O   LEU   214      51.130  30.400  41.600  1.00  0.00           O  
ATOM   3573  N   ALA   215      50.980  29.260  39.650  1.00  0.00           N  
ATOM   3574  HN  ALA   215      51.000  29.270  38.650  1.00  0.00           H  
ATOM   3575  CA  ALA   215      50.980  27.940  40.250  1.00  0.00           C  
ATOM   3576  HA  ALA   215      50.310  27.860  41.090  1.00  0.00           H  
ATOM   3577  CB  ALA   215      50.520  26.960  39.200  1.00  0.00           C  
ATOM   3578  HB1 ALA   215      49.620  27.140  38.570  1.00  0.00           H  
ATOM   3579  HB2 ALA   215      50.350  25.920  39.540  1.00  0.00           H  
ATOM   3580  HB3 ALA   215      51.320  26.950  38.420  1.00  0.00           H  
ATOM   3581  C   ALA   215      52.310  27.500  40.890  1.00  0.00           C  
ATOM   3582  O   ALA   215      52.350  27.120  42.080  1.00  0.00           O  
ATOM   3583  N   VAL   216      53.440  27.760  40.240  1.00  0.00           N  
ATOM   3584  HN  VAL   216      53.450  28.050  39.280  1.00  0.00           H  
ATOM   3585  CA  VAL   216      54.770  27.620  40.870  1.00  0.00           C  
ATOM   3586  HA  VAL   216      54.910  26.570  41.100  1.00  0.00           H  
ATOM   3587  CB  VAL   216      55.820  27.940  39.780  1.00  0.00           C  
ATOM   3588  HB  VAL   216      55.320  28.720  39.160  1.00  0.00           H  
ATOM   3589  CG1 VAL   216      57.260  28.170  40.170  1.00  0.00           C  
ATOM   3590 HG11 VAL   216      57.330  29.040  40.860  1.00  0.00           H  
ATOM   3591 HG12 VAL   216      57.900  28.410  39.290  1.00  0.00           H  
ATOM   3592 HG13 VAL   216      57.710  27.330  40.740  1.00  0.00           H  
ATOM   3593  CG2 VAL   216      55.930  26.760  38.800  1.00  0.00           C  
ATOM   3594 HG21 VAL   216      54.960  26.420  38.370  1.00  0.00           H  
ATOM   3595 HG22 VAL   216      56.360  25.900  39.350  1.00  0.00           H  
ATOM   3596 HG23 VAL   216      56.630  27.070  37.990  1.00  0.00           H  
ATOM   3597  C   VAL   216      55.100  28.420  42.130  1.00  0.00           C  
ATOM   3598  O   VAL   216      55.510  27.900  43.180  1.00  0.00           O  
ATOM   3599  N   ILE   217      54.860  29.750  42.090  1.00  0.00           N  
ATOM   3600  HN  ILE   217      54.540  30.170  41.250  1.00  0.00           H  
ATOM   3601  CA  ILE   217      55.070  30.590  43.220  1.00  0.00           C  
ATOM   3602  HA  ILE   217      56.060  30.410  43.610  1.00  0.00           H  
ATOM   3603  CB  ILE   217      54.900  32.140  43.060  1.00  0.00           C  
ATOM   3604  HB  ILE   217      53.830  32.220  42.790  1.00  0.00           H  
ATOM   3605  CG2 ILE   217      55.060  32.960  44.400  1.00  0.00           C  
ATOM   3606 HG21 ILE   217      55.930  32.590  45.000  1.00  0.00           H  
ATOM   3607 HG22 ILE   217      54.200  32.850  45.100  1.00  0.00           H  
ATOM   3608 HG23 ILE   217      55.160  34.040  44.170  1.00  0.00           H  
ATOM   3609  CG1 ILE   217      55.740  32.800  41.940  1.00  0.00           C  
ATOM   3610 HG11 ILE   217      55.610  33.900  41.910  1.00  0.00           H  
ATOM   3611 HG12 ILE   217      55.260  32.470  40.990  1.00  0.00           H  
ATOM   3612  CD  ILE   217      57.210  32.480  41.860  1.00  0.00           C  
ATOM   3613  HD1 ILE   217      57.790  33.210  41.250  1.00  0.00           H  
ATOM   3614  HD2 ILE   217      57.390  31.420  41.570  1.00  0.00           H  
ATOM   3615  HD3 ILE   217      57.680  32.470  42.860  1.00  0.00           H  
ATOM   3616  C   ILE   217      54.170  30.140  44.350  1.00  0.00           C  
ATOM   3617  O   ILE   217      54.610  29.970  45.470  1.00  0.00           O  
ATOM   3618  N   SER   218      52.900  29.780  44.110  1.00  0.00           N  
ATOM   3619  HN  SER   218      52.540  29.830  43.190  1.00  0.00           H  
ATOM   3620  CA  SER   218      52.080  29.130  45.110  1.00  0.00           C  
ATOM   3621  HA  SER   218      51.780  29.870  45.830  1.00  0.00           H  
ATOM   3622  CB  SER   218      50.630  28.730  44.440  1.00  0.00           C  
ATOM   3623  HB1 SER   218      50.050  28.150  45.190  1.00  0.00           H  
ATOM   3624  HB2 SER   218      50.800  28.060  43.570  1.00  0.00           H  
ATOM   3625  OG  SER   218      49.890  29.880  44.080  1.00  0.00           O  
ATOM   3626  HG1 SER   218      50.280  30.190  43.260  1.00  0.00           H  
ATOM   3627  C   SER   218      52.580  27.950  45.750  1.00  0.00           C  
ATOM   3628  O   SER   218      52.490  27.800  46.990  1.00  0.00           O  
ATOM   3629  N   VAL   219      53.130  26.950  45.030  1.00  0.00           N  
ATOM   3630  HN  VAL   219      53.190  26.950  44.040  1.00  0.00           H  
ATOM   3631  CA  VAL   219      53.590  25.720  45.660  1.00  0.00           C  
ATOM   3632  HA  VAL   219      52.890  25.430  46.430  1.00  0.00           H  
ATOM   3633  CB  VAL   219      53.790  24.650  44.590  1.00  0.00           C  
ATOM   3634  HB  VAL   219      52.900  24.650  43.920  1.00  0.00           H  
ATOM   3635  CG1 VAL   219      55.050  24.610  43.650  1.00  0.00           C  
ATOM   3636 HG11 VAL   219      55.960  24.280  44.190  1.00  0.00           H  
ATOM   3637 HG12 VAL   219      55.100  25.610  43.170  1.00  0.00           H  
ATOM   3638 HG13 VAL   219      55.000  23.800  42.880  1.00  0.00           H  
ATOM   3639  CG2 VAL   219      53.780  23.310  45.340  1.00  0.00           C  
ATOM   3640 HG21 VAL   219      52.880  23.170  45.980  1.00  0.00           H  
ATOM   3641 HG22 VAL   219      54.640  23.260  46.050  1.00  0.00           H  
ATOM   3642 HG23 VAL   219      53.670  22.510  44.580  1.00  0.00           H  
ATOM   3643  C   VAL   219      54.970  25.990  46.320  1.00  0.00           C  
ATOM   3644  O   VAL   219      55.070  25.500  47.440  1.00  0.00           O  
ATOM   3645  N   TYR   220      55.900  26.840  45.740  1.00  0.00           N  
ATOM   3646  HN  TYR   220      55.820  27.180  44.810  1.00  0.00           H  
ATOM   3647  CA  TYR   220      57.130  27.370  46.470  1.00  0.00           C  
ATOM   3648  HA  TYR   220      57.760  26.500  46.510  1.00  0.00           H  
ATOM   3649  CB  TYR   220      57.870  28.380  45.580  1.00  0.00           C  
ATOM   3650  HB1 TYR   220      57.180  29.150  45.180  1.00  0.00           H  
ATOM   3651  HB2 TYR   220      58.260  27.900  44.660  1.00  0.00           H  
ATOM   3652  CG  TYR   220      59.070  28.950  46.340  1.00  0.00           C  
ATOM   3653  CD1 TYR   220      60.120  28.110  46.750  1.00  0.00           C  
ATOM   3654  HD1 TYR   220      60.280  27.070  46.510  1.00  0.00           H  
ATOM   3655  CE1 TYR   220      61.160  28.650  47.510  1.00  0.00           C  
ATOM   3656  HE1 TYR   220      61.980  28.020  47.830  1.00  0.00           H  
ATOM   3657  CZ  TYR   220      61.190  29.940  47.920  1.00  0.00           C  
ATOM   3658  OH  TYR   220      62.280  30.440  48.640  1.00  0.00           O  
ATOM   3659  HH  TYR   220      62.300  31.390  48.490  1.00  0.00           H  
ATOM   3660  CD2 TYR   220      59.110  30.370  46.760  1.00  0.00           C  
ATOM   3661  HD2 TYR   220      58.350  30.970  46.290  1.00  0.00           H  
ATOM   3662  CE2 TYR   220      60.230  30.840  47.450  1.00  0.00           C  
ATOM   3663  HE2 TYR   220      60.410  31.880  47.690  1.00  0.00           H  
ATOM   3664  C   TYR   220      56.830  27.830  47.800  1.00  0.00           C  
ATOM   3665  O   TYR   220      57.350  27.210  48.730  1.00  0.00           O  
ATOM   3666  N   ASP   221      56.040  28.910  47.870  1.00  0.00           N  
ATOM   3667  HN  ASP   221      55.620  29.230  47.030  1.00  0.00           H  
ATOM   3668  CA  ASP   221      55.650  29.770  48.980  1.00  0.00           C  
ATOM   3669  HA  ASP   221      56.560  30.180  49.390  1.00  0.00           H  
ATOM   3670  CB  ASP   221      54.660  30.850  48.390  1.00  0.00           C  
ATOM   3671  HB1 ASP   221      53.700  30.380  48.120  1.00  0.00           H  
ATOM   3672  HB2 ASP   221      55.160  31.220  47.470  1.00  0.00           H  
ATOM   3673  CG  ASP   221      54.670  32.120  49.240  1.00  0.00           C  
ATOM   3674  OD1 ASP   221      53.630  32.770  49.320  1.00  0.00           O  
ATOM   3675  OD2 ASP   221      55.830  32.380  49.800  1.00  0.00           O  
ATOM   3676  HD2 ASP   221      55.620  33.460  50.800  1.00  0.00           H  
ATOM   3677  C   ASP   221      55.000  28.990  50.080  1.00  0.00           C  
ATOM   3678  O   ASP   221      55.440  29.020  51.230  1.00  0.00           O  
ATOM   3679  N   LEU   222      53.940  28.190  49.830  1.00  0.00           N  
ATOM   3680  HN  LEU   222      53.350  28.350  48.900  1.00  0.00           H  
ATOM   3681  CA  LEU   222      53.480  27.140  50.670  1.00  0.00           C  
ATOM   3682  HA  LEU   222      52.880  27.590  51.490  1.00  0.00           H  
ATOM   3683  CB  LEU   222      52.330  26.320  49.880  1.00  0.00           C  
ATOM   3684  HB1 LEU   222      52.760  25.800  49.160  1.00  0.00           H  
ATOM   3685  HB2 LEU   222      51.750  27.100  49.400  1.00  0.00           H  
ATOM   3686  CG  LEU   222      51.320  25.550  50.760  1.00  0.00           C  
ATOM   3687  HG  LEU   222      51.900  25.180  51.630  1.00  0.00           H  
ATOM   3688  CD1 LEU   222      50.240  26.400  51.330  1.00  0.00           C  
ATOM   3689 HD11 LEU   222      49.780  26.910  50.450  1.00  0.00           H  
ATOM   3690 HD12 LEU   222      50.640  27.190  52.000  1.00  0.00           H  
ATOM   3691 HD13 LEU   222      49.640  25.740  51.990  1.00  0.00           H  
ATOM   3692  CD2 LEU   222      50.770  24.290  50.070  1.00  0.00           C  
ATOM   3693 HD21 LEU   222      50.080  23.760  50.760  1.00  0.00           H  
ATOM   3694 HD22 LEU   222      51.650  23.680  49.780  1.00  0.00           H  
ATOM   3695 HD23 LEU   222      50.190  24.430  49.130  1.00  0.00           H  
ATOM   3696  C   LEU   222      54.540  26.200  51.340  1.00  0.00           C  
ATOM   3697  O   LEU   222      54.730  26.220  52.580  1.00  0.00           O  
ATOM   3698  N   VAL   223      55.230  25.360  50.470  1.00  0.00           N  
ATOM   3699  HN  VAL   223      55.020  25.370  49.380  1.00  0.00           H  
ATOM   3700  CA  VAL   223      56.050  24.310  50.920  1.00  0.00           C  
ATOM   3701  HA  VAL   223      55.420  23.720  51.620  1.00  0.00           H  
ATOM   3702  CB  VAL   223      56.440  23.510  49.750  1.00  0.00           C  
ATOM   3703  HB  VAL   223      56.630  24.110  48.980  1.00  0.00           H  
ATOM   3704  CG1 VAL   223      57.540  22.510  50.040  1.00  0.00           C  
ATOM   3705 HG11 VAL   223      58.520  22.980  49.990  1.00  0.00           H  
ATOM   3706 HG12 VAL   223      57.580  21.710  49.270  1.00  0.00           H  
ATOM   3707 HG13 VAL   223      57.330  21.980  50.990  1.00  0.00           H  
ATOM   3708  CG2 VAL   223      55.180  22.760  49.150  1.00  0.00           C  
ATOM   3709 HG21 VAL   223      54.750  22.110  49.950  1.00  0.00           H  
ATOM   3710 HG22 VAL   223      55.560  21.990  48.440  1.00  0.00           H  
ATOM   3711 HG23 VAL   223      54.410  23.440  48.740  1.00  0.00           H  
ATOM   3712  C   VAL   223      57.350  24.890  51.650  1.00  0.00           C  
ATOM   3713  O   VAL   223      57.780  24.330  52.670  1.00  0.00           O  
ATOM   3714  N   ALA   224      57.940  26.060  51.240  1.00  0.00           N  
ATOM   3715  HN  ALA   224      57.580  26.490  50.270  1.00  0.00           H  
ATOM   3716  CA  ALA   224      59.020  26.670  51.870  1.00  0.00           C  
ATOM   3717  HA  ALA   224      59.860  25.950  52.010  1.00  0.00           H  
ATOM   3718  CB  ALA   224      59.540  27.770  50.960  1.00  0.00           C  
ATOM   3719  HB1 ALA   224      60.120  27.400  50.230  1.00  0.00           H  
ATOM   3720  HB2 ALA   224      60.150  28.470  51.510  1.00  0.00           H  
ATOM   3721  HB3 ALA   224      58.720  28.420  50.590  1.00  0.00           H  
ATOM   3722  C   ALA   224      58.630  27.200  53.290  1.00  0.00           C  
ATOM   3723  O   ALA   224      59.490  27.300  54.210  1.00  0.00           O  
ATOM   3724  N   VAL   225      57.310  27.490  53.530  1.00  0.00           N  
ATOM   3725  HN  VAL   225      56.460  27.250  52.850  1.00  0.00           H  
ATOM   3726  CA  VAL   225      56.900  28.030  54.820  1.00  0.00           C  
ATOM   3727  HA  VAL   225      57.830  28.490  55.220  1.00  0.00           H  
ATOM   3728  CB  VAL   225      55.870  29.160  54.840  1.00  0.00           C  
ATOM   3729  HB  VAL   225      55.130  28.950  54.200  1.00  0.00           H  
ATOM   3730  CG1 VAL   225      55.360  29.430  56.310  1.00  0.00           C  
ATOM   3731 HG11 VAL   225      54.850  28.610  56.800  1.00  0.00           H  
ATOM   3732 HG12 VAL   225      54.750  30.360  56.340  1.00  0.00           H  
ATOM   3733 HG13 VAL   225      56.270  29.660  56.910  1.00  0.00           H  
ATOM   3734  CG2 VAL   225      56.640  30.430  54.350  1.00  0.00           C  
ATOM   3735 HG21 VAL   225      57.530  30.590  54.990  1.00  0.00           H  
ATOM   3736 HG22 VAL   225      55.980  31.310  54.270  1.00  0.00           H  
ATOM   3737 HG23 VAL   225      56.940  30.260  53.290  1.00  0.00           H  
ATOM   3738  C   VAL   225      56.470  26.910  55.720  1.00  0.00           C  
ATOM   3739  O   VAL   225      57.000  26.740  56.770  1.00  0.00           O  
ATOM   3740  N   LEU   226      55.510  26.060  55.230  1.00  0.00           N  
ATOM   3741  HN  LEU   226      55.030  26.110  54.230  1.00  0.00           H  
ATOM   3742  CA  LEU   226      54.990  24.870  55.980  1.00  0.00           C  
ATOM   3743  HA  LEU   226      54.510  25.160  56.940  1.00  0.00           H  
ATOM   3744  CB  LEU   226      53.750  24.290  55.220  1.00  0.00           C  
ATOM   3745  HB1 LEU   226      53.420  23.510  55.740  1.00  0.00           H  
ATOM   3746  HB2 LEU   226      54.180  23.990  54.270  1.00  0.00           H  
ATOM   3747  CG  LEU   226      52.590  25.300  54.860  1.00  0.00           C  
ATOM   3748  HG  LEU   226      52.860  25.880  53.950  1.00  0.00           H  
ATOM   3749  CD1 LEU   226      51.350  24.570  54.440  1.00  0.00           C  
ATOM   3750 HD11 LEU   226      51.460  23.850  53.610  1.00  0.00           H  
ATOM   3751 HD12 LEU   226      50.540  25.260  54.110  1.00  0.00           H  
ATOM   3752 HD13 LEU   226      50.800  24.020  55.230  1.00  0.00           H  
ATOM   3753  CD2 LEU   226      52.180  26.330  55.890  1.00  0.00           C  
ATOM   3754 HD21 LEU   226      53.010  26.960  56.280  1.00  0.00           H  
ATOM   3755 HD22 LEU   226      51.650  25.750  56.680  1.00  0.00           H  
ATOM   3756 HD23 LEU   226      51.470  27.080  55.470  1.00  0.00           H  
ATOM   3757  C   LEU   226      56.080  23.810  56.320  1.00  0.00           C  
ATOM   3758  O   LEU   226      55.970  23.290  57.460  1.00  0.00           O  
ATOM   3759  N   CYS   227      57.110  23.500  55.440  1.00  0.00           N  
ATOM   3760  HN  CYS   227      57.220  23.920  54.420  1.00  0.00           H  
ATOM   3761  CA  CYS   227      58.280  22.710  55.800  1.00  0.00           C  
ATOM   3762  HA  CYS   227      57.850  21.890  56.410  1.00  0.00           H  
ATOM   3763  CB  CYS   227      58.960  21.960  54.650  1.00  0.00           C  
ATOM   3764  HB1 CYS   227      59.780  21.510  54.980  1.00  0.00           H  
ATOM   3765  HB2 CYS   227      59.310  22.810  54.070  1.00  0.00           H  
ATOM   3766  SG  CYS   227      57.890  20.830  53.630  1.00  0.00           S  
ATOM   3767  HG1 CYS   227      57.100  21.550  53.340  1.00  0.00           H  
ATOM   3768  C   CYS   227      59.160  23.380  56.830  1.00  0.00           C  
ATOM   3769  O   CYS   227      59.470  24.590  56.690  1.00  0.00           O  
ATOM   3770  N   PRO   228      59.580  22.710  57.920  1.00  0.00           N  
ATOM   3771  CD  PRO   228      59.760  21.240  58.010  1.00  0.00           C  
ATOM   3772  HD1 PRO   228      60.230  20.690  57.170  1.00  0.00           H  
ATOM   3773  HD2 PRO   228      58.750  20.780  58.150  1.00  0.00           H  
ATOM   3774  CA  PRO   228      60.140  23.400  59.080  1.00  0.00           C  
ATOM   3775  HA  PRO   228      59.340  24.110  59.360  1.00  0.00           H  
ATOM   3776  CB  PRO   228      60.360  22.280  60.050  1.00  0.00           C  
ATOM   3777  HB1 PRO   228      59.450  22.170  60.680  1.00  0.00           H  
ATOM   3778  HB2 PRO   228      61.120  22.390  60.840  1.00  0.00           H  
ATOM   3779  CG  PRO   228      60.560  21.020  59.270  1.00  0.00           C  
ATOM   3780  HG1 PRO   228      61.870  20.980  59.070  1.00  0.00           H  
ATOM   3781  HG2 PRO   228      60.340  20.180  59.910  1.00  0.00           H  
ATOM   3782  C   PRO   228      61.520  24.040  58.860  1.00  0.00           C  
ATOM   3783  O   PRO   228      61.810  24.950  59.620  1.00  0.00           O  
ATOM   3784  N   LYS   229      62.320  23.600  57.890  1.00  0.00           N  
ATOM   3785  HN  LYS   229      62.050  22.660  57.360  1.00  0.00           H  
ATOM   3786  CA  LYS   229      63.600  24.220  57.600  1.00  0.00           C  
ATOM   3787  HA  LYS   229      63.710  25.120  58.240  1.00  0.00           H  
ATOM   3788  CB  LYS   229      64.830  23.260  58.010  1.00  0.00           C  
ATOM   3789  HB1 LYS   229      65.630  23.760  57.700  1.00  0.00           H  
ATOM   3790  HB2 LYS   229      64.730  22.350  57.440  1.00  0.00           H  
ATOM   3791  CG  LYS   229      65.040  22.870  59.540  1.00  0.00           C  
ATOM   3792  HG1 LYS   229      65.990  22.290  59.600  1.00  0.00           H  
ATOM   3793  HG2 LYS   229      64.240  22.180  59.900  1.00  0.00           H  
ATOM   3794  CD  LYS   229      65.210  24.060  60.440  1.00  0.00           C  
ATOM   3795  HD1 LYS   229      64.260  24.620  60.300  1.00  0.00           H  
ATOM   3796  HD2 LYS   229      65.980  24.830  60.200  1.00  0.00           H  
ATOM   3797  CE  LYS   229      65.260  23.670  61.920  1.00  0.00           C  
ATOM   3798  HE1 LYS   229      64.370  23.090  62.220  1.00  0.00           H  
ATOM   3799  HE2 LYS   229      65.500  24.540  62.570  1.00  0.00           H  
ATOM   3800  NZ  LYS   229      66.340  22.810  62.320  1.00  0.00           N  
ATOM   3801  HZ1 LYS   229      66.090  21.830  61.870  1.00  0.00           H  
ATOM   3802  HZ2 LYS   229      66.400  22.770  63.430  1.00  0.00           H  
ATOM   3803  HZ3 LYS   229      67.240  23.140  61.910  1.00  0.00           H  
ATOM   3804  C   LYS   229      63.660  24.730  56.150  1.00  0.00           C  
ATOM   3805  O   LYS   229      64.770  24.900  55.580  1.00  0.00           O  
ATOM   3806  N   GLY   230      62.510  24.890  55.560  1.00  0.00           N  
ATOM   3807  HN  GLY   230      61.700  24.410  55.990  1.00  0.00           H  
ATOM   3808  CA  GLY   230      62.280  25.590  54.270  1.00  0.00           C  
ATOM   3809  HA1 GLY   230      61.270  25.560  54.050  1.00  0.00           H  
ATOM   3810  HA2 GLY   230      62.730  25.060  53.560  1.00  0.00           H  
ATOM   3811  C   GLY   230      62.810  27.020  54.150  1.00  0.00           C  
ATOM   3812  O   GLY   230      62.750  27.770  55.120  1.00  0.00           O  
ATOM   3813  N   PRO   231      63.400  27.480  53.040  1.00  0.00           N  
ATOM   3814  CD  PRO   231      63.880  26.680  51.890  1.00  0.00           C  
ATOM   3815  HD1 PRO   231      63.130  25.890  51.680  1.00  0.00           H  
ATOM   3816  HD2 PRO   231      64.880  26.260  52.130  1.00  0.00           H  
ATOM   3817  CA  PRO   231      63.970  28.830  52.940  1.00  0.00           C  
ATOM   3818  HA  PRO   231      64.890  28.860  53.520  1.00  0.00           H  
ATOM   3819  CB  PRO   231      64.430  28.940  51.460  1.00  0.00           C  
ATOM   3820  HB1 PRO   231      65.530  28.800  51.520  1.00  0.00           H  
ATOM   3821  HB2 PRO   231      64.080  29.830  50.890  1.00  0.00           H  
ATOM   3822  CG  PRO   231      63.990  27.610  50.710  1.00  0.00           C  
ATOM   3823  HG1 PRO   231      63.010  27.790  50.290  1.00  0.00           H  
ATOM   3824  HG2 PRO   231      64.570  27.180  49.920  1.00  0.00           H  
ATOM   3825  C   PRO   231      63.150  30.060  53.470  1.00  0.00           C  
ATOM   3826  O   PRO   231      63.680  30.860  54.300  1.00  0.00           O  
ATOM   3827  N   LEU   232      61.920  30.230  53.020  1.00  0.00           N  
ATOM   3828  HN  LEU   232      61.580  29.630  52.150  1.00  0.00           H  
ATOM   3829  CA  LEU   232      61.030  31.250  53.560  1.00  0.00           C  
ATOM   3830  HA  LEU   232      61.580  32.220  53.650  1.00  0.00           H  
ATOM   3831  CB  LEU   232      59.740  31.240  52.660  1.00  0.00           C  
ATOM   3832  HB1 LEU   232      59.040  31.770  53.130  1.00  0.00           H  
ATOM   3833  HB2 LEU   232      59.440  30.210  52.500  1.00  0.00           H  
ATOM   3834  CG  LEU   232      59.970  31.840  51.200  1.00  0.00           C  
ATOM   3835  HG  LEU   232      60.630  31.040  50.790  1.00  0.00           H  
ATOM   3836  CD1 LEU   232      58.670  31.900  50.370  1.00  0.00           C  
ATOM   3837 HD11 LEU   232      58.160  30.910  50.400  1.00  0.00           H  
ATOM   3838 HD12 LEU   232      58.840  32.090  49.290  1.00  0.00           H  
ATOM   3839 HD13 LEU   232      57.980  32.710  50.690  1.00  0.00           H  
ATOM   3840  CD2 LEU   232      60.680  33.160  51.180  1.00  0.00           C  
ATOM   3841 HD21 LEU   232      60.980  33.260  50.120  1.00  0.00           H  
ATOM   3842 HD22 LEU   232      61.560  33.270  51.860  1.00  0.00           H  
ATOM   3843 HD23 LEU   232      60.010  34.040  51.320  1.00  0.00           H  
ATOM   3844  C   LEU   232      60.680  31.040  55.070  1.00  0.00           C  
ATOM   3845  O   LEU   232      60.540  31.970  55.850  1.00  0.00           O  
ATOM   3846  N   ARG   233      60.510  29.770  55.570  1.00  0.00           N  
ATOM   3847  HN  ARG   233      60.360  28.970  54.830  1.00  0.00           H  
ATOM   3848  CA  ARG   233      60.370  29.520  56.960  1.00  0.00           C  
ATOM   3849  HA  ARG   233      59.480  30.110  57.240  1.00  0.00           H  
ATOM   3850  CB  ARG   233      60.240  27.940  57.130  1.00  0.00           C  
ATOM   3851  HB1 ARG   233      61.100  27.540  56.830  1.00  0.00           H  
ATOM   3852  HB2 ARG   233      59.420  27.500  56.590  1.00  0.00           H  
ATOM   3853  CG  ARG   233      60.080  27.470  58.630  1.00  0.00           C  
ATOM   3854  HG1 ARG   233      61.040  27.500  59.180  1.00  0.00           H  
ATOM   3855  HG2 ARG   233      59.850  26.390  58.560  1.00  0.00           H  
ATOM   3856  CD  ARG   233      58.950  28.070  59.390  1.00  0.00           C  
ATOM   3857  HD1 ARG   233      58.040  28.120  58.760  1.00  0.00           H  
ATOM   3858  HD2 ARG   233      59.250  29.080  59.760  1.00  0.00           H  
ATOM   3859  NE  ARG   233      58.710  27.290  60.610  1.00  0.00           N  
ATOM   3860  HE  ARG   233      59.550  27.190  61.320  1.00  0.00           H  
ATOM   3861  CZ  ARG   233      57.740  26.410  60.740  1.00  0.00           C  
ATOM   3862  NH1 ARG   233      57.070  25.990  59.700  1.00  0.00           N  
ATOM   3863 HH11 ARG   233      57.330  26.350  58.690  1.00  0.00           H  
ATOM   3864 HH12 ARG   233      56.200  25.490  59.740  1.00  0.00           H  
ATOM   3865  NH2 ARG   233      57.470  25.890  61.910  1.00  0.00           N  
ATOM   3866 HH21 ARG   233      57.970  26.110  62.740  1.00  0.00           H  
ATOM   3867 HH22 ARG   233      56.640  25.330  61.940  1.00  0.00           H  
ATOM   3868  C   ARG   233      61.540  29.960  57.820  1.00  0.00           C  
ATOM   3869  O   ARG   233      61.330  30.590  58.820  1.00  0.00           O  
ATOM   3870  N   MET   234      62.760  29.620  57.350  1.00  0.00           N  
ATOM   3871  HN  MET   234      62.900  28.970  56.610  1.00  0.00           H  
ATOM   3872  CA  MET   234      64.060  30.110  57.920  1.00  0.00           C  
ATOM   3873  HA  MET   234      63.990  29.720  58.840  1.00  0.00           H  
ATOM   3874  CB  MET   234      65.300  29.490  57.150  1.00  0.00           C  
ATOM   3875  HB1 MET   234      66.140  29.830  57.560  1.00  0.00           H  
ATOM   3876  HB2 MET   234      65.290  29.770  56.100  1.00  0.00           H  
ATOM   3877  CG  MET   234      65.350  27.900  57.170  1.00  0.00           C  
ATOM   3878  HG1 MET   234      65.910  27.690  56.230  1.00  0.00           H  
ATOM   3879  HG2 MET   234      64.320  27.520  56.990  1.00  0.00           H  
ATOM   3880  SD  MET   234      66.140  26.910  58.540  1.00  0.00           S  
ATOM   3881  CE  MET   234      64.990  27.510  59.780  1.00  0.00           C  
ATOM   3882  HE1 MET   234      63.910  27.520  59.500  1.00  0.00           H  
ATOM   3883  HE2 MET   234      65.170  28.570  60.040  1.00  0.00           H  
ATOM   3884  HE3 MET   234      65.050  27.060  60.790  1.00  0.00           H  
ATOM   3885  C   MET   234      64.230  31.540  58.060  1.00  0.00           C  
ATOM   3886  O   MET   234      64.750  31.970  59.080  1.00  0.00           O  
ATOM   3887  N   LEU   235      63.760  32.330  57.040  1.00  0.00           N  
ATOM   3888  HN  LEU   235      63.430  31.880  56.090  1.00  0.00           H  
ATOM   3889  CA  LEU   235      63.570  33.790  57.050  1.00  0.00           C  
ATOM   3890  HA  LEU   235      64.520  34.310  57.300  1.00  0.00           H  
ATOM   3891  CB  LEU   235      63.150  34.040  55.540  1.00  0.00           C  
ATOM   3892  HB1 LEU   235      62.380  33.440  55.370  1.00  0.00           H  
ATOM   3893  HB2 LEU   235      63.990  33.670  54.970  1.00  0.00           H  
ATOM   3894  CG  LEU   235      62.860  35.470  55.170  1.00  0.00           C  
ATOM   3895  HG  LEU   235      62.100  35.910  55.860  1.00  0.00           H  
ATOM   3896  CD1 LEU   235      64.120  36.430  55.260  1.00  0.00           C  
ATOM   3897 HD11 LEU   235      64.530  36.470  56.290  1.00  0.00           H  
ATOM   3898 HD12 LEU   235      63.800  37.450  54.970  1.00  0.00           H  
ATOM   3899 HD13 LEU   235      64.950  36.150  54.580  1.00  0.00           H  
ATOM   3900  CD2 LEU   235      62.440  35.540  53.690  1.00  0.00           C  
ATOM   3901 HD21 LEU   235      62.370  36.560  53.250  1.00  0.00           H  
ATOM   3902 HD22 LEU   235      61.560  34.910  53.440  1.00  0.00           H  
ATOM   3903 HD23 LEU   235      63.210  34.910  53.200  1.00  0.00           H  
ATOM   3904  C   LEU   235      62.520  34.280  58.050  1.00  0.00           C  
ATOM   3905  O   LEU   235      62.740  35.220  58.810  1.00  0.00           O  
ATOM   3906  N   VAL   236      61.330  33.590  58.070  1.00  0.00           N  
ATOM   3907  HN  VAL   236      61.080  32.720  57.430  1.00  0.00           H  
ATOM   3908  CA  VAL   236      60.210  34.050  58.920  1.00  0.00           C  
ATOM   3909  HA  VAL   236      60.050  35.140  58.770  1.00  0.00           H  
ATOM   3910  CB  VAL   236      58.910  33.320  58.610  1.00  0.00           C  
ATOM   3911  HB  VAL   236      59.090  32.340  58.610  1.00  0.00           H  
ATOM   3912  CG1 VAL   236      57.850  33.530  59.650  1.00  0.00           C  
ATOM   3913 HG11 VAL   236      57.650  34.590  59.780  1.00  0.00           H  
ATOM   3914 HG12 VAL   236      58.000  33.070  60.650  1.00  0.00           H  
ATOM   3915 HG13 VAL   236      56.840  33.190  59.320  1.00  0.00           H  
ATOM   3916  CG2 VAL   236      58.480  33.810  57.190  1.00  0.00           C  
ATOM   3917 HG21 VAL   236      57.810  33.070  56.690  1.00  0.00           H  
ATOM   3918 HG22 VAL   236      59.300  34.010  56.460  1.00  0.00           H  
ATOM   3919 HG23 VAL   236      57.870  34.730  57.260  1.00  0.00           H  
ATOM   3920  C   VAL   236      60.620  33.920  60.370  1.00  0.00           C  
ATOM   3921  O   VAL   236      60.450  34.880  61.180  1.00  0.00           O  
ATOM   3922  N   GLU   237      61.260  32.810  60.750  1.00  0.00           N  
ATOM   3923  HN  GLU   237      61.240  31.920  60.080  1.00  0.00           H  
ATOM   3924  CA  GLU   237      61.740  32.700  62.080  1.00  0.00           C  
ATOM   3925  HA  GLU   237      60.940  33.010  62.790  1.00  0.00           H  
ATOM   3926  CB  GLU   237      62.150  31.180  62.330  1.00  0.00           C  
ATOM   3927  HB1 GLU   237      62.600  31.050  63.210  1.00  0.00           H  
ATOM   3928  HB2 GLU   237      62.970  30.880  61.700  1.00  0.00           H  
ATOM   3929  CG  GLU   237      61.020  30.170  62.120  1.00  0.00           C  
ATOM   3930  HG1 GLU   237      60.710  29.870  61.090  1.00  0.00           H  
ATOM   3931  HG2 GLU   237      60.120  30.680  62.530  1.00  0.00           H  
ATOM   3932  CD  GLU   237      61.210  28.850  62.850  1.00  0.00           C  
ATOM   3933  OE1 GLU   237      60.740  27.760  62.390  1.00  0.00           O  
ATOM   3934  OE2 GLU   237      61.940  28.800  63.820  1.00  0.00           O  
ATOM   3935  C   GLU   237      62.920  33.590  62.490  1.00  0.00           C  
ATOM   3936  O   GLU   237      63.080  33.970  63.620  1.00  0.00           O  
ATOM   3937  N   THR   238      63.750  34.050  61.580  1.00  0.00           N  
ATOM   3938  HN  THR   238      63.480  33.750  60.540  1.00  0.00           H  
ATOM   3939  CA  THR   238      64.770  35.020  61.730  1.00  0.00           C  
ATOM   3940  HA  THR   238      65.350  34.860  62.670  1.00  0.00           H  
ATOM   3941  CB  THR   238      65.750  35.150  60.530  1.00  0.00           C  
ATOM   3942  HB  THR   238      65.180  35.300  59.730  1.00  0.00           H  
ATOM   3943  OG1 THR   238      66.420  33.990  60.160  1.00  0.00           O  
ATOM   3944  HG1 THR   238      65.710  33.200  59.930  1.00  0.00           H  
ATOM   3945  CG2 THR   238      66.720  36.320  60.640  1.00  0.00           C  
ATOM   3946 HG21 THR   238      67.530  36.180  59.900  1.00  0.00           H  
ATOM   3947 HG22 THR   238      67.200  36.420  61.470  1.00  0.00           H  
ATOM   3948 HG23 THR   238      66.150  37.240  60.390  1.00  0.00           H  
ATOM   3949  C   THR   238      64.260  36.370  62.050  1.00  0.00           C  
ATOM   3950  O   THR   238      64.710  37.100  62.930  1.00  0.00           O  
ATOM   3951  N   ALA   239      63.310  36.780  61.200  1.00  0.00           N  
ATOM   3952  HN  ALA   239      62.960  36.030  60.450  1.00  0.00           H  
ATOM   3953  CA  ALA   239      62.520  37.990  61.350  1.00  0.00           C  
ATOM   3954  HA  ALA   239      63.210  38.860  61.400  1.00  0.00           H  
ATOM   3955  CB  ALA   239      61.630  38.020  60.110  1.00  0.00           C  
ATOM   3956  HB1 ALA   239      60.970  37.270  60.090  1.00  0.00           H  
ATOM   3957  HB2 ALA   239      62.250  38.010  59.220  1.00  0.00           H  
ATOM   3958  HB3 ALA   239      61.020  38.950  60.080  1.00  0.00           H  
ATOM   3959  C   ALA   239      61.740  38.060  62.610  1.00  0.00           C  
ATOM   3960  O   ALA   239      61.700  39.110  63.270  1.00  0.00           O  
ATOM   3961  N   GLN   240      61.120  36.950  63.020  1.00  0.00           N  
ATOM   3962  HN  GLN   240      61.050  36.170  62.230  1.00  0.00           H  
ATOM   3963  CA  GLN   240      60.470  36.730  64.280  1.00  0.00           C  
ATOM   3964  HA  GLN   240      59.730  37.560  64.380  1.00  0.00           H  
ATOM   3965  CB  GLN   240      59.600  35.390  64.330  1.00  0.00           C  
ATOM   3966  HB1 GLN   240      59.260  35.180  65.240  1.00  0.00           H  
ATOM   3967  HB2 GLN   240      60.290  34.670  63.900  1.00  0.00           H  
ATOM   3968  CG  GLN   240      58.360  35.540  63.400  1.00  0.00           C  
ATOM   3969  HG1 GLN   240      58.270  34.580  62.850  1.00  0.00           H  
ATOM   3970  HG2 GLN   240      58.480  36.390  62.690  1.00  0.00           H  
ATOM   3971  CD  GLN   240      57.060  35.850  64.200  1.00  0.00           C  
ATOM   3972  OE1 GLN   240      57.110  36.280  65.380  1.00  0.00           O  
ATOM   3973  NE2 GLN   240      55.900  35.660  63.530  1.00  0.00           N  
ATOM   3974 HE21 GLN   240      54.920  35.850  64.010  1.00  0.00           H  
ATOM   3975 HE22 GLN   240      55.800  35.370  62.470  1.00  0.00           H  
ATOM   3976  C   GLN   240      61.380  36.910  65.420  1.00  0.00           C  
ATOM   3977  O   GLN   240      60.980  37.340  66.530  1.00  0.00           O  
ATOM   3978  N   GLU   241      62.650  36.560  65.250  1.00  0.00           N  
ATOM   3979  HN  GLU   241      62.900  36.100  64.400  1.00  0.00           H  
ATOM   3980  CA  GLU   241      63.640  36.610  66.200  1.00  0.00           C  
ATOM   3981  HA  GLU   241      63.260  36.250  67.050  1.00  0.00           H  
ATOM   3982  CB  GLU   241      64.760  35.600  65.900  1.00  0.00           C  
ATOM   3983  HB1 GLU   241      65.030  35.620  64.940  1.00  0.00           H  
ATOM   3984  HB2 GLU   241      64.270  34.650  66.070  1.00  0.00           H  
ATOM   3985  CG  GLU   241      65.950  35.770  66.800  1.00  0.00           C  
ATOM   3986  HG1 GLU   241      65.670  35.980  67.850  1.00  0.00           H  
ATOM   3987  HG2 GLU   241      66.530  36.650  66.450  1.00  0.00           H  
ATOM   3988  CD  GLU   241      66.780  34.470  66.800  1.00  0.00           C  
ATOM   3989  OE1 GLU   241      67.330  34.150  65.700  1.00  0.00           O  
ATOM   3990  OE2 GLU   241      66.970  33.750  67.780  1.00  0.00           O  
ATOM   3991  C   GLU   241      64.070  38.080  66.610  1.00  0.00           C  
ATOM   3992  O   GLU   241      64.280  38.360  67.750  1.00  0.00           O  
ATOM   3993  N   ARG   242      64.120  38.930  65.630  1.00  0.00           N  
ATOM   3994  HN  ARG   242      64.040  38.610  64.570  1.00  0.00           H  
ATOM   3995  CA  ARG   242      64.460  40.370  65.780  1.00  0.00           C  
ATOM   3996  HA  ARG   242      65.370  40.490  66.410  1.00  0.00           H  
ATOM   3997  CB  ARG   242      64.730  41.020  64.410  1.00  0.00           C  
ATOM   3998  HB1 ARG   242      64.940  41.990  64.570  1.00  0.00           H  
ATOM   3999  HB2 ARG   242      63.800  40.950  63.860  1.00  0.00           H  
ATOM   4000  CG  ARG   242      65.900  40.460  63.560  1.00  0.00           C  
ATOM   4001  HG1 ARG   242      66.020  40.990  62.590  1.00  0.00           H  
ATOM   4002  HG2 ARG   242      65.660  39.390  63.360  1.00  0.00           H  
ATOM   4003  CD  ARG   242      67.210  40.470  64.370  1.00  0.00           C  
ATOM   4004  HD1 ARG   242      68.040  39.970  63.830  1.00  0.00           H  
ATOM   4005  HD2 ARG   242      67.060  40.060  65.390  1.00  0.00           H  
ATOM   4006  NE  ARG   242      67.750  41.950  64.410  1.00  0.00           N  
ATOM   4007  HE  ARG   242      67.370  42.740  63.730  1.00  0.00           H  
ATOM   4008  CZ  ARG   242      68.720  42.320  65.270  1.00  0.00           C  
ATOM   4009  NH1 ARG   242      69.510  41.430  65.740  1.00  0.00           N  
ATOM   4010 HH11 ARG   242      69.480  40.370  65.410  1.00  0.00           H  
ATOM   4011 HH12 ARG   242      70.160  41.740  66.440  1.00  0.00           H  
ATOM   4012  NH2 ARG   242      68.860  43.540  65.590  1.00  0.00           N  
ATOM   4013 HH21 ARG   242      69.620  43.770  66.190  1.00  0.00           H  
ATOM   4014 HH22 ARG   242      68.110  44.160  65.360  1.00  0.00           H  
ATOM   4015  C   ARG   242      63.390  41.120  66.630  1.00  0.00           C  
ATOM   4016  O   ARG   242      62.350  40.610  67.050  1.00  0.00           O  
ATOM   4017  N   ASN   243      63.550  42.470  66.970  1.00  0.00           N  
ATOM   4018  HN  ASN   243      64.340  43.020  66.730  1.00  0.00           H  
ATOM   4019  CA  ASN   243      62.470  43.160  67.590  1.00  0.00           C  
ATOM   4020  HA  ASN   243      62.000  42.640  68.300  1.00  0.00           H  
ATOM   4021  CB  ASN   243      63.050  44.460  68.160  1.00  0.00           C  
ATOM   4022  HB1 ASN   243      62.400  45.090  68.580  1.00  0.00           H  
ATOM   4023  HB2 ASN   243      63.590  45.000  67.400  1.00  0.00           H  
ATOM   4024  CG  ASN   243      64.140  44.090  69.240  1.00  0.00           C  
ATOM   4025  OD1 ASN   243      64.310  42.970  69.700  1.00  0.00           O  
ATOM   4026  ND2 ASN   243      64.910  45.040  69.680  1.00  0.00           N  
ATOM   4027 HD21 ASN   243      65.560  44.840  70.560  1.00  0.00           H  
ATOM   4028 HD22 ASN   243      64.620  46.060  69.340  1.00  0.00           H  
ATOM   4029  C   ASN   243      61.390  43.610  66.590  1.00  0.00           C  
ATOM   4030  O   ASN   243      60.250  43.660  66.910  1.00  0.00           O  
ATOM   4031  N   GLU   244      61.620  43.910  65.280  1.00  0.00           N  
ATOM   4032  HN  GLU   244      62.560  43.810  64.950  1.00  0.00           H  
ATOM   4033  CA  GLU   244      60.510  43.980  64.370  1.00  0.00           C  
ATOM   4034  HA  GLU   244      59.660  43.620  64.750  1.00  0.00           H  
ATOM   4035  CB  GLU   244      60.130  45.350  63.790  1.00  0.00           C  
ATOM   4036  HB1 GLU   244      59.470  45.260  63.040  1.00  0.00           H  
ATOM   4037  HB2 GLU   244      60.940  45.840  63.280  1.00  0.00           H  
ATOM   4038  CG  GLU   244      59.390  46.250  64.770  1.00  0.00           C  
ATOM   4039  HG1 GLU   244      59.980  46.200  65.710  1.00  0.00           H  
ATOM   4040  HG2 GLU   244      58.390  45.870  65.070  1.00  0.00           H  
ATOM   4041  CD  GLU   244      59.140  47.630  64.170  1.00  0.00           C  
ATOM   4042  OE1 GLU   244      58.050  47.820  63.510  1.00  0.00           O  
ATOM   4043  OE2 GLU   244      60.010  48.560  64.340  1.00  0.00           O  
ATOM   4044  C   GLU   244      60.760  43.020  63.130  1.00  0.00           C  
ATOM   4045  O   GLU   244      61.870  42.820  62.710  1.00  0.00           O  
ATOM   4046  N   THR   245      59.680  42.490  62.550  1.00  0.00           N  
ATOM   4047  HN  THR   245      58.680  42.850  62.870  1.00  0.00           H  
ATOM   4048  CA  THR   245      59.830  41.620  61.380  1.00  0.00           C  
ATOM   4049  HA  THR   245      60.500  40.810  61.740  1.00  0.00           H  
ATOM   4050  CB  THR   245      58.430  41.040  61.070  1.00  0.00           C  
ATOM   4051  HB  THR   245      57.790  41.760  61.330  1.00  0.00           H  
ATOM   4052  OG1 THR   245      58.180  39.890  61.900  1.00  0.00           O  
ATOM   4053  HG1 THR   245      57.130  39.930  62.170  1.00  0.00           H  
ATOM   4054  CG2 THR   245      58.140  40.610  59.570  1.00  0.00           C  
ATOM   4055 HG21 THR   245      57.160  40.090  59.580  1.00  0.00           H  
ATOM   4056 HG22 THR   245      58.810  39.990  59.280  1.00  0.00           H  
ATOM   4057 HG23 THR   245      57.960  41.490  58.910  1.00  0.00           H  
ATOM   4058  C   THR   245      60.460  42.230  60.110  1.00  0.00           C  
ATOM   4059  O   THR   245      60.130  43.380  59.890  1.00  0.00           O  
ATOM   4060  N   LEU   246      61.420  41.600  59.450  1.00  0.00           N  
ATOM   4061  HN  LEU   246      61.740  40.590  59.800  1.00  0.00           H  
ATOM   4062  CA  LEU   246      61.950  42.120  58.190  1.00  0.00           C  
ATOM   4063  HA  LEU   246      62.910  41.640  57.910  1.00  0.00           H  
ATOM   4064  CB  LEU   246      61.060  41.720  56.980  1.00  0.00           C  
ATOM   4065  HB1 LEU   246      61.370  42.140  56.120  1.00  0.00           H  
ATOM   4066  HB2 LEU   246      60.040  42.020  57.150  1.00  0.00           H  
ATOM   4067  CG  LEU   246      61.130  40.250  56.710  1.00  0.00           C  
ATOM   4068  HG  LEU   246      60.900  39.630  57.610  1.00  0.00           H  
ATOM   4069  CD1 LEU   246      60.050  39.980  55.550  1.00  0.00           C  
ATOM   4070 HD11 LEU   246      60.010  38.900  55.300  1.00  0.00           H  
ATOM   4071 HD12 LEU   246      60.230  40.530  54.600  1.00  0.00           H  
ATOM   4072 HD13 LEU   246      59.020  40.180  55.890  1.00  0.00           H  
ATOM   4073  CD2 LEU   246      62.390  39.630  56.200  1.00  0.00           C  
ATOM   4074 HD21 LEU   246      62.750  40.190  55.310  1.00  0.00           H  
ATOM   4075 HD22 LEU   246      62.230  38.580  55.860  1.00  0.00           H  
ATOM   4076 HD23 LEU   246      63.180  39.660  56.980  1.00  0.00           H  
ATOM   4077  C   LEU   246      62.410  43.570  58.170  1.00  0.00           C  
ATOM   4078  O   LEU   246      63.030  44.180  59.050  1.00  0.00           O  
ATOM   4079  N   PHE   247      62.010  44.320  57.080  1.00  0.00           N  
ATOM   4080  HN  PHE   247      61.180  44.020  56.410  1.00  0.00           H  
ATOM   4081  CA  PHE   247      62.740  45.500  56.600  1.00  0.00           C  
ATOM   4082  HA  PHE   247      63.770  45.290  56.940  1.00  0.00           H  
ATOM   4083  CB  PHE   247      62.680  45.650  55.040  1.00  0.00           C  
ATOM   4084  HB1 PHE   247      63.350  46.320  54.720  1.00  0.00           H  
ATOM   4085  HB2 PHE   247      61.690  45.960  54.720  1.00  0.00           H  
ATOM   4086  CG  PHE   247      63.030  44.390  54.260  1.00  0.00           C  
ATOM   4087  CD1 PHE   247      62.160  43.870  53.310  1.00  0.00           C  
ATOM   4088  HD1 PHE   247      61.200  44.330  52.990  1.00  0.00           H  
ATOM   4089  CE1 PHE   247      62.560  42.630  52.600  1.00  0.00           C  
ATOM   4090  HE1 PHE   247      61.740  42.180  52.060  1.00  0.00           H  
ATOM   4091  CZ  PHE   247      63.680  41.970  52.990  1.00  0.00           C  
ATOM   4092  HZ  PHE   247      64.010  41.100  52.440  1.00  0.00           H  
ATOM   4093  CD2 PHE   247      64.310  43.860  54.520  1.00  0.00           C  
ATOM   4094  HD2 PHE   247      65.020  44.230  55.290  1.00  0.00           H  
ATOM   4095  CE2 PHE   247      64.630  42.610  53.880  1.00  0.00           C  
ATOM   4096  HE2 PHE   247      65.540  42.060  54.090  1.00  0.00           H  
ATOM   4097  C   PHE   247      62.180  46.720  57.260  1.00  0.00           C  
ATOM   4098  O   PHE   247      60.980  46.830  57.630  1.00  0.00           O  
ATOM   4099  N   PRO   248      62.990  47.740  57.320  1.00  0.00           N  
ATOM   4100  CD  PRO   248      64.480  47.650  57.290  1.00  0.00           C  
ATOM   4101  HD1 PRO   248      64.940  47.210  56.380  1.00  0.00           H  
ATOM   4102  HD2 PRO   248      64.930  47.050  58.110  1.00  0.00           H  
ATOM   4103  CA  PRO   248      62.580  49.090  57.780  1.00  0.00           C  
ATOM   4104  HA  PRO   248      61.820  48.940  58.540  1.00  0.00           H  
ATOM   4105  CB  PRO   248      63.820  49.690  58.330  1.00  0.00           C  
ATOM   4106  HB1 PRO   248      63.920  49.340  59.380  1.00  0.00           H  
ATOM   4107  HB2 PRO   248      63.710  50.790  58.390  1.00  0.00           H  
ATOM   4108  CG  PRO   248      65.000  49.070  57.420  1.00  0.00           C  
ATOM   4109  HG1 PRO   248      65.060  49.530  56.440  1.00  0.00           H  
ATOM   4110  HG2 PRO   248      65.960  49.090  57.900  1.00  0.00           H  
ATOM   4111  C   PRO   248      62.020  49.920  56.690  1.00  0.00           C  
ATOM   4112  O   PRO   248      61.530  51.020  56.980  1.00  0.00           O  
ATOM   4113  N   ALA   249      62.050  49.310  55.490  1.00  0.00           N  
ATOM   4114  HN  ALA   249      62.290  48.230  55.350  1.00  0.00           H  
ATOM   4115  CA  ALA   249      61.590  50.070  54.350  1.00  0.00           C  
ATOM   4116  HA  ALA   249      60.650  50.650  54.480  1.00  0.00           H  
ATOM   4117  CB  ALA   249      62.820  50.950  54.120  1.00  0.00           C  
ATOM   4118  HB1 ALA   249      62.680  51.670  53.450  1.00  0.00           H  
ATOM   4119  HB2 ALA   249      63.670  50.380  53.780  1.00  0.00           H  
ATOM   4120  HB3 ALA   249      63.120  51.580  54.990  1.00  0.00           H  
ATOM   4121  C   ALA   249      61.360  49.060  53.260  1.00  0.00           C  
ATOM   4122  O   ALA   249      62.140  48.110  53.290  1.00  0.00           O  
ATOM   4123  N   LEU   250      60.350  49.250  52.420  1.00  0.00           N  
ATOM   4124  HN  LEU   250      59.670  50.080  52.730  1.00  0.00           H  
ATOM   4125  CA  LEU   250      59.860  48.380  51.350  1.00  0.00           C  
ATOM   4126  HA  LEU   250      59.270  49.040  50.680  1.00  0.00           H  
ATOM   4127  CB  LEU   250      61.050  47.960  50.360  1.00  0.00           C  
ATOM   4128  HB1 LEU   250      60.750  47.230  49.750  1.00  0.00           H  
ATOM   4129  HB2 LEU   250      61.930  47.660  50.900  1.00  0.00           H  
ATOM   4130  CG  LEU   250      61.440  49.130  49.390  1.00  0.00           C  
ATOM   4131  HG  LEU   250      61.860  49.950  50.010  1.00  0.00           H  
ATOM   4132  CD1 LEU   250      62.650  48.670  48.520  1.00  0.00           C  
ATOM   4133 HD11 LEU   250      63.280  47.910  49.030  1.00  0.00           H  
ATOM   4134 HD12 LEU   250      63.160  49.560  48.080  1.00  0.00           H  
ATOM   4135 HD13 LEU   250      62.230  48.160  47.630  1.00  0.00           H  
ATOM   4136  CD2 LEU   250      60.320  49.570  48.490  1.00  0.00           C  
ATOM   4137 HD21 LEU   250      59.550  50.250  48.890  1.00  0.00           H  
ATOM   4138 HD22 LEU   250      59.790  48.660  48.120  1.00  0.00           H  
ATOM   4139 HD23 LEU   250      60.690  50.060  47.560  1.00  0.00           H  
ATOM   4140  C   LEU   250      58.940  47.290  51.780  1.00  0.00           C  
ATOM   4141  O   LEU   250      58.450  46.510  50.940  1.00  0.00           O  
ATOM   4142  N   ILE   251      58.500  47.300  53.050  1.00  0.00           N  
ATOM   4143  HN  ILE   251      59.000  48.060  53.690  1.00  0.00           H  
ATOM   4144  CA  ILE   251      57.530  46.420  53.590  1.00  0.00           C  
ATOM   4145  HA  ILE   251      57.280  45.640  52.840  1.00  0.00           H  
ATOM   4146  CB  ILE   251      58.060  45.660  54.870  1.00  0.00           C  
ATOM   4147  HB  ILE   251      59.000  45.420  54.630  1.00  0.00           H  
ATOM   4148  CG2 ILE   251      58.060  46.650  56.050  1.00  0.00           C  
ATOM   4149 HG21 ILE   251      56.990  46.660  56.360  1.00  0.00           H  
ATOM   4150 HG22 ILE   251      58.450  47.670  55.850  1.00  0.00           H  
ATOM   4151 HG23 ILE   251      58.630  46.190  56.880  1.00  0.00           H  
ATOM   4152  CG1 ILE   251      57.250  44.420  55.150  1.00  0.00           C  
ATOM   4153 HG11 ILE   251      57.090  43.830  54.260  1.00  0.00           H  
ATOM   4154 HG12 ILE   251      56.280  44.520  55.670  1.00  0.00           H  
ATOM   4155  CD  ILE   251      57.970  43.440  56.090  1.00  0.00           C  
ATOM   4156  HD1 ILE   251      58.230  43.830  57.100  1.00  0.00           H  
ATOM   4157  HD2 ILE   251      58.860  43.030  55.560  1.00  0.00           H  
ATOM   4158  HD3 ILE   251      57.320  42.550  56.280  1.00  0.00           H  
ATOM   4159  C   ILE   251      56.290  47.270  53.910  1.00  0.00           C  
ATOM   4160  O   ILE   251      56.290  48.460  54.180  1.00  0.00           O  
ATOM   4161  N   TYR   252      55.180  46.560  54.160  1.00  0.00           N  
ATOM   4162  HN  TYR   252      55.030  45.470  54.010  1.00  0.00           H  
ATOM   4163  CA  TYR   252      53.880  47.140  54.450  1.00  0.00           C  
ATOM   4164  HA  TYR   252      53.870  48.250  54.380  1.00  0.00           H  
ATOM   4165  CB  TYR   252      52.860  46.580  53.380  1.00  0.00           C  
ATOM   4166  HB1 TYR   252      52.560  45.650  53.560  1.00  0.00           H  
ATOM   4167  HB2 TYR   252      53.380  46.540  52.430  1.00  0.00           H  
ATOM   4168  CG  TYR   252      51.590  47.450  53.280  1.00  0.00           C  
ATOM   4169  CD1 TYR   252      51.470  48.300  52.270  1.00  0.00           C  
ATOM   4170  HD1 TYR   252      52.210  48.340  51.440  1.00  0.00           H  
ATOM   4171  CE1 TYR   252      50.270  49.000  52.070  1.00  0.00           C  
ATOM   4172  HE1 TYR   252      50.090  49.620  51.210  1.00  0.00           H  
ATOM   4173  CZ  TYR   252      49.250  48.940  53.050  1.00  0.00           C  
ATOM   4174  OH  TYR   252      48.070  49.610  52.740  1.00  0.00           O  
ATOM   4175  HH  TYR   252      47.290  49.310  53.430  1.00  0.00           H  
ATOM   4176  CD2 TYR   252      50.540  47.250  54.160  1.00  0.00           C  
ATOM   4177  HD2 TYR   252      50.800  46.690  55.080  1.00  0.00           H  
ATOM   4178  CE2 TYR   252      49.390  48.050  54.040  1.00  0.00           C  
ATOM   4179  HE2 TYR   252      48.540  48.050  54.710  1.00  0.00           H  
ATOM   4180  C   TYR   252      53.550  46.850  55.930  1.00  0.00           C  
ATOM   4181  O   TYR   252      53.710  45.750  56.430  1.00  0.00           O  
ATOM   4182  N   SER   253      52.870  47.780  56.540  1.00  0.00           N  
ATOM   4183  HN  SER   253      52.790  48.690  55.960  1.00  0.00           H  
ATOM   4184  CA  SER   253      52.380  47.720  57.850  1.00  0.00           C  
ATOM   4185  HA  SER   253      52.400  46.820  58.160  1.00  0.00           H  
ATOM   4186  CB  SER   253      53.270  48.700  58.680  1.00  0.00           C  
ATOM   4187  HB1 SER   253      53.370  49.590  58.250  1.00  0.00           H  
ATOM   4188  HB2 SER   253      54.270  48.290  58.660  1.00  0.00           H  
ATOM   4189  OG  SER   253      53.010  48.700  60.100  1.00  0.00           O  
ATOM   4190  HG1 SER   253      52.180  49.440  60.160  1.00  0.00           H  
ATOM   4191  C   SER   253      50.990  48.220  57.940  1.00  0.00           C  
ATOM   4192  O   SER   253      50.710  49.320  57.390  1.00  0.00           O  
ATOM   4193  N   SER   254      50.150  47.420  58.610  1.00  0.00           N  
ATOM   4194  HN  SER   254      50.730  46.570  59.030  1.00  0.00           H  
ATOM   4195  CA  SER   254      48.770  47.720  58.850  1.00  0.00           C  
ATOM   4196  HA  SER   254      48.620  48.640  58.610  1.00  0.00           H  
ATOM   4197  CB  SER   254      47.850  46.800  57.900  1.00  0.00           C  
ATOM   4198  HB1 SER   254      48.040  45.860  58.160  1.00  0.00           H  
ATOM   4199  HB2 SER   254      48.150  46.860  56.870  1.00  0.00           H  
ATOM   4200  OG  SER   254      46.440  47.130  58.130  1.00  0.00           O  
ATOM   4201  HG1 SER   254      46.390  48.200  57.830  1.00  0.00           H  
ATOM   4202  C   SER   254      48.320  47.530  60.320  1.00  0.00           C  
ATOM   4203  O   SER   254      48.490  46.470  60.930  1.00  0.00           O  
ATOM   4204  N   THR   255      47.890  48.660  60.940  1.00  0.00           N  
ATOM   4205  HN  THR   255      48.060  49.660  60.490  1.00  0.00           H  
ATOM   4206  CA  THR   255      47.150  48.720  62.160  1.00  0.00           C  
ATOM   4207  HA  THR   255      47.360  47.880  62.570  1.00  0.00           H  
ATOM   4208  CB  THR   255      47.610  49.800  63.150  1.00  0.00           C  
ATOM   4209  HB  THR   255      47.060  49.670  63.960  1.00  0.00           H  
ATOM   4210  OG1 THR   255      47.520  51.140  62.570  1.00  0.00           O  
ATOM   4211  HG1 THR   255      46.750  51.550  63.200  1.00  0.00           H  
ATOM   4212  CG2 THR   255      49.090  49.520  63.500  1.00  0.00           C  
ATOM   4213 HG21 THR   255      49.110  48.530  64.010  1.00  0.00           H  
ATOM   4214 HG22 THR   255      49.500  50.200  64.040  1.00  0.00           H  
ATOM   4215 HG23 THR   255      49.770  49.390  62.630  1.00  0.00           H  
ATOM   4216  C   THR   255      45.610  48.630  61.980  1.00  0.00           C  
ATOM   4217  O   THR   255      44.790  48.680  62.930  1.00  0.00           O  
ATOM   4218  NT  THR   255      45.010  48.650  60.740  1.00  0.00           N  
ATOM   4219  HNT THR   255      45.660  48.810  59.850  1.00  0.00           H  
ATOM   4220  CAT THR   255      43.540  48.700  60.530  1.00  0.00           C  
ATOM   4221  HT1 THR   255      43.040  48.020  61.250  1.00  0.00           H  
ATOM   4222  HT2 THR   255      43.420  48.510  59.550  1.00  0.00           H  
ATOM   4223  HT3 THR   255      43.170  49.750  60.570  1.00  0.00           H  
TER    4224      THR   255 
ATOM   4224  CAY GLU   256      54.810  44.940  71.070  1.00  0.00           C  
ATOM   4225  HY1 GLU   256      55.440  45.340  71.900  1.00  0.00           H  
ATOM   4226  HY2 GLU   256      54.930  43.830  71.120  1.00  0.00           H  
ATOM   4227  HY3 GLU   256      53.770  45.190  71.370  1.00  0.00           H  
ATOM   4228  CY  GLU   256      55.070  45.610  69.780  1.00  0.00           C  
ATOM   4229  OY  GLU   256      55.070  46.830  69.750  1.00  0.00           O  
ATOM   4230  N   GLU   256      55.380  44.790  68.740  1.00  0.00           N  
ATOM   4231  HN  GLU   256      55.450  43.690  68.900  1.00  0.00           H  
ATOM   4232  CA  GLU   256      55.400  45.250  67.370  1.00  0.00           C  
ATOM   4233  HA  GLU   256      55.940  46.220  67.320  1.00  0.00           H  
ATOM   4234  CB  GLU   256      56.060  44.270  66.320  1.00  0.00           C  
ATOM   4235  HB1 GLU   256      55.660  43.390  66.570  1.00  0.00           H  
ATOM   4236  HB2 GLU   256      57.130  44.310  66.480  1.00  0.00           H  
ATOM   4237  CG  GLU   256      55.840  44.550  64.790  1.00  0.00           C  
ATOM   4238  HG1 GLU   256      56.310  45.550  64.600  1.00  0.00           H  
ATOM   4239  HG2 GLU   256      54.780  44.610  64.450  1.00  0.00           H  
ATOM   4240  CD  GLU   256      56.470  43.400  63.990  1.00  0.00           C  
ATOM   4241  OE1 GLU   256      56.120  42.200  64.200  1.00  0.00           O  
ATOM   4242  OE2 GLU   256      57.380  43.700  63.150  1.00  0.00           O  
ATOM   4243  C   GLU   256      54.110  45.730  66.910  1.00  0.00           C  
ATOM   4244  O   GLU   256      53.150  44.930  66.860  1.00  0.00           O  
ATOM   4245  N   ARG   257      53.960  47.010  66.510  1.00  0.00           N  
ATOM   4246  HN  ARG   257      54.850  47.680  66.540  1.00  0.00           H  
ATOM   4247  CA  ARG   257      52.730  47.700  66.050  1.00  0.00           C  
ATOM   4248  HA  ARG   257      51.890  47.490  66.750  1.00  0.00           H  
ATOM   4249  CB  ARG   257      53.080  49.190  65.980  1.00  0.00           C  
ATOM   4250  HB1 ARG   257      52.460  49.620  65.330  1.00  0.00           H  
ATOM   4251  HB2 ARG   257      54.060  49.400  65.570  1.00  0.00           H  
ATOM   4252  CG  ARG   257      53.130  49.870  67.380  1.00  0.00           C  
ATOM   4253  HG1 ARG   257      54.030  49.570  67.960  1.00  0.00           H  
ATOM   4254  HG2 ARG   257      52.260  49.530  67.980  1.00  0.00           H  
ATOM   4255  CD  ARG   257      53.040  51.400  67.290  1.00  0.00           C  
ATOM   4256  HD1 ARG   257      52.230  51.640  66.570  1.00  0.00           H  
ATOM   4257  HD2 ARG   257      54.010  51.630  66.800  1.00  0.00           H  
ATOM   4258  NE  ARG   257      52.810  51.940  68.670  1.00  0.00           N  
ATOM   4259  HE  ARG   257      52.610  51.140  69.400  1.00  0.00           H  
ATOM   4260  CZ  ARG   257      53.000  53.200  69.020  1.00  0.00           C  
ATOM   4261  NH1 ARG   257      52.860  53.530  70.290  1.00  0.00           N  
ATOM   4262 HH11 ARG   257      52.760  52.720  71.040  1.00  0.00           H  
ATOM   4263 HH12 ARG   257      53.160  54.430  70.610  1.00  0.00           H  
ATOM   4264  NH2 ARG   257      53.490  54.130  68.210  1.00  0.00           N  
ATOM   4265 HH21 ARG   257      53.650  53.900  67.250  1.00  0.00           H  
ATOM   4266 HH22 ARG   257      53.850  54.990  68.570  1.00  0.00           H  
ATOM   4267  C   ARG   257      52.330  47.190  64.660  1.00  0.00           C  
ATOM   4268  O   ARG   257      53.100  47.390  63.720  1.00  0.00           O  
ATOM   4269  N   GLY   258      51.160  46.610  64.550  1.00  0.00           N  
ATOM   4270  HN  GLY   258      50.480  46.590  65.280  1.00  0.00           H  
ATOM   4271  CA  GLY   258      50.620  46.010  63.360  1.00  0.00           C  
ATOM   4272  HA1 GLY   258      50.440  46.750  62.710  1.00  0.00           H  
ATOM   4273  HA2 GLY   258      49.720  45.690  63.660  1.00  0.00           H  
ATOM   4274  C   GLY   258      51.100  44.830  62.670  1.00  0.00           C  
ATOM   4275  O   GLY   258      52.250  44.390  62.760  1.00  0.00           O  
ATOM   4276  N   VAL   259      50.330  44.210  61.750  1.00  0.00           N  
ATOM   4277  HN  VAL   259      49.310  44.500  61.530  1.00  0.00           H  
ATOM   4278  CA  VAL   259      50.810  43.180  60.870  1.00  0.00           C  
ATOM   4279  HA  VAL   259      51.230  42.410  61.500  1.00  0.00           H  
ATOM   4280  CB  VAL   259      49.610  42.500  60.290  1.00  0.00           C  
ATOM   4281  HB  VAL   259      49.080  42.120  61.050  1.00  0.00           H  
ATOM   4282  CG1 VAL   259      48.590  43.490  59.570  1.00  0.00           C  
ATOM   4283 HG11 VAL   259      47.980  44.090  60.230  1.00  0.00           H  
ATOM   4284 HG12 VAL   259      47.870  42.850  59.020  1.00  0.00           H  
ATOM   4285 HG13 VAL   259      49.130  44.000  58.740  1.00  0.00           H  
ATOM   4286  CG2 VAL   259      49.980  41.360  59.340  1.00  0.00           C  
ATOM   4287 HG21 VAL   259      48.980  41.060  58.970  1.00  0.00           H  
ATOM   4288 HG22 VAL   259      50.480  40.520  59.870  1.00  0.00           H  
ATOM   4289 HG23 VAL   259      50.720  41.660  58.560  1.00  0.00           H  
ATOM   4290  C   VAL   259      51.820  43.760  59.920  1.00  0.00           C  
ATOM   4291  O   VAL   259      51.600  44.880  59.450  1.00  0.00           O  
ATOM   4292  N   LYS   260      52.880  42.990  59.640  1.00  0.00           N  
ATOM   4293  HN  LYS   260      53.010  42.000  60.110  1.00  0.00           H  
ATOM   4294  CA  LYS   260      53.870  43.220  58.590  1.00  0.00           C  
ATOM   4295  HA  LYS   260      53.890  44.280  58.250  1.00  0.00           H  
ATOM   4296  CB  LYS   260      55.310  42.980  59.150  1.00  0.00           C  
ATOM   4297  HB1 LYS   260      56.050  43.070  58.490  1.00  0.00           H  
ATOM   4298  HB2 LYS   260      55.360  41.930  59.410  1.00  0.00           H  
ATOM   4299  CG  LYS   260      55.520  43.840  60.470  1.00  0.00           C  
ATOM   4300  HG1 LYS   260      56.530  43.590  60.860  1.00  0.00           H  
ATOM   4301  HG2 LYS   260      54.750  43.530  61.210  1.00  0.00           H  
ATOM   4302  CD  LYS   260      55.520  45.390  60.150  1.00  0.00           C  
ATOM   4303  HD1 LYS   260      54.570  45.720  59.670  1.00  0.00           H  
ATOM   4304  HD2 LYS   260      56.280  45.670  59.390  1.00  0.00           H  
ATOM   4305  CE  LYS   260      55.800  46.330  61.290  1.00  0.00           C  
ATOM   4306  HE1 LYS   260      54.990  46.240  62.050  1.00  0.00           H  
ATOM   4307  HE2 LYS   260      55.770  47.350  60.860  1.00  0.00           H  
ATOM   4308  NZ  LYS   260      57.150  46.070  61.810  1.00  0.00           N  
ATOM   4309  HZ1 LYS   260      57.210  45.120  62.380  1.00  0.00           H  
ATOM   4310  HZ2 LYS   260      57.370  46.780  62.640  1.00  0.00           H  
ATOM   4311  HZ3 LYS   260      57.890  46.030  61.090  1.00  0.00           H  
ATOM   4312  C   LYS   260      53.530  42.390  57.270  1.00  0.00           C  
ATOM   4313  O   LYS   260      53.500  41.180  57.390  1.00  0.00           O  
ATOM   4314  N   LEU   261      53.290  42.960  56.170  1.00  0.00           N  
ATOM   4315  HN  LEU   261      53.480  43.970  56.020  1.00  0.00           H  
ATOM   4316  CA  LEU   261      52.910  42.270  54.950  1.00  0.00           C  
ATOM   4317  HA  LEU   261      53.000  41.250  55.110  1.00  0.00           H  
ATOM   4318  CB  LEU   261      51.500  42.630  54.470  1.00  0.00           C  
ATOM   4319  HB1 LEU   261      51.330  41.980  53.730  1.00  0.00           H  
ATOM   4320  HB2 LEU   261      51.630  43.630  54.090  1.00  0.00           H  
ATOM   4321  CG  LEU   261      50.460  42.610  55.570  1.00  0.00           C  
ATOM   4322  HG  LEU   261      50.790  42.030  56.460  1.00  0.00           H  
ATOM   4323  CD1 LEU   261      49.930  44.000  55.920  1.00  0.00           C  
ATOM   4324 HD11 LEU   261      50.800  44.640  56.140  1.00  0.00           H  
ATOM   4325 HD12 LEU   261      49.210  43.990  56.770  1.00  0.00           H  
ATOM   4326 HD13 LEU   261      49.300  44.370  55.080  1.00  0.00           H  
ATOM   4327  CD2 LEU   261      49.250  41.840  55.100  1.00  0.00           C  
ATOM   4328 HD21 LEU   261      48.800  42.510  54.330  1.00  0.00           H  
ATOM   4329 HD22 LEU   261      48.590  41.660  55.980  1.00  0.00           H  
ATOM   4330 HD23 LEU   261      49.560  40.900  54.610  1.00  0.00           H  
ATOM   4331  C   LEU   261      53.950  42.640  53.900  1.00  0.00           C  
ATOM   4332  O   LEU   261      54.470  43.720  53.770  1.00  0.00           O  
ATOM   4333  N   GLY   262      54.360  41.600  53.080  1.00  0.00           N  
ATOM   4334  HN  GLY   262      53.850  40.610  53.130  1.00  0.00           H  
ATOM   4335  CA  GLY   262      55.140  41.920  51.810  1.00  0.00           C  
ATOM   4336  HA1 GLY   262      55.410  40.970  51.310  1.00  0.00           H  
ATOM   4337  HA2 GLY   262      55.820  42.620  52.000  1.00  0.00           H  
ATOM   4338  C   GLY   262      54.320  42.660  50.830  1.00  0.00           C  
ATOM   4339  O   GLY   262      53.110  42.880  50.930  1.00  0.00           O  
ATOM   4340  N   LEU   263      54.970  43.040  49.790  1.00  0.00           N  
ATOM   4341  HN  LEU   263      56.040  42.880  49.750  1.00  0.00           H  
ATOM   4342  CA  LEU   263      54.360  43.620  48.650  1.00  0.00           C  
ATOM   4343  HA  LEU   263      53.350  43.990  48.780  1.00  0.00           H  
ATOM   4344  CB  LEU   263      55.180  44.810  48.050  1.00  0.00           C  
ATOM   4345  HB1 LEU   263      54.590  45.320  47.430  1.00  0.00           H  
ATOM   4346  HB2 LEU   263      56.060  44.310  47.660  1.00  0.00           H  
ATOM   4347  CG  LEU   263      55.860  45.830  49.050  1.00  0.00           C  
ATOM   4348  HG  LEU   263      56.380  45.180  49.780  1.00  0.00           H  
ATOM   4349  CD1 LEU   263      56.880  46.760  48.400  1.00  0.00           C  
ATOM   4350 HD11 LEU   263      56.290  47.480  47.810  1.00  0.00           H  
ATOM   4351 HD12 LEU   263      57.740  46.320  47.850  1.00  0.00           H  
ATOM   4352 HD13 LEU   263      57.280  47.460  49.170  1.00  0.00           H  
ATOM   4353  CD2 LEU   263      54.790  46.690  49.780  1.00  0.00           C  
ATOM   4354 HD21 LEU   263      55.320  47.430  50.420  1.00  0.00           H  
ATOM   4355 HD22 LEU   263      54.020  46.110  50.330  1.00  0.00           H  
ATOM   4356 HD23 LEU   263      54.180  47.210  49.010  1.00  0.00           H  
ATOM   4357  C   LEU   263      54.290  42.520  47.590  1.00  0.00           C  
ATOM   4358  O   LEU   263      53.430  42.650  46.680  1.00  0.00           O  
ATOM   4359  N   GLY   264      55.170  41.420  47.620  1.00  0.00           N  
ATOM   4360  HN  GLY   264      55.940  41.210  48.390  1.00  0.00           H  
ATOM   4361  CA  GLY   264      55.370  40.490  46.520  1.00  0.00           C  
ATOM   4362  HA1 GLY   264      56.030  39.660  46.850  1.00  0.00           H  
ATOM   4363  HA2 GLY   264      55.700  41.050  45.770  1.00  0.00           H  
ATOM   4364  C   GLY   264      54.070  39.760  46.150  1.00  0.00           C  
ATOM   4365  O   GLY   264      53.670  39.500  45.020  1.00  0.00           O  
ATOM   4366  N   ASP   265      53.230  39.560  47.160  1.00  0.00           N  
ATOM   4367  HN  ASP   265      53.600  39.660  48.170  1.00  0.00           H  
ATOM   4368  CA  ASP   265      51.850  38.990  47.060  1.00  0.00           C  
ATOM   4369  HA  ASP   265      51.900  38.090  46.470  1.00  0.00           H  
ATOM   4370  CB  ASP   265      51.050  38.710  48.390  1.00  0.00           C  
ATOM   4371  HB1 ASP   265      50.120  38.240  48.140  1.00  0.00           H  
ATOM   4372  HB2 ASP   265      50.730  39.650  48.830  1.00  0.00           H  
ATOM   4373  CG  ASP   265      51.680  37.700  49.400  1.00  0.00           C  
ATOM   4374  OD1 ASP   265      51.190  37.710  50.580  1.00  0.00           O  
ATOM   4375  OD2 ASP   265      52.670  36.950  49.060  1.00  0.00           O  
ATOM   4376  C   ASP   265      50.960  39.900  46.320  1.00  0.00           C  
ATOM   4377  O   ASP   265      50.380  39.400  45.340  1.00  0.00           O  
ATOM   4378  N   PHE   266      50.930  41.240  46.590  1.00  0.00           N  
ATOM   4379  HN  PHE   266      51.510  41.600  47.310  1.00  0.00           H  
ATOM   4380  CA  PHE   266      50.240  42.300  45.870  1.00  0.00           C  
ATOM   4381  HA  PHE   266      49.190  42.070  45.840  1.00  0.00           H  
ATOM   4382  CB  PHE   266      50.350  43.730  46.530  1.00  0.00           C  
ATOM   4383  HB1 PHE   266      49.650  44.430  46.020  1.00  0.00           H  
ATOM   4384  HB2 PHE   266      51.410  44.070  46.470  1.00  0.00           H  
ATOM   4385  CG  PHE   266      49.960  43.850  47.950  1.00  0.00           C  
ATOM   4386  CD1 PHE   266      50.560  44.830  48.730  1.00  0.00           C  
ATOM   4387  HD1 PHE   266      51.170  45.500  48.310  1.00  0.00           H  
ATOM   4388  CE1 PHE   266      50.360  44.900  50.130  1.00  0.00           C  
ATOM   4389  HE1 PHE   266      50.950  45.720  50.580  1.00  0.00           H  
ATOM   4390  CZ  PHE   266      49.450  44.030  50.760  1.00  0.00           C  
ATOM   4391  HZ  PHE   266      49.190  44.180  51.790  1.00  0.00           H  
ATOM   4392  CD2 PHE   266      49.020  43.050  48.580  1.00  0.00           C  
ATOM   4393  HD2 PHE   266      48.550  42.240  48.030  1.00  0.00           H  
ATOM   4394  CE2 PHE   266      48.740  43.150  49.960  1.00  0.00           C  
ATOM   4395  HE2 PHE   266      47.990  42.430  50.360  1.00  0.00           H  
ATOM   4396  C   PHE   266      50.670  42.390  44.420  1.00  0.00           C  
ATOM   4397  O   PHE   266      49.880  42.320  43.480  1.00  0.00           O  
ATOM   4398  N   ILE   267      52.010  42.350  44.240  1.00  0.00           N  
ATOM   4399  HN  ILE   267      52.600  42.190  45.120  1.00  0.00           H  
ATOM   4400  CA  ILE   267      52.600  42.180  42.900  1.00  0.00           C  
ATOM   4401  HA  ILE   267      52.300  42.970  42.230  1.00  0.00           H  
ATOM   4402  CB  ILE   267      54.130  42.230  43.140  1.00  0.00           C  
ATOM   4403  HB  ILE   267      54.430  41.720  44.050  1.00  0.00           H  
ATOM   4404  CG2 ILE   267      55.010  41.620  42.010  1.00  0.00           C  
ATOM   4405 HG21 ILE   267      56.010  41.560  42.420  1.00  0.00           H  
ATOM   4406 HG22 ILE   267      55.180  42.240  41.110  1.00  0.00           H  
ATOM   4407 HG23 ILE   267      54.770  40.570  41.730  1.00  0.00           H  
ATOM   4408  CG1 ILE   267      54.550  43.650  43.470  1.00  0.00           C  
ATOM   4409 HG11 ILE   267      53.830  44.090  44.150  1.00  0.00           H  
ATOM   4410 HG12 ILE   267      54.430  44.250  42.680  1.00  0.00           H  
ATOM   4411  CD  ILE   267      55.980  43.800  44.050  1.00  0.00           C  
ATOM   4412  HD1 ILE   267      56.710  43.470  43.280  1.00  0.00           H  
ATOM   4413  HD2 ILE   267      56.170  43.350  45.050  1.00  0.00           H  
ATOM   4414  HD3 ILE   267      56.160  44.890  44.140  1.00  0.00           H  
ATOM   4415  C   ILE   267      52.180  41.000  42.150  1.00  0.00           C  
ATOM   4416  O   ILE   267      51.840  41.100  40.980  1.00  0.00           O  
ATOM   4417  N   PHE   268      52.190  39.760  42.730  1.00  0.00           N  
ATOM   4418  HN  PHE   268      52.640  39.580  43.730  1.00  0.00           H  
ATOM   4419  CA  PHE   268      51.570  38.570  42.210  1.00  0.00           C  
ATOM   4420  HA  PHE   268      51.920  38.550  41.150  1.00  0.00           H  
ATOM   4421  CB  PHE   268      52.160  37.210  42.810  1.00  0.00           C  
ATOM   4422  HB1 PHE   268      51.540  36.340  42.540  1.00  0.00           H  
ATOM   4423  HB2 PHE   268      52.110  37.200  43.920  1.00  0.00           H  
ATOM   4424  CG  PHE   268      53.550  36.950  42.200  1.00  0.00           C  
ATOM   4425  CD1 PHE   268      53.800  36.840  40.820  1.00  0.00           C  
ATOM   4426  HD1 PHE   268      53.020  36.900  40.200  1.00  0.00           H  
ATOM   4427  CE1 PHE   268      55.160  36.780  40.350  1.00  0.00           C  
ATOM   4428  HE1 PHE   268      55.280  36.480  39.290  1.00  0.00           H  
ATOM   4429  CZ  PHE   268      56.250  36.920  41.270  1.00  0.00           C  
ATOM   4430  HZ  PHE   268      57.290  36.980  40.990  1.00  0.00           H  
ATOM   4431  CD2 PHE   268      54.640  37.060  43.080  1.00  0.00           C  
ATOM   4432  HD2 PHE   268      54.480  37.140  44.150  1.00  0.00           H  
ATOM   4433  CE2 PHE   268      55.970  37.140  42.620  1.00  0.00           C  
ATOM   4434  HE2 PHE   268      56.810  37.390  43.310  1.00  0.00           H  
ATOM   4435  C   PHE   268      50.100  38.620  41.920  1.00  0.00           C  
ATOM   4436  O   PHE   268      49.650  38.190  40.840  1.00  0.00           O  
ATOM   4437  N   TYR   269      49.230  39.100  42.840  1.00  0.00           N  
ATOM   4438  HN  TYR   269      49.720  39.280  43.780  1.00  0.00           H  
ATOM   4439  CA  TYR   269      47.750  39.220  42.650  1.00  0.00           C  
ATOM   4440  HA  TYR   269      47.440  38.180  42.600  1.00  0.00           H  
ATOM   4441  CB  TYR   269      47.140  39.950  43.910  1.00  0.00           C  
ATOM   4442  HB1 TYR   269      46.080  40.000  43.730  1.00  0.00           H  
ATOM   4443  HB2 TYR   269      47.640  40.900  44.030  1.00  0.00           H  
ATOM   4444  CG  TYR   269      47.260  39.150  45.270  1.00  0.00           C  
ATOM   4445  CD1 TYR   269      47.750  37.860  45.300  1.00  0.00           C  
ATOM   4446  HD1 TYR   269      48.110  37.420  44.490  1.00  0.00           H  
ATOM   4447  CE1 TYR   269      47.760  37.170  46.500  1.00  0.00           C  
ATOM   4448  HE1 TYR   269      48.180  36.140  46.460  1.00  0.00           H  
ATOM   4449  CZ  TYR   269      47.400  37.740  47.690  1.00  0.00           C  
ATOM   4450  OH  TYR   269      47.560  37.070  48.860  1.00  0.00           O  
ATOM   4451  HH  TYR   269      47.820  37.780  49.640  1.00  0.00           H  
ATOM   4452  CD2 TYR   269      46.910  39.800  46.410  1.00  0.00           C  
ATOM   4453  HD2 TYR   269      46.800  40.870  46.410  1.00  0.00           H  
ATOM   4454  CE2 TYR   269      47.160  39.150  47.670  1.00  0.00           C  
ATOM   4455  HE2 TYR   269      47.090  39.640  48.660  1.00  0.00           H  
ATOM   4456  C   TYR   269      47.470  40.110  41.420  1.00  0.00           C  
ATOM   4457  O   TYR   269      46.710  39.780  40.480  1.00  0.00           O  
ATOM   4458  N   SER   270      48.180  41.240  41.390  1.00  0.00           N  
ATOM   4459  HN  SER   270      49.020  41.400  42.060  1.00  0.00           H  
ATOM   4460  CA  SER   270      47.940  42.210  40.350  1.00  0.00           C  
ATOM   4461  HA  SER   270      46.870  42.370  40.250  1.00  0.00           H  
ATOM   4462  CB  SER   270      48.640  43.600  40.710  1.00  0.00           C  
ATOM   4463  HB1 SER   270      48.460  44.360  39.960  1.00  0.00           H  
ATOM   4464  HB2 SER   270      49.580  43.560  40.920  1.00  0.00           H  
ATOM   4465  OG  SER   270      47.990  44.300  41.850  1.00  0.00           O  
ATOM   4466  HG1 SER   270      48.200  43.820  42.700  1.00  0.00           H  
ATOM   4467  C   SER   270      48.480  41.780  39.020  1.00  0.00           C  
ATOM   4468  O   SER   270      47.890  42.140  37.980  1.00  0.00           O  
ATOM   4469  N   VAL   271      49.500  40.910  38.940  1.00  0.00           N  
ATOM   4470  HN  VAL   271      50.110  40.800  39.830  1.00  0.00           H  
ATOM   4471  CA  VAL   271      50.010  40.170  37.800  1.00  0.00           C  
ATOM   4472  HA  VAL   271      50.190  40.920  37.010  1.00  0.00           H  
ATOM   4473  CB  VAL   271      51.310  39.410  38.010  1.00  0.00           C  
ATOM   4474  HB  VAL   271      51.150  38.810  38.930  1.00  0.00           H  
ATOM   4475  CG1 VAL   271      51.520  38.360  36.870  1.00  0.00           C  
ATOM   4476 HG11 VAL   271      51.420  38.720  35.980  1.00  0.00           H  
ATOM   4477 HG12 VAL   271      51.000  37.520  37.000  1.00  0.00           H  
ATOM   4478 HG13 VAL   271      52.500  37.900  36.870  1.00  0.00           H  
ATOM   4479  CG2 VAL   271      52.490  40.470  38.020  1.00  0.00           C  
ATOM   4480 HG21 VAL   271      52.220  41.230  38.780  1.00  0.00           H  
ATOM   4481 HG22 VAL   271      52.720  40.830  36.990  1.00  0.00           H  
ATOM   4482 HG23 VAL   271      53.410  39.980  38.390  1.00  0.00           H  
ATOM   4483  C   VAL   271      48.910  39.210  37.260  1.00  0.00           C  
ATOM   4484  O   VAL   271      48.600  39.220  36.080  1.00  0.00           O  
ATOM   4485  N   LEU   272      48.270  38.410  38.160  1.00  0.00           N  
ATOM   4486  HN  LEU   272      48.650  38.290  39.200  1.00  0.00           H  
ATOM   4487  CA  LEU   272      47.270  37.490  37.830  1.00  0.00           C  
ATOM   4488  HA  LEU   272      47.620  36.900  36.960  1.00  0.00           H  
ATOM   4489  CB  LEU   272      46.930  36.520  38.990  1.00  0.00           C  
ATOM   4490  HB1 LEU   272      46.660  37.060  39.920  1.00  0.00           H  
ATOM   4491  HB2 LEU   272      47.880  36.000  39.220  1.00  0.00           H  
ATOM   4492  CG  LEU   272      45.760  35.530  38.730  1.00  0.00           C  
ATOM   4493  HG  LEU   272      44.930  36.070  38.740  1.00  0.00           H  
ATOM   4494  CD1 LEU   272      45.830  34.670  37.380  1.00  0.00           C  
ATOM   4495 HD11 LEU   272      46.760  34.140  37.240  1.00  0.00           H  
ATOM   4496 HD12 LEU   272      45.670  35.360  36.530  1.00  0.00           H  
ATOM   4497 HD13 LEU   272      45.000  33.930  37.400  1.00  0.00           H  
ATOM   4498  CD2 LEU   272      45.660  34.550  39.880  1.00  0.00           C  
ATOM   4499 HD21 LEU   272      44.850  33.810  39.730  1.00  0.00           H  
ATOM   4500 HD22 LEU   272      45.470  35.070  40.850  1.00  0.00           H  
ATOM   4501 HD23 LEU   272      46.550  33.890  39.830  1.00  0.00           H  
ATOM   4502  C   LEU   272      46.040  38.290  37.330  1.00  0.00           C  
ATOM   4503  O   LEU   272      45.590  38.150  36.210  1.00  0.00           O  
ATOM   4504  N   VAL   273      45.510  39.340  38.050  1.00  0.00           N  
ATOM   4505  HN  VAL   273      45.820  39.560  39.090  1.00  0.00           H  
ATOM   4506  CA  VAL   273      44.410  40.140  37.450  1.00  0.00           C  
ATOM   4507  HA  VAL   273      43.700  39.380  37.050  1.00  0.00           H  
ATOM   4508  CB  VAL   273      43.650  40.930  38.560  1.00  0.00           C  
ATOM   4509  HB  VAL   273      44.380  41.320  39.310  1.00  0.00           H  
ATOM   4510  CG1 VAL   273      42.810  42.140  38.070  1.00  0.00           C  
ATOM   4511 HG11 VAL   273      43.550  42.960  38.000  1.00  0.00           H  
ATOM   4512 HG12 VAL   273      42.150  42.480  38.730  1.00  0.00           H  
ATOM   4513 HG13 VAL   273      42.310  41.930  37.130  1.00  0.00           H  
ATOM   4514  CG2 VAL   273      42.790  39.920  39.330  1.00  0.00           C  
ATOM   4515 HG21 VAL   273      42.450  40.380  40.280  1.00  0.00           H  
ATOM   4516 HG22 VAL   273      43.480  39.100  39.600  1.00  0.00           H  
ATOM   4517 HG23 VAL   273      41.990  39.530  38.660  1.00  0.00           H  
ATOM   4518  C   VAL   273      44.890  41.030  36.270  1.00  0.00           C  
ATOM   4519  O   VAL   273      44.170  41.110  35.300  1.00  0.00           O  
ATOM   4520  N   GLY   274      46.120  41.550  36.170  1.00  0.00           N  
ATOM   4521  HN  GLY   274      46.680  41.820  37.100  1.00  0.00           H  
ATOM   4522  CA  GLY   274      46.650  42.270  35.040  1.00  0.00           C  
ATOM   4523  HA1 GLY   274      47.660  42.470  35.460  1.00  0.00           H  
ATOM   4524  HA2 GLY   274      46.030  43.170  34.860  1.00  0.00           H  
ATOM   4525  C   GLY   274      46.810  41.390  33.790  1.00  0.00           C  
ATOM   4526  O   GLY   274      46.320  41.850  32.730  1.00  0.00           O  
ATOM   4527  N   LYS   275      47.430  40.230  33.790  1.00  0.00           N  
ATOM   4528  HN  LYS   275      47.800  39.850  34.760  1.00  0.00           H  
ATOM   4529  CA  LYS   275      47.410  39.300  32.650  1.00  0.00           C  
ATOM   4530  HA  LYS   275      47.790  39.720  31.830  1.00  0.00           H  
ATOM   4531  CB  LYS   275      48.280  38.100  32.860  1.00  0.00           C  
ATOM   4532  HB1 LYS   275      48.160  37.260  32.200  1.00  0.00           H  
ATOM   4533  HB2 LYS   275      48.080  37.710  33.850  1.00  0.00           H  
ATOM   4534  CG  LYS   275      49.850  38.360  32.880  1.00  0.00           C  
ATOM   4535  HG1 LYS   275      50.310  37.520  33.160  1.00  0.00           H  
ATOM   4536  HG2 LYS   275      50.080  39.210  33.520  1.00  0.00           H  
ATOM   4537  CD  LYS   275      50.450  38.740  31.460  1.00  0.00           C  
ATOM   4538  HD1 LYS   275      51.550  38.730  31.580  1.00  0.00           H  
ATOM   4539  HD2 LYS   275      50.010  39.690  31.090  1.00  0.00           H  
ATOM   4540  CE  LYS   275      50.190  37.690  30.420  1.00  0.00           C  
ATOM   4541  HE1 LYS   275      49.120  37.410  30.260  1.00  0.00           H  
ATOM   4542  HE2 LYS   275      50.630  36.700  30.680  1.00  0.00           H  
ATOM   4543  NZ  LYS   275      50.670  38.080  29.090  1.00  0.00           N  
ATOM   4544  HZ1 LYS   275      50.410  37.330  28.310  1.00  0.00           H  
ATOM   4545  HZ2 LYS   275      51.710  38.440  28.930  1.00  0.00           H  
ATOM   4546  HZ3 LYS   275      50.120  38.960  28.700  1.00  0.00           H  
ATOM   4547  C   LYS   275      46.000  38.850  32.230  1.00  0.00           C  
ATOM   4548  O   LYS   275      45.780  38.740  31.040  1.00  0.00           O  
ATOM   4549  N   ALA   276      45.110  38.620  33.200  1.00  0.00           N  
ATOM   4550  HN  ALA   276      45.430  38.670  34.270  1.00  0.00           H  
ATOM   4551  CA  ALA   276      43.760  38.280  33.130  1.00  0.00           C  
ATOM   4552  HA  ALA   276      43.670  37.450  32.520  1.00  0.00           H  
ATOM   4553  CB  ALA   276      43.040  38.020  34.480  1.00  0.00           C  
ATOM   4554  HB1 ALA   276      43.170  38.890  35.020  1.00  0.00           H  
ATOM   4555  HB2 ALA   276      43.520  37.250  34.990  1.00  0.00           H  
ATOM   4556  HB3 ALA   276      42.070  37.830  34.350  1.00  0.00           H  
ATOM   4557  C   ALA   276      42.920  39.310  32.380  1.00  0.00           C  
ATOM   4558  O   ALA   276      42.380  39.030  31.310  1.00  0.00           O  
ATOM   4559  N   SER   277      43.030  40.610  32.760  1.00  0.00           N  
ATOM   4560  HN  SER   277      43.640  40.700  33.640  1.00  0.00           H  
ATOM   4561  CA  SER   277      42.350  41.790  32.180  1.00  0.00           C  
ATOM   4562  HA  SER   277      41.290  41.580  31.950  1.00  0.00           H  
ATOM   4563  CB  SER   277      42.600  42.920  33.200  1.00  0.00           C  
ATOM   4564  HB1 SER   277      43.700  42.980  33.370  1.00  0.00           H  
ATOM   4565  HB2 SER   277      42.140  42.690  34.190  1.00  0.00           H  
ATOM   4566  OG  SER   277      42.250  44.230  32.680  1.00  0.00           O  
ATOM   4567  HG1 SER   277      41.260  44.230  32.850  1.00  0.00           H  
ATOM   4568  C   SER   277      42.970  42.180  30.800  1.00  0.00           C  
ATOM   4569  O   SER   277      42.260  42.530  29.900  1.00  0.00           O  
ATOM   4570  N   ALA   278      44.310  41.980  30.640  1.00  0.00           N  
ATOM   4571  HN  ALA   278      44.910  41.660  31.480  1.00  0.00           H  
ATOM   4572  CA  ALA   278      45.050  42.080  29.470  1.00  0.00           C  
ATOM   4573  HA  ALA   278      44.920  43.080  28.990  1.00  0.00           H  
ATOM   4574  CB  ALA   278      46.550  41.820  29.730  1.00  0.00           C  
ATOM   4575  HB1 ALA   278      47.080  41.670  28.770  1.00  0.00           H  
ATOM   4576  HB2 ALA   278      46.560  41.020  30.260  1.00  0.00           H  
ATOM   4577  HB3 ALA   278      47.040  42.510  30.260  1.00  0.00           H  
ATOM   4578  C   ALA   278      44.560  41.010  28.370  1.00  0.00           C  
ATOM   4579  O   ALA   278      44.580  41.350  27.220  1.00  0.00           O  
ATOM   4580  N   THR   279      44.080  39.740  28.760  1.00  0.00           N  
ATOM   4581  HN  THR   279      43.840  39.530  29.800  1.00  0.00           H  
ATOM   4582  CA  THR   279      43.970  38.720  27.740  1.00  0.00           C  
ATOM   4583  HA  THR   279      44.670  38.960  26.920  1.00  0.00           H  
ATOM   4584  CB  THR   279      44.500  37.400  28.260  1.00  0.00           C  
ATOM   4585  HB  THR   279      43.860  37.200  29.140  1.00  0.00           H  
ATOM   4586  OG1 THR   279      45.850  37.450  28.640  1.00  0.00           O  
ATOM   4587  HG1 THR   279      45.860  38.000  29.610  1.00  0.00           H  
ATOM   4588  CG2 THR   279      44.410  36.230  27.250  1.00  0.00           C  
ATOM   4589 HG21 THR   279      44.650  36.520  26.320  1.00  0.00           H  
ATOM   4590 HG22 THR   279      43.400  35.850  27.320  1.00  0.00           H  
ATOM   4591 HG23 THR   279      45.160  35.450  27.490  1.00  0.00           H  
ATOM   4592  C   THR   279      42.500  38.610  27.290  1.00  0.00           C  
ATOM   4593  O   THR   279      42.200  38.560  26.090  1.00  0.00           O  
ATOM   4594  N   ALA   280      41.600  38.540  28.270  1.00  0.00           N  
ATOM   4595  HN  ALA   280      41.810  38.620  29.200  1.00  0.00           H  
ATOM   4596  CA  ALA   280      40.280  38.060  28.100  1.00  0.00           C  
ATOM   4597  HA  ALA   280      40.280  37.050  27.630  1.00  0.00           H  
ATOM   4598  CB  ALA   280      39.710  37.970  29.480  1.00  0.00           C  
ATOM   4599  HB1 ALA   280      40.320  37.250  30.070  1.00  0.00           H  
ATOM   4600  HB2 ALA   280      38.630  37.690  29.440  1.00  0.00           H  
ATOM   4601  HB3 ALA   280      39.710  38.870  29.910  1.00  0.00           H  
ATOM   4602  C   ALA   280      39.330  38.660  27.090  1.00  0.00           C  
ATOM   4603  O   ALA   280      39.240  39.900  26.910  1.00  0.00           O  
ATOM   4604  N   SER   281      38.500  37.800  26.380  1.00  0.00           N  
ATOM   4605  HN  SER   281      38.600  36.730  26.330  1.00  0.00           H  
ATOM   4606  CA  SER   281      37.390  38.330  25.590  1.00  0.00           C  
ATOM   4607  HA  SER   281      37.840  39.150  24.990  1.00  0.00           H  
ATOM   4608  CB  SER   281      36.880  37.170  24.610  1.00  0.00           C  
ATOM   4609  HB1 SER   281      36.180  36.560  25.230  1.00  0.00           H  
ATOM   4610  HB2 SER   281      37.730  36.550  24.250  1.00  0.00           H  
ATOM   4611  OG  SER   281      36.070  37.810  23.540  1.00  0.00           O  
ATOM   4612  HG1 SER   281      36.660  38.310  22.910  1.00  0.00           H  
ATOM   4613  C   SER   281      36.230  38.760  26.430  1.00  0.00           C  
ATOM   4614  O   SER   281      35.530  39.740  26.170  1.00  0.00           O  
ATOM   4615  N   GLY   282      36.030  38.070  27.600  1.00  0.00           N  
ATOM   4616  HN  GLY   282      36.570  37.130  27.610  1.00  0.00           H  
ATOM   4617  CA  GLY   282      35.210  38.460  28.750  1.00  0.00           C  
ATOM   4618  HA1 GLY   282      34.900  37.540  29.290  1.00  0.00           H  
ATOM   4619  HA2 GLY   282      34.330  39.050  28.420  1.00  0.00           H  
ATOM   4620  C   GLY   282      36.060  39.220  29.810  1.00  0.00           C  
ATOM   4621  O   GLY   282      36.170  38.830  30.960  1.00  0.00           O  
ATOM   4622  N   ASP   283      36.650  40.330  29.400  1.00  0.00           N  
ATOM   4623  HN  ASP   283      36.340  40.870  28.660  1.00  0.00           H  
ATOM   4624  CA  ASP   283      37.480  41.070  30.330  1.00  0.00           C  
ATOM   4625  HA  ASP   283      38.150  40.390  30.640  1.00  0.00           H  
ATOM   4626  CB  ASP   283      38.470  42.160  29.740  1.00  0.00           C  
ATOM   4627  HB1 ASP   283      39.190  41.660  29.120  1.00  0.00           H  
ATOM   4628  HB2 ASP   283      39.050  42.630  30.520  1.00  0.00           H  
ATOM   4629  CG  ASP   283      37.740  43.250  28.870  1.00  0.00           C  
ATOM   4630  OD1 ASP   283      36.700  42.940  28.290  1.00  0.00           O  
ATOM   4631  OD2 ASP   283      38.320  44.370  28.770  1.00  0.00           O  
ATOM   4632  C   ASP   283      36.940  41.460  31.690  1.00  0.00           C  
ATOM   4633  O   ASP   283      37.570  41.290  32.670  1.00  0.00           O  
ATOM   4634  N   TRP   284      35.720  42.000  31.830  1.00  0.00           N  
ATOM   4635  HN  TRP   284      35.230  42.250  30.990  1.00  0.00           H  
ATOM   4636  CA  TRP   284      35.110  42.370  33.100  1.00  0.00           C  
ATOM   4637  HA  TRP   284      35.940  42.690  33.700  1.00  0.00           H  
ATOM   4638  CB  TRP   284      34.040  43.450  32.950  1.00  0.00           C  
ATOM   4639  HB1 TRP   284      33.520  43.720  33.900  1.00  0.00           H  
ATOM   4640  HB2 TRP   284      33.380  43.050  32.150  1.00  0.00           H  
ATOM   4641  CG  TRP   284      34.700  44.640  32.300  1.00  0.00           C  
ATOM   4642  CD1 TRP   284      34.540  44.930  30.990  1.00  0.00           C  
ATOM   4643  HD1 TRP   284      33.880  44.460  30.400  1.00  0.00           H  
ATOM   4644  NE1 TRP   284      35.390  45.940  30.710  1.00  0.00           N  
ATOM   4645  HE1 TRP   284      35.420  46.660  29.910  1.00  0.00           H  
ATOM   4646  CE2 TRP   284      36.180  46.280  31.750  1.00  0.00           C  
ATOM   4647  CD2 TRP   284      35.710  45.580  32.810  1.00  0.00           C  
ATOM   4648  CE3 TRP   284      36.420  45.710  34.010  1.00  0.00           C  
ATOM   4649  HE3 TRP   284      36.140  45.080  34.890  1.00  0.00           H  
ATOM   4650  CZ3 TRP   284      37.510  46.630  34.080  1.00  0.00           C  
ATOM   4651  HZ3 TRP   284      37.930  46.650  35.070  1.00  0.00           H  
ATOM   4652  CZ2 TRP   284      37.230  47.180  31.750  1.00  0.00           C  
ATOM   4653  HZ2 TRP   284      37.560  47.750  30.860  1.00  0.00           H  
ATOM   4654  CH2 TRP   284      37.860  47.340  32.980  1.00  0.00           C  
ATOM   4655  HH2 TRP   284      38.570  48.010  33.100  1.00  0.00           H  
ATOM   4656  C   TRP   284      34.570  41.140  33.750  1.00  0.00           C  
ATOM   4657  O   TRP   284      34.820  41.000  34.950  1.00  0.00           O  
ATOM   4658  N   ASN   285      34.000  40.190  33.020  1.00  0.00           N  
ATOM   4659  HN  ASN   285      33.880  40.290  31.950  1.00  0.00           H  
ATOM   4660  CA  ASN   285      33.660  38.830  33.540  1.00  0.00           C  
ATOM   4661  HA  ASN   285      32.940  39.010  34.310  1.00  0.00           H  
ATOM   4662  CB  ASN   285      32.980  37.900  32.520  1.00  0.00           C  
ATOM   4663  HB1 ASN   285      32.800  36.920  32.950  1.00  0.00           H  
ATOM   4664  HB2 ASN   285      33.580  37.760  31.630  1.00  0.00           H  
ATOM   4665  CG  ASN   285      31.700  38.520  31.950  1.00  0.00           C  
ATOM   4666  OD1 ASN   285      31.740  39.020  30.800  1.00  0.00           O  
ATOM   4667  ND2 ASN   285      30.640  38.440  32.760  1.00  0.00           N  
ATOM   4668 HD21 ASN   285      29.830  38.750  32.280  1.00  0.00           H  
ATOM   4669 HD22 ASN   285      30.700  38.190  33.810  1.00  0.00           H  
ATOM   4670  C   ASN   285      34.800  38.120  34.220  1.00  0.00           C  
ATOM   4671  O   ASN   285      34.680  37.940  35.450  1.00  0.00           O  
ATOM   4672  N   THR   286      35.840  37.870  33.480  1.00  0.00           N  
ATOM   4673  HN  THR   286      35.740  38.140  32.400  1.00  0.00           H  
ATOM   4674  CA  THR   286      37.080  37.240  33.950  1.00  0.00           C  
ATOM   4675  HA  THR   286      36.870  36.290  34.490  1.00  0.00           H  
ATOM   4676  CB  THR   286      38.080  36.970  32.940  1.00  0.00           C  
ATOM   4677  HB  THR   286      38.920  36.670  33.390  1.00  0.00           H  
ATOM   4678  OG1 THR   286      38.490  38.020  32.120  1.00  0.00           O  
ATOM   4679  HG1 THR   286      37.730  38.360  31.560  1.00  0.00           H  
ATOM   4680  CG2 THR   286      37.580  35.770  32.000  1.00  0.00           C  
ATOM   4681 HG21 THR   286      38.240  35.460  31.320  1.00  0.00           H  
ATOM   4682 HG22 THR   286      36.840  36.250  31.380  1.00  0.00           H  
ATOM   4683 HG23 THR   286      37.070  34.950  32.550  1.00  0.00           H  
ATOM   4684  C   THR   286      37.740  38.030  35.100  1.00  0.00           C  
ATOM   4685  O   THR   286      38.150  37.480  36.100  1.00  0.00           O  
ATOM   4686  N   THR   287      37.790  39.420  35.020  1.00  0.00           N  
ATOM   4687  HN  THR   287      37.280  39.770  34.280  1.00  0.00           H  
ATOM   4688  CA  THR   287      38.400  40.290  36.070  1.00  0.00           C  
ATOM   4689  HA  THR   287      39.430  39.940  36.270  1.00  0.00           H  
ATOM   4690  CB  THR   287      38.320  41.800  35.720  1.00  0.00           C  
ATOM   4691  HB  THR   287      37.310  42.040  35.320  1.00  0.00           H  
ATOM   4692  OG1 THR   287      39.240  42.060  34.670  1.00  0.00           O  
ATOM   4693  HG1 THR   287      38.870  41.400  33.860  1.00  0.00           H  
ATOM   4694  CG2 THR   287      38.770  42.750  36.890  1.00  0.00           C  
ATOM   4695 HG21 THR   287      39.650  42.470  37.270  1.00  0.00           H  
ATOM   4696 HG22 THR   287      38.040  42.630  37.680  1.00  0.00           H  
ATOM   4697 HG23 THR   287      38.760  43.790  36.510  1.00  0.00           H  
ATOM   4698  C   THR   287      37.790  40.120  37.430  1.00  0.00           C  
ATOM   4699  O   THR   287      38.440  39.890  38.440  1.00  0.00           O  
ATOM   4700  N   ILE   288      36.500  40.320  37.490  1.00  0.00           N  
ATOM   4701  HN  ILE   288      36.010  40.560  36.700  1.00  0.00           H  
ATOM   4702  CA  ILE   288      35.670  40.260  38.740  1.00  0.00           C  
ATOM   4703  HA  ILE   288      36.160  40.850  39.540  1.00  0.00           H  
ATOM   4704  CB  ILE   288      34.280  40.810  38.400  1.00  0.00           C  
ATOM   4705  HB  ILE   288      33.810  40.200  37.610  1.00  0.00           H  
ATOM   4706  CG2 ILE   288      33.370  40.860  39.660  1.00  0.00           C  
ATOM   4707 HG21 ILE   288      33.030  39.890  39.990  1.00  0.00           H  
ATOM   4708 HG22 ILE   288      32.440  41.440  39.430  1.00  0.00           H  
ATOM   4709 HG23 ILE   288      33.920  41.290  40.520  1.00  0.00           H  
ATOM   4710  CG1 ILE   288      34.440  42.230  37.790  1.00  0.00           C  
ATOM   4711 HG11 ILE   288      33.460  42.640  37.450  1.00  0.00           H  
ATOM   4712 HG12 ILE   288      34.960  42.220  36.940  1.00  0.00           H  
ATOM   4713  CD  ILE   288      35.020  43.370  38.680  1.00  0.00           C  
ATOM   4714  HD1 ILE   288      34.290  43.840  39.360  1.00  0.00           H  
ATOM   4715  HD2 ILE   288      35.410  44.170  38.020  1.00  0.00           H  
ATOM   4716  HD3 ILE   288      35.880  42.940  39.240  1.00  0.00           H  
ATOM   4717  C   ILE   288      35.430  38.870  39.350  1.00  0.00           C  
ATOM   4718  O   ILE   288      35.450  38.700  40.560  1.00  0.00           O  
ATOM   4719  N   ALA   289      35.400  37.850  38.400  1.00  0.00           N  
ATOM   4720  HN  ALA   289      35.440  38.000  37.300  1.00  0.00           H  
ATOM   4721  CA  ALA   289      35.360  36.480  38.810  1.00  0.00           C  
ATOM   4722  HA  ALA   289      34.540  36.320  39.550  1.00  0.00           H  
ATOM   4723  CB  ALA   289      35.180  35.670  37.530  1.00  0.00           C  
ATOM   4724  HB1 ALA   289      34.130  35.630  37.170  1.00  0.00           H  
ATOM   4725  HB2 ALA   289      35.560  34.640  37.680  1.00  0.00           H  
ATOM   4726  HB3 ALA   289      35.720  36.050  36.780  1.00  0.00           H  
ATOM   4727  C   ALA   289      36.640  36.080  39.530  1.00  0.00           C  
ATOM   4728  O   ALA   289      36.630  35.600  40.680  1.00  0.00           O  
ATOM   4729  N   CYS   290      37.800  36.450  38.960  1.00  0.00           N  
ATOM   4730  HN  CYS   290      37.650  36.960  38.020  1.00  0.00           H  
ATOM   4731  CA  CYS   290      39.160  36.330  39.610  1.00  0.00           C  
ATOM   4732  HA  CYS   290      39.300  35.300  40.000  1.00  0.00           H  
ATOM   4733  CB  CYS   290      40.320  36.440  38.500  1.00  0.00           C  
ATOM   4734  HB1 CYS   290      40.120  37.360  37.910  1.00  0.00           H  
ATOM   4735  HB2 CYS   290      40.180  35.620  37.760  1.00  0.00           H  
ATOM   4736  SG  CYS   290      41.980  36.480  39.160  1.00  0.00           S  
ATOM   4737  HG1 CYS   290      42.500  36.550  38.310  1.00  0.00           H  
ATOM   4738  C   CYS   290      39.380  37.140  40.860  1.00  0.00           C  
ATOM   4739  O   CYS   290      39.860  36.610  41.870  1.00  0.00           O  
ATOM   4740  N   PHE   291      39.050  38.480  40.920  1.00  0.00           N  
ATOM   4741  HN  PHE   291      38.810  38.900  39.950  1.00  0.00           H  
ATOM   4742  CA  PHE   291      39.090  39.310  42.050  1.00  0.00           C  
ATOM   4743  HA  PHE   291      40.130  39.340  42.430  1.00  0.00           H  
ATOM   4744  CB  PHE   291      38.730  40.740  41.510  1.00  0.00           C  
ATOM   4745  HB1 PHE   291      37.980  40.730  40.690  1.00  0.00           H  
ATOM   4746  HB2 PHE   291      39.780  41.060  40.770  1.00  0.00           H  
ATOM   4747  CG  PHE   291      38.420  41.820  42.510  1.00  0.00           C  
ATOM   4748  CD1 PHE   291      39.340  42.220  43.460  1.00  0.00           C  
ATOM   4749  HD1 PHE   291      40.250  41.810  43.550  1.00  0.00           H  
ATOM   4750  CE1 PHE   291      39.160  43.310  44.290  1.00  0.00           C  
ATOM   4751  HE1 PHE   291      39.900  43.740  45.000  1.00  0.00           H  
ATOM   4752  CZ  PHE   291      37.950  43.970  44.280  1.00  0.00           C  
ATOM   4753  HZ  PHE   291      37.920  44.850  44.910  1.00  0.00           H  
ATOM   4754  CD2 PHE   291      37.190  42.550  42.440  1.00  0.00           C  
ATOM   4755  HD2 PHE   291      36.590  42.400  41.550  1.00  0.00           H  
ATOM   4756  CE2 PHE   291      36.980  43.710  43.270  1.00  0.00           C  
ATOM   4757  HE2 PHE   291      36.080  44.330  43.100  1.00  0.00           H  
ATOM   4758  C   PHE   291      38.270  38.890  43.190  1.00  0.00           C  
ATOM   4759  O   PHE   291      38.700  38.700  44.330  1.00  0.00           O  
ATOM   4760  N   VAL   292      36.990  38.530  42.960  1.00  0.00           N  
ATOM   4761  HN  VAL   292      36.630  38.600  41.940  1.00  0.00           H  
ATOM   4762  CA  VAL   292      36.190  38.010  44.090  1.00  0.00           C  
ATOM   4763  HA  VAL   292      36.100  38.810  44.800  1.00  0.00           H  
ATOM   4764  CB  VAL   292      34.680  37.820  43.610  1.00  0.00           C  
ATOM   4765  HB  VAL   292      34.800  37.310  42.660  1.00  0.00           H  
ATOM   4766  CG1 VAL   292      33.800  36.870  44.500  1.00  0.00           C  
ATOM   4767 HG11 VAL   292      33.680  37.190  45.520  1.00  0.00           H  
ATOM   4768 HG12 VAL   292      34.100  35.930  44.390  1.00  0.00           H  
ATOM   4769 HG13 VAL   292      32.800  36.910  44.090  1.00  0.00           H  
ATOM   4770  CG2 VAL   292      34.010  39.130  43.400  1.00  0.00           C  
ATOM   4771 HG21 VAL   292      32.960  38.950  43.080  1.00  0.00           H  
ATOM   4772 HG22 VAL   292      34.380  39.790  42.590  1.00  0.00           H  
ATOM   4773 HG23 VAL   292      33.970  39.750  44.320  1.00  0.00           H  
ATOM   4774  C   VAL   292      36.800  36.770  44.790  1.00  0.00           C  
ATOM   4775  O   VAL   292      36.980  36.690  45.990  1.00  0.00           O  
ATOM   4776  N   ALA   293      37.270  35.820  43.970  1.00  0.00           N  
ATOM   4777  HN  ALA   293      37.300  35.890  42.860  1.00  0.00           H  
ATOM   4778  CA  ALA   293      37.930  34.600  44.320  1.00  0.00           C  
ATOM   4779  HA  ALA   293      37.390  33.990  45.070  1.00  0.00           H  
ATOM   4780  CB  ALA   293      38.210  33.750  43.050  1.00  0.00           C  
ATOM   4781  HB1 ALA   293      38.510  32.760  43.470  1.00  0.00           H  
ATOM   4782  HB2 ALA   293      39.000  34.270  42.470  1.00  0.00           H  
ATOM   4783  HB3 ALA   293      37.380  33.580  42.520  1.00  0.00           H  
ATOM   4784  C   ALA   293      39.230  34.820  45.040  1.00  0.00           C  
ATOM   4785  O   ALA   293      39.500  34.160  46.050  1.00  0.00           O  
ATOM   4786  N   ILE   294      39.990  35.820  44.550  1.00  0.00           N  
ATOM   4787  HN  ILE   294      39.790  36.360  43.640  1.00  0.00           H  
ATOM   4788  CA  ILE   294      41.160  36.320  45.320  1.00  0.00           C  
ATOM   4789  HA  ILE   294      41.830  35.450  45.520  1.00  0.00           H  
ATOM   4790  CB  ILE   294      42.030  37.330  44.510  1.00  0.00           C  
ATOM   4791  HB  ILE   294      41.310  38.100  44.150  1.00  0.00           H  
ATOM   4792  CG2 ILE   294      43.070  38.020  45.450  1.00  0.00           C  
ATOM   4793 HG21 ILE   294      43.450  38.840  44.870  1.00  0.00           H  
ATOM   4794 HG22 ILE   294      43.920  37.370  45.750  1.00  0.00           H  
ATOM   4795 HG23 ILE   294      42.740  38.500  46.400  1.00  0.00           H  
ATOM   4796  CG1 ILE   294      42.850  36.830  43.330  1.00  0.00           C  
ATOM   4797 HG11 ILE   294      42.290  36.230  42.590  1.00  0.00           H  
ATOM   4798 HG12 ILE   294      43.670  36.320  43.570  1.00  0.00           H  
ATOM   4799  CD  ILE   294      43.320  38.020  42.490  1.00  0.00           C  
ATOM   4800  HD1 ILE   294      44.030  38.760  42.930  1.00  0.00           H  
ATOM   4801  HD2 ILE   294      42.450  38.560  42.050  1.00  0.00           H  
ATOM   4802  HD3 ILE   294      43.750  37.620  41.550  1.00  0.00           H  
ATOM   4803  C   ILE   294      40.830  36.860  46.710  1.00  0.00           C  
ATOM   4804  O   ILE   294      41.550  36.520  47.650  1.00  0.00           O  
ATOM   4805  N   LEU   295      39.780  37.720  46.780  1.00  0.00           N  
ATOM   4806  HN  LEU   295      39.230  37.850  45.830  1.00  0.00           H  
ATOM   4807  CA  LEU   295      39.520  38.370  48.040  1.00  0.00           C  
ATOM   4808  HA  LEU   295      40.510  38.790  48.340  1.00  0.00           H  
ATOM   4809  CB  LEU   295      38.420  39.550  47.930  1.00  0.00           C  
ATOM   4810  HB1 LEU   295      38.140  39.810  48.980  1.00  0.00           H  
ATOM   4811  HB2 LEU   295      37.540  39.030  47.500  1.00  0.00           H  
ATOM   4812  CG  LEU   295      38.810  40.870  47.170  1.00  0.00           C  
ATOM   4813  HG  LEU   295      38.790  40.660  46.200  1.00  0.00           H  
ATOM   4814  CD1 LEU   295      37.730  41.950  47.390  1.00  0.00           C  
ATOM   4815 HD11 LEU   295      37.500  42.130  48.430  1.00  0.00           H  
ATOM   4816 HD12 LEU   295      36.750  41.740  46.920  1.00  0.00           H  
ATOM   4817 HD13 LEU   295      38.010  42.970  47.050  1.00  0.00           H  
ATOM   4818  CD2 LEU   295      40.190  41.490  47.470  1.00  0.00           C  
ATOM   4819 HD21 LEU   295      40.330  41.740  48.550  1.00  0.00           H  
ATOM   4820 HD22 LEU   295      40.250  42.410  46.850  1.00  0.00           H  
ATOM   4821 HD23 LEU   295      41.090  40.900  47.220  1.00  0.00           H  
ATOM   4822  C   LEU   295      39.040  37.430  49.150  1.00  0.00           C  
ATOM   4823  O   LEU   295      39.490  37.460  50.270  1.00  0.00           O  
ATOM   4824  N   ILE   296      38.200  36.510  48.660  1.00  0.00           N  
ATOM   4825  HN  ILE   296      37.690  36.620  47.680  1.00  0.00           H  
ATOM   4826  CA  ILE   296      37.790  35.310  49.420  1.00  0.00           C  
ATOM   4827  HA  ILE   296      37.220  35.690  50.300  1.00  0.00           H  
ATOM   4828  CB  ILE   296      36.690  34.430  48.670  1.00  0.00           C  
ATOM   4829  HB  ILE   296      37.030  34.310  47.620  1.00  0.00           H  
ATOM   4830  CG2 ILE   296      36.390  33.100  49.350  1.00  0.00           C  
ATOM   4831 HG21 ILE   296      37.200  32.390  49.240  1.00  0.00           H  
ATOM   4832 HG22 ILE   296      35.470  32.620  48.980  1.00  0.00           H  
ATOM   4833 HG23 ILE   296      36.190  33.330  50.420  1.00  0.00           H  
ATOM   4834  CG1 ILE   296      35.430  35.200  48.520  1.00  0.00           C  
ATOM   4835 HG11 ILE   296      34.880  34.540  47.820  1.00  0.00           H  
ATOM   4836 HG12 ILE   296      35.570  36.050  48.020  1.00  0.00           H  
ATOM   4837  CD  ILE   296      34.640  35.550  49.750  1.00  0.00           C  
ATOM   4838  HD1 ILE   296      35.060  36.300  50.450  1.00  0.00           H  
ATOM   4839  HD2 ILE   296      34.540  34.640  50.390  1.00  0.00           H  
ATOM   4840  HD3 ILE   296      33.650  35.920  49.400  1.00  0.00           H  
ATOM   4841  C   ILE   296      38.940  34.510  49.900  1.00  0.00           C  
ATOM   4842  O   ILE   296      39.020  34.250  51.090  1.00  0.00           O  
ATOM   4843  N   GLY   297      39.960  34.170  49.110  1.00  0.00           N  
ATOM   4844  HN  GLY   297      39.950  34.610  48.090  1.00  0.00           H  
ATOM   4845  CA  GLY   297      40.990  33.280  49.520  1.00  0.00           C  
ATOM   4846  HA1 GLY   297      41.520  32.910  48.620  1.00  0.00           H  
ATOM   4847  HA2 GLY   297      40.460  32.430  49.990  1.00  0.00           H  
ATOM   4848  C   GLY   297      41.870  33.860  50.680  1.00  0.00           C  
ATOM   4849  O   GLY   297      42.350  33.040  51.450  1.00  0.00           O  
ATOM   4850  N   LEU   298      42.090  35.240  50.620  1.00  0.00           N  
ATOM   4851  HN  LEU   298      41.700  35.790  49.740  1.00  0.00           H  
ATOM   4852  CA  LEU   298      42.720  36.160  51.530  1.00  0.00           C  
ATOM   4853  HA  LEU   298      43.590  35.750  51.780  1.00  0.00           H  
ATOM   4854  CB  LEU   298      42.940  37.540  50.910  1.00  0.00           C  
ATOM   4855  HB1 LEU   298      41.970  37.920  50.620  1.00  0.00           H  
ATOM   4856  HB2 LEU   298      43.580  37.440  50.060  1.00  0.00           H  
ATOM   4857  CG  LEU   298      43.390  38.690  51.910  1.00  0.00           C  
ATOM   4858  HG  LEU   298      42.870  38.660  52.770  1.00  0.00           H  
ATOM   4859  CD1 LEU   298      44.910  38.600  52.260  1.00  0.00           C  
ATOM   4860 HD11 LEU   298      45.350  39.390  52.860  1.00  0.00           H  
ATOM   4861 HD12 LEU   298      45.540  38.450  51.360  1.00  0.00           H  
ATOM   4862 HD13 LEU   298      45.160  37.690  52.860  1.00  0.00           H  
ATOM   4863  CD2 LEU   298      43.160  40.030  51.190  1.00  0.00           C  
ATOM   4864 HD21 LEU   298      42.100  40.250  50.920  1.00  0.00           H  
ATOM   4865 HD22 LEU   298      43.750  40.170  50.260  1.00  0.00           H  
ATOM   4866 HD23 LEU   298      43.480  40.860  51.850  1.00  0.00           H  
ATOM   4867  C   LEU   298      41.980  36.310  52.800  1.00  0.00           C  
ATOM   4868  O   LEU   298      42.520  36.100  53.920  1.00  0.00           O  
ATOM   4869  N   CYS   299      40.640  36.520  52.740  1.00  0.00           N  
ATOM   4870  HN  CYS   299      40.130  36.620  51.760  1.00  0.00           H  
ATOM   4871  CA  CYS   299      39.840  36.300  53.910  1.00  0.00           C  
ATOM   4872  HA  CYS   299      40.190  37.000  54.700  1.00  0.00           H  
ATOM   4873  CB  CYS   299      38.370  36.750  53.700  1.00  0.00           C  
ATOM   4874  HB1 CYS   299      37.910  36.030  52.980  1.00  0.00           H  
ATOM   4875  HB2 CYS   299      38.400  37.710  53.150  1.00  0.00           H  
ATOM   4876  SG  CYS   299      37.370  36.860  55.220  1.00  0.00           S  
ATOM   4877  HG1 CYS   299      36.980  35.970  54.990  1.00  0.00           H  
ATOM   4878  C   CYS   299      39.810  34.810  54.580  1.00  0.00           C  
ATOM   4879  O   CYS   299      39.960  34.680  55.790  1.00  0.00           O  
ATOM   4880  N   LEU   300      39.710  33.750  53.750  1.00  0.00           N  
ATOM   4881  HN  LEU   300      39.650  33.940  52.690  1.00  0.00           H  
ATOM   4882  CA  LEU   300      39.810  32.390  54.280  1.00  0.00           C  
ATOM   4883  HA  LEU   300      39.030  32.300  55.070  1.00  0.00           H  
ATOM   4884  CB  LEU   300      39.630  31.450  53.120  1.00  0.00           C  
ATOM   4885  HB1 LEU   300      40.350  31.730  52.320  1.00  0.00           H  
ATOM   4886  HB2 LEU   300      38.400  31.630  52.650  1.00  0.00           H  
ATOM   4887  CG  LEU   300      39.740  29.930  53.470  1.00  0.00           C  
ATOM   4888  HG  LEU   300      40.680  29.690  53.710  1.00  0.00           H  
ATOM   4889  CD1 LEU   300      38.880  29.530  54.740  1.00  0.00           C  
ATOM   4890 HD11 LEU   300      37.860  29.860  54.620  1.00  0.00           H  
ATOM   4891 HD12 LEU   300      39.300  29.980  55.670  1.00  0.00           H  
ATOM   4892 HD13 LEU   300      38.850  28.430  54.900  1.00  0.00           H  
ATOM   4893  CD2 LEU   300      39.380  29.160  52.260  1.00  0.00           C  
ATOM   4894 HD21 LEU   300      38.350  29.440  51.950  1.00  0.00           H  
ATOM   4895 HD22 LEU   300      39.470  28.050  52.360  1.00  0.00           H  
ATOM   4896 HD23 LEU   300      40.090  29.410  51.450  1.00  0.00           H  
ATOM   4897  C   LEU   300      41.100  32.060  54.920  1.00  0.00           C  
ATOM   4898  O   LEU   300      41.310  31.470  56.000  1.00  0.00           O  
ATOM   4899  N   THR   301      42.150  32.540  54.320  1.00  0.00           N  
ATOM   4900  HN  THR   301      42.060  33.040  53.340  1.00  0.00           H  
ATOM   4901  CA  THR   301      43.500  32.350  54.900  1.00  0.00           C  
ATOM   4902  HA  THR   301      43.600  31.290  55.210  1.00  0.00           H  
ATOM   4903  CB  THR   301      44.600  32.600  53.900  1.00  0.00           C  
ATOM   4904  HB  THR   301      44.610  33.660  53.570  1.00  0.00           H  
ATOM   4905  OG1 THR   301      44.470  31.770  52.750  1.00  0.00           O  
ATOM   4906  HG1 THR   301      43.670  32.190  52.100  1.00  0.00           H  
ATOM   4907  CG2 THR   301      45.970  32.210  54.630  1.00  0.00           C  
ATOM   4908 HG21 THR   301      45.760  31.330  55.040  1.00  0.00           H  
ATOM   4909 HG22 THR   301      46.030  33.070  55.280  1.00  0.00           H  
ATOM   4910 HG23 THR   301      46.870  32.060  53.990  1.00  0.00           H  
ATOM   4911  C   THR   301      43.690  33.210  56.160  1.00  0.00           C  
ATOM   4912  O   THR   301      44.280  32.710  57.100  1.00  0.00           O  
ATOM   4913  N   LEU   302      43.180  34.400  56.240  1.00  0.00           N  
ATOM   4914  HN  LEU   302      42.790  34.820  55.470  1.00  0.00           H  
ATOM   4915  CA  LEU   302      43.120  35.160  57.500  1.00  0.00           C  
ATOM   4916  HA  LEU   302      44.150  35.190  57.900  1.00  0.00           H  
ATOM   4917  CB  LEU   302      42.660  36.610  57.290  1.00  0.00           C  
ATOM   4918  HB1 LEU   302      42.390  37.260  58.150  1.00  0.00           H  
ATOM   4919  HB2 LEU   302      41.900  36.590  56.480  1.00  0.00           H  
ATOM   4920  CG  LEU   302      43.850  37.530  56.730  1.00  0.00           C  
ATOM   4921  HG  LEU   302      44.320  36.980  56.040  1.00  0.00           H  
ATOM   4922  CD1 LEU   302      43.300  38.750  55.930  1.00  0.00           C  
ATOM   4923 HD11 LEU   302      42.700  39.410  56.540  1.00  0.00           H  
ATOM   4924 HD12 LEU   302      42.600  38.340  55.170  1.00  0.00           H  
ATOM   4925 HD13 LEU   302      44.130  39.310  55.430  1.00  0.00           H  
ATOM   4926  CD2 LEU   302      44.890  37.840  57.830  1.00  0.00           C  
ATOM   4927 HD21 LEU   302      45.580  38.590  57.370  1.00  0.00           H  
ATOM   4928 HD22 LEU   302      45.460  37.020  58.310  1.00  0.00           H  
ATOM   4929 HD23 LEU   302      44.410  38.400  58.660  1.00  0.00           H  
ATOM   4930  C   LEU   302      42.360  34.510  58.560  1.00  0.00           C  
ATOM   4931  O   LEU   302      42.770  34.550  59.690  1.00  0.00           O  
ATOM   4932  N   LEU   303      41.120  33.900  58.330  1.00  0.00           N  
ATOM   4933  HN  LEU   303      40.640  33.960  57.330  1.00  0.00           H  
ATOM   4934  CA  LEU   303      40.430  33.100  59.290  1.00  0.00           C  
ATOM   4935  HA  LEU   303      40.360  33.710  60.210  1.00  0.00           H  
ATOM   4936  CB  LEU   303      39.090  32.620  58.610  1.00  0.00           C
[truncated: 6,600,891 more chars]
