# Supplementary material for: Selective Protonation of Catalytic Dyad for γ-Secretase-Mediated Hydrolysis Revealed by Multiscale Simulations
Source: J Phys Chem B. 2024 Nov 7;128(46):11345–58. doi: 10.1021/acs.jpcb.4c04085 (PMC11586911; doi:10.1021/acs.jpcb.4c04085)
Supplement: Supplementary file 2 — jp4c04085_si_002.zip [file jp4c04085_si_002.zip › Figure 8 D385-protonated/GD.pdb]

CRYST1   93.388   93.388   89.436  90.00  90.00  90.00               1
ATOM      1  CAY SER     1      21.040  58.580  17.610  1.00  0.00           C  
ATOM      2  HY1 SER     1      20.510  57.790  18.190  1.00  0.00           H  
ATOM      3  HY2 SER     1      22.080  58.290  17.330  1.00  0.00           H  
ATOM      4  HY3 SER     1      20.380  58.660  16.720  1.00  0.00           H  
ATOM      5  CY  SER     1      20.980  59.880  18.270  1.00  0.00           C  
ATOM      6  OY  SER     1      21.850  60.730  18.100  1.00  0.00           O  
ATOM      7  N   SER     1      19.900  60.070  19.080  1.00  0.00           N  
ATOM      8  HN  SER     1      19.350  59.270  19.330  1.00  0.00           H  
ATOM      9  CA  SER     1      19.780  61.230  19.840  1.00  0.00           C  
ATOM     10  HA  SER     1      20.150  62.050  19.250  1.00  0.00           H  
ATOM     11  CB  SER     1      18.270  61.530  20.100  1.00  0.00           C  
ATOM     12  HB1 SER     1      17.680  60.600  20.260  1.00  0.00           H  
ATOM     13  HB2 SER     1      17.920  61.930  19.120  1.00  0.00           H  
ATOM     14  OG  SER     1      18.090  62.510  21.160  1.00  0.00           O  
ATOM     15  HG1 SER     1      18.500  63.360  20.970  1.00  0.00           H  
ATOM     16  C   SER     1      20.650  61.180  21.130  1.00  0.00           C  
ATOM     17  O   SER     1      20.700  60.200  21.860  1.00  0.00           O  
ATOM     18  N   LYS     2      21.310  62.300  21.360  1.00  0.00           N  
ATOM     19  HN  LYS     2      21.090  63.080  20.770  1.00  0.00           H  
ATOM     20  CA  LYS     2      22.160  62.560  22.570  1.00  0.00           C  
ATOM     21  HA  LYS     2      22.580  61.620  22.890  1.00  0.00           H  
ATOM     22  CB  LYS     2      23.400  63.430  22.470  1.00  0.00           C  
ATOM     23  HB1 LYS     2      23.840  63.520  23.490  1.00  0.00           H  
ATOM     24  HB2 LYS     2      23.140  64.500  22.290  1.00  0.00           H  
ATOM     25  CG  LYS     2      24.580  62.910  21.590  1.00  0.00           C  
ATOM     26  HG1 LYS     2      25.410  63.640  21.670  1.00  0.00           H  
ATOM     27  HG2 LYS     2      24.330  62.790  20.510  1.00  0.00           H  
ATOM     28  CD  LYS     2      25.100  61.600  22.080  1.00  0.00           C  
ATOM     29  HD1 LYS     2      24.320  60.810  22.070  1.00  0.00           H  
ATOM     30  HD2 LYS     2      25.420  61.630  23.140  1.00  0.00           H  
ATOM     31  CE  LYS     2      26.240  61.030  21.190  1.00  0.00           C  
ATOM     32  HE1 LYS     2      27.040  61.720  20.860  1.00  0.00           H  
ATOM     33  HE2 LYS     2      25.690  60.660  20.300  1.00  0.00           H  
ATOM     34  NZ  LYS     2      26.890  59.860  21.880  1.00  0.00           N  
ATOM     35  HZ1 LYS     2      27.510  59.300  21.260  1.00  0.00           H  
ATOM     36  HZ2 LYS     2      26.190  59.280  22.380  1.00  0.00           H  
ATOM     37  HZ3 LYS     2      27.470  60.360  22.600  1.00  0.00           H  
ATOM     38  C   LYS     2      21.310  63.100  23.710  1.00  0.00           C  
ATOM     39  O   LYS     2      21.580  62.950  24.860  1.00  0.00           O  
ATOM     40  N   GLU     3      20.220  63.800  23.330  1.00  0.00           N  
ATOM     41  HN  GLU     3      20.030  63.760  22.350  1.00  0.00           H  
ATOM     42  CA  GLU     3      19.220  64.300  24.210  1.00  0.00           C  
ATOM     43  HA  GLU     3      19.790  64.850  24.940  1.00  0.00           H  
ATOM     44  CB  GLU     3      18.310  65.250  23.510  1.00  0.00           C  
ATOM     45  HB1 GLU     3      17.730  65.800  24.290  1.00  0.00           H  
ATOM     46  HB2 GLU     3      17.640  64.640  22.870  1.00  0.00           H  
ATOM     47  CG  GLU     3      18.900  66.330  22.520  1.00  0.00           C  
ATOM     48  HG1 GLU     3      19.420  67.110  23.130  1.00  0.00           H  
ATOM     49  HG2 GLU     3      18.020  66.830  22.070  1.00  0.00           H  
ATOM     50  CD  GLU     3      19.730  65.830  21.350  1.00  0.00           C  
ATOM     51  OE1 GLU     3      19.450  64.750  20.810  1.00  0.00           O  
ATOM     52  OE2 GLU     3      20.670  66.540  21.040  1.00  0.00           O  
ATOM     53  C   GLU     3      18.570  63.180  24.930  1.00  0.00           C  
ATOM     54  O   GLU     3      18.440  63.230  26.150  1.00  0.00           O  
ATOM     55  N   LEU     4      18.270  62.050  24.260  1.00  0.00           N  
ATOM     56  HN  LEU     4      18.290  62.080  23.270  1.00  0.00           H  
ATOM     57  CA  LEU     4      17.910  60.750  24.830  1.00  0.00           C  
ATOM     58  HA  LEU     4      17.010  60.970  25.390  1.00  0.00           H  
ATOM     59  CB  LEU     4      17.540  59.740  23.640  1.00  0.00           C  
ATOM     60  HB1 LEU     4      18.480  59.640  23.050  1.00  0.00           H  
ATOM     61  HB2 LEU     4      16.800  60.290  23.030  1.00  0.00           H  
ATOM     62  CG  LEU     4      17.000  58.340  23.980  1.00  0.00           C  
ATOM     63  HG  LEU     4      17.520  57.890  24.860  1.00  0.00           H  
ATOM     64  CD1 LEU     4      15.680  58.270  24.660  1.00  0.00           C  
ATOM     65 HD11 LEU     4      15.590  58.610  25.720  1.00  0.00           H  
ATOM     66 HD12 LEU     4      15.430  57.190  24.760  1.00  0.00           H  
ATOM     67 HD13 LEU     4      14.840  58.640  24.050  1.00  0.00           H  
ATOM     68  CD2 LEU     4      17.110  57.480  22.710  1.00  0.00           C  
ATOM     69 HD21 LEU     4      18.190  57.560  22.480  1.00  0.00           H  
ATOM     70 HD22 LEU     4      16.500  57.950  21.920  1.00  0.00           H  
ATOM     71 HD23 LEU     4      16.750  56.430  22.840  1.00  0.00           H  
ATOM     72  C   LEU     4      19.020  60.120  25.720  1.00  0.00           C  
ATOM     73  O   LEU     4      18.680  59.570  26.830  1.00  0.00           O  
ATOM     74  N   GLU     5      20.310  60.170  25.350  1.00  0.00           N  
ATOM     75  HN  GLU     5      20.640  60.660  24.550  1.00  0.00           H  
ATOM     76  CA  GLU     5      21.380  59.640  26.170  1.00  0.00           C  
ATOM     77  HA  GLU     5      21.170  58.600  26.400  1.00  0.00           H  
ATOM     78  CB  GLU     5      22.720  59.650  25.470  1.00  0.00           C  
ATOM     79  HB1 GLU     5      23.590  59.510  26.130  1.00  0.00           H  
ATOM     80  HB2 GLU     5      22.930  60.650  25.020  1.00  0.00           H  
ATOM     81  CG  GLU     5      22.680  58.660  24.290  1.00  0.00           C  
ATOM     82  HG1 GLU     5      21.980  58.990  23.490  1.00  0.00           H  
ATOM     83  HG2 GLU     5      22.240  57.720  24.680  1.00  0.00           H  
ATOM     84  CD  GLU     5      23.920  58.360  23.550  1.00  0.00           C  
ATOM     85  OE1 GLU     5      23.770  57.650  22.550  1.00  0.00           O  
ATOM     86  OE2 GLU     5      25.030  58.950  23.820  1.00  0.00           O  
ATOM     87  C   GLU     5      21.520  60.450  27.430  1.00  0.00           C  
ATOM     88  O   GLU     5      21.580  59.840  28.490  1.00  0.00           O  
ATOM     89  N   LEU     6      21.380  61.740  27.390  1.00  0.00           N  
ATOM     90  HN  LEU     6      21.230  62.180  26.510  1.00  0.00           H  
ATOM     91  CA  LEU     6      21.270  62.600  28.570  1.00  0.00           C  
ATOM     92  HA  LEU     6      22.030  62.290  29.270  1.00  0.00           H  
ATOM     93  CB  LEU     6      21.370  64.130  28.240  1.00  0.00           C  
ATOM     94  HB1 LEU     6      20.940  64.720  29.070  1.00  0.00           H  
ATOM     95  HB2 LEU     6      20.800  64.400  27.320  1.00  0.00           H  
ATOM     96  CG  LEU     6      22.800  64.660  27.970  1.00  0.00           C  
ATOM     97  HG  LEU     6      22.970  64.270  26.940  1.00  0.00           H  
ATOM     98  CD1 LEU     6      22.850  66.180  27.830  1.00  0.00           C  
ATOM     99 HD11 LEU     6      22.250  66.580  28.680  1.00  0.00           H  
ATOM    100 HD12 LEU     6      22.490  66.610  26.870  1.00  0.00           H  
ATOM    101 HD13 LEU     6      23.900  66.520  27.950  1.00  0.00           H  
ATOM    102  CD2 LEU     6      23.870  64.200  28.970  1.00  0.00           C  
ATOM    103 HD21 LEU     6      23.930  63.090  28.970  1.00  0.00           H  
ATOM    104 HD22 LEU     6      23.720  64.550  30.020  1.00  0.00           H  
ATOM    105 HD23 LEU     6      24.870  64.590  28.700  1.00  0.00           H  
ATOM    106  C   LEU     6      20.010  62.250  29.350  1.00  0.00           C  
ATOM    107  O   LEU     6      20.010  62.180  30.600  1.00  0.00           O  
ATOM    108  N   ILE     7      18.860  62.100  28.730  1.00  0.00           N  
ATOM    109  HN  ILE     7      18.710  62.350  27.780  1.00  0.00           H  
ATOM    110  CA  ILE     7      17.570  61.900  29.430  1.00  0.00           C  
ATOM    111  HA  ILE     7      17.480  62.770  30.070  1.00  0.00           H  
ATOM    112  CB  ILE     7      16.340  61.960  28.390  1.00  0.00           C  
ATOM    113  HB  ILE     7      16.740  61.400  27.520  1.00  0.00           H  
ATOM    114  CG2 ILE     7      15.080  61.200  28.930  1.00  0.00           C  
ATOM    115 HG21 ILE     7      14.550  61.680  29.780  1.00  0.00           H  
ATOM    116 HG22 ILE     7      15.370  60.140  29.140  1.00  0.00           H  
ATOM    117 HG23 ILE     7      14.190  61.260  28.270  1.00  0.00           H  
ATOM    118  CG1 ILE     7      15.980  63.430  28.150  1.00  0.00           C  
ATOM    119 HG11 ILE     7      16.940  63.970  28.000  1.00  0.00           H  
ATOM    120 HG12 ILE     7      15.450  63.890  29.010  1.00  0.00           H  
ATOM    121  CD  ILE     7      15.130  63.650  26.930  1.00  0.00           C  
ATOM    122  HD1 ILE     7      15.080  64.730  26.670  1.00  0.00           H  
ATOM    123  HD2 ILE     7      14.050  63.390  27.050  1.00  0.00           H  
ATOM    124  HD3 ILE     7      15.620  63.090  26.100  1.00  0.00           H  
ATOM    125  C   ILE     7      17.530  60.570  30.270  1.00  0.00           C  
ATOM    126  O   ILE     7      17.190  60.590  31.450  1.00  0.00           O  
ATOM    127  N   THR     8      17.920  59.430  29.690  1.00  0.00           N  
ATOM    128  HN  THR     8      18.180  59.440  28.730  1.00  0.00           H  
ATOM    129  CA  THR     8      18.270  58.150  30.420  1.00  0.00           C  
ATOM    130  HA  THR     8      17.290  57.780  30.690  1.00  0.00           H  
ATOM    131  CB  THR     8      18.840  57.210  29.410  1.00  0.00           C  
ATOM    132  HB  THR     8      19.880  57.460  29.100  1.00  0.00           H  
ATOM    133  OG1 THR     8      18.090  57.310  28.190  1.00  0.00           O  
ATOM    134  HG1 THR     8      18.160  58.190  27.810  1.00  0.00           H  
ATOM    135  CG2 THR     8      18.850  55.800  29.960  1.00  0.00           C  
ATOM    136 HG21 THR     8      19.350  55.080  29.270  1.00  0.00           H  
ATOM    137 HG22 THR     8      17.820  55.480  30.220  1.00  0.00           H  
ATOM    138 HG23 THR     8      19.420  55.740  30.910  1.00  0.00           H  
ATOM    139  C   THR     8      19.190  58.180  31.590  1.00  0.00           C  
ATOM    140  O   THR     8      18.980  57.620  32.630  1.00  0.00           O  
ATOM    141  N   LEU     9      20.250  58.990  31.530  1.00  0.00           N  
ATOM    142  HN  LEU     9      20.490  59.570  30.750  1.00  0.00           H  
ATOM    143  CA  LEU     9      21.200  59.220  32.610  1.00  0.00           C  
ATOM    144  HA  LEU     9      21.430  58.210  32.930  1.00  0.00           H  
ATOM    145  CB  LEU     9      22.530  59.860  31.990  1.00  0.00           C  
ATOM    146  HB1 LEU     9      22.250  60.730  31.360  1.00  0.00           H  
ATOM    147  HB2 LEU     9      22.970  59.060  31.360  1.00  0.00           H  
ATOM    148  CG  LEU     9      23.550  60.310  32.990  1.00  0.00           C  
ATOM    149  HG  LEU     9      23.080  61.110  33.600  1.00  0.00           H  
ATOM    150  CD1 LEU     9      23.880  59.100  33.860  1.00  0.00           C  
ATOM    151 HD11 LEU     9      24.140  58.230  33.220  1.00  0.00           H  
ATOM    152 HD12 LEU     9      22.990  59.020  34.520  1.00  0.00           H  
ATOM    153 HD13 LEU     9      24.720  59.300  34.570  1.00  0.00           H  
ATOM    154  CD2 LEU     9      24.780  61.020  32.520  1.00  0.00           C  
ATOM    155 HD21 LEU     9      24.570  61.980  32.000  1.00  0.00           H  
ATOM    156 HD22 LEU     9      25.330  60.360  31.820  1.00  0.00           H  
ATOM    157 HD23 LEU     9      25.340  61.330  33.430  1.00  0.00           H  
ATOM    158  C   LEU     9      20.670  60.140  33.760  1.00  0.00           C  
ATOM    159  O   LEU     9      20.760  59.900  35.000  1.00  0.00           O  
ATOM    160  N   THR    10      20.000  61.260  33.290  1.00  0.00           N  
ATOM    161  HN  THR    10      19.900  61.400  32.300  1.00  0.00           H  
ATOM    162  CA  THR    10      19.250  62.180  34.130  1.00  0.00           C  
ATOM    163  HA  THR    10      19.930  62.610  34.840  1.00  0.00           H  
ATOM    164  CB  THR    10      18.660  63.310  33.320  1.00  0.00           C  
ATOM    165  HB  THR    10      17.910  63.020  32.560  1.00  0.00           H  
ATOM    166  OG1 THR    10      19.720  63.920  32.580  1.00  0.00           O  
ATOM    167  HG1 THR    10      19.970  63.260  31.930  1.00  0.00           H  
ATOM    168  CG2 THR    10      18.080  64.430  34.250  1.00  0.00           C  
ATOM    169 HG21 THR    10      18.060  65.380  33.670  1.00  0.00           H  
ATOM    170 HG22 THR    10      18.820  64.620  35.060  1.00  0.00           H  
ATOM    171 HG23 THR    10      17.130  64.150  34.760  1.00  0.00           H  
ATOM    172  C   THR    10      18.190  61.560  34.990  1.00  0.00           C  
ATOM    173  O   THR    10      18.300  61.670  36.220  1.00  0.00           O  
ATOM    174  N   VAL    11      17.260  60.840  34.350  1.00  0.00           N  
ATOM    175  HN  VAL    11      17.150  60.820  33.360  1.00  0.00           H  
ATOM    176  CA  VAL    11      16.320  59.950  34.940  1.00  0.00           C  
ATOM    177  HA  VAL    11      15.770  60.580  35.630  1.00  0.00           H  
ATOM    178  CB  VAL    11      15.310  59.430  33.870  1.00  0.00           C  
ATOM    179  HB  VAL    11      15.890  58.860  33.110  1.00  0.00           H  
ATOM    180  CG1 VAL    11      14.280  58.460  34.590  1.00  0.00           C  
ATOM    181 HG11 VAL    11      13.400  58.410  33.920  1.00  0.00           H  
ATOM    182 HG12 VAL    11      13.940  58.890  35.550  1.00  0.00           H  
ATOM    183 HG13 VAL    11      14.730  57.460  34.770  1.00  0.00           H  
ATOM    184  CG2 VAL    11      14.520  60.580  33.210  1.00  0.00           C  
ATOM    185 HG21 VAL    11      14.370  60.400  32.120  1.00  0.00           H  
ATOM    186 HG22 VAL    11      15.050  61.540  33.390  1.00  0.00           H  
ATOM    187 HG23 VAL    11      13.480  60.640  33.610  1.00  0.00           H  
ATOM    188  C   VAL    11      16.820  58.780  35.780  1.00  0.00           C  
ATOM    189  O   VAL    11      16.280  58.490  36.870  1.00  0.00           O  
ATOM    190  N   GLY    12      17.920  58.160  35.340  1.00  0.00           N  
ATOM    191  HN  GLY    12      18.190  58.280  34.390  1.00  0.00           H  
ATOM    192  CA  GLY    12      18.650  57.180  36.090  1.00  0.00           C  
ATOM    193  HA1 GLY    12      19.430  56.800  35.450  1.00  0.00           H  
ATOM    194  HA2 GLY    12      18.040  56.330  36.320  1.00  0.00           H  
ATOM    195  C   GLY    12      19.280  57.670  37.400  1.00  0.00           C  
ATOM    196  O   GLY    12      19.120  57.070  38.430  1.00  0.00           O  
ATOM    197  N   PHE    13      19.860  58.820  37.330  1.00  0.00           N  
ATOM    198  HN  PHE    13      20.090  59.260  36.460  1.00  0.00           H  
ATOM    199  CA  PHE    13      20.380  59.470  38.500  1.00  0.00           C  
ATOM    200  HA  PHE    13      21.060  58.760  38.940  1.00  0.00           H  
ATOM    201  CB  PHE    13      21.140  60.800  37.940  1.00  0.00           C  
ATOM    202  HB1 PHE    13      20.390  61.480  37.480  1.00  0.00           H  
ATOM    203  HB2 PHE    13      21.990  60.550  37.280  1.00  0.00           H  
ATOM    204  CG  PHE    13      21.710  61.620  38.980  1.00  0.00           C  
ATOM    205  CD1 PHE    13      21.530  63.020  39.080  1.00  0.00           C  
ATOM    206  HD1 PHE    13      20.970  63.590  38.350  1.00  0.00           H  
ATOM    207  CE1 PHE    13      22.120  63.770  40.160  1.00  0.00           C  
ATOM    208  HE1 PHE    13      22.020  64.840  40.140  1.00  0.00           H  
ATOM    209  CZ  PHE    13      22.940  63.090  41.080  1.00  0.00           C  
ATOM    210  HZ  PHE    13      23.380  63.650  41.890  1.00  0.00           H  
ATOM    211  CD2 PHE    13      22.610  60.990  39.870  1.00  0.00           C  
ATOM    212  HD2 PHE    13      22.770  59.950  39.660  1.00  0.00           H  
ATOM    213  CE2 PHE    13      23.170  61.690  40.940  1.00  0.00           C  
ATOM    214  HE2 PHE    13      23.770  61.200  41.690  1.00  0.00           H  
ATOM    215  C   PHE    13      19.280  59.890  39.420  1.00  0.00           C  
ATOM    216  O   PHE    13      19.390  59.840  40.600  1.00  0.00           O  
ATOM    217  N   GLY    14      18.100  60.210  38.840  1.00  0.00           N  
ATOM    218  HN  GLY    14      18.020  60.130  37.850  1.00  0.00           H  
ATOM    219  CA  GLY    14      16.940  60.550  39.620  1.00  0.00           C  
ATOM    220  HA1 GLY    14      16.150  60.930  38.990  1.00  0.00           H  
ATOM    221  HA2 GLY    14      17.190  61.240  40.410  1.00  0.00           H  
ATOM    222  C   GLY    14      16.310  59.310  40.320  1.00  0.00           C  
ATOM    223  O   GLY    14      16.100  59.380  41.500  1.00  0.00           O  
ATOM    224  N   ILE    15      16.260  58.150  39.720  1.00  0.00           N  
ATOM    225  HN  ILE    15      16.540  58.050  38.770  1.00  0.00           H  
ATOM    226  CA  ILE    15      15.820  56.870  40.350  1.00  0.00           C  
ATOM    227  HA  ILE    15      14.850  57.070  40.780  1.00  0.00           H  
ATOM    228  CB  ILE    15      15.720  55.860  39.250  1.00  0.00           C  
ATOM    229  HB  ILE    15      16.690  55.890  38.710  1.00  0.00           H  
ATOM    230  CG2 ILE    15      15.730  54.380  39.780  1.00  0.00           C  
ATOM    231 HG21 ILE    15      15.710  53.670  38.920  1.00  0.00           H  
ATOM    232 HG22 ILE    15      14.780  54.150  40.300  1.00  0.00           H  
ATOM    233 HG23 ILE    15      16.660  54.180  40.350  1.00  0.00           H  
ATOM    234  CG1 ILE    15      14.530  56.110  38.300  1.00  0.00           C  
ATOM    235 HG11 ILE    15      14.530  57.210  38.120  1.00  0.00           H  
ATOM    236 HG12 ILE    15      13.650  55.690  38.830  1.00  0.00           H  
ATOM    237  CD  ILE    15      14.570  55.400  36.950  1.00  0.00           C  
ATOM    238  HD1 ILE    15      15.470  55.760  36.410  1.00  0.00           H  
ATOM    239  HD2 ILE    15      13.640  55.570  36.370  1.00  0.00           H  
ATOM    240  HD3 ILE    15      14.800  54.330  37.100  1.00  0.00           H  
ATOM    241  C   ILE    15      16.710  56.420  41.580  1.00  0.00           C  
ATOM    242  O   ILE    15      16.250  55.990  42.620  1.00  0.00           O  
ATOM    243  N   LEU    16      18.000  56.550  41.420  1.00  0.00           N  
ATOM    244  HN  LEU    16      18.340  56.800  40.510  1.00  0.00           H  
ATOM    245  CA  LEU    16      19.020  56.330  42.490  1.00  0.00           C  
ATOM    246  HA  LEU    16      19.020  55.310  42.850  1.00  0.00           H  
ATOM    247  CB  LEU    16      20.410  56.670  41.990  1.00  0.00           C  
ATOM    248  HB1 LEU    16      20.300  57.650  41.470  1.00  0.00           H  
ATOM    249  HB2 LEU    16      20.640  55.870  41.260  1.00  0.00           H  
ATOM    250  CG  LEU    16      21.490  56.710  43.070  1.00  0.00           C  
ATOM    251  HG  LEU    16      21.360  57.640  43.670  1.00  0.00           H  
ATOM    252  CD1 LEU    16      21.530  55.460  43.990  1.00  0.00           C  
ATOM    253 HD11 LEU    16      22.300  55.600  44.770  1.00  0.00           H  
ATOM    254 HD12 LEU    16      21.790  54.620  43.310  1.00  0.00           H  
ATOM    255 HD13 LEU    16      20.560  55.230  44.480  1.00  0.00           H  
ATOM    256  CD2 LEU    16      22.810  56.960  42.330  1.00  0.00           C  
ATOM    257 HD21 LEU    16      22.810  57.840  41.650  1.00  0.00           H  
ATOM    258 HD22 LEU    16      22.870  56.040  41.700  1.00  0.00           H  
ATOM    259 HD23 LEU    16      23.610  57.030  43.090  1.00  0.00           H  
ATOM    260  C   LEU    16      18.760  57.140  43.730  1.00  0.00           C  
ATOM    261  O   LEU    16      18.700  56.620  44.800  1.00  0.00           O  
ATOM    262  N   ILE    17      18.610  58.490  43.560  1.00  0.00           N  
ATOM    263  HN  ILE    17      18.810  58.900  42.680  1.00  0.00           H  
ATOM    264  CA  ILE    17      18.130  59.410  44.640  1.00  0.00           C  
ATOM    265  HA  ILE    17      18.750  59.260  45.510  1.00  0.00           H  
ATOM    266  CB  ILE    17      18.120  60.890  44.150  1.00  0.00           C  
ATOM    267  HB  ILE    17      17.350  61.000  43.350  1.00  0.00           H  
ATOM    268  CG2 ILE    17      17.770  61.820  45.320  1.00  0.00           C  
ATOM    269 HG21 ILE    17      17.700  62.910  45.130  1.00  0.00           H  
ATOM    270 HG22 ILE    17      18.580  61.620  46.060  1.00  0.00           H  
ATOM    271 HG23 ILE    17      16.800  61.560  45.780  1.00  0.00           H  
ATOM    272  CG1 ILE    17      19.500  61.280  43.550  1.00  0.00           C  
ATOM    273 HG11 ILE    17      19.470  62.390  43.490  1.00  0.00           H  
ATOM    274 HG12 ILE    17      19.770  60.780  42.600  1.00  0.00           H  
ATOM    275  CD  ILE    17      20.700  61.010  44.500  1.00  0.00           C  
ATOM    276  HD1 ILE    17      20.990  59.940  44.550  1.00  0.00           H  
ATOM    277  HD2 ILE    17      20.450  61.380  45.510  1.00  0.00           H  
ATOM    278  HD3 ILE    17      21.590  61.580  44.140  1.00  0.00           H  
ATOM    279  C   ILE    17      16.760  59.030  45.140  1.00  0.00           C  
ATOM    280  O   ILE    17      16.560  59.030  46.360  1.00  0.00           O  
ATOM    281  N   PHE    18      15.790  58.700  44.320  1.00  0.00           N  
ATOM    282  HN  PHE    18      15.910  58.700  43.330  1.00  0.00           H  
ATOM    283  CA  PHE    18      14.470  58.250  44.840  1.00  0.00           C  
ATOM    284  HA  PHE    18      14.050  59.020  45.470  1.00  0.00           H  
ATOM    285  CB  PHE    18      13.650  57.990  43.590  1.00  0.00           C  
ATOM    286  HB1 PHE    18      14.220  57.390  42.840  1.00  0.00           H  
ATOM    287  HB2 PHE    18      13.330  58.980  43.200  1.00  0.00           H  
ATOM    288  CG  PHE    18      12.430  57.250  43.890  1.00  0.00           C  
ATOM    289  CD1 PHE    18      12.250  55.930  43.550  1.00  0.00           C  
ATOM    290  HD1 PHE    18      13.070  55.530  42.970  1.00  0.00           H  
ATOM    291  CE1 PHE    18      11.080  55.210  43.800  1.00  0.00           C  
ATOM    292  HE1 PHE    18      10.970  54.220  43.360  1.00  0.00           H  
ATOM    293  CZ  PHE    18      10.010  55.870  44.380  1.00  0.00           C  
ATOM    294  HZ  PHE    18       9.100  55.450  44.780  1.00  0.00           H  
ATOM    295  CD2 PHE    18      11.380  57.890  44.600  1.00  0.00           C  
ATOM    296  HD2 PHE    18      11.580  58.870  45.020  1.00  0.00           H  
ATOM    297  CE2 PHE    18      10.190  57.170  44.730  1.00  0.00           C  
ATOM    298  HE2 PHE    18       9.380  57.680  45.230  1.00  0.00           H  
ATOM    299  C   PHE    18      14.640  57.020  45.800  1.00  0.00           C  
ATOM    300  O   PHE    18      14.030  56.970  46.860  1.00  0.00           O  
ATOM    301  N   SER    19      15.480  56.090  45.340  1.00  0.00           N  
ATOM    302  HN  SER    19      15.710  56.240  44.380  1.00  0.00           H  
ATOM    303  CA  SER    19      15.840  54.810  45.990  1.00  0.00           C  
ATOM    304  HA  SER    19      14.930  54.240  46.100  1.00  0.00           H  
ATOM    305  CB  SER    19      16.620  53.920  45.050  1.00  0.00           C  
ATOM    306  HB1 SER    19      16.860  52.950  45.540  1.00  0.00           H  
ATOM    307  HB2 SER    19      17.580  54.450  44.840  1.00  0.00           H  
ATOM    308  OG  SER    19      15.860  53.610  43.900  1.00  0.00           O  
ATOM    309  HG1 SER    19      15.970  54.230  43.190  1.00  0.00           H  
ATOM    310  C   SER    19      16.500  55.010  47.380  1.00  0.00           C  
ATOM    311  O   SER    19      16.370  54.140  48.260  1.00  0.00           O  
ATOM    312  N   LEU    20      17.340  56.060  47.510  1.00  0.00           N  
ATOM    313  HN  LEU    20      17.550  56.760  46.830  1.00  0.00           H  
ATOM    314  CA  LEU    20      18.060  56.330  48.780  1.00  0.00           C  
ATOM    315  HA  LEU    20      18.480  55.400  49.130  1.00  0.00           H  
ATOM    316  CB  LEU    20      19.200  57.460  48.800  1.00  0.00           C  
ATOM    317  HB1 LEU    20      19.510  57.690  49.840  1.00  0.00           H  
ATOM    318  HB2 LEU    20      18.690  58.350  48.380  1.00  0.00           H  
ATOM    319  CG  LEU    20      20.400  57.220  47.920  1.00  0.00           C  
ATOM    320  HG  LEU    20      20.180  56.680  46.970  1.00  0.00           H  
ATOM    321  CD1 LEU    20      20.920  58.580  47.330  1.00  0.00           C  
ATOM    322 HD11 LEU    20      21.530  59.220  48.020  1.00  0.00           H  
ATOM    323 HD12 LEU    20      20.060  59.240  47.100  1.00  0.00           H  
ATOM    324 HD13 LEU    20      21.590  58.480  46.450  1.00  0.00           H  
ATOM    325  CD2 LEU    20      21.470  56.340  48.650  1.00  0.00           C  
ATOM    326 HD21 LEU    20      21.050  55.340  48.890  1.00  0.00           H  
ATOM    327 HD22 LEU    20      21.860  56.900  49.530  1.00  0.00           H  
ATOM    328 HD23 LEU    20      22.330  56.170  47.960  1.00  0.00           H  
ATOM    329  C   LEU    20      17.020  56.770  49.750  1.00  0.00           C  
ATOM    330  O   LEU    20      16.880  56.320  50.880  1.00  0.00           O  
ATOM    331  N   ILE    21      16.150  57.710  49.320  1.00  0.00           N  
ATOM    332  HN  ILE    21      16.340  58.070  48.410  1.00  0.00           H  
ATOM    333  CA  ILE    21      15.230  58.410  50.170  1.00  0.00           C  
ATOM    334  HA  ILE    21      15.790  58.700  51.050  1.00  0.00           H  
ATOM    335  CB  ILE    21      14.760  59.710  49.480  1.00  0.00           C  
ATOM    336  HB  ILE    21      14.430  59.390  48.470  1.00  0.00           H  
ATOM    337  CG2 ILE    21      13.530  60.410  50.200  1.00  0.00           C  
ATOM    338 HG21 ILE    21      13.790  60.490  51.270  1.00  0.00           H  
ATOM    339 HG22 ILE    21      12.600  59.810  50.080  1.00  0.00           H  
ATOM    340 HG23 ILE    21      13.360  61.450  49.830  1.00  0.00           H  
ATOM    341  CG1 ILE    21      15.930  60.690  49.280  1.00  0.00           C  
ATOM    342 HG11 ILE    21      15.590  61.510  48.620  1.00  0.00           H  
ATOM    343 HG12 ILE    21      16.800  60.180  48.810  1.00  0.00           H  
ATOM    344  CD  ILE    21      16.440  61.400  50.590  1.00  0.00           C  
ATOM    345  HD1 ILE    21      17.040  60.710  51.220  1.00  0.00           H  
ATOM    346  HD2 ILE    21      15.550  61.690  51.180  1.00  0.00           H  
ATOM    347  HD3 ILE    21      17.050  62.270  50.240  1.00  0.00           H  
ATOM    348  C   ILE    21      13.990  57.590  50.640  1.00  0.00           C  
ATOM    349  O   ILE    21      13.500  57.640  51.730  1.00  0.00           O  
ATOM    350  N   VAL    22      13.360  56.720  49.770  1.00  0.00           N  
ATOM    351  HN  VAL    22      13.450  56.880  48.790  1.00  0.00           H  
ATOM    352  CA  VAL    22      12.320  55.780  50.140  1.00  0.00           C  
ATOM    353  HA  VAL    22      11.550  56.280  50.710  1.00  0.00           H  
ATOM    354  CB  VAL    22      11.750  55.040  48.960  1.00  0.00           C  
ATOM    355  HB  VAL    22      12.570  54.540  48.400  1.00  0.00           H  
ATOM    356  CG1 VAL    22      10.700  53.980  49.280  1.00  0.00           C  
ATOM    357 HG11 VAL    22      11.170  53.160  49.860  1.00  0.00           H  
ATOM    358 HG12 VAL    22      10.210  53.400  48.470  1.00  0.00           H  
ATOM    359 HG13 VAL    22       9.850  54.400  49.860  1.00  0.00           H  
ATOM    360  CG2 VAL    22      11.120  56.000  47.970  1.00  0.00           C  
ATOM    361 HG21 VAL    22      10.740  55.420  47.100  1.00  0.00           H  
ATOM    362 HG22 VAL    22      11.870  56.690  47.530  1.00  0.00           H  
ATOM    363 HG23 VAL    22      10.340  56.670  48.380  1.00  0.00           H  
ATOM    364  C   VAL    22      12.870  54.750  51.120  1.00  0.00           C  
ATOM    365  O   VAL    22      12.350  54.560  52.250  1.00  0.00           O  
ATOM    366  N   THR    23      13.970  54.060  50.860  1.00  0.00           N  
ATOM    367  HN  THR    23      14.470  53.990  50.000  1.00  0.00           H  
ATOM    368  CA  THR    23      14.710  53.140  51.790  1.00  0.00           C  
ATOM    369  HA  THR    23      14.170  52.210  51.910  1.00  0.00           H  
ATOM    370  CB  THR    23      15.970  52.590  51.250  1.00  0.00           C  
ATOM    371  HB  THR    23      16.800  53.330  51.200  1.00  0.00           H  
ATOM    372  OG1 THR    23      15.730  52.030  49.930  1.00  0.00           O  
ATOM    373  HG1 THR    23      16.250  52.520  49.290  1.00  0.00           H  
ATOM    374  CG2 THR    23      16.330  51.280  51.990  1.00  0.00           C  
ATOM    375 HG21 THR    23      17.370  50.990  51.720  1.00  0.00           H  
ATOM    376 HG22 THR    23      15.760  50.400  51.620  1.00  0.00           H  
ATOM    377 HG23 THR    23      16.330  51.280  53.100  1.00  0.00           H  
ATOM    378  C   THR    23      14.990  53.680  53.150  1.00  0.00           C  
ATOM    379  O   THR    23      14.820  53.080  54.200  1.00  0.00           O  
ATOM    380  N   TYR    24      15.450  54.970  53.170  1.00  0.00           N  
ATOM    381  HN  TYR    24      15.590  55.470  52.320  1.00  0.00           H  
ATOM    382  CA  TYR    24      15.650  55.770  54.380  1.00  0.00           C  
ATOM    383  HA  TYR    24      16.100  55.150  55.140  1.00  0.00           H  
ATOM    384  CB  TYR    24      16.440  57.130  54.190  1.00  0.00           C  
ATOM    385  HB1 TYR    24      16.290  57.790  55.060  1.00  0.00           H  
ATOM    386  HB2 TYR    24      16.250  57.680  53.240  1.00  0.00           H  
ATOM    387  CG  TYR    24      17.950  56.900  54.210  1.00  0.00           C  
ATOM    388  CD1 TYR    24      18.770  57.220  53.130  1.00  0.00           C  
ATOM    389  HD1 TYR    24      18.330  57.680  52.260  1.00  0.00           H  
ATOM    390  CE1 TYR    24      20.150  56.720  53.120  1.00  0.00           C  
ATOM    391  HE1 TYR    24      20.740  56.850  52.220  1.00  0.00           H  
ATOM    392  CZ  TYR    24      20.620  56.020  54.200  1.00  0.00           C  
ATOM    393  OH  TYR    24      21.960  55.570  54.340  1.00  0.00           O  
ATOM    394  HH  TYR    24      21.890  55.000  55.100  1.00  0.00           H  
ATOM    395  CD2 TYR    24      18.440  56.250  55.420  1.00  0.00           C  
ATOM    396  HD2 TYR    24      17.730  56.190  56.230  1.00  0.00           H  
ATOM    397  CE2 TYR    24      19.770  55.840  55.370  1.00  0.00           C  
ATOM    398  HE2 TYR    24      20.270  55.500  56.270  1.00  0.00           H  
ATOM    399  C   TYR    24      14.350  56.070  55.140  1.00  0.00           C  
ATOM    400  O   TYR    24      14.320  56.000  56.350  1.00  0.00           O  
ATOM    401  N   CYS    25      13.220  56.370  54.440  1.00  0.00           N  
ATOM    402  HN  CYS    25      13.290  56.460  53.450  1.00  0.00           H  
ATOM    403  CA  CYS    25      11.910  56.630  54.990  1.00  0.00           C  
ATOM    404  HA  CYS    25      12.060  57.370  55.760  1.00  0.00           H  
ATOM    405  CB  CYS    25      10.910  57.110  53.970  1.00  0.00           C  
ATOM    406  HB1 CYS    25       9.890  57.060  54.400  1.00  0.00           H  
ATOM    407  HB2 CYS    25      10.940  56.370  53.130  1.00  0.00           H  
ATOM    408  SG  CYS    25      11.180  58.740  53.400  1.00  0.00           S  
ATOM    409  HG1 CYS    25      12.220  58.420  52.650  1.00  0.00           H  
ATOM    410  C   CYS    25      11.440  55.500  55.800  1.00  0.00           C  
ATOM    411  O   CYS    25      10.960  55.670  56.920  1.00  0.00           O  
ATOM    412  N   ILE    26      11.690  54.300  55.250  1.00  0.00           N  
ATOM    413  HN  ILE    26      12.160  54.380  54.370  1.00  0.00           H  
ATOM    414  CA  ILE    26      11.240  53.010  55.750  1.00  0.00           C  
ATOM    415  HA  ILE    26      10.230  53.150  56.100  1.00  0.00           H  
ATOM    416  CB  ILE    26      11.200  51.800  54.760  1.00  0.00           C  
ATOM    417  HB  ILE    26      12.240  51.660  54.380  1.00  0.00           H  
ATOM    418  CG2 ILE    26      10.910  50.510  55.460  1.00  0.00           C  
ATOM    419 HG21 ILE    26      11.730  50.300  56.180  1.00  0.00           H  
ATOM    420 HG22 ILE    26      10.870  49.670  54.730  1.00  0.00           H  
ATOM    421 HG23 ILE    26       9.990  50.610  56.070  1.00  0.00           H  
ATOM    422  CG1 ILE    26      10.300  52.000  53.560  1.00  0.00           C  
ATOM    423 HG11 ILE    26      10.480  53.000  53.100  1.00  0.00           H  
ATOM    424 HG12 ILE    26       9.300  52.150  54.030  1.00  0.00           H  
ATOM    425  CD  ILE    26      10.350  50.870  52.430  1.00  0.00           C  
ATOM    426  HD1 ILE    26      11.370  50.930  51.990  1.00  0.00           H  
ATOM    427  HD2 ILE    26       9.600  51.040  51.630  1.00  0.00           H  
ATOM    428  HD3 ILE    26      10.230  49.870  52.900  1.00  0.00           H  
ATOM    429  C   ILE    26      12.050  52.750  57.000  1.00  0.00           C  
ATOM    430  O   ILE    26      11.500  52.450  58.040  1.00  0.00           O  
ATOM    431  N   ASN    27      13.390  52.970  56.910  1.00  0.00           N  
ATOM    432  HN  ASN    27      13.710  53.120  55.980  1.00  0.00           H  
ATOM    433  CA  ASN    27      14.330  52.680  58.020  1.00  0.00           C  
ATOM    434  HA  ASN    27      14.160  51.710  58.460  1.00  0.00           H  
ATOM    435  CB  ASN    27      15.790  52.870  57.530  1.00  0.00           C  
ATOM    436  HB1 ASN    27      16.010  53.930  57.300  1.00  0.00           H  
ATOM    437  HB2 ASN    27      15.900  52.310  56.580  1.00  0.00           H  
ATOM    438  CG  ASN    27      16.760  52.180  58.460  1.00  0.00           C  
ATOM    439  OD1 ASN    27      16.480  51.120  59.010  1.00  0.00           O  
ATOM    440  ND2 ASN    27      17.950  52.790  58.660  1.00  0.00           N  
ATOM    441 HD21 ASN    27      18.600  52.560  59.380  1.00  0.00           H  
ATOM    442 HD22 ASN    27      18.170  53.590  58.090  1.00  0.00           H  
ATOM    443  C   ASN    27      14.260  53.670  59.200  1.00  0.00           C  
ATOM    444  O   ASN    27      14.490  53.310  60.350  1.00  0.00           O  
ATOM    445  N   ALA    28      13.870  54.950  58.980  1.00  0.00           N  
ATOM    446  HN  ALA    28      13.700  55.310  58.070  1.00  0.00           H  
ATOM    447  CA  ALA    28      14.140  56.010  60.030  1.00  0.00           C  
ATOM    448  HA  ALA    28      15.210  55.930  60.110  1.00  0.00           H  
ATOM    449  CB  ALA    28      13.670  57.420  59.600  1.00  0.00           C  
ATOM    450  HB1 ALA    28      12.560  57.520  59.550  1.00  0.00           H  
ATOM    451  HB2 ALA    28      14.100  57.650  58.610  1.00  0.00           H  
ATOM    452  HB3 ALA    28      14.060  58.170  60.320  1.00  0.00           H  
ATOM    453  C   ALA    28      13.500  55.760  61.380  1.00  0.00           C  
ATOM    454  O   ALA    28      14.150  55.990  62.370  1.00  0.00           O  
ATOM    455  N   LYS    29      12.190  55.360  61.500  1.00  0.00           N  
ATOM    456  HN  LYS    29      11.780  55.140  60.620  1.00  0.00           H  
ATOM    457  CA  LYS    29      11.490  55.340  62.730  1.00  0.00           C  
ATOM    458  HA  LYS    29      12.060  55.710  63.570  1.00  0.00           H  
ATOM    459  CB  LYS    29      10.370  56.280  62.840  1.00  0.00           C  
ATOM    460  HB1 LYS    29       9.690  56.060  63.690  1.00  0.00           H  
ATOM    461  HB2 LYS    29       9.650  56.260  61.990  1.00  0.00           H  
ATOM    462  CG  LYS    29      10.830  57.740  63.320  1.00  0.00           C  
ATOM    463  HG1 LYS    29      10.050  58.500  63.100  1.00  0.00           H  
ATOM    464  HG2 LYS    29      11.580  57.990  62.550  1.00  0.00           H  
ATOM    465  CD  LYS    29      11.420  57.860  64.800  1.00  0.00           C  
ATOM    466  HD1 LYS    29      12.320  57.220  64.900  1.00  0.00           H  
ATOM    467  HD2 LYS    29      10.670  57.460  65.510  1.00  0.00           H  
ATOM    468  CE  LYS    29      11.840  59.240  65.250  1.00  0.00           C  
ATOM    469  HE1 LYS    29      12.150  59.300  66.320  1.00  0.00           H  
ATOM    470  HE2 LYS    29      11.000  59.970  65.260  1.00  0.00           H  
ATOM    471  NZ  LYS    29      12.910  59.930  64.420  1.00  0.00           N  
ATOM    472  HZ1 LYS    29      13.800  59.400  64.500  1.00  0.00           H  
ATOM    473  HZ2 LYS    29      13.000  60.840  64.920  1.00  0.00           H  
ATOM    474  HZ3 LYS    29      12.630  60.000  63.420  1.00  0.00           H  
ATOM    475  C   LYS    29      11.000  53.870  63.070  1.00  0.00           C  
ATOM    476  O   LYS    29      10.080  53.670  63.860  1.00  0.00           O  
ATOM    477  N   ALA    30      11.710  52.870  62.500  1.00  0.00           N  
ATOM    478  HN  ALA    30      12.480  53.190  61.950  1.00  0.00           H  
ATOM    479  CA  ALA    30      11.280  51.470  62.440  1.00  0.00           C  
ATOM    480  HA  ALA    30      10.810  51.340  63.410  1.00  0.00           H  
ATOM    481  CB  ALA    30      10.380  51.180  61.200  1.00  0.00           C  
ATOM    482  HB1 ALA    30       9.650  52.010  61.300  1.00  0.00           H  
ATOM    483  HB2 ALA    30       9.860  50.200  61.200  1.00  0.00           H  
ATOM    484  HB3 ALA    30      11.030  51.260  60.300  1.00  0.00           H  
ATOM    485  C   ALA    30      12.460  50.420  62.450  1.00  0.00           C  
ATOM    486  O   ALA    30      13.610  50.670  62.180  1.00  0.00           O  
ATOM    487  N   ASP    31      12.110  49.200  62.790  1.00  0.00           N  
ATOM    488  HN  ASP    31      11.120  49.090  62.890  1.00  0.00           H  
ATOM    489  CA  ASP    31      12.970  48.070  63.130  1.00  0.00           C  
ATOM    490  HA  ASP    31      14.000  48.360  63.260  1.00  0.00           H  
ATOM    491  CB  ASP    31      12.430  47.410  64.410  1.00  0.00           C  
ATOM    492  HB1 ASP    31      12.700  46.340  64.510  1.00  0.00           H  
ATOM    493  HB2 ASP    31      11.330  47.400  64.570  1.00  0.00           H  
ATOM    494  CG  ASP    31      12.890  48.050  65.610  1.00  0.00           C  
ATOM    495  OD1 ASP    31      12.460  47.670  66.760  1.00  0.00           O  
ATOM    496  OD2 ASP    31      13.840  48.930  65.580  1.00  0.00           O  
ATOM    497  C   ASP    31      12.840  47.040  61.990  1.00  0.00           C  
ATOM    498  O   ASP    31      13.240  45.920  62.070  1.00  0.00           O  
ATOM    499  N   VAL    32      12.290  47.450  60.850  1.00  0.00           N  
ATOM    500  HN  VAL    32      11.980  48.390  60.710  1.00  0.00           H  
ATOM    501  CA  VAL    32      11.890  46.570  59.740  1.00  0.00           C  
ATOM    502  HA  VAL    32      11.420  45.660  60.070  1.00  0.00           H  
ATOM    503  CB  VAL    32      10.760  47.380  59.050  1.00  0.00           C  
ATOM    504  HB  VAL    32       9.920  47.530  59.750  1.00  0.00           H  
ATOM    505  CG1 VAL    32      11.320  48.740  58.530  1.00  0.00           C  
ATOM    506 HG11 VAL    32      12.050  49.260  59.170  1.00  0.00           H  
ATOM    507 HG12 VAL    32      10.450  49.420  58.420  1.00  0.00           H  
ATOM    508 HG13 VAL    32      11.790  48.550  57.540  1.00  0.00           H  
ATOM    509  CG2 VAL    32      10.110  46.540  57.880  1.00  0.00           C  
ATOM    510 HG21 VAL    32      10.680  46.670  56.930  1.00  0.00           H  
ATOM    511 HG22 VAL    32       9.110  46.900  57.560  1.00  0.00           H  
ATOM    512 HG23 VAL    32      10.040  45.480  58.230  1.00  0.00           H  
ATOM    513  C   VAL    32      13.050  46.100  58.850  1.00  0.00           C  
ATOM    514  O   VAL    32      12.960  45.000  58.200  1.00  0.00           O  
ATOM    515  N   LEU    33      14.160  46.880  58.760  1.00  0.00           N  
ATOM    516  HN  LEU    33      14.190  47.790  59.180  1.00  0.00           H  
ATOM    517  CA  LEU    33      15.330  46.470  58.020  1.00  0.00           C  
ATOM    518  HA  LEU    33      15.060  45.560  57.500  1.00  0.00           H  
ATOM    519  CB  LEU    33      15.660  47.640  57.190  1.00  0.00           C  
ATOM    520  HB1 LEU    33      16.630  47.500  56.660  1.00  0.00           H  
ATOM    521  HB2 LEU    33      15.720  48.520  57.860  1.00  0.00           H  
ATOM    522  CG  LEU    33      14.640  47.780  56.020  1.00  0.00           C  
ATOM    523  HG  LEU    33      13.640  47.500  56.420  1.00  0.00           H  
ATOM    524  CD1 LEU    33      14.470  49.200  55.510  1.00  0.00           C  
ATOM    525 HD11 LEU    33      13.470  49.330  55.050  1.00  0.00           H  
ATOM    526 HD12 LEU    33      15.220  49.370  54.710  1.00  0.00           H  
ATOM    527 HD13 LEU    33      14.640  49.970  56.290  1.00  0.00           H  
ATOM    528  CD2 LEU    33      14.910  46.860  54.820  1.00  0.00           C  
ATOM    529 HD21 LEU    33      14.930  45.810  55.170  1.00  0.00           H  
ATOM    530 HD22 LEU    33      15.840  47.220  54.330  1.00  0.00           H  
ATOM    531 HD23 LEU    33      14.060  46.890  54.110  1.00  0.00           H  
ATOM    532  C   LEU    33      16.590  46.140  58.880  1.00  0.00           C  
ATOM    533  O   LEU    33      17.650  45.780  58.370  1.00  0.00           O  
ATOM    534  N   PHE    34      16.530  46.090  60.260  1.00  0.00           N  
ATOM    535  HN  PHE    34      15.670  46.250  60.730  1.00  0.00           H  
ATOM    536  CA  PHE    34      17.640  45.820  61.140  1.00  0.00           C  
ATOM    537  HA  PHE    34      18.030  44.830  60.940  1.00  0.00           H  
ATOM    538  CB  PHE    34      18.610  46.990  61.240  1.00  0.00           C  
ATOM    539  HB1 PHE    34      18.220  47.950  61.630  1.00  0.00           H  
ATOM    540  HB2 PHE    34      18.710  47.190  60.160  1.00  0.00           H  
ATOM    541  CG  PHE    34      19.940  46.570  61.790  1.00  0.00           C  
ATOM    542  CD1 PHE    34      20.210  46.940  63.110  1.00  0.00           C  
ATOM    543  HD1 PHE    34      19.440  47.370  63.740  1.00  0.00           H  
ATOM    544  CE1 PHE    34      21.350  46.450  63.830  1.00  0.00           C  
ATOM    545  HE1 PHE    34      21.520  46.890  64.800  1.00  0.00           H  
ATOM    546  CZ  PHE    34      22.350  45.750  63.140  1.00  0.00           C  
ATOM    547  HZ  PHE    34      23.230  45.330  63.590  1.00  0.00           H  
ATOM    548  CD2 PHE    34      20.970  45.820  61.100  1.00  0.00           C  
ATOM    549  HD2 PHE    34      20.820  45.500  60.080  1.00  0.00           H  
ATOM    550  CE2 PHE    34      22.070  45.310  61.770  1.00  0.00           C  
ATOM    551  HE2 PHE    34      22.850  44.720  61.310  1.00  0.00           H  
ATOM    552  C   PHE    34      16.930  45.750  62.560  1.00  0.00           C  
ATOM    553  O   PHE    34      16.110  46.580  62.960  1.00  0.00           O  
ATOM    554  N   ILE    35      17.200  44.690  63.380  1.00  0.00           N  
ATOM    555  HN  ILE    35      17.790  43.990  62.990  1.00  0.00           H  
ATOM    556  CA  ILE    35      16.740  44.480  64.750  1.00  0.00           C  
ATOM    557  HA  ILE    35      16.010  45.220  65.020  1.00  0.00           H  
ATOM    558  CB  ILE    35      16.270  42.980  65.050  1.00  0.00           C  
ATOM    559  HB  ILE    35      17.110  42.270  64.860  1.00  0.00           H  
ATOM    560  CG2 ILE    35      15.740  42.770  66.520  1.00  0.00           C  
ATOM    561 HG21 ILE    35      14.840  43.400  66.700  1.00  0.00           H  
ATOM    562 HG22 ILE    35      16.590  43.020  67.200  1.00  0.00           H  
ATOM    563 HG23 ILE    35      15.550  41.690  66.700  1.00  0.00           H  
ATOM    564  CG1 ILE    35      15.110  42.660  64.100  1.00  0.00           C  
ATOM    565 HG11 ILE    35      14.780  41.610  64.270  1.00  0.00           H  
ATOM    566 HG12 ILE    35      15.460  42.630  63.040  1.00  0.00           H  
ATOM    567  CD  ILE    35      13.840  43.570  64.170  1.00  0.00           C  
ATOM    568  HD1 ILE    35      13.190  43.210  63.340  1.00  0.00           H  
ATOM    569  HD2 ILE    35      14.100  44.610  63.900  1.00  0.00           H  
ATOM    570  HD3 ILE    35      13.290  43.430  65.120  1.00  0.00           H  
ATOM    571  C   ILE    35      18.080  44.590  65.600  1.00  0.00           C  
ATOM    572  O   ILE    35      19.050  44.050  65.170  1.00  0.00           O  
ATOM    573  N   ALA    36      18.100  45.170  66.780  1.00  0.00           N  
ATOM    574  HN  ALA    36      17.310  45.730  67.030  1.00  0.00           H  
ATOM    575  CA  ALA    36      19.240  45.230  67.720  1.00  0.00           C  
ATOM    576  HA  ALA    36      20.030  45.770  67.220  1.00  0.00           H  
ATOM    577  CB  ALA    36      18.900  46.170  68.860  1.00  0.00           C  
ATOM    578  HB1 ALA    36      19.850  46.360  69.390  1.00  0.00           H  
ATOM    579  HB2 ALA    36      18.140  45.790  69.580  1.00  0.00           H  
ATOM    580  HB3 ALA    36      18.540  47.160  68.500  1.00  0.00           H  
ATOM    581  C   ALA    36      19.820  43.860  68.190  1.00  0.00           C  
ATOM    582  O   ALA    36      19.120  42.910  68.350  1.00  0.00           O  
ATOM    583  NT  ALA    36      21.150  43.820  68.490  1.00  0.00           N  
ATOM    584  HNT ALA    36      21.650  44.630  68.210  1.00  0.00           H  
ATOM    585  CAT ALA    36      21.780  42.710  69.070  1.00  0.00           C  
ATOM    586  HT1 ALA    36      21.090  42.100  69.710  1.00  0.00           H  
ATOM    587  HT2 ALA    36      22.540  43.150  69.750  1.00  0.00           H  
ATOM    588  HT3 ALA    36      22.300  42.110  68.300  1.00  0.00           H  
TER     589      ALA    36 
ATOM    589  CAY LEU    37      32.340  36.650  69.900  1.00  0.00           C  
ATOM    590  HY1 LEU    37      31.710  37.210  70.620  1.00  0.00           H  
ATOM    591  HY2 LEU    37      32.740  35.640  70.130  1.00  0.00           H  
ATOM    592  HY3 LEU    37      31.720  36.490  68.990  1.00  0.00           H  
ATOM    593  CY  LEU    37      33.530  37.530  69.630  1.00  0.00           C  
ATOM    594  OY  LEU    37      33.820  37.910  68.460  1.00  0.00           O  
ATOM    595  N   LEU    37      34.350  37.690  70.700  1.00  0.00           N  
ATOM    596  HN  LEU    37      34.230  37.190  71.550  1.00  0.00           H  
ATOM    597  CA  LEU    37      35.390  38.690  70.560  1.00  0.00           C  
ATOM    598  HA  LEU    37      34.980  39.620  70.190  1.00  0.00           H  
ATOM    599  CB  LEU    37      36.050  38.880  71.940  1.00  0.00           C  
ATOM    600  HB1 LEU    37      37.010  39.440  71.870  1.00  0.00           H  
ATOM    601  HB2 LEU    37      36.260  37.830  72.250  1.00  0.00           H  
ATOM    602  CG  LEU    37      35.120  39.470  73.000  1.00  0.00           C  
ATOM    603  HG  LEU    37      34.260  38.790  72.860  1.00  0.00           H  
ATOM    604  CD1 LEU    37      35.720  39.340  74.460  1.00  0.00           C  
ATOM    605 HD11 LEU    37      35.630  38.320  74.890  1.00  0.00           H  
ATOM    606 HD12 LEU    37      35.220  40.070  75.130  1.00  0.00           H  
ATOM    607 HD13 LEU    37      36.760  39.740  74.390  1.00  0.00           H  
ATOM    608  CD2 LEU    37      34.650  40.980  72.700  1.00  0.00           C  
ATOM    609 HD21 LEU    37      34.260  41.120  71.680  1.00  0.00           H  
ATOM    610 HD22 LEU    37      35.450  41.760  72.760  1.00  0.00           H  
ATOM    611 HD23 LEU    37      33.880  41.180  73.480  1.00  0.00           H  
ATOM    612  C   LEU    37      36.480  38.380  69.470  1.00  0.00           C  
ATOM    613  O   LEU    37      36.830  39.220  68.620  1.00  0.00           O  
ATOM    614  N   THR    38      36.960  37.100  69.340  1.00  0.00           N  
ATOM    615  HN  THR    38      36.470  36.490  69.960  1.00  0.00           H  
ATOM    616  CA  THR    38      38.010  36.630  68.380  1.00  0.00           C  
ATOM    617  HA  THR    38      38.830  37.330  68.380  1.00  0.00           H  
ATOM    618  CB  THR    38      38.410  35.160  68.660  1.00  0.00           C  
ATOM    619  HB  THR    38      37.510  34.520  68.590  1.00  0.00           H  
ATOM    620  OG1 THR    38      38.980  34.870  69.900  1.00  0.00           O  
ATOM    621  HG1 THR    38      38.280  35.100  70.530  1.00  0.00           H  
ATOM    622  CG2 THR    38      39.420  34.590  67.680  1.00  0.00           C  
ATOM    623 HG21 THR    38      39.110  34.690  66.620  1.00  0.00           H  
ATOM    624 HG22 THR    38      39.450  33.500  67.900  1.00  0.00           H  
ATOM    625 HG23 THR    38      40.390  35.110  67.840  1.00  0.00           H  
ATOM    626  C   THR    38      37.600  36.790  66.990  1.00  0.00           C  
ATOM    627  O   THR    38      38.320  37.320  66.080  1.00  0.00           O  
ATOM    628  N   LEU    39      36.350  36.460  66.710  1.00  0.00           N  
ATOM    629  HN  LEU    39      35.780  36.110  67.450  1.00  0.00           H  
ATOM    630  CA  LEU    39      35.550  36.610  65.490  1.00  0.00           C  
ATOM    631  HA  LEU    39      36.050  36.080  64.690  1.00  0.00           H  
ATOM    632  CB  LEU    39      34.270  35.840  65.770  1.00  0.00           C  
ATOM    633  HB1 LEU    39      33.790  36.400  66.600  1.00  0.00           H  
ATOM    634  HB2 LEU    39      34.610  34.820  66.080  1.00  0.00           H  
ATOM    635  CG  LEU    39      33.290  35.760  64.540  1.00  0.00           C  
ATOM    636  HG  LEU    39      33.080  36.800  64.220  1.00  0.00           H  
ATOM    637  CD1 LEU    39      33.920  35.050  63.320  1.00  0.00           C  
ATOM    638 HD11 LEU    39      34.350  34.110  63.730  1.00  0.00           H  
ATOM    639 HD12 LEU    39      34.680  35.760  62.920  1.00  0.00           H  
ATOM    640 HD13 LEU    39      33.210  34.830  62.500  1.00  0.00           H  
ATOM    641  CD2 LEU    39      31.880  35.160  64.980  1.00  0.00           C  
ATOM    642 HD21 LEU    39      31.970  34.050  65.050  1.00  0.00           H  
ATOM    643 HD22 LEU    39      31.170  35.450  64.180  1.00  0.00           H  
ATOM    644 HD23 LEU    39      31.500  35.570  65.930  1.00  0.00           H  
ATOM    645  C   LEU    39      35.430  38.050  65.070  1.00  0.00           C  
ATOM    646  O   LEU    39      35.770  38.470  63.980  1.00  0.00           O  
ATOM    647  N   LYS    40      35.090  39.040  65.980  1.00  0.00           N  
ATOM    648  HN  LYS    40      34.920  38.700  66.900  1.00  0.00           H  
ATOM    649  CA  LYS    40      35.120  40.450  65.720  1.00  0.00           C  
ATOM    650  HA  LYS    40      34.500  40.530  64.840  1.00  0.00           H  
ATOM    651  CB  LYS    40      34.410  41.210  66.760  1.00  0.00           C  
ATOM    652  HB1 LYS    40      34.430  42.320  66.710  1.00  0.00           H  
ATOM    653  HB2 LYS    40      34.810  40.870  67.740  1.00  0.00           H  
ATOM    654  CG  LYS    40      32.890  40.910  66.800  1.00  0.00           C  
ATOM    655  HG1 LYS    40      32.790  39.810  66.840  1.00  0.00           H  
ATOM    656  HG2 LYS    40      32.410  41.320  65.880  1.00  0.00           H  
ATOM    657  CD  LYS    40      32.160  41.430  68.030  1.00  0.00           C  
ATOM    658  HD1 LYS    40      32.790  41.200  68.930  1.00  0.00           H  
ATOM    659  HD2 LYS    40      31.150  40.980  68.000  1.00  0.00           H  
ATOM    660  CE  LYS    40      31.910  42.980  67.940  1.00  0.00           C  
ATOM    661  HE1 LYS    40      31.420  43.240  66.980  1.00  0.00           H  
ATOM    662  HE2 LYS    40      32.820  43.620  67.970  1.00  0.00           H  
ATOM    663  NZ  LYS    40      31.160  43.530  69.120  1.00  0.00           N  
ATOM    664  HZ1 LYS    40      30.250  43.040  69.040  1.00  0.00           H  
ATOM    665  HZ2 LYS    40      31.060  44.560  69.100  1.00  0.00           H  
ATOM    666  HZ3 LYS    40      31.550  43.320  70.060  1.00  0.00           H  
ATOM    667  C   LYS    40      36.450  40.990  65.290  1.00  0.00           C  
ATOM    668  O   LYS    40      36.650  41.700  64.260  1.00  0.00           O  
ATOM    669  N   TYR    41      37.460  40.700  66.140  1.00  0.00           N  
ATOM    670  HN  TYR    41      37.190  39.990  66.790  1.00  0.00           H  
ATOM    671  CA  TYR    41      38.810  41.080  65.960  1.00  0.00           C  
ATOM    672  HA  TYR    41      38.820  42.150  65.850  1.00  0.00           H  
ATOM    673  CB  TYR    41      39.430  40.490  67.240  1.00  0.00           C  
ATOM    674  HB1 TYR    41      39.340  39.390  67.300  1.00  0.00           H  
ATOM    675  HB2 TYR    41      38.820  40.880  68.090  1.00  0.00           H  
ATOM    676  CG  TYR    41      40.900  40.820  67.490  1.00  0.00           C  
ATOM    677  CD1 TYR    41      41.630  39.980  68.290  1.00  0.00           C  
ATOM    678  HD1 TYR    41      41.270  39.020  68.650  1.00  0.00           H  
ATOM    679  CE1 TYR    41      42.980  40.290  68.670  1.00  0.00           C  
ATOM    680  HE1 TYR    41      43.620  39.650  69.250  1.00  0.00           H  
ATOM    681  CZ  TYR    41      43.470  41.540  68.260  1.00  0.00           C  
ATOM    682  OH  TYR    41      44.760  42.010  68.630  1.00  0.00           O  
ATOM    683  HH  TYR    41      45.140  41.380  69.250  1.00  0.00           H  
ATOM    684  CD2 TYR    41      41.470  42.000  66.970  1.00  0.00           C  
ATOM    685  HD2 TYR    41      40.940  42.710  66.350  1.00  0.00           H  
ATOM    686  CE2 TYR    41      42.700  42.430  67.480  1.00  0.00           C  
ATOM    687  HE2 TYR    41      43.130  43.370  67.170  1.00  0.00           H  
ATOM    688  C   TYR    41      39.440  40.540  64.640  1.00  0.00           C  
ATOM    689  O   TYR    41      40.140  41.240  63.910  1.00  0.00           O  
ATOM    690  N   GLY    42      39.150  39.260  64.270  1.00  0.00           N  
ATOM    691  HN  GLY    42      38.420  38.810  64.790  1.00  0.00           H  
ATOM    692  CA  GLY    42      39.510  38.540  63.070  1.00  0.00           C  
ATOM    693  HA1 GLY    42      39.070  37.560  63.070  1.00  0.00           H  
ATOM    694  HA2 GLY    42      40.590  38.500  62.970  1.00  0.00           H  
ATOM    695  C   GLY    42      38.940  39.130  61.870  1.00  0.00           C  
ATOM    696  O   GLY    42      39.660  39.350  60.910  1.00  0.00           O  
ATOM    697  N   ALA    43      37.640  39.460  61.870  1.00  0.00           N  
ATOM    698  HN  ALA    43      37.120  39.440  62.720  1.00  0.00           H  
ATOM    699  CA  ALA    43      36.870  40.150  60.840  1.00  0.00           C  
ATOM    700  HA  ALA    43      37.170  39.610  59.950  1.00  0.00           H  
ATOM    701  CB  ALA    43      35.420  40.110  61.130  1.00  0.00           C  
ATOM    702  HB1 ALA    43      34.840  40.460  60.250  1.00  0.00           H  
ATOM    703  HB2 ALA    43      35.180  40.720  62.030  1.00  0.00           H  
ATOM    704  HB3 ALA    43      35.110  39.060  61.370  1.00  0.00           H  
ATOM    705  C   ALA    43      37.440  41.510  60.470  1.00  0.00           C  
ATOM    706  O   ALA    43      37.590  41.870  59.320  1.00  0.00           O  
ATOM    707  N   LYS    44      37.800  42.310  61.520  1.00  0.00           N  
ATOM    708  HN  LYS    44      37.520  42.000  62.420  1.00  0.00           H  
ATOM    709  CA  LYS    44      38.520  43.590  61.430  1.00  0.00           C  
ATOM    710  HA  LYS    44      37.940  44.200  60.750  1.00  0.00           H  
ATOM    711  CB  LYS    44      38.480  44.330  62.730  1.00  0.00           C  
ATOM    712  HB1 LYS    44      38.880  43.590  63.450  1.00  0.00           H  
ATOM    713  HB2 LYS    44      37.410  44.530  62.970  1.00  0.00           H  
ATOM    714  CG  LYS    44      39.170  45.700  62.820  1.00  0.00           C  
ATOM    715  HG1 LYS    44      40.230  45.570  62.510  1.00  0.00           H  
ATOM    716  HG2 LYS    44      39.160  46.010  63.880  1.00  0.00           H  
ATOM    717  CD  LYS    44      38.420  46.710  61.900  1.00  0.00           C  
ATOM    718  HD1 LYS    44      38.560  46.420  60.840  1.00  0.00           H  
ATOM    719  HD2 LYS    44      39.040  47.630  61.970  1.00  0.00           H  
ATOM    720  CE  LYS    44      36.980  46.920  62.120  1.00  0.00           C  
ATOM    721  HE1 LYS    44      36.420  46.060  61.690  1.00  0.00           H  
ATOM    722  HE2 LYS    44      36.630  47.890  61.710  1.00  0.00           H  
ATOM    723  NZ  LYS    44      36.640  47.080  63.520  1.00  0.00           N  
ATOM    724  HZ1 LYS    44      37.070  47.860  64.040  1.00  0.00           H  
ATOM    725  HZ2 LYS    44      36.800  46.240  64.120  1.00  0.00           H  
ATOM    726  HZ3 LYS    44      35.610  47.240  63.510  1.00  0.00           H  
ATOM    727  C   LYS    44      39.960  43.450  60.890  1.00  0.00           C  
ATOM    728  O   LYS    44      40.280  44.240  59.990  1.00  0.00           O  
ATOM    729  N   HSD    45      40.690  42.340  61.260  1.00  0.00           N  
ATOM    730  HN  HSD    45      40.470  41.800  62.070  1.00  0.00           H  
ATOM    731  CA  HSD    45      41.910  41.820  60.590  1.00  0.00           C  
ATOM    732  HA  HSD    45      42.600  42.650  60.610  1.00  0.00           H  
ATOM    733  CB  HSD    45      42.680  40.670  61.270  1.00  0.00           C  
ATOM    734  HB1 HSD    45      43.360  40.140  60.570  1.00  0.00           H  
ATOM    735  HB2 HSD    45      41.820  40.070  61.630  1.00  0.00           H  
ATOM    736  ND1 HSD    45      43.160  41.210  63.660  1.00  0.00           N  
ATOM    737  HD1 HSD    45      42.260  40.980  64.040  1.00  0.00           H  
ATOM    738  CG  HSD    45      43.520  41.210  62.320  1.00  0.00           C  
ATOM    739  CE1 HSD    45      44.210  41.820  64.380  1.00  0.00           C  
ATOM    740  HE1 HSD    45      44.000  42.020  65.430  1.00  0.00           H  
ATOM    741  NE2 HSD    45      45.140  42.180  63.620  1.00  0.00           N  
ATOM    742  CD2 HSD    45      44.810  41.800  62.330  1.00  0.00           C  
ATOM    743  HD2 HSD    45      45.440  42.000  61.480  1.00  0.00           H  
ATOM    744  C   HSD    45      41.720  41.480  59.100  1.00  0.00           C  
ATOM    745  O   HSD    45      42.490  42.010  58.260  1.00  0.00           O  
ATOM    746  N   VAL    46      40.690  40.730  58.720  1.00  0.00           N  
ATOM    747  HN  VAL    46      40.090  40.230  59.330  1.00  0.00           H  
ATOM    748  CA  VAL    46      40.530  40.350  57.320  1.00  0.00           C  
ATOM    749  HA  VAL    46      41.480  39.990  56.950  1.00  0.00           H  
ATOM    750  CB  VAL    46      39.490  39.180  57.160  1.00  0.00           C  
ATOM    751  HB  VAL    46      38.550  39.620  57.560  1.00  0.00           H  
ATOM    752  CG1 VAL    46      39.200  38.870  55.650  1.00  0.00           C  
ATOM    753 HG11 VAL    46      38.820  39.680  54.990  1.00  0.00           H  
ATOM    754 HG12 VAL    46      38.570  37.980  55.440  1.00  0.00           H  
ATOM    755 HG13 VAL    46      40.130  38.570  55.130  1.00  0.00           H  
ATOM    756  CG2 VAL    46      40.000  37.890  57.840  1.00  0.00           C  
ATOM    757 HG21 VAL    46      39.340  37.030  57.590  1.00  0.00           H  
ATOM    758 HG22 VAL    46      40.060  37.940  58.950  1.00  0.00           H  
ATOM    759 HG23 VAL    46      41.010  37.690  57.420  1.00  0.00           H  
ATOM    760  C   VAL    46      40.250  41.520  56.470  1.00  0.00           C  
ATOM    761  O   VAL    46      40.630  41.740  55.360  1.00  0.00           O  
ATOM    762  N   ILE    47      39.350  42.400  57.010  1.00  0.00           N  
ATOM    763  HN  ILE    47      38.800  42.210  57.820  1.00  0.00           H  
ATOM    764  CA  ILE    47      38.730  43.380  56.060  1.00  0.00           C  
ATOM    765  HA  ILE    47      38.450  42.880  55.140  1.00  0.00           H  
ATOM    766  CB  ILE    47      37.470  43.930  56.710  1.00  0.00           C  
ATOM    767  HB  ILE    47      36.980  43.130  57.310  1.00  0.00           H  
ATOM    768  CG2 ILE    47      37.850  45.070  57.690  1.00  0.00           C  
ATOM    769 HG21 ILE    47      36.880  45.400  58.130  1.00  0.00           H  
ATOM    770 HG22 ILE    47      38.250  45.990  57.220  1.00  0.00           H  
ATOM    771 HG23 ILE    47      38.590  44.660  58.410  1.00  0.00           H  
ATOM    772  CG1 ILE    47      36.370  44.490  55.730  1.00  0.00           C  
ATOM    773 HG11 ILE    47      36.960  44.910  54.880  1.00  0.00           H  
ATOM    774 HG12 ILE    47      35.900  45.340  56.260  1.00  0.00           H  
ATOM    775  CD  ILE    47      35.420  43.370  55.340  1.00  0.00           C  
ATOM    776  HD1 ILE    47      35.780  42.600  54.630  1.00  0.00           H  
ATOM    777  HD2 ILE    47      34.630  43.900  54.770  1.00  0.00           H  
ATOM    778  HD3 ILE    47      35.100  42.850  56.270  1.00  0.00           H  
ATOM    779  C   ILE    47      39.670  44.550  55.710  1.00  0.00           C  
ATOM    780  O   ILE    47      39.510  45.260  54.720  1.00  0.00           O  
ATOM    781  N   MET    48      40.750  44.750  56.600  1.00  0.00           N  
ATOM    782  HN  MET    48      40.910  44.110  57.350  1.00  0.00           H  
ATOM    783  CA  MET    48      41.760  45.720  56.350  1.00  0.00           C  
ATOM    784  HA  MET    48      41.500  46.480  55.630  1.00  0.00           H  
ATOM    785  CB  MET    48      42.300  46.510  57.530  1.00  0.00           C  
ATOM    786  HB1 MET    48      43.090  47.220  57.210  1.00  0.00           H  
ATOM    787  HB2 MET    48      42.680  45.880  58.360  1.00  0.00           H  
ATOM    788  CG  MET    48      41.230  47.400  58.220  1.00  0.00           C  
ATOM    789  HG1 MET    48      41.760  47.880  59.080  1.00  0.00           H  
ATOM    790  HG2 MET    48      40.390  46.860  58.700  1.00  0.00           H  
ATOM    791  SD  MET    48      40.600  48.740  57.130  1.00  0.00           S  
ATOM    792  CE  MET    48      39.820  49.600  58.580  1.00  0.00           C  
ATOM    793  HE1 MET    48      40.510  49.880  59.400  1.00  0.00           H  
ATOM    794  HE2 MET    48      39.040  48.930  59.000  1.00  0.00           H  
ATOM    795  HE3 MET    48      39.370  50.510  58.140  1.00  0.00           H  
ATOM    796  C   MET    48      42.920  44.970  55.750  1.00  0.00           C  
ATOM    797  O   MET    48      44.000  45.470  55.540  1.00  0.00           O  
ATOM    798  N   LEU    49      42.810  43.630  55.470  1.00  0.00           N  
ATOM    799  HN  LEU    49      42.280  42.960  55.990  1.00  0.00           H  
ATOM    800  CA  LEU    49      43.750  43.040  54.510  1.00  0.00           C  
ATOM    801  HA  LEU    49      44.680  43.580  54.400  1.00  0.00           H  
ATOM    802  CB  LEU    49      44.190  41.590  55.000  1.00  0.00           C  
ATOM    803  HB1 LEU    49      44.770  41.100  54.190  1.00  0.00           H  
ATOM    804  HB2 LEU    49      43.240  41.090  55.260  1.00  0.00           H  
ATOM    805  CG  LEU    49      45.000  41.510  56.280  1.00  0.00           C  
ATOM    806  HG  LEU    49      44.470  42.050  57.090  1.00  0.00           H  
ATOM    807  CD1 LEU    49      45.100  40.060  56.650  1.00  0.00           C  
ATOM    808 HD11 LEU    49      45.480  39.560  55.730  1.00  0.00           H  
ATOM    809 HD12 LEU    49      44.110  39.650  56.950  1.00  0.00           H  
ATOM    810 HD13 LEU    49      45.770  39.960  57.530  1.00  0.00           H  
ATOM    811  CD2 LEU    49      46.370  42.140  56.010  1.00  0.00           C  
ATOM    812 HD21 LEU    49      47.020  42.250  56.910  1.00  0.00           H  
ATOM    813 HD22 LEU    49      46.240  43.140  55.560  1.00  0.00           H  
ATOM    814 HD23 LEU    49      46.880  41.660  55.150  1.00  0.00           H  
ATOM    815  C   LEU    49      43.030  42.930  53.160  1.00  0.00           C  
ATOM    816  O   LEU    49      43.730  42.820  52.160  1.00  0.00           O  
ATOM    817  N   PHE    50      41.700  43.010  53.010  1.00  0.00           N  
ATOM    818  HN  PHE    50      41.160  42.890  53.840  1.00  0.00           H  
ATOM    819  CA  PHE    50      40.900  43.100  51.740  1.00  0.00           C  
ATOM    820  HA  PHE    50      41.320  42.320  51.120  1.00  0.00           H  
ATOM    821  CB  PHE    50      39.370  42.860  51.840  1.00  0.00           C  
ATOM    822  HB1 PHE    50      38.830  43.160  50.920  1.00  0.00           H  
ATOM    823  HB2 PHE    50      38.990  43.430  52.720  1.00  0.00           H  
ATOM    824  CG  PHE    50      38.910  41.390  51.960  1.00  0.00           C  
ATOM    825  CD1 PHE    50      37.510  41.140  52.050  1.00  0.00           C  
ATOM    826  HD1 PHE    50      36.870  42.010  51.990  1.00  0.00           H  
ATOM    827  CE1 PHE    50      36.960  39.850  52.040  1.00  0.00           C  
ATOM    828  HE1 PHE    50      35.890  39.820  51.880  1.00  0.00           H  
ATOM    829  CZ  PHE    50      37.890  38.770  52.150  1.00  0.00           C  
ATOM    830  HZ  PHE    50      37.480  37.770  52.130  1.00  0.00           H  
ATOM    831  CD2 PHE    50      39.780  40.320  52.040  1.00  0.00           C  
ATOM    832  HD2 PHE    50      40.840  40.490  51.970  1.00  0.00           H  
ATOM    833  CE2 PHE    50      39.290  39.000  52.250  1.00  0.00           C  
ATOM    834  HE2 PHE    50      39.900  38.120  52.380  1.00  0.00           H  
ATOM    835  C   PHE    50      41.110  44.500  51.040  1.00  0.00           C  
ATOM    836  O   PHE    50      41.380  44.610  49.820  1.00  0.00           O  
ATOM    837  N   VAL    51      41.030  45.590  51.870  1.00  0.00           N  
ATOM    838  HN  VAL    51      40.730  45.410  52.800  1.00  0.00           H  
ATOM    839  CA  VAL    51      41.360  46.980  51.460  1.00  0.00           C  
ATOM    840  HA  VAL    51      40.590  47.180  50.730  1.00  0.00           H  
ATOM    841  CB  VAL    51      41.300  47.930  52.700  1.00  0.00           C  
ATOM    842  HB  VAL    51      41.980  47.610  53.520  1.00  0.00           H  
ATOM    843  CG1 VAL    51      41.770  49.370  52.160  1.00  0.00           C  
ATOM    844 HG11 VAL    51      41.080  49.640  51.330  1.00  0.00           H  
ATOM    845 HG12 VAL    51      42.810  49.540  51.820  1.00  0.00           H  
ATOM    846 HG13 VAL    51      41.710  50.120  52.980  1.00  0.00           H  
ATOM    847  CG2 VAL    51      39.850  48.120  53.090  1.00  0.00           C  
ATOM    848 HG21 VAL    51      39.360  47.200  53.490  1.00  0.00           H  
ATOM    849 HG22 VAL    51      39.230  48.370  52.210  1.00  0.00           H  
ATOM    850 HG23 VAL    51      39.790  48.920  53.860  1.00  0.00           H  
ATOM    851  C   VAL    51      42.710  47.120  50.730  1.00  0.00           C  
ATOM    852  O   VAL    51      42.570  47.590  49.650  1.00  0.00           O  
ATOM    853  N   PRO    52      43.960  46.790  51.100  1.00  0.00           N  
ATOM    854  CD  PRO    52      44.360  46.490  52.470  1.00  0.00           C  
ATOM    855  HD1 PRO    52      43.630  45.770  52.890  1.00  0.00           H  
ATOM    856  HD2 PRO    52      44.220  47.420  53.060  1.00  0.00           H  
ATOM    857  CA  PRO    52      45.110  47.070  50.270  1.00  0.00           C  
ATOM    858  HA  PRO    52      45.110  48.070  49.870  1.00  0.00           H  
ATOM    859  CB  PRO    52      46.340  46.750  51.200  1.00  0.00           C  
ATOM    860  HB1 PRO    52      46.530  47.730  51.690  1.00  0.00           H  
ATOM    861  HB2 PRO    52      47.320  46.630  50.690  1.00  0.00           H  
ATOM    862  CG  PRO    52      45.770  45.940  52.330  1.00  0.00           C  
ATOM    863  HG1 PRO    52      45.650  44.850  52.110  1.00  0.00           H  
ATOM    864  HG2 PRO    52      46.370  46.040  53.260  1.00  0.00           H  
ATOM    865  C   PRO    52      45.060  46.260  48.990  1.00  0.00           C  
ATOM    866  O   PRO    52      45.420  46.780  47.980  1.00  0.00           O  
ATOM    867  N   VAL    53      44.730  44.960  49.080  1.00  0.00           N  
ATOM    868  HN  VAL    53      44.430  44.500  49.910  1.00  0.00           H  
ATOM    869  CA  VAL    53      44.760  44.050  47.960  1.00  0.00           C  
ATOM    870  HA  VAL    53      45.690  44.240  47.450  1.00  0.00           H  
ATOM    871  CB  VAL    53      44.830  42.590  48.340  1.00  0.00           C  
ATOM    872  HB  VAL    53      45.670  42.530  49.060  1.00  0.00           H  
ATOM    873  CG1 VAL    53      43.490  42.040  48.790  1.00  0.00           C  
ATOM    874 HG11 VAL    53      43.090  42.600  49.670  1.00  0.00           H  
ATOM    875 HG12 VAL    53      43.600  40.980  49.080  1.00  0.00           H  
ATOM    876 HG13 VAL    53      42.710  42.060  48.010  1.00  0.00           H  
ATOM    877  CG2 VAL    53      45.200  41.630  47.180  1.00  0.00           C  
ATOM    878 HG21 VAL    53      46.040  42.050  46.590  1.00  0.00           H  
ATOM    879 HG22 VAL    53      44.330  41.430  46.510  1.00  0.00           H  
ATOM    880 HG23 VAL    53      45.380  40.630  47.630  1.00  0.00           H  
ATOM    881  C   VAL    53      43.660  44.290  46.940  1.00  0.00           C  
ATOM    882  O   VAL    53      43.830  44.100  45.760  1.00  0.00           O  
ATOM    883  N   THR    54      42.570  44.960  47.380  1.00  0.00           N  
ATOM    884  HN  THR    54      42.430  45.100  48.350  1.00  0.00           H  
ATOM    885  CA  THR    54      41.630  45.480  46.480  1.00  0.00           C  
ATOM    886  HA  THR    54      41.340  44.640  45.860  1.00  0.00           H  
ATOM    887  CB  THR    54      40.350  46.020  47.150  1.00  0.00           C  
ATOM    888  HB  THR    54      40.600  46.670  48.020  1.00  0.00           H  
ATOM    889  OG1 THR    54      39.680  45.000  47.820  1.00  0.00           O  
ATOM    890  HG1 THR    54      40.310  44.750  48.500  1.00  0.00           H  
ATOM    891  CG2 THR    54      39.340  46.570  46.150  1.00  0.00           C  
ATOM    892 HG21 THR    54      38.440  47.010  46.630  1.00  0.00           H  
ATOM    893 HG22 THR    54      39.070  45.700  45.500  1.00  0.00           H  
ATOM    894 HG23 THR    54      39.730  47.320  45.430  1.00  0.00           H  
ATOM    895  C   THR    54      42.160  46.560  45.700  1.00  0.00           C  
ATOM    896  O   THR    54      42.060  46.610  44.470  1.00  0.00           O  
ATOM    897  N   LEU    55      42.780  47.540  46.420  1.00  0.00           N  
ATOM    898  HN  LEU    55      42.680  47.550  47.420  1.00  0.00           H  
ATOM    899  CA  LEU    55      43.310  48.770  45.810  1.00  0.00           C  
ATOM    900  HA  LEU    55      42.510  49.160  45.190  1.00  0.00           H  
ATOM    901  CB  LEU    55      43.510  49.810  46.900  1.00  0.00           C  
ATOM    902  HB1 LEU    55      44.170  50.610  46.500  1.00  0.00           H  
ATOM    903  HB2 LEU    55      44.010  49.300  47.760  1.00  0.00           H  
ATOM    904  CG  LEU    55      42.190  50.400  47.400  1.00  0.00           C  
ATOM    905  HG  LEU    55      41.620  49.530  47.780  1.00  0.00           H  
ATOM    906  CD1 LEU    55      42.360  51.260  48.670  1.00  0.00           C  
ATOM    907 HD11 LEU    55      43.150  52.010  48.430  1.00  0.00           H  
ATOM    908 HD12 LEU    55      42.630  50.470  49.400  1.00  0.00           H  
ATOM    909 HD13 LEU    55      41.470  51.910  48.810  1.00  0.00           H  
ATOM    910  CD2 LEU    55      41.390  51.120  46.330  1.00  0.00           C  
ATOM    911 HD21 LEU    55      42.000  51.940  45.900  1.00  0.00           H  
ATOM    912 HD22 LEU    55      40.480  51.580  46.790  1.00  0.00           H  
ATOM    913 HD23 LEU    55      41.080  50.340  45.610  1.00  0.00           H  
ATOM    914  C   LEU    55      44.450  48.560  44.800  1.00  0.00           C  
ATOM    915  O   LEU    55      44.410  49.010  43.670  1.00  0.00           O  
ATOM    916  N   CYS    56      45.380  47.610  45.190  1.00  0.00           N  
ATOM    917  HN  CYS    56      45.320  47.220  46.100  1.00  0.00           H  
ATOM    918  CA  CYS    56      46.350  47.100  44.230  1.00  0.00           C  
ATOM    919  HA  CYS    56      46.850  47.970  43.830  1.00  0.00           H  
ATOM    920  CB  CYS    56      47.350  46.110  44.870  1.00  0.00           C  
ATOM    921  HB1 CYS    56      48.230  45.890  44.230  1.00  0.00           H  
ATOM    922  HB2 CYS    56      46.890  45.160  45.240  1.00  0.00           H  
ATOM    923  SG  CYS    56      48.240  46.790  46.370  1.00  0.00           S  
ATOM    924  HG1 CYS    56      47.090  46.750  47.030  1.00  0.00           H  
ATOM    925  C   CYS    56      45.850  46.430  43.000  1.00  0.00           C  
ATOM    926  O   CYS    56      46.080  46.610  41.810  1.00  0.00           O  
ATOM    927  N   MET    57      44.860  45.530  43.200  1.00  0.00           N  
ATOM    928  HN  MET    57      44.510  45.300  44.100  1.00  0.00           H  
ATOM    929  CA  MET    57      44.070  44.860  42.140  1.00  0.00           C  
ATOM    930  HA  MET    57      44.780  44.390  41.480  1.00  0.00           H  
ATOM    931  CB  MET    57      43.140  43.760  42.720  1.00  0.00           C  
ATOM    932  HB1 MET    57      42.290  43.600  42.030  1.00  0.00           H  
ATOM    933  HB2 MET    57      42.660  44.190  43.630  1.00  0.00           H  
ATOM    934  CG  MET    57      43.940  42.520  42.960  1.00  0.00           C  
ATOM    935  HG1 MET    57      44.780  42.710  43.670  1.00  0.00           H  
ATOM    936  HG2 MET    57      44.240  42.160  41.960  1.00  0.00           H  
ATOM    937  SD  MET    57      42.890  41.210  43.680  1.00  0.00           S  
ATOM    938  CE  MET    57      44.070  39.850  43.810  1.00  0.00           C  
ATOM    939  HE1 MET    57      43.730  39.140  44.590  1.00  0.00           H  
ATOM    940  HE2 MET    57      44.990  40.260  44.290  1.00  0.00           H  
ATOM    941  HE3 MET    57      44.230  39.430  42.800  1.00  0.00           H  
ATOM    942  C   MET    57      43.250  45.870  41.330  1.00  0.00           C  
ATOM    943  O   MET    57      43.170  45.760  40.160  1.00  0.00           O  
ATOM    944  N   VAL    58      42.660  46.930  41.900  1.00  0.00           N  
ATOM    945  HN  VAL    58      42.840  47.040  42.880  1.00  0.00           H  
ATOM    946  CA  VAL    58      41.960  48.010  41.160  1.00  0.00           C  
ATOM    947  HA  VAL    58      41.400  47.600  40.340  1.00  0.00           H  
ATOM    948  CB  VAL    58      41.080  48.740  42.170  1.00  0.00           C  
ATOM    949  HB  VAL    58      41.250  48.360  43.210  1.00  0.00           H  
ATOM    950  CG1 VAL    58      41.360  50.280  42.220  1.00  0.00           C  
ATOM    951 HG11 VAL    58      41.170  50.640  41.180  1.00  0.00           H  
ATOM    952 HG12 VAL    58      42.420  50.490  42.450  1.00  0.00           H  
ATOM    953 HG13 VAL    58      40.810  50.890  42.970  1.00  0.00           H  
ATOM    954  CG2 VAL    58      39.720  48.200  41.810  1.00  0.00           C  
ATOM    955 HG21 VAL    58      39.710  47.090  41.930  1.00  0.00           H  
ATOM    956 HG22 VAL    58      39.420  48.340  40.750  1.00  0.00           H  
ATOM    957 HG23 VAL    58      38.960  48.640  42.490  1.00  0.00           H  
ATOM    958  C   VAL    58      42.810  48.820  40.270  1.00  0.00           C  
ATOM    959  O   VAL    58      42.410  49.170  39.160  1.00  0.00           O  
ATOM    960  N   VAL    59      44.060  48.990  40.720  1.00  0.00           N  
ATOM    961  HN  VAL    59      44.300  48.660  41.630  1.00  0.00           H  
ATOM    962  CA  VAL    59      45.070  49.670  39.850  1.00  0.00           C  
ATOM    963  HA  VAL    59      44.640  50.590  39.480  1.00  0.00           H  
ATOM    964  CB  VAL    59      46.260  50.140  40.730  1.00  0.00           C  
ATOM    965  HB  VAL    59      46.570  49.240  41.300  1.00  0.00           H  
ATOM    966  CG1 VAL    59      47.390  50.680  39.750  1.00  0.00           C  
ATOM    967 HG11 VAL    59      47.690  50.000  38.920  1.00  0.00           H  
ATOM    968 HG12 VAL    59      48.250  51.250  40.170  1.00  0.00           H  
ATOM    969 HG13 VAL    59      46.740  51.490  39.350  1.00  0.00           H  
ATOM    970  CG2 VAL    59      45.880  51.180  41.810  1.00  0.00           C  
ATOM    971 HG21 VAL    59      45.050  50.740  42.400  1.00  0.00           H  
ATOM    972 HG22 VAL    59      45.710  52.160  41.310  1.00  0.00           H  
ATOM    973 HG23 VAL    59      46.780  51.370  42.440  1.00  0.00           H  
ATOM    974  C   VAL    59      45.450  48.740  38.680  1.00  0.00           C  
ATOM    975  O   VAL    59      45.540  49.140  37.540  1.00  0.00           O  
ATOM    976  N   VAL    60      45.580  47.440  38.950  1.00  0.00           N  
ATOM    977  HN  VAL    60      45.470  47.130  39.890  1.00  0.00           H  
ATOM    978  CA  VAL    60      46.110  46.440  37.960  1.00  0.00           C  
ATOM    979  HA  VAL    60      47.010  46.840  37.520  1.00  0.00           H  
ATOM    980  CB  VAL    60      46.590  45.090  38.600  1.00  0.00           C  
ATOM    981  HB  VAL    60      45.800  44.780  39.320  1.00  0.00           H  
ATOM    982  CG1 VAL    60      46.780  43.980  37.520  1.00  0.00           C  
ATOM    983 HG11 VAL    60      45.850  43.670  36.990  1.00  0.00           H  
ATOM    984 HG12 VAL    60      47.310  43.170  38.060  1.00  0.00           H  
ATOM    985 HG13 VAL    60      47.550  44.320  36.790  1.00  0.00           H  
ATOM    986  CG2 VAL    60      47.890  45.420  39.420  1.00  0.00           C  
ATOM    987 HG21 VAL    60      47.730  46.350  40.000  1.00  0.00           H  
ATOM    988 HG22 VAL    60      48.800  45.420  38.780  1.00  0.00           H  
ATOM    989 HG23 VAL    60      48.010  44.670  40.220  1.00  0.00           H  
ATOM    990  C   VAL    60      45.050  46.310  36.910  1.00  0.00           C  
ATOM    991  O   VAL    60      45.360  46.370  35.760  1.00  0.00           O  
ATOM    992  N   VAL    61      43.770  46.200  37.250  1.00  0.00           N  
ATOM    993  HN  VAL    61      43.420  46.090  38.180  1.00  0.00           H  
ATOM    994  CA  VAL    61      42.800  45.830  36.260  1.00  0.00           C  
ATOM    995  HA  VAL    61      43.270  45.120  35.590  1.00  0.00           H  
ATOM    996  CB  VAL    61      41.490  45.250  36.900  1.00  0.00           C  
ATOM    997  HB  VAL    61      41.010  45.970  37.600  1.00  0.00           H  
ATOM    998  CG1 VAL    61      40.300  45.070  35.960  1.00  0.00           C  
ATOM    999 HG11 VAL    61      39.400  44.920  36.600  1.00  0.00           H  
ATOM   1000 HG12 VAL    61      40.600  44.150  35.410  1.00  0.00           H  
ATOM   1001 HG13 VAL    61      40.130  45.920  35.270  1.00  0.00           H  
ATOM   1002  CG2 VAL    61      41.820  43.950  37.660  1.00  0.00           C  
ATOM   1003 HG21 VAL    61      40.970  43.600  38.280  1.00  0.00           H  
ATOM   1004 HG22 VAL    61      42.720  44.140  38.280  1.00  0.00           H  
ATOM   1005 HG23 VAL    61      42.110  43.140  36.960  1.00  0.00           H  
ATOM   1006  C   VAL    61      42.440  47.050  35.360  1.00  0.00           C  
ATOM   1007  O   VAL    61      42.230  46.940  34.200  1.00  0.00           O  
ATOM   1008  N   ALA    62      42.500  48.220  35.940  1.00  0.00           N  
ATOM   1009  HN  ALA    62      42.560  48.320  36.930  1.00  0.00           H  
ATOM   1010  CA  ALA    62      42.360  49.510  35.190  1.00  0.00           C  
ATOM   1011  HA  ALA    62      41.450  49.560  34.600  1.00  0.00           H  
ATOM   1012  CB  ALA    62      42.200  50.540  36.350  1.00  0.00           C  
ATOM   1013  HB1 ALA    62      42.110  51.540  35.860  1.00  0.00           H  
ATOM   1014  HB2 ALA    62      43.050  50.590  37.060  1.00  0.00           H  
ATOM   1015  HB3 ALA    62      41.280  50.430  36.960  1.00  0.00           H  
ATOM   1016  C   ALA    62      43.590  49.750  34.260  1.00  0.00           C  
ATOM   1017  O   ALA    62      43.580  50.120  33.060  1.00  0.00           O  
ATOM   1018  N   THR    63      44.780  49.440  34.740  1.00  0.00           N  
ATOM   1019  HN  THR    63      44.780  49.200  35.710  1.00  0.00           H  
ATOM   1020  CA  THR    63      45.960  49.390  33.910  1.00  0.00           C  
ATOM   1021  HA  THR    63      46.150  50.320  33.400  1.00  0.00           H  
ATOM   1022  CB  THR    63      47.250  49.110  34.660  1.00  0.00           C  
ATOM   1023  HB  THR    63      47.360  48.040  34.950  1.00  0.00           H  
ATOM   1024  OG1 THR    63      47.480  49.890  35.760  1.00  0.00           O  
ATOM   1025  HG1 THR    63      46.750  49.600  36.310  1.00  0.00           H  
ATOM   1026  CG2 THR    63      48.460  49.320  33.790  1.00  0.00           C  
ATOM   1027 HG21 THR    63      48.530  50.390  33.520  1.00  0.00           H  
ATOM   1028 HG22 THR    63      48.420  48.780  32.820  1.00  0.00           H  
ATOM   1029 HG23 THR    63      49.310  48.900  34.370  1.00  0.00           H  
ATOM   1030  C   THR    63      45.900  48.400  32.820  1.00  0.00           C  
ATOM   1031  O   THR    63      46.080  48.690  31.670  1.00  0.00           O  
ATOM   1032  N   ILE    64      45.570  47.080  33.110  1.00  0.00           N  
ATOM   1033  HN  ILE    64      45.510  46.790  34.060  1.00  0.00           H  
ATOM   1034  CA  ILE    64      45.540  46.040  32.070  1.00  0.00           C  
ATOM   1035  HA  ILE    64      46.470  46.040  31.530  1.00  0.00           H  
ATOM   1036  CB  ILE    64      45.370  44.690  32.810  1.00  0.00           C  
ATOM   1037  HB  ILE    64      44.460  44.830  33.430  1.00  0.00           H  
ATOM   1038  CG2 ILE    64      45.020  43.510  31.830  1.00  0.00           C  
ATOM   1039 HG21 ILE    64      45.000  42.610  32.470  1.00  0.00           H  
ATOM   1040 HG22 ILE    64      45.670  43.310  30.950  1.00  0.00           H  
ATOM   1041 HG23 ILE    64      43.990  43.650  31.410  1.00  0.00           H  
ATOM   1042  CG1 ILE    64      46.580  44.300  33.710  1.00  0.00           C  
ATOM   1043 HG11 ILE    64      46.520  43.390  34.360  1.00  0.00           H  
ATOM   1044 HG12 ILE    64      46.790  45.180  34.360  1.00  0.00           H  
ATOM   1045  CD  ILE    64      47.880  43.970  32.860  1.00  0.00           C  
ATOM   1046  HD1 ILE    64      47.870  42.900  32.580  1.00  0.00           H  
ATOM   1047  HD2 ILE    64      48.820  44.210  33.420  1.00  0.00           H  
ATOM   1048  HD3 ILE    64      47.840  44.730  32.050  1.00  0.00           H  
ATOM   1049  C   ILE    64      44.570  46.190  30.940  1.00  0.00           C  
ATOM   1050  O   ILE    64      44.830  46.100  29.760  1.00  0.00           O  
ATOM   1051  N   LYS    65      43.340  46.650  31.380  1.00  0.00           N  
ATOM   1052  HN  LYS    65      43.020  46.670  32.320  1.00  0.00           H  
ATOM   1053  CA  LYS    65      42.330  47.100  30.430  1.00  0.00           C  
ATOM   1054  HA  LYS    65      42.190  46.320  29.690  1.00  0.00           H  
ATOM   1055  CB  LYS    65      41.040  47.490  31.140  1.00  0.00           C  
ATOM   1056  HB1 LYS    65      40.380  48.150  30.530  1.00  0.00           H  
ATOM   1057  HB2 LYS    65      41.370  47.990  32.080  1.00  0.00           H  
ATOM   1058  CG  LYS    65      40.200  46.200  31.610  1.00  0.00           C  
ATOM   1059  HG1 LYS    65      39.650  46.430  32.550  1.00  0.00           H  
ATOM   1060  HG2 LYS    65      40.990  45.460  31.850  1.00  0.00           H  
ATOM   1061  CD  LYS    65      39.250  45.630  30.540  1.00  0.00           C  
ATOM   1062  HD1 LYS    65      39.820  45.380  29.620  1.00  0.00           H  
ATOM   1063  HD2 LYS    65      38.560  46.460  30.290  1.00  0.00           H  
ATOM   1064  CE  LYS    65      38.410  44.400  30.980  1.00  0.00           C  
ATOM   1065  HE1 LYS    65      37.810  44.740  31.850  1.00  0.00           H  
ATOM   1066  HE2 LYS    65      39.180  43.680  31.340  1.00  0.00           H  
ATOM   1067  NZ  LYS    65      37.630  43.830  29.880  1.00  0.00           N  
ATOM   1068  HZ1 LYS    65      36.930  44.490  29.510  1.00  0.00           H  
ATOM   1069  HZ2 LYS    65      37.210  42.890  30.040  1.00  0.00           H  
ATOM   1070  HZ3 LYS    65      38.280  43.590  29.100  1.00  0.00           H  
ATOM   1071  C   LYS    65      42.640  48.330  29.570  1.00  0.00           C  
ATOM   1072  O   LYS    65      42.310  48.310  28.410  1.00  0.00           O  
ATOM   1073  N   SER    66      43.150  49.450  30.110  1.00  0.00           N  
ATOM   1074  HN  SER    66      43.400  49.450  31.070  1.00  0.00           H  
ATOM   1075  CA  SER    66      43.180  50.800  29.470  1.00  0.00           C  
ATOM   1076  HA  SER    66      42.340  50.690  28.810  1.00  0.00           H  
ATOM   1077  CB  SER    66      42.990  52.060  30.380  1.00  0.00           C  
ATOM   1078  HB1 SER    66      41.970  52.160  30.820  1.00  0.00           H  
ATOM   1079  HB2 SER    66      43.050  52.940  29.710  1.00  0.00           H  
ATOM   1080  OG  SER    66      44.020  52.080  31.340  1.00  0.00           O  
ATOM   1081  HG1 SER    66      43.940  51.250  31.820  1.00  0.00           H  
ATOM   1082  C   SER    66      44.520  51.030  28.660  1.00  0.00           C  
ATOM   1083  O   SER    66      44.490  51.510  27.540  1.00  0.00           O  
ATOM   1084  N   VAL    67      45.630  50.610  29.170  1.00  0.00           N  
ATOM   1085  HN  VAL    67      45.550  50.220  30.080  1.00  0.00           H  
ATOM   1086  CA  VAL    67      47.030  50.760  28.760  1.00  0.00           C  
ATOM   1087  HA  VAL    67      47.190  51.550  28.050  1.00  0.00           H  
ATOM   1088  CB  VAL    67      48.100  51.030  29.870  1.00  0.00           C  
ATOM   1089  HB  VAL    67      48.190  50.110  30.480  1.00  0.00           H  
ATOM   1090  CG1 VAL    67      49.410  51.480  29.260  1.00  0.00           C  
ATOM   1091 HG11 VAL    67      49.600  50.840  28.370  1.00  0.00           H  
ATOM   1092 HG12 VAL    67      50.160  51.300  30.060  1.00  0.00           H  
ATOM   1093 HG13 VAL    67      49.310  52.540  28.940  1.00  0.00           H  
ATOM   1094  CG2 VAL    67      47.470  52.070  30.810  1.00  0.00           C  
ATOM   1095 HG21 VAL    67      48.160  52.380  31.630  1.00  0.00           H  
ATOM   1096 HG22 VAL    67      46.520  51.780  31.310  1.00  0.00           H  
ATOM   1097 HG23 VAL    67      47.170  52.960  30.230  1.00  0.00           H  
ATOM   1098  C   VAL    67      47.430  49.440  28.060  1.00  0.00           C  
ATOM   1099  O   VAL    67      47.640  48.460  28.750  1.00  0.00           O  
ATOM   1100  N   SER    68      47.610  49.490  26.710  1.00  0.00           N  
ATOM   1101  HN  SER    68      47.530  50.310  26.160  1.00  0.00           H  
ATOM   1102  CA  SER    68      47.920  48.300  25.970  1.00  0.00           C  
ATOM   1103  HA  SER    68      47.120  47.590  26.150  1.00  0.00           H  
ATOM   1104  CB  SER    68      48.080  48.730  24.470  1.00  0.00           C  
ATOM   1105  HB1 SER    68      48.850  49.480  24.210  1.00  0.00           H  
ATOM   1106  HB2 SER    68      47.120  49.270  24.310  1.00  0.00           H  
ATOM   1107  OG  SER    68      48.070  47.590  23.620  1.00  0.00           O  
ATOM   1108  HG1 SER    68      48.440  47.820  22.770  1.00  0.00           H  
ATOM   1109  C   SER    68      49.190  47.590  26.350  1.00  0.00           C  
ATOM   1110  O   SER    68      49.240  46.360  26.440  1.00  0.00           O  
ATOM   1111  N   PHE    69      50.270  48.380  26.670  1.00  0.00           N  
ATOM   1112  HN  PHE    69      50.220  49.380  26.660  1.00  0.00           H  
ATOM   1113  CA  PHE    69      51.650  47.990  26.980  1.00  0.00           C  
ATOM   1114  HA  PHE    69      52.010  47.860  25.970  1.00  0.00           H  
ATOM   1115  CB  PHE    69      52.350  49.250  27.630  1.00  0.00           C  
ATOM   1116  HB1 PHE    69      51.720  49.480  28.520  1.00  0.00           H  
ATOM   1117  HB2 PHE    69      52.360  50.120  26.930  1.00  0.00           H  
ATOM   1118  CG  PHE    69      53.840  49.000  28.040  1.00  0.00           C  
ATOM   1119  CD1 PHE    69      54.740  49.000  27.000  1.00  0.00           C  
ATOM   1120  HD1 PHE    69      54.440  49.130  25.970  1.00  0.00           H  
ATOM   1121  CE1 PHE    69      56.090  48.560  27.180  1.00  0.00           C  
ATOM   1122  HE1 PHE    69      56.740  48.540  26.310  1.00  0.00           H  
ATOM   1123  CZ  PHE    69      56.540  48.390  28.540  1.00  0.00           C  
ATOM   1124  HZ  PHE    69      57.580  48.160  28.730  1.00  0.00           H  
ATOM   1125  CD2 PHE    69      54.360  48.780  29.330  1.00  0.00           C  
ATOM   1126  HD2 PHE    69      53.640  48.760  30.130  1.00  0.00           H  
ATOM   1127  CE2 PHE    69      55.690  48.510  29.650  1.00  0.00           C  
ATOM   1128  HE2 PHE    69      55.870  48.260  30.680  1.00  0.00           H  
ATOM   1129  C   PHE    69      51.910  46.730  27.840  1.00  0.00           C  
ATOM   1130  O   PHE    69      52.740  45.940  27.580  1.00  0.00           O  
ATOM   1131  N   TYR    70      51.090  46.520  28.860  1.00  0.00           N  
ATOM   1132  HN  TYR    70      50.420  47.250  28.990  1.00  0.00           H  
ATOM   1133  CA  TYR    70      51.320  45.520  29.870  1.00  0.00           C  
ATOM   1134  HA  TYR    70      52.390  45.410  29.930  1.00  0.00           H  
ATOM   1135  CB  TYR    70      50.810  45.880  31.300  1.00  0.00           C  
ATOM   1136  HB1 TYR    70      50.990  45.080  32.060  1.00  0.00           H  
ATOM   1137  HB2 TYR    70      49.720  46.010  31.190  1.00  0.00           H  
ATOM   1138  CG  TYR    70      51.490  47.110  31.820  1.00  0.00           C  
ATOM   1139  CD1 TYR    70      52.660  46.990  32.570  1.00  0.00           C  
ATOM   1140  HD1 TYR    70      52.960  46.010  32.910  1.00  0.00           H  
ATOM   1141  CE1 TYR    70      53.410  48.130  32.900  1.00  0.00           C  
ATOM   1142  HE1 TYR    70      54.320  48.070  33.480  1.00  0.00           H  
ATOM   1143  CZ  TYR    70      52.940  49.390  32.590  1.00  0.00           C  
ATOM   1144  OH  TYR    70      53.630  50.570  32.950  1.00  0.00           O  
ATOM   1145  HH  TYR    70      54.380  50.210  33.430  1.00  0.00           H  
ATOM   1146  CD2 TYR    70      51.060  48.400  31.430  1.00  0.00           C  
ATOM   1147  HD2 TYR    70      50.200  48.560  30.800  1.00  0.00           H  
ATOM   1148  CE2 TYR    70      51.700  49.570  31.940  1.00  0.00           C  
ATOM   1149  HE2 TYR    70      51.390  50.570  31.690  1.00  0.00           H  
ATOM   1150  C   TYR    70      50.830  44.180  29.380  1.00  0.00           C  
ATOM   1151  O   TYR    70      51.150  43.170  30.010  1.00  0.00           O  
ATOM   1152  N   THR    71      50.020  44.120  28.270  1.00  0.00           N  
ATOM   1153  HN  THR    71      49.720  44.970  27.860  1.00  0.00           H  
ATOM   1154  CA  THR    71      49.470  42.880  27.650  1.00  0.00           C  
ATOM   1155  HA  THR    71      49.730  41.970  28.160  1.00  0.00           H  
ATOM   1156  CB  THR    71      47.930  42.870  27.570  1.00  0.00           C  
ATOM   1157  HB  THR    71      47.520  42.990  28.600  1.00  0.00           H  
ATOM   1158  OG1 THR    71      47.560  41.580  27.080  1.00  0.00           O  
ATOM   1159  HG1 THR    71      48.070  40.920  27.550  1.00  0.00           H  
ATOM   1160  CG2 THR    71      47.170  43.810  26.700  1.00  0.00           C  
ATOM   1161 HG21 THR    71      47.380  44.880  26.910  1.00  0.00           H  
ATOM   1162 HG22 THR    71      46.060  43.720  26.710  1.00  0.00           H  
ATOM   1163 HG23 THR    71      47.390  43.710  25.610  1.00  0.00           H  
ATOM   1164  C   THR    71      50.050  42.600  26.250  1.00  0.00           C  
ATOM   1165  O   THR    71      50.330  41.470  25.940  1.00  0.00           O  
ATOM   1166  N   ARG    72      50.280  43.670  25.440  1.00  0.00           N  
ATOM   1167  HN  ARG    72      49.920  44.550  25.740  1.00  0.00           H  
ATOM   1168  CA  ARG    72      50.930  43.600  24.090  1.00  0.00           C  
ATOM   1169  HA  ARG    72      50.480  42.810  23.500  1.00  0.00           H  
ATOM   1170  CB  ARG    72      50.850  44.900  23.260  1.00  0.00           C  
ATOM   1171  HB1 ARG    72      49.840  45.250  23.590  1.00  0.00           H  
ATOM   1172  HB2 ARG    72      50.730  44.630  22.190  1.00  0.00           H  
ATOM   1173  CG  ARG    72      51.800  46.050  23.640  1.00  0.00           C  
ATOM   1174  HG1 ARG    72      51.800  46.180  24.750  1.00  0.00           H  
ATOM   1175  HG2 ARG    72      51.360  47.020  23.340  1.00  0.00           H  
ATOM   1176  CD  ARG    72      53.270  46.080  23.170  1.00  0.00           C  
ATOM   1177  HD1 ARG    72      53.320  45.980  22.060  1.00  0.00           H  
ATOM   1178  HD2 ARG    72      53.940  45.290  23.580  1.00  0.00           H  
ATOM   1179  NE  ARG    72      53.820  47.400  23.640  1.00  0.00           N  
ATOM   1180  HE  ARG    72      53.180  48.160  23.760  1.00  0.00           H  
ATOM   1181  CZ  ARG    72      55.020  47.840  23.250  1.00  0.00           C  
ATOM   1182  NH1 ARG    72      55.980  46.940  22.970  1.00  0.00           N  
ATOM   1183 HH11 ARG    72      55.930  46.090  23.490  1.00  0.00           H  
ATOM   1184 HH12 ARG    72      56.870  47.390  23.040  1.00  0.00           H  
ATOM   1185  NH2 ARG    72      55.400  49.080  23.280  1.00  0.00           N  
ATOM   1186 HH21 ARG    72      56.090  49.300  22.580  1.00  0.00           H  
ATOM   1187 HH22 ARG    72      54.730  49.790  23.480  1.00  0.00           H  
ATOM   1188  C   ARG    72      52.340  43.030  24.180  1.00  0.00           C  
ATOM   1189  O   ARG    72      53.130  43.250  25.120  1.00  0.00           O  
ATOM   1190  N   LYS    73      52.760  42.210  23.170  1.00  0.00           N  
ATOM   1191  HN  LYS    73      52.140  41.940  22.430  1.00  0.00           H  
ATOM   1192  CA  LYS    73      54.130  41.580  23.090  1.00  0.00           C  
ATOM   1193  HA  LYS    73      54.460  41.570  24.120  1.00  0.00           H  
ATOM   1194  CB  LYS    73      54.150  40.180  22.500  1.00  0.00           C  
ATOM   1195  HB1 LYS    73      55.150  39.950  22.090  1.00  0.00           H  
ATOM   1196  HB2 LYS    73      53.390  40.110  21.690  1.00  0.00           H  
ATOM   1197  CG  LYS    73      53.820  39.120  23.610  1.00  0.00           C  
ATOM   1198  HG1 LYS    73      54.620  39.300  24.360  1.00  0.00           H  
ATOM   1199  HG2 LYS    73      53.920  38.060  23.290  1.00  0.00           H  
ATOM   1200  CD  LYS    73      52.400  39.190  24.190  1.00  0.00           C  
ATOM   1201  HD1 LYS    73      51.750  39.410  23.320  1.00  0.00           H  
ATOM   1202  HD2 LYS    73      52.420  40.120  24.780  1.00  0.00           H  
ATOM   1203  CE  LYS    73      51.820  38.130  25.170  1.00  0.00           C  
ATOM   1204  HE1 LYS    73      51.710  37.110  24.760  1.00  0.00           H  
ATOM   1205  HE2 LYS    73      50.790  38.450  25.450  1.00  0.00           H  
ATOM   1206  NZ  LYS    73      52.630  37.990  26.370  1.00  0.00           N  
ATOM   1207  HZ1 LYS    73      53.530  37.520  26.150  1.00  0.00           H  
ATOM   1208  HZ2 LYS    73      52.090  37.420  27.050  1.00  0.00           H  
ATOM   1209  HZ3 LYS    73      52.730  38.900  26.880  1.00  0.00           H  
ATOM   1210  C   LYS    73      54.990  42.590  22.360  1.00  0.00           C  
ATOM   1211  O   LYS    73      54.570  43.420  21.490  1.00  0.00           O  
ATOM   1212  N   ASP    74      56.250  42.620  22.750  1.00  0.00           N  
ATOM   1213  HN  ASP    74      56.640  41.890  23.310  1.00  0.00           H  
ATOM   1214  CA  ASP    74      57.250  43.610  22.360  1.00  0.00           C  
ATOM   1215  HA  ASP    74      56.700  44.470  22.010  1.00  0.00           H  
ATOM   1216  CB  ASP    74      58.400  43.850  23.410  1.00  0.00           C  
ATOM   1217  HB1 ASP    74      59.200  44.560  23.130  1.00  0.00           H  
ATOM   1218  HB2 ASP    74      58.890  42.940  23.820  1.00  0.00           H  
ATOM   1219  CG  ASP    74      57.720  44.420  24.700  1.00  0.00           C  
ATOM   1220  OD1 ASP    74      56.570  44.930  24.710  1.00  0.00           O  
ATOM   1221  OD2 ASP    74      58.380  44.390  25.780  1.00  0.00           O  
ATOM   1222  C   ASP    74      57.860  43.130  21.070  1.00  0.00           C  
ATOM   1223  O   ASP    74      57.820  41.960  20.770  1.00  0.00           O  
ATOM   1224  N   GLY    75      58.510  44.030  20.340  1.00  0.00           N  
ATOM   1225  HN  GLY    75      58.520  45.000  20.570  1.00  0.00           H  
ATOM   1226  CA  GLY    75      59.240  43.650  19.110  1.00  0.00           C  
ATOM   1227  HA1 GLY    75      59.130  44.530  18.490  1.00  0.00           H  
ATOM   1228  HA2 GLY    75      58.870  42.750  18.650  1.00  0.00           H  
ATOM   1229  C   GLY    75      60.710  43.430  19.150  1.00  0.00           C  
ATOM   1230  O   GLY    75      61.360  43.050  18.150  1.00  0.00           O  
ATOM   1231  N   GLN    76      61.380  43.640  20.290  1.00  0.00           N  
ATOM   1232  HN  GLN    76      60.850  43.870  21.100  1.00  0.00           H  
ATOM   1233  CA  GLN    76      62.790  43.460  20.360  1.00  0.00           C  
ATOM   1234  HA  GLN    76      63.170  43.400  19.360  1.00  0.00           H  
ATOM   1235  CB  GLN    76      63.460  44.760  20.830  1.00  0.00           C  
ATOM   1236  HB1 GLN    76      64.490  44.620  21.220  1.00  0.00           H  
ATOM   1237  HB2 GLN    76      62.890  45.100  21.730  1.00  0.00           H  
ATOM   1238  CG  GLN    76      63.370  45.960  19.870  1.00  0.00           C  
ATOM   1239  HG1 GLN    76      63.690  46.900  20.370  1.00  0.00           H  
ATOM   1240  HG2 GLN    76      62.310  46.240  19.640  1.00  0.00           H  
ATOM   1241  CD  GLN    76      64.280  45.860  18.650  1.00  0.00           C  
ATOM   1242  OE1 GLN    76      65.380  45.310  18.760  1.00  0.00           O  
ATOM   1243  NE2 GLN    76      63.960  46.360  17.440  1.00  0.00           N  
ATOM   1244 HE21 GLN    76      64.640  46.580  16.740  1.00  0.00           H  
ATOM   1245 HE22 GLN    76      63.090  46.860  17.440  1.00  0.00           H  
ATOM   1246  C   GLN    76      63.220  42.280  21.150  1.00  0.00           C  
ATOM   1247  O   GLN    76      62.840  42.110  22.320  1.00  0.00           O  
ATOM   1248  N   LEU    77      64.040  41.360  20.510  1.00  0.00           N  
ATOM   1249  HN  LEU    77      64.530  41.570  19.670  1.00  0.00           H  
ATOM   1250  CA  LEU    77      64.230  39.940  21.050  1.00  0.00           C  
ATOM   1251  HA  LEU    77      63.510  39.750  21.840  1.00  0.00           H  
ATOM   1252  CB  LEU    77      64.340  39.020  19.770  1.00  0.00           C  
ATOM   1253  HB1 LEU    77      64.410  37.960  20.080  1.00  0.00           H  
ATOM   1254  HB2 LEU    77      65.280  39.220  19.200  1.00  0.00           H  
ATOM   1255  CG  LEU    77      63.150  39.120  18.750  1.00  0.00           C  
ATOM   1256  HG  LEU    77      62.980  40.210  18.640  1.00  0.00           H  
ATOM   1257  CD1 LEU    77      63.440  38.620  17.280  1.00  0.00           C  
ATOM   1258 HD11 LEU    77      64.410  39.080  17.000  1.00  0.00           H  
ATOM   1259 HD12 LEU    77      62.580  38.930  16.660  1.00  0.00           H  
ATOM   1260 HD13 LEU    77      63.490  37.520  17.300  1.00  0.00           H  
ATOM   1261  CD2 LEU    77      61.910  38.380  19.270  1.00  0.00           C  
ATOM   1262 HD21 LEU    77      61.210  38.180  18.430  1.00  0.00           H  
ATOM   1263 HD22 LEU    77      61.400  38.930  20.090  1.00  0.00           H  
ATOM   1264 HD23 LEU    77      62.270  37.370  19.590  1.00  0.00           H  
ATOM   1265  C   LEU    77      65.490  39.930  21.930  1.00  0.00           C  
ATOM   1266  O   LEU    77      66.150  38.910  22.110  1.00  0.00           O  
ATOM   1267  N   ILE    78      65.920  41.040  22.430  1.00  0.00           N  
ATOM   1268  HN  ILE    78      65.380  41.870  22.260  1.00  0.00           H  
ATOM   1269  CA  ILE    78      67.080  41.180  23.250  1.00  0.00           C  
ATOM   1270  HA  ILE    78      67.910  40.760  22.700  1.00  0.00           H  
ATOM   1271  CB  ILE    78      67.610  42.630  23.420  1.00  0.00           C  
ATOM   1272  HB  ILE    78      68.660  42.550  23.790  1.00  0.00           H  
ATOM   1273  CG2 ILE    78      67.520  43.270  22.060  1.00  0.00           C  
ATOM   1274 HG21 ILE    78      68.030  44.250  21.920  1.00  0.00           H  
ATOM   1275 HG22 ILE    78      66.470  43.550  21.810  1.00  0.00           H  
ATOM   1276 HG23 ILE    78      67.880  42.600  21.250  1.00  0.00           H  
ATOM   1277  CG1 ILE    78      66.900  43.580  24.520  1.00  0.00           C  
ATOM   1278 HG11 ILE    78      67.530  44.470  24.730  1.00  0.00           H  
ATOM   1279 HG12 ILE    78      66.870  43.140  25.540  1.00  0.00           H  
ATOM   1280  CD  ILE    78      65.510  43.990  24.140  1.00  0.00           C  
ATOM   1281  HD1 ILE    78      65.500  44.550  23.180  1.00  0.00           H  
ATOM   1282  HD2 ILE    78      65.080  44.780  24.790  1.00  0.00           H  
ATOM   1283  HD3 ILE    78      64.830  43.120  24.020  1.00  0.00           H  
ATOM   1284  C   ILE    78      67.030  40.460  24.600  1.00  0.00           C  
ATOM   1285  O   ILE    78      68.000  39.920  25.020  1.00  0.00           O  
ATOM   1286  N   TYR    79      65.840  40.540  25.260  1.00  0.00           N  
ATOM   1287  HN  TYR    79      65.100  41.020  24.790  1.00  0.00           H  
ATOM   1288  CA  TYR    79      65.590  39.820  26.510  1.00  0.00           C  
ATOM   1289  HA  TYR    79      66.530  39.720  27.020  1.00  0.00           H  
ATOM   1290  CB  TYR    79      64.590  40.670  27.460  1.00  0.00           C  
ATOM   1291  HB1 TYR    79      63.800  41.120  26.820  1.00  0.00           H  
ATOM   1292  HB2 TYR    79      65.110  41.520  27.960  1.00  0.00           H  
ATOM   1293  CG  TYR    79      63.990  39.970  28.600  1.00  0.00           C  
ATOM   1294  CD1 TYR    79      64.680  38.920  29.300  1.00  0.00           C  
ATOM   1295  HD1 TYR    79      65.750  38.790  29.280  1.00  0.00           H  
ATOM   1296  CE1 TYR    79      63.940  38.120  30.170  1.00  0.00           C  
ATOM   1297  HE1 TYR    79      64.400  37.370  30.800  1.00  0.00           H  
ATOM   1298  CZ  TYR    79      62.610  38.300  30.380  1.00  0.00           C  
ATOM   1299  OH  TYR    79      61.790  37.470  31.240  1.00  0.00           O  
ATOM   1300  HH  TYR    79      61.120  38.080  31.530  1.00  0.00           H  
ATOM   1301  CD2 TYR    79      62.680  40.260  28.930  1.00  0.00           C  
ATOM   1302  HD2 TYR    79      62.240  41.130  28.480  1.00  0.00           H  
ATOM   1303  CE2 TYR    79      61.990  39.480  29.860  1.00  0.00           C  
ATOM   1304  HE2 TYR    79      60.930  39.670  29.880  1.00  0.00           H  
ATOM   1305  C   TYR    79      65.230  38.340  26.340  1.00  0.00           C  
ATOM   1306  O   TYR    79      65.930  37.450  26.710  1.00  0.00           O  
ATOM   1307  N   THR    80      64.130  38.100  25.650  1.00  0.00           N  
ATOM   1308  HN  THR    80      63.560  38.870  25.400  1.00  0.00           H  
ATOM   1309  CA  THR    80      63.800  36.640  25.480  1.00  0.00           C  
ATOM   1310  HA  THR    80      64.710  36.060  25.570  1.00  0.00           H  
ATOM   1311  CB  THR    80      62.830  36.110  26.510  1.00  0.00           C  
ATOM   1312  HB  THR    80      63.290  36.140  27.520  1.00  0.00           H  
ATOM   1313  OG1 THR    80      62.610  34.710  26.240  1.00  0.00           O  
ATOM   1314  HG1 THR    80      62.380  34.290  27.080  1.00  0.00           H  
ATOM   1315  CG2 THR    80      61.520  36.860  26.600  1.00  0.00           C  
ATOM   1316 HG21 THR    80      61.070  36.530  27.560  1.00  0.00           H  
ATOM   1317 HG22 THR    80      60.810  36.490  25.830  1.00  0.00           H  
ATOM   1318 HG23 THR    80      61.610  37.970  26.640  1.00  0.00           H  
ATOM   1319  C   THR    80      63.270  36.440  24.020  1.00  0.00           C  
ATOM   1320  O   THR    80      62.160  36.870  23.710  1.00  0.00           O  
ATOM   1321  N   PRO    81      63.980  35.770  23.130  1.00  0.00           N  
ATOM   1322  CD  PRO    81      65.390  35.370  23.440  1.00  0.00           C  
ATOM   1323  HD1 PRO    81      65.390  34.740  24.350  1.00  0.00           H  
ATOM   1324  HD2 PRO    81      66.000  36.300  23.540  1.00  0.00           H  
ATOM   1325  CA  PRO    81      63.580  35.530  21.770  1.00  0.00           C  
ATOM   1326  HA  PRO    81      63.150  36.460  21.440  1.00  0.00           H  
ATOM   1327  CB  PRO    81      64.920  35.170  21.060  1.00  0.00           C  
ATOM   1328  HB1 PRO    81      65.440  36.110  20.780  1.00  0.00           H  
ATOM   1329  HB2 PRO    81      64.770  34.720  20.050  1.00  0.00           H  
ATOM   1330  CG  PRO    81      65.850  34.620  22.110  1.00  0.00           C  
ATOM   1331  HG1 PRO    81      65.480  33.600  22.290  1.00  0.00           H  
ATOM   1332  HG2 PRO    81      66.960  34.720  22.050  1.00  0.00           H  
ATOM   1333  C   PRO    81      62.530  34.420  21.460  1.00  0.00           C  
ATOM   1334  O   PRO    81      62.020  34.250  20.300  1.00  0.00           O  
ATOM   1335  N   PHE    82      62.180  33.630  22.510  1.00  0.00           N  
ATOM   1336  HN  PHE    82      62.680  33.800  23.350  1.00  0.00           H  
ATOM   1337  CA  PHE    82      61.260  32.500  22.490  1.00  0.00           C  
ATOM   1338  HA  PHE    82      61.710  31.860  21.750  1.00  0.00           H  
ATOM   1339  CB  PHE    82      61.160  31.830  23.940  1.00  0.00           C  
ATOM   1340  HB1 PHE    82      60.290  31.150  24.070  1.00  0.00           H  
ATOM   1341  HB2 PHE    82      61.080  32.540  24.790  1.00  0.00           H  
ATOM   1342  CG  PHE    82      62.360  30.920  24.130  1.00  0.00           C  
ATOM   1343  CD1 PHE    82      62.260  29.530  24.040  1.00  0.00           C  
ATOM   1344  HD1 PHE    82      61.380  29.020  23.670  1.00  0.00           H  
ATOM   1345  CE1 PHE    82      63.390  28.740  24.400  1.00  0.00           C  
ATOM   1346  HE1 PHE    82      63.260  27.670  24.280  1.00  0.00           H  
ATOM   1347  CZ  PHE    82      64.380  29.280  25.240  1.00  0.00           C  
ATOM   1348  HZ  PHE    82      65.190  28.680  25.620  1.00  0.00           H  
ATOM   1349  CD2 PHE    82      63.330  31.470  24.930  1.00  0.00           C  
ATOM   1350  HD2 PHE    82      63.480  32.510  25.160  1.00  0.00           H  
ATOM   1351  CE2 PHE    82      64.300  30.710  25.480  1.00  0.00           C  
ATOM   1352  HE2 PHE    82      65.050  31.030  26.200  1.00  0.00           H  
ATOM   1353  C   PHE    82      59.810  32.780  22.130  1.00  0.00           C  
ATOM   1354  O   PHE    82      59.260  33.840  22.390  1.00  0.00           O  
ATOM   1355  N   THR    83      59.190  31.770  21.490  1.00  0.00           N  
ATOM   1356  HN  THR    83      59.740  30.990  21.190  1.00  0.00           H  
ATOM   1357  CA  THR    83      57.790  31.940  21.110  1.00  0.00           C  
ATOM   1358  HA  THR    83      57.700  32.890  20.600  1.00  0.00           H  
ATOM   1359  CB  THR    83      57.280  30.850  20.110  1.00  0.00           C  
ATOM   1360  HB  THR    83      58.160  30.750  19.440  1.00  0.00           H  
ATOM   1361  OG1 THR    83      56.130  31.210  19.340  1.00  0.00           O  
ATOM   1362  HG1 THR    83      56.290  31.010  18.420  1.00  0.00           H  
ATOM   1363  CG2 THR    83      57.070  29.510  20.840  1.00  0.00           C  
ATOM   1364 HG21 THR    83      56.990  28.660  20.130  1.00  0.00           H  
ATOM   1365 HG22 THR    83      56.170  29.470  21.490  1.00  0.00           H  
ATOM   1366 HG23 THR    83      57.940  29.460  21.530  1.00  0.00           H  
ATOM   1367  C   THR    83      56.740  32.070  22.210  1.00  0.00           C  
ATOM   1368  O   THR    83      56.860  31.560  23.360  1.00  0.00           O  
ATOM   1369  N   GLU    84      55.700  32.800  21.860  1.00  0.00           N  
ATOM   1370  HN  GLU    84      55.690  33.430  21.090  1.00  0.00           H  
ATOM   1371  CA  GLU    84      54.560  33.060  22.690  1.00  0.00           C  
ATOM   1372  HA  GLU    84      54.580  32.460  23.580  1.00  0.00           H  
ATOM   1373  CB  GLU    84      54.540  34.510  23.310  1.00  0.00           C  
ATOM   1374  HB1 GLU    84      53.560  34.790  23.750  1.00  0.00           H  
ATOM   1375  HB2 GLU    84      54.710  35.190  22.450  1.00  0.00           H  
ATOM   1376  CG  GLU    84      55.510  34.600  24.490  1.00  0.00           C  
ATOM   1377  HG1 GLU    84      56.530  34.350  24.120  1.00  0.00           H  
ATOM   1378  HG2 GLU    84      55.180  33.840  25.230  1.00  0.00           H  
ATOM   1379  CD  GLU    84      55.560  36.030  25.120  1.00  0.00           C  
ATOM   1380  OE1 GLU    84      56.650  36.610  25.120  1.00  0.00           O  
ATOM   1381  OE2 GLU    84      54.570  36.310  25.800  1.00  0.00           O  
ATOM   1382  C   GLU    84      53.220  32.700  21.940  1.00  0.00           C  
ATOM   1383  O   GLU    84      52.120  33.000  22.410  1.00  0.00           O  
ATOM   1384  N   ASP    85      53.370  32.000  20.760  1.00  0.00           N  
ATOM   1385  HN  ASP    85      54.230  31.680  20.370  1.00  0.00           H  
ATOM   1386  CA  ASP    85      52.300  31.470  20.010  1.00  0.00           C  
ATOM   1387  HA  ASP    85      51.740  32.340  19.690  1.00  0.00           H  
ATOM   1388  CB  ASP    85      52.940  30.680  18.850  1.00  0.00           C  
ATOM   1389  HB1 ASP    85      53.680  29.920  19.200  1.00  0.00           H  
ATOM   1390  HB2 ASP    85      53.570  31.420  18.320  1.00  0.00           H  
ATOM   1391  CG  ASP    85      51.960  30.030  17.940  1.00  0.00           C  
ATOM   1392  OD1 ASP    85      52.370  29.270  17.030  1.00  0.00           O  
ATOM   1393  OD2 ASP    85      50.810  30.570  17.890  1.00  0.00           O  
ATOM   1394  C   ASP    85      51.470  30.540  20.870  1.00  0.00           C  
ATOM   1395  O   ASP    85      51.980  29.780  21.690  1.00  0.00           O  
ATOM   1396  N   THR    86      50.160  30.530  20.780  1.00  0.00           N  
ATOM   1397  HN  THR    86      49.710  31.070  20.080  1.00  0.00           H  
ATOM   1398  CA  THR    86      49.270  29.820  21.680  1.00  0.00           C  
ATOM   1399  HA  THR    86      49.900  29.510  22.500  1.00  0.00           H  
ATOM   1400  CB  THR    86      48.010  30.580  22.120  1.00  0.00           C  
ATOM   1401  HB  THR    86      47.290  29.930  22.660  1.00  0.00           H  
ATOM   1402  OG1 THR    86      47.250  31.170  21.010  1.00  0.00           O  
ATOM   1403  HG1 THR    86      46.980  30.510  20.370  1.00  0.00           H  
ATOM   1404  CG2 THR    86      48.380  31.670  23.090  1.00  0.00           C  
ATOM   1405 HG21 THR    86      48.800  32.580  22.610  1.00  0.00           H  
ATOM   1406 HG22 THR    86      49.220  31.260  23.690  1.00  0.00           H  
ATOM   1407 HG23 THR    86      47.540  31.810  23.800  1.00  0.00           H  
ATOM   1408  C   THR    86      48.920  28.490  21.020  1.00  0.00           C  
ATOM   1409  O   THR    86      48.350  27.610  21.650  1.00  0.00           O  
ATOM   1410  N   GLU    87      49.380  28.220  19.750  1.00  0.00           N  
ATOM   1411  HN  GLU    87      49.920  28.850  19.200  1.00  0.00           H  
ATOM   1412  CA  GLU    87      49.280  26.890  19.200  1.00  0.00           C  
ATOM   1413  HA  GLU    87      48.280  26.490  19.300  1.00  0.00           H  
ATOM   1414  CB  GLU    87      49.780  26.850  17.710  1.00  0.00           C  
ATOM   1415  HB1 GLU    87      49.950  25.840  17.280  1.00  0.00           H  
ATOM   1416  HB2 GLU    87      50.790  27.310  17.700  1.00  0.00           H  
ATOM   1417  CG  GLU    87      48.810  27.600  16.700  1.00  0.00           C  
ATOM   1418  HG1 GLU    87      49.430  28.420  16.280  1.00  0.00           H  
ATOM   1419  HG2 GLU    87      47.930  28.020  17.220  1.00  0.00           H  
ATOM   1420  CD  GLU    87      48.310  26.720  15.610  1.00  0.00           C  
ATOM   1421  OE1 GLU    87      48.390  27.100  14.380  1.00  0.00           O  
ATOM   1422  OE2 GLU    87      47.670  25.690  15.950  1.00  0.00           O  
ATOM   1423  C   GLU    87      50.080  25.910  20.010  1.00  0.00           C  
ATOM   1424  O   GLU    87      49.660  24.750  20.260  1.00  0.00           O  
ATOM   1425  N   THR    88      51.300  26.310  20.350  1.00  0.00           N  
ATOM   1426  HN  THR    88      51.620  27.210  20.080  1.00  0.00           H  
ATOM   1427  CA  THR    88      52.340  25.560  21.010  1.00  0.00           C  
ATOM   1428  HA  THR    88      52.150  24.520  20.810  1.00  0.00           H  
ATOM   1429  CB  THR    88      53.730  25.810  20.580  1.00  0.00           C  
ATOM   1430  HB  THR    88      53.780  25.570  19.500  1.00  0.00           H  
ATOM   1431  OG1 THR    88      54.660  25.090  21.390  1.00  0.00           O  
ATOM   1432  HG1 THR    88      54.300  24.200  21.360  1.00  0.00           H  
ATOM   1433  CG2 THR    88      54.170  27.320  20.770  1.00  0.00           C  
ATOM   1434 HG21 THR    88      53.780  27.940  19.930  1.00  0.00           H  
ATOM   1435 HG22 THR    88      55.230  27.570  20.950  1.00  0.00           H  
ATOM   1436 HG23 THR    88      53.650  27.770  21.640  1.00  0.00           H  
ATOM   1437  C   THR    88      52.210  25.700  22.510  1.00  0.00           C  
ATOM   1438  O   THR    88      52.090  26.770  23.140  1.00  0.00           O  
ATOM   1439  N   VAL    89      52.210  24.450  23.140  1.00  0.00           N  
ATOM   1440  HN  VAL    89      52.030  23.620  22.610  1.00  0.00           H  
ATOM   1441  CA  VAL    89      52.520  24.360  24.660  1.00  0.00           C  
ATOM   1442  HA  VAL    89      52.180  25.220  25.230  1.00  0.00           H  
ATOM   1443  CB  VAL    89      51.840  23.230  25.380  1.00  0.00           C  
ATOM   1444  HB  VAL    89      52.050  22.250  24.900  1.00  0.00           H  
ATOM   1445  CG1 VAL    89      52.100  23.170  26.900  1.00  0.00           C  
ATOM   1446 HG11 VAL    89      52.240  24.190  27.320  1.00  0.00           H  
ATOM   1447 HG12 VAL    89      53.060  22.640  27.080  1.00  0.00           H  
ATOM   1448 HG13 VAL    89      51.290  22.610  27.410  1.00  0.00           H  
ATOM   1449  CG2 VAL    89      50.350  23.490  25.230  1.00  0.00           C  
ATOM   1450 HG21 VAL    89      50.120  24.520  25.580  1.00  0.00           H  
ATOM   1451 HG22 VAL    89      49.750  22.730  25.770  1.00  0.00           H  
ATOM   1452 HG23 VAL    89      50.130  23.370  24.150  1.00  0.00           H  
ATOM   1453  C   VAL    89      53.990  24.320  24.930  1.00  0.00           C  
ATOM   1454  O   VAL    89      54.550  25.120  25.580  1.00  0.00           O  
ATOM   1455  N   GLY    90      54.680  23.290  24.350  1.00  0.00           N  
ATOM   1456  HN  GLY    90      54.150  22.750  23.700  1.00  0.00           H  
ATOM   1457  CA  GLY    90      56.030  22.890  24.520  1.00  0.00           C  
ATOM   1458  HA1 GLY    90      56.240  22.410  23.580  1.00  0.00           H  
ATOM   1459  HA2 GLY    90      56.270  22.170  25.280  1.00  0.00           H  
ATOM   1460  C   GLY    90      57.080  24.000  24.610  1.00  0.00           C  
ATOM   1461  O   GLY    90      57.950  23.960  25.470  1.00  0.00           O  
ATOM   1462  N   GLN    91      57.140  24.930  23.640  1.00  0.00           N  
ATOM   1463  HN  GLN    91      56.520  24.750  22.880  1.00  0.00           H  
ATOM   1464  CA  GLN    91      58.190  25.940  23.540  1.00  0.00           C  
ATOM   1465  HA  GLN    91      59.150  25.480  23.750  1.00  0.00           H  
ATOM   1466  CB  GLN    91      58.300  26.570  22.120  1.00  0.00           C  
ATOM   1467  HB1 GLN    91      59.180  27.250  22.020  1.00  0.00           H  
ATOM   1468  HB2 GLN    91      57.420  27.200  21.850  1.00  0.00           H  
ATOM   1469  CG  GLN    91      58.510  25.470  21.060  1.00  0.00           C  
ATOM   1470  HG1 GLN    91      58.680  25.810  20.020  1.00  0.00           H  
ATOM   1471  HG2 GLN    91      57.570  24.890  20.970  1.00  0.00           H  
ATOM   1472  CD  GLN    91      59.670  24.400  21.280  1.00  0.00           C  
ATOM   1473  OE1 GLN    91      60.880  24.680  21.390  1.00  0.00           O  
ATOM   1474  NE2 GLN    91      59.210  23.140  21.510  1.00  0.00           N  
ATOM   1475 HE21 GLN    91      59.860  22.400  21.690  1.00  0.00           H  
ATOM   1476 HE22 GLN    91      58.240  22.910  21.360  1.00  0.00           H  
ATOM   1477  C   GLN    91      58.060  27.030  24.630  1.00  0.00           C  
ATOM   1478  O   GLN    91      59.000  27.460  25.260  1.00  0.00           O  
ATOM   1479  N   ARG    92      56.710  27.310  24.930  1.00  0.00           N  
ATOM   1480  HN  ARG    92      55.990  26.740  24.550  1.00  0.00           H  
ATOM   1481  CA  ARG    92      56.360  28.230  26.000  1.00  0.00           C  
ATOM   1482  HA  ARG    92      56.870  29.150  25.730  1.00  0.00           H  
ATOM   1483  CB  ARG    92      54.840  28.560  26.060  1.00  0.00           C  
ATOM   1484  HB1 ARG    92      54.640  29.310  26.850  1.00  0.00           H  
ATOM   1485  HB2 ARG    92      54.310  27.620  26.300  1.00  0.00           H  
ATOM   1486  CG  ARG    92      54.330  29.300  24.770  1.00  0.00           C  
ATOM   1487  HG1 ARG    92      54.490  28.620  23.900  1.00  0.00           H  
ATOM   1488  HG2 ARG    92      55.080  30.120  24.750  1.00  0.00           H  
ATOM   1489  CD  ARG    92      52.940  29.900  24.980  1.00  0.00           C  
ATOM   1490  HD1 ARG    92      52.640  30.700  24.270  1.00  0.00           H  
ATOM   1491  HD2 ARG    92      52.750  30.280  26.010  1.00  0.00           H  
ATOM   1492  NE  ARG    92      51.920  28.840  24.820  1.00  0.00           N  
ATOM   1493  HE  ARG    92      52.000  28.170  24.080  1.00  0.00           H  
ATOM   1494  CZ  ARG    92      50.680  28.610  25.410  1.00  0.00           C  
ATOM   1495  NH1 ARG    92      49.860  27.770  24.850  1.00  0.00           N  
ATOM   1496 HH11 ARG    92      48.870  27.750  25.020  1.00  0.00           H  
ATOM   1497 HH12 ARG    92      50.220  27.340  24.020  1.00  0.00           H  
ATOM   1498  NH2 ARG    92      50.070  29.430  26.230  1.00  0.00           N  
ATOM   1499 HH21 ARG    92      50.280  30.400  26.160  1.00  0.00           H  
ATOM   1500 HH22 ARG    92      49.090  29.300  26.400  1.00  0.00           H  
ATOM   1501  C   ARG    92      56.810  27.790  27.300  1.00  0.00           C  
ATOM   1502  O   ARG    92      57.500  28.500  28.060  1.00  0.00           O  
ATOM   1503  N   ALA    93      56.530  26.530  27.540  1.00  0.00           N  
ATOM   1504  HN  ALA    93      55.950  26.050  26.880  1.00  0.00           H  
ATOM   1505  CA  ALA    93      56.840  25.790  28.680  1.00  0.00           C  
ATOM   1506  HA  ALA    93      56.500  26.340  29.540  1.00  0.00           H  
ATOM   1507  CB  ALA    93      55.930  24.500  28.600  1.00  0.00           C  
ATOM   1508  HB1 ALA    93      54.870  24.790  28.440  1.00  0.00           H  
ATOM   1509  HB2 ALA    93      56.020  23.930  29.550  1.00  0.00           H  
ATOM   1510  HB3 ALA    93      56.210  23.910  27.700  1.00  0.00           H  
ATOM   1511  C   ALA    93      58.330  25.500  28.790  1.00  0.00           C  
ATOM   1512  O   ALA    93      58.890  25.520  29.900  1.00  0.00           O  
ATOM   1513  N   LEU    94      59.100  25.340  27.650  1.00  0.00           N  
ATOM   1514  HN  LEU    94      58.580  25.180  26.810  1.00  0.00           H  
ATOM   1515  CA  LEU    94      60.570  25.190  27.640  1.00  0.00           C  
ATOM   1516  HA  LEU    94      60.860  24.430  28.350  1.00  0.00           H  
ATOM   1517  CB  LEU    94      61.050  24.780  26.260  1.00  0.00           C  
ATOM   1518  HB1 LEU    94      60.610  25.440  25.480  1.00  0.00           H  
ATOM   1519  HB2 LEU    94      60.580  23.800  26.070  1.00  0.00           H  
ATOM   1520  CG  LEU    94      62.540  24.690  25.910  1.00  0.00           C  
ATOM   1521  HG  LEU    94      63.030  25.690  25.930  1.00  0.00           H  
ATOM   1522  CD1 LEU    94      63.200  23.760  26.920  1.00  0.00           C  
ATOM   1523 HD11 LEU    94      63.120  24.140  27.960  1.00  0.00           H  
ATOM   1524 HD12 LEU    94      64.290  23.750  26.740  1.00  0.00           H  
ATOM   1525 HD13 LEU    94      62.780  22.740  26.810  1.00  0.00           H  
ATOM   1526  CD2 LEU    94      62.780  24.300  24.510  1.00  0.00           C  
ATOM   1527 HD21 LEU    94      62.520  25.150  23.840  1.00  0.00           H  
ATOM   1528 HD22 LEU    94      62.080  23.470  24.270  1.00  0.00           H  
ATOM   1529 HD23 LEU    94      63.820  23.920  24.490  1.00  0.00           H  
ATOM   1530  C   LEU    94      61.280  26.420  28.170  1.00  0.00           C  
ATOM   1531  O   LEU    94      62.240  26.370  28.980  1.00  0.00           O  
ATOM   1532  N   HSD    95      60.830  27.610  27.690  1.00  0.00           N  
ATOM   1533  HN  HSD    95      60.130  27.570  26.970  1.00  0.00           H  
ATOM   1534  CA  HSD    95      61.280  28.900  28.220  1.00  0.00           C  
ATOM   1535  HA  HSD    95      62.340  29.060  28.120  1.00  0.00           H  
ATOM   1536  CB  HSD    95      60.600  30.110  27.500  1.00  0.00           C  
ATOM   1537  HB1 HSD    95      59.520  29.910  27.620  1.00  0.00           H  
ATOM   1538  HB2 HSD    95      60.810  30.090  26.410  1.00  0.00           H  
ATOM   1539  ND1 HSD    95      60.000  32.560  27.630  1.00  0.00           N  
ATOM   1540  HD1 HSD    95      59.280  32.590  26.930  1.00  0.00           H  
ATOM   1541  CG  HSD    95      60.830  31.540  27.970  1.00  0.00           C  
ATOM   1542  CE1 HSD    95      60.550  33.710  28.080  1.00  0.00           C  
ATOM   1543  HE1 HSD    95      59.990  34.640  28.110  1.00  0.00           H  
ATOM   1544  NE2 HSD    95      61.700  33.510  28.700  1.00  0.00           N  
ATOM   1545  CD2 HSD    95      61.870  32.130  28.660  1.00  0.00           C  
ATOM   1546  HD2 HSD    95      62.770  31.700  29.070  1.00  0.00           H  
ATOM   1547  C   HSD    95      61.010  29.080  29.640  1.00  0.00           C  
ATOM   1548  O   HSD    95      61.800  29.480  30.470  1.00  0.00           O  
ATOM   1549  N   SER    96      59.770  28.730  30.000  1.00  0.00           N  
ATOM   1550  HN  SER    96      59.200  28.200  29.380  1.00  0.00           H  
ATOM   1551  CA  SER    96      59.190  28.900  31.360  1.00  0.00           C  
ATOM   1552  HA  SER    96      59.110  29.950  31.580  1.00  0.00           H  
ATOM   1553  CB  SER    96      57.760  28.250  31.470  1.00  0.00           C  
ATOM   1554  HB1 SER    96      57.350  28.550  32.450  1.00  0.00           H  
ATOM   1555  HB2 SER    96      57.740  27.140  31.340  1.00  0.00           H  
ATOM   1556  OG  SER    96      56.880  28.930  30.620  1.00  0.00           O  
ATOM   1557  HG1 SER    96      57.050  28.680  29.710  1.00  0.00           H  
ATOM   1558  C   SER    96      59.990  28.200  32.460  1.00  0.00           C  
ATOM   1559  O   SER    96      60.140  28.790  33.520  1.00  0.00           O  
ATOM   1560  N   ILE    97      60.400  26.930  32.280  1.00  0.00           N  
ATOM   1561  HN  ILE    97      60.330  26.440  31.420  1.00  0.00           H  
ATOM   1562  CA  ILE    97      61.120  26.110  33.240  1.00  0.00           C  
ATOM   1563  HA  ILE    97      60.640  26.290  34.200  1.00  0.00           H  
ATOM   1564  CB  ILE    97      61.060  24.590  32.980  1.00  0.00           C  
ATOM   1565  HB  ILE    97      60.000  24.290  32.840  1.00  0.00           H  
ATOM   1566  CG2 ILE    97      61.730  24.360  31.590  1.00  0.00           C  
ATOM   1567 HG21 ILE    97      62.790  24.680  31.690  1.00  0.00           H  
ATOM   1568 HG22 ILE    97      61.290  24.950  30.760  1.00  0.00           H  
ATOM   1569 HG23 ILE    97      61.820  23.300  31.250  1.00  0.00           H  
ATOM   1570  CG1 ILE    97      61.630  23.570  34.030  1.00  0.00           C  
ATOM   1571 HG11 ILE    97      62.730  23.660  33.980  1.00  0.00           H  
ATOM   1572 HG12 ILE    97      61.430  22.540  33.660  1.00  0.00           H  
ATOM   1573  CD  ILE    97      60.980  23.780  35.290  1.00  0.00           C  
ATOM   1574  HD1 ILE    97      59.870  23.850  35.310  1.00  0.00           H  
ATOM   1575  HD2 ILE    97      61.300  24.770  35.690  1.00  0.00           H  
ATOM   1576  HD3 ILE    97      61.210  22.960  36.000  1.00  0.00           H  
ATOM   1577  C   ILE    97      62.520  26.660  33.420  1.00  0.00           C  
ATOM   1578  O   ILE    97      62.900  26.710  34.560  1.00  0.00           O  
ATOM   1579  N   LEU    98      63.270  27.060  32.360  1.00  0.00           N  
ATOM   1580  HN  LEU    98      62.860  26.920  31.460  1.00  0.00           H  
ATOM   1581  CA  LEU    98      64.520  27.720  32.520  1.00  0.00           C  
ATOM   1582  HA  LEU    98      65.190  27.100  33.100  1.00  0.00           H  
ATOM   1583  CB  LEU    98      65.050  28.030  31.080  1.00  0.00           C  
ATOM   1584  HB1 LEU    98      64.300  28.570  30.460  1.00  0.00           H  
ATOM   1585  HB2 LEU    98      65.280  27.010  30.700  1.00  0.00           H  
ATOM   1586  CG  LEU    98      66.290  28.900  31.040  1.00  0.00           C  
ATOM   1587  HG  LEU    98      66.010  29.870  31.500  1.00  0.00           H  
ATOM   1588  CD1 LEU    98      67.420  28.160  31.810  1.00  0.00           C  
ATOM   1589 HD11 LEU    98      67.030  28.030  32.840  1.00  0.00           H  
ATOM   1590 HD12 LEU    98      68.310  28.780  32.080  1.00  0.00           H  
ATOM   1591 HD13 LEU    98      67.660  27.150  31.420  1.00  0.00           H  
ATOM   1592  CD2 LEU    98      66.680  29.080  29.560  1.00  0.00           C  
ATOM   1593 HD21 LEU    98      67.510  29.820  29.560  1.00  0.00           H  
ATOM   1594 HD22 LEU    98      65.830  29.420  28.940  1.00  0.00           H  
ATOM   1595 HD23 LEU    98      67.080  28.120  29.170  1.00  0.00           H  
ATOM   1596  C   LEU    98      64.370  29.090  33.350  1.00  0.00           C  
ATOM   1597  O   LEU    98      65.130  29.300  34.310  1.00  0.00           O  
ATOM   1598  N   ASN    99      63.300  29.850  33.060  1.00  0.00           N  
ATOM   1599  HN  ASN    99      62.750  29.660  32.250  1.00  0.00           H  
ATOM   1600  CA  ASN    99      63.020  31.140  33.650  1.00  0.00           C  
ATOM   1601  HA  ASN    99      63.920  31.720  33.540  1.00  0.00           H  
ATOM   1602  CB  ASN    99      62.000  31.950  32.810  1.00  0.00           C  
ATOM   1603  HB1 ASN    99      61.080  31.350  32.660  1.00  0.00           H  
ATOM   1604  HB2 ASN    99      62.520  32.020  31.830  1.00  0.00           H  
ATOM   1605  CG  ASN    99      61.510  33.400  33.300  1.00  0.00           C  
ATOM   1606  OD1 ASN    99      60.760  33.490  34.310  1.00  0.00           O  
ATOM   1607  ND2 ASN    99      61.960  34.430  32.570  1.00  0.00           N  
ATOM   1608 HD21 ASN    99      61.670  35.370  32.760  1.00  0.00           H  
ATOM   1609 HD22 ASN    99      62.370  34.160  31.700  1.00  0.00           H  
ATOM   1610  C   ASN    99      62.600  31.040  35.080  1.00  0.00           C  
ATOM   1611  O   ASN    99      63.130  31.780  35.920  1.00  0.00           O  
ATOM   1612  N   ALA   100      61.740  30.120  35.390  1.00  0.00           N  
ATOM   1613  HN  ALA   100      61.250  29.570  34.720  1.00  0.00           H  
ATOM   1614  CA  ALA   100      61.490  29.730  36.760  1.00  0.00           C  
ATOM   1615  HA  ALA   100      61.130  30.590  37.310  1.00  0.00           H  
ATOM   1616  CB  ALA   100      60.510  28.550  36.620  1.00  0.00           C  
ATOM   1617  HB1 ALA   100      60.930  27.670  36.090  1.00  0.00           H  
ATOM   1618  HB2 ALA   100      59.620  28.930  36.070  1.00  0.00           H  
ATOM   1619  HB3 ALA   100      60.050  28.280  37.590  1.00  0.00           H  
ATOM   1620  C   ALA   100      62.720  29.190  37.590  1.00  0.00           C  
ATOM   1621  O   ALA   100      62.980  29.660  38.690  1.00  0.00           O  
ATOM   1622  N   ALA   101      63.590  28.270  36.980  1.00  0.00           N  
ATOM   1623  HN  ALA   101      63.370  27.830  36.110  1.00  0.00           H  
ATOM   1624  CA  ALA   101      64.850  27.900  37.630  1.00  0.00           C  
ATOM   1625  HA  ALA   101      64.530  27.410  38.540  1.00  0.00           H  
ATOM   1626  CB  ALA   101      65.710  26.990  36.660  1.00  0.00           C  
ATOM   1627  HB1 ALA   101      65.860  27.440  35.660  1.00  0.00           H  
ATOM   1628  HB2 ALA   101      65.070  26.090  36.530  1.00  0.00           H  
ATOM   1629  HB3 ALA   101      66.700  26.680  37.050  1.00  0.00           H  
ATOM   1630  C   ALA   101      65.730  29.030  38.080  1.00  0.00           C  
ATOM   1631  O   ALA   101      66.150  29.130  39.260  1.00  0.00           O  
ATOM   1632  N   ILE   102      65.950  30.030  37.260  1.00  0.00           N  
ATOM   1633  HN  ILE   102      65.690  29.880  36.310  1.00  0.00           H  
ATOM   1634  CA  ILE   102      66.630  31.270  37.550  1.00  0.00           C  
ATOM   1635  HA  ILE   102      67.590  30.940  37.940  1.00  0.00           H  
ATOM   1636  CB  ILE   102      66.680  32.140  36.270  1.00  0.00           C  
ATOM   1637  HB  ILE   102      65.650  32.380  35.930  1.00  0.00           H  
ATOM   1638  CG2 ILE   102      67.290  33.580  36.610  1.00  0.00           C  
ATOM   1639 HG21 ILE   102      66.430  34.050  37.130  1.00  0.00           H  
ATOM   1640 HG22 ILE   102      67.470  34.220  35.720  1.00  0.00           H  
ATOM   1641 HG23 ILE   102      68.150  33.470  37.310  1.00  0.00           H  
ATOM   1642  CG1 ILE   102      67.500  31.570  35.050  1.00  0.00           C  
ATOM   1643 HG11 ILE   102      67.340  32.330  34.260  1.00  0.00           H  
ATOM   1644 HG12 ILE   102      67.110  30.560  34.770  1.00  0.00           H  
ATOM   1645  CD  ILE   102      68.970  31.370  35.290  1.00  0.00           C  
ATOM   1646  HD1 ILE   102      69.170  30.810  36.230  1.00  0.00           H  
ATOM   1647  HD2 ILE   102      69.540  32.330  35.330  1.00  0.00           H  
ATOM   1648  HD3 ILE   102      69.500  30.750  34.540  1.00  0.00           H  
ATOM   1649  C   ILE   102      65.950  32.010  38.660  1.00  0.00           C  
ATOM   1650  O   ILE   102      66.570  32.420  39.610  1.00  0.00           O  
ATOM   1651  N   MET   103      64.640  32.180  38.650  1.00  0.00           N  
ATOM   1652  HN  MET   103      64.130  31.930  37.830  1.00  0.00           H  
ATOM   1653  CA  MET   103      63.910  33.020  39.530  1.00  0.00           C  
ATOM   1654  HA  MET   103      64.410  33.970  39.570  1.00  0.00           H  
ATOM   1655  CB  MET   103      62.530  33.300  38.930  1.00  0.00           C  
ATOM   1656  HB1 MET   103      61.880  32.400  38.870  1.00  0.00           H  
ATOM   1657  HB2 MET   103      62.700  33.750  37.920  1.00  0.00           H  
ATOM   1658  CG  MET   103      61.570  34.300  39.670  1.00  0.00           C  
ATOM   1659  HG1 MET   103      61.400  33.750  40.620  1.00  0.00           H  
ATOM   1660  HG2 MET   103      60.570  34.200  39.200  1.00  0.00           H  
ATOM   1661  SD  MET   103      62.320  35.920  39.870  1.00  0.00           S  
ATOM   1662  CE  MET   103      60.720  36.570  40.380  1.00  0.00           C  
ATOM   1663  HE1 MET   103      60.210  35.900  41.110  1.00  0.00           H  
ATOM   1664  HE2 MET   103      60.030  36.790  39.550  1.00  0.00           H  
ATOM   1665  HE3 MET   103      60.880  37.560  40.840  1.00  0.00           H  
ATOM   1666  C   MET   103      63.860  32.390  40.950  1.00  0.00           C  
ATOM   1667  O   MET   103      64.030  33.050  41.990  1.00  0.00           O  
ATOM   1668  N   ILE   104      63.610  31.050  40.990  1.00  0.00           N  
ATOM   1669  HN  ILE   104      63.380  30.520  40.180  1.00  0.00           H  
ATOM   1670  CA  ILE   104      63.740  30.360  42.310  1.00  0.00           C  
ATOM   1671  HA  ILE   104      63.130  30.990  42.940  1.00  0.00           H  
ATOM   1672  CB  ILE   104      63.260  28.870  42.450  1.00  0.00           C  
ATOM   1673  HB  ILE   104      62.180  28.910  42.200  1.00  0.00           H  
ATOM   1674  CG2 ILE   104      63.960  28.020  41.430  1.00  0.00           C  
ATOM   1675 HG21 ILE   104      65.070  28.040  41.520  1.00  0.00           H  
ATOM   1676 HG22 ILE   104      63.840  28.260  40.350  1.00  0.00           H  
ATOM   1677 HG23 ILE   104      63.800  26.940  41.660  1.00  0.00           H  
ATOM   1678  CG1 ILE   104      63.330  28.350  43.920  1.00  0.00           C  
ATOM   1679 HG11 ILE   104      63.240  29.230  44.590  1.00  0.00           H  
ATOM   1680 HG12 ILE   104      64.340  27.910  44.040  1.00  0.00           H  
ATOM   1681  CD  ILE   104      62.410  27.200  44.310  1.00  0.00           C  
ATOM   1682  HD1 ILE   104      61.410  27.660  44.400  1.00  0.00           H  
ATOM   1683  HD2 ILE   104      62.670  26.730  45.290  1.00  0.00           H  
ATOM   1684  HD3 ILE   104      62.190  26.480  43.490  1.00  0.00           H  
ATOM   1685  C   ILE   104      65.200  30.450  42.910  1.00  0.00           C  
ATOM   1686  O   ILE   104      65.470  30.700  44.090  1.00  0.00           O  
ATOM   1687  N   SER   105      66.180  30.360  41.970  1.00  0.00           N  
ATOM   1688  HN  SER   105      66.030  30.280  40.990  1.00  0.00           H  
ATOM   1689  CA  SER   105      67.580  30.460  42.370  1.00  0.00           C  
ATOM   1690  HA  SER   105      67.740  29.630  43.050  1.00  0.00           H  
ATOM   1691  CB  SER   105      68.500  30.150  41.210  1.00  0.00           C  
ATOM   1692  HB1 SER   105      69.550  30.230  41.570  1.00  0.00           H  
ATOM   1693  HB2 SER   105      68.250  30.880  40.410  1.00  0.00           H  
ATOM   1694  OG  SER   105      68.270  28.830  40.770  1.00  0.00           O  
ATOM   1695  HG1 SER   105      67.440  28.740  40.310  1.00  0.00           H  
ATOM   1696  C   SER   105      68.010  31.740  42.960  1.00  0.00           C  
ATOM   1697  O   SER   105      68.710  31.850  43.990  1.00  0.00           O  
ATOM   1698  N   VAL   106      67.580  32.890  42.320  1.00  0.00           N  
ATOM   1699  HN  VAL   106      67.050  32.840  41.480  1.00  0.00           H  
ATOM   1700  CA  VAL   106      67.810  34.200  42.840  1.00  0.00           C  
ATOM   1701  HA  VAL   106      68.880  34.300  42.960  1.00  0.00           H  
ATOM   1702  CB  VAL   106      67.440  35.340  41.920  1.00  0.00           C  
ATOM   1703  HB  VAL   106      66.420  35.210  41.500  1.00  0.00           H  
ATOM   1704  CG1 VAL   106      67.600  36.730  42.640  1.00  0.00           C  
ATOM   1705 HG11 VAL   106      66.970  36.780  43.550  1.00  0.00           H  
ATOM   1706 HG12 VAL   106      67.490  37.570  41.930  1.00  0.00           H  
ATOM   1707 HG13 VAL   106      68.580  37.010  43.070  1.00  0.00           H  
ATOM   1708  CG2 VAL   106      68.300  35.370  40.610  1.00  0.00           C  
ATOM   1709 HG21 VAL   106      67.870  36.000  39.800  1.00  0.00           H  
ATOM   1710 HG22 VAL   106      68.260  34.360  40.150  1.00  0.00           H  
ATOM   1711 HG23 VAL   106      69.360  35.660  40.770  1.00  0.00           H  
ATOM   1712  C   VAL   106      67.170  34.350  44.170  1.00  0.00           C  
ATOM   1713  O   VAL   106      67.670  34.960  45.120  1.00  0.00           O  
ATOM   1714  N   ILE   107      65.830  33.970  44.250  1.00  0.00           N  
ATOM   1715  HN  ILE   107      65.180  33.680  43.550  1.00  0.00           H  
ATOM   1716  CA  ILE   107      65.050  34.220  45.520  1.00  0.00           C  
ATOM   1717  HA  ILE   107      65.240  35.260  45.760  1.00  0.00           H  
ATOM   1718  CB  ILE   107      63.570  33.980  45.300  1.00  0.00           C  
ATOM   1719  HB  ILE   107      63.500  33.230  44.490  1.00  0.00           H  
ATOM   1720  CG2 ILE   107      62.800  33.190  46.330  1.00  0.00           C  
ATOM   1721 HG21 ILE   107      63.260  32.240  46.670  1.00  0.00           H  
ATOM   1722 HG22 ILE   107      61.790  33.010  45.910  1.00  0.00           H  
ATOM   1723 HG23 ILE   107      62.670  33.840  47.230  1.00  0.00           H  
ATOM   1724  CG1 ILE   107      62.880  35.370  44.870  1.00  0.00           C  
ATOM   1725 HG11 ILE   107      63.030  36.140  45.650  1.00  0.00           H  
ATOM   1726 HG12 ILE   107      61.820  35.040  44.820  1.00  0.00           H  
ATOM   1727  CD  ILE   107      63.280  35.900  43.500  1.00  0.00           C  
ATOM   1728  HD1 ILE   107      64.340  36.230  43.430  1.00  0.00           H  
ATOM   1729  HD2 ILE   107      62.660  36.790  43.250  1.00  0.00           H  
ATOM   1730  HD3 ILE   107      63.180  35.160  42.680  1.00  0.00           H  
ATOM   1731  C   ILE   107      65.730  33.340  46.630  1.00  0.00           C  
ATOM   1732  O   ILE   107      66.000  33.840  47.720  1.00  0.00           O  
ATOM   1733  N   VAL   108      66.050  32.060  46.250  1.00  0.00           N  
ATOM   1734  HN  VAL   108      65.840  31.650  45.370  1.00  0.00           H  
ATOM   1735  CA  VAL   108      66.850  31.240  47.180  1.00  0.00           C  
ATOM   1736  HA  VAL   108      66.220  31.250  48.060  1.00  0.00           H  
ATOM   1737  CB  VAL   108      67.230  29.790  46.670  1.00  0.00           C  
ATOM   1738  HB  VAL   108      67.640  29.850  45.630  1.00  0.00           H  
ATOM   1739  CG1 VAL   108      68.350  29.210  47.600  1.00  0.00           C  
ATOM   1740 HG11 VAL   108      67.910  29.200  48.620  1.00  0.00           H  
ATOM   1741 HG12 VAL   108      69.320  29.720  47.400  1.00  0.00           H  
ATOM   1742 HG13 VAL   108      68.570  28.130  47.460  1.00  0.00           H  
ATOM   1743  CG2 VAL   108      65.920  28.960  46.710  1.00  0.00           C  
ATOM   1744 HG21 VAL   108      66.170  27.980  46.260  1.00  0.00           H  
ATOM   1745 HG22 VAL   108      65.190  29.550  46.120  1.00  0.00           H  
ATOM   1746 HG23 VAL   108      65.610  28.740  47.750  1.00  0.00           H  
ATOM   1747  C   VAL   108      68.160  31.880  47.700  1.00  0.00           C  
ATOM   1748  O   VAL   108      68.420  31.980  48.900  1.00  0.00           O  
ATOM   1749  N   VAL   109      69.010  32.440  46.780  1.00  0.00           N  
ATOM   1750  HN  VAL   109      68.700  32.460  45.830  1.00  0.00           H  
ATOM   1751  CA  VAL   109      70.310  33.200  47.110  1.00  0.00           C  
ATOM   1752  HA  VAL   109      70.960  32.640  47.760  1.00  0.00           H  
ATOM   1753  CB  VAL   109      71.200  33.380  45.840  1.00  0.00           C  
ATOM   1754  HB  VAL   109      70.520  33.660  45.010  1.00  0.00           H  
ATOM   1755  CG1 VAL   109      72.300  34.460  45.970  1.00  0.00           C  
ATOM   1756 HG11 VAL   109      73.020  34.440  45.120  1.00  0.00           H  
ATOM   1757 HG12 VAL   109      72.860  34.290  46.920  1.00  0.00           H  
ATOM   1758 HG13 VAL   109      71.830  35.460  45.930  1.00  0.00           H  
ATOM   1759  CG2 VAL   109      71.710  32.000  45.400  1.00  0.00           C  
ATOM   1760 HG21 VAL   109      72.530  32.070  44.660  1.00  0.00           H  
ATOM   1761 HG22 VAL   109      70.850  31.420  44.990  1.00  0.00           H  
ATOM   1762 HG23 VAL   109      72.140  31.490  46.290  1.00  0.00           H  
ATOM   1763  C   VAL   109      70.060  34.460  47.990  1.00  0.00           C  
ATOM   1764  O   VAL   109      70.670  34.640  49.050  1.00  0.00           O  
ATOM   1765  N   MET   110      69.020  35.280  47.630  1.00  0.00           N  
ATOM   1766  HN  MET   110      68.610  35.210  46.730  1.00  0.00           H  
ATOM   1767  CA  MET   110      68.580  36.370  48.460  1.00  0.00           C  
ATOM   1768  HA  MET   110      69.420  37.030  48.610  1.00  0.00           H  
ATOM   1769  CB  MET   110      67.500  37.240  47.780  1.00  0.00           C  
ATOM   1770  HB1 MET   110      66.930  37.860  48.500  1.00  0.00           H  
ATOM   1771  HB2 MET   110      66.740  36.570  47.320  1.00  0.00           H  
ATOM   1772  CG  MET   110      68.100  38.020  46.610  1.00  0.00           C  
ATOM   1773  HG1 MET   110      67.250  38.620  46.220  1.00  0.00           H  
ATOM   1774  HG2 MET   110      68.440  37.400  45.750  1.00  0.00           H  
ATOM   1775  SD  MET   110      69.430  39.160  47.110  1.00  0.00           S  
ATOM   1776  CE  MET   110      70.830  38.140  46.380  1.00  0.00           C  
ATOM   1777  HE1 MET   110      71.070  37.220  46.960  1.00  0.00           H  
ATOM   1778  HE2 MET   110      71.790  38.660  46.170  1.00  0.00           H  
ATOM   1779  HE3 MET   110      70.570  37.740  45.380  1.00  0.00           H  
ATOM   1780  C   MET   110      68.030  35.930  49.810  1.00  0.00           C  
ATOM   1781  O   MET   110      68.290  36.530  50.890  1.00  0.00           O  
ATOM   1782  N   THR   111      67.300  34.820  49.890  1.00  0.00           N  
ATOM   1783  HN  THR   111      67.000  34.400  49.040  1.00  0.00           H  
ATOM   1784  CA  THR   111      66.860  34.280  51.140  1.00  0.00           C  
ATOM   1785  HA  THR   111      66.220  35.020  51.610  1.00  0.00           H  
ATOM   1786  CB  THR   111      65.910  32.980  51.060  1.00  0.00           C  
ATOM   1787  HB  THR   111      66.540  32.150  50.680  1.00  0.00           H  
ATOM   1788  OG1 THR   111      64.900  33.190  50.090  1.00  0.00           O  
ATOM   1789  HG1 THR   111      65.290  33.610  49.320  1.00  0.00           H  
ATOM   1790  CG2 THR   111      65.270  32.580  52.390  1.00  0.00           C  
ATOM   1791 HG21 THR   111      64.810  31.570  52.430  1.00  0.00           H  
ATOM   1792 HG22 THR   111      64.500  33.370  52.550  1.00  0.00           H  
ATOM   1793 HG23 THR   111      65.980  32.690  53.240  1.00  0.00           H  
ATOM   1794  C   THR   111      68.000  33.940  52.140  1.00  0.00           C  
ATOM   1795  O   THR   111      68.110  34.310  53.280  1.00  0.00           O  
ATOM   1796  N   ILE   112      68.970  33.220  51.560  1.00  0.00           N  
ATOM   1797  HN  ILE   112      68.860  32.890  50.630  1.00  0.00           H  
ATOM   1798  CA  ILE   112      70.240  32.860  52.170  1.00  0.00           C  
ATOM   1799  HA  ILE   112      69.980  32.250  53.020  1.00  0.00           H  
ATOM   1800  CB  ILE   112      71.010  31.940  51.310  1.00  0.00           C  
ATOM   1801  HB  ILE   112      71.210  32.340  50.290  1.00  0.00           H  
ATOM   1802  CG2 ILE   112      72.520  31.780  51.760  1.00  0.00           C  
ATOM   1803 HG21 ILE   112      73.200  32.670  51.800  1.00  0.00           H  
ATOM   1804 HG22 ILE   112      72.990  30.990  51.140  1.00  0.00           H  
ATOM   1805 HG23 ILE   112      72.510  31.290  52.760  1.00  0.00           H  
ATOM   1806  CG1 ILE   112      70.300  30.520  51.360  1.00  0.00           C  
ATOM   1807 HG11 ILE   112      69.190  30.610  51.310  1.00  0.00           H  
ATOM   1808 HG12 ILE   112      70.600  30.090  52.340  1.00  0.00           H  
ATOM   1809  CD  ILE   112      70.810  29.560  50.310  1.00  0.00           C  
ATOM   1810  HD1 ILE   112      70.720  30.050  49.310  1.00  0.00           H  
ATOM   1811  HD2 ILE   112      70.060  28.740  50.320  1.00  0.00           H  
ATOM   1812  HD3 ILE   112      71.850  29.220  50.540  1.00  0.00           H  
ATOM   1813  C   ILE   112      71.140  33.990  52.680  1.00  0.00           C  
ATOM   1814  O   ILE   112      71.610  33.930  53.830  1.00  0.00           O  
ATOM   1815  N   LEU   113      71.270  35.100  51.930  1.00  0.00           N  
ATOM   1816  HN  LEU   113      70.820  35.180  51.050  1.00  0.00           H  
ATOM   1817  CA  LEU   113      71.790  36.270  52.430  1.00  0.00           C  
ATOM   1818  HA  LEU   113      72.720  36.010  52.920  1.00  0.00           H  
ATOM   1819  CB  LEU   113      72.140  37.160  51.250  1.00  0.00           C  
ATOM   1820  HB1 LEU   113      71.240  37.380  50.630  1.00  0.00           H  
ATOM   1821  HB2 LEU   113      72.750  36.650  50.460  1.00  0.00           H  
ATOM   1822  CG  LEU   113      72.600  38.640  51.590  1.00  0.00           C  
ATOM   1823  HG  LEU   113      71.770  39.160  52.110  1.00  0.00           H  
ATOM   1824  CD1 LEU   113      73.910  38.850  52.360  1.00  0.00           C  
ATOM   1825 HD11 LEU   113      73.830  38.560  53.430  1.00  0.00           H  
ATOM   1826 HD12 LEU   113      74.190  39.920  52.230  1.00  0.00           H  
ATOM   1827 HD13 LEU   113      74.710  38.200  51.930  1.00  0.00           H  
ATOM   1828  CD2 LEU   113      72.710  39.430  50.290  1.00  0.00           C  
ATOM   1829 HD21 LEU   113      72.920  40.520  50.410  1.00  0.00           H  
ATOM   1830 HD22 LEU   113      71.760  39.420  49.720  1.00  0.00           H  
ATOM   1831 HD23 LEU   113      73.540  39.020  49.680  1.00  0.00           H  
ATOM   1832  C   LEU   113      71.040  36.970  53.480  1.00  0.00           C  
ATOM   1833  O   LEU   113      71.630  37.410  54.440  1.00  0.00           O  
ATOM   1834  N   LEU   114      69.710  37.130  53.290  1.00  0.00           N  
ATOM   1835  HN  LEU   114      69.260  36.710  52.500  1.00  0.00           H  
ATOM   1836  CA  LEU   114      68.770  37.820  54.300  1.00  0.00           C  
ATOM   1837  HA  LEU   114      69.060  38.850  54.470  1.00  0.00           H  
ATOM   1838  CB  LEU   114      67.260  37.750  53.710  1.00  0.00           C  
ATOM   1839  HB1 LEU   114      66.960  36.690  53.610  1.00  0.00           H  
ATOM   1840  HB2 LEU   114      67.080  38.210  52.720  1.00  0.00           H  
ATOM   1841  CG  LEU   114      66.170  38.400  54.530  1.00  0.00           C  
ATOM   1842  HG  LEU   114      66.020  37.740  55.410  1.00  0.00           H  
ATOM   1843  CD1 LEU   114      66.490  39.860  54.970  1.00  0.00           C  
ATOM   1844 HD11 LEU   114      67.460  39.710  55.490  1.00  0.00           H  
ATOM   1845 HD12 LEU   114      65.660  40.230  55.610  1.00  0.00           H  
ATOM   1846 HD13 LEU   114      66.590  40.600  54.150  1.00  0.00           H  
ATOM   1847  CD2 LEU   114      64.890  38.480  53.630  1.00  0.00           C  
ATOM   1848 HD21 LEU   114      65.070  39.190  52.780  1.00  0.00           H  
ATOM   1849 HD22 LEU   114      63.990  38.670  54.250  1.00  0.00           H  
ATOM   1850 HD23 LEU   114      64.720  37.560  53.030  1.00  0.00           H  
ATOM   1851  C   LEU   114      68.820  37.100  55.660  1.00  0.00           C  
ATOM   1852  O   LEU   114      68.950  37.800  56.640  1.00  0.00           O  
ATOM   1853  N   VAL   115      68.770  35.750  55.740  1.00  0.00           N  
ATOM   1854  HN  VAL   115      68.460  35.210  54.950  1.00  0.00           H  
ATOM   1855  CA  VAL   115      68.960  34.950  57.020  1.00  0.00           C  
ATOM   1856  HA  VAL   115      68.150  35.310  57.630  1.00  0.00           H  
ATOM   1857  CB  VAL   115      68.900  33.480  56.770  1.00  0.00           C  
ATOM   1858  HB  VAL   115      69.660  33.280  55.980  1.00  0.00           H  
ATOM   1859  CG1 VAL   115      69.270  32.780  58.120  1.00  0.00           C  
ATOM   1860 HG11 VAL   115      68.740  33.230  58.980  1.00  0.00           H  
ATOM   1861 HG12 VAL   115      70.360  32.950  58.250  1.00  0.00           H  
ATOM   1862 HG13 VAL   115      69.160  31.670  58.070  1.00  0.00           H  
ATOM   1863  CG2 VAL   115      67.480  33.060  56.240  1.00  0.00           C  
ATOM   1864 HG21 VAL   115      66.710  33.320  57.000  1.00  0.00           H  
ATOM   1865 HG22 VAL   115      67.520  31.960  56.080  1.00  0.00           H  
ATOM   1866 HG23 VAL   115      67.180  33.750  55.430  1.00  0.00           H  
ATOM   1867  C   VAL   115      70.330  35.400  57.640  1.00  0.00           C  
ATOM   1868  O   VAL   115      70.360  35.760  58.810  1.00  0.00           O  
ATOM   1869  N   VAL   116      71.440  35.570  56.820  1.00  0.00           N  
ATOM   1870  HN  VAL   116      71.420  35.370  55.850  1.00  0.00           H  
ATOM   1871  CA  VAL   116      72.650  36.100  57.420  1.00  0.00           C  
ATOM   1872  HA  VAL   116      72.830  35.480  58.290  1.00  0.00           H  
ATOM   1873  CB  VAL   116      73.870  35.960  56.440  1.00  0.00           C  
ATOM   1874  HB  VAL   116      73.750  36.710  55.630  1.00  0.00           H  
ATOM   1875  CG1 VAL   116      75.150  36.420  57.240  1.00  0.00           C  
ATOM   1876 HG11 VAL   116      75.130  37.520  57.380  1.00  0.00           H  
ATOM   1877 HG12 VAL   116      75.960  36.260  56.490  1.00  0.00           H  
ATOM   1878 HG13 VAL   116      75.390  35.880  58.180  1.00  0.00           H  
ATOM   1879  CG2 VAL   116      74.070  34.490  56.050  1.00  0.00           C  
ATOM   1880 HG21 VAL   116      73.300  34.090  55.370  1.00  0.00           H  
ATOM   1881 HG22 VAL   116      74.260  33.900  56.980  1.00  0.00           H  
ATOM   1882 HG23 VAL   116      75.040  34.410  55.510  1.00  0.00           H  
ATOM   1883  C   VAL   116      72.510  37.590  57.870  1.00  0.00           C  
ATOM   1884  O   VAL   116      73.120  38.010  58.840  1.00  0.00           O  
ATOM   1885  N   LEU   117      71.740  38.440  57.270  1.00  0.00           N  
ATOM   1886  HN  LEU   117      71.290  38.140  56.430  1.00  0.00           H  
ATOM   1887  CA  LEU   117      71.490  39.800  57.690  1.00  0.00           C  
ATOM   1888  HA  LEU   117      72.450  40.270  57.900  1.00  0.00           H  
ATOM   1889  CB  LEU   117      70.830  40.700  56.570  1.00  0.00           C  
ATOM   1890  HB1 LEU   117      70.850  41.730  56.980  1.00  0.00           H  
ATOM   1891  HB2 LEU   117      69.770  40.470  56.310  1.00  0.00           H  
ATOM   1892  CG  LEU   117      71.540  40.740  55.220  1.00  0.00           C  
ATOM   1893  HG  LEU   117      71.720  39.710  54.850  1.00  0.00           H  
ATOM   1894  CD1 LEU   117      70.620  41.470  54.210  1.00  0.00           C  
ATOM   1895 HD11 LEU   117      71.190  41.710  53.290  1.00  0.00           H  
ATOM   1896 HD12 LEU   117      70.230  42.400  54.680  1.00  0.00           H  
ATOM   1897 HD13 LEU   117      69.770  40.830  53.900  1.00  0.00           H  
ATOM   1898  CD2 LEU   117      72.970  41.310  55.250  1.00  0.00           C  
ATOM   1899 HD21 LEU   117      73.380  41.150  54.230  1.00  0.00           H  
ATOM   1900 HD22 LEU   117      73.630  40.850  56.010  1.00  0.00           H  
ATOM   1901 HD23 LEU   117      73.010  42.390  55.530  1.00  0.00           H  
ATOM   1902  C   LEU   117      70.690  39.920  59.080  1.00  0.00           C  
ATOM   1903  O   LEU   117      70.880  40.830  59.920  1.00  0.00           O  
ATOM   1904  N   TYR   118      69.880  38.830  59.370  1.00  0.00           N  
ATOM   1905  HN  TYR   118      69.760  38.160  58.650  1.00  0.00           H  
ATOM   1906  CA  TYR   118      69.210  38.630  60.590  1.00  0.00           C  
ATOM   1907  HA  TYR   118      68.900  39.560  61.040  1.00  0.00           H  
ATOM   1908  CB  TYR   118      68.040  37.660  60.520  1.00  0.00           C  
ATOM   1909  HB1 TYR   118      67.770  37.350  61.550  1.00  0.00           H  
ATOM   1910  HB2 TYR   118      68.240  36.880  59.760  1.00  0.00           H  
ATOM   1911  CG  TYR   118      66.880  38.400  59.920  1.00  0.00           C  
ATOM   1912  CD1 TYR   118      65.790  37.560  59.720  1.00  0.00           C  
ATOM   1913  HD1 TYR   118      65.740  36.520  60.010  1.00  0.00           H  
ATOM   1914  CE1 TYR   118      64.670  38.070  59.060  1.00  0.00           C  
ATOM   1915  HE1 TYR   118      63.800  37.460  58.880  1.00  0.00           H  
ATOM   1916  CZ  TYR   118      64.520  39.440  58.650  1.00  0.00           C  
ATOM   1917  OH  TYR   118      63.400  39.910  57.930  1.00  0.00           O  
ATOM   1918  HH  TYR   118      62.850  39.130  58.030  1.00  0.00           H  
ATOM   1919  CD2 TYR   118      66.750  39.800  59.600  1.00  0.00           C  
ATOM   1920  HD2 TYR   118      67.550  40.480  59.830  1.00  0.00           H  
ATOM   1921  CE2 TYR   118      65.590  40.330  58.930  1.00  0.00           C  
ATOM   1922  HE2 TYR   118      65.520  41.380  58.690  1.00  0.00           H  
ATOM   1923  C   TYR   118      70.140  38.150  61.640  1.00  0.00           C  
ATOM   1924  O   TYR   118      70.160  38.620  62.750  1.00  0.00           O  
ATOM   1925  N   LYS   119      70.950  37.170  61.300  1.00  0.00           N  
ATOM   1926  HN  LYS   119      70.820  36.670  60.440  1.00  0.00           H  
ATOM   1927  CA  LYS   119      71.990  36.500  62.190  1.00  0.00           C  
ATOM   1928  HA  LYS   119      71.390  36.270  63.060  1.00  0.00           H  
ATOM   1929  CB  LYS   119      72.560  35.260  61.500  1.00  0.00           C  
ATOM   1930  HB1 LYS   119      73.400  34.690  61.950  1.00  0.00           H  
ATOM   1931  HB2 LYS   119      72.950  35.470  60.480  1.00  0.00           H  
ATOM   1932  CG  LYS   119      71.430  34.160  61.380  1.00  0.00           C  
ATOM   1933  HG1 LYS   119      71.950  33.230  61.060  1.00  0.00           H  
ATOM   1934  HG2 LYS   119      70.700  34.510  60.630  1.00  0.00           H  
ATOM   1935  CD  LYS   119      70.610  33.640  62.590  1.00  0.00           C  
ATOM   1936  HD1 LYS   119      70.050  32.770  62.170  1.00  0.00           H  
ATOM   1937  HD2 LYS   119      69.720  34.240  62.880  1.00  0.00           H  
ATOM   1938  CE  LYS   119      71.410  33.220  63.820  1.00  0.00           C  
ATOM   1939  HE1 LYS   119      70.650  33.130  64.620  1.00  0.00           H  
ATOM   1940  HE2 LYS   119      72.230  33.880  64.180  1.00  0.00           H  
ATOM   1941  NZ  LYS   119      72.020  31.900  63.670  1.00  0.00           N  
ATOM   1942  HZ1 LYS   119      73.020  32.150  63.650  1.00  0.00           H  
ATOM   1943  HZ2 LYS   119      71.630  31.410  62.840  1.00  0.00           H  
ATOM   1944  HZ3 LYS   119      71.900  31.220  64.450  1.00  0.00           H  
ATOM   1945  C   LYS   119      73.090  37.490  62.650  1.00  0.00           C  
ATOM   1946  O   LYS   119      73.620  37.440  63.770  1.00  0.00           O  
ATOM   1947  N   TYR   120      73.570  38.460  61.840  1.00  0.00           N  
ATOM   1948  HN  TYR   120      73.200  38.510  60.910  1.00  0.00           H  
ATOM   1949  CA  TYR   120      74.550  39.500  62.220  1.00  0.00           C  
ATOM   1950  HA  TYR   120      75.080  39.380  63.160  1.00  0.00           H  
ATOM   1951  CB  TYR   120      75.540  39.770  61.040  1.00  0.00           C  
ATOM   1952  HB1 TYR   120      76.120  40.690  61.250  1.00  0.00           H  
ATOM   1953  HB2 TYR   120      75.020  39.700  60.060  1.00  0.00           H  
ATOM   1954  CG  TYR   120      76.520  38.590  61.020  1.00  0.00           C  
ATOM   1955  CD1 TYR   120      76.270  37.310  60.520  1.00  0.00           C  
ATOM   1956  HD1 TYR   120      75.260  37.130  60.190  1.00  0.00           H  
ATOM   1957  CE1 TYR   120      77.230  36.350  60.500  1.00  0.00           C  
ATOM   1958  HE1 TYR   120      76.860  35.400  60.160  1.00  0.00           H  
ATOM   1959  CZ  TYR   120      78.540  36.610  60.810  1.00  0.00           C  
ATOM   1960  OH  TYR   120      79.630  35.700  60.620  1.00  0.00           O  
ATOM   1961  HH  TYR   120      80.400  36.260  60.690  1.00  0.00           H  
ATOM   1962  CD2 TYR   120      77.720  38.840  61.550  1.00  0.00           C  
ATOM   1963  HD2 TYR   120      78.050  39.760  62.010  1.00  0.00           H  
ATOM   1964  CE2 TYR   120      78.780  37.840  61.450  1.00  0.00           C  
ATOM   1965  HE2 TYR   120      79.730  38.240  61.760  1.00  0.00           H  
ATOM   1966  C   TYR   120      73.900  40.810  62.650  1.00  0.00           C  
ATOM   1967  O   TYR   120      74.510  41.660  63.240  1.00  0.00           O  
ATOM   1968  N   ARG   121      72.610  40.990  62.440  1.00  0.00           N  
ATOM   1969  HN  ARG   121      72.040  40.230  62.130  1.00  0.00           H  
ATOM   1970  CA  ARG   121      71.880  42.170  62.690  1.00  0.00           C  
ATOM   1971  HA  ARG   121      70.830  41.940  62.550  1.00  0.00           H  
ATOM   1972  CB  ARG   121      71.850  42.720  64.140  1.00  0.00           C  
ATOM   1973  HB1 ARG   121      71.200  43.620  64.160  1.00  0.00           H  
ATOM   1974  HB2 ARG   121      72.830  43.090  64.490  1.00  0.00           H  
ATOM   1975  CG  ARG   121      71.400  41.610  65.130  1.00  0.00           C  
ATOM   1976  HG1 ARG   121      72.250  40.900  65.160  1.00  0.00           H  
ATOM   1977  HG2 ARG   121      70.530  41.070  64.680  1.00  0.00           H  
ATOM   1978  CD  ARG   121      71.030  42.130  66.520  1.00  0.00           C  
ATOM   1979  HD1 ARG   121      70.260  42.940  66.450  1.00  0.00           H  
ATOM   1980  HD2 ARG   121      71.890  42.560  67.070  1.00  0.00           H  
ATOM   1981  NE  ARG   121      70.460  41.010  67.330  1.00  0.00           N  
ATOM   1982  HE  ARG   121      69.490  41.010  67.560  1.00  0.00           H  
ATOM   1983  CZ  ARG   121      71.230  40.010  67.760  1.00  0.00           C  
ATOM   1984  NH1 ARG   121      72.500  39.880  67.590  1.00  0.00           N  
ATOM   1985 HH11 ARG   121      72.880  40.610  67.020  1.00  0.00           H  
ATOM   1986 HH12 ARG   121      72.950  39.000  67.730  1.00  0.00           H  
ATOM   1987  NH2 ARG   121      70.640  38.940  68.270  1.00  0.00           N  
ATOM   1988 HH21 ARG   121      69.660  38.950  68.450  1.00  0.00           H  
ATOM   1989 HH22 ARG   121      71.100  38.300  68.900  1.00  0.00           H  
ATOM   1990  C   ARG   121      72.160  43.340  61.790  1.00  0.00           C  
ATOM   1991  O   ARG   121      72.370  44.450  62.270  1.00  0.00           O  
ATOM   1992  N   CYS   122      72.150  43.080  60.470  1.00  0.00           N  
ATOM   1993  HN  CYS   122      71.810  42.190  60.170  1.00  0.00           H  
ATOM   1994  CA  CYS   122      72.490  44.050  59.460  1.00  0.00           C  
ATOM   1995  HA  CYS   122      73.090  44.840  59.890  1.00  0.00           H  
ATOM   1996  CB  CYS   122      73.390  43.490  58.280  1.00  0.00           C  
ATOM   1997  HB1 CYS   122      73.610  44.240  57.490  1.00  0.00           H  
ATOM   1998  HB2 CYS   122      72.780  42.680  57.820  1.00  0.00           H  
ATOM   1999  SG  CYS   122      75.010  42.850  58.790  1.00  0.00           S  
ATOM   2000  HG1 CYS   122      75.320  41.980  57.850  1.00  0.00           H  
ATOM   2001  C   CYS   122      71.300  44.780  58.970  1.00  0.00           C  
ATOM   2002  O   CYS   122      70.970  44.680  57.760  1.00  0.00           O  
ATOM   2003  N   TYR   123      70.530  45.550  59.780  1.00  0.00           N  
ATOM   2004  HN  TYR   123      70.950  45.800  60.650  1.00  0.00           H  
ATOM   2005  CA  TYR   123      69.250  46.150  59.490  1.00  0.00           C  
ATOM   2006  HA  TYR   123      68.620  45.310  59.250  1.00  0.00           H  
ATOM   2007  CB  TYR   123      68.720  46.630  60.900  1.00  0.00           C  
ATOM   2008  HB1 TYR   123      67.760  47.110  60.640  1.00  0.00           H  
ATOM   2009  HB2 TYR   123      69.290  47.480  61.320  1.00  0.00           H  
ATOM   2010  CG  TYR   123      68.440  45.580  61.990  1.00  0.00           C  
ATOM   2011  CD1 TYR   123      68.790  45.900  63.350  1.00  0.00           C  
ATOM   2012  HD1 TYR   123      69.160  46.890  63.570  1.00  0.00           H  
ATOM   2013  CE1 TYR   123      68.730  44.930  64.340  1.00  0.00           C  
ATOM   2014  HE1 TYR   123      69.030  45.150  65.350  1.00  0.00           H  
ATOM   2015  CZ  TYR   123      68.300  43.640  64.020  1.00  0.00           C  
ATOM   2016  OH  TYR   123      68.290  42.630  65.030  1.00  0.00           O  
ATOM   2017  HH  TYR   123      68.050  41.800  64.620  1.00  0.00           H  
ATOM   2018  CD2 TYR   123      68.050  44.250  61.690  1.00  0.00           C  
ATOM   2019  HD2 TYR   123      67.860  43.940  60.670  1.00  0.00           H  
ATOM   2020  CE2 TYR   123      67.890  43.320  62.760  1.00  0.00           C  
ATOM   2021  HE2 TYR   123      67.590  42.320  62.490  1.00  0.00           H  
ATOM   2022  C   TYR   123      69.270  47.240  58.460  1.00  0.00           C  
ATOM   2023  O   TYR   123      68.540  47.220  57.470  1.00  0.00           O  
ATOM   2024  N   LYS   124      70.250  48.190  58.640  1.00  0.00           N  
ATOM   2025  HN  LYS   124      70.840  48.150  59.450  1.00  0.00           H  
ATOM   2026  CA  LYS   124      70.550  49.280  57.750  1.00  0.00           C  
ATOM   2027  HA  LYS   124      69.680  49.920  57.650  1.00  0.00           H  
ATOM   2028  CB  LYS   124      71.650  50.090  58.440  1.00  0.00           C  
ATOM   2029  HB1 LYS   124      71.970  50.900  57.750  1.00  0.00           H  
ATOM   2030  HB2 LYS   124      72.590  49.510  58.570  1.00  0.00           H  
ATOM   2031  CG  LYS   124      71.060  50.790  59.710  1.00  0.00           C  
ATOM   2032  HG1 LYS   124      70.440  50.160  60.380  1.00  0.00           H  
ATOM   2033  HG2 LYS   124      70.270  51.490  59.380  1.00  0.00           H  
ATOM   2034  CD  LYS   124      72.130  51.620  60.490  1.00  0.00           C  
ATOM   2035  HD1 LYS   124      71.570  52.010  61.360  1.00  0.00           H  
ATOM   2036  HD2 LYS   124      72.470  52.450  59.830  1.00  0.00           H  
ATOM   2037  CE  LYS   124      73.300  50.810  61.000  1.00  0.00           C  
ATOM   2038  HE1 LYS   124      73.870  50.300  60.190  1.00  0.00           H  
ATOM   2039  HE2 LYS   124      72.940  50.000  61.660  1.00  0.00           H  
ATOM   2040  NZ  LYS   124      74.140  51.640  61.740  1.00  0.00           N  
ATOM   2041  HZ1 LYS   124      74.390  52.550  61.300  1.00  0.00           H  
ATOM   2042  HZ2 LYS   124      75.020  51.190  62.050  1.00  0.00           H  
ATOM   2043  HZ3 LYS   124      73.630  51.910  62.610  1.00  0.00           H  
ATOM   2044  C   LYS   124      70.850  48.840  56.300  1.00  0.00           C  
ATOM   2045  O   LYS   124      70.400  49.460  55.330  1.00  0.00           O  
ATOM   2046  N   VAL   125      71.610  47.680  56.120  1.00  0.00           N  
ATOM   2047  HN  VAL   125      71.760  47.150  56.950  1.00  0.00           H  
ATOM   2048  CA  VAL   125      71.900  47.050  54.780  1.00  0.00           C  
ATOM   2049  HA  VAL   125      72.430  47.760  54.170  1.00  0.00           H  
ATOM   2050  CB  VAL   125      72.770  45.810  54.890  1.00  0.00           C  
ATOM   2051  HB  VAL   125      72.460  45.260  55.800  1.00  0.00           H  
ATOM   2052  CG1 VAL   125      72.750  45.030  53.600  1.00  0.00           C  
ATOM   2053 HG11 VAL   125      73.220  45.700  52.850  1.00  0.00           H  
ATOM   2054 HG12 VAL   125      71.720  44.770  53.300  1.00  0.00           H  
ATOM   2055 HG13 VAL   125      73.210  44.040  53.800  1.00  0.00           H  
ATOM   2056  CG2 VAL   125      74.190  46.330  55.040  1.00  0.00           C  
ATOM   2057 HG21 VAL   125      74.260  46.960  55.960  1.00  0.00           H  
ATOM   2058 HG22 VAL   125      74.430  47.010  54.200  1.00  0.00           H  
ATOM   2059 HG23 VAL   125      74.940  45.520  55.100  1.00  0.00           H  
ATOM   2060  C   VAL   125      70.630  46.730  54.060  1.00  0.00           C  
ATOM   2061  O   VAL   125      70.510  47.000  52.850  1.00  0.00           O  
ATOM   2062  N   ILE   126      69.650  46.160  54.780  1.00  0.00           N  
ATOM   2063  HN  ILE   126      69.670  45.930  55.750  1.00  0.00           H  
ATOM   2064  CA  ILE   126      68.370  45.710  54.280  1.00  0.00           C  
ATOM   2065  HA  ILE   126      68.590  45.120  53.410  1.00  0.00           H  
ATOM   2066  CB  ILE   126      67.520  44.880  55.160  1.00  0.00           C  
ATOM   2067  HB  ILE   126      67.170  45.410  56.070  1.00  0.00           H  
ATOM   2068  CG2 ILE   126      66.200  44.440  54.390  1.00  0.00           C  
ATOM   2069 HG21 ILE   126      66.450  44.030  53.390  1.00  0.00           H  
ATOM   2070 HG22 ILE   126      65.540  45.320  54.240  1.00  0.00           H  
ATOM   2071 HG23 ILE   126      65.540  43.710  54.900  1.00  0.00           H  
ATOM   2072  CG1 ILE   126      68.290  43.650  55.600  1.00  0.00           C  
ATOM   2073 HG11 ILE   126      69.340  43.980  55.750  1.00  0.00           H  
ATOM   2074 HG12 ILE   126      68.270  42.760  54.930  1.00  0.00           H  
ATOM   2075  CD  ILE   126      67.870  43.150  56.990  1.00  0.00           C  
ATOM   2076  HD1 ILE   126      68.200  43.960  57.670  1.00  0.00           H  
ATOM   2077  HD2 ILE   126      68.420  42.220  57.270  1.00  0.00           H  
ATOM   2078  HD3 ILE   126      66.780  42.930  57.040  1.00  0.00           H  
ATOM   2079  C   ILE   126      67.550  47.000  53.900  1.00  0.00           C  
ATOM   2080  O   ILE   126      66.960  47.080  52.820  1.00  0.00           O  
ATOM   2081  N   HSD   127      67.520  48.080  54.730  1.00  0.00           N  
ATOM   2082  HN  HSD   127      67.630  47.900  55.700  1.00  0.00           H  
ATOM   2083  CA  HSD   127      66.930  49.450  54.390  1.00  0.00           C  
ATOM   2084  HA  HSD   127      65.910  49.220  54.130  1.00  0.00           H  
ATOM   2085  CB  HSD   127      67.000  50.350  55.600  1.00  0.00           C  
ATOM   2086  HB1 HSD   127      68.080  50.530  55.780  1.00  0.00           H  
ATOM   2087  HB2 HSD   127      66.550  49.810  56.460  1.00  0.00           H  
ATOM   2088  ND1 HSD   127      66.590  52.800  56.100  1.00  0.00           N  
ATOM   2089  HD1 HSD   127      67.190  52.950  56.890  1.00  0.00           H  
ATOM   2090  CG  HSD   127      66.270  51.670  55.340  1.00  0.00           C  
ATOM   2091  CE1 HSD   127      65.740  53.810  55.660  1.00  0.00           C  
ATOM   2092  HE1 HSD   127      65.700  54.810  56.080  1.00  0.00           H  
ATOM   2093  NE2 HSD   127      64.860  53.360  54.810  1.00  0.00           N  
ATOM   2094  CD2 HSD   127      65.220  52.030  54.610  1.00  0.00           C  
ATOM   2095  HD2 HSD   127      64.660  51.380  53.960  1.00  0.00           H  
ATOM   2096  C   HSD   127      67.520  50.010  53.110  1.00  0.00           C  
ATOM   2097  O   HSD   127      66.800  50.350  52.260  1.00  0.00           O  
ATOM   2098  N   ALA   128      68.830  49.890  52.990  1.00  0.00           N  
ATOM   2099  HN  ALA   128      69.330  49.540  53.780  1.00  0.00           H  
ATOM   2100  CA  ALA   128      69.590  50.370  51.850  1.00  0.00           C  
ATOM   2101  HA  ALA   128      69.300  51.390  51.660  1.00  0.00           H  
ATOM   2102  CB  ALA   128      71.050  50.330  52.140  1.00  0.00           C  
ATOM   2103  HB1 ALA   128      71.760  50.800  51.430  1.00  0.00           H  
ATOM   2104  HB2 ALA   128      71.380  49.300  52.400  1.00  0.00           H  
ATOM   2105  HB3 ALA   128      71.140  50.980  53.030  1.00  0.00           H  
ATOM   2106  C   ALA   128      69.290  49.720  50.500  1.00  0.00           C  
ATOM   2107  O   ALA   128      69.220  50.380  49.460  1.00  0.00           O  
ATOM   2108  N   TRP   129      69.080  48.380  50.520  1.00  0.00           N  
ATOM   2109  HN  TRP   129      69.310  47.840  51.330  1.00  0.00           H  
ATOM   2110  CA  TRP   129      68.630  47.540  49.420  1.00  0.00           C  
ATOM   2111  HA  TRP   129      69.180  47.770  48.530  1.00  0.00           H  
ATOM   2112  CB  TRP   129      68.920  46.070  49.860  1.00  0.00           C  
ATOM   2113  HB1 TRP   129      68.590  45.870  50.900  1.00  0.00           H  
ATOM   2114  HB2 TRP   129      70.020  45.880  49.910  1.00  0.00           H  
ATOM   2115  CG  TRP   129      68.370  44.990  48.920  1.00  0.00           C  
ATOM   2116  CD1 TRP   129      68.410  44.900  47.580  1.00  0.00           C  
ATOM   2117  HD1 TRP   129      68.800  45.700  46.960  1.00  0.00           H  
ATOM   2118  NE1 TRP   129      68.130  43.610  47.150  1.00  0.00           N  
ATOM   2119  HE1 TRP   129      67.760  43.230  46.330  1.00  0.00           H  
ATOM   2120  CE2 TRP   129      67.720  42.910  48.280  1.00  0.00           C  
ATOM   2121  CD2 TRP   129      67.850  43.760  49.440  1.00  0.00           C  
ATOM   2122  CE3 TRP   129      67.440  43.210  50.710  1.00  0.00           C  
ATOM   2123  HE3 TRP   129      67.450  43.770  51.640  1.00  0.00           H  
ATOM   2124  CZ3 TRP   129      66.870  41.920  50.790  1.00  0.00           C  
ATOM   2125  HZ3 TRP   129      66.440  41.530  51.690  1.00  0.00           H  
ATOM   2126  CZ2 TRP   129      67.260  41.610  48.380  1.00  0.00           C  
ATOM   2127  HZ2 TRP   129      67.230  40.830  47.630  1.00  0.00           H  
ATOM   2128  CH2 TRP   129      66.730  41.160  49.610  1.00  0.00           C  
ATOM   2129  HH2 TRP   129      66.260  40.190  49.750  1.00  0.00           H  
ATOM   2130  C   TRP   129      67.190  47.900  49.040  1.00  0.00           C  
ATOM   2131  O   TRP   129      66.800  48.080  47.860  1.00  0.00           O  
ATOM   2132  N   LEU   130      66.280  48.040  50.010  1.00  0.00           N  
ATOM   2133  HN  LEU   130      66.410  47.790  50.970  1.00  0.00           H  
ATOM   2134  CA  LEU   130      64.910  48.530  49.900  1.00  0.00           C  
ATOM   2135  HA  LEU   130      64.460  47.920  49.140  1.00  0.00           H  
ATOM   2136  CB  LEU   130      64.170  48.570  51.270  1.00  0.00           C  
ATOM   2137  HB1 LEU   130      64.790  49.190  51.950  1.00  0.00           H  
ATOM   2138  HB2 LEU   130      64.270  47.510  51.590  1.00  0.00           H  
ATOM   2139  CG  LEU   130      62.690  48.920  51.180  1.00  0.00           C  
ATOM   2140  HG  LEU   130      62.450  49.910  50.740  1.00  0.00           H  
ATOM   2141  CD1 LEU   130      61.880  47.920  50.360  1.00  0.00           C  
ATOM   2142 HD11 LEU   130      62.350  47.500  49.440  1.00  0.00           H  
ATOM   2143 HD12 LEU   130      60.840  48.230  50.110  1.00  0.00           H  
ATOM   2144 HD13 LEU   130      61.670  47.010  50.950  1.00  0.00           H  
ATOM   2145  CD2 LEU   130      62.120  48.970  52.620  1.00  0.00           C  
ATOM   2146 HD21 LEU   130      62.280  47.960  53.060  1.00  0.00           H  
ATOM   2147 HD22 LEU   130      61.030  49.180  52.540  1.00  0.00           H  
ATOM   2148 HD23 LEU   130      62.790  49.680  53.160  1.00  0.00           H  
ATOM   2149  C   LEU   130      64.840  49.960  49.380  1.00  0.00           C  
ATOM   2150  O   LEU   130      63.990  50.320  48.600  1.00  0.00           O  
ATOM   2151  N   ILE   131      65.740  50.880  49.800  1.00  0.00           N  
ATOM   2152  HN  ILE   131      66.450  50.700  50.470  1.00  0.00           H  
ATOM   2153  CA  ILE   131      65.780  52.220  49.180  1.00  0.00           C  
ATOM   2154  HA  ILE   131      64.810  52.690  49.290  1.00  0.00           H  
ATOM   2155  CB  ILE   131      66.840  53.120  49.820  1.00  0.00           C  
ATOM   2156  HB  ILE   131      67.870  52.710  49.860  1.00  0.00           H  
ATOM   2157  CG2 ILE   131      66.890  54.510  49.130  1.00  0.00           C  
ATOM   2158 HG21 ILE   131      65.860  54.920  49.140  1.00  0.00           H  
ATOM   2159 HG22 ILE   131      67.140  54.500  48.050  1.00  0.00           H  
ATOM   2160 HG23 ILE   131      67.540  55.170  49.740  1.00  0.00           H  
ATOM   2161  CG1 ILE   131      66.360  53.470  51.320  1.00  0.00           C  
ATOM   2162 HG11 ILE   131      65.740  52.580  51.580  1.00  0.00           H  
ATOM   2163 HG12 ILE   131      65.690  54.360  51.310  1.00  0.00           H  
ATOM   2164  CD  ILE   131      67.490  53.700  52.320  1.00  0.00           C  
ATOM   2165  HD1 ILE   131      67.620  54.790  52.450  1.00  0.00           H  
ATOM   2166  HD2 ILE   131      68.460  53.290  51.970  1.00  0.00           H  
ATOM   2167  HD3 ILE   131      67.290  53.330  53.350  1.00  0.00           H  
ATOM   2168  C   ILE   131      66.140  52.250  47.610  1.00  0.00           C  
ATOM   2169  O   ILE   131      65.460  52.870  46.810  1.00  0.00           O  
ATOM   2170  N   ILE   132      67.180  51.580  47.120  1.00  0.00           N  
ATOM   2171  HN  ILE   132      67.740  51.030  47.740  1.00  0.00           H  
ATOM   2172  CA  ILE   132      67.430  51.470  45.670  1.00  0.00           C  
ATOM   2173  HA  ILE   132      67.410  52.470  45.260  1.00  0.00           H  
ATOM   2174  CB  ILE   132      68.760  50.930  45.170  1.00  0.00           C  
ATOM   2175  HB  ILE   132      69.520  51.600  45.610  1.00  0.00           H  
ATOM   2176  CG2 ILE   132      69.070  49.570  45.880  1.00  0.00           C  
ATOM   2177 HG21 ILE   132      69.260  49.830  46.940  1.00  0.00           H  
ATOM   2178 HG22 ILE   132      70.010  49.110  45.500  1.00  0.00           H  
ATOM   2179 HG23 ILE   132      68.250  48.830  45.750  1.00  0.00           H  
ATOM   2180  CG1 ILE   132      68.820  50.870  43.670  1.00  0.00           C  
ATOM   2181 HG11 ILE   132      68.500  51.800  43.150  1.00  0.00           H  
ATOM   2182 HG12 ILE   132      68.200  50.030  43.290  1.00  0.00           H  
ATOM   2183  CD  ILE   132      70.230  50.740  43.190  1.00  0.00           C  
ATOM   2184  HD1 ILE   132      71.040  50.460  43.890  1.00  0.00           H  
ATOM   2185  HD2 ILE   132      70.540  51.680  42.690  1.00  0.00           H  
ATOM   2186  HD3 ILE   132      70.240  50.050  42.320  1.00  0.00           H  
ATOM   2187  C   ILE   132      66.200  50.890  44.970  1.00  0.00           C  
ATOM   2188  O   ILE   132      65.850  51.340  43.880  1.00  0.00           O  
ATOM   2189  N   SER   133      65.470  49.900  45.540  1.00  0.00           N  
ATOM   2190  HN  SER   133      65.620  49.510  46.450  1.00  0.00           H  
ATOM   2191  CA  SER   133      64.270  49.320  44.900  1.00  0.00           C  
ATOM   2192  HA  SER   133      64.580  48.990  43.920  1.00  0.00           H  
ATOM   2193  CB  SER   133      63.850  48.130  45.780  1.00  0.00           C  
ATOM   2194  HB1 SER   133      63.330  48.420  46.720  1.00  0.00           H  
ATOM   2195  HB2 SER   133      64.780  47.680  46.180  1.00  0.00           H  
ATOM   2196  OG  SER   133      63.100  47.160  45.050  1.00  0.00           O  
ATOM   2197  HG1 SER   133      63.510  46.320  45.250  1.00  0.00           H  
ATOM   2198  C   SER   133      63.150  50.320  44.860  1.00  0.00           C  
ATOM   2199  O   SER   133      62.610  50.520  43.800  1.00  0.00           O  
ATOM   2200  N   SER   134      62.920  51.110  45.940  1.00  0.00           N  
ATOM   2201  HN  SER   134      63.240  50.800  46.830  1.00  0.00           H  
ATOM   2202  CA  SER   134      62.120  52.300  45.950  1.00  0.00           C  
ATOM   2203  HA  SER   134      61.110  52.030  45.690  1.00  0.00           H  
ATOM   2204  CB  SER   134      62.060  52.840  47.460  1.00  0.00           C  
ATOM   2205  HB1 SER   134      61.820  53.910  47.290  1.00  0.00           H  
ATOM   2206  HB2 SER   134      63.030  52.710  47.970  1.00  0.00           H  
ATOM   2207  OG  SER   134      61.190  52.040  48.240  1.00  0.00           O  
ATOM   2208  HG1 SER   134      61.210  52.580  49.030  1.00  0.00           H  
ATOM   2209  C   SER   134      62.530  53.320  44.920  1.00  0.00           C  
ATOM   2210  O   SER   134      61.720  54.000  44.320  1.00  0.00           O  
ATOM   2211  N   LEU   135      63.820  53.590  44.730  1.00  0.00           N  
ATOM   2212  HN  LEU   135      64.610  53.200  45.190  1.00  0.00           H  
ATOM   2213  CA  LEU   135      64.200  54.510  43.590  1.00  0.00           C  
ATOM   2214  HA  LEU   135      63.700  55.420  43.880  1.00  0.00           H  
ATOM   2215  CB  LEU   135      65.720  54.690  43.740  1.00  0.00           C  
ATOM   2216  HB1 LEU   135      66.270  53.730  43.710  1.00  0.00           H  
ATOM   2217  HB2 LEU   135      65.960  55.090  44.740  1.00  0.00           H  
ATOM   2218  CG  LEU   135      66.460  55.560  42.770  1.00  0.00           C  
ATOM   2219  HG  LEU   135      66.500  55.130  41.750  1.00  0.00           H  
ATOM   2220  CD1 LEU   135      65.830  56.960  42.830  1.00  0.00           C  
ATOM   2221 HD11 LEU   135      64.730  56.980  42.670  1.00  0.00           H  
ATOM   2222 HD12 LEU   135      66.400  57.600  42.130  1.00  0.00           H  
ATOM   2223 HD13 LEU   135      66.020  57.440  43.810  1.00  0.00           H  
ATOM   2224  CD2 LEU   135      68.020  55.570  43.070  1.00  0.00           C  
ATOM   2225 HD21 LEU   135      68.520  54.680  42.640  1.00  0.00           H  
ATOM   2226 HD22 LEU   135      68.280  55.490  44.140  1.00  0.00           H  
ATOM   2227 HD23 LEU   135      68.410  56.550  42.720  1.00  0.00           H  
ATOM   2228  C   LEU   135      63.750  54.120  42.180  1.00  0.00           C  
ATOM   2229  O   LEU   135      63.240  54.930  41.420  1.00  0.00           O  
ATOM   2230  N   LEU   136      63.930  52.830  41.780  1.00  0.00           N  
ATOM   2231  HN  LEU   136      64.380  52.260  42.460  1.00  0.00           H  
ATOM   2232  CA  LEU   136      63.390  52.280  40.550  1.00  0.00           C  
ATOM   2233  HA  LEU   136      63.720  52.860  39.700  1.00  0.00           H  
ATOM   2234  CB  LEU   136      63.970  50.880  40.250  1.00  0.00           C  
ATOM   2235  HB1 LEU   136      63.670  50.580  39.230  1.00  0.00           H  
ATOM   2236  HB2 LEU   136      63.420  50.280  41.000  1.00  0.00           H  
ATOM   2237  CG  LEU   136      65.540  50.760  40.230  1.00  0.00           C  
ATOM   2238  HG  LEU   136      65.840  50.900  41.290  1.00  0.00           H  
ATOM   2239  CD1 LEU   136      65.880  49.340  39.660  1.00  0.00           C  
ATOM   2240 HD11 LEU   136      65.670  49.240  38.580  1.00  0.00           H  
ATOM   2241 HD12 LEU   136      65.350  48.530  40.200  1.00  0.00           H  
ATOM   2242 HD13 LEU   136      66.950  49.020  39.670  1.00  0.00           H  
ATOM   2243  CD2 LEU   136      66.210  51.910  39.380  1.00  0.00           C  
ATOM   2244 HD21 LEU   136      67.310  51.810  39.470  1.00  0.00           H  
ATOM   2245 HD22 LEU   136      65.880  52.920  39.730  1.00  0.00           H  
ATOM   2246 HD23 LEU   136      65.930  51.830  38.300  1.00  0.00           H  
ATOM   2247  C   LEU   136      61.910  52.390  40.470  1.00  0.00           C  
ATOM   2248  O   LEU   136      61.330  52.840  39.430  1.00  0.00           O  
ATOM   2249  N   LEU   137      61.120  51.990  41.520  1.00  0.00           N  
ATOM   2250  HN  LEU   137      61.500  51.470  42.280  1.00  0.00           H  
ATOM   2251  CA  LEU   137      59.720  52.130  41.530  1.00  0.00           C  
ATOM   2252  HA  LEU   137      59.330  51.830  40.570  1.00  0.00           H  
ATOM   2253  CB  LEU   137      59.250  51.240  42.700  1.00  0.00           C  
ATOM   2254  HB1 LEU   137      58.210  51.510  42.980  1.00  0.00           H  
ATOM   2255  HB2 LEU   137      59.830  51.570  43.590  1.00  0.00           H  
ATOM   2256  CG  LEU   137      59.370  49.730  42.530  1.00  0.00           C  
ATOM   2257  HG  LEU   137      60.190  49.440  41.850  1.00  0.00           H  
ATOM   2258  CD1 LEU   137      59.520  49.090  43.820  1.00  0.00           C  
ATOM   2259 HD11 LEU   137      60.540  49.290  44.230  1.00  0.00           H  
ATOM   2260 HD12 LEU   137      59.510  47.980  43.810  1.00  0.00           H  
ATOM   2261 HD13 LEU   137      58.840  49.420  44.640  1.00  0.00           H  
ATOM   2262  CD2 LEU   137      58.140  49.190  41.860  1.00  0.00           C  
ATOM   2263 HD21 LEU   137      57.760  49.620  40.910  1.00  0.00           H  
ATOM   2264 HD22 LEU   137      57.330  49.280  42.610  1.00  0.00           H  
ATOM   2265 HD23 LEU   137      58.250  48.080  41.760  1.00  0.00           H  
ATOM   2266  C   LEU   137      59.220  53.540  41.620  1.00  0.00           C  
ATOM   2267  O   LEU   137      58.290  53.900  40.920  1.00  0.00           O  
ATOM   2268  N   LEU   138      59.770  54.420  42.410  1.00  0.00           N  
ATOM   2269  HN  LEU   138      60.540  54.170  42.990  1.00  0.00           H  
ATOM   2270  CA  LEU   138      59.120  55.720  42.660  1.00  0.00           C  
ATOM   2271  HA  LEU   138      58.050  55.620  42.590  1.00  0.00           H  
ATOM   2272  CB  LEU   138      59.550  56.360  44.010  1.00  0.00           C  
ATOM   2273  HB1 LEU   138      59.390  57.460  44.080  1.00  0.00           H  
ATOM   2274  HB2 LEU   138      60.620  56.100  44.170  1.00  0.00           H  
ATOM   2275  CG  LEU   138      58.830  55.680  45.100  1.00  0.00           C  
ATOM   2276  HG  LEU   138      58.890  54.590  44.870  1.00  0.00           H  
ATOM   2277  CD1 LEU   138      59.560  55.870  46.470  1.00  0.00           C  
ATOM   2278 HD11 LEU   138      58.950  55.260  47.180  1.00  0.00           H  
ATOM   2279 HD12 LEU   138      59.480  56.940  46.770  1.00  0.00           H  
ATOM   2280 HD13 LEU   138      60.630  55.600  46.390  1.00  0.00           H  
ATOM   2281  CD2 LEU   138      57.340  56.190  45.250  1.00  0.00           C  
ATOM   2282 HD21 LEU   138      56.840  55.690  46.100  1.00  0.00           H  
ATOM   2283 HD22 LEU   138      56.790  55.800  44.370  1.00  0.00           H  
ATOM   2284 HD23 LEU   138      57.190  57.290  45.200  1.00  0.00           H  
ATOM   2285  C   LEU   138      59.480  56.710  41.510  1.00  0.00           C  
ATOM   2286  O   LEU   138      58.750  57.730  41.330  1.00  0.00           O  
ATOM   2287  N   PHE   139      60.560  56.580  40.730  1.00  0.00           N  
ATOM   2288  HN  PHE   139      61.100  55.810  41.070  1.00  0.00           H  
ATOM   2289  CA  PHE   139      61.020  57.410  39.660  1.00  0.00           C  
ATOM   2290  HA  PHE   139      60.310  58.220  39.730  1.00  0.00           H  
ATOM   2291  CB  PHE   139      62.300  58.210  39.940  1.00  0.00           C  
ATOM   2292  HB1 PHE   139      62.370  58.940  39.100  1.00  0.00           H  
ATOM   2293  HB2 PHE   139      63.220  57.580  39.980  1.00  0.00           H  
ATOM   2294  CG  PHE   139      62.330  58.920  41.260  1.00  0.00           C  
ATOM   2295  CD1 PHE   139      62.450  58.170  42.470  1.00  0.00           C  
ATOM   2296  HD1 PHE   139      62.560  57.100  42.350  1.00  0.00           H  
ATOM   2297  CE1 PHE   139      62.590  58.860  43.660  1.00  0.00           C  
ATOM   2298  HE1 PHE   139      62.740  58.240  44.540  1.00  0.00           H  
ATOM   2299  CZ  PHE   139      62.530  60.300  43.680  1.00  0.00           C  
ATOM   2300  HZ  PHE   139      62.660  60.880  44.580  1.00  0.00           H  
ATOM   2301  CD2 PHE   139      62.330  60.320  41.270  1.00  0.00           C  
ATOM   2302  HD2 PHE   139      62.300  60.770  40.290  1.00  0.00           H  
ATOM   2303  CE2 PHE   139      62.410  60.990  42.490  1.00  0.00           C  
ATOM   2304  HE2 PHE   139      62.350  62.060  42.640  1.00  0.00           H  
ATOM   2305  C   PHE   139      60.910  56.800  38.270  1.00  0.00           C  
ATOM   2306  O   PHE   139      60.090  57.140  37.460  1.00  0.00           O  
ATOM   2307  N   PHE   140      61.830  55.870  38.010  1.00  0.00           N  
ATOM   2308  HN  PHE   140      62.420  55.560  38.750  1.00  0.00           H  
ATOM   2309  CA  PHE   140      62.130  55.280  36.680  1.00  0.00           C  
ATOM   2310  HA  PHE   140      62.200  56.080  35.950  1.00  0.00           H  
ATOM   2311  CB  PHE   140      63.580  54.580  36.780  1.00  0.00           C  
ATOM   2312  HB1 PHE   140      63.620  53.980  37.720  1.00  0.00           H  
ATOM   2313  HB2 PHE   140      64.370  55.340  36.970  1.00  0.00           H  
ATOM   2314  CG  PHE   140      63.810  53.670  35.610  1.00  0.00           C  
ATOM   2315  CD1 PHE   140      63.870  54.200  34.320  1.00  0.00           C  
ATOM   2316  HD1 PHE   140      63.770  55.280  34.260  1.00  0.00           H  
ATOM   2317  CE1 PHE   140      64.100  53.470  33.230  1.00  0.00           C  
ATOM   2318  HE1 PHE   140      64.060  53.940  32.250  1.00  0.00           H  
ATOM   2319  CZ  PHE   140      64.320  52.130  33.300  1.00  0.00           C  
ATOM   2320  HZ  PHE   140      64.530  51.440  32.500  1.00  0.00           H  
ATOM   2321  CD2 PHE   140      63.870  52.310  35.710  1.00  0.00           C  
ATOM   2322  HD2 PHE   140      63.760  51.780  36.640  1.00  0.00           H  
ATOM   2323  CE2 PHE   140      64.250  51.560  34.570  1.00  0.00           C  
ATOM   2324  HE2 PHE   140      64.380  50.480  34.590  1.00  0.00           H  
ATOM   2325  C   PHE   140      61.010  54.460  36.060  1.00  0.00           C  
ATOM   2326  O   PHE   140      60.580  54.730  34.940  1.00  0.00           O  
ATOM   2327  N   PHE   141      60.500  53.520  36.840  1.00  0.00           N  
ATOM   2328  HN  PHE   141      60.860  53.300  37.740  1.00  0.00           H  
ATOM   2329  CA  PHE   141      59.200  52.910  36.540  1.00  0.00           C  
ATOM   2330  HA  PHE   141      59.230  52.490  35.540  1.00  0.00           H  
ATOM   2331  CB  PHE   141      58.880  51.700  37.480  1.00  0.00           C  
ATOM   2332  HB1 PHE   141      57.910  51.340  37.090  1.00  0.00           H  
ATOM   2333  HB2 PHE   141      58.780  52.060  38.530  1.00  0.00           H  
ATOM   2334  CG  PHE   141      59.890  50.560  37.280  1.00  0.00           C  
ATOM   2335  CD1 PHE   141      60.250  49.810  38.430  1.00  0.00           C  
ATOM   2336  HD1 PHE   141      59.830  50.120  39.370  1.00  0.00           H  
ATOM   2337  CE1 PHE   141      61.250  48.750  38.340  1.00  0.00           C  
ATOM   2338  HE1 PHE   141      61.790  48.430  39.220  1.00  0.00           H  
ATOM   2339  CZ  PHE   141      61.870  48.480  37.120  1.00  0.00           C  
ATOM   2340  HZ  PHE   141      62.680  47.770  37.040  1.00  0.00           H  
ATOM   2341  CD2 PHE   141      60.440  50.180  36.030  1.00  0.00           C  
ATOM   2342  HD2 PHE   141      60.050  50.690  35.160  1.00  0.00           H  
ATOM   2343  CE2 PHE   141      61.430  49.190  36.000  1.00  0.00           C  
ATOM   2344  HE2 PHE   141      61.790  48.890  35.020  1.00  0.00           H  
ATOM   2345  C   PHE   141      58.050  53.950  36.490  1.00  0.00           C  
ATOM   2346  O   PHE   141      57.200  53.910  35.630  1.00  0.00           O  
ATOM   2347  N   SER   142      57.980  54.950  37.400  1.00  0.00           N  
ATOM   2348  HN  SER   142      58.680  55.040  38.110  1.00  0.00           H  
ATOM   2349  CA  SER   142      56.810  55.800  37.530  1.00  0.00           C  
ATOM   2350  HA  SER   142      56.050  55.030  37.430  1.00  0.00           H  
ATOM   2351  CB  SER   142      56.650  56.650  38.850  1.00  0.00           C  
ATOM   2352  HB1 SER   142      55.820  57.370  38.750  1.00  0.00           H  
ATOM   2353  HB2 SER   142      57.580  57.240  39.030  1.00  0.00           H  
ATOM   2354  OG  SER   142      56.480  55.770  39.980  1.00  0.00           O  
ATOM   2355  HG1 SER   142      57.200  55.160  40.180  1.00  0.00           H  
ATOM   2356  C   SER   142      56.650  56.740  36.320  1.00  0.00           C  
ATOM   2357  O   SER   142      55.530  56.920  35.950  1.00  0.00           O  
ATOM   2358  N   PHE   143      57.770  57.210  35.780  1.00  0.00           N  
ATOM   2359  HN  PHE   143      58.570  57.280  36.370  1.00  0.00           H  
ATOM   2360  CA  PHE   143      57.870  57.930  34.550  1.00  0.00           C  
ATOM   2361  HA  PHE   143      57.230  58.790  34.650  1.00  0.00           H  
ATOM   2362  CB  PHE   143      59.400  58.410  34.360  1.00  0.00           C  
ATOM   2363  HB1 PHE   143      60.100  57.560  34.400  1.00  0.00           H  
ATOM   2364  HB2 PHE   143      59.690  59.020  35.240  1.00  0.00           H  
ATOM   2365  CG  PHE   143      59.610  59.170  33.050  1.00  0.00           C  
ATOM   2366  CD1 PHE   143      59.640  60.570  32.980  1.00  0.00           C  
ATOM   2367  HD1 PHE   143      59.470  61.000  33.950  1.00  0.00           H  
ATOM   2368  CE1 PHE   143      59.950  61.230  31.790  1.00  0.00           C  
ATOM   2369  HE1 PHE   143      60.020  62.290  31.630  1.00  0.00           H  
ATOM   2370  CZ  PHE   143      60.220  60.550  30.650  1.00  0.00           C  
ATOM   2371  HZ  PHE   143      60.290  61.050  29.700  1.00  0.00           H  
ATOM   2372  CD2 PHE   143      59.820  58.460  31.840  1.00  0.00           C  
ATOM   2373  HD2 PHE   143      59.670  57.390  31.870  1.00  0.00           H  
ATOM   2374  CE2 PHE   143      60.010  59.150  30.620  1.00  0.00           C  
ATOM   2375  HE2 PHE   143      60.060  58.660  29.660  1.00  0.00           H  
ATOM   2376  C   PHE   143      57.310  57.110  33.370  1.00  0.00           C  
ATOM   2377  O   PHE   143      56.400  57.560  32.680  1.00  0.00           O  
ATOM   2378  N   ILE   144      57.750  55.830  33.290  1.00  0.00           N  
ATOM   2379  HN  ILE   144      58.300  55.410  34.010  1.00  0.00           H  
ATOM   2380  CA  ILE   144      57.220  55.010  32.160  1.00  0.00           C  
ATOM   2381  HA  ILE   144      57.440  55.410  31.190  1.00  0.00           H  
ATOM   2382  CB  ILE   144      57.940  53.660  32.200  1.00  0.00           C  
ATOM   2383  HB  ILE   144      57.870  53.300  33.250  1.00  0.00           H  
ATOM   2384  CG2 ILE   144      57.120  52.610  31.390  1.00  0.00           C  
ATOM   2385 HG21 ILE   144      57.780  51.730  31.270  1.00  0.00           H  
ATOM   2386 HG22 ILE   144      56.820  53.020  30.400  1.00  0.00           H  
ATOM   2387 HG23 ILE   144      56.170  52.260  31.830  1.00  0.00           H  
ATOM   2388  CG1 ILE   144      59.410  53.700  31.790  1.00  0.00           C  
ATOM   2389 HG11 ILE   144      59.710  54.760  31.970  1.00  0.00           H  
ATOM   2390 HG12 ILE   144      59.350  53.460  30.700  1.00  0.00           H  
ATOM   2391  CD  ILE   144      60.350  52.610  32.460  1.00  0.00           C  
ATOM   2392  HD1 ILE   144      61.370  52.840  32.110  1.00  0.00           H  
ATOM   2393  HD2 ILE   144      60.190  51.540  32.210  1.00  0.00           H  
ATOM   2394  HD3 ILE   144      60.260  52.760  33.560  1.00  0.00           H  
ATOM   2395  C   ILE   144      55.730  54.800  32.250  1.00  0.00           C  
ATOM   2396  O   ILE   144      55.000  55.100  31.310  1.00  0.00           O  
ATOM   2397  N   TYR   145      55.210  54.380  33.450  1.00  0.00           N  
ATOM   2398  HN  TYR   145      55.820  53.960  34.120  1.00  0.00           H  
ATOM   2399  CA  TYR   145      53.840  54.280  33.790  1.00  0.00           C  
ATOM   2400  HA  TYR   145      53.430  53.680  32.990  1.00  0.00           H  
ATOM   2401  CB  TYR   145      53.740  53.860  35.330  1.00  0.00           C  
ATOM   2402  HB1 TYR   145      53.990  54.730  35.980  1.00  0.00           H  
ATOM   2403  HB2 TYR   145      54.380  52.960  35.470  1.00  0.00           H  
ATOM   2404  CG  TYR   145      52.380  53.380  35.750  1.00  0.00           C  
ATOM   2405  CD1 TYR   145      51.950  53.760  37.030  1.00  0.00           C  
ATOM   2406  HD1 TYR   145      52.600  54.340  37.660  1.00  0.00           H  
ATOM   2407  CE1 TYR   145      50.680  53.310  37.510  1.00  0.00           C  
ATOM   2408  HE1 TYR   145      50.370  53.770  38.440  1.00  0.00           H  
ATOM   2409  CZ  TYR   145      49.850  52.520  36.740  1.00  0.00           C  
ATOM   2410  OH  TYR   145      48.530  52.300  37.100  1.00  0.00           O  
ATOM   2411  HH  TYR   145      48.200  51.640  36.480  1.00  0.00           H  
ATOM   2412  CD2 TYR   145      51.510  52.500  35.010  1.00  0.00           C  
ATOM   2413  HD2 TYR   145      51.810  52.000  34.100  1.00  0.00           H  
ATOM   2414  CE2 TYR   145      50.250  52.090  35.510  1.00  0.00           C  
ATOM   2415  HE2 TYR   145      49.640  51.480  34.850  1.00  0.00           H  
ATOM   2416  C   TYR   145      53.010  55.560  33.560  1.00  0.00           C  
ATOM   2417  O   TYR   145      52.020  55.470  32.870  1.00  0.00           O  
ATOM   2418  N   LEU   146      53.390  56.740  34.130  1.00  0.00           N  
ATOM   2419  HN  LEU   146      54.120  56.730  34.810  1.00  0.00           H  
ATOM   2420  CA  LEU   146      52.760  58.040  33.840  1.00  0.00           C  
ATOM   2421  HA  LEU   146      51.740  57.980  34.210  1.00  0.00           H  
ATOM   2422  CB  LEU   146      53.460  59.170  34.590  1.00  0.00           C  
ATOM   2423  HB1 LEU   146      54.560  59.200  34.390  1.00  0.00           H  
ATOM   2424  HB2 LEU   146      53.250  58.860  35.630  1.00  0.00           H  
ATOM   2425  CG  LEU   146      52.780  60.530  34.510  1.00  0.00           C  
ATOM   2426  HG  LEU   146      52.830  60.850  33.440  1.00  0.00           H  
ATOM   2427  CD1 LEU   146      51.370  60.650  35.040  1.00  0.00           C  
ATOM   2428 HD11 LEU   146      51.290  60.240  36.070  1.00  0.00           H  
ATOM   2429 HD12 LEU   146      50.620  60.050  34.490  1.00  0.00           H  
ATOM   2430 HD13 LEU   146      51.100  61.730  35.090  1.00  0.00           H  
ATOM   2431  CD2 LEU   146      53.580  61.550  35.340  1.00  0.00           C  
ATOM   2432 HD21 LEU   146      53.540  61.210  36.400  1.00  0.00           H  
ATOM   2433 HD22 LEU   146      53.100  62.550  35.420  1.00  0.00           H  
ATOM   2434 HD23 LEU   146      54.650  61.560  35.030  1.00  0.00           H  
ATOM   2435  C   LEU   146      52.810  58.390  32.310  1.00  0.00           C  
ATOM   2436  O   LEU   146      51.840  58.860  31.710  1.00  0.00           O  
ATOM   2437  N   GLY   147      53.990  58.210  31.640  1.00  0.00           N  
ATOM   2438  HN  GLY   147      54.800  58.030  32.190  1.00  0.00           H  
ATOM   2439  CA  GLY   147      54.050  58.320  30.210  1.00  0.00           C  
ATOM   2440  HA1 GLY   147      55.070  58.030  29.980  1.00  0.00           H  
ATOM   2441  HA2 GLY   147      53.770  59.320  29.950  1.00  0.00           H  
ATOM   2442  C   GLY   147      53.070  57.410  29.460  1.00  0.00           C  
ATOM   2443  O   GLY   147      52.380  57.940  28.630  1.00  0.00           O  
ATOM   2444  N   GLU   148      52.940  56.090  29.700  1.00  0.00           N  
ATOM   2445  HN  GLU   148      53.520  55.650  30.380  1.00  0.00           H  
ATOM   2446  CA  GLU   148      52.030  55.210  28.880  1.00  0.00           C  
ATOM   2447  HA  GLU   148      52.370  55.360  27.870  1.00  0.00           H  
ATOM   2448  CB  GLU   148      52.180  53.680  29.110  1.00  0.00           C  
ATOM   2449  HB1 GLU   148      51.390  53.150  28.530  1.00  0.00           H  
ATOM   2450  HB2 GLU   148      51.870  53.320  30.110  1.00  0.00           H  
ATOM   2451  CG  GLU   148      53.550  53.060  28.760  1.00  0.00           C  
ATOM   2452  HG1 GLU   148      53.350  51.970  28.900  1.00  0.00           H  
ATOM   2453  HG2 GLU   148      54.350  53.440  29.440  1.00  0.00           H  
ATOM   2454  CD  GLU   148      53.960  53.210  27.310  1.00  0.00           C  
ATOM   2455  OE1 GLU   148      53.270  52.730  26.370  1.00  0.00           O  
ATOM   2456  OE2 GLU   148      55.150  53.700  27.000  1.00  0.00           O  
ATOM   2457  C   GLU   148      50.580  55.580  28.990  1.00  0.00           C  
ATOM   2458  O   GLU   148      49.860  55.600  27.990  1.00  0.00           O  
ATOM   2459  N   VAL   149      50.200  55.950  30.260  1.00  0.00           N  
ATOM   2460  HN  VAL   149      50.820  55.830  31.040  1.00  0.00           H  
ATOM   2461  CA  VAL   149      48.830  56.420  30.490  1.00  0.00           C  
ATOM   2462  HA  VAL   149      48.130  55.670  30.170  1.00  0.00           H  
ATOM   2463  CB  VAL   149      48.650  56.620  31.940  1.00  0.00           C  
ATOM   2464  HB  VAL   149      49.550  57.160  32.280  1.00  0.00           H  
ATOM   2465  CG1 VAL   149      47.280  57.250  32.360  1.00  0.00           C  
ATOM   2466 HG11 VAL   149      47.440  57.670  33.380  1.00  0.00           H  
ATOM   2467 HG12 VAL   149      46.480  56.490  32.280  1.00  0.00           H  
ATOM   2468 HG13 VAL   149      46.980  58.130  31.750  1.00  0.00           H  
ATOM   2469  CG2 VAL   149      48.740  55.210  32.630  1.00  0.00           C  
ATOM   2470 HG21 VAL   149      47.860  54.610  32.280  1.00  0.00           H  
ATOM   2471 HG22 VAL   149      48.630  55.480  33.700  1.00  0.00           H  
ATOM   2472 HG23 VAL   149      49.710  54.680  32.560  1.00  0.00           H  
ATOM   2473  C   VAL   149      48.560  57.740  29.730  1.00  0.00           C  
ATOM   2474  O   VAL   149      47.460  57.920  29.150  1.00  0.00           O  
ATOM   2475  N   PHE   150      49.470  58.740  29.730  1.00  0.00           N  
ATOM   2476  HN  PHE   150      50.250  58.690  30.340  1.00  0.00           H  
ATOM   2477  CA  PHE   150      49.340  59.930  28.960  1.00  0.00           C  
ATOM   2478  HA  PHE   150      48.340  60.310  29.100  1.00  0.00           H  
ATOM   2479  CB  PHE   150      50.430  61.010  29.310  1.00  0.00           C  
ATOM   2480  HB1 PHE   150      50.510  61.690  28.440  1.00  0.00           H  
ATOM   2481  HB2 PHE   150      51.310  60.350  29.490  1.00  0.00           H  
ATOM   2482  CG  PHE   150      50.260  61.740  30.610  1.00  0.00           C  
ATOM   2483  CD1 PHE   150      49.640  61.280  31.760  1.00  0.00           C  
ATOM   2484  HD1 PHE   150      49.370  60.240  31.820  1.00  0.00           H  
ATOM   2485  CE1 PHE   150      49.400  62.150  32.830  1.00  0.00           C  
ATOM   2486  HE1 PHE   150      49.220  61.660  33.770  1.00  0.00           H  
ATOM   2487  CZ  PHE   150      49.840  63.480  32.780  1.00  0.00           C  
ATOM   2488  HZ  PHE   150      49.690  64.230  33.550  1.00  0.00           H  
ATOM   2489  CD2 PHE   150      50.680  63.060  30.520  1.00  0.00           C  
ATOM   2490  HD2 PHE   150      51.000  63.330  29.530  1.00  0.00           H  
ATOM   2491  CE2 PHE   150      50.410  63.920  31.580  1.00  0.00           C  
ATOM   2492  HE2 PHE   150      50.540  64.980  31.440  1.00  0.00           H  
ATOM   2493  C   PHE   150      49.290  59.790  27.470  1.00  0.00           C  
ATOM   2494  O   PHE   150      48.560  60.480  26.770  1.00  0.00           O  
ATOM   2495  N   LYS   151      50.210  58.940  26.910  1.00  0.00           N  
ATOM   2496  HN  LYS   151      50.920  58.530  27.490  1.00  0.00           H  
ATOM   2497  CA  LYS   151      50.110  58.460  25.550  1.00  0.00           C  
ATOM   2498  HA  LYS   151      50.070  59.330  24.910  1.00  0.00           H  
ATOM   2499  CB  LYS   151      51.240  57.570  25.080  1.00  0.00           C  
ATOM   2500  HB1 LYS   151      51.030  57.220  24.050  1.00  0.00           H  
ATOM   2501  HB2 LYS   151      51.290  56.660  25.720  1.00  0.00           H  
ATOM   2502  CG  LYS   151      52.620  58.220  25.160  1.00  0.00           C  
ATOM   2503  HG1 LYS   151      52.850  58.310  26.250  1.00  0.00           H  
ATOM   2504  HG2 LYS   151      52.610  59.290  24.840  1.00  0.00           H  
ATOM   2505  CD  LYS   151      53.810  57.480  24.540  1.00  0.00           C  
ATOM   2506  HD1 LYS   151      54.660  58.200  24.620  1.00  0.00           H  
ATOM   2507  HD2 LYS   151      53.740  57.300  23.440  1.00  0.00           H  
ATOM   2508  CE  LYS   151      54.050  56.360  25.470  1.00  0.00           C  
ATOM   2509  HE1 LYS   151      53.240  55.600  25.510  1.00  0.00           H  
ATOM   2510  HE2 LYS   151      54.160  56.700  26.520  1.00  0.00           H  
ATOM   2511  NZ  LYS   151      55.300  55.630  25.170  1.00  0.00           N  
ATOM   2512  HZ1 LYS   151      55.310  55.220  24.220  1.00  0.00           H  
ATOM   2513  HZ2 LYS   151      55.310  54.900  25.910  1.00  0.00           H  
ATOM   2514  HZ3 LYS   151      56.200  56.150  25.120  1.00  0.00           H  
ATOM   2515  C   LYS   151      48.770  57.760  25.180  1.00  0.00           C  
ATOM   2516  O   LYS   151      48.160  57.990  24.120  1.00  0.00           O  
ATOM   2517  N   THR   152      48.270  56.870  26.050  1.00  0.00           N  
ATOM   2518  HN  THR   152      48.760  56.780  26.910  1.00  0.00           H  
ATOM   2519  CA  THR   152      46.990  56.090  25.960  1.00  0.00           C  
ATOM   2520  HA  THR   152      47.100  55.420  25.110  1.00  0.00           H  
ATOM   2521  CB  THR   152      46.720  55.180  27.200  1.00  0.00           C  
ATOM   2522  HB  THR   152      46.690  55.840  28.100  1.00  0.00           H  
ATOM   2523  OG1 THR   152      47.730  54.260  27.340  1.00  0.00           O  
ATOM   2524  HG1 THR   152      48.520  54.770  27.540  1.00  0.00           H  
ATOM   2525  CG2 THR   152      45.380  54.470  27.140  1.00  0.00           C  
ATOM   2526 HG21 THR   152      45.330  53.980  26.140  1.00  0.00           H  
ATOM   2527 HG22 THR   152      44.530  55.180  27.200  1.00  0.00           H  
ATOM   2528 HG23 THR   152      45.290  53.870  28.070  1.00  0.00           H  
ATOM   2529  C   THR   152      45.750  56.980  25.790  1.00  0.00           C  
ATOM   2530  O   THR   152      44.880  56.710  24.960  1.00  0.00           O  
ATOM   2531  N   TYR   153      45.760  58.020  26.590  1.00  0.00           N  
ATOM   2532  HN  TYR   153      46.540  58.210  27.190  1.00  0.00           H  
ATOM   2533  CA  TYR   153      44.720  59.030  26.590  1.00  0.00           C  
ATOM   2534  HA  TYR   153      43.900  58.660  26.000  1.00  0.00           H  
ATOM   2535  CB  TYR   153      44.390  59.340  28.090  1.00  0.00           C  
ATOM   2536  HB1 TYR   153      43.600  60.110  28.180  1.00  0.00           H  
ATOM   2537  HB2 TYR   153      45.220  59.740  28.730  1.00  0.00           H  
ATOM   2538  CG  TYR   153      43.720  58.190  28.820  1.00  0.00           C  
ATOM   2539  CD1 TYR   153      42.610  57.520  28.240  1.00  0.00           C  
ATOM   2540  HD1 TYR   153      42.290  57.720  27.230  1.00  0.00           H  
ATOM   2541  CE1 TYR   153      41.810  56.640  28.990  1.00  0.00           C  
ATOM   2542  HE1 TYR   153      40.900  56.260  28.540  1.00  0.00           H  
ATOM   2543  CZ  TYR   153      42.270  56.280  30.240  1.00  0.00           C  
ATOM   2544  OH  TYR   153      41.780  55.160  30.910  1.00  0.00           O  
ATOM   2545  HH  TYR   153      40.980  54.830  30.510  1.00  0.00           H  
ATOM   2546  CD2 TYR   153      44.030  57.890  30.130  1.00  0.00           C  
ATOM   2547  HD2 TYR   153      44.780  58.550  30.540  1.00  0.00           H  
ATOM   2548  CE2 TYR   153      43.380  56.860  30.850  1.00  0.00           C  
ATOM   2549  HE2 TYR   153      43.640  56.430  31.810  1.00  0.00           H  
ATOM   2550  C   TYR   153      45.040  60.240  25.870  1.00  0.00           C  
ATOM   2551  O   TYR   153      44.250  61.220  25.850  1.00  0.00           O  
ATOM   2552  N   ASN   154      46.190  60.310  25.150  1.00  0.00           N  
ATOM   2553  HN  ASN   154      46.700  59.450  25.110  1.00  0.00           H  
ATOM   2554  CA  ASN   154      46.620  61.310  24.210  1.00  0.00           C  
ATOM   2555  HA  ASN   154      47.650  61.100  23.960  1.00  0.00           H  
ATOM   2556  CB  ASN   154      45.750  61.320  22.900  1.00  0.00           C  
ATOM   2557  HB1 ASN   154      46.280  61.910  22.120  1.00  0.00           H  
ATOM   2558  HB2 ASN   154      44.740  61.750  23.090  1.00  0.00           H  
ATOM   2559  CG  ASN   154      45.630  59.890  22.320  1.00  0.00           C  
ATOM   2560  OD1 ASN   154      44.980  58.960  22.860  1.00  0.00           O  
ATOM   2561  ND2 ASN   154      46.080  59.790  21.060  1.00  0.00           N  
ATOM   2562 HD21 ASN   154      46.120  58.880  20.650  1.00  0.00           H  
ATOM   2563 HD22 ASN   154      46.720  60.440  20.650  1.00  0.00           H  
ATOM   2564  C   ASN   154      46.800  62.730  24.770  1.00  0.00           C  
ATOM   2565  O   ASN   154      46.460  63.620  24.020  1.00  0.00           O  
ATOM   2566  N   VAL   155      47.240  63.020  25.980  1.00  0.00           N  
ATOM   2567  HN  VAL   155      47.510  62.260  26.570  1.00  0.00           H  
ATOM   2568  CA  VAL   155      47.360  64.430  26.420  1.00  0.00           C  
ATOM   2569  HA  VAL   155      46.410  64.770  26.040  1.00  0.00           H  
ATOM   2570  CB  VAL   155      47.220  64.550  27.990  1.00  0.00           C  
ATOM   2571  HB  VAL   155      48.060  64.120  28.580  1.00  0.00           H  
ATOM   2572  CG1 VAL   155      46.920  65.990  28.440  1.00  0.00           C  
ATOM   2573 HG11 VAL   155      46.940  65.960  29.550  1.00  0.00           H  
ATOM   2574 HG12 VAL   155      45.880  66.260  28.150  1.00  0.00           H  
ATOM   2575 HG13 VAL   155      47.630  66.710  27.990  1.00  0.00           H  
ATOM   2576  CG2 VAL   155      45.930  63.760  28.290  1.00  0.00           C  
ATOM   2577 HG21 VAL   155      46.100  62.680  28.080  1.00  0.00           H  
ATOM   2578 HG22 VAL   155      44.960  63.960  27.790  1.00  0.00           H  
ATOM   2579 HG23 VAL   155      45.770  63.840  29.390  1.00  0.00           H  
ATOM   2580  C   VAL   155      48.540  65.120  25.780  1.00  0.00           C  
ATOM   2581  O   VAL   155      49.620  64.520  25.530  1.00  0.00           O  
ATOM   2582  N   ALA   156      48.570  66.500  25.610  1.00  0.00           N  
ATOM   2583  HN  ALA   156      47.970  67.190  26.010  1.00  0.00           H  
ATOM   2584  CA  ALA   156      49.780  67.090  25.040  1.00  0.00           C  
ATOM   2585  HA  ALA   156      50.470  66.310  24.780  1.00  0.00           H  
ATOM   2586  CB  ALA   156      49.420  67.890  23.710  1.00  0.00           C  
ATOM   2587  HB1 ALA   156      49.020  67.230  22.920  1.00  0.00           H  
ATOM   2588  HB2 ALA   156      50.370  68.310  23.330  1.00  0.00           H  
ATOM   2589  HB3 ALA   156      48.630  68.600  24.040  1.00  0.00           H  
ATOM   2590  C   ALA   156      50.460  67.960  26.070  1.00  0.00           C  
ATOM   2591  O   ALA   156      49.830  68.810  26.660  1.00  0.00           O  
ATOM   2592  N   VAL   157      51.730  67.720  26.350  1.00  0.00           N  
ATOM   2593  HN  VAL   157      52.220  67.080  25.770  1.00  0.00           H  
ATOM   2594  CA  VAL   157      52.420  68.110  27.530  1.00  0.00           C  
ATOM   2595  HA  VAL   157      52.090  69.130  27.630  1.00  0.00           H  
ATOM   2596  CB  VAL   157      52.100  67.300  28.810  1.00  0.00           C  
ATOM   2597  HB  VAL   157      51.000  67.350  28.950  1.00  0.00           H  
ATOM   2598  CG1 VAL   157      52.630  65.840  28.670  1.00  0.00           C  
ATOM   2599 HG11 VAL   157      52.270  65.410  27.710  1.00  0.00           H  
ATOM   2600 HG12 VAL   157      52.190  65.300  29.530  1.00  0.00           H  
ATOM   2601 HG13 VAL   157      53.730  65.720  28.720  1.00  0.00           H  
ATOM   2602  CG2 VAL   157      52.820  68.030  30.000  1.00  0.00           C  
ATOM   2603 HG21 VAL   157      52.650  69.120  29.970  1.00  0.00           H  
ATOM   2604 HG22 VAL   157      53.880  67.740  30.110  1.00  0.00           H  
ATOM   2605 HG23 VAL   157      52.290  67.630  30.900  1.00  0.00           H  
ATOM   2606  C   VAL   157      53.900  68.130  27.190  1.00  0.00           C  
ATOM   2607  O   VAL   157      54.340  67.550  26.230  1.00  0.00           O  
ATOM   2608  N   ASP   158      54.790  69.010  27.830  1.00  0.00           N  
ATOM   2609  HN  ASP   158      54.550  69.470  28.680  1.00  0.00           H  
ATOM   2610  CA  ASP   158      56.210  69.070  27.630  1.00  0.00           C  
ATOM   2611  HA  ASP   158      56.340  68.780  26.600  1.00  0.00           H  
ATOM   2612  CB  ASP   158      56.620  70.590  27.970  1.00  0.00           C  
ATOM   2613  HB1 ASP   158      55.710  71.200  27.800  1.00  0.00           H  
ATOM   2614  HB2 ASP   158      57.360  70.800  27.170  1.00  0.00           H  
ATOM   2615  CG  ASP   158      57.070  71.000  29.380  1.00  0.00           C  
ATOM   2616  OD1 ASP   158      58.120  70.510  29.780  1.00  0.00           O  
ATOM   2617  OD2 ASP   158      56.270  71.790  29.990  1.00  0.00           O  
ATOM   2618  C   ASP   158      56.990  67.900  28.360  1.00  0.00           C  
ATOM   2619  O   ASP   158      56.520  67.380  29.420  1.00  0.00           O  
ATOM   2620  N   TYR   159      58.180  67.500  27.880  1.00  0.00           N  
ATOM   2621  HN  TYR   159      58.660  67.860  27.090  1.00  0.00           H  
ATOM   2622  CA  TYR   159      58.990  66.420  28.440  1.00  0.00           C  
ATOM   2623  HA  TYR   159      58.390  65.520  28.510  1.00  0.00           H  
ATOM   2624  CB  TYR   159      60.170  66.030  27.460  1.00  0.00           C  
ATOM   2625  HB1 TYR   159      60.960  66.800  27.400  1.00  0.00           H  
ATOM   2626  HB2 TYR   159      59.820  65.940  26.400  1.00  0.00           H  
ATOM   2627  CG  TYR   159      60.930  64.760  27.890  1.00  0.00           C  
ATOM   2628  CD1 TYR   159      60.960  63.700  26.980  1.00  0.00           C  
ATOM   2629  HD1 TYR   159      60.450  63.730  26.020  1.00  0.00           H  
ATOM   2630  CE1 TYR   159      61.810  62.610  27.150  1.00  0.00           C  
ATOM   2631  HE1 TYR   159      61.730  61.800  26.440  1.00  0.00           H  
ATOM   2632  CZ  TYR   159      62.620  62.580  28.250  1.00  0.00           C  
ATOM   2633  OH  TYR   159      63.220  61.360  28.500  1.00  0.00           O  
ATOM   2634  HH  TYR   159      62.770  60.710  27.960  1.00  0.00           H  
ATOM   2635  CD2 TYR   159      61.950  64.770  28.910  1.00  0.00           C  
ATOM   2636  HD2 TYR   159      62.150  65.610  29.560  1.00  0.00           H  
ATOM   2637  CE2 TYR   159      62.720  63.700  29.100  1.00  0.00           C  
ATOM   2638  HE2 TYR   159      63.300  63.630  30.010  1.00  0.00           H  
ATOM   2639  C   TYR   159      59.450  66.690  29.830  1.00  0.00           C  
ATOM   2640  O   TYR   159      59.400  65.880  30.780  1.00  0.00           O  
ATOM   2641  N   ILE   160      59.930  67.950  30.070  1.00  0.00           N  
ATOM   2642  HN  ILE   160      59.920  68.700  29.420  1.00  0.00           H  
ATOM   2643  CA  ILE   160      60.390  68.270  31.420  1.00  0.00           C  
ATOM   2644  HA  ILE   160      60.840  67.370  31.810  1.00  0.00           H  
ATOM   2645  CB  ILE   160      61.290  69.570  31.450  1.00  0.00           C  
ATOM   2646  HB  ILE   160      60.650  70.350  30.980  1.00  0.00           H  
ATOM   2647  CG2 ILE   160      61.760  69.940  32.860  1.00  0.00           C  
ATOM   2648 HG21 ILE   160      62.330  69.100  33.300  1.00  0.00           H  
ATOM   2649 HG22 ILE   160      60.900  70.320  33.450  1.00  0.00           H  
ATOM   2650 HG23 ILE   160      62.440  70.810  32.750  1.00  0.00           H  
ATOM   2651  CG1 ILE   160      62.430  69.460  30.410  1.00  0.00           C  
ATOM   2652 HG11 ILE   160      62.940  70.440  30.350  1.00  0.00           H  
ATOM   2653 HG12 ILE   160      62.010  69.250  29.400  1.00  0.00           H  
ATOM   2654  CD  ILE   160      63.480  68.390  30.840  1.00  0.00           C  
ATOM   2655  HD1 ILE   160      63.860  68.530  31.870  1.00  0.00           H  
ATOM   2656  HD2 ILE   160      64.330  68.420  30.130  1.00  0.00           H  
ATOM   2657  HD3 ILE   160      63.020  67.380  30.870  1.00  0.00           H  
ATOM   2658  C   ILE   160      59.230  68.360  32.450  1.00  0.00           C  
ATOM   2659  O   ILE   160      59.450  67.890  33.540  1.00  0.00           O  
ATOM   2660  N   THR   161      58.020  68.830  32.040  1.00  0.00           N  
ATOM   2661  HN  THR   161      57.920  69.340  31.190  1.00  0.00           H  
ATOM   2662  CA  THR   161      56.870  68.760  32.960  1.00  0.00           C  
ATOM   2663  HA  THR   161      57.120  69.280  33.870  1.00  0.00           H  
ATOM   2664  CB  THR   161      55.520  69.540  32.420  1.00  0.00           C  
ATOM   2665  HB  THR   161      55.380  69.290  31.350  1.00  0.00           H  
ATOM   2666  OG1 THR   161      55.610  70.940  32.470  1.00  0.00           O  
ATOM   2667  HG1 THR   161      55.830  71.240  31.590  1.00  0.00           H  
ATOM   2668  CG2 THR   161      54.280  69.280  33.220  1.00  0.00           C  
ATOM   2669 HG21 THR   161      53.780  68.300  33.070  1.00  0.00           H  
ATOM   2670 HG22 THR   161      53.450  69.960  32.910  1.00  0.00           H  
ATOM   2671 HG23 THR   161      54.510  69.370  34.300  1.00  0.00           H  
ATOM   2672  C   THR   161      56.490  67.430  33.470  1.00  0.00           C  
ATOM   2673  O   THR   161      56.550  67.220  34.690  1.00  0.00           O  
ATOM   2674  N   VAL   162      56.390  66.440  32.550  1.00  0.00           N  
ATOM   2675  HN  VAL   162      56.470  66.660  31.580  1.00  0.00           H  
ATOM   2676  CA  VAL   162      56.340  65.090  32.950  1.00  0.00           C  
ATOM   2677  HA  VAL   162      55.420  64.860  33.470  1.00  0.00           H  
ATOM   2678  CB  VAL   162      56.420  64.180  31.630  1.00  0.00           C  
ATOM   2679  HB  VAL   162      57.320  64.500  31.050  1.00  0.00           H  
ATOM   2680  CG1 VAL   162      56.490  62.690  31.940  1.00  0.00           C  
ATOM   2681 HG11 VAL   162      57.410  62.390  32.500  1.00  0.00           H  
ATOM   2682 HG12 VAL   162      56.570  62.170  30.970  1.00  0.00           H  
ATOM   2683 HG13 VAL   162      55.670  62.250  32.560  1.00  0.00           H  
ATOM   2684  CG2 VAL   162      55.170  64.590  30.750  1.00  0.00           C  
ATOM   2685 HG21 VAL   162      55.390  65.560  30.260  1.00  0.00           H  
ATOM   2686 HG22 VAL   162      54.320  64.540  31.460  1.00  0.00           H  
ATOM   2687 HG23 VAL   162      55.120  63.840  29.930  1.00  0.00           H  
ATOM   2688  C   VAL   162      57.490  64.570  33.870  1.00  0.00           C  
ATOM   2689  O   VAL   162      57.240  63.920  34.910  1.00  0.00           O  
ATOM   2690  N   ALA   163      58.800  64.950  33.570  1.00  0.00           N  
ATOM   2691  HN  ALA   163      59.050  65.490  32.770  1.00  0.00           H  
ATOM   2692  CA  ALA   163      59.830  64.490  34.480  1.00  0.00           C  
ATOM   2693  HA  ALA   163      59.700  63.420  34.590  1.00  0.00           H  
ATOM   2694  CB  ALA   163      61.220  64.840  33.920  1.00  0.00           C  
ATOM   2695  HB1 ALA   163      62.010  64.480  34.620  1.00  0.00           H  
ATOM   2696  HB2 ALA   163      61.470  65.920  33.800  1.00  0.00           H  
ATOM   2697  HB3 ALA   163      61.350  64.320  32.950  1.00  0.00           H  
ATOM   2698  C   ALA   163      59.630  65.130  35.930  1.00  0.00           C  
ATOM   2699  O   ALA   163      59.870  64.500  37.000  1.00  0.00           O  
ATOM   2700  N   LEU   164      59.280  66.440  35.960  1.00  0.00           N  
ATOM   2701  HN  LEU   164      59.110  66.900  35.090  1.00  0.00           H  
ATOM   2702  CA  LEU   164      59.170  67.190  37.150  1.00  0.00           C  
ATOM   2703  HA  LEU   164      60.120  67.130  37.660  1.00  0.00           H  
ATOM   2704  CB  LEU   164      58.860  68.660  36.860  1.00  0.00           C  
ATOM   2705  HB1 LEU   164      58.010  68.800  36.160  1.00  0.00           H  
ATOM   2706  HB2 LEU   164      59.760  68.930  36.260  1.00  0.00           H  
ATOM   2707  CG  LEU   164      58.570  69.630  38.120  1.00  0.00           C  
ATOM   2708  HG  LEU   164      59.140  69.220  38.980  1.00  0.00           H  
ATOM   2709  CD1 LEU   164      58.980  71.040  37.770  1.00  0.00           C  
ATOM   2710 HD11 LEU   164      60.050  71.120  37.480  1.00  0.00           H  
ATOM   2711 HD12 LEU   164      58.760  71.760  38.600  1.00  0.00           H  
ATOM   2712 HD13 LEU   164      58.410  71.450  36.910  1.00  0.00           H  
ATOM   2713  CD2 LEU   164      57.100  69.650  38.560  1.00  0.00           C  
ATOM   2714 HD21 LEU   164      56.620  68.660  38.690  1.00  0.00           H  
ATOM   2715 HD22 LEU   164      56.540  70.140  37.730  1.00  0.00           H  
ATOM   2716 HD23 LEU   164      56.910  70.190  39.520  1.00  0.00           H  
ATOM   2717  C   LEU   164      58.020  66.610  38.060  1.00  0.00           C  
ATOM   2718  O   LEU   164      58.090  66.590  39.250  1.00  0.00           O  
ATOM   2719  N   LEU   165      56.890  66.220  37.420  1.00  0.00           N  
ATOM   2720  HN  LEU   165      56.850  66.310  36.420  1.00  0.00           H  
ATOM   2721  CA  LEU   165      55.770  65.580  38.130  1.00  0.00           C  
ATOM   2722  HA  LEU   165      55.520  66.310  38.890  1.00  0.00           H  
ATOM   2723  CB  LEU   165      54.580  65.490  37.160  1.00  0.00           C  
ATOM   2724  HB1 LEU   165      53.750  64.860  37.530  1.00  0.00           H  
ATOM   2725  HB2 LEU   165      54.910  65.060  36.190  1.00  0.00           H  
ATOM   2726  CG  LEU   165      53.940  66.930  36.770  1.00  0.00           C  
ATOM   2727  HG  LEU   165      54.690  67.480  36.150  1.00  0.00           H  
ATOM   2728  CD1 LEU   165      52.750  66.750  35.740  1.00  0.00           C  
ATOM   2729 HD11 LEU   165      52.720  67.700  35.170  1.00  0.00           H  
ATOM   2730 HD12 LEU   165      51.770  66.670  36.270  1.00  0.00           H  
ATOM   2731 HD13 LEU   165      52.900  65.890  35.050  1.00  0.00           H  
ATOM   2732  CD2 LEU   165      53.490  67.700  37.940  1.00  0.00           C  
ATOM   2733 HD21 LEU   165      53.120  68.690  37.610  1.00  0.00           H  
ATOM   2734 HD22 LEU   165      54.260  67.900  38.710  1.00  0.00           H  
ATOM   2735 HD23 LEU   165      52.710  67.070  38.420  1.00  0.00           H  
ATOM   2736  C   LEU   165      56.160  64.270  38.850  1.00  0.00           C  
ATOM   2737  O   LEU   165      55.820  64.060  40.030  1.00  0.00           O  
ATOM   2738  N   ILE   166      56.950  63.470  38.150  1.00  0.00           N  
ATOM   2739  HN  ILE   166      57.090  63.630  37.170  1.00  0.00           H  
ATOM   2740  CA  ILE   166      57.620  62.370  38.860  1.00  0.00           C  
ATOM   2741  HA  ILE   166      56.940  61.770  39.430  1.00  0.00           H  
ATOM   2742  CB  ILE   166      58.280  61.500  37.760  1.00  0.00           C  
ATOM   2743  HB  ILE   166      58.770  62.190  37.040  1.00  0.00           H  
ATOM   2744  CG2 ILE   166      59.370  60.510  38.280  1.00  0.00           C  
ATOM   2745 HG21 ILE   166      60.270  61.010  38.700  1.00  0.00           H  
ATOM   2746 HG22 ILE   166      59.740  59.810  37.500  1.00  0.00           H  
ATOM   2747 HG23 ILE   166      59.030  59.850  39.100  1.00  0.00           H  
ATOM   2748  CG1 ILE   166      57.000  60.840  37.060  1.00  0.00           C  
ATOM   2749 HG11 ILE   166      57.410  60.140  36.290  1.00  0.00           H  
ATOM   2750 HG12 ILE   166      56.470  61.660  36.530  1.00  0.00           H  
ATOM   2751  CD  ILE   166      56.090  60.050  37.970  1.00  0.00           C  
ATOM   2752  HD1 ILE   166      55.510  59.320  37.370  1.00  0.00           H  
ATOM   2753  HD2 ILE   166      55.260  60.600  38.450  1.00  0.00           H  
ATOM   2754  HD3 ILE   166      56.760  59.510  38.670  1.00  0.00           H  
ATOM   2755  C   ILE   166      58.690  62.730  39.860  1.00  0.00           C  
ATOM   2756  O   ILE   166      58.830  61.930  40.830  1.00  0.00           O  
ATOM   2757  N   TRP   167      59.410  63.830  39.770  1.00  0.00           N  
ATOM   2758  HN  TRP   167      59.500  64.200  38.850  1.00  0.00           H  
ATOM   2759  CA  TRP   167      60.190  64.410  40.810  1.00  0.00           C  
ATOM   2760  HA  TRP   167      60.840  63.600  41.110  1.00  0.00           H  
ATOM   2761  CB  TRP   167      61.060  65.550  40.170  1.00  0.00           C  
ATOM   2762  HB1 TRP   167      60.270  66.230  39.800  1.00  0.00           H  
ATOM   2763  HB2 TRP   167      61.690  65.190  39.330  1.00  0.00           H  
ATOM   2764  CG  TRP   167      61.990  66.270  41.100  1.00  0.00           C  
ATOM   2765  CD1 TRP   167      61.750  67.440  41.690  1.00  0.00           C  
ATOM   2766  HD1 TRP   167      60.850  67.990  41.450  1.00  0.00           H  
ATOM   2767  NE1 TRP   167      62.640  67.710  42.700  1.00  0.00           N  
ATOM   2768  HE1 TRP   167      62.650  68.430  43.360  1.00  0.00           H  
ATOM   2769  CE2 TRP   167      63.550  66.710  42.720  1.00  0.00           C  
ATOM   2770  CD2 TRP   167      63.130  65.730  41.730  1.00  0.00           C  
ATOM   2771  CE3 TRP   167      63.740  64.480  41.740  1.00  0.00           C  
ATOM   2772  HE3 TRP   167      63.450  63.690  41.070  1.00  0.00           H  
ATOM   2773  CZ3 TRP   167      64.900  64.320  42.560  1.00  0.00           C  
ATOM   2774  HZ3 TRP   167      65.470  63.400  42.540  1.00  0.00           H  
ATOM   2775  CZ2 TRP   167      64.640  66.440  43.620  1.00  0.00           C  
ATOM   2776  HZ2 TRP   167      64.920  67.280  44.240  1.00  0.00           H  
ATOM   2777  CH2 TRP   167      65.310  65.230  43.420  1.00  0.00           C  
ATOM   2778  HH2 TRP   167      66.270  65.070  43.890  1.00  0.00           H  
ATOM   2779  C   TRP   167      59.450  64.730  42.100  1.00  0.00           C  
ATOM   2780  O   TRP   167      59.810  64.330  43.150  1.00  0.00           O  
ATOM   2781  N   ASN   168      58.220  65.290  41.970  1.00  0.00           N  
ATOM   2782  HN  ASN   168      57.940  65.550  41.050  1.00  0.00           H  
ATOM   2783  CA  ASN   168      57.410  65.620  43.040  1.00  0.00           C  
ATOM   2784  HA  ASN   168      58.000  66.100  43.810  1.00  0.00           H  
ATOM   2785  CB  ASN   168      56.230  66.460  42.540  1.00  0.00           C  
ATOM   2786  HB1 ASN   168      55.360  66.510  43.230  1.00  0.00           H  
ATOM   2787  HB2 ASN   168      55.830  66.140  41.550  1.00  0.00           H  
ATOM   2788  CG  ASN   168      56.700  67.890  42.660  1.00  0.00           C  
ATOM   2789  OD1 ASN   168      56.400  68.650  43.580  1.00  0.00           O  
ATOM   2790  ND2 ASN   168      57.520  68.330  41.670  1.00  0.00           N  
ATOM   2791 HD21 ASN   168      58.060  69.160  41.760  1.00  0.00           H  
ATOM   2792 HD22 ASN   168      57.720  67.700  40.920  1.00  0.00           H  
ATOM   2793  C   ASN   168      56.820  64.420  43.760  1.00  0.00           C  
ATOM   2794  O   ASN   168      56.870  64.180  44.930  1.00  0.00           O  
ATOM   2795  N   PHE   169      56.280  63.500  42.890  1.00  0.00           N  
ATOM   2796  HN  PHE   169      56.260  63.660  41.900  1.00  0.00           H  
ATOM   2797  CA  PHE   169      55.730  62.210  43.190  1.00  0.00           C  
ATOM   2798  HA  PHE   169      54.820  62.440  43.730  1.00  0.00           H  
ATOM   2799  CB  PHE   169      55.230  61.490  41.920  1.00  0.00           C  
ATOM   2800  HB1 PHE   169      56.090  61.420  41.220  1.00  0.00           H  
ATOM   2801  HB2 PHE   169      54.500  62.150  41.400  1.00  0.00           H  
ATOM   2802  CG  PHE   169      54.600  60.240  42.170  1.00  0.00           C  
ATOM   2803  CD1 PHE   169      53.230  60.170  42.450  1.00  0.00           C  
ATOM   2804  HD1 PHE   169      52.700  61.090  42.610  1.00  0.00           H  
ATOM   2805  CE1 PHE   169      52.590  58.960  42.690  1.00  0.00           C  
ATOM   2806  HE1 PHE   169      51.540  58.920  42.930  1.00  0.00           H  
ATOM   2807  CZ  PHE   169      53.270  57.750  42.540  1.00  0.00           C  
ATOM   2808  HZ  PHE   169      52.800  56.780  42.670  1.00  0.00           H  
ATOM   2809  CD2 PHE   169      55.280  59.010  41.970  1.00  0.00           C  
ATOM   2810  HD2 PHE   169      56.340  59.070  41.740  1.00  0.00           H  
ATOM   2811  CE2 PHE   169      54.610  57.800  42.240  1.00  0.00           C  
ATOM   2812  HE2 PHE   169      55.170  56.890  42.080  1.00  0.00           H  
ATOM   2813  C   PHE   169      56.690  61.380  43.970  1.00  0.00           C  
ATOM   2814  O   PHE   169      56.280  60.840  45.020  1.00  0.00           O  
ATOM   2815  N   GLY   170      57.980  61.240  43.470  1.00  0.00           N  
ATOM   2816  HN  GLY   170      58.350  61.480  42.570  1.00  0.00           H  
ATOM   2817  CA  GLY   170      58.900  60.240  44.040  1.00  0.00           C  
ATOM   2818  HA1 GLY   170      59.640  59.950  43.310  1.00  0.00           H  
ATOM   2819  HA2 GLY   170      58.300  59.360  44.220  1.00  0.00           H  
ATOM   2820  C   GLY   170      59.660  60.660  45.200  1.00  0.00           C  
ATOM   2821  O   GLY   170      59.980  59.790  46.020  1.00  0.00           O  
ATOM   2822  N   VAL   171      59.940  62.020  45.320  1.00  0.00           N  
ATOM   2823  HN  VAL   171      59.730  62.750  44.680  1.00  0.00           H  
ATOM   2824  CA  VAL   171      60.600  62.550  46.520  1.00  0.00           C  
ATOM   2825  HA  VAL   171      61.430  61.900  46.740  1.00  0.00           H  
ATOM   2826  CB  VAL   171      61.160  64.040  46.300  1.00  0.00           C  
ATOM   2827  HB  VAL   171      60.320  64.680  45.970  1.00  0.00           H  
ATOM   2828  CG1 VAL   171      61.730  64.550  47.640  1.00  0.00           C  
ATOM   2829 HG11 VAL   171      62.140  65.580  47.520  1.00  0.00           H  
ATOM   2830 HG12 VAL   171      62.530  63.890  48.050  1.00  0.00           H  
ATOM   2831 HG13 VAL   171      60.920  64.620  48.390  1.00  0.00           H  
ATOM   2832  CG2 VAL   171      62.270  64.030  45.280  1.00  0.00           C  
ATOM   2833 HG21 VAL   171      62.530  65.110  45.190  1.00  0.00           H  
ATOM   2834 HG22 VAL   171      61.950  63.560  44.320  1.00  0.00           H  
ATOM   2835 HG23 VAL   171      63.210  63.590  45.690  1.00  0.00           H  
ATOM   2836  C   VAL   171      59.750  62.520  47.680  1.00  0.00           C  
ATOM   2837  O   VAL   171      60.080  62.180  48.780  1.00  0.00           O  
ATOM   2838  N   VAL   172      58.410  62.820  47.510  1.00  0.00           N  
ATOM   2839  HN  VAL   172      58.140  63.160  46.610  1.00  0.00           H  
ATOM   2840  CA  VAL   172      57.430  62.850  48.570  1.00  0.00           C  
ATOM   2841  HA  VAL   172      57.870  63.240  49.490  1.00  0.00           H  
ATOM   2842  CB  VAL   172      56.230  63.650  48.210  1.00  0.00           C  
ATOM   2843  HB  VAL   172      55.710  63.290  47.300  1.00  0.00           H  
ATOM   2844  CG1 VAL   172      55.160  63.670  49.350  1.00  0.00           C  
ATOM   2845 HG11 VAL   172      54.700  62.670  49.520  1.00  0.00           H  
ATOM   2846 HG12 VAL   172      54.490  64.480  48.980  1.00  0.00           H  
ATOM   2847 HG13 VAL   172      55.590  64.000  50.320  1.00  0.00           H  
ATOM   2848  CG2 VAL   172      56.700  65.120  48.020  1.00  0.00           C  
ATOM   2849 HG21 VAL   172      57.310  65.390  48.910  1.00  0.00           H  
ATOM   2850 HG22 VAL   172      55.780  65.740  47.960  1.00  0.00           H  
ATOM   2851 HG23 VAL   172      57.270  65.200  47.060  1.00  0.00           H  
ATOM   2852  C   VAL   172      57.050  61.410  48.870  1.00  0.00           C  
ATOM   2853  O   VAL   172      56.800  61.060  50.010  1.00  0.00           O  
ATOM   2854  N   GLY   173      57.180  60.460  47.860  1.00  0.00           N  
ATOM   2855  HN  GLY   173      56.900  60.730  46.940  1.00  0.00           H  
ATOM   2856  CA  GLY   173      57.380  59.010  47.880  1.00  0.00           C  
ATOM   2857  HA1 GLY   173      57.680  58.660  46.910  1.00  0.00           H  
ATOM   2858  HA2 GLY   173      56.460  58.520  48.170  1.00  0.00           H  
ATOM   2859  C   GLY   173      58.450  58.600  48.810  1.00  0.00           C  
ATOM   2860  O   GLY   173      58.390  57.840  49.810  1.00  0.00           O  
ATOM   2861  N   MET   174      59.750  59.060  48.670  1.00  0.00           N  
ATOM   2862  HN  MET   174      59.940  59.670  47.900  1.00  0.00           H  
ATOM   2863  CA  MET   174      60.950  58.760  49.390  1.00  0.00           C  
ATOM   2864  HA  MET   174      60.980  57.680  49.430  1.00  0.00           H  
ATOM   2865  CB  MET   174      62.200  59.380  48.700  1.00  0.00           C  
ATOM   2866  HB1 MET   174      63.060  59.490  49.390  1.00  0.00           H  
ATOM   2867  HB2 MET   174      61.940  60.430  48.440  1.00  0.00           H  
ATOM   2868  CG  MET   174      62.660  58.560  47.490  1.00  0.00           C  
ATOM   2869  HG1 MET   174      63.500  59.080  46.980  1.00  0.00           H  
ATOM   2870  HG2 MET   174      61.730  58.450  46.900  1.00  0.00           H  
ATOM   2871  SD  MET   174      63.410  57.050  48.160  1.00  0.00           S  
ATOM   2872  CE  MET   174      64.190  56.460  46.700  1.00  0.00           C  
ATOM   2873  HE1 MET   174      64.950  55.680  46.880  1.00  0.00           H  
ATOM   2874  HE2 MET   174      64.820  57.290  46.330  1.00  0.00           H  
ATOM   2875  HE3 MET   174      63.510  56.100  45.900  1.00  0.00           H  
ATOM   2876  C   MET   174      60.810  59.300  50.830  1.00  0.00           C  
ATOM   2877  O   MET   174      61.110  58.600  51.790  1.00  0.00           O  
ATOM   2878  N   ILE   175      60.350  60.530  51.100  1.00  0.00           N  
ATOM   2879  HN  ILE   175      60.260  61.210  50.370  1.00  0.00           H  
ATOM   2880  CA  ILE   175      60.010  60.970  52.490  1.00  0.00           C  
ATOM   2881  HA  ILE   175      60.860  60.900  53.140  1.00  0.00           H  
ATOM   2882  CB  ILE   175      59.540  62.380  52.530  1.00  0.00           C  
ATOM   2883  HB  ILE   175      58.690  62.430  51.820  1.00  0.00           H  
ATOM   2884  CG2 ILE   175      58.850  62.830  53.820  1.00  0.00           C  
ATOM   2885 HG21 ILE   175      57.840  62.370  53.820  1.00  0.00           H  
ATOM   2886 HG22 ILE   175      58.710  63.930  53.880  1.00  0.00           H  
ATOM   2887 HG23 ILE   175      59.370  62.400  54.700  1.00  0.00           H  
ATOM   2888  CG1 ILE   175      60.750  63.330  52.130  1.00  0.00           C  
ATOM   2889 HG11 ILE   175      61.300  62.960  51.240  1.00  0.00           H  
ATOM   2890 HG12 ILE   175      61.470  63.400  52.970  1.00  0.00           H  
ATOM   2891  CD  ILE   175      60.280  64.760  51.800  1.00  0.00           C  
ATOM   2892  HD1 ILE   175      61.190  65.360  51.570  1.00  0.00           H  
ATOM   2893  HD2 ILE   175      59.800  65.250  52.670  1.00  0.00           H  
ATOM   2894  HD3 ILE   175      59.630  64.820  50.900  1.00  0.00           H  
ATOM   2895  C   ILE   175      58.870  60.070  53.220  1.00  0.00           C  
ATOM   2896  O   ILE   175      58.900  59.610  54.370  1.00  0.00           O  
ATOM   2897  N   SER   176      57.920  59.620  52.420  1.00  0.00           N  
ATOM   2898  HN  SER   176      57.920  59.900  51.460  1.00  0.00           H  
ATOM   2899  CA  SER   176      56.830  58.750  52.760  1.00  0.00           C  
ATOM   2900  HA  SER   176      56.320  59.170  53.620  1.00  0.00           H  
ATOM   2901  CB  SER   176      55.670  58.620  51.740  1.00  0.00           C  
ATOM   2902  HB1 SER   176      54.990  57.830  52.130  1.00  0.00           H  
ATOM   2903  HB2 SER   176      55.940  58.340  50.700  1.00  0.00           H  
ATOM   2904  OG  SER   176      54.980  59.800  51.570  1.00  0.00           O  
ATOM   2905  HG1 SER   176      55.480  60.420  51.030  1.00  0.00           H  
ATOM   2906  C   SER   176      57.200  57.290  53.160  1.00  0.00           C  
ATOM   2907  O   SER   176      56.700  56.810  54.180  1.00  0.00           O  
ATOM   2908  N   ILE   177      58.130  56.600  52.450  1.00  0.00           N  
ATOM   2909  HN  ILE   177      58.630  57.020  51.700  1.00  0.00           H  
ATOM   2910  CA  ILE   177      58.370  55.200  52.530  1.00  0.00           C  
ATOM   2911  HA  ILE   177      57.560  54.700  53.010  1.00  0.00           H  
ATOM   2912  CB  ILE   177      58.590  54.570  51.130  1.00  0.00           C  
ATOM   2913  HB  ILE   177      59.460  55.060  50.660  1.00  0.00           H  
ATOM   2914  CG2 ILE   177      58.960  53.100  51.260  1.00  0.00           C  
ATOM   2915 HG21 ILE   177      58.920  52.650  50.240  1.00  0.00           H  
ATOM   2916 HG22 ILE   177      58.190  52.490  51.780  1.00  0.00           H  
ATOM   2917 HG23 ILE   177      59.980  52.900  51.660  1.00  0.00           H  
ATOM   2918  CG1 ILE   177      57.350  54.770  50.260  1.00  0.00           C  
ATOM   2919 HG11 ILE   177      57.480  54.310  49.260  1.00  0.00           H  
ATOM   2920 HG12 ILE   177      56.930  55.800  50.230  1.00  0.00           H  
ATOM   2921  CD  ILE   177      56.140  53.920  50.860  1.00  0.00           C  
ATOM   2922  HD1 ILE   177      56.230  52.810  50.880  1.00  0.00           H  
ATOM   2923  HD2 ILE   177      55.220  54.090  50.270  1.00  0.00           H  
ATOM   2924  HD3 ILE   177      55.910  54.260  51.890  1.00  0.00           H  
ATOM   2925  C   ILE   177      59.620  54.990  53.460  1.00  0.00           C  
ATOM   2926  O   ILE   177      59.730  54.000  54.210  1.00  0.00           O  
ATOM   2927  N   HSD   178      60.500  56.060  53.540  1.00  0.00           N  
ATOM   2928  HN  HSD   178      60.390  56.820  52.890  1.00  0.00           H  
ATOM   2929  CA  HSD   178      61.800  55.920  54.130  1.00  0.00           C  
ATOM   2930  HA  HSD   178      61.980  54.900  54.470  1.00  0.00           H  
ATOM   2931  CB  HSD   178      62.790  56.060  53.010  1.00  0.00           C  
ATOM   2932  HB1 HSD   178      63.840  56.000  53.360  1.00  0.00           H  
ATOM   2933  HB2 HSD   178      62.650  57.060  52.540  1.00  0.00           H  
ATOM   2934  ND1 HSD   178      62.940  53.600  52.240  1.00  0.00           N  
ATOM   2935  HD1 HSD   178      63.420  53.270  53.050  1.00  0.00           H  
ATOM   2936  CG  HSD   178      62.610  54.940  52.050  1.00  0.00           C  
ATOM   2937  CE1 HSD   178      62.590  52.920  51.150  1.00  0.00           C  
ATOM   2938  HE1 HSD   178      62.830  51.880  50.940  1.00  0.00           H  
ATOM   2939  NE2 HSD   178      62.090  53.720  50.300  1.00  0.00           N  
ATOM   2940  CD2 HSD   178      62.150  54.980  50.810  1.00  0.00           C  
ATOM   2941  HD2 HSD   178      61.730  55.870  50.350  1.00  0.00           H  
ATOM   2942  C   HSD   178      61.990  56.830  55.370  1.00  0.00           C  
ATOM   2943  O   HSD   178      63.070  56.990  56.040  1.00  0.00           O  
ATOM   2944  N   TRP   179      60.910  57.470  55.890  1.00  0.00           N  
ATOM   2945  HN  TRP   179      60.040  57.550  55.410  1.00  0.00           H  
ATOM   2946  CA  TRP   179      60.960  58.090  57.140  1.00  0.00           C  
ATOM   2947  HA  TRP   179      61.630  57.580  57.820  1.00  0.00           H  
ATOM   2948  CB  TRP   179      61.480  59.510  56.910  1.00  0.00           C  
ATOM   2949  HB1 TRP   179      60.850  59.920  56.090  1.00  0.00           H  
ATOM   2950  HB2 TRP   179      62.560  59.460  56.650  1.00  0.00           H  
ATOM   2951  CG  TRP   179      61.410  60.510  58.030  1.00  0.00           C  
ATOM   2952  CD1 TRP   179      62.210  60.270  59.090  1.00  0.00           C  
ATOM   2953  HD1 TRP   179      62.930  59.470  59.070  1.00  0.00           H  
ATOM   2954  NE1 TRP   179      61.790  60.990  60.190  1.00  0.00           N  
ATOM   2955  HE1 TRP   179      62.430  61.260  60.880  1.00  0.00           H  
ATOM   2956  CE2 TRP   179      60.810  61.820  59.790  1.00  0.00           C  
ATOM   2957  CD2 TRP   179      60.570  61.610  58.380  1.00  0.00           C  
ATOM   2958  CE3 TRP   179      59.520  62.220  57.700  1.00  0.00           C  
ATOM   2959  HE3 TRP   179      59.350  62.030  56.650  1.00  0.00           H  
ATOM   2960  CZ3 TRP   179      58.820  63.180  58.400  1.00  0.00           C  
ATOM   2961  HZ3 TRP   179      58.130  63.770  57.810  1.00  0.00           H  
ATOM   2962  CZ2 TRP   179      60.020  62.760  60.490  1.00  0.00           C  
ATOM   2963  HZ2 TRP   179      60.070  62.910  61.550  1.00  0.00           H  
ATOM   2964  CH2 TRP   179      59.020  63.430  59.760  1.00  0.00           C  
ATOM   2965  HH2 TRP   179      58.490  64.240  60.250  1.00  0.00           H  
ATOM   2966  C   TRP   179      59.550  57.980  57.770  1.00  0.00           C  
ATOM   2967  O   TRP   179      58.730  57.100  57.310  1.00  0.00           O  
ATOM   2968  N   LYS   180      59.190  58.710  58.850  1.00  0.00           N  
ATOM   2969  HN  LYS   180      59.880  59.320  59.220  1.00  0.00           H  
ATOM   2970  CA  LYS   180      57.920  58.620  59.580  1.00  0.00           C  
ATOM   2971  HA  LYS   180      57.910  57.640  60.040  1.00  0.00           H  
ATOM   2972  CB  LYS   180      57.770  59.520  60.860  1.00  0.00           C  
ATOM   2973  HB1 LYS   180      56.710  59.650  61.180  1.00  0.00           H  
ATOM   2974  HB2 LYS   180      58.110  60.500  60.490  1.00  0.00           H  
ATOM   2975  CG  LYS   180      58.440  58.900  62.070  1.00  0.00           C  
ATOM   2976  HG1 LYS   180      58.430  57.790  62.040  1.00  0.00           H  
ATOM   2977  HG2 LYS   180      57.930  59.290  62.990  1.00  0.00           H  
ATOM   2978  CD  LYS   180      59.950  59.230  62.240  1.00  0.00           C  
ATOM   2979  HD1 LYS   180      60.150  60.320  62.290  1.00  0.00           H  
ATOM   2980  HD2 LYS   180      60.440  58.910  61.300  1.00  0.00           H  
ATOM   2981  CE  LYS   180      60.750  58.610  63.380  1.00  0.00           C  
ATOM   2982  HE1 LYS   180      61.830  58.860  63.350  1.00  0.00           H  
ATOM   2983  HE2 LYS   180      60.530  57.530  63.410  1.00  0.00           H  
ATOM   2984  NZ  LYS   180      60.300  59.140  64.680  1.00  0.00           N  
ATOM   2985  HZ1 LYS   180      60.830  58.600  65.400  1.00  0.00           H  
ATOM   2986  HZ2 LYS   180      59.290  58.980  64.860  1.00  0.00           H  
ATOM   2987  HZ3 LYS   180      60.450  60.150  64.860  1.00  0.00           H  
ATOM   2988  C   LYS   180      56.720  58.770  58.720  1.00  0.00           C  
ATOM   2989  O   LYS   180      55.710  58.050  58.820  1.00  0.00           O  
ATOM   2990  N   GLY   181      56.780  59.740  57.830  1.00  0.00           N  
ATOM   2991  HN  GLY   181      57.620  60.280  57.760  1.00  0.00           H  
ATOM   2992  CA  GLY   181      55.810  60.170  56.890  1.00  0.00           C  
ATOM   2993  HA1 GLY   181      55.910  59.480  56.060  1.00  0.00           H  
ATOM   2994  HA2 GLY   181      56.010  61.140  56.460  1.00  0.00           H  
ATOM   2995  C   GLY   181      54.290  60.230  57.290  1.00  0.00           C  
ATOM   2996  O   GLY   181      53.920  60.130  58.470  1.00  0.00           O  
ATOM   2997  N   PRO   182      53.500  60.510  56.320  1.00  0.00           N  
ATOM   2998  CD  PRO   182      53.840  60.800  54.960  1.00  0.00           C  
ATOM   2999  HD1 PRO   182      54.160  59.890  54.400  1.00  0.00           H  
ATOM   3000  HD2 PRO   182      54.650  61.560  54.900  1.00  0.00           H  
ATOM   3001  CA  PRO   182      52.050  60.670  56.580  1.00  0.00           C  
ATOM   3002  HA  PRO   182      51.970  61.170  57.530  1.00  0.00           H  
ATOM   3003  CB  PRO   182      51.680  61.560  55.450  1.00  0.00           C  
ATOM   3004  HB1 PRO   182      51.770  62.600  55.820  1.00  0.00           H  
ATOM   3005  HB2 PRO   182      50.620  61.470  55.120  1.00  0.00           H  
ATOM   3006  CG  PRO   182      52.630  61.430  54.230  1.00  0.00           C  
ATOM   3007  HG1 PRO   182      52.100  60.710  53.580  1.00  0.00           H  
ATOM   3008  HG2 PRO   182      52.920  62.460  53.930  1.00  0.00           H  
ATOM   3009  C   PRO   182      51.310  59.350  56.520  1.00  0.00           C  
ATOM   3010  O   PRO   182      51.270  58.680  55.440  1.00  0.00           O  
ATOM   3011  N   LEU   183      50.630  58.850  57.670  1.00  0.00           N  
ATOM   3012  HN  LEU   183      50.630  59.350  58.530  1.00  0.00           H  
ATOM   3013  CA  LEU   183      50.130  57.420  57.830  1.00  0.00           C  
ATOM   3014  HA  LEU   183      51.080  56.920  57.940  1.00  0.00           H  
ATOM   3015  CB  LEU   183      49.270  57.230  59.140  1.00  0.00           C  
ATOM   3016  HB1 LEU   183      48.390  57.900  59.290  1.00  0.00           H  
ATOM   3017  HB2 LEU   183      49.830  57.510  60.060  1.00  0.00           H  
ATOM   3018  CG  LEU   183      48.890  55.760  59.510  1.00  0.00           C  
ATOM   3019  HG  LEU   183      48.330  55.440  58.610  1.00  0.00           H  
ATOM   3020  CD1 LEU   183      50.080  54.870  59.840  1.00  0.00           C  
ATOM   3021 HD11 LEU   183      49.660  53.850  59.920  1.00  0.00           H  
ATOM   3022 HD12 LEU   183      50.510  55.260  60.780  1.00  0.00           H  
ATOM   3023 HD13 LEU   183      50.840  54.960  59.030  1.00  0.00           H  
ATOM   3024  CD2 LEU   183      47.930  55.780  60.720  1.00  0.00           C  
ATOM   3025 HD21 LEU   183      46.920  55.480  60.380  1.00  0.00           H  
ATOM   3026 HD22 LEU   183      47.830  56.800  61.140  1.00  0.00           H  
ATOM   3027 HD23 LEU   183      48.250  55.050  61.490  1.00  0.00           H  
ATOM   3028  C   LEU   183      49.370  56.810  56.650  1.00  0.00           C  
ATOM   3029  O   LEU   183      49.660  55.670  56.330  1.00  0.00           O  
ATOM   3030  N   ARG   184      48.380  57.490  56.020  1.00  0.00           N  
ATOM   3031  HN  ARG   184      48.340  58.450  56.310  1.00  0.00           H  
ATOM   3032  CA  ARG   184      47.530  57.040  54.930  1.00  0.00           C  
ATOM   3033  HA  ARG   184      47.400  56.010  55.210  1.00  0.00           H  
ATOM   3034  CB  ARG   184      46.080  57.700  55.040  1.00  0.00           C  
ATOM   3035  HB1 ARG   184      45.460  57.520  54.140  1.00  0.00           H  
ATOM   3036  HB2 ARG   184      46.130  58.810  54.960  1.00  0.00           H  
ATOM   3037  CG  ARG   184      45.290  57.290  56.300  1.00  0.00           C  
ATOM   3038  HG1 ARG   184      45.380  56.190  56.490  1.00  0.00           H  
ATOM   3039  HG2 ARG   184      44.210  57.360  56.070  1.00  0.00           H  
ATOM   3040  CD  ARG   184      45.560  58.100  57.560  1.00  0.00           C  
ATOM   3041  HD1 ARG   184      45.540  59.210  57.450  1.00  0.00           H  
ATOM   3042  HD2 ARG   184      46.550  57.830  57.980  1.00  0.00           H  
ATOM   3043  NE  ARG   184      44.670  57.700  58.670  1.00  0.00           N  
ATOM   3044  HE  ARG   184      43.690  57.560  58.490  1.00  0.00           H  
ATOM   3045  CZ  ARG   184      45.000  57.860  60.000  1.00  0.00           C  
ATOM   3046  NH1 ARG   184      46.060  58.590  60.360  1.00  0.00           N  
ATOM   3047 HH11 ARG   184      46.490  59.170  59.660  1.00  0.00           H  
ATOM   3048 HH12 ARG   184      46.310  58.780  61.310  1.00  0.00           H  
ATOM   3049  NH2 ARG   184      44.270  57.290  60.930  1.00  0.00           N  
ATOM   3050 HH21 ARG   184      43.600  56.620  60.610  1.00  0.00           H  
ATOM   3051 HH22 ARG   184      44.520  57.260  61.900  1.00  0.00           H  
ATOM   3052  C   ARG   184      48.150  57.210  53.590  1.00  0.00           C  
ATOM   3053  O   ARG   184      48.150  56.280  52.770  1.00  0.00           O  
ATOM   3054  N   LEU   185      48.720  58.390  53.420  1.00  0.00           N  
ATOM   3055  HN  LEU   185      48.740  59.070  54.150  1.00  0.00           H  
ATOM   3056  CA  LEU   185      49.450  58.780  52.220  1.00  0.00           C  
ATOM   3057  HA  LEU   185      48.740  58.550  51.430  1.00  0.00           H  
ATOM   3058  CB  LEU   185      49.590  60.350  52.040  1.00  0.00           C  
ATOM   3059  HB1 LEU   185      49.660  60.700  53.090  1.00  0.00           H  
ATOM   3060  HB2 LEU   185      48.620  60.790  51.730  1.00  0.00           H  
ATOM   3061  CG  LEU   185      50.750  61.010  51.240  1.00  0.00           C  
ATOM   3062  HG  LEU   185      51.750  60.630  51.520  1.00  0.00           H  
ATOM   3063  CD1 LEU   185      50.440  60.710  49.740  1.00  0.00           C  
ATOM   3064 HD11 LEU   185      50.300  59.680  49.360  1.00  0.00           H  
ATOM   3065 HD12 LEU   185      51.250  61.160  49.140  1.00  0.00           H  
ATOM   3066 HD13 LEU   185      49.550  61.330  49.510  1.00  0.00           H  
ATOM   3067  CD2 LEU   185      50.840  62.550  51.390  1.00  0.00           C  
ATOM   3068 HD21 LEU   185      49.920  62.980  50.950  1.00  0.00           H  
ATOM   3069 HD22 LEU   185      51.800  62.860  50.940  1.00  0.00           H  
ATOM   3070 HD23 LEU   185      50.820  62.760  52.480  1.00  0.00           H  
ATOM   3071  C   LEU   185      50.660  57.970  52.010  1.00  0.00           C  
ATOM   3072  O   LEU   185      51.120  57.590  50.880  1.00  0.00           O  
ATOM   3073  N   GLN   186      51.380  57.560  53.090  1.00  0.00           N  
ATOM   3074  HN  GLN   186      51.210  58.010  53.970  1.00  0.00           H  
ATOM   3075  CA  GLN   186      52.570  56.660  52.990  1.00  0.00           C  
ATOM   3076  HA  GLN   186      53.140  57.020  52.140  1.00  0.00           H  
ATOM   3077  CB  GLN   186      53.450  56.720  54.250  1.00  0.00           C  
ATOM   3078  HB1 GLN   186      53.420  57.750  54.670  1.00  0.00           H  
ATOM   3079  HB2 GLN   186      54.470  56.620  53.830  1.00  0.00           H  
ATOM   3080  CG  GLN   186      53.150  55.600  55.320  1.00  0.00           C  
ATOM   3081  HG1 GLN   186      53.330  54.550  55.000  1.00  0.00           H  
ATOM   3082  HG2 GLN   186      52.110  55.730  55.680  1.00  0.00           H  
ATOM   3083  CD  GLN   186      53.960  55.910  56.620  1.00  0.00           C  
ATOM   3084  OE1 GLN   186      53.370  55.800  57.740  1.00  0.00           O  
ATOM   3085  NE2 GLN   186      55.230  56.410  56.600  1.00  0.00           N  
ATOM   3086 HE21 GLN   186      55.620  56.700  57.480  1.00  0.00           H  
ATOM   3087 HE22 GLN   186      55.870  56.430  55.840  1.00  0.00           H  
ATOM   3088  C   GLN   186      52.220  55.220  52.740  1.00  0.00           C  
ATOM   3089  O   GLN   186      52.940  54.500  52.020  1.00  0.00           O  
ATOM   3090  N   GLN   187      50.990  54.830  53.210  1.00  0.00           N  
ATOM   3091  HN  GLN   187      50.540  55.450  53.850  1.00  0.00           H  
ATOM   3092  CA  GLN   187      50.340  53.570  52.820  1.00  0.00           C  
ATOM   3093  HA  GLN   187      51.050  52.770  52.960  1.00  0.00           H  
ATOM   3094  CB  GLN   187      49.160  53.120  53.660  1.00  0.00           C  
ATOM   3095  HB1 GLN   187      48.480  52.390  53.160  1.00  0.00           H  
ATOM   3096  HB2 GLN   187      48.490  53.960  53.940  1.00  0.00           H  
ATOM   3097  CG  GLN   187      49.630  52.480  55.010  1.00  0.00           C  
ATOM   3098  HG1 GLN   187      50.360  53.150  55.530  1.00  0.00           H  
ATOM   3099  HG2 GLN   187      50.020  51.440  54.960  1.00  0.00           H  
ATOM   3100  CD  GLN   187      48.370  52.410  55.960  1.00  0.00           C  
ATOM   3101  OE1 GLN   187      47.520  51.480  55.880  1.00  0.00           O  
ATOM   3102  NE2 GLN   187      48.230  53.400  56.870  1.00  0.00           N  
ATOM   3103 HE21 GLN   187      47.340  53.630  57.250  1.00  0.00           H  
ATOM   3104 HE22 GLN   187      48.940  54.100  56.790  1.00  0.00           H  
ATOM   3105  C   GLN   187      49.920  53.620  51.350  1.00  0.00           C  
ATOM   3106  O   GLN   187      50.230  52.680  50.610  1.00  0.00           O  
ATOM   3107  N   ALA   188      49.340  54.710  50.870  1.00  0.00           N  
ATOM   3108  HN  ALA   188      49.000  55.420  51.480  1.00  0.00           H  
ATOM   3109  CA  ALA   188      49.020  54.990  49.450  1.00  0.00           C  
ATOM   3110  HA  ALA   188      48.310  54.270  49.070  1.00  0.00           H  
ATOM   3111  CB  ALA   188      48.420  56.410  49.150  1.00  0.00           C  
ATOM   3112  HB1 ALA   188      49.250  57.150  49.260  1.00  0.00           H  
ATOM   3113  HB2 ALA   188      47.570  56.690  49.800  1.00  0.00           H  
ATOM   3114  HB3 ALA   188      48.030  56.400  48.110  1.00  0.00           H  
ATOM   3115  C   ALA   188      50.210  54.720  48.510  1.00  0.00           C  
ATOM   3116  O   ALA   188      50.100  54.030  47.510  1.00  0.00           O  
ATOM   3117  N   TYR   189      51.360  55.310  48.830  1.00  0.00           N  
ATOM   3118  HN  TYR   189      51.340  56.120  49.400  1.00  0.00           H  
ATOM   3119  CA  TYR   189      52.620  54.970  48.140  1.00  0.00           C  
ATOM   3120  HA  TYR   189      52.380  55.290  47.140  1.00  0.00           H  
ATOM   3121  CB  TYR   189      53.740  55.810  48.730  1.00  0.00           C  
ATOM   3122  HB1 TYR   189      54.740  55.380  48.500  1.00  0.00           H  
ATOM   3123  HB2 TYR   189      53.630  55.740  49.830  1.00  0.00           H  
ATOM   3124  CG  TYR   189      53.600  57.210  48.240  1.00  0.00           C  
ATOM   3125  CD1 TYR   189      53.390  58.300  49.170  1.00  0.00           C  
ATOM   3126  HD1 TYR   189      53.190  58.160  50.220  1.00  0.00           H  
ATOM   3127  CE1 TYR   189      53.470  59.650  48.640  1.00  0.00           C  
ATOM   3128  HE1 TYR   189      53.260  60.460  49.320  1.00  0.00           H  
ATOM   3129  CZ  TYR   189      53.770  59.870  47.350  1.00  0.00           C  
ATOM   3130  OH  TYR   189      53.840  61.220  46.930  1.00  0.00           O  
ATOM   3131  HH  TYR   189      54.220  61.260  46.050  1.00  0.00           H  
ATOM   3132  CD2 TYR   189      54.040  57.500  46.910  1.00  0.00           C  
ATOM   3133  HD2 TYR   189      54.220  56.790  46.120  1.00  0.00           H  
ATOM   3134  CE2 TYR   189      54.100  58.830  46.430  1.00  0.00           C  
ATOM   3135  HE2 TYR   189      54.330  58.980  45.390  1.00  0.00           H  
ATOM   3136  C   TYR   189      53.000  53.440  48.210  1.00  0.00           C  
ATOM   3137  O   TYR   189      53.450  52.990  47.150  1.00  0.00           O  
ATOM   3138  N   LEU   190      52.850  52.780  49.400  1.00  0.00           N  
ATOM   3139  HN  LEU   190      52.580  53.310  50.190  1.00  0.00           H  
ATOM   3140  CA  LEU   190      53.050  51.320  49.510  1.00  0.00           C  
ATOM   3141  HA  LEU   190      54.110  51.160  49.360  1.00  0.00           H  
ATOM   3142  CB  LEU   190      52.990  50.920  51.010  1.00  0.00           C  
ATOM   3143  HB1 LEU   190      51.940  51.190  51.260  1.00  0.00           H  
ATOM   3144  HB2 LEU   190      53.640  51.640  51.540  1.00  0.00           H  
ATOM   3145  CG  LEU   190      53.320  49.480  51.420  1.00  0.00           C  
ATOM   3146  HG  LEU   190      52.760  48.720  50.840  1.00  0.00           H  
ATOM   3147  CD1 LEU   190      54.750  48.970  51.100  1.00  0.00           C  
ATOM   3148 HD11 LEU   190      54.930  48.010  51.630  1.00  0.00           H  
ATOM   3149 HD12 LEU   190      55.530  49.730  51.310  1.00  0.00           H  
ATOM   3150 HD13 LEU   190      54.960  48.700  50.040  1.00  0.00           H  
ATOM   3151  CD2 LEU   190      52.970  49.220  52.920  1.00  0.00           C  
ATOM   3152 HD21 LEU   190      51.890  49.270  53.140  1.00  0.00           H  
ATOM   3153 HD22 LEU   190      53.490  49.970  53.550  1.00  0.00           H  
ATOM   3154 HD23 LEU   190      53.360  48.190  53.070  1.00  0.00           H  
ATOM   3155  C   LEU   190      52.170  50.420  48.640  1.00  0.00           C  
ATOM   3156  O   LEU   190      52.550  49.370  48.090  1.00  0.00           O  
ATOM   3157  N   ILE   191      50.880  50.860  48.520  1.00  0.00           N  
ATOM   3158  HN  ILE   191      50.470  51.660  48.970  1.00  0.00           H  
ATOM   3159  CA  ILE   191      49.940  50.260  47.630  1.00  0.00           C  
ATOM   3160  HA  ILE   191      50.000  49.190  47.700  1.00  0.00           H  
ATOM   3161  CB  ILE   191      48.420  50.620  47.750  1.00  0.00           C  
ATOM   3162  HB  ILE   191      48.420  51.700  48.030  1.00  0.00           H  
ATOM   3163  CG2 ILE   191      47.760  50.670  46.310  1.00  0.00           C  
ATOM   3164 HG21 ILE   191      46.700  50.950  46.470  1.00  0.00           H  
ATOM   3165 HG22 ILE   191      47.850  49.700  45.770  1.00  0.00           H  
ATOM   3166 HG23 ILE   191      48.150  51.490  45.670  1.00  0.00           H  
ATOM   3167  CG1 ILE   191      47.640  49.800  48.710  1.00  0.00           C  
ATOM   3168 HG11 ILE   191      48.150  48.880  49.060  1.00  0.00           H  
ATOM   3169 HG12 ILE   191      46.780  49.450  48.100  1.00  0.00           H  
ATOM   3170  CD  ILE   191      47.110  50.680  49.880  1.00  0.00           C  
ATOM   3171  HD1 ILE   191      46.290  51.330  49.510  1.00  0.00           H  
ATOM   3172  HD2 ILE   191      48.000  51.220  50.280  1.00  0.00           H  
ATOM   3173  HD3 ILE   191      46.860  50.060  50.760  1.00  0.00           H  
ATOM   3174  C   ILE   191      50.470  50.470  46.160  1.00  0.00           C  
ATOM   3175  O   ILE   191      50.390  49.540  45.340  1.00  0.00           O  
ATOM   3176  N   MET   192      50.840  51.710  45.900  1.00  0.00           N  
ATOM   3177  HN  MET   192      50.610  52.390  46.610  1.00  0.00           H  
ATOM   3178  CA  MET   192      51.160  52.200  44.580  1.00  0.00           C  
ATOM   3179  HA  MET   192      50.410  51.970  43.840  1.00  0.00           H  
ATOM   3180  CB  MET   192      51.150  53.750  44.420  1.00  0.00           C  
ATOM   3181  HB1 MET   192      51.810  54.040  43.570  1.00  0.00           H  
ATOM   3182  HB2 MET   192      51.660  54.070  45.350  1.00  0.00           H  
ATOM   3183  CG  MET   192      49.740  54.270  44.150  1.00  0.00           C  
ATOM   3184  HG1 MET   192      49.800  55.350  44.390  1.00  0.00           H  
ATOM   3185  HG2 MET   192      49.060  53.880  44.930  1.00  0.00           H  
ATOM   3186  SD  MET   192      49.100  54.110  42.460  1.00  0.00           S  
ATOM   3187  CE  MET   192      49.810  55.610  41.710  1.00  0.00           C  
ATOM   3188  HE1 MET   192      49.400  56.550  42.150  1.00  0.00           H  
ATOM   3189  HE2 MET   192      49.670  55.650  40.610  1.00  0.00           H  
ATOM   3190  HE3 MET   192      50.910  55.530  41.780  1.00  0.00           H  
ATOM   3191  C   MET   192      52.370  51.600  44.050  1.00  0.00           C  
ATOM   3192  O   MET   192      52.350  51.180  42.900  1.00  0.00           O  
ATOM   3193  N   ILE   193      53.480  51.480  44.800  1.00  0.00           N  
ATOM   3194  HN  ILE   193      53.570  52.010  45.640  1.00  0.00           H  
ATOM   3195  CA  ILE   193      54.550  50.590  44.390  1.00  0.00           C  
ATOM   3196  HA  ILE   193      54.840  50.820  43.380  1.00  0.00           H  
ATOM   3197  CB  ILE   193      55.760  50.770  45.320  1.00  0.00           C  
ATOM   3198  HB  ILE   193      56.550  50.080  44.960  1.00  0.00           H  
ATOM   3199  CG2 ILE   193      56.370  52.180  45.130  1.00  0.00           C  
ATOM   3200 HG21 ILE   193      55.750  52.800  45.820  1.00  0.00           H  
ATOM   3201 HG22 ILE   193      56.170  52.450  44.070  1.00  0.00           H  
ATOM   3202 HG23 ILE   193      57.390  52.380  45.510  1.00  0.00           H  
ATOM   3203  CG1 ILE   193      55.570  50.490  46.840  1.00  0.00           C  
ATOM   3204 HG11 ILE   193      55.000  49.600  47.180  1.00  0.00           H  
ATOM   3205 HG12 ILE   193      55.000  51.350  47.250  1.00  0.00           H  
ATOM   3206  CD  ILE   193      56.910  50.340  47.620  1.00  0.00           C  
ATOM   3207  HD1 ILE   193      57.430  49.380  47.390  1.00  0.00           H  
ATOM   3208  HD2 ILE   193      56.730  50.340  48.720  1.00  0.00           H  
ATOM   3209  HD3 ILE   193      57.570  51.220  47.470  1.00  0.00           H  
ATOM   3210  C   ILE   193      54.200  49.080  44.270  1.00  0.00           C  
ATOM   3211  O   ILE   193      54.720  48.400  43.420  1.00  0.00           O  
ATOM   3212  N   SER   194      53.360  48.620  45.210  1.00  0.00           N  
ATOM   3213  HN  SER   194      53.140  49.160  46.020  1.00  0.00           H  
ATOM   3214  CA  SER   194      52.990  47.180  45.210  1.00  0.00           C  
ATOM   3215  HA  SER   194      53.880  46.570  45.210  1.00  0.00           H  
ATOM   3216  CB  SER   194      52.170  46.770  46.480  1.00  0.00           C  
ATOM   3217  HB1 SER   194      51.830  45.720  46.400  1.00  0.00           H  
ATOM   3218  HB2 SER   194      51.290  47.430  46.640  1.00  0.00           H  
ATOM   3219  OG  SER   194      53.070  46.770  47.560  1.00  0.00           O  
ATOM   3220  HG1 SER   194      53.150  47.660  47.910  1.00  0.00           H  
ATOM   3221  C   SER   194      52.150  46.730  44.010  1.00  0.00           C  
ATOM   3222  O   SER   194      52.470  45.720  43.370  1.00  0.00           O  
ATOM   3223  N   ALA   195      51.240  47.530  43.580  1.00  0.00           N  
ATOM   3224  HN  ALA   195      50.920  48.340  44.070  1.00  0.00           H  
ATOM   3225  CA  ALA   195      50.470  47.460  42.380  1.00  0.00           C  
ATOM   3226  HA  ALA   195      50.050  46.470  42.390  1.00  0.00           H  
ATOM   3227  CB  ALA   195      49.610  48.680  42.510  1.00  0.00           C  
ATOM   3228  HB1 ALA   195      49.110  48.790  43.490  1.00  0.00           H  
ATOM   3229  HB2 ALA   195      48.890  48.670  41.660  1.00  0.00           H  
ATOM   3230  HB3 ALA   195      50.220  49.590  42.340  1.00  0.00           H  
ATOM   3231  C   ALA   195      51.390  47.580  41.100  1.00  0.00           C  
ATOM   3232  O   ALA   195      51.300  46.700  40.260  1.00  0.00           O  
ATOM   3233  N   LEU   196      52.200  48.650  41.000  1.00  0.00           N  
ATOM   3234  HN  LEU   196      52.190  49.420  41.630  1.00  0.00           H  
ATOM   3235  CA  LEU   196      53.290  48.750  40.010  1.00  0.00           C  
ATOM   3236  HA  LEU   196      52.870  48.740  39.020  1.00  0.00           H  
ATOM   3237  CB  LEU   196      53.880  50.180  40.080  1.00  0.00           C  
ATOM   3238  HB1 LEU   196      54.230  50.230  41.130  1.00  0.00           H  
ATOM   3239  HB2 LEU   196      53.070  50.940  40.060  1.00  0.00           H  
ATOM   3240  CG  LEU   196      55.010  50.460  39.110  1.00  0.00           C  
ATOM   3241  HG  LEU   196      55.640  49.550  39.010  1.00  0.00           H  
ATOM   3242  CD1 LEU   196      54.530  50.920  37.790  1.00  0.00           C  
ATOM   3243 HD11 LEU   196      53.970  51.870  37.850  1.00  0.00           H  
ATOM   3244 HD12 LEU   196      53.910  50.150  37.280  1.00  0.00           H  
ATOM   3245 HD13 LEU   196      55.370  51.010  37.060  1.00  0.00           H  
ATOM   3246  CD2 LEU   196      55.920  51.550  39.630  1.00  0.00           C  
ATOM   3247 HD21 LEU   196      55.320  52.480  39.660  1.00  0.00           H  
ATOM   3248 HD22 LEU   196      56.720  51.730  38.880  1.00  0.00           H  
ATOM   3249 HD23 LEU   196      56.300  51.380  40.660  1.00  0.00           H  
ATOM   3250  C   LEU   196      54.310  47.640  39.960  1.00  0.00           C  
ATOM   3251  O   LEU   196      54.730  47.150  38.980  1.00  0.00           O  
ATOM   3252  N   MET   197      54.840  47.100  41.120  1.00  0.00           N  
ATOM   3253  HN  MET   197      54.680  47.560  41.990  1.00  0.00           H  
ATOM   3254  CA  MET   197      55.800  45.980  41.120  1.00  0.00           C  
ATOM   3255  HA  MET   197      56.580  46.290  40.440  1.00  0.00           H  
ATOM   3256  CB  MET   197      56.360  45.530  42.490  1.00  0.00           C  
ATOM   3257  HB1 MET   197      55.470  45.150  43.040  1.00  0.00           H  
ATOM   3258  HB2 MET   197      56.780  46.470  42.910  1.00  0.00           H  
ATOM   3259  CG  MET   197      57.500  44.500  42.610  1.00  0.00           C  
ATOM   3260  HG1 MET   197      57.240  43.600  42.010  1.00  0.00           H  
ATOM   3261  HG2 MET   197      57.540  44.150  43.660  1.00  0.00           H  
ATOM   3262  SD  MET   197      59.130  45.170  42.180  1.00  0.00           S  
ATOM   3263  CE  MET   197      59.090  44.820  40.450  1.00  0.00           C  
ATOM   3264  HE1 MET   197      60.020  44.280  40.180  1.00  0.00           H  
ATOM   3265  HE2 MET   197      58.890  45.740  39.850  1.00  0.00           H  
ATOM   3266  HE3 MET   197      58.210  44.200  40.170  1.00  0.00           H  
ATOM   3267  C   MET   197      55.190  44.700  40.590  1.00  0.00           C  
ATOM   3268  O   MET   197      55.840  43.980  39.800  1.00  0.00           O  
ATOM   3269  N   ALA   198      53.930  44.480  40.880  1.00  0.00           N  
ATOM   3270  HN  ALA   198      53.410  45.020  41.530  1.00  0.00           H  
ATOM   3271  CA  ALA   198      53.190  43.440  40.120  1.00  0.00           C  
ATOM   3272  HA  ALA   198      53.660  42.480  40.270  1.00  0.00           H  
ATOM   3273  CB  ALA   198      51.820  43.380  40.710  1.00  0.00           C  
ATOM   3274  HB1 ALA   198      51.440  42.360  40.470  1.00  0.00           H  
ATOM   3275  HB2 ALA   198      51.110  44.140  40.330  1.00  0.00           H  
ATOM   3276  HB3 ALA   198      51.840  43.540  41.810  1.00  0.00           H  
ATOM   3277  C   ALA   198      53.040  43.700  38.630  1.00  0.00           C  
ATOM   3278  O   ALA   198      53.200  42.720  37.890  1.00  0.00           O  
ATOM   3279  N   LEU   199      52.780  44.970  38.250  1.00  0.00           N  
ATOM   3280  HN  LEU   199      52.800  45.640  38.990  1.00  0.00           H  
ATOM   3281  CA  LEU   199      52.790  45.380  36.840  1.00  0.00           C  
ATOM   3282  HA  LEU   199      52.120  44.670  36.390  1.00  0.00           H  
ATOM   3283  CB  LEU   199      52.420  46.850  36.580  1.00  0.00           C  
ATOM   3284  HB1 LEU   199      52.650  47.150  35.530  1.00  0.00           H  
ATOM   3285  HB2 LEU   199      53.140  47.400  37.230  1.00  0.00           H  
ATOM   3286  CG  LEU   199      50.950  47.020  36.970  1.00  0.00           C  
ATOM   3287  HG  LEU   199      50.780  46.450  37.910  1.00  0.00           H  
ATOM   3288  CD1 LEU   199      50.400  48.460  37.160  1.00  0.00           C  
ATOM   3289 HD11 LEU   199      50.920  49.150  37.860  1.00  0.00           H  
ATOM   3290 HD12 LEU   199      49.300  48.430  37.360  1.00  0.00           H  
ATOM   3291 HD13 LEU   199      50.410  49.120  36.270  1.00  0.00           H  
ATOM   3292  CD2 LEU   199      50.060  46.270  35.950  1.00  0.00           C  
ATOM   3293 HD21 LEU   199      49.090  46.120  36.460  1.00  0.00           H  
ATOM   3294 HD22 LEU   199      50.330  45.220  35.720  1.00  0.00           H  
ATOM   3295 HD23 LEU   199      49.880  46.850  35.020  1.00  0.00           H  
ATOM   3296  C   LEU   199      54.090  45.130  36.110  1.00  0.00           C  
ATOM   3297  O   LEU   199      54.130  44.660  34.990  1.00  0.00           O  
ATOM   3298  N   VAL   200      55.240  45.390  36.750  1.00  0.00           N  
ATOM   3299  HN  VAL   200      55.240  45.930  37.590  1.00  0.00           H  
ATOM   3300  CA  VAL   200      56.570  45.050  36.230  1.00  0.00           C  
ATOM   3301  HA  VAL   200      56.860  45.530  35.310  1.00  0.00           H  
ATOM   3302  CB  VAL   200      57.610  45.530  37.240  1.00  0.00           C  
ATOM   3303  HB  VAL   200      57.340  45.190  38.260  1.00  0.00           H  
ATOM   3304  CG1 VAL   200      59.030  45.120  36.800  1.00  0.00           C  
ATOM   3305 HG11 VAL   200      59.390  45.680  35.920  1.00  0.00           H  
ATOM   3306 HG12 VAL   200      59.100  44.030  36.620  1.00  0.00           H  
ATOM   3307 HG13 VAL   200      59.690  45.440  37.640  1.00  0.00           H  
ATOM   3308  CG2 VAL   200      57.570  47.050  37.220  1.00  0.00           C  
ATOM   3309 HG21 VAL   200      56.560  47.420  36.950  1.00  0.00           H  
ATOM   3310 HG22 VAL   200      58.440  47.420  36.640  1.00  0.00           H  
ATOM   3311 HG23 VAL   200      57.700  47.380  38.270  1.00  0.00           H  
ATOM   3312  C   VAL   200      56.660  43.570  36.060  1.00  0.00           C  
ATOM   3313  O   VAL   200      57.070  43.050  35.010  1.00  0.00           O  
ATOM   3314  N   PHE   201      56.250  42.810  37.070  1.00  0.00           N  
ATOM   3315  HN  PHE   201      55.900  43.260  37.890  1.00  0.00           H  
ATOM   3316  CA  PHE   201      56.260  41.340  36.930  1.00  0.00           C  
ATOM   3317  HA  PHE   201      57.260  41.130  36.590  1.00  0.00           H  
ATOM   3318  CB  PHE   201      55.890  40.600  38.260  1.00  0.00           C  
ATOM   3319  HB1 PHE   201      55.770  39.530  38.000  1.00  0.00           H  
ATOM   3320  HB2 PHE   201      55.010  41.050  38.770  1.00  0.00           H  
ATOM   3321  CG  PHE   201      57.160  40.530  39.210  1.00  0.00           C  
ATOM   3322  CD1 PHE   201      58.420  40.050  38.790  1.00  0.00           C  
ATOM   3323  HD1 PHE   201      58.470  39.600  37.810  1.00  0.00           H  
ATOM   3324  CE1 PHE   201      59.600  40.120  39.610  1.00  0.00           C  
ATOM   3325  HE1 PHE   201      60.480  39.680  39.170  1.00  0.00           H  
ATOM   3326  CZ  PHE   201      59.440  40.650  40.900  1.00  0.00           C  
ATOM   3327  HZ  PHE   201      60.310  40.810  41.520  1.00  0.00           H  
ATOM   3328  CD2 PHE   201      57.120  41.160  40.510  1.00  0.00           C  
ATOM   3329  HD2 PHE   201      56.210  41.710  40.720  1.00  0.00           H  
ATOM   3330  CE2 PHE   201      58.200  41.160  41.350  1.00  0.00           C  
ATOM   3331  HE2 PHE   201      58.080  41.630  42.320  1.00  0.00           H  
ATOM   3332  C   PHE   201      55.380  40.760  35.820  1.00  0.00           C  
ATOM   3333  O   PHE   201      55.760  39.850  35.090  1.00  0.00           O  
ATOM   3334  N   ILE   202      54.150  41.350  35.590  1.00  0.00           N  
ATOM   3335  HN  ILE   202      53.730  42.010  36.210  1.00  0.00           H  
ATOM   3336  CA  ILE   202      53.210  40.990  34.510  1.00  0.00           C  
ATOM   3337  HA  ILE   202      52.840  39.980  34.610  1.00  0.00           H  
ATOM   3338  CB  ILE   202      51.880  41.810  34.560  1.00  0.00           C  
ATOM   3339  HB  ILE   202      52.250  42.830  34.800  1.00  0.00           H  
ATOM   3340  CG2 ILE   202      51.140  41.920  33.210  1.00  0.00           C  
ATOM   3341 HG21 ILE   202      51.130  40.950  32.670  1.00  0.00           H  
ATOM   3342 HG22 ILE   202      51.660  42.620  32.520  1.00  0.00           H  
ATOM   3343 HG23 ILE   202      50.130  42.360  33.340  1.00  0.00           H  
ATOM   3344  CG1 ILE   202      50.950  41.370  35.700  1.00  0.00           C  
ATOM   3345 HG11 ILE   202      51.410  40.790  36.530  1.00  0.00           H  
ATOM   3346 HG12 ILE   202      50.210  40.660  35.280  1.00  0.00           H  
ATOM   3347  CD  ILE   202      50.140  42.520  36.240  1.00  0.00           C  
ATOM   3348  HD1 ILE   202      50.760  43.260  36.790  1.00  0.00           H  
ATOM   3349  HD2 ILE   202      49.390  42.140  36.970  1.00  0.00           H  
ATOM   3350  HD3 ILE   202      49.590  43.100  35.470  1.00  0.00           H  
ATOM   3351  C   ILE   202      53.790  41.150  33.130  1.00  0.00           C  
ATOM   3352  O   ILE   202      53.670  40.390  32.180  1.00  0.00           O  
ATOM   3353  N   LYS   203      54.410  42.300  32.990  1.00  0.00           N  
ATOM   3354  HN  LYS   203      54.250  43.000  33.680  1.00  0.00           H  
ATOM   3355  CA  LYS   203      55.140  42.630  31.830  1.00  0.00           C  
ATOM   3356  HA  LYS   203      54.400  42.570  31.050  1.00  0.00           H  
ATOM   3357  CB  LYS   203      55.490  44.110  31.830  1.00  0.00           C  
ATOM   3358  HB1 LYS   203      56.250  44.270  32.630  1.00  0.00           H  
ATOM   3359  HB2 LYS   203      54.650  44.810  32.030  1.00  0.00           H  
ATOM   3360  CG  LYS   203      56.200  44.620  30.570  1.00  0.00           C  
ATOM   3361  HG1 LYS   203      57.050  43.970  30.250  1.00  0.00           H  
ATOM   3362  HG2 LYS   203      56.640  45.620  30.780  1.00  0.00           H  
ATOM   3363  CD  LYS   203      55.180  44.760  29.400  1.00  0.00           C  
ATOM   3364  HD1 LYS   203      54.600  45.690  29.580  1.00  0.00           H  
ATOM   3365  HD2 LYS   203      54.580  43.820  29.430  1.00  0.00           H  
ATOM   3366  CE  LYS   203      55.910  44.830  28.010  1.00  0.00           C  
ATOM   3367  HE1 LYS   203      56.770  44.120  28.020  1.00  0.00           H  
ATOM   3368  HE2 LYS   203      56.370  45.830  27.820  1.00  0.00           H  
ATOM   3369  NZ  LYS   203      55.100  44.580  26.840  1.00  0.00           N  
ATOM   3370  HZ1 LYS   203      55.750  44.570  26.030  1.00  0.00           H  
ATOM   3371  HZ2 LYS   203      54.410  45.360  26.770  1.00  0.00           H  
ATOM   3372  HZ3 LYS   203      54.680  43.650  27.030  1.00  0.00           H  
ATOM   3373  C   LYS   203      56.370  41.810  31.340  1.00  0.00           C  
ATOM   3374  O   LYS   203      56.430  41.390  30.220  1.00  0.00           O  
ATOM   3375  N   TYR   204      57.160  41.350  32.290  1.00  0.00           N  
ATOM   3376  HN  TYR   204      57.070  41.780  33.180  1.00  0.00           H  
ATOM   3377  CA  TYR   204      58.330  40.510  31.910  1.00  0.00           C  
ATOM   3378  HA  TYR   204      58.470  40.530  30.840  1.00  0.00           H  
ATOM   3379  CB  TYR   204      59.620  41.100  32.610  1.00  0.00           C  
ATOM   3380  HB1 TYR   204      60.560  40.580  32.320  1.00  0.00           H  
ATOM   3381  HB2 TYR   204      59.520  40.990  33.710  1.00  0.00           H  
ATOM   3382  CG  TYR   204      59.790  42.590  32.210  1.00  0.00           C  
ATOM   3383  CD1 TYR   204      59.960  42.980  30.860  1.00  0.00           C  
ATOM   3384  HD1 TYR   204      60.070  42.210  30.110  1.00  0.00           H  
ATOM   3385  CE1 TYR   204      59.930  44.390  30.510  1.00  0.00           C  
ATOM   3386  HE1 TYR   204      60.160  44.680  29.500  1.00  0.00           H  
ATOM   3387  CZ  TYR   204      59.790  45.370  31.560  1.00  0.00           C  
ATOM   3388  OH  TYR   204      59.780  46.760  31.230  1.00  0.00           O  
ATOM   3389  HH  TYR   204      60.360  46.860  30.470  1.00  0.00           H  
ATOM   3390  CD2 TYR   204      59.540  43.560  33.170  1.00  0.00           C  
ATOM   3391  HD2 TYR   204      59.300  43.290  34.190  1.00  0.00           H  
ATOM   3392  CE2 TYR   204      59.510  44.910  32.850  1.00  0.00           C  
ATOM   3393  HE2 TYR   204      59.270  45.540  33.690  1.00  0.00           H  
ATOM   3394  C   TYR   204      58.260  39.060  32.300  1.00  0.00           C  
ATOM   3395  O   TYR   204      59.270  38.340  32.240  1.00  0.00           O  
ATOM   3396  N   LEU   205      57.060  38.540  32.680  1.00  0.00           N  
ATOM   3397  HN  LEU   205      56.320  39.170  32.920  1.00  0.00           H  
ATOM   3398  CA  LEU   205      56.860  37.110  32.890  1.00  0.00           C  
ATOM   3399  HA  LEU   205      57.690  36.500  32.550  1.00  0.00           H  
ATOM   3400  CB  LEU   205      56.500  36.680  34.340  1.00  0.00           C  
ATOM   3401  HB1 LEU   205      56.350  35.580  34.380  1.00  0.00           H  
ATOM   3402  HB2 LEU   205      55.540  37.180  34.610  1.00  0.00           H  
ATOM   3403  CG  LEU   205      57.420  37.110  35.440  1.00  0.00           C  
ATOM   3404  HG  LEU   205      57.810  38.150  35.340  1.00  0.00           H  
ATOM   3405  CD1 LEU   205      56.790  37.060  36.870  1.00  0.00           C  
ATOM   3406 HD11 LEU   205      57.490  37.430  37.640  1.00  0.00           H  
ATOM   3407 HD12 LEU   205      56.370  36.050  37.070  1.00  0.00           H  
ATOM   3408 HD13 LEU   205      55.980  37.820  36.870  1.00  0.00           H  
ATOM   3409  CD2 LEU   205      58.630  36.280  35.470  1.00  0.00           C  
ATOM   3410 HD21 LEU   205      58.350  35.250  35.780  1.00  0.00           H  
ATOM   3411 HD22 LEU   205      59.370  36.670  36.210  1.00  0.00           H  
ATOM   3412 HD23 LEU   205      59.200  36.350  34.520  1.00  0.00           H  
ATOM   3413  C   LEU   205      55.710  36.780  31.990  1.00  0.00           C  
ATOM   3414  O   LEU   205      54.610  37.200  32.260  1.00  0.00           O  
ATOM   3415  N   PRO   206      55.890  36.070  30.830  1.00  0.00           N  
ATOM   3416  CD  PRO   206      57.160  36.060  30.150  1.00  0.00           C  
ATOM   3417  HD1 PRO   206      57.880  35.370  30.620  1.00  0.00           H  
ATOM   3418  HD2 PRO   206      57.540  37.100  30.130  1.00  0.00           H  
ATOM   3419  CA  PRO   206      54.730  35.690  29.940  1.00  0.00           C  
ATOM   3420  HA  PRO   206      54.290  36.550  29.460  1.00  0.00           H  
ATOM   3421  CB  PRO   206      55.470  34.850  28.920  1.00  0.00           C  
ATOM   3422  HB1 PRO   206      55.000  34.620  27.940  1.00  0.00           H  
ATOM   3423  HB2 PRO   206      55.780  33.850  29.290  1.00  0.00           H  
ATOM   3424  CG  PRO   206      56.800  35.590  28.740  1.00  0.00           C  
ATOM   3425  HG1 PRO   206      57.570  34.950  28.260  1.00  0.00           H  
ATOM   3426  HG2 PRO   206      56.620  36.420  28.020  1.00  0.00           H  
ATOM   3427  C   PRO   206      53.640  34.900  30.680  1.00  0.00           C  
ATOM   3428  O   PRO   206      53.920  34.420  31.810  1.00  0.00           O  
ATOM   3429  N   GLU   207      52.460  34.690  30.060  1.00  0.00           N  
ATOM   3430  HN  GLU   207      52.290  35.150  29.200  1.00  0.00           H  
ATOM   3431  CA  GLU   207      51.310  34.100  30.650  1.00  0.00           C  
ATOM   3432  HA  GLU   207      51.060  34.690  31.520  1.00  0.00           H  
ATOM   3433  CB  GLU   207      50.120  34.100  29.630  1.00  0.00           C  
ATOM   3434  HB1 GLU   207      49.310  33.530  30.140  1.00  0.00           H  
ATOM   3435  HB2 GLU   207      50.440  33.530  28.740  1.00  0.00           H  
ATOM   3436  CG  GLU   207      49.580  35.440  29.170  1.00  0.00           C  
ATOM   3437  HG1 GLU   207      49.050  35.930  30.020  1.00  0.00           H  
ATOM   3438  HG2 GLU   207      48.840  35.210  28.380  1.00  0.00           H  
ATOM   3439  CD  GLU   207      50.560  36.370  28.450  1.00  0.00           C  
ATOM   3440  OE1 GLU   207      50.940  37.500  28.820  1.00  0.00           O  
ATOM   3441  OE2 GLU   207      50.980  35.920  27.370  1.00  0.00           O  
ATOM   3442  C   GLU   207      51.450  32.670  31.160  1.00  0.00           C  
ATOM   3443  O   GLU   207      51.140  32.430  32.310  1.00  0.00           O  
ATOM   3444  N   TRP   208      51.990  31.710  30.360  1.00  0.00           N  
ATOM   3445  HN  TRP   208      52.420  31.870  29.470  1.00  0.00           H  
ATOM   3446  CA  TRP   208      52.200  30.330  30.790  1.00  0.00           C  
ATOM   3447  HA  TRP   208      51.270  29.960  31.200  1.00  0.00           H  
ATOM   3448  CB  TRP   208      52.800  29.430  29.650  1.00  0.00           C  
ATOM   3449  HB1 TRP   208      53.890  29.590  29.520  1.00  0.00           H  
ATOM   3450  HB2 TRP   208      52.320  29.870  28.760  1.00  0.00           H  
ATOM   3451  CG  TRP   208      52.540  27.890  29.690  1.00  0.00           C  
ATOM   3452  CD1 TRP   208      51.490  27.440  29.000  1.00  0.00           C  
ATOM   3453  HD1 TRP   208      50.910  28.050  28.330  1.00  0.00           H  
ATOM   3454  NE1 TRP   208      51.300  26.130  29.150  1.00  0.00           N  
ATOM   3455  HE1 TRP   208      50.580  25.740  28.610  1.00  0.00           H  
ATOM   3456  CE2 TRP   208      52.220  25.690  30.100  1.00  0.00           C  
ATOM   3457  CD2 TRP   208      53.040  26.800  30.390  1.00  0.00           C  
ATOM   3458  CE3 TRP   208      54.060  26.650  31.360  1.00  0.00           C  
ATOM   3459  HE3 TRP   208      54.570  27.540  31.720  1.00  0.00           H  
ATOM   3460  CZ3 TRP   208      54.210  25.370  31.960  1.00  0.00           C  
ATOM   3461  HZ3 TRP   208      54.940  25.410  32.760  1.00  0.00           H  
ATOM   3462  CZ2 TRP   208      52.350  24.460  30.780  1.00  0.00           C  
ATOM   3463  HZ2 TRP   208      51.660  23.640  30.600  1.00  0.00           H  
ATOM   3464  CH2 TRP   208      53.430  24.350  31.630  1.00  0.00           C  
ATOM   3465  HH2 TRP   208      53.470  23.500  32.290  1.00  0.00           H  
ATOM   3466  C   TRP   208      53.250  30.340  31.990  1.00  0.00           C  
ATOM   3467  O   TRP   208      53.160  29.640  33.030  1.00  0.00           O  
ATOM   3468  N   THR   209      54.360  31.100  31.730  1.00  0.00           N  
ATOM   3469  HN  THR   209      54.440  31.640  30.890  1.00  0.00           H  
ATOM   3470  CA  THR   209      55.480  31.230  32.640  1.00  0.00           C  
ATOM   3471  HA  THR   209      55.800  30.220  32.840  1.00  0.00           H  
ATOM   3472  CB  THR   209      56.610  32.070  31.980  1.00  0.00           C  
ATOM   3473  HB  THR   209      56.220  33.110  32.030  1.00  0.00           H  
ATOM   3474  OG1 THR   209      56.920  31.740  30.630  1.00  0.00           O  
ATOM   3475  HG1 THR   209      57.060  30.790  30.630  1.00  0.00           H  
ATOM   3476  CG2 THR   209      57.940  32.080  32.790  1.00  0.00           C  
ATOM   3477 HG21 THR   209      58.770  32.530  32.200  1.00  0.00           H  
ATOM   3478 HG22 THR   209      58.250  31.060  33.110  1.00  0.00           H  
ATOM   3479 HG23 THR   209      57.840  32.740  33.670  1.00  0.00           H  
ATOM   3480  C   THR   209      55.120  31.810  34.000  1.00  0.00           C  
ATOM   3481  O   THR   209      55.600  31.320  35.030  1.00  0.00           O  
ATOM   3482  N   ALA   210      54.190  32.800  34.080  1.00  0.00           N  
ATOM   3483  HN  ALA   210      53.990  33.210  33.190  1.00  0.00           H  
ATOM   3484  CA  ALA   210      53.640  33.350  35.220  1.00  0.00           C  
ATOM   3485  HA  ALA   210      54.460  33.820  35.730  1.00  0.00           H  
ATOM   3486  CB  ALA   210      52.630  34.490  35.040  1.00  0.00           C  
ATOM   3487  HB1 ALA   210      53.170  35.330  34.560  1.00  0.00           H  
ATOM   3488  HB2 ALA   210      52.150  34.770  36.000  1.00  0.00           H  
ATOM   3489  HB3 ALA   210      51.780  34.310  34.350  1.00  0.00           H  
ATOM   3490  C   ALA   210      52.950  32.360  36.180  1.00  0.00           C  
ATOM   3491  O   ALA   210      53.270  32.370  37.370  1.00  0.00           O  
ATOM   3492  N   TRP   211      52.170  31.380  35.640  1.00  0.00           N  
ATOM   3493  HN  TRP   211      52.000  31.350  34.660  1.00  0.00           H  
ATOM   3494  CA  TRP   211      51.650  30.330  36.440  1.00  0.00           C  
ATOM   3495  HA  TRP   211      51.060  30.640  37.290  1.00  0.00           H  
ATOM   3496  CB  TRP   211      50.830  29.310  35.560  1.00  0.00           C  
ATOM   3497  HB1 TRP   211      50.260  28.580  36.160  1.00  0.00           H  
ATOM   3498  HB2 TRP   211      51.570  28.840  34.870  1.00  0.00           H  
ATOM   3499  CG  TRP   211      49.890  30.090  34.700  1.00  0.00           C  
ATOM   3500  CD1 TRP   211      49.610  29.740  33.380  1.00  0.00           C  
ATOM   3501  HD1 TRP   211      50.040  28.790  33.060  1.00  0.00           H  
ATOM   3502  NE1 TRP   211      48.620  30.590  32.800  1.00  0.00           N  
ATOM   3503  HE1 TRP   211      48.370  30.640  31.860  1.00  0.00           H  
ATOM   3504  CE2 TRP   211      48.340  31.540  33.740  1.00  0.00           C  
ATOM   3505  CD2 TRP   211      49.050  31.250  34.970  1.00  0.00           C  
ATOM   3506  CE3 TRP   211      48.820  32.070  36.120  1.00  0.00           C  
ATOM   3507  HE3 TRP   211      49.440  31.930  36.990  1.00  0.00           H  
ATOM   3508  CZ3 TRP   211      47.820  33.030  36.060  1.00  0.00           C  
ATOM   3509  HZ3 TRP   211      47.490  33.540  36.960  1.00  0.00           H  
ATOM   3510  CZ2 TRP   211      47.350  32.570  33.690  1.00  0.00           C  
ATOM   3511  HZ2 TRP   211      46.720  32.670  32.810  1.00  0.00           H  
ATOM   3512  CH2 TRP   211      47.090  33.270  34.860  1.00  0.00           C  
ATOM   3513  HH2 TRP   211      46.310  34.010  34.860  1.00  0.00           H  
ATOM   3514  C   TRP   211      52.690  29.400  37.100  1.00  0.00           C  
ATOM   3515  O   TRP   211      52.560  29.000  38.270  1.00  0.00           O  
ATOM   3516  N   LEU   212      53.770  29.090  36.370  1.00  0.00           N  
ATOM   3517  HN  LEU   212      53.780  29.440  35.440  1.00  0.00           H  
ATOM   3518  CA  LEU   212      55.000  28.400  36.810  1.00  0.00           C  
ATOM   3519  HA  LEU   212      54.670  27.480  37.290  1.00  0.00           H  
ATOM   3520  CB  LEU   212      55.960  28.020  35.620  1.00  0.00           C  
ATOM   3521  HB1 LEU   212      56.470  28.990  35.430  1.00  0.00           H  
ATOM   3522  HB2 LEU   212      55.410  27.720  34.700  1.00  0.00           H  
ATOM   3523  CG  LEU   212      56.950  26.890  35.950  1.00  0.00           C  
ATOM   3524  HG  LEU   212      57.700  27.210  36.700  1.00  0.00           H  
ATOM   3525  CD1 LEU   212      56.260  25.590  36.460  1.00  0.00           C  
ATOM   3526 HD11 LEU   212      55.950  25.800  37.510  1.00  0.00           H  
ATOM   3527 HD12 LEU   212      56.880  24.680  36.360  1.00  0.00           H  
ATOM   3528 HD13 LEU   212      55.390  25.390  35.800  1.00  0.00           H  
ATOM   3529  CD2 LEU   212      57.830  26.360  34.780  1.00  0.00           C  
ATOM   3530 HD21 LEU   212      58.380  27.250  34.420  1.00  0.00           H  
ATOM   3531 HD22 LEU   212      57.300  25.790  33.990  1.00  0.00           H  
ATOM   3532 HD23 LEU   212      58.570  25.650  35.200  1.00  0.00           H  
ATOM   3533  C   LEU   212      55.760  29.110  37.910  1.00  0.00           C  
ATOM   3534  O   LEU   212      56.120  28.540  38.950  1.00  0.00           O  
ATOM   3535  N   ILE   213      56.000  30.440  37.760  1.00  0.00           N  
ATOM   3536  HN  ILE   213      55.980  30.890  36.860  1.00  0.00           H  
ATOM   3537  CA  ILE   213      56.600  31.280  38.790  1.00  0.00           C  
ATOM   3538  HA  ILE   213      57.540  30.820  39.070  1.00  0.00           H  
ATOM   3539  CB  ILE   213      56.900  32.650  38.210  1.00  0.00           C  
ATOM   3540  HB  ILE   213      55.930  33.090  37.890  1.00  0.00           H  
ATOM   3541  CG2 ILE   213      57.540  33.510  39.340  1.00  0.00           C  
ATOM   3542 HG21 ILE   213      58.320  32.960  39.920  1.00  0.00           H  
ATOM   3543 HG22 ILE   213      56.860  34.020  40.050  1.00  0.00           H  
ATOM   3544 HG23 ILE   213      58.040  34.290  38.730  1.00  0.00           H  
ATOM   3545  CG1 ILE   213      57.750  32.670  36.900  1.00  0.00           C  
ATOM   3546 HG11 ILE   213      57.660  33.660  36.410  1.00  0.00           H  
ATOM   3547 HG12 ILE   213      57.330  31.920  36.190  1.00  0.00           H  
ATOM   3548  CD  ILE   213      59.240  32.370  36.940  1.00  0.00           C  
ATOM   3549  HD1 ILE   213      59.830  33.260  37.230  1.00  0.00           H  
ATOM   3550  HD2 ILE   213      59.570  32.210  35.900  1.00  0.00           H  
ATOM   3551  HD3 ILE   213      59.460  31.490  37.580  1.00  0.00           H  
ATOM   3552  C   ILE   213      55.750  31.320  40.050  1.00  0.00           C  
ATOM   3553  O   ILE   213      56.290  31.150  41.110  1.00  0.00           O  
ATOM   3554  N   LEU   214      54.420  31.500  39.930  1.00  0.00           N  
ATOM   3555  HN  LEU   214      53.950  31.700  39.070  1.00  0.00           H  
ATOM   3556  CA  LEU   214      53.480  31.450  41.060  1.00  0.00           C  
ATOM   3557  HA  LEU   214      53.800  32.180  41.790  1.00  0.00           H  
ATOM   3558  CB  LEU   214      52.080  31.830  40.520  1.00  0.00           C  
ATOM   3559  HB1 LEU   214      51.240  31.470  41.150  1.00  0.00           H  
ATOM   3560  HB2 LEU   214      51.930  31.250  39.580  1.00  0.00           H  
ATOM   3561  CG  LEU   214      51.930  33.330  40.130  1.00  0.00           C  
ATOM   3562  HG  LEU   214      52.750  33.540  39.410  1.00  0.00           H  
ATOM   3563  CD1 LEU   214      50.620  33.560  39.310  1.00  0.00           C  
ATOM   3564 HD11 LEU   214      49.780  33.130  39.900  1.00  0.00           H  
ATOM   3565 HD12 LEU   214      50.870  33.030  38.370  1.00  0.00           H  
ATOM   3566 HD13 LEU   214      50.430  34.630  39.080  1.00  0.00           H  
ATOM   3567  CD2 LEU   214      51.990  34.290  41.320  1.00  0.00           C  
ATOM   3568 HD21 LEU   214      51.170  34.130  42.070  1.00  0.00           H  
ATOM   3569 HD22 LEU   214      51.940  35.350  41.000  1.00  0.00           H  
ATOM   3570 HD23 LEU   214      52.960  34.230  41.850  1.00  0.00           H  
ATOM   3571  C   LEU   214      53.460  30.150  41.770  1.00  0.00           C  
ATOM   3572  O   LEU   214      53.570  30.040  43.010  1.00  0.00           O  
ATOM   3573  N   ALA   215      53.440  29.080  41.020  1.00  0.00           N  
ATOM   3574  HN  ALA   215      53.460  29.070  40.030  1.00  0.00           H  
ATOM   3575  CA  ALA   215      53.370  27.730  41.510  1.00  0.00           C  
ATOM   3576  HA  ALA   215      52.530  27.760  42.190  1.00  0.00           H  
ATOM   3577  CB  ALA   215      53.070  26.800  40.320  1.00  0.00           C  
ATOM   3578  HB1 ALA   215      53.230  25.750  40.640  1.00  0.00           H  
ATOM   3579  HB2 ALA   215      53.670  27.080  39.420  1.00  0.00           H  
ATOM   3580  HB3 ALA   215      51.980  26.980  40.170  1.00  0.00           H  
ATOM   3581  C   ALA   215      54.600  27.340  42.320  1.00  0.00           C  
ATOM   3582  O   ALA   215      54.460  26.700  43.360  1.00  0.00           O  
ATOM   3583  N   VAL   216      55.800  27.560  41.780  1.00  0.00           N  
ATOM   3584  HN  VAL   216      56.040  28.010  40.930  1.00  0.00           H  
ATOM   3585  CA  VAL   216      56.920  27.010  42.530  1.00  0.00           C  
ATOM   3586  HA  VAL   216      56.650  26.020  42.870  1.00  0.00           H  
ATOM   3587  CB  VAL   216      58.190  26.720  41.690  1.00  0.00           C  
ATOM   3588  HB  VAL   216      58.820  26.090  42.360  1.00  0.00           H  
ATOM   3589  CG1 VAL   216      57.870  25.810  40.470  1.00  0.00           C  
ATOM   3590 HG11 VAL   216      58.760  25.200  40.200  1.00  0.00           H  
ATOM   3591 HG12 VAL   216      57.550  26.450  39.610  1.00  0.00           H  
ATOM   3592 HG13 VAL   216      56.960  25.190  40.600  1.00  0.00           H  
ATOM   3593  CG2 VAL   216      58.920  27.980  41.220  1.00  0.00           C  
ATOM   3594 HG21 VAL   216      59.820  27.710  40.620  1.00  0.00           H  
ATOM   3595 HG22 VAL   216      59.290  28.630  42.040  1.00  0.00           H  
ATOM   3596 HG23 VAL   216      58.170  28.620  40.700  1.00  0.00           H  
ATOM   3597  C   VAL   216      57.300  27.930  43.760  1.00  0.00           C  
ATOM   3598  O   VAL   216      57.650  27.430  44.870  1.00  0.00           O  
ATOM   3599  N   ILE   217      56.980  29.250  43.640  1.00  0.00           N  
ATOM   3600  HN  ILE   217      56.770  29.690  42.770  1.00  0.00           H  
ATOM   3601  CA  ILE   217      57.240  30.250  44.760  1.00  0.00           C  
ATOM   3602  HA  ILE   217      58.220  29.980  45.100  1.00  0.00           H  
ATOM   3603  CB  ILE   217      57.140  31.730  44.220  1.00  0.00           C  
ATOM   3604  HB  ILE   217      56.160  31.930  43.750  1.00  0.00           H  
ATOM   3605  CG2 ILE   217      57.240  32.790  45.370  1.00  0.00           C  
ATOM   3606 HG21 ILE   217      57.180  33.830  44.990  1.00  0.00           H  
ATOM   3607 HG22 ILE   217      58.160  32.770  45.990  1.00  0.00           H  
ATOM   3608 HG23 ILE   217      56.340  32.790  46.020  1.00  0.00           H  
ATOM   3609  CG1 ILE   217      58.350  32.100  43.260  1.00  0.00           C  
ATOM   3610 HG11 ILE   217      58.370  33.180  43.000  1.00  0.00           H  
ATOM   3611 HG12 ILE   217      58.150  31.510  42.340  1.00  0.00           H  
ATOM   3612  CD  ILE   217      59.750  31.770  43.800  1.00  0.00           C  
ATOM   3613  HD1 ILE   217      60.010  32.210  44.780  1.00  0.00           H  
ATOM   3614  HD2 ILE   217      60.550  32.190  43.150  1.00  0.00           H  
ATOM   3615  HD3 ILE   217      60.010  30.700  43.910  1.00  0.00           H  
ATOM   3616  C   ILE   217      56.300  30.010  45.960  1.00  0.00           C  
ATOM   3617  O   ILE   217      56.680  30.240  47.100  1.00  0.00           O  
ATOM   3618  N   SER   218      55.090  29.550  45.730  1.00  0.00           N  
ATOM   3619  HN  SER   218      55.000  29.280  44.770  1.00  0.00           H  
ATOM   3620  CA  SER   218      54.170  29.160  46.730  1.00  0.00           C  
ATOM   3621  HA  SER   218      54.050  29.990  47.410  1.00  0.00           H  
ATOM   3622  CB  SER   218      52.700  28.910  46.180  1.00  0.00           C  
ATOM   3623  HB1 SER   218      51.990  28.940  47.030  1.00  0.00           H  
ATOM   3624  HB2 SER   218      52.640  27.900  45.720  1.00  0.00           H  
ATOM   3625  OG  SER   218      52.200  29.910  45.320  1.00  0.00           O  
ATOM   3626  HG1 SER   218      52.770  29.940  44.550  1.00  0.00           H  
ATOM   3627  C   SER   218      54.550  27.960  47.550  1.00  0.00           C  
ATOM   3628  O   SER   218      54.640  27.920  48.750  1.00  0.00           O  
ATOM   3629  N   VAL   219      54.980  26.890  46.830  1.00  0.00           N  
ATOM   3630  HN  VAL   219      54.790  26.930  45.850  1.00  0.00           H  
ATOM   3631  CA  VAL   219      55.580  25.650  47.220  1.00  0.00           C  
ATOM   3632  HA  VAL   219      54.880  25.440  48.010  1.00  0.00           H  
ATOM   3633  CB  VAL   219      55.480  24.630  46.130  1.00  0.00           C  
ATOM   3634  HB  VAL   219      56.160  24.970  45.320  1.00  0.00           H  
ATOM   3635  CG1 VAL   219      55.960  23.270  46.510  1.00  0.00           C  
ATOM   3636 HG11 VAL   219      57.060  23.280  46.710  1.00  0.00           H  
ATOM   3637 HG12 VAL   219      55.860  22.540  45.680  1.00  0.00           H  
ATOM   3638 HG13 VAL   219      55.360  22.840  47.340  1.00  0.00           H  
ATOM   3639  CG2 VAL   219      54.050  24.530  45.510  1.00  0.00           C  
ATOM   3640 HG21 VAL   219      53.570  25.490  45.240  1.00  0.00           H  
ATOM   3641 HG22 VAL   219      53.400  24.180  46.340  1.00  0.00           H  
ATOM   3642 HG23 VAL   219      54.070  23.890  44.600  1.00  0.00           H  
ATOM   3643  C   VAL   219      56.920  25.870  47.950  1.00  0.00           C  
ATOM   3644  O   VAL   219      57.230  25.250  48.970  1.00  0.00           O  
ATOM   3645  N   TYR   220      57.720  26.850  47.480  1.00  0.00           N  
ATOM   3646  HN  TYR   220      57.400  27.230  46.610  1.00  0.00           H  
ATOM   3647  CA  TYR   220      58.930  27.320  48.090  1.00  0.00           C  
ATOM   3648  HA  TYR   220      59.570  26.460  48.210  1.00  0.00           H  
ATOM   3649  CB  TYR   220      59.700  28.460  47.370  1.00  0.00           C  
ATOM   3650  HB1 TYR   220      59.000  29.300  47.200  1.00  0.00           H  
ATOM   3651  HB2 TYR   220      60.010  28.020  46.400  1.00  0.00           H  
ATOM   3652  CG  TYR   220      61.000  28.920  47.990  1.00  0.00           C  
ATOM   3653  CD1 TYR   220      62.090  28.060  48.150  1.00  0.00           C  
ATOM   3654  HD1 TYR   220      62.030  27.070  47.720  1.00  0.00           H  
ATOM   3655  CE1 TYR   220      63.230  28.460  48.890  1.00  0.00           C  
ATOM   3656  HE1 TYR   220      64.050  27.820  49.160  1.00  0.00           H  
ATOM   3657  CZ  TYR   220      63.300  29.800  49.380  1.00  0.00           C  
ATOM   3658  OH  TYR   220      64.300  30.030  50.290  1.00  0.00           O  
ATOM   3659  HH  TYR   220      64.440  30.980  50.310  1.00  0.00           H  
ATOM   3660  CD2 TYR   220      61.100  30.160  48.510  1.00  0.00           C  
ATOM   3661  HD2 TYR   220      60.310  30.870  48.310  1.00  0.00           H  
ATOM   3662  CE2 TYR   220      62.240  30.670  49.110  1.00  0.00           C  
ATOM   3663  HE2 TYR   220      62.120  31.660  49.540  1.00  0.00           H  
ATOM   3664  C   TYR   220      58.590  27.960  49.470  1.00  0.00           C  
ATOM   3665  O   TYR   220      59.160  27.570  50.510  1.00  0.00           O  
ATOM   3666  N   ASP   221      57.560  28.840  49.490  1.00  0.00           N  
ATOM   3667  HN  ASP   221      57.040  29.140  48.700  1.00  0.00           H  
ATOM   3668  CA  ASP   221      57.080  29.470  50.730  1.00  0.00           C  
ATOM   3669  HA  ASP   221      57.930  29.900  51.230  1.00  0.00           H  
ATOM   3670  CB  ASP   221      55.880  30.530  50.510  1.00  0.00           C  
ATOM   3671  HB1 ASP   221      55.050  30.000  50.210  1.00  0.00           H  
ATOM   3672  HB2 ASP   221      56.080  31.130  49.610  1.00  0.00           H  
ATOM   3673  CG  ASP   221      55.450  31.400  51.630  1.00  0.00           C  
ATOM   3674  OD1 ASP   221      54.190  31.910  51.480  1.00  0.00           O  
ATOM   3675  OD2 ASP   221      56.120  31.630  52.620  1.00  0.00           O  
ATOM   3676  C   ASP   221      56.620  28.390  51.740  1.00  0.00           C  
ATOM   3677  O   ASP   221      56.770  28.460  52.960  1.00  0.00           O  
ATOM   3678  N   LEU   222      55.940  27.320  51.290  1.00  0.00           N  
ATOM   3679  HN  LEU   222      55.800  27.460  50.200  1.00  0.00           H  
ATOM   3680  CA  LEU   222      55.330  26.180  52.000  1.00  0.00           C  
ATOM   3681  HA  LEU   222      54.770  26.600  52.860  1.00  0.00           H  
ATOM   3682  CB  LEU   222      54.290  25.550  51.060  1.00  0.00           C  
ATOM   3683  HB1 LEU   222      54.700  25.130  50.260  1.00  0.00           H  
ATOM   3684  HB2 LEU   222      53.630  26.310  50.670  1.00  0.00           H  
ATOM   3685  CG  LEU   222      53.090  24.610  51.640  1.00  0.00           C  
ATOM   3686  HG  LEU   222      52.500  25.140  52.420  1.00  0.00           H  
ATOM   3687  CD1 LEU   222      52.100  24.270  50.530  1.00  0.00           C  
ATOM   3688 HD11 LEU   222      52.590  23.690  49.720  1.00  0.00           H  
ATOM   3689 HD12 LEU   222      51.700  25.170  50.020  1.00  0.00           H  
ATOM   3690 HD13 LEU   222      51.250  23.650  50.900  1.00  0.00           H  
ATOM   3691  CD2 LEU   222      53.640  23.290  52.260  1.00  0.00           C  
ATOM   3692 HD21 LEU   222      52.910  22.680  52.840  1.00  0.00           H  
ATOM   3693 HD22 LEU   222      54.450  23.490  53.000  1.00  0.00           H  
ATOM   3694 HD23 LEU   222      54.000  22.720  51.380  1.00  0.00           H  
ATOM   3695  C   LEU   222      56.370  25.310  52.610  1.00  0.00           C  
ATOM   3696  O   LEU   222      56.530  25.210  53.810  1.00  0.00           O  
ATOM   3697  N   VAL   223      57.150  24.650  51.760  1.00  0.00           N  
ATOM   3698  HN  VAL   223      57.070  25.110  50.750  1.00  0.00           H  
ATOM   3699  CA  VAL   223      57.980  23.470  52.120  1.00  0.00           C  
ATOM   3700  HA  VAL   223      57.330  22.770  52.690  1.00  0.00           H  
ATOM   3701  CB  VAL   223      58.450  22.670  50.920  1.00  0.00           C  
ATOM   3702  HB  VAL   223      58.980  23.190  50.260  1.00  0.00           H  
ATOM   3703  CG1 VAL   223      59.420  21.460  51.270  1.00  0.00           C  
ATOM   3704 HG11 VAL   223      59.750  20.970  50.370  1.00  0.00           H  
ATOM   3705 HG12 VAL   223      58.880  20.820  51.990  1.00  0.00           H  
ATOM   3706 HG13 VAL   223      60.310  21.810  51.850  1.00  0.00           H  
ATOM   3707  CG2 VAL   223      57.190  22.080  50.170  1.00  0.00           C  
ATOM   3708 HG21 VAL   223      56.540  22.950  49.930  1.00  0.00           H  
ATOM   3709 HG22 VAL   223      56.580  21.540  50.940  1.00  0.00           H  
ATOM   3710 HG23 VAL   223      57.320  21.410  49.290  1.00  0.00           H  
ATOM   3711  C   VAL   223      59.130  24.000  52.970  1.00  0.00           C  
ATOM   3712  O   VAL   223      59.490  23.300  53.950  1.00  0.00           O  
ATOM   3713  N   ALA   224      59.650  25.180  52.680  1.00  0.00           N  
ATOM   3714  HN  ALA   224      59.330  25.770  51.790  1.00  0.00           H  
ATOM   3715  CA  ALA   224      60.970  25.520  53.320  1.00  0.00           C  
ATOM   3716  HA  ALA   224      61.570  24.600  53.480  1.00  0.00           H  
ATOM   3717  CB  ALA   224      61.820  26.330  52.290  1.00  0.00           C  
ATOM   3718  HB1 ALA   224      61.820  25.790  51.450  1.00  0.00           H  
ATOM   3719  HB2 ALA   224      62.820  26.620  52.580  1.00  0.00           H  
ATOM   3720  HB3 ALA   224      61.170  27.210  52.080  1.00  0.00           H  
ATOM   3721  C   ALA   224      60.800  26.100  54.730  1.00  0.00           C  
ATOM   3722  O   ALA   224      61.670  26.000  55.550  1.00  0.00           O  
ATOM   3723  N   VAL   225      59.640  26.630  55.100  1.00  0.00           N  
ATOM   3724  HN  VAL   225      58.760  26.810  54.450  1.00  0.00           H  
ATOM   3725  CA  VAL   225      59.380  26.960  56.470  1.00  0.00           C  
ATOM   3726  HA  VAL   225      60.340  27.330  56.890  1.00  0.00           H  
ATOM   3727  CB  VAL   225      58.290  28.030  56.590  1.00  0.00           C  
ATOM   3728  HB  VAL   225      58.400  28.680  55.840  1.00  0.00           H  
ATOM   3729  CG1 VAL   225      56.830  27.500  56.550  1.00  0.00           C  
ATOM   3730 HG11 VAL   225      56.120  28.310  56.610  1.00  0.00           H  
ATOM   3731 HG12 VAL   225      56.570  26.850  57.420  1.00  0.00           H  
ATOM   3732 HG13 VAL   225      56.670  26.980  55.580  1.00  0.00           H  
ATOM   3733  CG2 VAL   225      58.510  28.880  57.920  1.00  0.00           C  
ATOM   3734 HG21 VAL   225      57.950  29.830  57.810  1.00  0.00           H  
ATOM   3735 HG22 VAL   225      59.580  29.160  58.010  1.00  0.00           H  
ATOM   3736 HG23 VAL   225      58.070  28.430  58.840  1.00  0.00           H  
ATOM   3737  C   VAL   225      58.980  25.760  57.290  1.00  0.00           C  
ATOM   3738  O   VAL   225      59.070  25.690  58.500  1.00  0.00           O  
ATOM   3739  N   LEU   226      58.440  24.720  56.630  1.00  0.00           N  
ATOM   3740  HN  LEU   226      58.240  24.780  55.540  1.00  0.00           H  
ATOM   3741  CA  LEU   226      58.080  23.520  57.320  1.00  0.00           C  
ATOM   3742  HA  LEU   226      57.520  23.750  58.250  1.00  0.00           H  
ATOM   3743  CB  LEU   226      57.040  22.670  56.520  1.00  0.00           C  
ATOM   3744  HB1 LEU   226      57.210  21.690  56.620  1.00  0.00           H  
ATOM   3745  HB2 LEU   226      57.130  23.040  55.510  1.00  0.00           H  
ATOM   3746  CG  LEU   226      55.610  22.910  56.930  1.00  0.00           C  
ATOM   3747  HG  LEU   226      55.400  22.590  57.980  1.00  0.00           H  
ATOM   3748  CD1 LEU   226      55.300  24.350  56.930  1.00  0.00           C  
ATOM   3749 HD11 LEU   226      55.970  24.860  57.660  1.00  0.00           H  
ATOM   3750 HD12 LEU   226      54.250  24.640  57.120  1.00  0.00           H  
ATOM   3751 HD13 LEU   226      55.680  24.720  55.950  1.00  0.00           H  
ATOM   3752  CD2 LEU   226      54.580  22.240  56.030  1.00  0.00           C  
ATOM   3753 HD21 LEU   226      54.500  21.150  56.180  1.00  0.00           H  
ATOM   3754 HD22 LEU   226      54.910  22.460  54.990  1.00  0.00           H  
ATOM   3755 HD23 LEU   226      53.600  22.720  56.240  1.00  0.00           H  
ATOM   3756  C   LEU   226      59.200  22.630  57.800  1.00  0.00           C  
ATOM   3757  O   LEU   226      59.090  21.990  58.800  1.00  0.00           O  
ATOM   3758  N   CYS   227      60.250  22.490  56.910  1.00  0.00           N  
ATOM   3759  HN  CYS   227      60.190  23.020  55.940  1.00  0.00           H  
ATOM   3760  CA  CYS   227      61.510  21.730  57.160  1.00  0.00           C  
ATOM   3761  HA  CYS   227      61.070  20.750  57.440  1.00  0.00           H  
ATOM   3762  CB  CYS   227      62.440  21.610  55.820  1.00  0.00           C  
ATOM   3763  HB1 CYS   227      63.310  21.160  56.000  1.00  0.00           H  
ATOM   3764  HB2 CYS   227      62.740  22.580  55.450  1.00  0.00           H  
ATOM   3765  SG  CYS   227      61.530  20.780  54.510  1.00  0.00           S  
ATOM   3766  HG1 CYS   227      60.800  21.620  54.450  1.00  0.00           H  
ATOM   3767  C   CYS   227      62.370  22.310  58.290  1.00  0.00           C  
ATOM   3768  O   CYS   227      62.640  23.550  58.210  1.00  0.00           O  
ATOM   3769  N   PRO   228      62.860  21.530  59.230  1.00  0.00           N  
ATOM   3770  CD  PRO   228      62.240  20.200  59.520  1.00  0.00           C  
ATOM   3771  HD1 PRO   228      62.890  19.420  59.050  1.00  0.00           H  
ATOM   3772  HD2 PRO   228      61.170  20.070  59.280  1.00  0.00           H  
ATOM   3773  CA  PRO   228      63.510  22.110  60.410  1.00  0.00           C  
ATOM   3774  HA  PRO   228      62.870  22.900  60.870  1.00  0.00           H  
ATOM   3775  CB  PRO   228      63.600  20.870  61.310  1.00  0.00           C  
ATOM   3776  HB1 PRO   228      63.830  21.230  62.340  1.00  0.00           H  
ATOM   3777  HB2 PRO   228      64.460  20.230  61.020  1.00  0.00           H  
ATOM   3778  CG  PRO   228      62.310  20.100  61.050  1.00  0.00           C  
ATOM   3779  HG1 PRO   228      62.640  18.940  61.600  1.00  0.00           H  
ATOM   3780  HG2 PRO   228      61.410  20.480  61.520  1.00  0.00           H  
ATOM   3781  C   PRO   228      64.800  22.840  60.130  1.00  0.00           C  
ATOM   3782  O   PRO   228      65.240  23.680  60.930  1.00  0.00           O  
ATOM   3783  N   LYS   229      65.570  22.490  59.010  1.00  0.00           N  
ATOM   3784  HN  LYS   229      65.280  21.730  58.250  1.00  0.00           H  
ATOM   3785  CA  LYS   229      66.810  23.200  58.740  1.00  0.00           C  
ATOM   3786  HA  LYS   229      67.140  23.860  59.580  1.00  0.00           H  
ATOM   3787  CB  LYS   229      67.970  22.180  58.570  1.00  0.00           C  
ATOM   3788  HB1 LYS   229      68.680  22.610  58.020  1.00  0.00           H  
ATOM   3789  HB2 LYS   229      67.510  21.390  57.990  1.00  0.00           H  
ATOM   3790  CG  LYS   229      68.490  21.620  59.860  1.00  0.00           C  
ATOM   3791  HG1 LYS   229      67.650  21.260  60.500  1.00  0.00           H  
ATOM   3792  HG2 LYS   229      68.980  22.470  60.380  1.00  0.00           H  
ATOM   3793  CD  LYS   229      69.440  20.410  59.730  1.00  0.00           C  
ATOM   3794  HD1 LYS   229      70.390  20.770  59.280  1.00  0.00           H  
ATOM   3795  HD2 LYS   229      68.950  19.660  59.080  1.00  0.00           H  
ATOM   3796  CE  LYS   229      69.720  19.750  61.060  1.00  0.00           C  
ATOM   3797  HE1 LYS   229      68.930  19.070  61.450  1.00  0.00           H  
ATOM   3798  HE2 LYS   229      69.660  20.570  61.810  1.00  0.00           H  
ATOM   3799  NZ  LYS   229      71.020  19.110  61.050  1.00  0.00           N  
ATOM   3800  HZ1 LYS   229      71.250  18.490  61.940  1.00  0.00           H  
ATOM   3801  HZ2 LYS   229      71.880  19.800  60.870  1.00  0.00           H  
ATOM   3802  HZ3 LYS   229      71.040  18.500  60.210  1.00  0.00           H  
ATOM   3803  C   LYS   229      66.570  23.930  57.400  1.00  0.00           C  
ATOM   3804  O   LYS   229      67.570  24.230  56.680  1.00  0.00           O  
ATOM   3805  N   GLY   230      65.340  24.340  57.060  1.00  0.00           N  
ATOM   3806  HN  GLY   230      64.570  24.100  57.720  1.00  0.00           H  
ATOM   3807  CA  GLY   230      65.050  25.340  55.970  1.00  0.00           C  
ATOM   3808  HA1 GLY   230      64.030  25.490  55.830  1.00  0.00           H  
ATOM   3809  HA2 GLY   230      65.480  24.990  55.140  1.00  0.00           H  
ATOM   3810  C   GLY   230      65.500  26.770  56.120  1.00  0.00           C  
ATOM   3811  O   GLY   230      65.650  27.260  57.240  1.00  0.00           O  
ATOM   3812  N   PRO   231      65.610  27.560  55.020  1.00  0.00           N  
ATOM   3813  CD  PRO   231      65.730  27.100  53.610  1.00  0.00           C  
ATOM   3814  HD1 PRO   231      64.870  26.580  53.140  1.00  0.00           H  
ATOM   3815  HD2 PRO   231      66.710  26.580  53.560  1.00  0.00           H  
ATOM   3816  CA  PRO   231      66.160  28.940  55.120  1.00  0.00           C  
ATOM   3817  HA  PRO   231      67.000  28.800  55.790  1.00  0.00           H  
ATOM   3818  CB  PRO   231      66.650  29.320  53.740  1.00  0.00           C  
ATOM   3819  HB1 PRO   231      67.750  29.190  53.640  1.00  0.00           H  
ATOM   3820  HB2 PRO   231      66.490  30.400  53.540  1.00  0.00           H  
ATOM   3821  CG  PRO   231      65.900  28.360  52.790  1.00  0.00           C  
ATOM   3822  HG1 PRO   231      64.930  28.770  52.550  1.00  0.00           H  
ATOM   3823  HG2 PRO   231      66.530  28.250  51.920  1.00  0.00           H  
ATOM   3824  C   PRO   231      65.070  29.840  55.690  1.00  0.00           C  
ATOM   3825  O   PRO   231      65.320  30.680  56.560  1.00  0.00           O  
ATOM   3826  N   LEU   232      63.820  29.570  55.190  1.00  0.00           N  
ATOM   3827  HN  LEU   232      63.680  28.850  54.360  1.00  0.00           H  
ATOM   3828  CA  LEU   232      62.610  30.100  55.670  1.00  0.00           C  
ATOM   3829  HA  LEU   232      62.620  31.210  55.610  1.00  0.00           H  
ATOM   3830  CB  LEU   232      61.360  29.880  54.810  1.00  0.00           C  
ATOM   3831  HB1 LEU   232      60.570  30.360  55.190  1.00  0.00           H  
ATOM   3832  HB2 LEU   232      61.210  28.810  54.870  1.00  0.00           H  
ATOM   3833  CG  LEU   232      61.540  30.290  53.330  1.00  0.00           C  
ATOM   3834  HG  LEU   232      62.450  29.880  52.850  1.00  0.00           H  
ATOM   3835  CD1 LEU   232      60.270  29.910  52.570  1.00  0.00           C  
ATOM   3836 HD11 LEU   232      59.900  28.890  52.800  1.00  0.00           H  
ATOM   3837 HD12 LEU   232      60.370  29.920  51.460  1.00  0.00           H  
ATOM   3838 HD13 LEU   232      59.440  30.630  52.730  1.00  0.00           H  
ATOM   3839  CD2 LEU   232      61.620  31.800  53.170  1.00  0.00           C  
ATOM   3840 HD21 LEU   232      62.530  32.190  53.660  1.00  0.00           H  
ATOM   3841 HD22 LEU   232      60.750  32.400  53.510  1.00  0.00           H  
ATOM   3842 HD23 LEU   232      61.840  31.980  52.090  1.00  0.00           H  
ATOM   3843  C   LEU   232      62.320  29.770  57.100  1.00  0.00           C  
ATOM   3844  O   LEU   232      61.970  30.680  57.820  1.00  0.00           O  
ATOM   3845  N   ARG   233      62.540  28.530  57.610  1.00  0.00           N  
ATOM   3846  HN  ARG   233      62.870  27.700  56.950  1.00  0.00           H  
ATOM   3847  CA  ARG   233      62.410  28.290  59.030  1.00  0.00           C  
ATOM   3848  HA  ARG   233      61.370  28.490  59.370  1.00  0.00           H  
ATOM   3849  CB  ARG   233      62.790  26.730  59.280  1.00  0.00           C  
ATOM   3850  HB1 ARG   233      63.660  26.580  58.810  1.00  0.00           H  
ATOM   3851  HB2 ARG   233      62.070  26.110  58.790  1.00  0.00           H  
ATOM   3852  CG  ARG   233      62.840  26.220  60.700  1.00  0.00           C  
ATOM   3853  HG1 ARG   233      63.760  26.570  61.230  1.00  0.00           H  
ATOM   3854  HG2 ARG   233      62.850  25.120  60.820  1.00  0.00           H  
ATOM   3855  CD  ARG   233      61.570  26.640  61.480  1.00  0.00           C  
ATOM   3856  HD1 ARG   233      61.270  27.700  61.330  1.00  0.00           H  
ATOM   3857  HD2 ARG   233      61.640  26.490  62.580  1.00  0.00           H  
ATOM   3858  NE  ARG   233      60.450  25.760  61.050  1.00  0.00           N  
ATOM   3859  HE  ARG   233      59.640  26.140  60.390  1.00  0.00           H  
ATOM   3860  CZ  ARG   233      60.160  24.600  61.620  1.00  0.00           C  
ATOM   3861  NH1 ARG   233      60.820  24.090  62.660  1.00  0.00           N  
ATOM   3862 HH11 ARG   233      61.800  24.560  62.870  1.00  0.00           H  
ATOM   3863 HH12 ARG   233      60.670  23.140  62.920  1.00  0.00           H  
ATOM   3864  NH2 ARG   233      59.270  23.830  61.160  1.00  0.00           N  
ATOM   3865 HH21 ARG   233      58.810  24.030  60.290  1.00  0.00           H  
ATOM   3866 HH22 ARG   233      59.040  22.950  61.580  1.00  0.00           H  
ATOM   3867  C   ARG   233      63.350  29.140  59.900  1.00  0.00           C  
ATOM   3868  O   ARG   233      62.900  29.650  60.910  1.00  0.00           O  
ATOM   3869  N   MET   234      64.650  29.280  59.560  1.00  0.00           N  
ATOM   3870  HN  MET   234      64.980  28.930  58.690  1.00  0.00           H  
ATOM   3871  CA  MET   234      65.660  30.100  60.240  1.00  0.00           C  
ATOM   3872  HA  MET   234      65.710  29.870  61.210  1.00  0.00           H  
ATOM   3873  CB  MET   234      67.050  29.990  59.560  1.00  0.00           C  
ATOM   3874  HB1 MET   234      67.710  30.620  59.950  1.00  0.00           H  
ATOM   3875  HB2 MET   234      66.950  30.300  58.530  1.00  0.00           H  
ATOM   3876  CG  MET   234      67.630  28.510  59.580  1.00  0.00           C  
ATOM   3877  HG1 MET   234      66.950  27.940  58.900  1.00  0.00           H  
ATOM   3878  HG2 MET   234      67.580  27.940  60.520  1.00  0.00           H  
ATOM   3879  SD  MET   234      69.320  28.380  58.900  1.00  0.00           S  
ATOM   3880  CE  MET   234      69.000  26.740  58.200  1.00  0.00           C  
ATOM   3881  HE1 MET   234      68.170  26.940  57.490  1.00  0.00           H  
ATOM   3882  HE2 MET   234      68.600  25.990  58.920  1.00  0.00           H  
ATOM   3883  HE3 MET   234      69.880  26.370  57.630  1.00  0.00           H  
ATOM   3884  C   MET   234      65.380  31.560  60.350  1.00  0.00           C  
ATOM   3885  O   MET   234      65.470  32.170  61.400  1.00  0.00           O  
ATOM   3886  N   LEU   235      64.840  32.090  59.160  1.00  0.00           N  
ATOM   3887  HN  LEU   235      64.900  31.380  58.310  1.00  0.00           H  
ATOM   3888  CA  LEU   235      64.230  33.380  58.880  1.00  0.00           C  
ATOM   3889  HA  LEU   235      65.050  34.080  59.170  1.00  0.00           H  
ATOM   3890  CB  LEU   235      63.810  33.480  57.330  1.00  0.00           C  
ATOM   3891  HB1 LEU   235      63.130  32.770  57.160  1.00  0.00           H  
ATOM   3892  HB2 LEU   235      64.670  33.190  56.740  1.00  0.00           H  
ATOM   3893  CG  LEU   235      63.350  34.860  56.870  1.00  0.00           C  
ATOM   3894  HG  LEU   235      63.110  35.500  57.750  1.00  0.00           H  
ATOM   3895  CD1 LEU   235      64.560  35.470  56.070  1.00  0.00           C  
ATOM   3896 HD11 LEU   235      64.240  36.400  55.560  1.00  0.00           H  
ATOM   3897 HD12 LEU   235      64.950  34.820  55.260  1.00  0.00           H  
ATOM   3898 HD13 LEU   235      65.430  35.830  56.660  1.00  0.00           H  
ATOM   3899  CD2 LEU   235      62.050  34.720  56.100  1.00  0.00           C  
ATOM   3900 HD21 LEU   235      62.000  33.810  55.450  1.00  0.00           H  
ATOM   3901 HD22 LEU   235      62.030  35.610  55.430  1.00  0.00           H  
ATOM   3902 HD23 LEU   235      61.150  34.820  56.730  1.00  0.00           H  
ATOM   3903  C   LEU   235      63.150  33.730  59.780  1.00  0.00           C  
ATOM   3904  O   LEU   235      63.200  34.700  60.540  1.00  0.00           O  
ATOM   3905  N   VAL   236      62.060  32.840  59.760  1.00  0.00           N  
ATOM   3906  HN  VAL   236      62.080  32.120  58.910  1.00  0.00           H  
ATOM   3907  CA  VAL   236      60.910  32.960  60.670  1.00  0.00           C  
ATOM   3908  HA  VAL   236      60.520  34.010  60.620  1.00  0.00           H  
ATOM   3909  CB  VAL   236      59.810  31.990  60.170  1.00  0.00           C  
ATOM   3910  HB  VAL   236      60.120  31.040  60.130  1.00  0.00           H  
ATOM   3911  CG1 VAL   236      58.580  32.060  61.100  1.00  0.00           C  
ATOM   3912 HG11 VAL   236      57.660  31.810  60.610  1.00  0.00           H  
ATOM   3913 HG12 VAL   236      58.420  33.040  61.610  1.00  0.00           H  
ATOM   3914 HG13 VAL   236      58.870  31.340  61.900  1.00  0.00           H  
ATOM   3915  CG2 VAL   236      59.320  32.340  58.750  1.00  0.00           C  
ATOM   3916 HG21 VAL   236      60.050  32.010  57.980  1.00  0.00           H  
ATOM   3917 HG22 VAL   236      59.200  33.430  58.590  1.00  0.00           H  
ATOM   3918 HG23 VAL   236      58.380  31.840  58.460  1.00  0.00           H  
ATOM   3919  C   VAL   236      61.220  32.780  62.100  1.00  0.00           C  
ATOM   3920  O   VAL   236      60.710  33.470  62.990  1.00  0.00           O  
ATOM   3921  N   GLU   237      62.020  31.710  62.490  1.00  0.00           N  
ATOM   3922  HN  GLU   237      62.450  30.990  61.760  1.00  0.00           H  
ATOM   3923  CA  GLU   237      62.470  31.530  63.880  1.00  0.00           C  
ATOM   3924  HA  GLU   237      61.580  31.540  64.550  1.00  0.00           H  
ATOM   3925  CB  GLU   237      63.230  30.180  63.860  1.00  0.00           C  
ATOM   3926  HB1 GLU   237      64.110  30.310  63.400  1.00  0.00           H  
ATOM   3927  HB2 GLU   237      62.590  29.530  63.290  1.00  0.00           H  
ATOM   3928  CG  GLU   237      63.530  29.570  65.340  1.00  0.00           C  
ATOM   3929  HG1 GLU   237      62.570  29.400  65.870  1.00  0.00           H  
ATOM   3930  HG2 GLU   237      64.190  30.270  65.900  1.00  0.00           H  
ATOM   3931  CD  GLU   237      64.060  28.140  65.370  1.00  0.00           C  
ATOM   3932  OE1 GLU   237      65.190  28.040  65.940  1.00  0.00           O  
ATOM   3933  OE2 GLU   237      63.550  27.130  64.760  1.00  0.00           O  
ATOM   3934  C   GLU   237      63.300  32.600  64.540  1.00  0.00           C  
ATOM   3935  O   GLU   237      63.030  33.060  65.710  1.00  0.00           O  
ATOM   3936  N   THR   238      64.250  33.220  63.790  1.00  0.00           N  
ATOM   3937  HN  THR   238      64.560  32.910  62.770  1.00  0.00           H  
ATOM   3938  CA  THR   238      65.010  34.360  64.190  1.00  0.00           C  
ATOM   3939  HA  THR   238      65.170  34.260  65.280  1.00  0.00           H  
ATOM   3940  CB  THR   238      66.290  34.500  63.340  1.00  0.00           C  
ATOM   3941  HB  THR   238      66.090  34.400  62.360  1.00  0.00           H  
ATOM   3942  OG1 THR   238      67.230  33.580  63.840  1.00  0.00           O  
ATOM   3943  HG1 THR   238      66.690  32.640  63.790  1.00  0.00           H  
ATOM   3944  CG2 THR   238      66.970  35.920  63.650  1.00  0.00           C  
ATOM   3945 HG21 THR   238      67.180  36.110  64.720  1.00  0.00           H  
ATOM   3946 HG22 THR   238      66.390  36.550  63.210  1.00  0.00           H  
ATOM   3947 HG23 THR   238      67.890  35.980  63.030  1.00  0.00           H  
ATOM   3948  C   THR   238      64.220  35.620  64.170  1.00  0.00           C  
ATOM   3949  O   THR   238      64.400  36.430  65.110  1.00  0.00           O  
ATOM   3950  N   ALA   239      63.250  35.760  63.230  1.00  0.00           N  
ATOM   3951  HN  ALA   239      63.210  35.170  62.280  1.00  0.00           H  
ATOM   3952  CA  ALA   239      62.390  36.970  63.250  1.00  0.00           C  
ATOM   3953  HA  ALA   239      63.070  37.830  63.070  1.00  0.00           H  
ATOM   3954  CB  ALA   239      61.600  36.850  61.960  1.00  0.00           C  
ATOM   3955  HB1 ALA   239      61.230  37.740  61.740  1.00  0.00           H  
ATOM   3956  HB2 ALA   239      60.730  36.220  62.060  1.00  0.00           H  
ATOM   3957  HB3 ALA   239      62.120  36.520  61.030  1.00  0.00           H  
ATOM   3958  C   ALA   239      61.610  37.200  64.520  1.00  0.00           C  
ATOM   3959  O   ALA   239      61.420  38.350  64.920  1.00  0.00           O  
ATOM   3960  N   GLN   240      61.130  36.070  65.170  1.00  0.00           N  
ATOM   3961  HN  GLN   240      61.400  35.070  64.770  1.00  0.00           H  
ATOM   3962  CA  GLN   240      60.240  36.070  66.350  1.00  0.00           C  
ATOM   3963  HA  GLN   240      59.570  36.940  66.210  1.00  0.00           H  
ATOM   3964  CB  GLN   240      59.450  34.760  66.490  1.00  0.00           C  
ATOM   3965  HB1 GLN   240      59.030  34.670  67.390  1.00  0.00           H  
ATOM   3966  HB2 GLN   240      60.210  34.000  66.370  1.00  0.00           H  
ATOM   3967  CG  GLN   240      58.410  34.590  65.370  1.00  0.00           C  
ATOM   3968  HG1 GLN   240      58.840  34.960  64.410  1.00  0.00           H  
ATOM   3969  HG2 GLN   240      57.600  35.290  65.650  1.00  0.00           H  
ATOM   3970  CD  GLN   240      58.010  33.190  65.200  1.00  0.00           C  
ATOM   3971  OE1 GLN   240      56.950  32.860  65.750  1.00  0.00           O  
ATOM   3972  NE2 GLN   240      58.770  32.410  64.470  1.00  0.00           N  
ATOM   3973 HE21 GLN   240      59.720  32.770  64.030  1.00  0.00           H  
ATOM   3974 HE22 GLN   240      58.620  31.320  64.310  1.00  0.00           H  
ATOM   3975  C   GLN   240      61.090  36.240  67.670  1.00  0.00           C  
ATOM   3976  O   GLN   240      60.530  36.070  68.790  1.00  0.00           O  
ATOM   3977  N   GLU   241      62.320  36.740  67.620  1.00  0.00           N  
ATOM   3978  HN  GLU   241      62.820  36.980  66.790  1.00  0.00           H  
ATOM   3979  CA  GLU   241      63.040  37.230  68.820  1.00  0.00           C  
ATOM   3980  HA  GLU   241      62.720  36.630  69.550  1.00  0.00           H  
ATOM   3981  CB  GLU   241      64.620  37.310  68.620  1.00  0.00           C  
ATOM   3982  HB1 GLU   241      65.020  37.930  69.300  1.00  0.00           H  
ATOM   3983  HB2 GLU   241      64.790  37.770  67.660  1.00  0.00           H  
ATOM   3984  CG  GLU   241      65.280  35.960  68.910  1.00  0.00           C  
ATOM   3985  HG1 GLU   241      64.940  35.280  68.110  1.00  0.00           H  
ATOM   3986  HG2 GLU   241      65.080  35.620  69.950  1.00  0.00           H  
ATOM   3987  CD  GLU   241      66.760  35.950  68.790  1.00  0.00           C  
ATOM   3988  OE1 GLU   241      67.510  35.970  69.800  1.00  0.00           O  
ATOM   3989  OE2 GLU   241      67.200  35.980  67.580  1.00  0.00           O  
ATOM   3990  C   GLU   241      62.550  38.570  69.300  1.00  0.00           C  
ATOM   3991  O   GLU   241      62.500  38.810  70.500  1.00  0.00           O  
ATOM   3992  N   ARG   242      62.080  39.430  68.420  1.00  0.00           N  
ATOM   3993  HN  ARG   242      62.070  39.180  67.340  1.00  0.00           H  
ATOM   3994  CA  ARG   242      61.420  40.740  68.740  1.00  0.00           C  
ATOM   3995  HA  ARG   242      61.690  41.130  69.740  1.00  0.00           H  
ATOM   3996  CB  ARG   242      61.850  41.790  67.650  1.00  0.00           C  
ATOM   3997  HB1 ARG   242      61.230  42.560  67.740  1.00  0.00           H  
ATOM   3998  HB2 ARG   242      61.650  41.400  66.660  1.00  0.00           H  
ATOM   3999  CG  ARG   242      63.390  42.180  67.770  1.00  0.00           C  
ATOM   4000  HG1 ARG   242      63.750  42.960  67.060  1.00  0.00           H  
ATOM   4001  HG2 ARG   242      63.950  41.260  67.500  1.00  0.00           H  
ATOM   4002  CD  ARG   242      63.740  42.580  69.130  1.00  0.00           C  
ATOM   4003  HD1 ARG   242      63.810  41.720  69.830  1.00  0.00           H  
ATOM   4004  HD2 ARG   242      62.960  43.260  69.540  1.00  0.00           H  
ATOM   4005  NE  ARG   242      65.060  43.250  69.100  1.00  0.00           N  
ATOM   4006  HE  ARG   242      65.660  43.390  68.170  1.00  0.00           H  
ATOM   4007  CZ  ARG   242      65.770  43.490  70.200  1.00  0.00           C  
ATOM   4008  NH1 ARG   242      65.140  43.410  71.330  1.00  0.00           N  
ATOM   4009 HH11 ARG   242      64.100  43.040  71.470  1.00  0.00           H  
ATOM   4010 HH12 ARG   242      65.710  43.560  72.140  1.00  0.00           H  
ATOM   4011  NH2 ARG   242      67.050  43.850  70.030  1.00  0.00           N  
ATOM   4012 HH21 ARG   242      67.690  44.190  70.720  1.00  0.00           H  
ATOM   4013 HH22 ARG   242      67.270  43.790  69.060  1.00  0.00           H  
ATOM   4014  C   ARG   242      59.860  40.720  68.770  1.00  0.00           C  
ATOM   4015  O   ARG   242      59.180  39.880  68.180  1.00  0.00           O  
ATOM   4016  N   ASN   243      59.280  41.650  69.540  1.00  0.00           N  
ATOM   4017  HN  ASN   243      59.870  42.300  70.030  1.00  0.00           H  
ATOM   4018  CA  ASN   243      57.770  41.770  69.490  1.00  0.00           C  
ATOM   4019  HA  ASN   243      57.320  40.880  69.470  1.00  0.00           H  
ATOM   4020  CB  ASN   243      57.250  42.610  70.700  1.00  0.00           C  
ATOM   4021  HB1 ASN   243      56.280  42.780  70.550  1.00  0.00           H  
ATOM   4022  HB2 ASN   243      57.740  43.560  70.700  1.00  0.00           H  
ATOM   4023  CG  ASN   243      57.390  41.680  71.920  1.00  0.00           C  
ATOM   4024  OD1 ASN   243      57.810  40.500  71.830  1.00  0.00           O  
ATOM   4025  ND2 ASN   243      57.180  42.260  73.090  1.00  0.00           N  
ATOM   4026 HD21 ASN   243      57.100  43.370  73.130  1.00  0.00           H  
ATOM   4027 HD22 ASN   243      57.370  41.660  74.010  1.00  0.00           H  
ATOM   4028  C   ASN   243      57.390  42.520  68.260  1.00  0.00           C  
ATOM   4029  O   ASN   243      56.350  42.140  67.630  1.00  0.00           O  
ATOM   4030  N   GLU   244      58.180  43.500  67.810  1.00  0.00           N  
ATOM   4031  HN  GLU   244      58.980  43.600  68.410  1.00  0.00           H  
ATOM   4032  CA  GLU   244      58.000  44.340  66.670  1.00  0.00           C  
ATOM   4033  HA  GLU   244      57.280  43.930  66.130  1.00  0.00           H  
ATOM   4034  CB  GLU   244      57.740  45.910  66.880  1.00  0.00           C  
ATOM   4035  HB1 GLU   244      57.750  46.420  66.030  1.00  0.00           H  
ATOM   4036  HB2 GLU   244      58.540  46.120  67.580  1.00  0.00           H  
ATOM   4037  CG  GLU   244      56.440  46.270  67.720  1.00  0.00           C  
ATOM   4038  HG1 GLU   244      56.520  47.310  68.100  1.00  0.00           H  
ATOM   4039  HG2 GLU   244      56.320  45.540  68.560  1.00  0.00           H  
ATOM   4040  CD  GLU   244      55.270  46.290  66.790  1.00  0.00           C  
ATOM   4041  OE1 GLU   244      54.360  45.430  67.010  1.00  0.00           O  
ATOM   4042  OE2 GLU   244      55.240  46.980  65.740  1.00  0.00           O  
ATOM   4043  C   GLU   244      59.170  44.220  65.680  1.00  0.00           C  
ATOM   4044  O   GLU   244      60.340  44.150  66.010  1.00  0.00           O  
ATOM   4045  N   THR   245      58.710  44.100  64.420  1.00  0.00           N  
ATOM   4046  HN  THR   245      57.710  44.560  64.270  1.00  0.00           H  
ATOM   4047  CA  THR   245      59.390  43.630  63.190  1.00  0.00           C  
ATOM   4048  HA  THR   245      59.320  42.530  63.130  1.00  0.00           H  
ATOM   4049  CB  THR   245      58.670  44.120  61.890  1.00  0.00           C  
ATOM   4050  HB  THR   245      57.680  44.040  62.020  1.00  0.00           H  
ATOM   4051  OG1 THR   245      58.930  43.250  60.830  1.00  0.00           O  
ATOM   4052  HG1 THR   245      58.330  42.350  60.950  1.00  0.00           H  
ATOM   4053  CG2 THR   245      59.110  45.470  61.410  1.00  0.00           C  
ATOM   4054 HG21 THR   245      60.150  45.430  61.040  1.00  0.00           H  
ATOM   4055 HG22 THR   245      58.910  46.170  62.030  1.00  0.00           H  
ATOM   4056 HG23 THR   245      58.620  45.610  60.420  1.00  0.00           H  
ATOM   4057  C   THR   245      60.910  43.800  63.130  1.00  0.00           C  
ATOM   4058  O   THR   245      61.490  44.770  63.650  1.00  0.00           O  
ATOM   4059  N   LEU   246      61.640  42.860  62.570  1.00  0.00           N  
ATOM   4060  HN  LEU   246      61.280  41.910  62.120  1.00  0.00           H  
ATOM   4061  CA  LEU   246      63.060  42.980  62.200  1.00  0.00           C  
ATOM   4062  HA  LEU   246      63.560  43.630  62.950  1.00  0.00           H  
ATOM   4063  CB  LEU   246      63.660  41.520  62.010  1.00  0.00           C  
ATOM   4064  HB1 LEU   246      64.560  41.560  61.590  1.00  0.00           H  
ATOM   4065  HB2 LEU   246      62.960  41.020  61.360  1.00  0.00           H  
ATOM   4066  CG  LEU   246      64.060  40.720  63.340  1.00  0.00           C  
ATOM   4067  HG  LEU   246      63.080  40.490  63.810  1.00  0.00           H  
ATOM   4068  CD1 LEU   246      65.010  39.580  62.990  1.00  0.00           C  
ATOM   4069 HD11 LEU   246      65.990  40.000  62.670  1.00  0.00           H  
ATOM   4070 HD12 LEU   246      64.620  38.930  62.180  1.00  0.00           H  
ATOM   4071 HD13 LEU   246      65.280  38.960  63.880  1.00  0.00           H  
ATOM   4072  CD2 LEU   246      64.840  41.550  64.320  1.00  0.00           C  
ATOM   4073 HD21 LEU   246      64.860  40.940  65.250  1.00  0.00           H  
ATOM   4074 HD22 LEU   246      64.260  42.410  64.680  1.00  0.00           H  
ATOM   4075 HD23 LEU   246      65.830  41.870  63.920  1.00  0.00           H  
ATOM   4076  C   LEU   246      63.120  43.830  60.880  1.00  0.00           C  
ATOM   4077  O   LEU   246      64.140  44.460  60.580  1.00  0.00           O  
ATOM   4078  N   PHE   247      62.060  43.890  60.090  1.00  0.00           N  
ATOM   4079  HN  PHE   247      61.050  43.600  60.450  1.00  0.00           H  
ATOM   4080  CA  PHE   247      62.170  44.150  58.620  1.00  0.00           C  
ATOM   4081  HA  PHE   247      63.130  43.750  58.240  1.00  0.00           H  
ATOM   4082  CB  PHE   247      60.970  43.330  58.030  1.00  0.00           C  
ATOM   4083  HB1 PHE   247      60.050  43.660  58.210  1.00  0.00           H  
ATOM   4084  HB2 PHE   247      60.890  42.320  58.380  1.00  0.00           H  
ATOM   4085  CG  PHE   247      61.170  43.250  56.560  1.00  0.00           C  
ATOM   4086  CD1 PHE   247      60.130  43.550  55.660  1.00  0.00           C  
ATOM   4087  HD1 PHE   247      59.210  43.950  56.150  1.00  0.00           H  
ATOM   4088  CE1 PHE   247      60.290  43.380  54.230  1.00  0.00           C  
ATOM   4089  HE1 PHE   247      59.480  43.670  53.580  1.00  0.00           H  
ATOM   4090  CZ  PHE   247      61.520  42.910  53.730  1.00  0.00           C  
ATOM   4091  HZ  PHE   247      61.660  42.610  52.700  1.00  0.00           H  
ATOM   4092  CD2 PHE   247      62.380  42.800  56.030  1.00  0.00           C  
ATOM   4093  HD2 PHE   247      63.190  42.490  56.730  1.00  0.00           H  
ATOM   4094  CE2 PHE   247      62.530  42.590  54.700  1.00  0.00           C  
ATOM   4095  HE2 PHE   247      63.480  42.310  54.250  1.00  0.00           H  
ATOM   4096  C   PHE   247      61.910  45.630  58.360  1.00  0.00           C  
ATOM   4097  O   PHE   247      60.850  46.080  58.780  1.00  0.00           O  
ATOM   4098  N   PRO   248      62.750  46.490  57.760  1.00  0.00           N  
ATOM   4099  CD  PRO   248      64.130  46.080  57.350  1.00  0.00           C  
ATOM   4100  HD1 PRO   248      64.080  45.420  56.460  1.00  0.00           H  
ATOM   4101  HD2 PRO   248      64.610  45.560  58.210  1.00  0.00           H  
ATOM   4102  CA  PRO   248      62.500  47.950  57.680  1.00  0.00           C  
ATOM   4103  HA  PRO   248      62.320  48.320  58.670  1.00  0.00           H  
ATOM   4104  CB  PRO   248      63.760  48.410  56.850  1.00  0.00           C  
ATOM   4105  HB1 PRO   248      63.950  49.430  57.250  1.00  0.00           H  
ATOM   4106  HB2 PRO   248      63.620  48.420  55.750  1.00  0.00           H  
ATOM   4107  CG  PRO   248      64.870  47.380  57.080  1.00  0.00           C  
ATOM   4108  HG1 PRO   248      65.560  47.450  56.250  1.00  0.00           H  
ATOM   4109  HG2 PRO   248      65.420  47.650  57.970  1.00  0.00           H  
ATOM   4110  C   PRO   248      61.240  48.270  56.900  1.00  0.00           C  
ATOM   4111  O   PRO   248      60.890  49.430  56.970  1.00  0.00           O  
ATOM   4112  N   ALA   249      60.600  47.380  56.140  1.00  0.00           N  
ATOM   4113  HN  ALA   249      60.910  46.320  56.040  1.00  0.00           H  
ATOM   4114  CA  ALA   249      59.580  47.770  55.200  1.00  0.00           C  
ATOM   4115  HA  ALA   249      59.690  48.810  54.820  1.00  0.00           H  
ATOM   4116  CB  ALA   249      59.350  46.800  53.940  1.00  0.00           C  
ATOM   4117  HB1 ALA   249      59.120  45.890  54.260  1.00  0.00           H  
ATOM   4118  HB2 ALA   249      60.250  46.700  53.350  1.00  0.00           H  
ATOM   4119  HB3 ALA   249      58.540  47.190  53.280  1.00  0.00           H  
ATOM   4120  C   ALA   249      58.330  47.960  55.960  1.00  0.00           C  
ATOM   4121  O   ALA   249      58.230  47.310  56.990  1.00  0.00           O  
ATOM   4122  N   LEU   250      57.430  48.790  55.470  1.00  0.00           N  
ATOM   4123  HN  LEU   250      57.620  49.360  54.540  1.00  0.00           H  
ATOM   4124  CA  LEU   250      56.170  49.110  55.950  1.00  0.00           C  
ATOM   4125  HA  LEU   250      56.370  49.390  57.010  1.00  0.00           H  
ATOM   4126  CB  LEU   250      55.680  50.350  55.200  1.00  0.00           C  
ATOM   4127  HB1 LEU   250      54.700  50.490  55.350  1.00  0.00           H  
ATOM   4128  HB2 LEU   250      55.790  50.210  54.140  1.00  0.00           H  
ATOM   4129  CG  LEU   250      56.450  51.620  55.650  1.00  0.00           C  
ATOM   4130  HG  LEU   250      57.540  51.410  55.720  1.00  0.00           H  
ATOM   4131  CD1 LEU   250      56.280  52.740  54.560  1.00  0.00           C  
ATOM   4132 HD11 LEU   250      55.210  53.050  54.450  1.00  0.00           H  
ATOM   4133 HD12 LEU   250      56.660  52.370  53.590  1.00  0.00           H  
ATOM   4134 HD13 LEU   250      56.780  53.680  54.880  1.00  0.00           H  
ATOM   4135  CD2 LEU   250      56.120  52.170  57.010  1.00  0.00           C  
ATOM   4136 HD21 LEU   250      56.220  51.480  57.870  1.00  0.00           H  
ATOM   4137 HD22 LEU   250      55.090  52.610  57.030  1.00  0.00           H  
ATOM   4138 HD23 LEU   250      56.760  53.060  57.140  1.00  0.00           H  
ATOM   4139  C   LEU   250      55.200  48.000  55.950  1.00  0.00           C  
ATOM   4140  O   LEU   250      55.330  46.990  55.260  1.00  0.00           O  
ATOM   4141  N   ILE   251      54.080  48.160  56.680  1.00  0.00           N  
ATOM   4142  HN  ILE   251      53.990  49.070  57.320  1.00  0.00           H  
ATOM   4143  CA  ILE   251      52.940  47.250  56.850  1.00  0.00           C  
ATOM   4144  HA  ILE   251      52.920  46.470  56.050  1.00  0.00           H  
ATOM   4145  CB  ILE   251      53.020  46.540  58.220  1.00  0.00           C  
ATOM   4146  HB  ILE   251      53.970  46.380  58.460  1.00  0.00           H  
ATOM   4147  CG2 ILE   251      52.420  47.350  59.440  1.00  0.00           C  
ATOM   4148 HG21 ILE   251      51.380  47.700  59.280  1.00  0.00           H  
ATOM   4149 HG22 ILE   251      53.000  48.260  59.700  1.00  0.00           H  
ATOM   4150 HG23 ILE   251      52.290  46.690  60.330  1.00  0.00           H  
ATOM   4151  CG1 ILE   251      52.360  45.130  58.260  1.00  0.00           C  
ATOM   4152 HG11 ILE   251      51.430  45.260  57.730  1.00  0.00           H  
ATOM   4153 HG12 ILE   251      52.100  44.880  59.320  1.00  0.00           H  
ATOM   4154  CD  ILE   251      53.280  44.010  57.620  1.00  0.00           C  
ATOM   4155  HD1 ILE   251      53.890  44.430  56.790  1.00  0.00           H  
ATOM   4156  HD2 ILE   251      52.750  43.100  57.280  1.00  0.00           H  
ATOM   4157  HD3 ILE   251      53.990  43.750  58.440  1.00  0.00           H  
ATOM   4158  C   ILE   251      51.660  48.120  56.680  1.00  0.00           C  
ATOM   4159  O   ILE   251      51.700  49.310  56.970  1.00  0.00           O  
ATOM   4160  N   TYR   252      50.560  47.580  56.120  1.00  0.00           N  
ATOM   4161  HN  TYR   252      50.560  46.500  55.880  1.00  0.00           H  
ATOM   4162  CA  TYR   252      49.230  48.360  55.970  1.00  0.00           C  
ATOM   4163  HA  TYR   252      49.380  49.430  55.720  1.00  0.00           H  
ATOM   4164  CB  TYR   252      48.330  47.620  54.900  1.00  0.00           C  
ATOM   4165  HB1 TYR   252      47.470  48.080  54.700  1.00  0.00           H  
ATOM   4166  HB2 TYR   252      48.120  46.680  55.380  1.00  0.00           H  
ATOM   4167  CG  TYR   252      49.020  47.460  53.560  1.00  0.00           C  
ATOM   4168  CD1 TYR   252      49.170  48.560  52.680  1.00  0.00           C  
ATOM   4169  HD1 TYR   252      48.790  49.540  53.020  1.00  0.00           H  
ATOM   4170  CE1 TYR   252      49.820  48.380  51.470  1.00  0.00           C  
ATOM   4171  HE1 TYR   252      50.030  49.230  50.840  1.00  0.00           H  
ATOM   4172  CZ  TYR   252      50.140  47.130  50.990  1.00  0.00           C  
ATOM   4173  OH  TYR   252      50.720  46.970  49.730  1.00  0.00           O  
ATOM   4174  HH  TYR   252      51.180  46.000  49.600  1.00  0.00           H  
ATOM   4175  CD2 TYR   252      49.300  46.240  53.080  1.00  0.00           C  
ATOM   4176  HD2 TYR   252      49.210  45.260  53.600  1.00  0.00           H  
ATOM   4177  CE2 TYR   252      49.850  46.050  51.780  1.00  0.00           C  
ATOM   4178  HE2 TYR   252      50.020  45.030  51.450  1.00  0.00           H  
ATOM   4179  C   TYR   252      48.470  48.360  57.330  1.00  0.00           C  
ATOM   4180  O   TYR   252      48.880  47.580  58.250  1.00  0.00           O  
ATOM   4181  N   SER   253      47.480  49.270  57.560  1.00  0.00           N  
ATOM   4182  HN  SER   253      47.220  50.020  56.820  1.00  0.00           H  
ATOM   4183  CA  SER   253      46.720  49.380  58.800  1.00  0.00           C  
ATOM   4184  HA  SER   253      47.290  49.740  59.480  1.00  0.00           H  
ATOM   4185  CB  SER   253      45.630  50.480  58.660  1.00  0.00           C  
ATOM   4186  HB1 SER   253      44.850  50.080  58.190  1.00  0.00           H  
ATOM   4187  HB2 SER   253      46.080  51.370  58.250  1.00  0.00           H  
ATOM   4188  OG  SER   253      45.120  51.020  59.880  1.00  0.00           O  
ATOM   4189  HG1 SER   253      44.430  51.880  59.710  1.00  0.00           H  
ATOM   4190  C   SER   253      46.200  48.110  59.330  1.00  0.00           C  
ATOM   4191  O   SER   253      45.710  47.170  58.640  1.00  0.00           O  
ATOM   4192  N   SER   254      46.340  48.050  60.680  1.00  0.00           N  
ATOM   4193  HN  SER   254      46.990  48.770  61.210  1.00  0.00           H  
ATOM   4194  CA  SER   254      45.950  46.810  61.300  1.00  0.00           C  
ATOM   4195  HA  SER   254      45.160  46.400  60.940  1.00  0.00           H  
ATOM   4196  CB  SER   254      47.110  45.740  61.290  1.00  0.00           C  
ATOM   4197  HB1 SER   254      47.890  46.010  61.850  1.00  0.00           H  
ATOM   4198  HB2 SER   254      47.440  45.620  60.270  1.00  0.00           H  
ATOM   4199  OG  SER   254      46.660  44.410  61.690  1.00  0.00           O  
ATOM   4200  HG1 SER   254      46.240  44.030  60.730  1.00  0.00           H  
ATOM   4201  C   SER   254      45.560  47.080  62.720  1.00  0.00           C  
ATOM   4202  O   SER   254      46.230  47.810  63.440  1.00  0.00           O  
ATOM   4203  N   THR   255      44.450  46.520  63.220  1.00  0.00           N  
ATOM   4204  HN  THR   255      43.790  45.830  62.660  1.00  0.00           H  
ATOM   4205  CA  THR   255      43.860  46.650  64.520  1.00  0.00           C  
ATOM   4206  HA  THR   255      43.740  47.600  64.640  1.00  0.00           H  
ATOM   4207  CB  THR   255      42.400  46.030  64.620  1.00  0.00           C  
ATOM   4208  HB  THR   255      41.910  46.370  63.820  1.00  0.00           H  
ATOM   4209  OG1 THR   255      41.710  46.510  65.760  1.00  0.00           O  
ATOM   4210  HG1 THR   255      41.780  47.580  65.650  1.00  0.00           H  
ATOM   4211  CG2 THR   255      42.450  44.490  64.510  1.00  0.00           C  
ATOM   4212 HG21 THR   255      42.980  44.060  63.640  1.00  0.00           H  
ATOM   4213 HG22 THR   255      41.540  44.190  64.550  1.00  0.00           H  
ATOM   4214 HG23 THR   255      42.840  44.100  65.470  1.00  0.00           H  
ATOM   4215  C   THR   255      44.690  46.150  65.720  1.00  0.00           C  
ATOM   4216  O   THR   255      44.570  46.730  66.790  1.00  0.00           O  
ATOM   4217  NT  THR   255      45.410  45.040  65.600  1.00  0.00           N  
ATOM   4218  HNT THR   255      45.410  44.450  64.660  1.00  0.00           H  
ATOM   4219  CAT THR   255      46.310  44.610  66.650  1.00  0.00           C  
ATOM   4220  HT1 THR   255      47.200  45.280  66.610  1.00  0.00           H  
ATOM   4221  HT2 THR   255      46.550  43.660  66.470  1.00  0.00           H  
ATOM   4222  HT3 THR   255      45.850  44.780  67.640  1.00  0.00           H  
TER    4223      THR   255 
ATOM   4223  CAY GLU   256      44.310  40.870  74.430  1.00  0.00           C  
ATOM   4224  HY1 GLU   256      43.850  39.970  74.890  1.00  0.00           H  
ATOM   4225  HY2 GLU   256      43.530  41.370  73.810  1.00  0.00           H  
ATOM   4226  HY3 GLU   256      44.580  41.550  75.260  1.00  0.00           H  
ATOM   4227  CY  GLU   256      45.490  40.400  73.650  1.00  0.00           C  
ATOM   4228  OY  GLU   256      46.520  41.050  73.750  1.00  0.00           O  
ATOM   4229  N   GLU   256      45.270  39.350  72.970  1.00  0.00           N  
ATOM   4230  HN  GLU   256      44.230  38.970  72.990  1.00  0.00           H  
ATOM   4231  CA  GLU   256      46.230  38.780  72.060  1.00  0.00           C  
ATOM   4232  HA  GLU   256      47.130  38.620  72.690  1.00  0.00           H  
ATOM   4233  CB  GLU   256      45.830  37.370  71.460  1.00  0.00           C  
ATOM   4234  HB1 GLU   256      46.450  37.070  70.740  1.00  0.00           H  
ATOM   4235  HB2 GLU   256      44.900  37.530  70.930  1.00  0.00           H  
ATOM   4236  CG  GLU   256      45.650  36.370  72.600  1.00  0.00           C  
ATOM   4237  HG1 GLU   256      45.310  36.970  73.460  1.00  0.00           H  
ATOM   4238  HG2 GLU   256      46.670  36.030  72.880  1.00  0.00           H  
ATOM   4239  CD  GLU   256      44.690  35.140  72.340  1.00  0.00           C  
ATOM   4240  OE1 GLU   256      44.410  34.380  73.250  1.00  0.00           O  
ATOM   4241  OE2 GLU   256      44.380  34.940  71.110  1.00  0.00           O  
ATOM   4242  C   GLU   256      46.650  39.770  71.000  1.00  0.00           C  
ATOM   4243  O   GLU   256      45.870  40.590  70.440  1.00  0.00           O  
ATOM   4244  N   ARG   257      47.950  39.770  70.590  1.00  0.00           N  
ATOM   4245  HN  ARG   257      48.680  39.160  71.160  1.00  0.00           H  
ATOM   4246  CA  ARG   257      48.440  40.480  69.420  1.00  0.00           C  
ATOM   4247  HA  ARG   257      48.210  41.560  69.430  1.00  0.00           H  
ATOM   4248  CB  ARG   257      50.060  40.340  69.410  1.00  0.00           C  
ATOM   4249  HB1 ARG   257      50.380  40.900  68.650  1.00  0.00           H  
ATOM   4250  HB2 ARG   257      50.410  39.330  69.250  1.00  0.00           H  
ATOM   4251  CG  ARG   257      50.700  40.840  70.740  1.00  0.00           C  
ATOM   4252  HG1 ARG   257      51.560  40.220  71.080  1.00  0.00           H  
ATOM   4253  HG2 ARG   257      49.940  40.690  71.540  1.00  0.00           H  
ATOM   4254  CD  ARG   257      51.020  42.330  70.680  1.00  0.00           C  
ATOM   4255  HD1 ARG   257      51.120  42.730  71.710  1.00  0.00           H  
ATOM   4256  HD2 ARG   257      50.270  42.880  70.080  1.00  0.00           H  
ATOM   4257  NE  ARG   257      52.370  42.340  70.130  1.00  0.00           N  
ATOM   4258  HE  ARG   257      53.070  41.480  70.160  1.00  0.00           H  
ATOM   4259  CZ  ARG   257      52.780  43.350  69.360  1.00  0.00           C  
ATOM   4260  NH1 ARG   257      54.010  43.400  68.860  1.00  0.00           N  
ATOM   4261 HH11 ARG   257      54.590  42.460  68.790  1.00  0.00           H  
ATOM   4262 HH12 ARG   257      54.280  44.230  68.360  1.00  0.00           H  
ATOM   4263  NH2 ARG   257      52.140  44.450  69.240  1.00  0.00           N  
ATOM   4264 HH21 ARG   257      52.560  45.260  68.820  1.00  0.00           H  
ATOM   4265 HH22 ARG   257      51.250  44.540  69.700  1.00  0.00           H  
ATOM   4266  C   ARG   257      47.820  39.990  68.150  1.00  0.00           C  
ATOM   4267  O   ARG   257      47.420  38.850  67.890  1.00  0.00           O  
ATOM   4268  N   GLY   258      47.860  40.950  67.190  1.00  0.00           N  
ATOM   4269  HN  GLY   258      48.340  41.810  67.370  1.00  0.00           H  
ATOM   4270  CA  GLY   258      47.250  40.940  65.890  1.00  0.00           C  
ATOM   4271  HA1 GLY   258      47.120  41.870  65.560  1.00  0.00           H  
ATOM   4272  HA2 GLY   258      46.360  40.530  66.050  1.00  0.00           H  
ATOM   4273  C   GLY   258      47.890  40.010  64.890  1.00  0.00           C  
ATOM   4274  O   GLY   258      48.820  39.310  65.120  1.00  0.00           O  
ATOM   4275  N   VAL   259      47.230  39.910  63.700  1.00  0.00           N  
ATOM   4276  HN  VAL   259      46.320  40.470  63.580  1.00  0.00           H  
ATOM   4277  CA  VAL   259      47.710  39.130  62.530  1.00  0.00           C  
ATOM   4278  HA  VAL   259      48.290  38.330  62.960  1.00  0.00           H  
ATOM   4279  CB  VAL   259      46.550  38.390  61.810  1.00  0.00           C  
ATOM   4280  HB  VAL   259      45.870  39.070  61.560  1.00  0.00           H  
ATOM   4281  CG1 VAL   259      46.970  37.530  60.650  1.00  0.00           C  
ATOM   4282 HG11 VAL   259      47.800  36.860  60.850  1.00  0.00           H  
ATOM   4283 HG12 VAL   259      47.240  38.240  59.840  1.00  0.00           H  
ATOM   4284 HG13 VAL   259      46.130  36.880  60.340  1.00  0.00           H  
ATOM   4285  CG2 VAL   259      45.920  37.430  62.860  1.00  0.00           C  
ATOM   4286 HG21 VAL   259      45.460  37.970  63.720  1.00  0.00           H  
ATOM   4287 HG22 VAL   259      46.780  36.790  63.160  1.00  0.00           H  
ATOM   4288 HG23 VAL   259      45.180  36.770  62.350  1.00  0.00           H  
ATOM   4289  C   VAL   259      48.420  40.060  61.470  1.00  0.00           C  
ATOM   4290  O   VAL   259      47.920  41.160  61.190  1.00  0.00           O  
ATOM   4291  N   LYS   260      49.590  39.670  60.930  1.00  0.00           N  
ATOM   4292  HN  LYS   260      50.150  38.740  61.170  1.00  0.00           H  
ATOM   4293  CA  LYS   260      50.240  40.370  59.840  1.00  0.00           C  
ATOM   4294  HA  LYS   260      49.450  40.970  59.360  1.00  0.00           H  
ATOM   4295  CB  LYS   260      51.420  41.170  60.480  1.00  0.00           C  
ATOM   4296  HB1 LYS   260      51.080  41.650  61.280  1.00  0.00           H  
ATOM   4297  HB2 LYS   260      51.700  41.980  59.820  1.00  0.00           H  
ATOM   4298  CG  LYS   260      52.620  40.360  61.060  1.00  0.00           C  
ATOM   4299  HG1 LYS   260      52.200  39.620  61.770  1.00  0.00           H  
ATOM   4300  HG2 LYS   260      53.230  41.110  61.610  1.00  0.00           H  
ATOM   4301  CD  LYS   260      53.600  39.680  60.000  1.00  0.00           C  
ATOM   4302  HD1 LYS   260      53.090  38.730  59.730  1.00  0.00           H  
ATOM   4303  HD2 LYS   260      54.490  39.480  60.640  1.00  0.00           H  
ATOM   4304  CE  LYS   260      54.000  40.600  58.850  1.00  0.00           C  
ATOM   4305  HE1 LYS   260      54.110  41.650  59.190  1.00  0.00           H  
ATOM   4306  HE2 LYS   260      53.360  40.540  57.940  1.00  0.00           H  
ATOM   4307  NZ  LYS   260      55.250  40.210  58.320  1.00  0.00           N  
ATOM   4308  HZ1 LYS   260      55.960  40.350  59.160  1.00  0.00           H  
ATOM   4309  HZ2 LYS   260      55.640  40.860  57.510  1.00  0.00           H  
ATOM   4310  HZ3 LYS   260      55.380  39.230  58.010  1.00  0.00           H  
ATOM   4311  C   LYS   260      50.700  39.410  58.760  1.00  0.00           C  
ATOM   4312  O   LYS   260      50.680  38.170  58.930  1.00  0.00           O  
ATOM   4313  N   LEU   261      50.880  39.960  57.580  1.00  0.00           N  
ATOM   4314  HN  LEU   261      50.630  40.970  57.480  1.00  0.00           H  
ATOM   4315  CA  LEU   261      51.080  39.210  56.420  1.00  0.00           C  
ATOM   4316  HA  LEU   261      51.400  38.230  56.570  1.00  0.00           H  
ATOM   4317  CB  LEU   261      49.720  39.190  55.720  1.00  0.00           C  
ATOM   4318  HB1 LEU   261      49.270  40.070  55.770  1.00  0.00           H  
ATOM   4319  HB2 LEU   261      49.090  38.560  56.320  1.00  0.00           H  
ATOM   4320  CG  LEU   261      49.560  38.720  54.250  1.00  0.00           C  
ATOM   4321  HG  LEU   261      50.120  39.470  53.660  1.00  0.00           H  
ATOM   4322  CD1 LEU   261      50.170  37.410  54.030  1.00  0.00           C  
ATOM   4323 HD11 LEU   261      51.230  37.300  54.350  1.00  0.00           H  
ATOM   4324 HD12 LEU   261      50.040  37.200  52.950  1.00  0.00           H  
ATOM   4325 HD13 LEU   261      49.740  36.570  54.630  1.00  0.00           H  
ATOM   4326  CD2 LEU   261      48.110  38.640  53.860  1.00  0.00           C  
ATOM   4327 HD21 LEU   261      47.720  37.780  54.460  1.00  0.00           H  
ATOM   4328 HD22 LEU   261      48.050  38.460  52.770  1.00  0.00           H  
ATOM   4329 HD23 LEU   261      47.460  39.500  54.110  1.00  0.00           H  
ATOM   4330  C   LEU   261      52.130  39.910  55.590  1.00  0.00           C  
ATOM   4331  O   LEU   261      52.260  41.100  55.710  1.00  0.00           O  
ATOM   4332  N   GLY   262      52.910  39.180  54.720  1.00  0.00           N  
ATOM   4333  HN  GLY   262      52.670  38.130  54.460  1.00  0.00           H  
ATOM   4334  CA  GLY   262      53.920  39.760  53.860  1.00  0.00           C  
ATOM   4335  HA1 GLY   262      54.270  38.890  53.280  1.00  0.00           H  
ATOM   4336  HA2 GLY   262      54.580  40.200  54.470  1.00  0.00           H  
ATOM   4337  C   GLY   262      53.430  40.740  52.720  1.00  0.00           C  
ATOM   4338  O   GLY   262      52.300  40.850  52.410  1.00  0.00           O  
ATOM   4339  N   LEU   263      54.430  41.500  52.230  1.00  0.00           N  
ATOM   4340  HN  LEU   263      55.420  41.290  52.610  1.00  0.00           H  
ATOM   4341  CA  LEU   263      54.270  42.370  51.110  1.00  0.00           C  
ATOM   4342  HA  LEU   263      53.270  42.790  51.160  1.00  0.00           H  
ATOM   4343  CB  LEU   263      55.330  43.470  51.100  1.00  0.00           C  
ATOM   4344  HB1 LEU   263      55.130  44.020  50.290  1.00  0.00           H  
ATOM   4345  HB2 LEU   263      56.290  42.980  51.050  1.00  0.00           H  
ATOM   4346  CG  LEU   263      55.230  44.350  52.370  1.00  0.00           C  
ATOM   4347  HG  LEU   263      55.570  43.670  53.180  1.00  0.00           H  
ATOM   4348  CD1 LEU   263      56.330  45.490  52.290  1.00  0.00           C  
ATOM   4349 HD11 LEU   263      57.320  45.000  52.180  1.00  0.00           H  
ATOM   4350 HD12 LEU   263      56.270  46.020  53.260  1.00  0.00           H  
ATOM   4351 HD13 LEU   263      56.150  46.130  51.400  1.00  0.00           H  
ATOM   4352  CD2 LEU   263      53.810  44.920  52.710  1.00  0.00           C  
ATOM   4353 HD21 LEU   263      53.010  44.150  52.710  1.00  0.00           H  
ATOM   4354 HD22 LEU   263      53.690  45.750  51.980  1.00  0.00           H  
ATOM   4355 HD23 LEU   263      53.870  45.380  53.710  1.00  0.00           H  
ATOM   4356  C   LEU   263      54.200  41.660  49.730  1.00  0.00           C  
ATOM   4357  O   LEU   263      53.630  42.210  48.820  1.00  0.00           O  
ATOM   4358  N   GLY   264      54.750  40.460  49.620  1.00  0.00           N  
ATOM   4359  HN  GLY   264      55.180  39.880  50.470  1.00  0.00           H  
ATOM   4360  CA  GLY   264      54.910  39.750  48.430  1.00  0.00           C  
ATOM   4361  HA1 GLY   264      55.690  38.980  48.580  1.00  0.00           H  
ATOM   4362  HA2 GLY   264      55.060  40.290  47.600  1.00  0.00           H  
ATOM   4363  C   GLY   264      53.620  39.050  48.110  1.00  0.00           C  
ATOM   4364  O   GLY   264      53.450  38.870  46.890  1.00  0.00           O  
ATOM   4365  N   ASP   265      52.740  38.570  49.050  1.00  0.00           N  
ATOM   4366  HN  ASP   265      52.930  38.720  50.100  1.00  0.00           H  
ATOM   4367  CA  ASP   265      51.500  37.920  48.710  1.00  0.00           C  
ATOM   4368  HA  ASP   265      51.710  37.120  48.010  1.00  0.00           H  
ATOM   4369  CB  ASP   265      50.760  37.390  49.940  1.00  0.00           C  
ATOM   4370  HB1 ASP   265      50.080  36.590  49.600  1.00  0.00           H  
ATOM   4371  HB2 ASP   265      50.230  38.180  50.440  1.00  0.00           H  
ATOM   4372  CG  ASP   265      51.720  36.750  51.000  1.00  0.00           C  
ATOM   4373  OD1 ASP   265      51.740  35.450  51.080  1.00  0.00           O  
ATOM   4374  OD2 ASP   265      52.440  37.530  51.630  1.00  0.00           O  
ATOM   4375  HD2 ASP   265      52.840  36.710  53.080  1.00  0.00           H  
ATOM   4376  C   ASP   265      50.470  38.720  47.840  1.00  0.00           C  
ATOM   4377  O   ASP   265      49.900  38.200  46.890  1.00  0.00           O  
ATOM   4378  N   PHE   266      50.170  40.020  48.200  1.00  0.00           N  
ATOM   4379  HN  PHE   266      50.620  40.390  49.010  1.00  0.00           H  
ATOM   4380  CA  PHE   266      49.220  40.780  47.420  1.00  0.00           C  
ATOM   4381  HA  PHE   266      48.340  40.190  47.240  1.00  0.00           H  
ATOM   4382  CB  PHE   266      49.000  42.080  48.150  1.00  0.00           C  
ATOM   4383  HB1 PHE   266      48.280  42.710  47.580  1.00  0.00           H  
ATOM   4384  HB2 PHE   266      49.990  42.500  48.430  1.00  0.00           H  
ATOM   4385  CG  PHE   266      48.330  41.950  49.470  1.00  0.00           C  
ATOM   4386  CD1 PHE   266      47.710  40.730  49.850  1.00  0.00           C  
ATOM   4387  HD1 PHE   266      47.700  39.890  49.300  1.00  0.00           H  
ATOM   4388  CE1 PHE   266      47.080  40.590  51.100  1.00  0.00           C  
ATOM   4389  HE1 PHE   266      46.530  39.660  51.380  1.00  0.00           H  
ATOM   4390  CZ  PHE   266      47.090  41.680  51.970  1.00  0.00           C  
ATOM   4391  HZ  PHE   266      46.550  41.610  52.900  1.00  0.00           H  
ATOM   4392  CD2 PHE   266      48.290  43.030  50.380  1.00  0.00           C  
ATOM   4393  HD2 PHE   266      48.820  43.920  50.080  1.00  0.00           H  
ATOM   4394  CE2 PHE   266      47.710  42.880  51.650  1.00  0.00           C  
ATOM   4395  HE2 PHE   266      47.750  43.740  52.350  1.00  0.00           H  
ATOM   4396  C   PHE   266      49.820  41.020  46.020  1.00  0.00           C  
ATOM   4397  O   PHE   266      49.140  41.040  45.020  1.00  0.00           O  
ATOM   4398  N   ILE   267      51.110  41.240  45.910  1.00  0.00           N  
ATOM   4399  HN  ILE   267      51.780  41.310  46.750  1.00  0.00           H  
ATOM   4400  CA  ILE   267      51.760  41.330  44.590  1.00  0.00           C  
ATOM   4401  HA  ILE   267      51.320  42.150  44.040  1.00  0.00           H  
ATOM   4402  CB  ILE   267      53.300  41.630  44.760  1.00  0.00           C  
ATOM   4403  HB  ILE   267      53.760  40.970  45.480  1.00  0.00           H  
ATOM   4404  CG2 ILE   267      54.110  41.490  43.460  1.00  0.00           C  
ATOM   4405 HG21 ILE   267      53.750  41.890  42.530  1.00  0.00           H  
ATOM   4406 HG22 ILE   267      54.310  40.420  43.230  1.00  0.00           H  
ATOM   4407 HG23 ILE   267      55.120  41.900  43.700  1.00  0.00           H  
ATOM   4408  CG1 ILE   267      53.490  43.090  45.270  1.00  0.00           C  
ATOM   4409 HG11 ILE   267      52.710  43.300  45.990  1.00  0.00           H  
ATOM   4410 HG12 ILE   267      53.280  43.630  44.460  1.00  0.00           H  
ATOM   4411  CD  ILE   267      54.910  43.310  45.780  1.00  0.00           C  
ATOM   4412  HD1 ILE   267      55.690  43.540  45.020  1.00  0.00           H  
ATOM   4413  HD2 ILE   267      55.250  42.430  46.360  1.00  0.00           H  
ATOM   4414  HD3 ILE   267      54.970  44.210  46.440  1.00  0.00           H  
ATOM   4415  C   ILE   267      51.660  40.180  43.640  1.00  0.00           C  
ATOM   4416  O   ILE   267      51.280  40.350  42.470  1.00  0.00           O  
ATOM   4417  N   PHE   268      51.920  38.940  44.170  1.00  0.00           N  
ATOM   4418  HN  PHE   268      52.380  38.780  45.170  1.00  0.00           H  
ATOM   4419  CA  PHE   268      51.640  37.710  43.430  1.00  0.00           C  
ATOM   4420  HA  PHE   268      52.080  37.740  42.410  1.00  0.00           H  
ATOM   4421  CB  PHE   268      52.260  36.610  44.260  1.00  0.00           C  
ATOM   4422  HB1 PHE   268      52.040  35.600  43.850  1.00  0.00           H  
ATOM   4423  HB2 PHE   268      51.850  36.690  45.290  1.00  0.00           H  
ATOM   4424  CG  PHE   268      53.760  36.590  44.220  1.00  0.00           C  
ATOM   4425  CD1 PHE   268      54.420  36.730  42.960  1.00  0.00           C  
ATOM   4426  HD1 PHE   268      53.840  36.950  42.180  1.00  0.00           H  
ATOM   4427  CE1 PHE   268      55.860  36.710  42.940  1.00  0.00           C  
ATOM   4428  HE1 PHE   268      56.390  36.780  41.970  1.00  0.00           H  
ATOM   4429  CZ  PHE   268      56.550  36.440  44.100  1.00  0.00           C  
ATOM   4430  HZ  PHE   268      57.580  36.230  43.850  1.00  0.00           H  
ATOM   4431  CD2 PHE   268      54.540  36.480  45.390  1.00  0.00           C  
ATOM   4432  HD2 PHE   268      54.050  36.380  46.350  1.00  0.00           H  
ATOM   4433  CE2 PHE   268      55.920  36.300  45.310  1.00  0.00           C  
ATOM   4434  HE2 PHE   268      56.450  35.970  46.230  1.00  0.00           H  
ATOM   4435  C   PHE   268      50.160  37.380  43.080  1.00  0.00           C  
ATOM   4436  O   PHE   268      49.880  36.880  42.000  1.00  0.00           O  
ATOM   4437  N   TYR   269      49.240  37.660  44.010  1.00  0.00           N  
ATOM   4438  HN  TYR   269      49.420  38.240  44.900  1.00  0.00           H  
ATOM   4439  CA  TYR   269      47.820  37.490  43.810  1.00  0.00           C  
ATOM   4440  HA  TYR   269      47.520  36.470  43.680  1.00  0.00           H  
ATOM   4441  CB  TYR   269      47.120  38.060  45.160  1.00  0.00           C  
ATOM   4442  HB1 TYR   269      46.070  38.240  44.990  1.00  0.00           H  
ATOM   4443  HB2 TYR   269      47.520  38.990  45.550  1.00  0.00           H  
ATOM   4444  CG  TYR   269      47.130  37.140  46.360  1.00  0.00           C  
ATOM   4445  CD1 TYR   269      47.820  35.890  46.440  1.00  0.00           C  
ATOM   4446  HD1 TYR   269      48.210  35.490  45.610  1.00  0.00           H  
ATOM   4447  CE1 TYR   269      47.790  35.160  47.670  1.00  0.00           C  
ATOM   4448  HE1 TYR   269      48.370  34.220  47.760  1.00  0.00           H  
ATOM   4449  CZ  TYR   269      47.070  35.670  48.780  1.00  0.00           C  
ATOM   4450  OH  TYR   269      46.900  34.960  49.980  1.00  0.00           O  
ATOM   4451  HH  TYR   269      47.660  34.200  50.050  1.00  0.00           H  
ATOM   4452  CD2 TYR   269      46.400  37.590  47.470  1.00  0.00           C  
ATOM   4453  HD2 TYR   269      45.810  38.490  47.390  1.00  0.00           H  
ATOM   4454  CE2 TYR   269      46.370  36.880  48.650  1.00  0.00           C  
ATOM   4455  HE2 TYR   269      45.680  37.290  49.430  1.00  0.00           H  
ATOM   4456  C   TYR   269      47.320  38.420  42.630  1.00  0.00           C  
ATOM   4457  O   TYR   269      46.740  37.970  41.640  1.00  0.00           O  
ATOM   4458  N   SER   270      47.810  39.730  42.620  1.00  0.00           N  
ATOM   4459  HN  SER   270      48.330  40.060  43.510  1.00  0.00           H  
ATOM   4460  CA  SER   270      47.630  40.630  41.540  1.00  0.00           C  
ATOM   4461  HA  SER   270      46.590  40.770  41.270  1.00  0.00           H  
ATOM   4462  CB  SER   270      48.320  42.050  41.900  1.00  0.00           C  
ATOM   4463  HB1 SER   270      48.060  42.680  41.060  1.00  0.00           H  
ATOM   4464  HB2 SER   270      49.280  42.000  41.970  1.00  0.00           H  
ATOM   4465  OG  SER   270      47.790  42.510  43.150  1.00  0.00           O  
ATOM   4466  HG1 SER   270      48.350  42.100  43.870  1.00  0.00           H  
ATOM   4467  C   SER   270      48.230  40.210  40.240  1.00  0.00           C  
ATOM   4468  O   SER   270      47.600  40.460  39.200  1.00  0.00           O  
ATOM   4469  N   VAL   271      49.420  39.560  40.230  1.00  0.00           N  
ATOM   4470  HN  VAL   271      49.950  39.310  41.140  1.00  0.00           H  
ATOM   4471  CA  VAL   271      49.930  38.870  39.000  1.00  0.00           C  
ATOM   4472  HA  VAL   271      50.040  39.670  38.240  1.00  0.00           H  
ATOM   4473  CB  VAL   271      51.350  38.380  39.150  1.00  0.00           C  
ATOM   4474  HB  VAL   271      51.550  37.820  40.090  1.00  0.00           H  
ATOM   4475  CG1 VAL   271      51.750  37.350  38.070  1.00  0.00           C  
ATOM   4476 HG11 VAL   271      52.590  36.900  38.180  1.00  0.00           H  
ATOM   4477 HG12 VAL   271      51.770  37.790  37.170  1.00  0.00           H  
ATOM   4478 HG13 VAL   271      51.050  36.540  37.940  1.00  0.00           H  
ATOM   4479  CG2 VAL   271      52.310  39.520  39.050  1.00  0.00           C  
ATOM   4480 HG21 VAL   271      53.290  39.160  39.420  1.00  0.00           H  
ATOM   4481 HG22 VAL   271      51.960  40.380  39.660  1.00  0.00           H  
ATOM   4482 HG23 VAL   271      52.430  39.820  37.990  1.00  0.00           H  
ATOM   4483  C   VAL   271      48.990  37.820  38.390  1.00  0.00           C  
ATOM   4484  O   VAL   271      48.810  37.900  37.170  1.00  0.00           O  
ATOM   4485  N   LEU   272      48.380  36.880  39.190  1.00  0.00           N  
ATOM   4486  HN  LEU   272      48.650  37.030  40.260  1.00  0.00           H  
ATOM   4487  CA  LEU   272      47.470  35.900  38.740  1.00  0.00           C  
ATOM   4488  HA  LEU   272      47.930  35.240  37.970  1.00  0.00           H  
ATOM   4489  CB  LEU   272      46.920  34.990  39.910  1.00  0.00           C  
ATOM   4490  HB1 LEU   272      46.130  35.540  40.450  1.00  0.00           H  
ATOM   4491  HB2 LEU   272      47.780  35.010  40.610  1.00  0.00           H  
ATOM   4492  CG  LEU   272      46.500  33.560  39.570  1.00  0.00           C  
ATOM   4493  HG  LEU   272      47.280  33.040  39.230  1.00  0.00           H  
ATOM   4494  CD1 LEU   272      46.150  32.860  40.960  1.00  0.00           C  
ATOM   4495 HD11 LEU   272      47.000  32.630  41.590  1.00  0.00           H  
ATOM   4496 HD12 LEU   272      45.650  31.890  40.740  1.00  0.00           H  
ATOM   4497 HD13 LEU   272      45.350  33.470  41.430  1.00  0.00           H  
ATOM   4498  CD2 LEU   272      45.280  33.380  38.640  1.00  0.00           C  
ATOM   4499 HD21 LEU   272      44.470  34.010  39.040  1.00  0.00           H  
ATOM   4500 HD22 LEU   272      45.020  32.300  38.700  1.00  0.00           H  
ATOM   4501 HD23 LEU   272      45.450  33.600  37.560  1.00  0.00           H  
ATOM   4502  C   LEU   272      46.280  36.580  38.060  1.00  0.00           C  
ATOM   4503  O   LEU   272      45.770  36.230  36.970  1.00  0.00           O  
ATOM   4504  N   VAL   273      45.710  37.540  38.780  1.00  0.00           N  
ATOM   4505  HN  VAL   273      46.160  37.700  39.780  1.00  0.00           H  
ATOM   4506  CA  VAL   273      44.600  38.380  38.430  1.00  0.00           C  
ATOM   4507  HA  VAL   273      43.750  37.730  38.110  1.00  0.00           H  
ATOM   4508  CB  VAL   273      44.000  39.030  39.660  1.00  0.00           C  
ATOM   4509  HB  VAL   273      44.770  39.590  40.240  1.00  0.00           H  
ATOM   4510  CG1 VAL   273      42.930  40.150  39.270  1.00  0.00           C  
ATOM   4511 HG11 VAL   273      43.530  41.070  39.080  1.00  0.00           H  
ATOM   4512 HG12 VAL   273      42.260  40.260  39.990  1.00  0.00           H  
ATOM   4513 HG13 VAL   273      42.510  39.680  38.400  1.00  0.00           H  
ATOM   4514  CG2 VAL   273      43.330  37.940  40.490  1.00  0.00           C  
ATOM   4515 HG21 VAL   273      42.930  38.340  41.440  1.00  0.00           H  
ATOM   4516 HG22 VAL   273      44.010  37.070  40.620  1.00  0.00           H  
ATOM   4517 HG23 VAL   273      42.530  37.500  39.860  1.00  0.00           H  
ATOM   4518  C   VAL   273      44.800  39.310  37.270  1.00  0.00           C  
ATOM   4519  O   VAL   273      43.910  39.500  36.430  1.00  0.00           O  
ATOM   4520  N   GLY   274      46.080  39.760  37.130  1.00  0.00           N  
ATOM   4521  HN  GLY   274      46.880  39.570  37.880  1.00  0.00           H  
ATOM   4522  CA  GLY   274      46.630  40.510  35.980  1.00  0.00           C  
ATOM   4523  HA1 GLY   274      47.640  40.900  36.200  1.00  0.00           H  
ATOM   4524  HA2 GLY   274      45.960  41.380  35.790  1.00  0.00           H  
ATOM   4525  C   GLY   274      46.610  39.780  34.710  1.00  0.00           C  
ATOM   4526  O   GLY   274      46.100  40.320  33.780  1.00  0.00           O  
ATOM   4527  N   LYS   275      47.210  38.510  34.650  1.00  0.00           N  
ATOM   4528  HN  LYS   275      47.760  38.170  35.560  1.00  0.00           H  
ATOM   4529  CA  LYS   275      47.000  37.710  33.460  1.00  0.00           C  
ATOM   4530  HA  LYS   275      47.180  38.200  32.610  1.00  0.00           H  
ATOM   4531  CB  LYS   275      48.020  36.460  33.480  1.00  0.00           C  
ATOM   4532  HB1 LYS   275      47.860  35.950  32.540  1.00  0.00           H  
ATOM   4533  HB2 LYS   275      47.650  35.860  34.300  1.00  0.00           H  
ATOM   4534  CG  LYS   275      49.560  36.750  33.590  1.00  0.00           C  
ATOM   4535  HG1 LYS   275      49.900  35.810  33.660  1.00  0.00           H  
ATOM   4536  HG2 LYS   275      49.690  37.180  34.580  1.00  0.00           H  
ATOM   4537  CD  LYS   275      50.180  37.550  32.420  1.00  0.00           C  
ATOM   4538  HD1 LYS   275      49.680  38.540  32.370  1.00  0.00           H  
ATOM   4539  HD2 LYS   275      49.960  36.940  31.520  1.00  0.00           H  
ATOM   4540  CE  LYS   275      51.690  37.740  32.380  1.00  0.00           C  
ATOM   4541  HE1 LYS   275      52.260  36.810  32.580  1.00  0.00           H  
ATOM   4542  HE2 LYS   275      51.980  38.480  33.160  1.00  0.00           H  
ATOM   4543  NZ  LYS   275      52.110  38.310  31.090  1.00  0.00           N  
ATOM   4544  HZ1 LYS   275      51.750  39.360  31.110  1.00  0.00           H  
ATOM   4545  HZ2 LYS   275      51.580  37.850  30.240  1.00  0.00           H  
ATOM   4546  HZ3 LYS   275      53.210  38.310  30.970  1.00  0.00           H  
ATOM   4547  C   LYS   275      45.580  37.230  33.180  1.00  0.00           C  
ATOM   4548  O   LYS   275      45.080  37.240  32.090  1.00  0.00           O  
ATOM   4549  N   ALA   276      44.780  36.870  34.230  1.00  0.00           N  
ATOM   4550  HN  ALA   276      45.240  36.620  35.200  1.00  0.00           H  
ATOM   4551  CA  ALA   276      43.360  36.560  34.090  1.00  0.00           C  
ATOM   4552  HA  ALA   276      43.160  35.820  33.390  1.00  0.00           H  
ATOM   4553  CB  ALA   276      42.730  36.070  35.420  1.00  0.00           C  
ATOM   4554  HB1 ALA   276      41.740  35.790  35.300  1.00  0.00           H  
ATOM   4555  HB2 ALA   276      42.910  36.860  36.080  1.00  0.00           H  
ATOM   4556  HB3 ALA   276      43.070  35.240  35.850  1.00  0.00           H  
ATOM   4557  C   ALA   276      42.570  37.660  33.630  1.00  0.00           C  
ATOM   4558  O   ALA   276      41.760  37.410  32.730  1.00  0.00           O  
ATOM   4559  N   SER   277      42.710  38.920  33.990  1.00  0.00           N  
ATOM   4560  HN  SER   277      43.210  39.200  34.910  1.00  0.00           H  
ATOM   4561  CA  SER   277      42.090  40.020  33.300  1.00  0.00           C  
ATOM   4562  HA  SER   277      41.010  39.760  33.240  1.00  0.00           H  
ATOM   4563  CB  SER   277      42.310  41.360  34.070  1.00  0.00           C  
ATOM   4564  HB1 SER   277      43.410  41.470  34.130  1.00  0.00           H  
ATOM   4565  HB2 SER   277      42.020  41.200  35.130  1.00  0.00           H  
ATOM   4566  OG  SER   277      41.710  42.470  33.490  1.00  0.00           O  
ATOM   4567  HG1 SER   277      40.740  42.250  33.390  1.00  0.00           H  
ATOM   4568  C   SER   277      42.510  40.120  31.890  1.00  0.00           C  
ATOM   4569  O   SER   277      41.690  40.410  31.000  1.00  0.00           O  
ATOM   4570  N   ALA   278      43.840  39.950  31.680  1.00  0.00           N  
ATOM   4571  HN  ALA   278      44.630  39.880  32.420  1.00  0.00           H  
ATOM   4572  CA  ALA   278      44.380  40.020  30.350  1.00  0.00           C  
ATOM   4573  HA  ALA   278      44.040  40.970  29.900  1.00  0.00           H  
ATOM   4574  CB  ALA   278      46.000  40.050  30.360  1.00  0.00           C  
ATOM   4575  HB1 ALA   278      46.240  40.760  31.180  1.00  0.00           H  
ATOM   4576  HB2 ALA   278      46.260  40.430  29.520  1.00  0.00           H  
ATOM   4577  HB3 ALA   278      46.410  39.170  30.600  1.00  0.00           H  
ATOM   4578  C   ALA   278      43.940  38.990  29.380  1.00  0.00           C  
ATOM   4579  O   ALA   278      43.640  39.390  28.250  1.00  0.00           O  
ATOM   4580  N   THR   279      43.840  37.650  29.680  1.00  0.00           N  
ATOM   4581  HN  THR   279      44.230  37.310  30.620  1.00  0.00           H  
ATOM   4582  CA  THR   279      43.620  36.580  28.660  1.00  0.00           C  
ATOM   4583  HA  THR   279      43.340  37.070  27.700  1.00  0.00           H  
ATOM   4584  CB  THR   279      44.830  35.620  28.590  1.00  0.00           C  
ATOM   4585  HB  THR   279      45.660  36.340  28.410  1.00  0.00           H  
ATOM   4586  OG1 THR   279      44.650  34.640  27.550  1.00  0.00           O  
ATOM   4587  HG1 THR   279      44.450  35.070  26.550  1.00  0.00           H  
ATOM   4588  CG2 THR   279      45.230  34.840  29.810  1.00  0.00           C  
ATOM   4589 HG21 THR   279      45.460  35.420  30.580  1.00  0.00           H  
ATOM   4590 HG22 THR   279      46.090  34.210  29.580  1.00  0.00           H  
ATOM   4591 HG23 THR   279      44.400  34.180  30.130  1.00  0.00           H  
ATOM   4592  C   THR   279      42.400  35.800  28.960  1.00  0.00           C  
ATOM   4593  O   THR   279      42.040  34.830  28.320  1.00  0.00           O  
ATOM   4594  N   ALA   280      41.620  36.120  30.000  1.00  0.00           N  
ATOM   4595  HN  ALA   280      41.890  36.840  30.570  1.00  0.00           H  
ATOM   4596  CA  ALA   280      40.400  35.340  30.180  1.00  0.00           C  
ATOM   4597  HA  ALA   280      40.710  34.300  30.410  1.00  0.00           H  
ATOM   4598  CB  ALA   280      39.730  35.560  31.500  1.00  0.00           C  
ATOM   4599  HB1 ALA   280      40.490  35.460  32.300  1.00  0.00           H  
ATOM   4600  HB2 ALA   280      38.980  34.750  31.680  1.00  0.00           H  
ATOM   4601  HB3 ALA   280      39.340  36.470  31.550  1.00  0.00           H  
ATOM   4602  C   ALA   280      39.330  35.260  29.140  1.00  0.00           C  
ATOM   4603  O   ALA   280      39.200  36.110  28.290  1.00  0.00           O  
ATOM   4604  N   SER   281      38.520  34.190  29.200  1.00  0.00           N  
ATOM   4605  HN  SER   281      38.720  33.480  29.990  1.00  0.00           H  
ATOM   4606  CA  SER   281      37.300  34.070  28.400  1.00  0.00           C  
ATOM   4607  HA  SER   281      37.500  34.490  27.390  1.00  0.00           H  
ATOM   4608  CB  SER   281      36.920  32.600  28.200  1.00  0.00           C  
ATOM   4609  HB1 SER   281      36.720  31.980  29.090  1.00  0.00           H  
ATOM   4610  HB2 SER   281      37.780  32.200  27.630  1.00  0.00           H  
ATOM   4611  OG  SER   281      35.750  32.550  27.360  1.00  0.00           O  
ATOM   4612  HG1 SER   281      35.460  31.610  27.520  1.00  0.00           H  
ATOM   4613  C   SER   281      36.130  34.740  29.020  1.00  0.00           C  
ATOM   4614  O   SER   281      35.450  35.520  28.360  1.00  0.00           O  
ATOM   4615  N   GLY   282      35.860  34.560  30.340  1.00  0.00           N  
ATOM   4616  HN  GLY   282      36.580  34.020  30.930  1.00  0.00           H  
ATOM   4617  CA  GLY   282      34.770  35.210  31.060  1.00  0.00           C  
ATOM   4618  HA1 GLY   282      34.550  34.720  32.040  1.00  0.00           H  
ATOM   4619  HA2 GLY   282      33.870  35.230  30.430  1.00  0.00           H  
ATOM   4620  C   GLY   282      35.110  36.700  31.290  1.00  0.00           C  
ATOM   4621  O   GLY   282      34.240  37.420  31.760  1.00  0.00           O  
ATOM   4622  N   ASP   283      36.390  37.120  31.060  1.00  0.00           N  
ATOM   4623  HN  ASP   283      36.950  36.510  30.580  1.00  0.00           H  
ATOM   4624  CA  ASP   283      36.770  38.550  31.200  1.00  0.00           C  
ATOM   4625  HA  ASP   283      37.770  38.500  31.130  1.00  0.00           H  
ATOM   4626  CB  ASP   283      36.170  39.380  29.990  1.00  0.00           C  
ATOM   4627  HB1 ASP   283      35.090  39.370  29.960  1.00  0.00           H  
ATOM   4628  HB2 ASP   283      36.680  38.930  29.150  1.00  0.00           H  
ATOM   4629  CG  ASP   283      36.540  40.870  29.880  1.00  0.00           C  
ATOM   4630  OD1 ASP   283      35.990  41.570  29.010  1.00  0.00           O  
ATOM   4631  OD2 ASP   283      37.430  41.300  30.710  1.00  0.00           O  
ATOM   4632  C   ASP   283      36.520  39.010  32.590  1.00  0.00           C  
ATOM   4633  O   ASP   283      37.090  38.490  33.520  1.00  0.00           O  
ATOM   4634  N   TRP   284      35.570  39.980  32.800  1.00  0.00           N  
ATOM   4635  HN  TRP   284      35.170  40.430  32.010  1.00  0.00           H  
ATOM   4636  CA  TRP   284      35.050  40.400  34.130  1.00  0.00           C  
ATOM   4637  HA  TRP   284      35.900  40.840  34.630  1.00  0.00           H  
ATOM   4638  CB  TRP   284      33.970  41.490  33.790  1.00  0.00           C  
ATOM   4639  HB1 TRP   284      33.430  41.710  34.730  1.00  0.00           H  
ATOM   4640  HB2 TRP   284      33.200  40.960  33.200  1.00  0.00           H  
ATOM   4641  CG  TRP   284      34.560  42.650  33.120  1.00  0.00           C  
ATOM   4642  CD1 TRP   284      34.280  43.100  31.810  1.00  0.00           C  
ATOM   4643  HD1 TRP   284      33.940  42.470  31.120  1.00  0.00           H  
ATOM   4644  NE1 TRP   284      34.820  44.370  31.680  1.00  0.00           N  
ATOM   4645  HE1 TRP   284      34.980  44.970  30.800  1.00  0.00           H  
ATOM   4646  CE2 TRP   284      35.330  44.770  32.880  1.00  0.00           C  
ATOM   4647  CD2 TRP   284      35.140  43.700  33.860  1.00  0.00           C  
ATOM   4648  CE3 TRP   284      35.520  43.920  35.160  1.00  0.00           C  
ATOM   4649  HE3 TRP   284      35.310  43.270  36.040  1.00  0.00           H  
ATOM   4650  CZ3 TRP   284      36.050  45.200  35.480  1.00  0.00           C  
ATOM   4651  HZ3 TRP   284      36.430  45.410  36.480  1.00  0.00           H  
ATOM   4652  CZ2 TRP   284      35.950  45.900  33.210  1.00  0.00           C  
ATOM   4653  HZ2 TRP   284      36.070  46.740  32.490  1.00  0.00           H  
ATOM   4654  CH2 TRP   284      36.220  46.160  34.570  1.00  0.00           C  
ATOM   4655  HH2 TRP   284      36.720  46.950  34.850  1.00  0.00           H  
ATOM   4656  C   TRP   284      34.530  39.270  35.010  1.00  0.00           C  
ATOM   4657  O   TRP   284      34.920  39.130  36.130  1.00  0.00           O  
ATOM   4658  N   ASN   285      33.700  38.350  34.420  1.00  0.00           N  
ATOM   4659  HN  ASN   285      33.480  38.360  33.360  1.00  0.00           H  
ATOM   4660  CA  ASN   285      33.190  37.300  35.190  1.00  0.00           C  
ATOM   4661  HA  ASN   285      32.540  37.790  35.910  1.00  0.00           H  
ATOM   4662  CB  ASN   285      32.240  36.450  34.310  1.00  0.00           C  
ATOM   4663  HB1 ASN   285      31.900  35.620  34.910  1.00  0.00           H  
ATOM   4664  HB2 ASN   285      32.770  36.020  33.480  1.00  0.00           H  
ATOM   4665  CG  ASN   285      31.020  37.250  33.820  1.00  0.00           C  
ATOM   4666  OD1 ASN   285      30.800  38.290  34.430  1.00  0.00           O  
ATOM   4667  ND2 ASN   285      30.380  36.830  32.730  1.00  0.00           N  
ATOM   4668 HD21 ASN   285      29.750  37.510  32.350  1.00  0.00           H  
ATOM   4669 HD22 ASN   285      30.600  35.870  32.300  1.00  0.00           H  
ATOM   4670  C   ASN   285      34.240  36.470  35.960  1.00  0.00           C  
ATOM   4671  O   ASN   285      34.040  36.050  37.090  1.00  0.00           O  
ATOM   4672  N   THR   286      35.380  36.080  35.240  1.00  0.00           N  
ATOM   4673  HN  THR   286      35.260  36.140  34.140  1.00  0.00           H  
ATOM   4674  CA  THR   286      36.540  35.300  35.680  1.00  0.00           C  
ATOM   4675  HA  THR   286      36.250  34.480  36.370  1.00  0.00           H  
ATOM   4676  CB  THR   286      37.280  34.690  34.460  1.00  0.00           C  
ATOM   4677  HB  THR   286      37.720  35.430  33.950  1.00  0.00           H  
ATOM   4678  OG1 THR   286      36.370  33.970  33.670  1.00  0.00           O  
ATOM   4679  HG1 THR   286      36.920  33.380  33.080  1.00  0.00           H  
ATOM   4680  CG2 THR   286      38.300  33.620  34.810  1.00  0.00           C  
ATOM   4681 HG21 THR   286      37.990  32.740  35.160  1.00  0.00           H  
ATOM   4682 HG22 THR   286      38.990  33.960  35.570  1.00  0.00           H  
ATOM   4683 HG23 THR   286      39.000  33.410  33.970  1.00  0.00           H  
ATOM   4684  C   THR   286      37.440  36.100  36.500  1.00  0.00           C  
ATOM   4685  O   THR   286      37.960  35.540  37.470  1.00  0.00           O  
ATOM   4686  N   THR   287      37.450  37.450  36.330  1.00  0.00           N  
ATOM   4687  HN  THR   287      36.900  37.780  35.620  1.00  0.00           H  
ATOM   4688  CA  THR   287      38.190  38.470  37.090  1.00  0.00           C  
ATOM   4689  HA  THR   287      39.250  38.170  37.220  1.00  0.00           H  
ATOM   4690  CB  THR   287      38.320  39.870  36.430  1.00  0.00           C  
ATOM   4691  HB  THR   287      37.360  40.360  36.170  1.00  0.00           H  
ATOM   4692  OG1 THR   287      38.900  39.710  35.110  1.00  0.00           O  
ATOM   4693  HG1 THR   287      38.120  39.230  34.480  1.00  0.00           H  
ATOM   4694  CG2 THR   287      39.240  40.640  37.280  1.00  0.00           C  
ATOM   4695 HG21 THR   287      40.100  40.150  37.430  1.00  0.00           H  
ATOM   4696 HG22 THR   287      38.830  41.100  38.160  1.00  0.00           H  
ATOM   4697 HG23 THR   287      39.650  41.510  36.710  1.00  0.00           H  
ATOM   4698  C   THR   287      37.580  38.550  38.480  1.00  0.00           C  
ATOM   4699  O   THR   287      38.350  38.610  39.490  1.00  0.00           O  
ATOM   4700  N   ILE   288      36.280  38.490  38.570  1.00  0.00           N  
ATOM   4701  HN  ILE   288      35.740  38.460  37.780  1.00  0.00           H  
ATOM   4702  CA  ILE   288      35.420  38.690  39.690  1.00  0.00           C  
ATOM   4703  HA  ILE   288      35.960  39.360  40.400  1.00  0.00           H  
ATOM   4704  CB  ILE   288      34.020  39.190  39.290  1.00  0.00           C  
ATOM   4705  HB  ILE   288      33.710  38.440  38.530  1.00  0.00           H  
ATOM   4706  CG2 ILE   288      33.060  39.270  40.540  1.00  0.00           C  
ATOM   4707 HG21 ILE   288      32.220  39.870  40.220  1.00  0.00           H  
ATOM   4708 HG22 ILE   288      33.580  39.660  41.450  1.00  0.00           H  
ATOM   4709 HG23 ILE   288      32.700  38.230  40.690  1.00  0.00           H  
ATOM   4710  CG1 ILE   288      34.290  40.590  38.740  1.00  0.00           C  
ATOM   4711 HG11 ILE   288      35.150  40.720  38.050  1.00  0.00           H  
ATOM   4712 HG12 ILE   288      34.490  41.180  39.520  1.00  0.00           H  
ATOM   4713  CD  ILE   288      33.120  41.230  38.020  1.00  0.00           C  
ATOM   4714  HD1 ILE   288      32.260  41.190  38.720  1.00  0.00           H  
ATOM   4715  HD2 ILE   288      32.890  40.570  37.150  1.00  0.00           H  
ATOM   4716  HD3 ILE   288      33.200  42.270  37.630  1.00  0.00           H  
ATOM   4717  C   ILE   288      35.360  37.460  40.550  1.00  0.00           C  
ATOM   4718  O   ILE   288      35.580  37.520  41.730  1.00  0.00           O  
ATOM   4719  N   ALA   289      35.270  36.310  39.830  1.00  0.00           N  
ATOM   4720  HN  ALA   289      35.060  36.290  38.740  1.00  0.00           H  
ATOM   4721  CA  ALA   289      35.400  34.930  40.360  1.00  0.00           C  
ATOM   4722  HA  ALA   289      34.740  34.840  41.250  1.00  0.00           H  
ATOM   4723  CB  ALA   289      35.060  33.720  39.420  1.00  0.00           C  
ATOM   4724  HB1 ALA   289      34.940  32.730  39.920  1.00  0.00           H  
ATOM   4725  HB2 ALA   289      35.740  33.710  38.540  1.00  0.00           H  
ATOM   4726  HB3 ALA   289      34.140  33.940  39.110  1.00  0.00           H  
ATOM   4727  C   ALA   289      36.740  34.760  40.980  1.00  0.00           C  
ATOM   4728  O   ALA   289      36.770  34.330  42.110  1.00  0.00           O  
ATOM   4729  N   CYS   290      37.840  35.120  40.260  1.00  0.00           N  
ATOM   4730  HN  CYS   290      37.760  35.330  39.210  1.00  0.00           H  
ATOM   4731  CA  CYS   290      39.210  35.100  40.820  1.00  0.00           C  
ATOM   4732  HA  CYS   290      39.320  34.060  41.200  1.00  0.00           H  
ATOM   4733  CB  CYS   290      40.320  35.480  39.710  1.00  0.00           C  
ATOM   4734  HB1 CYS   290      41.220  35.760  40.310  1.00  0.00           H  
ATOM   4735  HB2 CYS   290      40.030  36.470  39.300  1.00  0.00           H  
ATOM   4736  SG  CYS   290      40.670  34.170  38.480  1.00  0.00           S  
ATOM   4737  HG1 CYS   290      39.740  33.980  38.200  1.00  0.00           H  
ATOM   4738  C   CYS   290      39.420  36.030  41.990  1.00  0.00           C  
ATOM   4739  O   CYS   290      40.110  35.620  42.940  1.00  0.00           O  
ATOM   4740  N   PHE   291      39.030  37.320  41.880  1.00  0.00           N  
ATOM   4741  HN  PHE   291      38.510  37.630  40.980  1.00  0.00           H  
ATOM   4742  CA  PHE   291      39.120  38.190  43.040  1.00  0.00           C  
ATOM   4743  HA  PHE   291      40.200  38.310  43.280  1.00  0.00           H  
ATOM   4744  CB  PHE   291      38.540  39.560  42.590  1.00  0.00           C  
ATOM   4745  HB1 PHE   291      37.720  39.370  41.880  1.00  0.00           H  
ATOM   4746  HB2 PHE   291      39.560  39.940  41.840  1.00  0.00           H  
ATOM   4747  CG  PHE   291      38.180  40.530  43.780  1.00  0.00           C  
ATOM   4748  CD1 PHE   291      36.860  40.750  44.050  1.00  0.00           C  
ATOM   4749  HD1 PHE   291      36.190  40.370  43.410  1.00  0.00           H  
ATOM   4750  CE1 PHE   291      36.470  41.670  45.110  1.00  0.00           C  
ATOM   4751  HE1 PHE   291      35.410  41.660  45.420  1.00  0.00           H  
ATOM   4752  CZ  PHE   291      37.460  42.380  45.730  1.00  0.00           C  
ATOM   4753  HZ  PHE   291      37.330  42.990  46.620  1.00  0.00           H  
ATOM   4754  CD2 PHE   291      39.210  41.250  44.420  1.00  0.00           C  
ATOM   4755  HD2 PHE   291      40.220  41.110  44.090  1.00  0.00           H  
ATOM   4756  CE2 PHE   291      38.800  42.150  45.390  1.00  0.00           C  
ATOM   4757  HE2 PHE   291      39.510  42.840  45.900  1.00  0.00           H  
ATOM   4758  C   PHE   291      38.530  37.650  44.390  1.00  0.00           C  
ATOM   4759  O   PHE   291      39.240  37.550  45.400  1.00  0.00           O  
ATOM   4760  N   VAL   292      37.260  37.230  44.290  1.00  0.00           N  
ATOM   4761  HN  VAL   292      36.740  37.330  43.340  1.00  0.00           H  
ATOM   4762  CA  VAL   292      36.550  36.530  45.290  1.00  0.00           C  
ATOM   4763  HA  VAL   292      36.600  37.120  46.190  1.00  0.00           H  
ATOM   4764  CB  VAL   292      35.130  36.260  44.850  1.00  0.00           C  
ATOM   4765  HB  VAL   292      35.020  35.660  43.960  1.00  0.00           H  
ATOM   4766  CG1 VAL   292      34.220  35.350  45.830  1.00  0.00           C  
ATOM   4767 HG11 VAL   292      33.200  35.510  45.530  1.00  0.00           H  
ATOM   4768 HG12 VAL   292      34.360  35.660  46.770  1.00  0.00           H  
ATOM   4769 HG13 VAL   292      34.350  34.280  45.910  1.00  0.00           H  
ATOM   4770  CG2 VAL   292      34.390  37.600  44.670  1.00  0.00           C  
ATOM   4771 HG21 VAL   292      34.800  38.420  44.030  1.00  0.00           H  
ATOM   4772 HG22 VAL   292      34.360  38.160  45.630  1.00  0.00           H  
ATOM   4773 HG23 VAL   292      33.320  37.600  44.390  1.00  0.00           H  
ATOM   4774  C   VAL   292      37.140  35.150  45.770  1.00  0.00           C  
ATOM   4775  O   VAL   292      37.240  35.000  46.970  1.00  0.00           O  
ATOM   4776  N   ALA   293      37.580  34.280  44.890  1.00  0.00           N  
ATOM   4777  HN  ALA   293      37.260  34.420  43.840  1.00  0.00           H  
ATOM   4778  CA  ALA   293      38.310  33.140  45.260  1.00  0.00           C  
ATOM   4779  HA  ALA   293      37.670  32.520  45.920  1.00  0.00           H  
ATOM   4780  CB  ALA   293      38.660  32.300  43.990  1.00  0.00           C  
ATOM   4781  HB1 ALA   293      39.420  32.850  43.390  1.00  0.00           H  
ATOM   4782  HB2 ALA   293      37.690  32.200  43.450  1.00  0.00           H  
ATOM   4783  HB3 ALA   293      38.990  31.380  44.220  1.00  0.00           H  
ATOM   4784  C   ALA   293      39.660  33.330  45.990  1.00  0.00           C  
ATOM   4785  O   ALA   293      39.990  32.710  47.030  1.00  0.00           O  
ATOM   4786  N   ILE   294      40.500  34.260  45.560  1.00  0.00           N  
ATOM   4787  HN  ILE   294      40.230  34.750  44.630  1.00  0.00           H  
ATOM   4788  CA  ILE   294      41.650  34.840  46.320  1.00  0.00           C  
ATOM   4789  HA  ILE   294      42.320  34.030  46.680  1.00  0.00           H  
ATOM   4790  CB  ILE   294      42.490  35.810  45.440  1.00  0.00           C  
ATOM   4791  HB  ILE   294      41.900  36.640  45.010  1.00  0.00           H  
ATOM   4792  CG2 ILE   294      43.570  36.500  46.330  1.00  0.00           C  
ATOM   4793 HG21 ILE   294      44.230  37.110  45.720  1.00  0.00           H  
ATOM   4794 HG22 ILE   294      44.100  35.710  46.910  1.00  0.00           H  
ATOM   4795 HG23 ILE   294      42.980  37.150  47.010  1.00  0.00           H  
ATOM   4796  CG1 ILE   294      43.250  35.180  44.240  1.00  0.00           C  
ATOM   4797 HG11 ILE   294      42.480  34.590  43.700  1.00  0.00           H  
ATOM   4798 HG12 ILE   294      44.000  34.590  44.520  1.00  0.00           H  
ATOM   4799  CD  ILE   294      43.800  36.150  43.220  1.00  0.00           C  
ATOM   4800  HD1 ILE   294      43.010  36.920  43.210  1.00  0.00           H  
ATOM   4801  HD2 ILE   294      43.870  35.800  42.160  1.00  0.00           H  
ATOM   4802  HD3 ILE   294      44.780  36.530  43.590  1.00  0.00           H  
ATOM   4803  C   ILE   294      41.280  35.350  47.610  1.00  0.00           C  
ATOM   4804  O   ILE   294      41.820  35.060  48.660  1.00  0.00           O  
ATOM   4805  N   LEU   295      40.230  36.200  47.660  1.00  0.00           N  
ATOM   4806  HN  LEU   295      39.740  36.650  46.770  1.00  0.00           H  
ATOM   4807  CA  LEU   295      39.660  36.680  48.870  1.00  0.00           C  
ATOM   4808  HA  LEU   295      40.490  37.120  49.470  1.00  0.00           H  
ATOM   4809  CB  LEU   295      38.640  37.790  48.620  1.00  0.00           C  
ATOM   4810  HB1 LEU   295      37.750  37.810  49.280  1.00  0.00           H  
ATOM   4811  HB2 LEU   295      38.220  37.570  47.620  1.00  0.00           H  
ATOM   4812  CG  LEU   295      39.270  39.210  48.530  1.00  0.00           C  
ATOM   4813  HG  LEU   295      39.480  39.460  49.470  1.00  0.00           H  
ATOM   4814  CD1 LEU   295      40.630  39.370  47.780  1.00  0.00           C  
ATOM   4815 HD11 LEU   295      40.750  40.440  47.690  1.00  0.00           H  
ATOM   4816 HD12 LEU   295      40.610  39.020  46.720  1.00  0.00           H  
ATOM   4817 HD13 LEU   295      41.520  39.020  48.350  1.00  0.00           H  
ATOM   4818  CD2 LEU   295      38.320  40.190  47.950  1.00  0.00           C  
ATOM   4819 HD21 LEU   295      37.370  40.180  48.520  1.00  0.00           H  
ATOM   4820 HD22 LEU   295      38.200  39.890  46.890  1.00  0.00           H  
ATOM   4821 HD23 LEU   295      38.610  41.270  47.910  1.00  0.00           H  
ATOM   4822  C   LEU   295      39.120  35.590  49.830  1.00  0.00           C  
ATOM   4823  O   LEU   295      39.350  35.590  51.050  1.00  0.00           O  
ATOM   4824  N   ILE   296      38.350  34.520  49.370  1.00  0.00           N  
ATOM   4825  HN  ILE   296      37.870  34.400  48.380  1.00  0.00           H  
ATOM   4826  CA  ILE   296      37.990  33.430  50.210  1.00  0.00           C  
ATOM   4827  HA  ILE   296      37.530  33.880  51.120  1.00  0.00           H  
ATOM   4828  CB  ILE   296      36.860  32.500  49.690  1.00  0.00           C  
ATOM   4829  HB  ILE   296      37.140  31.980  48.750  1.00  0.00           H  
ATOM   4830  CG2 ILE   296      36.520  31.440  50.760  1.00  0.00           C  
ATOM   4831 HG21 ILE   296      37.320  30.720  50.850  1.00  0.00           H  
ATOM   4832 HG22 ILE   296      35.600  30.850  50.500  1.00  0.00           H  
ATOM   4833 HG23 ILE   296      36.450  31.990  51.720  1.00  0.00           H  
ATOM   4834  CG1 ILE   296      35.670  33.400  49.330  1.00  0.00           C  
ATOM   4835 HG11 ILE   296      34.870  32.780  48.870  1.00  0.00           H  
ATOM   4836 HG12 ILE   296      35.960  34.010  48.600  1.00  0.00           H  
ATOM   4837  CD  ILE   296      35.060  34.200  50.480  1.00  0.00           C  
ATOM   4838  HD1 ILE   296      35.820  34.860  50.950  1.00  0.00           H  
ATOM   4839  HD2 ILE   296      34.750  33.490  51.270  1.00  0.00           H  
ATOM   4840  HD3 ILE   296      34.200  34.870  50.240  1.00  0.00           H  
ATOM   4841  C   ILE   296      39.180  32.640  50.720  1.00  0.00           C  
ATOM   4842  O   ILE   296      39.370  32.370  51.890  1.00  0.00           O  
ATOM   4843  N   GLY   297      40.140  32.420  49.770  1.00  0.00           N  
ATOM   4844  HN  GLY   297      39.960  32.570  48.690  1.00  0.00           H  
ATOM   4845  CA  GLY   297      41.500  31.930  50.030  1.00  0.00           C  
ATOM   4846  HA1 GLY   297      42.140  32.060  49.130  1.00  0.00           H  
ATOM   4847  HA2 GLY   297      41.490  30.840  50.250  1.00  0.00           H  
ATOM   4848  C   GLY   297      42.210  32.660  51.220  1.00  0.00           C  
ATOM   4849  O   GLY   297      42.730  31.930  52.090  1.00  0.00           O  
ATOM   4850  N   LEU   298      42.440  34.010  51.090  1.00  0.00           N  
ATOM   4851  HN  LEU   298      42.320  34.400  50.060  1.00  0.00           H  
ATOM   4852  CA  LEU   298      43.090  34.880  52.020  1.00  0.00           C  
ATOM   4853  HA  LEU   298      44.040  34.620  52.170  1.00  0.00           H  
ATOM   4854  CB  LEU   298      43.180  36.320  51.430  1.00  0.00           C  
ATOM   4855  HB1 LEU   298      42.190  36.590  51.110  1.00  0.00           H  
ATOM   4856  HB2 LEU   298      43.750  36.350  50.510  1.00  0.00           H  
ATOM   4857  CG  LEU   298      43.710  37.390  52.440  1.00  0.00           C  
ATOM   4858  HG  LEU   298      43.110  37.470  53.240  1.00  0.00           H  
ATOM   4859  CD1 LEU   298      45.080  37.050  52.990  1.00  0.00           C  
ATOM   4860 HD11 LEU   298      45.790  36.950  52.190  1.00  0.00           H  
ATOM   4861 HD12 LEU   298      45.230  36.060  53.470  1.00  0.00           H  
ATOM   4862 HD13 LEU   298      45.370  37.790  53.750  1.00  0.00           H  
ATOM   4863  CD2 LEU   298      43.560  38.720  51.730  1.00  0.00           C  
ATOM   4864 HD21 LEU   298      42.610  38.720  51.160  1.00  0.00           H  
ATOM   4865 HD22 LEU   298      44.410  38.740  51.010  1.00  0.00           H  
ATOM   4866 HD23 LEU   298      43.690  39.510  52.500  1.00  0.00           H  
ATOM   4867  C   LEU   298      42.380  34.880  53.380  1.00  0.00           C  
ATOM   4868  O   LEU   298      42.970  34.580  54.390  1.00  0.00           O  
ATOM   4869  N   CYS   299      41.070  35.000  53.370  1.00  0.00           N  
ATOM   4870  HN  CYS   299      40.550  35.350  52.460  1.00  0.00           H  
ATOM   4871  CA  CYS   299      40.190  34.850  54.530  1.00  0.00           C  
ATOM   4872  HA  CYS   299      40.380  35.660  55.270  1.00  0.00           H  
ATOM   4873  CB  CYS   299      38.770  35.130  54.030  1.00  0.00           C  
ATOM   4874  HB1 CYS   299      38.510  34.300  53.340  1.00  0.00           H  
ATOM   4875  HB2 CYS   299      38.820  36.080  53.460  1.00  0.00           H  
ATOM   4876  SG  CYS   299      37.520  35.450  55.370  1.00  0.00           S  
ATOM   4877  HG1 CYS   299      37.770  34.670  55.940  1.00  0.00           H  
ATOM   4878  C   CYS   299      40.220  33.470  55.220  1.00  0.00           C  
ATOM   4879  O   CYS   299      40.450  33.430  56.440  1.00  0.00           O  
ATOM   4880  N   LEU   300      40.060  32.370  54.470  1.00  0.00           N  
ATOM   4881  HN  LEU   300      39.650  32.460  53.480  1.00  0.00           H  
ATOM   4882  CA  LEU   300      40.300  30.970  54.900  1.00  0.00           C  
ATOM   4883  HA  LEU   300      39.490  30.770  55.630  1.00  0.00           H  
ATOM   4884  CB  LEU   300      39.950  29.990  53.820  1.00  0.00           C  
ATOM   4885  HB1 LEU   300      40.370  30.210  52.810  1.00  0.00           H  
ATOM   4886  HB2 LEU   300      38.660  30.220  53.630  1.00  0.00           H  
ATOM   4887  CG  LEU   300      40.030  28.490  54.160  1.00  0.00           C  
ATOM   4888  HG  LEU   300      40.970  28.170  54.230  1.00  0.00           H  
ATOM   4889  CD1 LEU   300      39.270  28.020  55.420  1.00  0.00           C  
ATOM   4890 HD11 LEU   300      38.210  28.200  55.380  1.00  0.00           H  
ATOM   4891 HD12 LEU   300      39.640  28.540  56.330  1.00  0.00           H  
ATOM   4892 HD13 LEU   300      39.530  26.940  55.500  1.00  0.00           H  
ATOM   4893  CD2 LEU   300      39.470  27.800  52.910  1.00  0.00           C  
ATOM   4894 HD21 LEU   300      39.530  26.690  52.910  1.00  0.00           H  
ATOM   4895 HD22 LEU   300      39.980  28.140  51.980  1.00  0.00           H  
ATOM   4896 HD23 LEU   300      38.410  28.120  52.820  1.00  0.00           H  
ATOM   4897  C   LEU   300      41.680  30.730  55.430  1.00  0.00           C  
ATOM   4898  O   LEU   300      41.840  30.110  56.460  1.00  0.00           O  
ATOM   4899  N   THR   301      42.720  31.390  54.800  1.00  0.00           N  
ATOM   4900  HN  THR   301      42.600  31.740  53.750  1.00  0.00           H  
ATOM   4901  CA  THR   301      44.120  31.400  55.380  1.00  0.00           C  
ATOM   4902  HA  THR   301      44.470  30.350  55.540  1.00  0.00           H  
ATOM   4903  CB  THR   301      45.250  32.010  54.560  1.00  0.00           C  
ATOM   4904  HB  THR   301      45.010  33.070  54.360  1.00  0.00           H  
ATOM   4905  OG1 THR   301      45.300  31.520  53.240  1.00  0.00           O  
ATOM   4906  HG1 THR   301      44.260  31.580  52.860  1.00  0.00           H  
ATOM   4907  CG2 THR   301      46.610  31.920  55.200  1.00  0.00           C  
ATOM   4908 HG21 THR   301      47.240  32.510  54.700  1.00  0.00           H  
ATOM   4909 HG22 THR   301      46.980  30.900  55.180  1.00  0.00           H  
ATOM   4910 HG23 THR   301      46.670  32.350  56.220  1.00  0.00           H  
ATOM   4911  C   THR   301      44.200  31.950  56.750  1.00  0.00           C  
ATOM   4912  O   THR   301      44.790  31.310  57.600  1.00  0.00           O  
ATOM   4913  N   LEU   302      43.600  33.100  56.960  1.00  0.00           N  
ATOM   4914  HN  LEU   302      43.170  33.510  56.200  1.00  0.00           H  
ATOM   4915  CA  LEU   302      43.470  33.820  58.230  1.00  0.00           C  
ATOM   4916  HA  LEU   302      44.500  33.870  58.650  1.00  0.00           H  
ATOM   4917  CB  LEU   302      42.850  35.260  58.060  1.00  0.00           C  
ATOM   4918  HB1 LEU   302      41.770  35.170  57.850  1.00  0.00           H  
ATOM   4919  HB2 LEU   302      43.360  35.620  57.140  1.00  0.00           H  
ATOM   4920  CG  LEU   302      43.220  36.140  59.320  1.00  0.00           C  
ATOM   4921  HG  LEU   302      44.010  35.720  59.780  1.00  0.00           H  
ATOM   4922  CD1 LEU   302      43.600  37.620  58.960  1.00  0.00           C  
ATOM   4923 HD11 LEU   302      44.500  37.790  58.400  1.00  0.00           H  
ATOM   4924 HD12 LEU   302      43.630  38.230  59.880  1.00  0.00           H  
ATOM   4925 HD13 LEU   302      42.830  38.040  58.270  1.00  0.00           H  
ATOM   4926  CD2 LEU   302      42.150  36.100  60.420  1.00  0.00           C  
ATOM   4927 HD21 LEU   302      42.020  35.050  60.780  1.00  0.00           H  
ATOM   4928 HD22 LEU   302      41.190  36.550  60.120  1.00  0.00           H  
ATOM   4929 HD23 LEU   302      42.570  36.640  61.300  1.00  0.00           H  
ATOM   4930  C   LEU   302      42.670  32.970  59.260  1.00  0.00           C  
ATOM   4931  O   LEU   302      43.260  32.880  60.320  1.00  0.00           O  
ATOM   4932  N   LEU   303      41.500  32.400  58.900  1.00  0.00           N  
ATOM   4933  HN  LEU   303      41.210  32.580  57.840  1.00  0.00           H  
ATOM   4934  CA  LEU   303      40.740  31.460  59.720  1.00  0.00           C  
ATOM   4935  HA  LEU   303      40.450  32.080  60.600  1.00  0.00           H  
ATOM   4936  CB  LEU   303      39.430  31.010  58.940  1.00  0.00           C
[truncated: 6,605,227 more chars]
