# Supplementary material for: Selective Protonation of Catalytic Dyad for γ-Secretase-Mediated Hydrolysis Revealed by Multiscale Simulations
Source: J Phys Chem B. 2024 Nov 7;128(46):11345–58. doi: 10.1021/acs.jpcb.4c04085 (PMC11586911; doi:10.1021/acs.jpcb.4c04085)
Supplement: Supplementary file 2 — jp4c04085_si_002.zip [file jp4c04085_si_002.zip › Figure 8 D385-protonated/RS.pdb]

CRYST1   93.542   93.542   89.191  90.00  90.00  90.00               1
ATOM      1  CAY SER     1      19.890  58.380  15.980  1.00  0.00           C  
ATOM      2  HY1 SER     1      18.830  58.150  16.190  1.00  0.00           H  
ATOM      3  HY2 SER     1      20.630  57.550  16.090  1.00  0.00           H  
ATOM      4  HY3 SER     1      19.920  58.630  14.900  1.00  0.00           H  
ATOM      5  CY  SER     1      20.180  59.610  16.750  1.00  0.00           C  
ATOM      6  OY  SER     1      21.350  60.100  16.720  1.00  0.00           O  
ATOM      7  N   SER     1      19.130  59.990  17.490  1.00  0.00           N  
ATOM      8  HN  SER     1      18.260  59.520  17.420  1.00  0.00           H  
ATOM      9  CA  SER     1      19.090  61.090  18.500  1.00  0.00           C  
ATOM     10  HA  SER     1      19.270  61.990  17.940  1.00  0.00           H  
ATOM     11  CB  SER     1      17.610  61.230  19.090  1.00  0.00           C  
ATOM     12  HB1 SER     1      17.400  60.200  19.460  1.00  0.00           H  
ATOM     13  HB2 SER     1      16.860  61.380  18.290  1.00  0.00           H  
ATOM     14  OG  SER     1      17.490  62.150  20.140  1.00  0.00           O  
ATOM     15  HG1 SER     1      17.650  62.990  19.700  1.00  0.00           H  
ATOM     16  C   SER     1      20.090  60.920  19.600  1.00  0.00           C  
ATOM     17  O   SER     1      19.980  59.980  20.400  1.00  0.00           O  
ATOM     18  N   LYS     2      20.970  61.910  19.820  1.00  0.00           N  
ATOM     19  HN  LYS     2      21.060  62.610  19.110  1.00  0.00           H  
ATOM     20  CA  LYS     2      21.830  62.140  20.990  1.00  0.00           C  
ATOM     21  HA  LYS     2      22.130  61.170  21.360  1.00  0.00           H  
ATOM     22  CB  LYS     2      22.970  63.160  20.820  1.00  0.00           C  
ATOM     23  HB1 LYS     2      23.590  63.180  21.750  1.00  0.00           H  
ATOM     24  HB2 LYS     2      22.590  64.150  20.480  1.00  0.00           H  
ATOM     25  CG  LYS     2      23.890  62.690  19.680  1.00  0.00           C  
ATOM     26  HG1 LYS     2      24.590  63.540  19.530  1.00  0.00           H  
ATOM     27  HG2 LYS     2      23.340  62.480  18.730  1.00  0.00           H  
ATOM     28  CD  LYS     2      24.610  61.350  19.810  1.00  0.00           C  
ATOM     29  HD1 LYS     2      24.810  61.060  20.860  1.00  0.00           H  
ATOM     30  HD2 LYS     2      25.610  61.450  19.340  1.00  0.00           H  
ATOM     31  CE  LYS     2      23.860  60.180  19.100  1.00  0.00           C  
ATOM     32  HE1 LYS     2      23.750  60.560  18.060  1.00  0.00           H  
ATOM     33  HE2 LYS     2      22.870  60.050  19.590  1.00  0.00           H  
ATOM     34  NZ  LYS     2      24.720  59.020  19.060  1.00  0.00           N  
ATOM     35  HZ1 LYS     2      24.570  58.420  19.900  1.00  0.00           H  
ATOM     36  HZ2 LYS     2      25.700  59.270  18.830  1.00  0.00           H  
ATOM     37  HZ3 LYS     2      24.350  58.430  18.290  1.00  0.00           H  
ATOM     38  C   LYS     2      20.930  62.660  22.140  1.00  0.00           C  
ATOM     39  O   LYS     2      21.260  62.340  23.290  1.00  0.00           O  
ATOM     40  N   GLU     3      19.810  63.410  21.820  1.00  0.00           N  
ATOM     41  HN  GLU     3      19.550  63.610  20.870  1.00  0.00           H  
ATOM     42  CA  GLU     3      18.820  63.920  22.720  1.00  0.00           C  
ATOM     43  HA  GLU     3      19.290  64.560  23.460  1.00  0.00           H  
ATOM     44  CB  GLU     3      17.620  64.730  22.050  1.00  0.00           C  
ATOM     45  HB1 GLU     3      17.030  65.110  22.910  1.00  0.00           H  
ATOM     46  HB2 GLU     3      16.880  64.130  21.480  1.00  0.00           H  
ATOM     47  CG  GLU     3      18.060  65.920  21.200  1.00  0.00           C  
ATOM     48  HG1 GLU     3      19.030  66.390  21.460  1.00  0.00           H  
ATOM     49  HG2 GLU     3      17.280  66.710  21.280  1.00  0.00           H  
ATOM     50  CD  GLU     3      18.170  65.590  19.700  1.00  0.00           C  
ATOM     51  OE1 GLU     3      18.090  66.530  18.890  1.00  0.00           O  
ATOM     52  OE2 GLU     3      18.420  64.450  19.270  1.00  0.00           O  
ATOM     53  C   GLU     3      18.110  62.850  23.600  1.00  0.00           C  
ATOM     54  O   GLU     3      18.070  63.040  24.850  1.00  0.00           O  
ATOM     55  N   LEU     4      17.810  61.640  22.970  1.00  0.00           N  
ATOM     56  HN  LEU     4      17.820  61.570  21.970  1.00  0.00           H  
ATOM     57  CA  LEU     4      17.420  60.420  23.530  1.00  0.00           C  
ATOM     58  HA  LEU     4      16.520  60.620  24.090  1.00  0.00           H  
ATOM     59  CB  LEU     4      17.030  59.410  22.490  1.00  0.00           C  
ATOM     60  HB1 LEU     4      17.920  59.410  21.830  1.00  0.00           H  
ATOM     61  HB2 LEU     4      16.290  59.840  21.780  1.00  0.00           H  
ATOM     62  CG  LEU     4      16.660  57.970  22.830  1.00  0.00           C  
ATOM     63  HG  LEU     4      17.440  57.540  23.490  1.00  0.00           H  
ATOM     64  CD1 LEU     4      15.240  57.880  23.480  1.00  0.00           C  
ATOM     65 HD11 LEU     4      15.050  56.840  23.810  1.00  0.00           H  
ATOM     66 HD12 LEU     4      14.490  58.140  22.700  1.00  0.00           H  
ATOM     67 HD13 LEU     4      15.120  58.510  24.380  1.00  0.00           H  
ATOM     68  CD2 LEU     4      16.720  57.080  21.650  1.00  0.00           C  
ATOM     69 HD21 LEU     4      15.930  57.220  20.880  1.00  0.00           H  
ATOM     70 HD22 LEU     4      16.500  56.090  22.110  1.00  0.00           H  
ATOM     71 HD23 LEU     4      17.740  57.070  21.210  1.00  0.00           H  
ATOM     72  C   LEU     4      18.350  59.860  24.660  1.00  0.00           C  
ATOM     73  O   LEU     4      17.930  59.340  25.740  1.00  0.00           O  
ATOM     74  N   GLU     5      19.640  59.920  24.420  1.00  0.00           N  
ATOM     75  HN  GLU     5      19.880  60.480  23.630  1.00  0.00           H  
ATOM     76  CA  GLU     5      20.780  59.400  25.260  1.00  0.00           C  
ATOM     77  HA  GLU     5      20.480  58.430  25.620  1.00  0.00           H  
ATOM     78  CB  GLU     5      22.070  59.220  24.370  1.00  0.00           C  
ATOM     79  HB1 GLU     5      22.870  58.880  25.060  1.00  0.00           H  
ATOM     80  HB2 GLU     5      22.280  60.250  24.010  1.00  0.00           H  
ATOM     81  CG  GLU     5      22.070  58.350  23.120  1.00  0.00           C  
ATOM     82  HG1 GLU     5      21.300  58.710  22.410  1.00  0.00           H  
ATOM     83  HG2 GLU     5      21.730  57.330  23.400  1.00  0.00           H  
ATOM     84  CD  GLU     5      23.330  58.350  22.300  1.00  0.00           C  
ATOM     85  OE1 GLU     5      23.370  57.920  21.130  1.00  0.00           O  
ATOM     86  OE2 GLU     5      24.410  58.740  22.840  1.00  0.00           O  
ATOM     87  C   GLU     5      20.940  60.260  26.440  1.00  0.00           C  
ATOM     88  O   GLU     5      20.990  59.780  27.570  1.00  0.00           O  
ATOM     89  N   LEU     6      20.930  61.570  26.290  1.00  0.00           N  
ATOM     90  HN  LEU     6      20.750  61.950  25.380  1.00  0.00           H  
ATOM     91  CA  LEU     6      20.790  62.570  27.420  1.00  0.00           C  
ATOM     92  HA  LEU     6      21.560  62.340  28.150  1.00  0.00           H  
ATOM     93  CB  LEU     6      20.900  63.980  26.790  1.00  0.00           C  
ATOM     94  HB1 LEU     6      20.580  64.860  27.390  1.00  0.00           H  
ATOM     95  HB2 LEU     6      20.210  63.930  25.920  1.00  0.00           H  
ATOM     96  CG  LEU     6      22.300  64.430  26.140  1.00  0.00           C  
ATOM     97  HG  LEU     6      22.480  63.720  25.300  1.00  0.00           H  
ATOM     98  CD1 LEU     6      22.310  65.910  25.750  1.00  0.00           C  
ATOM     99 HD11 LEU     6      23.190  66.110  25.100  1.00  0.00           H  
ATOM    100 HD12 LEU     6      22.590  66.540  26.630  1.00  0.00           H  
ATOM    101 HD13 LEU     6      21.430  66.240  25.170  1.00  0.00           H  
ATOM    102  CD2 LEU     6      23.510  64.130  27.030  1.00  0.00           C  
ATOM    103 HD21 LEU     6      23.370  64.440  28.090  1.00  0.00           H  
ATOM    104 HD22 LEU     6      24.480  64.540  26.680  1.00  0.00           H  
ATOM    105 HD23 LEU     6      23.610  63.020  27.050  1.00  0.00           H  
ATOM    106  C   LEU     6      19.420  62.480  28.200  1.00  0.00           C  
ATOM    107  O   LEU     6      19.410  62.540  29.440  1.00  0.00           O  
ATOM    108  N   ILE     7      18.250  62.310  27.500  1.00  0.00           N  
ATOM    109  HN  ILE     7      18.140  62.460  26.520  1.00  0.00           H  
ATOM    110  CA  ILE     7      17.040  61.880  28.260  1.00  0.00           C  
ATOM    111  HA  ILE     7      16.840  62.680  28.950  1.00  0.00           H  
ATOM    112  CB  ILE     7      15.890  61.900  27.250  1.00  0.00           C  
ATOM    113  HB  ILE     7      16.280  61.430  26.320  1.00  0.00           H  
ATOM    114  CG2 ILE     7      14.680  61.080  27.860  1.00  0.00           C  
ATOM    115 HG21 ILE     7      14.890  60.010  28.110  1.00  0.00           H  
ATOM    116 HG22 ILE     7      13.860  61.060  27.120  1.00  0.00           H  
ATOM    117 HG23 ILE     7      14.300  61.650  28.730  1.00  0.00           H  
ATOM    118  CG1 ILE     7      15.510  63.320  26.810  1.00  0.00           C  
ATOM    119 HG11 ILE     7      16.400  63.980  26.720  1.00  0.00           H  
ATOM    120 HG12 ILE     7      14.880  63.720  27.630  1.00  0.00           H  
ATOM    121  CD  ILE     7      14.800  63.250  25.440  1.00  0.00           C  
ATOM    122  HD1 ILE     7      14.520  64.270  25.080  1.00  0.00           H  
ATOM    123  HD2 ILE     7      13.900  62.600  25.480  1.00  0.00           H  
ATOM    124  HD3 ILE     7      15.520  62.820  24.700  1.00  0.00           H  
ATOM    125  C   ILE     7      17.190  60.520  29.060  1.00  0.00           C  
ATOM    126  O   ILE     7      16.820  60.440  30.220  1.00  0.00           O  
ATOM    127  N   THR     8      17.830  59.460  28.500  1.00  0.00           N  
ATOM    128  HN  THR     8      18.090  59.590  27.550  1.00  0.00           H  
ATOM    129  CA  THR     8      18.180  58.260  29.240  1.00  0.00           C  
ATOM    130  HA  THR     8      17.200  57.910  29.550  1.00  0.00           H  
ATOM    131  CB  THR     8      18.870  57.210  28.400  1.00  0.00           C  
ATOM    132  HB  THR     8      19.860  57.650  28.150  1.00  0.00           H  
ATOM    133  OG1 THR     8      18.150  56.880  27.270  1.00  0.00           O  
ATOM    134  HG1 THR     8      18.030  57.730  26.840  1.00  0.00           H  
ATOM    135  CG2 THR     8      19.030  55.870  29.110  1.00  0.00           C  
ATOM    136 HG21 THR     8      19.400  55.180  28.310  1.00  0.00           H  
ATOM    137 HG22 THR     8      17.980  55.620  29.330  1.00  0.00           H  
ATOM    138 HG23 THR     8      19.640  55.840  30.040  1.00  0.00           H  
ATOM    139  C   THR     8      19.010  58.490  30.460  1.00  0.00           C  
ATOM    140  O   THR     8      18.670  57.990  31.570  1.00  0.00           O  
ATOM    141  N   LEU     9      20.050  59.340  30.390  1.00  0.00           N  
ATOM    142  HN  LEU     9      20.290  59.870  29.580  1.00  0.00           H  
ATOM    143  CA  LEU     9      20.760  59.700  31.580  1.00  0.00           C  
ATOM    144  HA  LEU     9      21.060  58.780  32.060  1.00  0.00           H  
ATOM    145  CB  LEU     9      21.990  60.540  31.050  1.00  0.00           C  
ATOM    146  HB1 LEU     9      21.470  61.410  30.600  1.00  0.00           H  
ATOM    147  HB2 LEU     9      22.470  59.890  30.290  1.00  0.00           H  
ATOM    148  CG  LEU     9      22.960  61.050  32.250  1.00  0.00           C  
ATOM    149  HG  LEU     9      22.400  61.660  32.990  1.00  0.00           H  
ATOM    150  CD1 LEU     9      23.630  59.810  32.900  1.00  0.00           C  
ATOM    151 HD11 LEU     9      24.160  59.280  32.070  1.00  0.00           H  
ATOM    152 HD12 LEU     9      22.960  59.140  33.470  1.00  0.00           H  
ATOM    153 HD13 LEU     9      24.420  60.220  33.570  1.00  0.00           H  
ATOM    154  CD2 LEU     9      23.970  62.010  31.620  1.00  0.00           C  
ATOM    155 HD21 LEU     9      23.330  62.850  31.290  1.00  0.00           H  
ATOM    156 HD22 LEU     9      24.520  61.520  30.780  1.00  0.00           H  
ATOM    157 HD23 LEU     9      24.680  62.380  32.390  1.00  0.00           H  
ATOM    158  C   LEU     9      19.960  60.480  32.620  1.00  0.00           C  
ATOM    159  O   LEU     9      20.180  60.300  33.840  1.00  0.00           O  
ATOM    160  N   THR    10      19.090  61.470  32.270  1.00  0.00           N  
ATOM    161  HN  THR    10      18.810  61.470  31.320  1.00  0.00           H  
ATOM    162  CA  THR    10      18.330  62.350  33.130  1.00  0.00           C  
ATOM    163  HA  THR    10      19.050  62.790  33.800  1.00  0.00           H  
ATOM    164  CB  THR    10      17.530  63.390  32.370  1.00  0.00           C  
ATOM    165  HB  THR    10      16.980  62.950  31.510  1.00  0.00           H  
ATOM    166  OG1 THR    10      18.410  64.360  31.770  1.00  0.00           O  
ATOM    167  HG1 THR    10      19.030  63.860  31.240  1.00  0.00           H  
ATOM    168  CG2 THR    10      16.590  64.210  33.290  1.00  0.00           C  
ATOM    169 HG21 THR    10      16.340  65.170  32.800  1.00  0.00           H  
ATOM    170 HG22 THR    10      17.110  64.440  34.230  1.00  0.00           H  
ATOM    171 HG23 THR    10      15.670  63.650  33.590  1.00  0.00           H  
ATOM    172  C   THR    10      17.300  61.480  33.930  1.00  0.00           C  
ATOM    173  O   THR    10      17.120  61.590  35.130  1.00  0.00           O  
ATOM    174  N   VAL    11      16.630  60.520  33.160  1.00  0.00           N  
ATOM    175  HN  VAL    11      16.860  60.510  32.190  1.00  0.00           H  
ATOM    176  CA  VAL    11      15.610  59.620  33.620  1.00  0.00           C  
ATOM    177  HA  VAL    11      14.770  60.110  34.090  1.00  0.00           H  
ATOM    178  CB  VAL    11      14.950  58.850  32.470  1.00  0.00           C  
ATOM    179  HB  VAL    11      15.700  58.420  31.770  1.00  0.00           H  
ATOM    180  CG1 VAL    11      13.850  57.880  32.990  1.00  0.00           C  
ATOM    181 HG11 VAL    11      13.250  57.490  32.150  1.00  0.00           H  
ATOM    182 HG12 VAL    11      13.100  58.530  33.490  1.00  0.00           H  
ATOM    183 HG13 VAL    11      14.210  57.070  33.660  1.00  0.00           H  
ATOM    184  CG2 VAL    11      14.150  59.890  31.560  1.00  0.00           C  
ATOM    185 HG21 VAL    11      13.760  59.420  30.640  1.00  0.00           H  
ATOM    186 HG22 VAL    11      14.750  60.800  31.350  1.00  0.00           H  
ATOM    187 HG23 VAL    11      13.270  60.230  32.170  1.00  0.00           H  
ATOM    188  C   VAL    11      16.080  58.690  34.660  1.00  0.00           C  
ATOM    189  O   VAL    11      15.510  58.630  35.770  1.00  0.00           O  
ATOM    190  N   GLY    12      17.200  58.040  34.390  1.00  0.00           N  
ATOM    191  HN  GLY    12      17.750  58.000  33.560  1.00  0.00           H  
ATOM    192  CA  GLY    12      17.740  57.280  35.500  1.00  0.00           C  
ATOM    193  HA1 GLY    12      18.600  56.740  35.140  1.00  0.00           H  
ATOM    194  HA2 GLY    12      17.030  56.540  35.820  1.00  0.00           H  
ATOM    195  C   GLY    12      18.340  58.050  36.670  1.00  0.00           C  
ATOM    196  O   GLY    12      18.400  57.570  37.790  1.00  0.00           O  
ATOM    197  N   PHE    13      18.840  59.300  36.360  1.00  0.00           N  
ATOM    198  HN  PHE    13      18.850  59.560  35.400  1.00  0.00           H  
ATOM    199  CA  PHE    13      19.350  60.210  37.350  1.00  0.00           C  
ATOM    200  HA  PHE    13      19.910  59.530  37.990  1.00  0.00           H  
ATOM    201  CB  PHE    13      20.360  61.210  36.720  1.00  0.00           C  
ATOM    202  HB1 PHE    13      19.920  61.720  35.840  1.00  0.00           H  
ATOM    203  HB2 PHE    13      21.300  60.660  36.480  1.00  0.00           H  
ATOM    204  CG  PHE    13      20.810  62.230  37.740  1.00  0.00           C  
ATOM    205  CD1 PHE    13      20.240  63.530  37.680  1.00  0.00           C  
ATOM    206  HD1 PHE    13      19.440  63.720  36.980  1.00  0.00           H  
ATOM    207  CE1 PHE    13      20.620  64.540  38.510  1.00  0.00           C  
ATOM    208  HE1 PHE    13      20.150  65.510  38.450  1.00  0.00           H  
ATOM    209  CZ  PHE    13      21.680  64.330  39.340  1.00  0.00           C  
ATOM    210  HZ  PHE    13      21.980  65.200  39.910  1.00  0.00           H  
ATOM    211  CD2 PHE    13      21.790  62.020  38.690  1.00  0.00           C  
ATOM    212  HD2 PHE    13      22.310  61.080  38.610  1.00  0.00           H  
ATOM    213  CE2 PHE    13      22.240  63.090  39.530  1.00  0.00           C  
ATOM    214  HE2 PHE    13      22.990  62.880  40.280  1.00  0.00           H  
ATOM    215  C   PHE    13      18.260  60.700  38.280  1.00  0.00           C  
ATOM    216  O   PHE    13      18.320  60.590  39.510  1.00  0.00           O  
ATOM    217  N   GLY    14      17.120  61.200  37.760  1.00  0.00           N  
ATOM    218  HN  GLY    14      17.210  61.550  36.830  1.00  0.00           H  
ATOM    219  CA  GLY    14      15.770  61.350  38.470  1.00  0.00           C  
ATOM    220  HA1 GLY    14      14.970  61.440  37.750  1.00  0.00           H  
ATOM    221  HA2 GLY    14      15.870  62.180  39.140  1.00  0.00           H  
ATOM    222  C   GLY    14      15.450  60.170  39.350  1.00  0.00           C  
ATOM    223  O   GLY    14      15.210  60.380  40.520  1.00  0.00           O  
ATOM    224  N   ILE    15      15.290  58.910  38.760  1.00  0.00           N  
ATOM    225  HN  ILE    15      15.380  58.700  37.790  1.00  0.00           H  
ATOM    226  CA  ILE    15      15.010  57.730  39.570  1.00  0.00           C  
ATOM    227  HA  ILE    15      14.060  57.990  40.010  1.00  0.00           H  
ATOM    228  CB  ILE    15      14.830  56.600  38.600  1.00  0.00           C  
ATOM    229  HB  ILE    15      15.770  56.500  38.000  1.00  0.00           H  
ATOM    230  CG2 ILE    15      14.670  55.280  39.400  1.00  0.00           C  
ATOM    231 HG21 ILE    15      14.530  54.420  38.700  1.00  0.00           H  
ATOM    232 HG22 ILE    15      13.900  55.370  40.200  1.00  0.00           H  
ATOM    233 HG23 ILE    15      15.570  55.070  40.010  1.00  0.00           H  
ATOM    234  CG1 ILE    15      13.590  56.710  37.690  1.00  0.00           C  
ATOM    235 HG11 ILE    15      13.520  57.760  37.320  1.00  0.00           H  
ATOM    236 HG12 ILE    15      12.720  56.500  38.350  1.00  0.00           H  
ATOM    237  CD  ILE    15      13.630  55.690  36.540  1.00  0.00           C  
ATOM    238  HD1 ILE    15      13.920  54.710  36.960  1.00  0.00           H  
ATOM    239  HD2 ILE    15      14.410  56.030  35.820  1.00  0.00           H  
ATOM    240  HD3 ILE    15      12.690  55.580  35.970  1.00  0.00           H  
ATOM    241  C   ILE    15      15.970  57.500  40.700  1.00  0.00           C  
ATOM    242  O   ILE    15      15.610  57.140  41.810  1.00  0.00           O  
ATOM    243  N   LEU    16      17.290  57.710  40.500  1.00  0.00           N  
ATOM    244  HN  LEU    16      17.550  57.970  39.570  1.00  0.00           H  
ATOM    245  CA  LEU    16      18.210  57.580  41.620  1.00  0.00           C  
ATOM    246  HA  LEU    16      18.220  56.590  42.050  1.00  0.00           H  
ATOM    247  CB  LEU    16      19.620  57.960  41.200  1.00  0.00           C  
ATOM    248  HB1 LEU    16      19.540  58.980  40.770  1.00  0.00           H  
ATOM    249  HB2 LEU    16      19.950  57.240  40.420  1.00  0.00           H  
ATOM    250  CG  LEU    16      20.750  57.940  42.280  1.00  0.00           C  
ATOM    251  HG  LEU    16      20.450  58.530  43.170  1.00  0.00           H  
ATOM    252  CD1 LEU    16      20.900  56.520  42.950  1.00  0.00           C  
ATOM    253 HD11 LEU    16      21.480  56.580  43.890  1.00  0.00           H  
ATOM    254 HD12 LEU    16      21.420  55.800  42.290  1.00  0.00           H  
ATOM    255 HD13 LEU    16      19.860  56.180  43.170  1.00  0.00           H  
ATOM    256  CD2 LEU    16      22.110  58.450  41.840  1.00  0.00           C  
ATOM    257 HD21 LEU    16      22.220  59.550  41.990  1.00  0.00           H  
ATOM    258 HD22 LEU    16      22.220  58.140  40.780  1.00  0.00           H  
ATOM    259 HD23 LEU    16      22.930  58.070  42.480  1.00  0.00           H  
ATOM    260  C   LEU    16      17.820  58.490  42.800  1.00  0.00           C  
ATOM    261  O   LEU    16      17.630  57.980  43.920  1.00  0.00           O  
ATOM    262  N   ILE    17      17.580  59.750  42.560  1.00  0.00           N  
ATOM    263  HN  ILE    17      17.670  60.170  41.670  1.00  0.00           H  
ATOM    264  CA  ILE    17      17.180  60.640  43.640  1.00  0.00           C  
ATOM    265  HA  ILE    17      17.900  60.540  44.450  1.00  0.00           H  
ATOM    266  CB  ILE    17      17.170  62.100  43.250  1.00  0.00           C  
ATOM    267  HB  ILE    17      16.480  62.270  42.390  1.00  0.00           H  
ATOM    268  CG2 ILE    17      16.860  62.960  44.490  1.00  0.00           C  
ATOM    269 HG21 ILE    17      17.110  64.030  44.310  1.00  0.00           H  
ATOM    270 HG22 ILE    17      17.450  62.570  45.350  1.00  0.00           H  
ATOM    271 HG23 ILE    17      15.750  62.940  44.620  1.00  0.00           H  
ATOM    272  CG1 ILE    17      18.520  62.500  42.560  1.00  0.00           C  
ATOM    273 HG11 ILE    17      18.540  63.600  42.420  1.00  0.00           H  
ATOM    274 HG12 ILE    17      18.540  62.040  41.550  1.00  0.00           H  
ATOM    275  CD  ILE    17      19.830  62.040  43.260  1.00  0.00           C  
ATOM    276  HD1 ILE    17      19.970  62.700  44.140  1.00  0.00           H  
ATOM    277  HD2 ILE    17      20.720  62.210  42.610  1.00  0.00           H  
ATOM    278  HD3 ILE    17      19.840  60.980  43.580  1.00  0.00           H  
ATOM    279  C   ILE    17      15.900  60.240  44.370  1.00  0.00           C  
ATOM    280  O   ILE    17      15.650  60.280  45.590  1.00  0.00           O  
ATOM    281  N   PHE    18      15.000  59.780  43.530  1.00  0.00           N  
ATOM    282  HN  PHE    18      15.180  59.820  42.550  1.00  0.00           H  
ATOM    283  CA  PHE    18      13.770  59.230  43.960  1.00  0.00           C  
ATOM    284  HA  PHE    18      13.340  59.980  44.610  1.00  0.00           H  
ATOM    285  CB  PHE    18      12.880  59.000  42.730  1.00  0.00           C  
ATOM    286  HB1 PHE    18      13.530  58.800  41.850  1.00  0.00           H  
ATOM    287  HB2 PHE    18      12.380  59.910  42.340  1.00  0.00           H  
ATOM    288  CG  PHE    18      11.820  57.850  42.740  1.00  0.00           C  
ATOM    289  CD1 PHE    18      12.140  56.520  42.360  1.00  0.00           C  
ATOM    290  HD1 PHE    18      13.130  56.220  42.050  1.00  0.00           H  
ATOM    291  CE1 PHE    18      11.290  55.420  42.520  1.00  0.00           C  
ATOM    292  HE1 PHE    18      11.610  54.410  42.310  1.00  0.00           H  
ATOM    293  CZ  PHE    18      10.030  55.670  43.100  1.00  0.00           C  
ATOM    294  HZ  PHE    18       9.270  54.920  43.260  1.00  0.00           H  
ATOM    295  CD2 PHE    18      10.570  58.070  43.340  1.00  0.00           C  
ATOM    296  HD2 PHE    18      10.320  59.070  43.650  1.00  0.00           H  
ATOM    297  CE2 PHE    18       9.670  57.010  43.460  1.00  0.00           C  
ATOM    298  HE2 PHE    18       8.670  57.300  43.750  1.00  0.00           H  
ATOM    299  C   PHE    18      13.910  57.920  44.820  1.00  0.00           C  
ATOM    300  O   PHE    18      13.230  57.700  45.850  1.00  0.00           O  
ATOM    301  N   SER    19      14.850  57.030  44.400  1.00  0.00           N  
ATOM    302  HN  SER    19      15.300  57.070  43.510  1.00  0.00           H  
ATOM    303  CA  SER    19      15.020  55.710  45.050  1.00  0.00           C  
ATOM    304  HA  SER    19      14.020  55.340  45.210  1.00  0.00           H  
ATOM    305  CB  SER    19      15.990  54.720  44.430  1.00  0.00           C  
ATOM    306  HB1 SER    19      16.110  53.840  45.100  1.00  0.00           H  
ATOM    307  HB2 SER    19      17.010  55.120  44.240  1.00  0.00           H  
ATOM    308  OG  SER    19      15.550  54.380  43.130  1.00  0.00           O  
ATOM    309  HG1 SER    19      15.680  55.140  42.570  1.00  0.00           H  
ATOM    310  C   SER    19      15.570  55.950  46.470  1.00  0.00           C  
ATOM    311  O   SER    19      15.000  55.390  47.390  1.00  0.00           O  
ATOM    312  N   LEU    20      16.470  56.840  46.640  1.00  0.00           N  
ATOM    313  HN  LEU    20      16.960  57.220  45.860  1.00  0.00           H  
ATOM    314  CA  LEU    20      16.930  57.290  47.960  1.00  0.00           C  
ATOM    315  HA  LEU    20      17.520  56.590  48.540  1.00  0.00           H  
ATOM    316  CB  LEU    20      18.010  58.360  47.570  1.00  0.00           C  
ATOM    317  HB1 LEU    20      18.330  59.110  48.330  1.00  0.00           H  
ATOM    318  HB2 LEU    20      17.550  58.890  46.710  1.00  0.00           H  
ATOM    319  CG  LEU    20      19.230  57.800  46.940  1.00  0.00           C  
ATOM    320  HG  LEU    20      19.050  57.060  46.130  1.00  0.00           H  
ATOM    321  CD1 LEU    20      19.990  58.880  46.120  1.00  0.00           C  
ATOM    322 HD11 LEU    20      20.220  59.760  46.760  1.00  0.00           H  
ATOM    323 HD12 LEU    20      19.400  59.170  45.230  1.00  0.00           H  
ATOM    324 HD13 LEU    20      20.980  58.530  45.780  1.00  0.00           H  
ATOM    325  CD2 LEU    20      20.110  57.240  48.110  1.00  0.00           C  
ATOM    326 HD21 LEU    20      20.370  58.100  48.770  1.00  0.00           H  
ATOM    327 HD22 LEU    20      20.970  56.780  47.600  1.00  0.00           H  
ATOM    328 HD23 LEU    20      19.650  56.460  48.760  1.00  0.00           H  
ATOM    329  C   LEU    20      15.950  57.960  48.990  1.00  0.00           C  
ATOM    330  O   LEU    20      15.890  57.720  50.160  1.00  0.00           O  
ATOM    331  N   ILE    21      15.180  58.890  48.410  1.00  0.00           N  
ATOM    332  HN  ILE    21      15.520  59.420  47.640  1.00  0.00           H  
ATOM    333  CA  ILE    21      14.010  59.450  49.120  1.00  0.00           C  
ATOM    334  HA  ILE    21      14.380  59.750  50.090  1.00  0.00           H  
ATOM    335  CB  ILE    21      13.400  60.790  48.490  1.00  0.00           C  
ATOM    336  HB  ILE    21      13.080  60.650  47.430  1.00  0.00           H  
ATOM    337  CG2 ILE    21      12.270  61.240  49.420  1.00  0.00           C  
ATOM    338 HG21 ILE    21      12.740  61.370  50.420  1.00  0.00           H  
ATOM    339 HG22 ILE    21      11.420  60.530  49.500  1.00  0.00           H  
ATOM    340 HG23 ILE    21      11.890  62.240  49.120  1.00  0.00           H  
ATOM    341  CG1 ILE    21      14.510  61.880  48.410  1.00  0.00           C  
ATOM    342 HG11 ILE    21      13.860  62.780  48.360  1.00  0.00           H  
ATOM    343 HG12 ILE    21      15.110  61.760  47.480  1.00  0.00           H  
ATOM    344  CD  ILE    21      15.560  62.000  49.550  1.00  0.00           C  
ATOM    345  HD1 ILE    21      15.200  61.610  50.530  1.00  0.00           H  
ATOM    346  HD2 ILE    21      15.780  63.070  49.760  1.00  0.00           H  
ATOM    347  HD3 ILE    21      16.450  61.420  49.230  1.00  0.00           H  
ATOM    348  C   ILE    21      12.940  58.410  49.550  1.00  0.00           C  
ATOM    349  O   ILE    21      12.480  58.250  50.660  1.00  0.00           O  
ATOM    350  N   VAL    22      12.690  57.450  48.660  1.00  0.00           N  
ATOM    351  HN  VAL    22      12.950  57.600  47.710  1.00  0.00           H  
ATOM    352  CA  VAL    22      11.680  56.410  48.920  1.00  0.00           C  
ATOM    353  HA  VAL    22      10.800  56.830  49.380  1.00  0.00           H  
ATOM    354  CB  VAL    22      11.120  55.810  47.660  1.00  0.00           C  
ATOM    355  HB  VAL    22      11.980  55.500  47.020  1.00  0.00           H  
ATOM    356  CG1 VAL    22      10.460  54.380  47.810  1.00  0.00           C  
ATOM    357 HG11 VAL    22       9.820  54.400  48.720  1.00  0.00           H  
ATOM    358 HG12 VAL    22      11.230  53.640  48.120  1.00  0.00           H  
ATOM    359 HG13 VAL    22       9.980  54.050  46.870  1.00  0.00           H  
ATOM    360  CG2 VAL    22      10.160  56.820  46.960  1.00  0.00           C  
ATOM    361 HG21 VAL    22       9.780  56.300  46.060  1.00  0.00           H  
ATOM    362 HG22 VAL    22      10.680  57.770  46.710  1.00  0.00           H  
ATOM    363 HG23 VAL    22       9.210  57.060  47.490  1.00  0.00           H  
ATOM    364  C   VAL    22      12.240  55.330  49.840  1.00  0.00           C  
ATOM    365  O   VAL    22      11.630  54.900  50.830  1.00  0.00           O  
ATOM    366  N   THR    23      13.550  54.990  49.750  1.00  0.00           N  
ATOM    367  HN  THR    23      14.150  55.460  49.110  1.00  0.00           H  
ATOM    368  CA  THR    23      14.180  53.960  50.600  1.00  0.00           C  
ATOM    369  HA  THR    23      13.530  53.100  50.550  1.00  0.00           H  
ATOM    370  CB  THR    23      15.610  53.510  50.170  1.00  0.00           C  
ATOM    371  HB  THR    23      16.320  54.320  49.890  1.00  0.00           H  
ATOM    372  OG1 THR    23      15.440  52.790  48.970  1.00  0.00           O  
ATOM    373  HG1 THR    23      15.410  53.440  48.260  1.00  0.00           H  
ATOM    374  CG2 THR    23      16.220  52.540  51.200  1.00  0.00           C  
ATOM    375 HG21 THR    23      17.100  52.030  50.770  1.00  0.00           H  
ATOM    376 HG22 THR    23      15.510  51.700  51.330  1.00  0.00           H  
ATOM    377 HG23 THR    23      16.480  53.110  52.110  1.00  0.00           H  
ATOM    378  C   THR    23      14.260  54.420  52.060  1.00  0.00           C  
ATOM    379  O   THR    23      13.940  53.720  53.020  1.00  0.00           O  
ATOM    380  N   TYR    24      14.720  55.720  52.240  1.00  0.00           N  
ATOM    381  HN  TYR    24      15.130  56.170  51.450  1.00  0.00           H  
ATOM    382  CA  TYR    24      14.690  56.370  53.490  1.00  0.00           C  
ATOM    383  HA  TYR    24      15.140  55.650  54.160  1.00  0.00           H  
ATOM    384  CB  TYR    24      15.690  57.590  53.590  1.00  0.00           C  
ATOM    385  HB1 TYR    24      15.480  58.210  54.490  1.00  0.00           H  
ATOM    386  HB2 TYR    24      15.640  58.200  52.660  1.00  0.00           H  
ATOM    387  CG  TYR    24      17.050  56.990  53.590  1.00  0.00           C  
ATOM    388  CD1 TYR    24      17.980  57.340  52.580  1.00  0.00           C  
ATOM    389  HD1 TYR    24      17.690  58.220  52.010  1.00  0.00           H  
ATOM    390  CE1 TYR    24      19.310  56.740  52.440  1.00  0.00           C  
ATOM    391  HE1 TYR    24      20.040  57.110  51.750  1.00  0.00           H  
ATOM    392  CZ  TYR    24      19.530  55.620  53.250  1.00  0.00           C  
ATOM    393  OH  TYR    24      20.860  55.140  53.180  1.00  0.00           O  
ATOM    394  HH  TYR    24      21.090  54.700  54.000  1.00  0.00           H  
ATOM    395  CD2 TYR    24      17.490  56.020  54.460  1.00  0.00           C  
ATOM    396  HD2 TYR    24      16.750  55.680  55.170  1.00  0.00           H  
ATOM    397  CE2 TYR    24      18.680  55.310  54.260  1.00  0.00           C  
ATOM    398  HE2 TYR    24      18.940  54.500  54.920  1.00  0.00           H  
ATOM    399  C   TYR    24      13.310  56.690  54.100  1.00  0.00           C  
ATOM    400  O   TYR    24      13.150  56.520  55.320  1.00  0.00           O  
ATOM    401  N   CYS    25      12.340  57.000  53.290  1.00  0.00           N  
ATOM    402  HN  CYS    25      12.420  57.020  52.290  1.00  0.00           H  
ATOM    403  CA  CYS    25      10.960  57.130  53.850  1.00  0.00           C  
ATOM    404  HA  CYS    25      11.040  57.710  54.760  1.00  0.00           H  
ATOM    405  CB  CYS    25       9.940  57.630  52.750  1.00  0.00           C  
ATOM    406  HB1 CYS    25       8.890  57.500  53.080  1.00  0.00           H  
ATOM    407  HB2 CYS    25      10.060  57.070  51.800  1.00  0.00           H  
ATOM    408  SG  CYS    25      10.200  59.310  52.230  1.00  0.00           S  
ATOM    409  HG1 CYS    25      11.290  58.980  51.570  1.00  0.00           H  
ATOM    410  C   CYS    25      10.410  55.760  54.340  1.00  0.00           C  
ATOM    411  O   CYS    25       9.840  55.680  55.380  1.00  0.00           O  
ATOM    412  N   ILE    26      10.660  54.670  53.610  1.00  0.00           N  
ATOM    413  HN  ILE    26      11.180  54.660  52.760  1.00  0.00           H  
ATOM    414  CA  ILE    26      10.340  53.290  54.160  1.00  0.00           C  
ATOM    415  HA  ILE    26       9.300  53.280  54.430  1.00  0.00           H  
ATOM    416  CB  ILE    26      10.510  52.110  53.160  1.00  0.00           C  
ATOM    417  HB  ILE    26      11.580  52.070  52.870  1.00  0.00           H  
ATOM    418  CG2 ILE    26      10.120  50.740  53.810  1.00  0.00           C  
ATOM    419 HG21 ILE    26      10.820  50.450  54.620  1.00  0.00           H  
ATOM    420 HG22 ILE    26       9.990  49.890  53.110  1.00  0.00           H  
ATOM    421 HG23 ILE    26       9.130  50.920  54.280  1.00  0.00           H  
ATOM    422  CG1 ILE    26       9.750  52.330  51.830  1.00  0.00           C  
ATOM    423 HG11 ILE    26       9.720  53.400  51.520  1.00  0.00           H  
ATOM    424 HG12 ILE    26       8.710  52.000  52.050  1.00  0.00           H  
ATOM    425  CD  ILE    26      10.380  51.510  50.680  1.00  0.00           C  
ATOM    426  HD1 ILE    26       9.670  51.430  49.840  1.00  0.00           H  
ATOM    427  HD2 ILE    26      10.700  50.460  50.870  1.00  0.00           H  
ATOM    428  HD3 ILE    26      11.320  52.020  50.370  1.00  0.00           H  
ATOM    429  C   ILE    26      11.100  52.920  55.390  1.00  0.00           C  
ATOM    430  O   ILE    26      10.550  52.300  56.350  1.00  0.00           O  
ATOM    431  N   ASN    27      12.430  53.160  55.400  1.00  0.00           N  
ATOM    432  HN  ASN    27      12.870  53.430  54.550  1.00  0.00           H  
ATOM    433  CA  ASN    27      13.290  52.950  56.530  1.00  0.00           C  
ATOM    434  HA  ASN    27      13.190  51.920  56.870  1.00  0.00           H  
ATOM    435  CB  ASN    27      14.780  53.180  56.100  1.00  0.00           C  
ATOM    436  HB1 ASN    27      15.080  54.230  55.920  1.00  0.00           H  
ATOM    437  HB2 ASN    27      14.790  52.800  55.060  1.00  0.00           H  
ATOM    438  CG  ASN    27      15.740  52.440  56.950  1.00  0.00           C  
ATOM    439  OD1 ASN    27      15.370  51.460  57.600  1.00  0.00           O  
ATOM    440  ND2 ASN    27      17.000  52.880  56.990  1.00  0.00           N  
ATOM    441 HD21 ASN    27      17.510  52.400  57.710  1.00  0.00           H  
ATOM    442 HD22 ASN    27      17.150  53.820  56.690  1.00  0.00           H  
ATOM    443  C   ASN    27      13.050  53.660  57.820  1.00  0.00           C  
ATOM    444  O   ASN    27      13.300  53.160  58.930  1.00  0.00           O  
ATOM    445  N   ALA    28      12.660  55.010  57.760  1.00  0.00           N  
ATOM    446  HN  ALA    28      12.630  55.400  56.840  1.00  0.00           H  
ATOM    447  CA  ALA    28      12.760  55.940  58.840  1.00  0.00           C  
ATOM    448  HA  ALA    28      13.770  56.310  58.980  1.00  0.00           H  
ATOM    449  CB  ALA    28      11.960  57.200  58.440  1.00  0.00           C  
ATOM    450  HB1 ALA    28      12.150  57.910  59.270  1.00  0.00           H  
ATOM    451  HB2 ALA    28      10.860  57.040  58.320  1.00  0.00           H  
ATOM    452  HB3 ALA    28      12.360  57.620  57.490  1.00  0.00           H  
ATOM    453  C   ALA    28      12.280  55.470  60.210  1.00  0.00           C  
ATOM    454  O   ALA    28      12.910  55.370  61.250  1.00  0.00           O  
ATOM    455  N   LYS    29      11.050  55.110  60.280  1.00  0.00           N  
ATOM    456  HN  LYS    29      10.480  55.220  59.480  1.00  0.00           H  
ATOM    457  CA  LYS    29      10.340  54.760  61.540  1.00  0.00           C  
ATOM    458  HA  LYS    29      11.120  54.730  62.280  1.00  0.00           H  
ATOM    459  CB  LYS    29       9.250  55.800  61.670  1.00  0.00           C  
ATOM    460  HB1 LYS    29       8.570  55.530  62.520  1.00  0.00           H  
ATOM    461  HB2 LYS    29       8.670  55.800  60.730  1.00  0.00           H  
ATOM    462  CG  LYS    29       9.580  57.270  61.890  1.00  0.00           C  
ATOM    463  HG1 LYS    29       8.780  57.910  61.470  1.00  0.00           H  
ATOM    464  HG2 LYS    29      10.510  57.560  61.350  1.00  0.00           H  
ATOM    465  CD  LYS    29       9.710  57.630  63.380  1.00  0.00           C  
ATOM    466  HD1 LYS    29      10.450  56.940  63.840  1.00  0.00           H  
ATOM    467  HD2 LYS    29       8.810  57.350  63.970  1.00  0.00           H  
ATOM    468  CE  LYS    29      10.150  59.090  63.690  1.00  0.00           C  
ATOM    469  HE1 LYS    29       9.990  59.210  64.790  1.00  0.00           H  
ATOM    470  HE2 LYS    29       9.580  59.900  63.180  1.00  0.00           H  
ATOM    471  NZ  LYS    29      11.540  59.220  63.230  1.00  0.00           N  
ATOM    472  HZ1 LYS    29      11.420  59.450  62.220  1.00  0.00           H  
ATOM    473  HZ2 LYS    29      12.010  58.300  63.220  1.00  0.00           H  
ATOM    474  HZ3 LYS    29      12.120  59.980  63.650  1.00  0.00           H  
ATOM    475  C   LYS    29       9.820  53.300  61.600  1.00  0.00           C  
ATOM    476  O   LYS    29       8.890  53.060  62.400  1.00  0.00           O  
ATOM    477  N   ALA    30      10.380  52.340  60.840  1.00  0.00           N  
ATOM    478  HN  ALA    30      11.160  52.600  60.270  1.00  0.00           H  
ATOM    479  CA  ALA    30      10.020  50.960  60.860  1.00  0.00           C  
ATOM    480  HA  ALA    30       9.370  50.740  61.690  1.00  0.00           H  
ATOM    481  CB  ALA    30       9.170  50.730  59.540  1.00  0.00           C  
ATOM    482  HB1 ALA    30       8.990  49.650  59.410  1.00  0.00           H  
ATOM    483  HB2 ALA    30       9.670  51.190  58.660  1.00  0.00           H  
ATOM    484  HB3 ALA    30       8.190  51.250  59.630  1.00  0.00           H  
ATOM    485  C   ALA    30      11.230  50.010  60.940  1.00  0.00           C  
ATOM    486  O   ALA    30      12.330  50.380  60.710  1.00  0.00           O  
ATOM    487  N   ASP    31      10.920  48.700  61.210  1.00  0.00           N  
ATOM    488  HN  ASP    31       9.960  48.470  61.360  1.00  0.00           H  
ATOM    489  CA  ASP    31      11.870  47.620  61.550  1.00  0.00           C  
ATOM    490  HA  ASP    31      12.860  47.990  61.760  1.00  0.00           H  
ATOM    491  CB  ASP    31      11.180  46.800  62.700  1.00  0.00           C  
ATOM    492  HB1 ASP    31      11.760  45.880  62.890  1.00  0.00           H  
ATOM    493  HB2 ASP    31      10.110  46.540  62.530  1.00  0.00           H  
ATOM    494  CG  ASP    31      11.140  47.530  64.060  1.00  0.00           C  
ATOM    495  OD1 ASP    31      10.790  46.790  65.060  1.00  0.00           O  
ATOM    496  OD2 ASP    31      11.520  48.710  64.150  1.00  0.00           O  
ATOM    497  C   ASP    31      11.960  46.710  60.270  1.00  0.00           C  
ATOM    498  O   ASP    31      12.720  45.750  60.050  1.00  0.00           O  
ATOM    499  N   VAL    32      11.190  47.120  59.250  1.00  0.00           N  
ATOM    500  HN  VAL    32      10.640  47.950  59.340  1.00  0.00           H  
ATOM    501  CA  VAL    32      11.050  46.420  57.980  1.00  0.00           C  
ATOM    502  HA  VAL    32      10.870  45.390  58.240  1.00  0.00           H  
ATOM    503  CB  VAL    32       9.890  47.010  57.220  1.00  0.00           C  
ATOM    504  HB  VAL    32       9.100  46.900  57.990  1.00  0.00           H  
ATOM    505  CG1 VAL    32      10.040  48.490  56.990  1.00  0.00           C  
ATOM    506 HG11 VAL    32      10.660  48.690  56.090  1.00  0.00           H  
ATOM    507 HG12 VAL    32      10.540  48.970  57.860  1.00  0.00           H  
ATOM    508 HG13 VAL    32       9.060  48.990  56.840  1.00  0.00           H  
ATOM    509  CG2 VAL    32       9.610  46.300  55.900  1.00  0.00           C  
ATOM    510 HG21 VAL    32      10.260  46.530  55.030  1.00  0.00           H  
ATOM    511 HG22 VAL    32       8.650  46.740  55.560  1.00  0.00           H  
ATOM    512 HG23 VAL    32       9.430  45.210  56.050  1.00  0.00           H  
ATOM    513  C   VAL    32      12.280  46.260  57.060  1.00  0.00           C  
ATOM    514  O   VAL    32      12.420  45.200  56.400  1.00  0.00           O  
ATOM    515  N   LEU    33      13.180  47.230  56.900  1.00  0.00           N  
ATOM    516  HN  LEU    33      13.160  48.070  57.440  1.00  0.00           H  
ATOM    517  CA  LEU    33      14.390  47.110  56.120  1.00  0.00           C  
ATOM    518  HA  LEU    33      14.250  46.340  55.380  1.00  0.00           H  
ATOM    519  CB  LEU    33      14.780  48.410  55.430  1.00  0.00           C  
ATOM    520  HB1 LEU    33      15.650  48.200  54.770  1.00  0.00           H  
ATOM    521  HB2 LEU    33      15.110  49.120  56.220  1.00  0.00           H  
ATOM    522  CG  LEU    33      13.760  49.160  54.490  1.00  0.00           C  
ATOM    523  HG  LEU    33      13.080  49.700  55.190  1.00  0.00           H  
ATOM    524  CD1 LEU    33      14.360  50.220  53.640  1.00  0.00           C  
ATOM    525 HD11 LEU    33      13.590  50.810  53.100  1.00  0.00           H  
ATOM    526 HD12 LEU    33      15.210  49.920  52.990  1.00  0.00           H  
ATOM    527 HD13 LEU    33      14.880  50.990  54.250  1.00  0.00           H  
ATOM    528  CD2 LEU    33      12.890  48.250  53.620  1.00  0.00           C  
ATOM    529 HD21 LEU    33      13.530  47.590  52.990  1.00  0.00           H  
ATOM    530 HD22 LEU    33      12.260  48.930  53.000  1.00  0.00           H  
ATOM    531 HD23 LEU    33      12.260  47.630  54.300  1.00  0.00           H  
ATOM    532  C   LEU    33      15.560  46.590  57.050  1.00  0.00           C  
ATOM    533  O   LEU    33      16.350  45.770  56.640  1.00  0.00           O  
ATOM    534  N   PHE    34      15.660  47.000  58.340  1.00  0.00           N  
ATOM    535  HN  PHE    34      14.990  47.670  58.670  1.00  0.00           H  
ATOM    536  CA  PHE    34      16.760  46.580  59.260  1.00  0.00           C  
ATOM    537  HA  PHE    34      17.160  45.620  58.950  1.00  0.00           H  
ATOM    538  CB  PHE    34      17.930  47.510  59.270  1.00  0.00           C  
ATOM    539  HB1 PHE    34      17.630  48.570  59.440  1.00  0.00           H  
ATOM    540  HB2 PHE    34      18.370  47.560  58.250  1.00  0.00           H  
ATOM    541  CG  PHE    34      19.130  47.160  60.100  1.00  0.00           C  
ATOM    542  CD1 PHE    34      19.260  47.830  61.320  1.00  0.00           C  
ATOM    543  HD1 PHE    34      18.510  48.530  61.670  1.00  0.00           H  
ATOM    544  CE1 PHE    34      20.360  47.670  62.150  1.00  0.00           C  
ATOM    545  HE1 PHE    34      20.360  48.190  63.100  1.00  0.00           H  
ATOM    546  CZ  PHE    34      21.400  46.810  61.730  1.00  0.00           C  
ATOM    547  HZ  PHE    34      22.160  46.460  62.410  1.00  0.00           H  
ATOM    548  CD2 PHE    34      20.130  46.240  59.720  1.00  0.00           C  
ATOM    549  HD2 PHE    34      20.030  45.640  58.820  1.00  0.00           H  
ATOM    550  CE2 PHE    34      21.230  46.040  60.520  1.00  0.00           C  
ATOM    551  HE2 PHE    34      21.880  45.230  60.240  1.00  0.00           H  
ATOM    552  C   PHE    34      16.320  46.420  60.720  1.00  0.00           C  
ATOM    553  O   PHE    34      15.490  47.240  61.060  1.00  0.00           O  
ATOM    554  N   ILE    35      16.790  45.400  61.490  1.00  0.00           N  
ATOM    555  HN  ILE    35      17.440  44.730  61.140  1.00  0.00           H  
ATOM    556  CA  ILE    35      16.420  45.140  62.890  1.00  0.00           C  
ATOM    557  HA  ILE    35      15.670  45.880  63.120  1.00  0.00           H  
ATOM    558  CB  ILE    35      15.910  43.680  63.160  1.00  0.00           C  
ATOM    559  HB  ILE    35      16.620  42.890  62.820  1.00  0.00           H  
ATOM    560  CG2 ILE    35      15.700  43.370  64.650  1.00  0.00           C  
ATOM    561 HG21 ILE    35      15.010  44.140  65.080  1.00  0.00           H  
ATOM    562 HG22 ILE    35      16.640  43.230  65.220  1.00  0.00           H  
ATOM    563 HG23 ILE    35      15.220  42.390  64.870  1.00  0.00           H  
ATOM    564  CG1 ILE    35      14.580  43.450  62.380  1.00  0.00           C  
ATOM    565 HG11 ILE    35      14.820  43.500  61.300  1.00  0.00           H  
ATOM    566 HG12 ILE    35      13.980  44.350  62.610  1.00  0.00           H  
ATOM    567  CD  ILE    35      13.760  42.200  62.590  1.00  0.00           C  
ATOM    568  HD1 ILE    35      14.460  41.450  63.010  1.00  0.00           H  
ATOM    569  HD2 ILE    35      13.440  41.760  61.620  1.00  0.00           H  
ATOM    570  HD3 ILE    35      12.920  42.280  63.320  1.00  0.00           H  
ATOM    571  C   ILE    35      17.690  45.360  63.770  1.00  0.00           C  
ATOM    572  O   ILE    35      18.700  44.780  63.300  1.00  0.00           O  
ATOM    573  N   ALA    36      17.740  46.200  64.790  1.00  0.00           N  
ATOM    574  HN  ALA    36      16.910  46.720  64.990  1.00  0.00           H  
ATOM    575  CA  ALA    36      18.930  46.550  65.450  1.00  0.00           C  
ATOM    576  HA  ALA    36      19.680  46.980  64.800  1.00  0.00           H  
ATOM    577  CB  ALA    36      18.690  47.710  66.430  1.00  0.00           C  
ATOM    578  HB1 ALA    36      19.640  48.060  66.880  1.00  0.00           H  
ATOM    579  HB2 ALA    36      18.030  47.470  67.290  1.00  0.00           H  
ATOM    580  HB3 ALA    36      18.140  48.520  65.900  1.00  0.00           H  
ATOM    581  C   ALA    36      19.720  45.360  66.100  1.00  0.00           C  
ATOM    582  O   ALA    36      19.150  44.270  66.250  1.00  0.00           O  
ATOM    583  NT  ALA    36      21.070  45.460  66.360  1.00  0.00           N  
ATOM    584  HNT ALA    36      21.570  46.280  66.090  1.00  0.00           H  
ATOM    585  CAT ALA    36      21.820  44.510  67.160  1.00  0.00           C  
ATOM    586  HT1 ALA    36      21.570  44.620  68.240  1.00  0.00           H  
ATOM    587  HT2 ALA    36      22.840  44.950  67.160  1.00  0.00           H  
ATOM    588  HT3 ALA    36      21.720  43.540  66.630  1.00  0.00           H  
TER     589      ALA    36 
ATOM    589  CAY LEU    37      31.840  35.850  70.040  1.00  0.00           C  
ATOM    590  HY1 LEU    37      31.060  35.650  69.280  1.00  0.00           H  
ATOM    591  HY2 LEU    37      31.270  35.910  71.000  1.00  0.00           H  
ATOM    592  HY3 LEU    37      32.520  34.970  70.070  1.00  0.00           H  
ATOM    593  CY  LEU    37      32.520  37.060  69.630  1.00  0.00           C  
ATOM    594  OY  LEU    37      32.530  37.350  68.400  1.00  0.00           O  
ATOM    595  N   LEU    37      33.230  37.760  70.550  1.00  0.00           N  
ATOM    596  HN  LEU    37      33.160  37.490  71.510  1.00  0.00           H  
ATOM    597  CA  LEU    37      33.990  39.020  70.190  1.00  0.00           C  
ATOM    598  HA  LEU    37      33.290  39.530  69.540  1.00  0.00           H  
ATOM    599  CB  LEU    37      34.240  39.830  71.440  1.00  0.00           C  
ATOM    600  HB1 LEU    37      34.920  40.670  71.190  1.00  0.00           H  
ATOM    601  HB2 LEU    37      34.790  39.110  72.090  1.00  0.00           H  
ATOM    602  CG  LEU    37      32.970  40.380  72.220  1.00  0.00           C  
ATOM    603  HG  LEU    37      32.280  39.520  72.390  1.00  0.00           H  
ATOM    604  CD1 LEU    37      33.420  40.900  73.630  1.00  0.00           C  
ATOM    605 HD11 LEU    37      33.930  40.330  74.430  1.00  0.00           H  
ATOM    606 HD12 LEU    37      32.560  41.430  74.090  1.00  0.00           H  
ATOM    607 HD13 LEU    37      34.160  41.700  73.390  1.00  0.00           H  
ATOM    608  CD2 LEU    37      32.220  41.530  71.430  1.00  0.00           C  
ATOM    609 HD21 LEU    37      31.200  41.790  71.790  1.00  0.00           H  
ATOM    610 HD22 LEU    37      32.060  41.110  70.410  1.00  0.00           H  
ATOM    611 HD23 LEU    37      32.780  42.480  71.470  1.00  0.00           H  
ATOM    612  C   LEU    37      35.220  38.810  69.310  1.00  0.00           C  
ATOM    613  O   LEU    37      35.690  39.770  68.710  1.00  0.00           O  
ATOM    614  N   THR    38      35.800  37.580  69.180  1.00  0.00           N  
ATOM    615  HN  THR    38      35.410  36.820  69.700  1.00  0.00           H  
ATOM    616  CA  THR    38      36.950  37.180  68.350  1.00  0.00           C  
ATOM    617  HA  THR    38      37.620  38.020  68.410  1.00  0.00           H  
ATOM    618  CB  THR    38      37.660  35.810  68.700  1.00  0.00           C  
ATOM    619  HB  THR    38      36.950  34.960  68.630  1.00  0.00           H  
ATOM    620  OG1 THR    38      38.190  35.850  70.000  1.00  0.00           O  
ATOM    621  HG1 THR    38      37.430  35.650  70.560  1.00  0.00           H  
ATOM    622  CG2 THR    38      38.870  35.430  67.730  1.00  0.00           C  
ATOM    623 HG21 THR    38      38.520  35.280  66.690  1.00  0.00           H  
ATOM    624 HG22 THR    38      39.440  34.540  68.060  1.00  0.00           H  
ATOM    625 HG23 THR    38      39.590  36.260  67.570  1.00  0.00           H  
ATOM    626  C   THR    38      36.570  37.300  66.950  1.00  0.00           C  
ATOM    627  O   THR    38      37.350  37.820  66.150  1.00  0.00           O  
ATOM    628  N   LEU    39      35.320  36.850  66.570  1.00  0.00           N  
ATOM    629  HN  LEU    39      34.760  36.380  67.240  1.00  0.00           H  
ATOM    630  CA  LEU    39      34.800  36.840  65.190  1.00  0.00           C  
ATOM    631  HA  LEU    39      35.470  36.200  64.620  1.00  0.00           H  
ATOM    632  CB  LEU    39      33.420  36.180  65.220  1.00  0.00           C  
ATOM    633  HB1 LEU    39      32.670  36.720  65.830  1.00  0.00           H  
ATOM    634  HB2 LEU    39      33.390  35.120  65.580  1.00  0.00           H  
ATOM    635  CG  LEU    39      32.870  35.920  63.770  1.00  0.00           C  
ATOM    636  HG  LEU    39      32.660  36.920  63.320  1.00  0.00           H  
ATOM    637  CD1 LEU    39      33.820  35.140  62.840  1.00  0.00           C  
ATOM    638 HD11 LEU    39      34.740  35.730  62.640  1.00  0.00           H  
ATOM    639 HD12 LEU    39      33.230  35.100  61.900  1.00  0.00           H  
ATOM    640 HD13 LEU    39      34.080  34.130  63.230  1.00  0.00           H  
ATOM    641  CD2 LEU    39      31.550  35.240  63.850  1.00  0.00           C  
ATOM    642 HD21 LEU    39      31.700  34.170  64.130  1.00  0.00           H  
ATOM    643 HD22 LEU    39      31.080  35.160  62.850  1.00  0.00           H  
ATOM    644 HD23 LEU    39      30.830  35.710  64.560  1.00  0.00           H  
ATOM    645  C   LEU    39      34.690  38.190  64.600  1.00  0.00           C  
ATOM    646  O   LEU    39      35.130  38.390  63.510  1.00  0.00           O  
ATOM    647  N   LYS    40      34.170  39.130  65.340  1.00  0.00           N  
ATOM    648  HN  LYS    40      33.930  38.860  66.270  1.00  0.00           H  
ATOM    649  CA  LYS    40      34.060  40.560  64.990  1.00  0.00           C  
ATOM    650  HA  LYS    40      33.650  40.710  64.000  1.00  0.00           H  
ATOM    651  CB  LYS    40      33.310  41.320  66.150  1.00  0.00           C  
ATOM    652  HB1 LYS    40      33.210  42.350  65.740  1.00  0.00           H  
ATOM    653  HB2 LYS    40      33.880  41.310  67.100  1.00  0.00           H  
ATOM    654  CG  LYS    40      32.030  40.540  66.440  1.00  0.00           C  
ATOM    655  HG1 LYS    40      32.270  39.630  67.020  1.00  0.00           H  
ATOM    656  HG2 LYS    40      31.530  40.130  65.530  1.00  0.00           H  
ATOM    657  CD  LYS    40      31.040  41.280  67.360  1.00  0.00           C  
ATOM    658  HD1 LYS    40      31.530  41.800  68.210  1.00  0.00           H  
ATOM    659  HD2 LYS    40      30.290  40.640  67.870  1.00  0.00           H  
ATOM    660  CE  LYS    40      30.160  42.280  66.680  1.00  0.00           C  
ATOM    661  HE1 LYS    40      29.120  42.210  67.070  1.00  0.00           H  
ATOM    662  HE2 LYS    40      29.980  42.110  65.600  1.00  0.00           H  
ATOM    663  NZ  LYS    40      30.640  43.690  66.770  1.00  0.00           N  
ATOM    664  HZ1 LYS    40      30.370  44.220  65.910  1.00  0.00           H  
ATOM    665  HZ2 LYS    40      31.670  43.720  66.760  1.00  0.00           H  
ATOM    666  HZ3 LYS    40      30.290  44.110  67.650  1.00  0.00           H  
ATOM    667  C   LYS    40      35.450  41.220  64.770  1.00  0.00           C  
ATOM    668  O   LYS    40      35.830  41.930  63.820  1.00  0.00           O  
ATOM    669  N   TYR    41      36.370  41.040  65.800  1.00  0.00           N  
ATOM    670  HN  TYR    41      36.230  40.620  66.700  1.00  0.00           H  
ATOM    671  CA  TYR    41      37.710  41.510  65.650  1.00  0.00           C  
ATOM    672  HA  TYR    41      37.760  42.590  65.560  1.00  0.00           H  
ATOM    673  CB  TYR    41      38.450  41.010  67.010  1.00  0.00           C  
ATOM    674  HB1 TYR    41      38.450  39.900  66.990  1.00  0.00           H  
ATOM    675  HB2 TYR    41      37.780  41.260  67.860  1.00  0.00           H  
ATOM    676  CG  TYR    41      39.880  41.480  67.330  1.00  0.00           C  
ATOM    677  CD1 TYR    41      40.610  40.700  68.230  1.00  0.00           C  
ATOM    678  HD1 TYR    41      40.120  39.780  68.520  1.00  0.00           H  
ATOM    679  CE1 TYR    41      42.010  41.000  68.410  1.00  0.00           C  
ATOM    680  HE1 TYR    41      42.590  40.360  69.050  1.00  0.00           H  
ATOM    681  CZ  TYR    41      42.590  42.170  67.850  1.00  0.00           C  
ATOM    682  OH  TYR    41      43.930  42.520  68.180  1.00  0.00           O  
ATOM    683  HH  TYR    41      44.180  41.910  68.880  1.00  0.00           H  
ATOM    684  CD2 TYR    41      40.430  42.570  66.630  1.00  0.00           C  
ATOM    685  HD2 TYR    41      39.890  43.180  65.920  1.00  0.00           H  
ATOM    686  CE2 TYR    41      41.830  42.920  66.950  1.00  0.00           C  
ATOM    687  HE2 TYR    41      42.260  43.800  66.480  1.00  0.00           H  
ATOM    688  C   TYR    41      38.480  40.810  64.510  1.00  0.00           C  
ATOM    689  O   TYR    41      39.260  41.440  63.850  1.00  0.00           O  
ATOM    690  N   GLY    42      38.240  39.550  64.240  1.00  0.00           N  
ATOM    691  HN  GLY    42      37.740  38.980  64.890  1.00  0.00           H  
ATOM    692  CA  GLY    42      38.720  38.840  63.130  1.00  0.00           C  
ATOM    693  HA1 GLY    42      38.450  37.790  63.080  1.00  0.00           H  
ATOM    694  HA2 GLY    42      39.790  38.910  63.120  1.00  0.00           H  
ATOM    695  C   GLY    42      38.300  39.370  61.750  1.00  0.00           C  
ATOM    696  O   GLY    42      39.120  39.670  60.880  1.00  0.00           O  
ATOM    697  N   ALA    43      37.000  39.640  61.610  1.00  0.00           N  
ATOM    698  HN  ALA    43      36.320  39.280  62.240  1.00  0.00           H  
ATOM    699  CA  ALA    43      36.370  40.260  60.430  1.00  0.00           C  
ATOM    700  HA  ALA    43      36.630  39.730  59.530  1.00  0.00           H  
ATOM    701  CB  ALA    43      34.780  40.220  60.600  1.00  0.00           C  
ATOM    702  HB1 ALA    43      34.220  40.680  59.750  1.00  0.00           H  
ATOM    703  HB2 ALA    43      34.590  40.840  61.500  1.00  0.00           H  
ATOM    704  HB3 ALA    43      34.410  39.180  60.750  1.00  0.00           H  
ATOM    705  C   ALA    43      36.800  41.730  60.340  1.00  0.00           C  
ATOM    706  O   ALA    43      36.980  42.230  59.270  1.00  0.00           O  
ATOM    707  N   LYS    44      37.060  42.420  61.430  1.00  0.00           N  
ATOM    708  HN  LYS    44      36.650  42.100  62.280  1.00  0.00           H  
ATOM    709  CA  LYS    44      37.860  43.680  61.510  1.00  0.00           C  
ATOM    710  HA  LYS    44      37.280  44.370  60.910  1.00  0.00           H  
ATOM    711  CB  LYS    44      37.870  44.300  62.960  1.00  0.00           C  
ATOM    712  HB1 LYS    44      37.910  43.450  63.670  1.00  0.00           H  
ATOM    713  HB2 LYS    44      36.830  44.650  63.110  1.00  0.00           H  
ATOM    714  CG  LYS    44      38.940  45.350  63.290  1.00  0.00           C  
ATOM    715  HG1 LYS    44      39.930  45.010  62.940  1.00  0.00           H  
ATOM    716  HG2 LYS    44      39.030  45.440  64.400  1.00  0.00           H  
ATOM    717  CD  LYS    44      38.600  46.770  62.720  1.00  0.00           C  
ATOM    718  HD1 LYS    44      38.220  46.620  61.690  1.00  0.00           H  
ATOM    719  HD2 LYS    44      39.500  47.410  62.720  1.00  0.00           H  
ATOM    720  CE  LYS    44      37.510  47.510  63.330  1.00  0.00           C  
ATOM    721  HE1 LYS    44      36.570  46.920  63.450  1.00  0.00           H  
ATOM    722  HE2 LYS    44      37.230  48.360  62.660  1.00  0.00           H  
ATOM    723  NZ  LYS    44      37.820  47.980  64.740  1.00  0.00           N  
ATOM    724  HZ1 LYS    44      37.790  47.200  65.430  1.00  0.00           H  
ATOM    725  HZ2 LYS    44      37.040  48.590  65.040  1.00  0.00           H  
ATOM    726  HZ3 LYS    44      38.700  48.540  64.830  1.00  0.00           H  
ATOM    727  C   LYS    44      39.240  43.660  60.900  1.00  0.00           C  
ATOM    728  O   LYS    44      39.670  44.570  60.170  1.00  0.00           O  
ATOM    729  N   HSD    45      40.060  42.680  61.140  1.00  0.00           N  
ATOM    730  HN  HSD    45      39.770  41.970  61.780  1.00  0.00           H  
ATOM    731  CA  HSD    45      41.330  42.500  60.460  1.00  0.00           C  
ATOM    732  HA  HSD    45      41.890  43.420  60.460  1.00  0.00           H  
ATOM    733  CB  HSD    45      42.120  41.320  61.010  1.00  0.00           C  
ATOM    734  HB1 HSD    45      42.960  41.120  60.310  1.00  0.00           H  
ATOM    735  HB2 HSD    45      41.420  40.480  61.150  1.00  0.00           H  
ATOM    736  ND1 HSD    45      42.360  41.580  63.540  1.00  0.00           N  
ATOM    737  HD1 HSD    45      41.420  41.410  63.850  1.00  0.00           H  
ATOM    738  CG  HSD    45      42.810  41.680  62.280  1.00  0.00           C  
ATOM    739  CE1 HSD    45      43.410  41.920  64.370  1.00  0.00           C  
ATOM    740  HE1 HSD    45      43.430  41.770  65.450  1.00  0.00           H  
ATOM    741  NE2 HSD    45      44.400  42.310  63.670  1.00  0.00           N  
ATOM    742  CD2 HSD    45      44.040  42.130  62.360  1.00  0.00           C  
ATOM    743  HD2 HSD    45      44.740  42.220  61.540  1.00  0.00           H  
ATOM    744  C   HSD    45      41.120  42.210  58.950  1.00  0.00           C  
ATOM    745  O   HSD    45      41.650  42.950  58.090  1.00  0.00           O  
ATOM    746  N   VAL    46      40.240  41.310  58.570  1.00  0.00           N  
ATOM    747  HN  VAL    46      39.740  40.770  59.240  1.00  0.00           H  
ATOM    748  CA  VAL    46      39.920  40.920  57.170  1.00  0.00           C  
ATOM    749  HA  VAL    46      40.810  40.540  56.690  1.00  0.00           H  
ATOM    750  CB  VAL    46      38.790  39.790  57.030  1.00  0.00           C  
ATOM    751  HB  VAL    46      37.840  40.180  57.470  1.00  0.00           H  
ATOM    752  CG1 VAL    46      38.480  39.480  55.540  1.00  0.00           C  
ATOM    753 HG11 VAL    46      38.040  40.370  55.050  1.00  0.00           H  
ATOM    754 HG12 VAL    46      37.720  38.670  55.500  1.00  0.00           H  
ATOM    755 HG13 VAL    46      39.390  39.070  55.060  1.00  0.00           H  
ATOM    756  CG2 VAL    46      39.230  38.490  57.560  1.00  0.00           C  
ATOM    757 HG21 VAL    46      40.160  38.180  57.050  1.00  0.00           H  
ATOM    758 HG22 VAL    46      38.420  37.740  57.440  1.00  0.00           H  
ATOM    759 HG23 VAL    46      39.460  38.570  58.650  1.00  0.00           H  
ATOM    760  C   VAL    46      39.400  42.060  56.300  1.00  0.00           C  
ATOM    761  O   VAL    46      39.830  42.290  55.170  1.00  0.00           O  
ATOM    762  N   ILE    47      38.420  42.860  56.900  1.00  0.00           N  
ATOM    763  HN  ILE    47      37.990  42.630  57.770  1.00  0.00           H  
ATOM    764  CA  ILE    47      37.950  43.970  56.040  1.00  0.00           C  
ATOM    765  HA  ILE    47      37.760  43.600  55.040  1.00  0.00           H  
ATOM    766  CB  ILE    47      36.710  44.620  56.590  1.00  0.00           C  
ATOM    767  HB  ILE    47      36.080  43.750  56.840  1.00  0.00           H  
ATOM    768  CG2 ILE    47      36.930  45.330  57.940  1.00  0.00           C  
ATOM    769 HG21 ILE    47      35.930  45.630  58.320  1.00  0.00           H  
ATOM    770 HG22 ILE    47      37.430  46.300  57.740  1.00  0.00           H  
ATOM    771 HG23 ILE    47      37.360  44.750  58.790  1.00  0.00           H  
ATOM    772  CG1 ILE    47      35.910  45.480  55.540  1.00  0.00           C  
ATOM    773 HG11 ILE    47      36.490  46.300  55.060  1.00  0.00           H  
ATOM    774 HG12 ILE    47      35.150  46.130  56.020  1.00  0.00           H  
ATOM    775  CD  ILE    47      35.170  44.750  54.430  1.00  0.00           C  
ATOM    776  HD1 ILE    47      35.920  44.220  53.800  1.00  0.00           H  
ATOM    777  HD2 ILE    47      34.490  45.270  53.730  1.00  0.00           H  
ATOM    778  HD3 ILE    47      34.600  43.880  54.800  1.00  0.00           H  
ATOM    779  C   ILE    47      39.030  45.100  55.880  1.00  0.00           C  
ATOM    780  O   ILE    47      39.260  45.710  54.840  1.00  0.00           O  
ATOM    781  N   MET    48      39.900  45.370  56.900  1.00  0.00           N  
ATOM    782  HN  MET    48      39.880  44.960  57.810  1.00  0.00           H  
ATOM    783  CA  MET    48      40.950  46.410  56.800  1.00  0.00           C  
ATOM    784  HA  MET    48      40.590  47.260  56.240  1.00  0.00           H  
ATOM    785  CB  MET    48      41.400  46.890  58.210  1.00  0.00           C  
ATOM    786  HB1 MET    48      42.350  47.450  58.070  1.00  0.00           H  
ATOM    787  HB2 MET    48      41.640  46.040  58.890  1.00  0.00           H  
ATOM    788  CG  MET    48      40.420  47.770  59.010  1.00  0.00           C  
ATOM    789  HG1 MET    48      41.000  48.180  59.870  1.00  0.00           H  
ATOM    790  HG2 MET    48      39.650  47.070  59.380  1.00  0.00           H  
ATOM    791  SD  MET    48      39.740  49.090  58.000  1.00  0.00           S  
ATOM    792  CE  MET    48      39.100  49.820  59.550  1.00  0.00           C  
ATOM    793  HE1 MET    48      38.240  50.470  59.280  1.00  0.00           H  
ATOM    794  HE2 MET    48      39.890  50.440  60.030  1.00  0.00           H  
ATOM    795  HE3 MET    48      38.630  49.140  60.280  1.00  0.00           H  
ATOM    796  C   MET    48      42.100  45.910  55.960  1.00  0.00           C  
ATOM    797  O   MET    48      42.880  46.750  55.460  1.00  0.00           O  
ATOM    798  N   LEU    49      42.220  44.540  55.790  1.00  0.00           N  
ATOM    799  HN  LEU    49      41.630  43.950  56.340  1.00  0.00           H  
ATOM    800  CA  LEU    49      43.080  43.880  54.890  1.00  0.00           C  
ATOM    801  HA  LEU    49      43.980  44.470  54.800  1.00  0.00           H  
ATOM    802  CB  LEU    49      43.450  42.540  55.390  1.00  0.00           C  
ATOM    803  HB1 LEU    49      44.060  41.990  54.640  1.00  0.00           H  
ATOM    804  HB2 LEU    49      42.530  41.980  55.680  1.00  0.00           H  
ATOM    805  CG  LEU    49      44.500  42.690  56.510  1.00  0.00           C  
ATOM    806  HG  LEU    49      44.040  43.360  57.270  1.00  0.00           H  
ATOM    807  CD1 LEU    49      44.660  41.310  57.220  1.00  0.00           C  
ATOM    808 HD11 LEU    49      43.600  41.020  57.310  1.00  0.00           H  
ATOM    809 HD12 LEU    49      45.220  41.300  58.180  1.00  0.00           H  
ATOM    810 HD13 LEU    49      45.190  40.670  56.480  1.00  0.00           H  
ATOM    811  CD2 LEU    49      45.900  43.300  56.180  1.00  0.00           C  
ATOM    812 HD21 LEU    49      46.490  43.380  57.120  1.00  0.00           H  
ATOM    813 HD22 LEU    49      45.840  44.380  55.920  1.00  0.00           H  
ATOM    814 HD23 LEU    49      46.450  42.640  55.470  1.00  0.00           H  
ATOM    815  C   LEU    49      42.470  43.730  53.510  1.00  0.00           C  
ATOM    816  O   LEU    49      43.260  43.580  52.520  1.00  0.00           O  
ATOM    817  N   PHE    50      41.140  43.720  53.330  1.00  0.00           N  
ATOM    818  HN  PHE    50      40.630  43.390  54.120  1.00  0.00           H  
ATOM    819  CA  PHE    50      40.580  43.750  52.010  1.00  0.00           C  
ATOM    820  HA  PHE    50      41.030  42.930  51.470  1.00  0.00           H  
ATOM    821  CB  PHE    50      39.110  43.560  51.970  1.00  0.00           C  
ATOM    822  HB1 PHE    50      38.600  44.020  51.100  1.00  0.00           H  
ATOM    823  HB2 PHE    50      38.680  44.040  52.870  1.00  0.00           H  
ATOM    824  CG  PHE    50      38.630  42.100  52.080  1.00  0.00           C  
ATOM    825  CD1 PHE    50      37.270  41.920  52.140  1.00  0.00           C  
ATOM    826  HD1 PHE    50      36.620  42.790  52.110  1.00  0.00           H  
ATOM    827  CE1 PHE    50      36.670  40.630  51.970  1.00  0.00           C  
ATOM    828  HE1 PHE    50      35.590  40.590  52.050  1.00  0.00           H  
ATOM    829  CZ  PHE    50      37.590  39.570  51.900  1.00  0.00           C  
ATOM    830  HZ  PHE    50      37.120  38.600  51.820  1.00  0.00           H  
ATOM    831  CD2 PHE    50      39.510  40.940  52.170  1.00  0.00           C  
ATOM    832  HD2 PHE    50      40.590  40.980  52.220  1.00  0.00           H  
ATOM    833  CE2 PHE    50      38.940  39.690  52.080  1.00  0.00           C  
ATOM    834  HE2 PHE    50      39.540  38.790  52.040  1.00  0.00           H  
ATOM    835  C   PHE    50      40.960  45.060  51.290  1.00  0.00           C  
ATOM    836  O   PHE    50      41.020  44.950  50.020  1.00  0.00           O  
ATOM    837  N   VAL    51      41.060  46.280  52.010  1.00  0.00           N  
ATOM    838  HN  VAL    51      40.610  46.290  52.900  1.00  0.00           H  
ATOM    839  CA  VAL    51      41.430  47.540  51.460  1.00  0.00           C  
ATOM    840  HA  VAL    51      40.680  47.850  50.750  1.00  0.00           H  
ATOM    841  CB  VAL    51      41.500  48.610  52.530  1.00  0.00           C  
ATOM    842  HB  VAL    51      42.300  48.270  53.220  1.00  0.00           H  
ATOM    843  CG1 VAL    51      41.970  49.980  51.930  1.00  0.00           C  
ATOM    844 HG11 VAL    51      41.260  50.280  51.130  1.00  0.00           H  
ATOM    845 HG12 VAL    51      42.970  49.840  51.480  1.00  0.00           H  
ATOM    846 HG13 VAL    51      42.020  50.820  52.660  1.00  0.00           H  
ATOM    847  CG2 VAL    51      40.280  48.880  53.470  1.00  0.00           C  
ATOM    848 HG21 VAL    51      39.290  49.020  52.970  1.00  0.00           H  
ATOM    849 HG22 VAL    51      40.450  49.850  54.000  1.00  0.00           H  
ATOM    850 HG23 VAL    51      40.150  48.090  54.240  1.00  0.00           H  
ATOM    851  C   VAL    51      42.680  47.500  50.580  1.00  0.00           C  
ATOM    852  O   VAL    51      42.520  47.890  49.430  1.00  0.00           O  
ATOM    853  N   PRO    52      44.000  47.140  50.940  1.00  0.00           N  
ATOM    854  CD  PRO    52      44.640  47.000  52.320  1.00  0.00           C  
ATOM    855  HD1 PRO    52      44.140  46.230  52.950  1.00  0.00           H  
ATOM    856  HD2 PRO    52      44.570  47.980  52.830  1.00  0.00           H  
ATOM    857  CA  PRO    52      45.070  47.480  50.030  1.00  0.00           C  
ATOM    858  HA  PRO    52      44.870  48.450  49.610  1.00  0.00           H  
ATOM    859  CB  PRO    52      46.390  47.440  50.820  1.00  0.00           C  
ATOM    860  HB1 PRO    52      46.580  48.480  51.170  1.00  0.00           H  
ATOM    861  HB2 PRO    52      47.390  47.250  50.370  1.00  0.00           H  
ATOM    862  CG  PRO    52      46.070  46.640  52.090  1.00  0.00           C  
ATOM    863  HG1 PRO    52      46.340  45.590  51.840  1.00  0.00           H  
ATOM    864  HG2 PRO    52      46.640  46.950  53.000  1.00  0.00           H  
ATOM    865  C   PRO    52      45.100  46.530  48.860  1.00  0.00           C  
ATOM    866  O   PRO    52      45.550  46.980  47.850  1.00  0.00           O  
ATOM    867  N   VAL    53      44.690  45.280  49.060  1.00  0.00           N  
ATOM    868  HN  VAL    53      44.570  45.070  50.020  1.00  0.00           H  
ATOM    869  CA  VAL    53      44.610  44.240  47.980  1.00  0.00           C  
ATOM    870  HA  VAL    53      45.480  44.290  47.350  1.00  0.00           H  
ATOM    871  CB  VAL    53      44.460  42.810  48.590  1.00  0.00           C  
ATOM    872  HB  VAL    53      45.220  42.640  49.380  1.00  0.00           H  
ATOM    873  CG1 VAL    53      43.080  42.590  49.170  1.00  0.00           C  
ATOM    874 HG11 VAL    53      42.860  43.380  49.930  1.00  0.00           H  
ATOM    875 HG12 VAL    53      43.090  41.660  49.760  1.00  0.00           H  
ATOM    876 HG13 VAL    53      42.260  42.570  48.420  1.00  0.00           H  
ATOM    877  CG2 VAL    53      44.790  41.790  47.540  1.00  0.00           C  
ATOM    878 HG21 VAL    53      45.820  41.780  47.120  1.00  0.00           H  
ATOM    879 HG22 VAL    53      44.120  41.860  46.650  1.00  0.00           H  
ATOM    880 HG23 VAL    53      44.730  40.710  47.810  1.00  0.00           H  
ATOM    881  C   VAL    53      43.560  44.600  46.920  1.00  0.00           C  
ATOM    882  O   VAL    53      43.730  44.420  45.720  1.00  0.00           O  
ATOM    883  N   THR    54      42.420  45.080  47.380  1.00  0.00           N  
ATOM    884  HN  THR    54      42.310  45.160  48.370  1.00  0.00           H  
ATOM    885  CA  THR    54      41.420  45.620  46.440  1.00  0.00           C  
ATOM    886  HA  THR    54      41.120  44.880  45.710  1.00  0.00           H  
ATOM    887  CB  THR    54      40.130  46.130  47.200  1.00  0.00           C  
ATOM    888  HB  THR    54      40.500  46.880  47.930  1.00  0.00           H  
ATOM    889  OG1 THR    54      39.360  45.130  47.920  1.00  0.00           O  
ATOM    890  HG1 THR    54      39.800  44.990  48.760  1.00  0.00           H  
ATOM    891  CG2 THR    54      39.130  46.950  46.330  1.00  0.00           C  
ATOM    892 HG21 THR    54      38.240  47.270  46.920  1.00  0.00           H  
ATOM    893 HG22 THR    54      38.780  46.460  45.400  1.00  0.00           H  
ATOM    894 HG23 THR    54      39.490  47.950  46.000  1.00  0.00           H  
ATOM    895  C   THR    54      41.890  46.740  45.580  1.00  0.00           C  
ATOM    896  O   THR    54      41.690  46.800  44.390  1.00  0.00           O  
ATOM    897  N   LEU    55      42.600  47.690  46.270  1.00  0.00           N  
ATOM    898  HN  LEU    55      42.680  47.630  47.270  1.00  0.00           H  
ATOM    899  CA  LEU    55      43.310  48.850  45.730  1.00  0.00           C  
ATOM    900  HA  LEU    55      42.570  49.440  45.230  1.00  0.00           H  
ATOM    901  CB  LEU    55      43.860  49.730  46.840  1.00  0.00           C  
ATOM    902  HB1 LEU    55      44.460  50.610  46.510  1.00  0.00           H  
ATOM    903  HB2 LEU    55      44.270  49.070  47.640  1.00  0.00           H  
ATOM    904  CG  LEU    55      42.750  50.550  47.600  1.00  0.00           C  
ATOM    905  HG  LEU    55      42.070  49.840  48.130  1.00  0.00           H  
ATOM    906  CD1 LEU    55      43.340  51.250  48.850  1.00  0.00           C  
ATOM    907 HD11 LEU    55      43.930  50.570  49.500  1.00  0.00           H  
ATOM    908 HD12 LEU    55      42.490  51.690  49.420  1.00  0.00           H  
ATOM    909 HD13 LEU    55      43.950  52.090  48.450  1.00  0.00           H  
ATOM    910  CD2 LEU    55      42.070  51.440  46.660  1.00  0.00           C  
ATOM    911 HD21 LEU    55      42.790  52.100  46.140  1.00  0.00           H  
ATOM    912 HD22 LEU    55      41.440  52.120  47.260  1.00  0.00           H  
ATOM    913 HD23 LEU    55      41.510  50.920  45.850  1.00  0.00           H  
ATOM    914  C   LEU    55      44.410  48.430  44.760  1.00  0.00           C  
ATOM    915  O   LEU    55      44.400  48.960  43.660  1.00  0.00           O  
ATOM    916  N   CYS    56      45.370  47.480  45.080  1.00  0.00           N  
ATOM    917  HN  CYS    56      45.370  47.040  45.980  1.00  0.00           H  
ATOM    918  CA  CYS    56      46.370  47.150  44.090  1.00  0.00           C  
ATOM    919  HA  CYS    56      46.960  48.000  43.800  1.00  0.00           H  
ATOM    920  CB  CYS    56      47.400  46.220  44.800  1.00  0.00           C  
ATOM    921  HB1 CYS    56      47.970  45.640  44.030  1.00  0.00           H  
ATOM    922  HB2 CYS    56      46.740  45.480  45.290  1.00  0.00           H  
ATOM    923  SG  CYS    56      48.540  46.970  45.960  1.00  0.00           S  
ATOM    924  HG1 CYS    56      47.730  47.080  47.000  1.00  0.00           H  
ATOM    925  C   CYS    56      45.850  46.520  42.820  1.00  0.00           C  
ATOM    926  O   CYS    56      46.200  46.890  41.710  1.00  0.00           O  
ATOM    927  N   MET    57      44.890  45.550  42.940  1.00  0.00           N  
ATOM    928  HN  MET    57      44.440  45.300  43.790  1.00  0.00           H  
ATOM    929  CA  MET    57      44.330  44.940  41.800  1.00  0.00           C  
ATOM    930  HA  MET    57      45.110  44.420  41.260  1.00  0.00           H  
ATOM    931  CB  MET    57      43.220  43.920  42.220  1.00  0.00           C  
ATOM    932  HB1 MET    57      42.570  43.570  41.390  1.00  0.00           H  
ATOM    933  HB2 MET    57      42.610  44.410  43.010  1.00  0.00           H  
ATOM    934  CG  MET    57      43.860  42.690  42.910  1.00  0.00           C  
ATOM    935  HG1 MET    57      44.600  43.000  43.680  1.00  0.00           H  
ATOM    936  HG2 MET    57      44.410  42.050  42.190  1.00  0.00           H  
ATOM    937  SD  MET    57      42.510  41.630  43.590  1.00  0.00           S  
ATOM    938  CE  MET    57      43.400  40.300  44.410  1.00  0.00           C  
ATOM    939  HE1 MET    57      44.220  40.760  45.020  1.00  0.00           H  
ATOM    940  HE2 MET    57      43.590  39.450  43.720  1.00  0.00           H  
ATOM    941  HE3 MET    57      42.690  39.830  45.130  1.00  0.00           H  
ATOM    942  C   MET    57      43.630  45.860  40.810  1.00  0.00           C  
ATOM    943  O   MET    57      43.790  45.740  39.600  1.00  0.00           O  
ATOM    944  N   VAL    58      42.920  46.910  41.300  1.00  0.00           N  
ATOM    945  HN  VAL    58      42.730  46.870  42.280  1.00  0.00           H  
ATOM    946  CA  VAL    58      42.200  48.010  40.540  1.00  0.00           C  
ATOM    947  HA  VAL    58      41.450  47.530  39.920  1.00  0.00           H  
ATOM    948  CB  VAL    58      41.400  49.010  41.350  1.00  0.00           C  
ATOM    949  HB  VAL    58      42.110  49.390  42.120  1.00  0.00           H  
ATOM    950  CG1 VAL    58      40.900  50.180  40.450  1.00  0.00           C  
ATOM    951 HG11 VAL    58      40.190  49.770  39.700  1.00  0.00           H  
ATOM    952 HG12 VAL    58      41.690  50.780  39.950  1.00  0.00           H  
ATOM    953 HG13 VAL    58      40.400  50.940  41.100  1.00  0.00           H  
ATOM    954  CG2 VAL    58      40.160  48.200  41.900  1.00  0.00           C  
ATOM    955 HG21 VAL    58      40.600  47.300  42.390  1.00  0.00           H  
ATOM    956 HG22 VAL    58      39.560  47.800  41.060  1.00  0.00           H  
ATOM    957 HG23 VAL    58      39.500  48.830  42.520  1.00  0.00           H  
ATOM    958  C   VAL    58      43.210  48.810  39.700  1.00  0.00           C  
ATOM    959  O   VAL    58      42.980  49.060  38.480  1.00  0.00           O  
ATOM    960  N   VAL    59      44.310  49.130  40.330  1.00  0.00           N  
ATOM    961  HN  VAL    59      44.620  48.660  41.150  1.00  0.00           H  
ATOM    962  CA  VAL    59      45.320  49.960  39.670  1.00  0.00           C  
ATOM    963  HA  VAL    59      44.880  50.840  39.240  1.00  0.00           H  
ATOM    964  CB  VAL    59      46.360  50.460  40.690  1.00  0.00           C  
ATOM    965  HB  VAL    59      46.640  49.530  41.220  1.00  0.00           H  
ATOM    966  CG1 VAL    59      47.550  51.090  40.020  1.00  0.00           C  
ATOM    967 HG11 VAL    59      48.100  50.340  39.410  1.00  0.00           H  
ATOM    968 HG12 VAL    59      48.220  51.440  40.830  1.00  0.00           H  
ATOM    969 HG13 VAL    59      47.270  52.000  39.460  1.00  0.00           H  
ATOM    970  CG2 VAL    59      45.650  51.400  41.700  1.00  0.00           C  
ATOM    971 HG21 VAL    59      45.560  52.420  41.280  1.00  0.00           H  
ATOM    972 HG22 VAL    59      46.130  51.520  42.690  1.00  0.00           H  
ATOM    973 HG23 VAL    59      44.590  51.170  41.950  1.00  0.00           H  
ATOM    974  C   VAL    59      45.910  49.260  38.470  1.00  0.00           C  
ATOM    975  O   VAL    59      46.080  49.780  37.320  1.00  0.00           O  
ATOM    976  N   VAL    60      46.190  47.950  38.630  1.00  0.00           N  
ATOM    977  HN  VAL    60      46.210  47.600  39.570  1.00  0.00           H  
ATOM    978  CA  VAL    60      46.510  46.990  37.630  1.00  0.00           C  
ATOM    979  HA  VAL    60      47.390  47.450  37.200  1.00  0.00           H  
ATOM    980  CB  VAL    60      46.910  45.650  38.280  1.00  0.00           C  
ATOM    981  HB  VAL    60      46.230  45.400  39.130  1.00  0.00           H  
ATOM    982  CG1 VAL    60      46.990  44.410  37.310  1.00  0.00           C  
ATOM    983 HG11 VAL    60      45.990  44.080  36.970  1.00  0.00           H  
ATOM    984 HG12 VAL    60      47.640  43.630  37.760  1.00  0.00           H  
ATOM    985 HG13 VAL    60      47.560  44.850  36.460  1.00  0.00           H  
ATOM    986  CG2 VAL    60      48.310  45.860  38.830  1.00  0.00           C  
ATOM    987 HG21 VAL    60      48.320  46.460  39.770  1.00  0.00           H  
ATOM    988 HG22 VAL    60      48.970  46.330  38.070  1.00  0.00           H  
ATOM    989 HG23 VAL    60      48.810  44.970  39.260  1.00  0.00           H  
ATOM    990  C   VAL    60      45.420  46.780  36.570  1.00  0.00           C  
ATOM    991  O   VAL    60      45.620  46.970  35.410  1.00  0.00           O  
ATOM    992  N   VAL    61      44.180  46.420  36.950  1.00  0.00           N  
ATOM    993  HN  VAL    61      44.050  46.160  37.900  1.00  0.00           H  
ATOM    994  CA  VAL    61      42.920  46.220  36.180  1.00  0.00           C  
ATOM    995  HA  VAL    61      43.070  45.380  35.530  1.00  0.00           H  
ATOM    996  CB  VAL    61      41.640  45.870  36.910  1.00  0.00           C  
ATOM    997  HB  VAL    61      41.490  46.620  37.720  1.00  0.00           H  
ATOM    998  CG1 VAL    61      40.350  45.800  36.030  1.00  0.00           C  
ATOM    999 HG11 VAL    61      39.530  45.510  36.730  1.00  0.00           H  
ATOM   1000 HG12 VAL    61      40.550  45.050  35.230  1.00  0.00           H  
ATOM   1001 HG13 VAL    61      40.070  46.790  35.620  1.00  0.00           H  
ATOM   1002  CG2 VAL    61      41.720  44.420  37.570  1.00  0.00           C  
ATOM   1003 HG21 VAL    61      42.640  44.260  38.180  1.00  0.00           H  
ATOM   1004 HG22 VAL    61      41.750  43.660  36.750  1.00  0.00           H  
ATOM   1005 HG23 VAL    61      40.840  44.180  38.200  1.00  0.00           H  
ATOM   1006  C   VAL    61      42.630  47.410  35.250  1.00  0.00           C  
ATOM   1007  O   VAL    61      42.520  47.300  34.020  1.00  0.00           O  
ATOM   1008  N   ALA    62      42.480  48.670  35.810  1.00  0.00           N  
ATOM   1009  HN  ALA    62      42.570  48.790  36.790  1.00  0.00           H  
ATOM   1010  CA  ALA    62      42.360  49.910  35.080  1.00  0.00           C  
ATOM   1011  HA  ALA    62      41.530  49.930  34.400  1.00  0.00           H  
ATOM   1012  CB  ALA    62      42.250  51.060  36.120  1.00  0.00           C  
ATOM   1013  HB1 ALA    62      42.280  52.100  35.730  1.00  0.00           H  
ATOM   1014  HB2 ALA    62      43.120  51.010  36.810  1.00  0.00           H  
ATOM   1015  HB3 ALA    62      41.310  50.880  36.690  1.00  0.00           H  
ATOM   1016  C   ALA    62      43.620  50.220  34.210  1.00  0.00           C  
ATOM   1017  O   ALA    62      43.520  50.730  33.090  1.00  0.00           O  
ATOM   1018  N   THR    63      44.900  49.990  34.580  1.00  0.00           N  
ATOM   1019  HN  THR    63      45.130  49.800  35.530  1.00  0.00           H  
ATOM   1020  CA  THR    63      46.110  50.030  33.700  1.00  0.00           C  
ATOM   1021  HA  THR    63      46.260  50.990  33.220  1.00  0.00           H  
ATOM   1022  CB  THR    63      47.400  49.800  34.570  1.00  0.00           C  
ATOM   1023  HB  THR    63      47.190  48.910  35.200  1.00  0.00           H  
ATOM   1024  OG1 THR    63      47.540  50.870  35.390  1.00  0.00           O  
ATOM   1025  HG1 THR    63      46.990  50.620  36.130  1.00  0.00           H  
ATOM   1026  CG2 THR    63      48.680  49.750  33.810  1.00  0.00           C  
ATOM   1027 HG21 THR    63      48.800  50.620  33.140  1.00  0.00           H  
ATOM   1028 HG22 THR    63      48.750  48.750  33.330  1.00  0.00           H  
ATOM   1029 HG23 THR    63      49.560  49.850  34.490  1.00  0.00           H  
ATOM   1030  C   THR    63      46.200  49.090  32.490  1.00  0.00           C  
ATOM   1031  O   THR    63      46.540  49.390  31.360  1.00  0.00           O  
ATOM   1032  N   ILE    64      45.900  47.820  32.760  1.00  0.00           N  
ATOM   1033  HN  ILE    64      45.790  47.510  33.700  1.00  0.00           H  
ATOM   1034  CA  ILE    64      45.770  46.720  31.790  1.00  0.00           C  
ATOM   1035  HA  ILE    64      46.620  46.700  31.130  1.00  0.00           H  
ATOM   1036  CB  ILE    64      45.640  45.420  32.430  1.00  0.00           C  
ATOM   1037  HB  ILE    64      44.720  45.420  33.070  1.00  0.00           H  
ATOM   1038  CG2 ILE    64      45.300  44.350  31.300  1.00  0.00           C  
ATOM   1039 HG21 ILE    64      45.470  43.330  31.730  1.00  0.00           H  
ATOM   1040 HG22 ILE    64      46.060  44.530  30.510  1.00  0.00           H  
ATOM   1041 HG23 ILE    64      44.280  44.400  30.870  1.00  0.00           H  
ATOM   1042  CG1 ILE    64      46.910  45.080  33.270  1.00  0.00           C  
ATOM   1043 HG11 ILE    64      46.690  44.120  33.770  1.00  0.00           H  
ATOM   1044 HG12 ILE    64      47.190  45.820  34.050  1.00  0.00           H  
ATOM   1045  CD  ILE    64      48.180  44.960  32.390  1.00  0.00           C  
ATOM   1046  HD1 ILE    64      49.010  44.570  33.010  1.00  0.00           H  
ATOM   1047  HD2 ILE    64      48.530  45.950  32.020  1.00  0.00           H  
ATOM   1048  HD3 ILE    64      48.040  44.250  31.540  1.00  0.00           H  
ATOM   1049  C   ILE    64      44.740  47.010  30.740  1.00  0.00           C  
ATOM   1050  O   ILE    64      44.850  46.770  29.560  1.00  0.00           O  
ATOM   1051  N   LYS    65      43.590  47.510  31.140  1.00  0.00           N  
ATOM   1052  HN  LYS    65      43.410  47.500  32.120  1.00  0.00           H  
ATOM   1053  CA  LYS    65      42.610  47.950  30.140  1.00  0.00           C  
ATOM   1054  HA  LYS    65      42.550  47.260  29.320  1.00  0.00           H  
ATOM   1055  CB  LYS    65      41.260  48.220  30.790  1.00  0.00           C  
ATOM   1056  HB1 LYS    65      40.580  48.730  30.080  1.00  0.00           H  
ATOM   1057  HB2 LYS    65      41.390  48.810  31.720  1.00  0.00           H  
ATOM   1058  CG  LYS    65      40.460  46.990  31.200  1.00  0.00           C  
ATOM   1059  HG1 LYS    65      39.630  47.310  31.860  1.00  0.00           H  
ATOM   1060  HG2 LYS    65      41.110  46.350  31.840  1.00  0.00           H  
ATOM   1061  CD  LYS    65      39.970  46.220  29.940  1.00  0.00           C  
ATOM   1062  HD1 LYS    65      40.890  45.850  29.430  1.00  0.00           H  
ATOM   1063  HD2 LYS    65      39.240  46.800  29.330  1.00  0.00           H  
ATOM   1064  CE  LYS    65      39.370  44.810  30.370  1.00  0.00           C  
ATOM   1065  HE1 LYS    65      38.780  44.940  31.300  1.00  0.00           H  
ATOM   1066  HE2 LYS    65      40.250  44.130  30.490  1.00  0.00           H  
ATOM   1067  NZ  LYS    65      38.490  44.310  29.350  1.00  0.00           N  
ATOM   1068  HZ1 LYS    65      37.690  44.950  29.150  1.00  0.00           H  
ATOM   1069  HZ2 LYS    65      38.270  43.300  29.460  1.00  0.00           H  
ATOM   1070  HZ3 LYS    65      39.090  44.330  28.500  1.00  0.00           H  
ATOM   1071  C   LYS    65      43.050  49.220  29.450  1.00  0.00           C  
ATOM   1072  O   LYS    65      42.730  49.320  28.260  1.00  0.00           O  
ATOM   1073  N   SER    66      43.720  50.210  30.090  1.00  0.00           N  
ATOM   1074  HN  SER    66      44.050  50.020  31.010  1.00  0.00           H  
ATOM   1075  CA  SER    66      43.900  51.450  29.400  1.00  0.00           C  
ATOM   1076  HA  SER    66      43.110  51.670  28.700  1.00  0.00           H  
ATOM   1077  CB  SER    66      43.840  52.680  30.390  1.00  0.00           C  
ATOM   1078  HB1 SER    66      42.830  52.690  30.850  1.00  0.00           H  
ATOM   1079  HB2 SER    66      43.940  53.660  29.890  1.00  0.00           H  
ATOM   1080  OG  SER    66      44.860  52.470  31.400  1.00  0.00           O  
ATOM   1081  HG1 SER    66      44.380  52.100  32.140  1.00  0.00           H  
ATOM   1082  C   SER    66      45.150  51.550  28.630  1.00  0.00           C  
ATOM   1083  O   SER    66      45.060  51.940  27.430  1.00  0.00           O  
ATOM   1084  N   VAL    67      46.310  51.260  29.260  1.00  0.00           N  
ATOM   1085  HN  VAL    67      46.230  51.070  30.240  1.00  0.00           H  
ATOM   1086  CA  VAL    67      47.650  51.470  28.710  1.00  0.00           C  
ATOM   1087  HA  VAL    67      47.570  52.360  28.100  1.00  0.00           H  
ATOM   1088  CB  VAL    67      48.670  51.550  29.850  1.00  0.00           C  
ATOM   1089  HB  VAL    67      48.610  50.690  30.550  1.00  0.00           H  
ATOM   1090  CG1 VAL    67      50.160  51.630  29.300  1.00  0.00           C  
ATOM   1091 HG11 VAL    67      50.570  50.660  28.960  1.00  0.00           H  
ATOM   1092 HG12 VAL    67      50.770  52.040  30.130  1.00  0.00           H  
ATOM   1093 HG13 VAL    67      50.140  52.270  28.390  1.00  0.00           H  
ATOM   1094  CG2 VAL    67      48.550  52.880  30.680  1.00  0.00           C  
ATOM   1095 HG21 VAL    67      49.360  53.000  31.430  1.00  0.00           H  
ATOM   1096 HG22 VAL    67      47.640  52.930  31.310  1.00  0.00           H  
ATOM   1097 HG23 VAL    67      48.460  53.780  30.040  1.00  0.00           H  
ATOM   1098  C   VAL    67      47.970  50.230  27.870  1.00  0.00           C  
ATOM   1099  O   VAL    67      47.620  49.060  28.140  1.00  0.00           O  
ATOM   1100  N   SER    68      48.530  50.480  26.680  1.00  0.00           N  
ATOM   1101  HN  SER    68      48.750  51.410  26.390  1.00  0.00           H  
ATOM   1102  CA  SER    68      48.940  49.470  25.700  1.00  0.00           C  
ATOM   1103  HA  SER    68      48.120  48.760  25.640  1.00  0.00           H  
ATOM   1104  CB  SER    68      49.110  49.930  24.220  1.00  0.00           C  
ATOM   1105  HB1 SER    68      49.540  50.960  24.200  1.00  0.00           H  
ATOM   1106  HB2 SER    68      48.090  50.020  23.790  1.00  0.00           H  
ATOM   1107  OG  SER    68      49.840  49.100  23.320  1.00  0.00           O  
ATOM   1108  HG1 SER    68      49.510  48.210  23.490  1.00  0.00           H  
ATOM   1109  C   SER    68      50.090  48.660  26.100  1.00  0.00           C  
ATOM   1110  O   SER    68      50.030  47.420  26.100  1.00  0.00           O  
ATOM   1111  N   PHE    69      51.120  49.310  26.680  1.00  0.00           N  
ATOM   1112  HN  PHE    69      51.160  50.300  26.550  1.00  0.00           H  
ATOM   1113  CA  PHE    69      52.440  48.700  26.940  1.00  0.00           C  
ATOM   1114  HA  PHE    69      52.870  48.360  26.020  1.00  0.00           H  
ATOM   1115  CB  PHE    69      53.350  49.900  27.370  1.00  0.00           C  
ATOM   1116  HB1 PHE    69      52.740  50.530  28.060  1.00  0.00           H  
ATOM   1117  HB2 PHE    69      53.450  50.630  26.540  1.00  0.00           H  
ATOM   1118  CG  PHE    69      54.660  49.640  27.960  1.00  0.00           C  
ATOM   1119  CD1 PHE    69      55.870  49.440  27.150  1.00  0.00           C  
ATOM   1120  HD1 PHE    69      55.690  49.220  26.110  1.00  0.00           H  
ATOM   1121  CE1 PHE    69      57.120  49.190  27.680  1.00  0.00           C  
ATOM   1122  HE1 PHE    69      57.880  49.060  26.920  1.00  0.00           H  
ATOM   1123  CZ  PHE    69      57.270  49.310  29.070  1.00  0.00           C  
ATOM   1124  HZ  PHE    69      58.280  49.240  29.440  1.00  0.00           H  
ATOM   1125  CD2 PHE    69      54.910  49.730  29.340  1.00  0.00           C  
ATOM   1126  HD2 PHE    69      54.080  49.750  30.040  1.00  0.00           H  
ATOM   1127  CE2 PHE    69      56.200  49.470  29.890  1.00  0.00           C  
ATOM   1128  HE2 PHE    69      56.410  49.520  30.950  1.00  0.00           H  
ATOM   1129  C   PHE    69      52.610  47.440  27.710  1.00  0.00           C  
ATOM   1130  O   PHE    69      53.380  46.520  27.390  1.00  0.00           O  
ATOM   1131  N   TYR    70      51.900  47.350  28.820  1.00  0.00           N  
ATOM   1132  HN  TYR    70      51.270  48.080  29.100  1.00  0.00           H  
ATOM   1133  CA  TYR    70      52.010  46.200  29.740  1.00  0.00           C  
ATOM   1134  HA  TYR    70      53.050  45.930  29.830  1.00  0.00           H  
ATOM   1135  CB  TYR    70      51.610  46.640  31.190  1.00  0.00           C  
ATOM   1136  HB1 TYR    70      51.720  45.840  31.950  1.00  0.00           H  
ATOM   1137  HB2 TYR    70      50.530  46.920  31.240  1.00  0.00           H  
ATOM   1138  CG  TYR    70      52.320  47.860  31.710  1.00  0.00           C  
ATOM   1139  CD1 TYR    70      53.500  47.690  32.520  1.00  0.00           C  
ATOM   1140  HD1 TYR    70      53.840  46.670  32.640  1.00  0.00           H  
ATOM   1141  CE1 TYR    70      54.190  48.780  33.100  1.00  0.00           C  
ATOM   1142  HE1 TYR    70      55.070  48.590  33.680  1.00  0.00           H  
ATOM   1143  CZ  TYR    70      53.670  50.040  32.840  1.00  0.00           C  
ATOM   1144  OH  TYR    70      54.530  51.130  33.230  1.00  0.00           O  
ATOM   1145  HH  TYR    70      55.390  50.700  33.260  1.00  0.00           H  
ATOM   1146  CD2 TYR    70      51.790  49.130  31.560  1.00  0.00           C  
ATOM   1147  HD2 TYR    70      50.760  49.320  31.290  1.00  0.00           H  
ATOM   1148  CE2 TYR    70      52.510  50.200  32.140  1.00  0.00           C  
ATOM   1149  HE2 TYR    70      52.150  51.210  31.990  1.00  0.00           H  
ATOM   1150  C   TYR    70      51.100  45.050  29.350  1.00  0.00           C  
ATOM   1151  O   TYR    70      51.290  43.950  29.850  1.00  0.00           O  
ATOM   1152  N   THR    71      50.220  45.250  28.330  1.00  0.00           N  
ATOM   1153  HN  THR    71      50.120  46.150  27.920  1.00  0.00           H  
ATOM   1154  CA  THR    71      49.460  44.070  27.910  1.00  0.00           C  
ATOM   1155  HA  THR    71      49.580  43.250  28.600  1.00  0.00           H  
ATOM   1156  CB  THR    71      47.980  44.380  27.900  1.00  0.00           C  
ATOM   1157  HB  THR    71      47.790  44.920  28.860  1.00  0.00           H  
ATOM   1158  OG1 THR    71      47.110  43.260  27.820  1.00  0.00           O  
ATOM   1159  HG1 THR    71      46.190  43.510  27.960  1.00  0.00           H  
ATOM   1160  CG2 THR    71      47.640  45.360  26.800  1.00  0.00           C  
ATOM   1161 HG21 THR    71      47.990  46.350  27.170  1.00  0.00           H  
ATOM   1162 HG22 THR    71      46.540  45.490  26.700  1.00  0.00           H  
ATOM   1163 HG23 THR    71      48.020  44.980  25.840  1.00  0.00           H  
ATOM   1164  C   THR    71      49.930  43.520  26.480  1.00  0.00           C  
ATOM   1165  O   THR    71      49.330  42.640  25.920  1.00  0.00           O  
ATOM   1166  N   ARG    72      50.970  44.110  25.940  1.00  0.00           N  
ATOM   1167  HN  ARG    72      51.460  44.740  26.540  1.00  0.00           H  
ATOM   1168  CA  ARG    72      51.400  43.870  24.600  1.00  0.00           C  
ATOM   1169  HA  ARG    72      50.890  43.010  24.190  1.00  0.00           H  
ATOM   1170  CB  ARG    72      51.230  45.100  23.670  1.00  0.00           C  
ATOM   1171  HB1 ARG    72      50.190  45.440  23.850  1.00  0.00           H  
ATOM   1172  HB2 ARG    72      51.330  44.700  22.640  1.00  0.00           H  
ATOM   1173  CG  ARG    72      52.080  46.350  23.900  1.00  0.00           C  
ATOM   1174  HG1 ARG    72      52.130  46.580  24.990  1.00  0.00           H  
ATOM   1175  HG2 ARG    72      51.680  47.240  23.370  1.00  0.00           H  
ATOM   1176  CD  ARG    72      53.550  46.190  23.450  1.00  0.00           C  
ATOM   1177  HD1 ARG    72      53.580  45.770  22.420  1.00  0.00           H  
ATOM   1178  HD2 ARG    72      54.150  45.550  24.140  1.00  0.00           H  
ATOM   1179  NE  ARG    72      54.080  47.620  23.350  1.00  0.00           N  
ATOM   1180  HE  ARG    72      53.370  48.320  23.240  1.00  0.00           H  
ATOM   1181  CZ  ARG    72      55.340  47.950  23.050  1.00  0.00           C  
ATOM   1182  NH1 ARG    72      56.340  47.130  23.020  1.00  0.00           N  
ATOM   1183 HH11 ARG    72      56.270  46.240  23.470  1.00  0.00           H  
ATOM   1184 HH12 ARG    72      57.260  47.510  23.130  1.00  0.00           H  
ATOM   1185  NH2 ARG    72      55.590  49.240  22.780  1.00  0.00           N  
ATOM   1186 HH21 ARG    72      56.550  49.480  22.590  1.00  0.00           H  
ATOM   1187 HH22 ARG    72      54.990  50.020  22.940  1.00  0.00           H  
ATOM   1188  C   ARG    72      52.800  43.440  24.690  1.00  0.00           C  
ATOM   1189  O   ARG    72      53.400  43.690  25.730  1.00  0.00           O  
ATOM   1190  N   LYS    73      53.270  42.670  23.690  1.00  0.00           N  
ATOM   1191  HN  LYS    73      52.640  42.550  22.930  1.00  0.00           H  
ATOM   1192  CA  LYS    73      54.520  41.940  23.590  1.00  0.00           C  
ATOM   1193  HA  LYS    73      54.820  41.810  24.620  1.00  0.00           H  
ATOM   1194  CB  LYS    73      54.330  40.490  22.990  1.00  0.00           C  
ATOM   1195  HB1 LYS    73      55.330  40.020  22.830  1.00  0.00           H  
ATOM   1196  HB2 LYS    73      53.790  40.550  22.020  1.00  0.00           H  
ATOM   1197  CG  LYS    73      53.640  39.450  23.840  1.00  0.00           C  
ATOM   1198  HG1 LYS    73      54.070  39.480  24.860  1.00  0.00           H  
ATOM   1199  HG2 LYS    73      53.790  38.490  23.290  1.00  0.00           H  
ATOM   1200  CD  LYS    73      52.100  39.710  24.070  1.00  0.00           C  
ATOM   1201  HD1 LYS    73      51.700  39.820  23.040  1.00  0.00           H  
ATOM   1202  HD2 LYS    73      51.930  40.580  24.730  1.00  0.00           H  
ATOM   1203  CE  LYS    73      51.380  38.540  24.840  1.00  0.00           C  
ATOM   1204  HE1 LYS    73      51.600  37.590  24.300  1.00  0.00           H  
ATOM   1205  HE2 LYS    73      50.310  38.790  24.940  1.00  0.00           H  
ATOM   1206  NZ  LYS    73      51.930  38.480  26.190  1.00  0.00           N  
ATOM   1207  HZ1 LYS    73      52.950  38.270  26.090  1.00  0.00           H  
ATOM   1208  HZ2 LYS    73      51.560  37.680  26.740  1.00  0.00           H  
ATOM   1209  HZ3 LYS    73      51.810  39.320  26.790  1.00  0.00           H  
ATOM   1210  C   LYS    73      55.560  42.740  22.770  1.00  0.00           C  
ATOM   1211  O   LYS    73      55.150  43.380  21.820  1.00  0.00           O  
ATOM   1212  N   ASP    74      56.840  42.610  23.150  1.00  0.00           N  
ATOM   1213  HN  ASP    74      57.130  42.070  23.930  1.00  0.00           H  
ATOM   1214  CA  ASP    74      57.860  43.490  22.570  1.00  0.00           C  
ATOM   1215  HA  ASP    74      57.330  44.350  22.200  1.00  0.00           H  
ATOM   1216  CB  ASP    74      58.900  44.010  23.660  1.00  0.00           C  
ATOM   1217  HB1 ASP    74      59.590  44.790  23.260  1.00  0.00           H  
ATOM   1218  HB2 ASP    74      59.420  43.120  24.060  1.00  0.00           H  
ATOM   1219  CG  ASP    74      58.110  44.550  24.820  1.00  0.00           C  
ATOM   1220  OD1 ASP    74      56.940  45.050  24.690  1.00  0.00           O  
ATOM   1221  OD2 ASP    74      58.730  44.540  25.910  1.00  0.00           O  
ATOM   1222  C   ASP    74      58.740  42.830  21.530  1.00  0.00           C  
ATOM   1223  O   ASP    74      58.980  41.650  21.490  1.00  0.00           O  
ATOM   1224  N   GLY    75      59.100  43.600  20.460  1.00  0.00           N  
ATOM   1225  HN  GLY    75      59.050  44.590  20.500  1.00  0.00           H  
ATOM   1226  CA  GLY    75      59.670  43.070  19.270  1.00  0.00           C  
ATOM   1227  HA1 GLY    75      59.360  43.750  18.480  1.00  0.00           H  
ATOM   1228  HA2 GLY    75      59.330  42.060  19.140  1.00  0.00           H  
ATOM   1229  C   GLY    75      61.160  43.070  19.340  1.00  0.00           C  
ATOM   1230  O   GLY    75      61.800  42.440  18.490  1.00  0.00           O  
ATOM   1231  N   GLN    76      61.730  43.800  20.330  1.00  0.00           N  
ATOM   1232  HN  GLN    76      61.070  44.240  20.930  1.00  0.00           H  
ATOM   1233  CA  GLN    76      63.110  43.960  20.630  1.00  0.00           C  
ATOM   1234  HA  GLN    76      63.650  44.010  19.700  1.00  0.00           H  
ATOM   1235  CB  GLN    76      63.380  45.260  21.440  1.00  0.00           C  
ATOM   1236  HB1 GLN    76      64.440  45.500  21.690  1.00  0.00           H  
ATOM   1237  HB2 GLN    76      62.870  45.110  22.420  1.00  0.00           H  
ATOM   1238  CG  GLN    76      62.860  46.580  20.760  1.00  0.00           C  
ATOM   1239  HG1 GLN    76      63.240  47.520  21.210  1.00  0.00           H  
ATOM   1240  HG2 GLN    76      61.750  46.540  20.800  1.00  0.00           H  
ATOM   1241  CD  GLN    76      63.290  46.740  19.330  1.00  0.00           C  
ATOM   1242  OE1 GLN    76      62.480  46.610  18.390  1.00  0.00           O  
ATOM   1243  NE2 GLN    76      64.620  46.940  19.220  1.00  0.00           N  
ATOM   1244 HE21 GLN    76      65.010  46.920  18.300  1.00  0.00           H  
ATOM   1245 HE22 GLN    76      65.030  47.530  19.910  1.00  0.00           H  
ATOM   1246  C   GLN    76      63.600  42.690  21.440  1.00  0.00           C  
ATOM   1247  O   GLN    76      63.250  42.480  22.620  1.00  0.00           O  
ATOM   1248  N   LEU    77      64.360  41.810  20.810  1.00  0.00           N  
ATOM   1249  HN  LEU    77      64.550  41.880  19.830  1.00  0.00           H  
ATOM   1250  CA  LEU    77      64.620  40.450  21.300  1.00  0.00           C  
ATOM   1251  HA  LEU    77      63.740  40.090  21.820  1.00  0.00           H  
ATOM   1252  CB  LEU    77      64.900  39.470  20.240  1.00  0.00           C  
ATOM   1253  HB1 LEU    77      64.880  38.470  20.720  1.00  0.00           H  
ATOM   1254  HB2 LEU    77      65.940  39.570  19.870  1.00  0.00           H  
ATOM   1255  CG  LEU    77      63.790  39.460  19.150  1.00  0.00           C  
ATOM   1256  HG  LEU    77      63.780  40.470  18.690  1.00  0.00           H  
ATOM   1257  CD1 LEU    77      64.230  38.600  17.980  1.00  0.00           C  
ATOM   1258 HD11 LEU    77      65.080  39.080  17.440  1.00  0.00           H  
ATOM   1259 HD12 LEU    77      63.450  38.420  17.200  1.00  0.00           H  
ATOM   1260 HD13 LEU    77      64.530  37.580  18.280  1.00  0.00           H  
ATOM   1261  CD2 LEU    77      62.370  39.140  19.560  1.00  0.00           C  
ATOM   1262 HD21 LEU    77      62.150  39.960  20.270  1.00  0.00           H  
ATOM   1263 HD22 LEU    77      62.210  38.210  20.120  1.00  0.00           H  
ATOM   1264 HD23 LEU    77      61.650  39.240  18.720  1.00  0.00           H  
ATOM   1265  C   LEU    77      65.790  40.400  22.290  1.00  0.00           C  
ATOM   1266  O   LEU    77      66.240  39.300  22.560  1.00  0.00           O  
ATOM   1267  N   ILE    78      66.290  41.500  22.880  1.00  0.00           N  
ATOM   1268  HN  ILE    78      65.930  42.400  22.680  1.00  0.00           H  
ATOM   1269  CA  ILE    78      67.500  41.500  23.760  1.00  0.00           C  
ATOM   1270  HA  ILE    78      68.320  41.130  23.160  1.00  0.00           H  
ATOM   1271  CB  ILE    78      67.960  42.920  23.990  1.00  0.00           C  
ATOM   1272  HB  ILE    78      68.900  42.840  24.580  1.00  0.00           H  
ATOM   1273  CG2 ILE    78      68.340  43.660  22.730  1.00  0.00           C  
ATOM   1274 HG21 ILE    78      68.800  44.610  23.080  1.00  0.00           H  
ATOM   1275 HG22 ILE    78      67.470  43.950  22.100  1.00  0.00           H  
ATOM   1276 HG23 ILE    78      69.040  43.150  22.040  1.00  0.00           H  
ATOM   1277  CG1 ILE    78      67.060  43.840  24.920  1.00  0.00           C  
ATOM   1278 HG11 ILE    78      67.590  44.770  25.190  1.00  0.00           H  
ATOM   1279 HG12 ILE    78      66.830  43.280  25.850  1.00  0.00           H  
ATOM   1280  CD  ILE    78      65.700  44.300  24.310  1.00  0.00           C  
ATOM   1281  HD1 ILE    78      65.120  44.890  25.040  1.00  0.00           H  
ATOM   1282  HD2 ILE    78      64.920  43.540  24.090  1.00  0.00           H  
ATOM   1283  HD3 ILE    78      65.770  44.880  23.360  1.00  0.00           H  
ATOM   1284  C   ILE    78      67.430  40.740  25.100  1.00  0.00           C  
ATOM   1285  O   ILE    78      68.350  40.030  25.520  1.00  0.00           O  
ATOM   1286  N   TYR    79      66.290  40.890  25.840  1.00  0.00           N  
ATOM   1287  HN  TYR    79      65.510  41.230  25.320  1.00  0.00           H  
ATOM   1288  CA  TYR    79      65.900  40.110  26.980  1.00  0.00           C  
ATOM   1289  HA  TYR    79      66.660  40.070  27.750  1.00  0.00           H  
ATOM   1290  CB  TYR    79      64.700  40.870  27.600  1.00  0.00           C  
ATOM   1291  HB1 TYR    79      64.000  41.260  26.830  1.00  0.00           H  
ATOM   1292  HB2 TYR    79      65.140  41.790  28.040  1.00  0.00           H  
ATOM   1293  CG  TYR    79      63.890  40.090  28.600  1.00  0.00           C  
ATOM   1294  CD1 TYR    79      64.550  39.400  29.670  1.00  0.00           C  
ATOM   1295  HD1 TYR    79      65.630  39.410  29.680  1.00  0.00           H  
ATOM   1296  CE1 TYR    79      63.840  38.650  30.630  1.00  0.00           C  
ATOM   1297  HE1 TYR    79      64.450  38.180  31.390  1.00  0.00           H  
ATOM   1298  CZ  TYR    79      62.430  38.640  30.560  1.00  0.00           C  
ATOM   1299  OH  TYR    79      61.690  37.810  31.410  1.00  0.00           O  
ATOM   1300  HH  TYR    79      60.780  38.120  31.430  1.00  0.00           H  
ATOM   1301  CD2 TYR    79      62.460  39.990  28.570  1.00  0.00           C  
ATOM   1302  HD2 TYR    79      61.960  40.540  27.780  1.00  0.00           H  
ATOM   1303  CE2 TYR    79      61.750  39.250  29.510  1.00  0.00           C  
ATOM   1304  HE2 TYR    79      60.670  39.210  29.450  1.00  0.00           H  
ATOM   1305  C   TYR    79      65.690  38.590  26.740  1.00  0.00           C  
ATOM   1306  O   TYR    79      66.370  37.750  27.350  1.00  0.00           O  
ATOM   1307  N   THR    80      64.820  38.180  25.850  1.00  0.00           N  
ATOM   1308  HN  THR    80      64.320  38.840  25.290  1.00  0.00           H  
ATOM   1309  CA  THR    80      64.560  36.780  25.560  1.00  0.00           C  
ATOM   1310  HA  THR    80      65.530  36.300  25.620  1.00  0.00           H  
ATOM   1311  CB  THR    80      63.680  36.140  26.680  1.00  0.00           C  
ATOM   1312  HB  THR    80      64.040  36.380  27.700  1.00  0.00           H  
ATOM   1313  OG1 THR    80      63.710  34.690  26.540  1.00  0.00           O  
ATOM   1314  HG1 THR    80      63.430  34.340  27.390  1.00  0.00           H  
ATOM   1315  CG2 THR    80      62.250  36.630  26.610  1.00  0.00           C  
ATOM   1316 HG21 THR    80      61.590  36.090  27.320  1.00  0.00           H  
ATOM   1317 HG22 THR    80      61.990  36.280  25.590  1.00  0.00           H  
ATOM   1318 HG23 THR    80      62.230  37.720  26.810  1.00  0.00           H  
ATOM   1319  C   THR    80      64.030  36.700  24.080  1.00  0.00           C  
ATOM   1320  O   THR    80      63.290  37.560  23.590  1.00  0.00           O  
ATOM   1321  N   PRO    81      64.450  35.590  23.350  1.00  0.00           N  
ATOM   1322  CD  PRO    81      65.710  34.890  23.590  1.00  0.00           C  
ATOM   1323  HD1 PRO    81      65.590  34.090  24.350  1.00  0.00           H  
ATOM   1324  HD2 PRO    81      66.510  35.630  23.810  1.00  0.00           H  
ATOM   1325  CA  PRO    81      64.080  35.450  21.970  1.00  0.00           C  
ATOM   1326  HA  PRO    81      63.630  36.380  21.660  1.00  0.00           H  
ATOM   1327  CB  PRO    81      65.370  35.070  21.290  1.00  0.00           C  
ATOM   1328  HB1 PRO    81      65.930  36.020  21.130  1.00  0.00           H  
ATOM   1329  HB2 PRO    81      65.120  34.560  20.340  1.00  0.00           H  
ATOM   1330  CG  PRO    81      66.210  34.270  22.290  1.00  0.00           C  
ATOM   1331  HG1 PRO    81      65.920  33.200  22.220  1.00  0.00           H  
ATOM   1332  HG2 PRO    81      67.300  34.400  22.160  1.00  0.00           H  
ATOM   1333  C   PRO    81      62.970  34.380  21.870  1.00  0.00           C  
ATOM   1334  O   PRO    81      62.390  34.150  20.780  1.00  0.00           O  
ATOM   1335  N   PHE    82      62.700  33.660  22.930  1.00  0.00           N  
ATOM   1336  HN  PHE    82      63.250  33.810  23.750  1.00  0.00           H  
ATOM   1337  CA  PHE    82      61.660  32.730  23.080  1.00  0.00           C  
ATOM   1338  HA  PHE    82      61.690  31.990  22.300  1.00  0.00           H  
ATOM   1339  CB  PHE    82      61.700  31.940  24.420  1.00  0.00           C  
ATOM   1340  HB1 PHE    82      60.740  31.400  24.570  1.00  0.00           H  
ATOM   1341  HB2 PHE    82      61.780  32.760  25.160  1.00  0.00           H  
ATOM   1342  CG  PHE    82      62.870  30.960  24.630  1.00  0.00           C  
ATOM   1343  CD1 PHE    82      62.680  29.600  24.370  1.00  0.00           C  
ATOM   1344  HD1 PHE    82      61.820  29.340  23.760  1.00  0.00           H  
ATOM   1345  CE1 PHE    82      63.600  28.600  24.720  1.00  0.00           C  
ATOM   1346  HE1 PHE    82      63.490  27.540  24.520  1.00  0.00           H  
ATOM   1347  CZ  PHE    82      64.700  29.040  25.400  1.00  0.00           C  
ATOM   1348  HZ  PHE    82      65.360  28.290  25.790  1.00  0.00           H  
ATOM   1349  CD2 PHE    82      64.110  31.330  25.290  1.00  0.00           C  
ATOM   1350  HD2 PHE    82      64.090  32.300  25.750  1.00  0.00           H  
ATOM   1351  CE2 PHE    82      64.980  30.380  25.730  1.00  0.00           C  
ATOM   1352  HE2 PHE    82      65.850  30.600  26.340  1.00  0.00           H  
ATOM   1353  C   PHE    82      60.320  33.350  22.740  1.00  0.00           C  
ATOM   1354  O   PHE    82      60.080  34.460  23.030  1.00  0.00           O  
ATOM   1355  N   THR    83      59.410  32.580  22.080  1.00  0.00           N  
ATOM   1356  HN  THR    83      59.610  31.710  21.630  1.00  0.00           H  
ATOM   1357  CA  THR    83      58.150  32.980  21.630  1.00  0.00           C  
ATOM   1358  HA  THR    83      58.290  33.980  21.240  1.00  0.00           H  
ATOM   1359  CB  THR    83      57.680  32.180  20.400  1.00  0.00           C  
ATOM   1360  HB  THR    83      58.610  32.130  19.790  1.00  0.00           H  
ATOM   1361  OG1 THR    83      56.780  32.930  19.650  1.00  0.00           O  
ATOM   1362  HG1 THR    83      56.710  32.520  18.780  1.00  0.00           H  
ATOM   1363  CG2 THR    83      57.130  30.790  20.690  1.00  0.00           C  
ATOM   1364 HG21 THR    83      57.280  30.200  19.770  1.00  0.00           H  
ATOM   1365 HG22 THR    83      56.080  30.860  21.050  1.00  0.00           H  
ATOM   1366 HG23 THR    83      57.600  30.320  21.580  1.00  0.00           H  
ATOM   1367  C   THR    83      57.020  33.080  22.640  1.00  0.00           C  
ATOM   1368  O   THR    83      56.920  32.350  23.620  1.00  0.00           O  
ATOM   1369  N   GLU    84      56.030  34.040  22.370  1.00  0.00           N  
ATOM   1370  HN  GLU    84      56.050  34.670  21.600  1.00  0.00           H  
ATOM   1371  CA  GLU    84      54.790  34.020  23.120  1.00  0.00           C  
ATOM   1372  HA  GLU    84      54.880  33.320  23.940  1.00  0.00           H  
ATOM   1373  CB  GLU    84      54.570  35.350  23.730  1.00  0.00           C  
ATOM   1374  HB1 GLU    84      53.640  35.450  24.320  1.00  0.00           H  
ATOM   1375  HB2 GLU    84      54.550  36.090  22.910  1.00  0.00           H  
ATOM   1376  CG  GLU    84      55.680  35.800  24.720  1.00  0.00           C  
ATOM   1377  HG1 GLU    84      56.690  35.800  24.260  1.00  0.00           H  
ATOM   1378  HG2 GLU    84      55.810  35.160  25.620  1.00  0.00           H  
ATOM   1379  CD  GLU    84      55.370  37.190  25.320  1.00  0.00           C  
ATOM   1380  OE1 GLU    84      56.240  38.110  25.310  1.00  0.00           O  
ATOM   1381  OE2 GLU    84      54.210  37.370  25.810  1.00  0.00           O  
ATOM   1382  C   GLU    84      53.630  33.450  22.400  1.00  0.00           C  
ATOM   1383  O   GLU    84      52.540  33.580  22.910  1.00  0.00           O  
ATOM   1384  N   ASP    85      53.800  32.940  21.220  1.00  0.00           N  
ATOM   1385  HN  ASP    85      54.720  32.850  20.850  1.00  0.00           H  
ATOM   1386  CA  ASP    85      52.760  32.450  20.370  1.00  0.00           C  
ATOM   1387  HA  ASP    85      52.040  33.240  20.210  1.00  0.00           H  
ATOM   1388  CB  ASP    85      53.400  32.150  19.030  1.00  0.00           C  
ATOM   1389  HB1 ASP    85      54.010  31.230  19.160  1.00  0.00           H  
ATOM   1390  HB2 ASP    85      54.010  33.020  18.690  1.00  0.00           H  
ATOM   1391  CG  ASP    85      52.450  31.900  17.850  1.00  0.00           C  
ATOM   1392  OD1 ASP    85      51.250  32.250  17.840  1.00  0.00           O  
ATOM   1393  OD2 ASP    85      52.970  31.380  16.810  1.00  0.00           O  
ATOM   1394  C   ASP    85      51.990  31.250  20.990  1.00  0.00           C  
ATOM   1395  O   ASP    85      52.560  30.370  21.630  1.00  0.00           O  
ATOM   1396  N   THR    86      50.680  31.270  20.870  1.00  0.00           N  
ATOM   1397  HN  THR    86      50.240  31.910  20.250  1.00  0.00           H  
ATOM   1398  CA  THR    86      49.780  30.330  21.600  1.00  0.00           C  
ATOM   1399  HA  THR    86      50.260  30.020  22.520  1.00  0.00           H  
ATOM   1400  CB  THR    86      48.560  30.880  22.100  1.00  0.00           C  
ATOM   1401  HB  THR    86      47.850  30.130  22.520  1.00  0.00           H  
ATOM   1402  OG1 THR    86      47.940  31.660  21.110  1.00  0.00           O  
ATOM   1403  HG1 THR    86      47.680  31.060  20.420  1.00  0.00           H  
ATOM   1404  CG2 THR    86      48.900  31.840  23.210  1.00  0.00           C  
ATOM   1405 HG21 THR    86      49.820  32.420  23.000  1.00  0.00           H  
ATOM   1406 HG22 THR    86      49.110  31.240  24.130  1.00  0.00           H  
ATOM   1407 HG23 THR    86      47.950  32.360  23.430  1.00  0.00           H  
ATOM   1408  C   THR    86      49.620  29.040  20.850  1.00  0.00           C  
ATOM   1409  O   THR    86      48.820  28.220  21.230  1.00  0.00           O  
ATOM   1410  N   GLU    87      50.290  28.850  19.690  1.00  0.00           N  
ATOM   1411  HN  GLU    87      50.790  29.630  19.330  1.00  0.00           H  
ATOM   1412  CA  GLU    87      50.300  27.680  18.870  1.00  0.00           C  
ATOM   1413  HA  GLU    87      49.330  27.230  19.040  1.00  0.00           H  
ATOM   1414  CB  GLU    87      50.500  28.080  17.370  1.00  0.00           C  
ATOM   1415  HB1 GLU    87      51.190  27.340  16.900  1.00  0.00           H  
ATOM   1416  HB2 GLU    87      50.940  29.100  17.330  1.00  0.00           H  
ATOM   1417  CG  GLU    87      49.220  28.090  16.570  1.00  0.00           C  
ATOM   1418  HG1 GLU    87      48.570  28.920  16.950  1.00  0.00           H  
ATOM   1419  HG2 GLU    87      48.760  27.080  16.570  1.00  0.00           H  
ATOM   1420  CD  GLU    87      49.430  28.450  15.060  1.00  0.00           C  
ATOM   1421  OE1 GLU    87      48.790  27.920  14.150  1.00  0.00           O  
ATOM   1422  OE2 GLU    87      50.260  29.360  14.720  1.00  0.00           O  
ATOM   1423  C   GLU    87      51.390  26.630  19.350  1.00  0.00           C  
ATOM   1424  O   GLU    87      51.480  25.480  18.900  1.00  0.00           O  
ATOM   1425  N   THR    88      52.280  27.030  20.310  1.00  0.00           N  
ATOM   1426  HN  THR    88      52.220  28.010  20.510  1.00  0.00           H  
ATOM   1427  CA  THR    88      53.360  26.180  20.910  1.00  0.00           C  
ATOM   1428  HA  THR    88      53.280  25.180  20.530  1.00  0.00           H  
ATOM   1429  CB  THR    88      54.760  26.660  20.540  1.00  0.00           C  
ATOM   1430  HB  THR    88      54.830  26.770  19.430  1.00  0.00           H  
ATOM   1431  OG1 THR    88      55.840  25.910  21.110  1.00  0.00           O  
ATOM   1432  HG1 THR    88      55.610  24.980  21.030  1.00  0.00           H  
ATOM   1433  CG2 THR    88      55.180  28.100  20.930  1.00  0.00           C  
ATOM   1434 HG21 THR    88      54.570  28.850  20.380  1.00  0.00           H  
ATOM   1435 HG22 THR    88      56.230  28.360  20.650  1.00  0.00           H  
ATOM   1436 HG23 THR    88      55.090  28.300  22.020  1.00  0.00           H  
ATOM   1437  C   THR    88      53.230  26.040  22.460  1.00  0.00           C  
ATOM   1438  O   THR    88      53.300  27.050  23.180  1.00  0.00           O  
ATOM   1439  N   VAL    89      52.990  24.830  23.080  1.00  0.00           N  
ATOM   1440  HN  VAL    89      52.890  24.070  22.450  1.00  0.00           H  
ATOM   1441  CA  VAL    89      53.160  24.690  24.530  1.00  0.00           C  
ATOM   1442  HA  VAL    89      52.950  25.610  25.050  1.00  0.00           H  
ATOM   1443  CB  VAL    89      52.290  23.530  25.070  1.00  0.00           C  
ATOM   1444  HB  VAL    89      52.610  22.560  24.640  1.00  0.00           H  
ATOM   1445  CG1 VAL    89      52.580  23.440  26.600  1.00  0.00           C  
ATOM   1446 HG11 VAL    89      52.410  24.420  27.090  1.00  0.00           H  
ATOM   1447 HG12 VAL    89      53.670  23.280  26.770  1.00  0.00           H  
ATOM   1448 HG13 VAL    89      51.870  22.680  27.000  1.00  0.00           H  
ATOM   1449  CG2 VAL    89      50.900  23.980  24.810  1.00  0.00           C  
ATOM   1450 HG21 VAL    89      50.190  23.370  25.390  1.00  0.00           H  
ATOM   1451 HG22 VAL    89      50.520  23.820  23.780  1.00  0.00           H  
ATOM   1452 HG23 VAL    89      50.620  25.040  25.020  1.00  0.00           H  
ATOM   1453  C   VAL    89      54.660  24.440  24.860  1.00  0.00           C  
ATOM   1454  O   VAL    89      55.110  24.980  25.810  1.00  0.00           O  
ATOM   1455  N   GLY    90      55.450  23.630  24.070  1.00  0.00           N  
ATOM   1456  HN  GLY    90      54.970  23.230  23.290  1.00  0.00           H  
ATOM   1457  CA  GLY    90      56.850  23.250  24.310  1.00  0.00           C  
ATOM   1458  HA1 GLY    90      57.290  22.650  23.520  1.00  0.00           H  
ATOM   1459  HA2 GLY    90      56.820  22.700  25.240  1.00  0.00           H  
ATOM   1460  C   GLY    90      57.860  24.350  24.520  1.00  0.00           C  
ATOM   1461  O   GLY    90      58.630  24.490  25.470  1.00  0.00           O  
ATOM   1462  N   GLN    91      57.810  25.250  23.580  1.00  0.00           N  
ATOM   1463  HN  GLN    91      57.120  25.170  22.870  1.00  0.00           H  
ATOM   1464  CA  GLN    91      58.740  26.390  23.660  1.00  0.00           C  
ATOM   1465  HA  GLN    91      59.720  25.990  23.870  1.00  0.00           H  
ATOM   1466  CB  GLN    91      58.820  27.080  22.230  1.00  0.00           C  
ATOM   1467  HB1 GLN    91      59.470  27.980  22.290  1.00  0.00           H  
ATOM   1468  HB2 GLN    91      57.780  27.400  22.010  1.00  0.00           H  
ATOM   1469  CG  GLN    91      59.400  26.150  21.100  1.00  0.00           C  
ATOM   1470  HG1 GLN    91      59.920  26.840  20.410  1.00  0.00           H  
ATOM   1471  HG2 GLN    91      58.640  25.520  20.590  1.00  0.00           H  
ATOM   1472  CD  GLN    91      60.450  25.070  21.540  1.00  0.00           C  
ATOM   1473  OE1 GLN    91      61.500  25.430  22.100  1.00  0.00           O  
ATOM   1474  NE2 GLN    91      60.140  23.790  21.430  1.00  0.00           N  
ATOM   1475 HE21 GLN    91      60.780  23.090  21.750  1.00  0.00           H  
ATOM   1476 HE22 GLN    91      59.220  23.550  21.110  1.00  0.00           H  
ATOM   1477  C   GLN    91      58.510  27.420  24.790  1.00  0.00           C  
ATOM   1478  O   GLN    91      59.450  27.870  25.430  1.00  0.00           O  
ATOM   1479  N   ARG    92      57.260  27.710  25.090  1.00  0.00           N  
ATOM   1480  HN  ARG    92      56.470  27.380  24.590  1.00  0.00           H  
ATOM   1481  CA  ARG    92      56.790  28.460  26.210  1.00  0.00           C  
ATOM   1482  HA  ARG    92      57.420  29.340  26.230  1.00  0.00           H  
ATOM   1483  CB  ARG    92      55.280  28.760  26.130  1.00  0.00           C  
ATOM   1484  HB1 ARG    92      54.870  29.170  27.080  1.00  0.00           H  
ATOM   1485  HB2 ARG    92      54.780  27.820  25.820  1.00  0.00           H  
ATOM   1486  CG  ARG    92      54.970  29.780  24.980  1.00  0.00           C  
ATOM   1487  HG1 ARG    92      55.190  29.280  24.010  1.00  0.00           H  
ATOM   1488  HG2 ARG    92      55.530  30.720  25.100  1.00  0.00           H  
ATOM   1489  CD  ARG    92      53.550  30.300  24.920  1.00  0.00           C  
ATOM   1490  HD1 ARG    92      53.340  31.010  24.090  1.00  0.00           H  
ATOM   1491  HD2 ARG    92      53.350  30.840  25.870  1.00  0.00           H  
ATOM   1492  NE  ARG    92      52.710  29.080  24.830  1.00  0.00           N  
ATOM   1493  HE  ARG    92      52.960  28.400  24.130  1.00  0.00           H  
ATOM   1494  CZ  ARG    92      51.460  29.020  25.210  1.00  0.00           C  
ATOM   1495  NH1 ARG    92      50.710  27.890  25.100  1.00  0.00           N  
ATOM   1496 HH11 ARG    92      49.740  27.900  25.340  1.00  0.00           H  
ATOM   1497 HH12 ARG    92      51.160  27.110  24.670  1.00  0.00           H  
ATOM   1498  NH2 ARG    92      50.810  30.060  25.740  1.00  0.00           N  
ATOM   1499 HH21 ARG    92      51.180  30.920  26.090  1.00  0.00           H  
ATOM   1500 HH22 ARG    92      49.840  29.860  25.900  1.00  0.00           H  
ATOM   1501  C   ARG    92      57.150  27.830  27.500  1.00  0.00           C  
ATOM   1502  O   ARG    92      57.730  28.470  28.350  1.00  0.00           O  
ATOM   1503  N   ALA    93      56.870  26.480  27.570  1.00  0.00           N  
ATOM   1504  HN  ALA    93      56.400  26.040  26.800  1.00  0.00           H  
ATOM   1505  CA  ALA    93      57.310  25.630  28.660  1.00  0.00           C  
ATOM   1506  HA  ALA    93      56.900  26.110  29.530  1.00  0.00           H  
ATOM   1507  CB  ALA    93      56.610  24.230  28.560  1.00  0.00           C  
ATOM   1508  HB1 ALA    93      55.570  24.610  28.440  1.00  0.00           H  
ATOM   1509  HB2 ALA    93      56.840  23.680  29.500  1.00  0.00           H  
ATOM   1510  HB3 ALA    93      56.940  23.670  27.660  1.00  0.00           H  
ATOM   1511  C   ALA    93      58.880  25.520  28.860  1.00  0.00           C  
ATOM   1512  O   ALA    93      59.350  25.330  30.000  1.00  0.00           O  
ATOM   1513  N   LEU    94      59.680  25.370  27.810  1.00  0.00           N  
ATOM   1514  HN  LEU    94      59.270  25.180  26.920  1.00  0.00           H  
ATOM   1515  CA  LEU    94      61.160  25.370  27.910  1.00  0.00           C  
ATOM   1516  HA  LEU    94      61.440  24.670  28.680  1.00  0.00           H  
ATOM   1517  CB  LEU    94      61.740  25.020  26.540  1.00  0.00           C  
ATOM   1518  HB1 LEU    94      61.350  25.780  25.830  1.00  0.00           H  
ATOM   1519  HB2 LEU    94      61.330  24.030  26.250  1.00  0.00           H  
ATOM   1520  CG  LEU    94      63.290  24.960  26.310  1.00  0.00           C  
ATOM   1521  HG  LEU    94      63.730  25.910  26.670  1.00  0.00           H  
ATOM   1522  CD1 LEU    94      63.920  23.900  27.170  1.00  0.00           C  
ATOM   1523 HD11 LEU    94      63.630  24.150  28.220  1.00  0.00           H  
ATOM   1524 HD12 LEU    94      65.020  24.000  27.070  1.00  0.00           H  
ATOM   1525 HD13 LEU    94      63.560  22.900  26.850  1.00  0.00           H  
ATOM   1526  CD2 LEU    94      63.650  24.770  24.850  1.00  0.00           C  
ATOM   1527 HD21 LEU    94      63.180  25.570  24.240  1.00  0.00           H  
ATOM   1528 HD22 LEU    94      63.200  23.780  24.630  1.00  0.00           H  
ATOM   1529 HD23 LEU    94      64.760  24.740  24.870  1.00  0.00           H  
ATOM   1530  C   LEU    94      61.600  26.730  28.370  1.00  0.00           C  
ATOM   1531  O   LEU    94      62.370  26.940  29.320  1.00  0.00           O  
ATOM   1532  N   HSD    95      61.090  27.800  27.780  1.00  0.00           N  
ATOM   1533  HN  HSD    95      60.480  27.750  26.990  1.00  0.00           H  
ATOM   1534  CA  HSD    95      61.370  29.180  28.270  1.00  0.00           C  
ATOM   1535  HA  HSD    95      62.420  29.370  28.130  1.00  0.00           H  
ATOM   1536  CB  HSD    95      60.700  30.310  27.460  1.00  0.00           C  
ATOM   1537  HB1 HSD    95      59.600  30.140  27.510  1.00  0.00           H  
ATOM   1538  HB2 HSD    95      60.910  30.150  26.380  1.00  0.00           H  
ATOM   1539  ND1 HSD    95      60.280  32.800  27.800  1.00  0.00           N  
ATOM   1540  HD1 HSD    95      59.350  32.800  27.440  1.00  0.00           H  
ATOM   1541  CG  HSD    95      61.140  31.720  27.840  1.00  0.00           C  
ATOM   1542  CE1 HSD    95      60.950  33.850  28.340  1.00  0.00           C  
ATOM   1543  HE1 HSD    95      60.450  34.820  28.410  1.00  0.00           H  
ATOM   1544  NE2 HSD    95      62.140  33.520  28.720  1.00  0.00           N  
ATOM   1545  CD2 HSD    95      62.250  32.150  28.420  1.00  0.00           C  
ATOM   1546  HD2 HSD    95      63.090  31.650  28.880  1.00  0.00           H  
ATOM   1547  C   HSD    95      61.090  29.380  29.770  1.00  0.00           C  
ATOM   1548  O   HSD    95      61.840  29.880  30.570  1.00  0.00           O  
ATOM   1549  N   SER    96      59.910  28.980  30.160  1.00  0.00           N  
ATOM   1550  HN  SER    96      59.340  28.610  29.430  1.00  0.00           H  
ATOM   1551  CA  SER    96      59.300  29.070  31.530  1.00  0.00           C  
ATOM   1552  HA  SER    96      59.450  30.090  31.850  1.00  0.00           H  
ATOM   1553  CB  SER    96      57.770  28.820  31.580  1.00  0.00           C  
ATOM   1554  HB1 SER    96      57.290  28.920  32.570  1.00  0.00           H  
ATOM   1555  HB2 SER    96      57.560  27.800  31.180  1.00  0.00           H  
ATOM   1556  OG  SER    96      57.030  29.630  30.710  1.00  0.00           O  
ATOM   1557  HG1 SER    96      57.310  29.250  29.870  1.00  0.00           H  
ATOM   1558  C   SER    96      60.030  28.250  32.600  1.00  0.00           C  
ATOM   1559  O   SER    96      60.290  28.810  33.660  1.00  0.00           O  
ATOM   1560  N   ILE    97      60.410  26.960  32.310  1.00  0.00           N  
ATOM   1561  HN  ILE    97      60.160  26.410  31.520  1.00  0.00           H  
ATOM   1562  CA  ILE    97      61.220  26.160  33.240  1.00  0.00           C  
ATOM   1563  HA  ILE    97      60.620  26.110  34.140  1.00  0.00           H  
ATOM   1564  CB  ILE    97      61.210  24.660  32.980  1.00  0.00           C  
ATOM   1565  HB  ILE    97      60.150  24.390  32.760  1.00  0.00           H  
ATOM   1566  CG2 ILE    97      62.030  24.310  31.760  1.00  0.00           C  
ATOM   1567 HG21 ILE    97      63.090  24.340  32.090  1.00  0.00           H  
ATOM   1568 HG22 ILE    97      61.980  25.050  30.930  1.00  0.00           H  
ATOM   1569 HG23 ILE    97      61.670  23.330  31.380  1.00  0.00           H  
ATOM   1570  CG1 ILE    97      61.610  23.910  34.230  1.00  0.00           C  
ATOM   1571 HG11 ILE    97      62.620  24.260  34.540  1.00  0.00           H  
ATOM   1572 HG12 ILE    97      61.750  22.840  33.950  1.00  0.00           H  
ATOM   1573  CD  ILE    97      60.690  24.080  35.450  1.00  0.00           C  
ATOM   1574  HD1 ILE    97      60.890  25.030  36.000  1.00  0.00           H  
ATOM   1575  HD2 ILE    97      60.890  23.270  36.190  1.00  0.00           H  
ATOM   1576  HD3 ILE    97      59.610  24.110  35.180  1.00  0.00           H  
ATOM   1577  C   ILE    97      62.590  26.760  33.560  1.00  0.00           C  
ATOM   1578  O   ILE    97      63.100  26.810  34.660  1.00  0.00           O  
ATOM   1579  N   LEU    98      63.290  27.220  32.460  1.00  0.00           N  
ATOM   1580  HN  LEU    98      62.930  26.950  31.560  1.00  0.00           H  
ATOM   1581  CA  LEU    98      64.510  28.000  32.450  1.00  0.00           C  
ATOM   1582  HA  LEU    98      65.360  27.380  32.710  1.00  0.00           H  
ATOM   1583  CB  LEU    98      64.850  28.360  30.990  1.00  0.00           C  
ATOM   1584  HB1 LEU    98      63.930  28.770  30.510  1.00  0.00           H  
ATOM   1585  HB2 LEU    98      64.990  27.440  30.390  1.00  0.00           H  
ATOM   1586  CG  LEU    98      65.980  29.310  30.630  1.00  0.00           C  
ATOM   1587  HG  LEU    98      65.600  30.250  31.090  1.00  0.00           H  
ATOM   1588  CD1 LEU    98      67.300  28.830  31.250  1.00  0.00           C  
ATOM   1589 HD11 LEU    98      68.110  29.550  31.010  1.00  0.00           H  
ATOM   1590 HD12 LEU    98      67.570  27.800  30.940  1.00  0.00           H  
ATOM   1591 HD13 LEU    98      67.070  28.800  32.340  1.00  0.00           H  
ATOM   1592  CD2 LEU    98      66.090  29.440  29.080  1.00  0.00           C  
ATOM   1593 HD21 LEU    98      66.790  30.280  28.840  1.00  0.00           H  
ATOM   1594 HD22 LEU    98      65.050  29.640  28.740  1.00  0.00           H  
ATOM   1595 HD23 LEU    98      66.410  28.450  28.700  1.00  0.00           H  
ATOM   1596  C   LEU    98      64.440  29.220  33.330  1.00  0.00           C  
ATOM   1597  O   LEU    98      65.200  29.420  34.320  1.00  0.00           O  
ATOM   1598  N   ASN    99      63.450  30.070  33.050  1.00  0.00           N  
ATOM   1599  HN  ASN    99      62.790  29.750  32.380  1.00  0.00           H  
ATOM   1600  CA  ASN    99      63.100  31.460  33.430  1.00  0.00           C  
ATOM   1601  HA  ASN    99      63.960  32.100  33.310  1.00  0.00           H  
ATOM   1602  CB  ASN    99      61.960  32.100  32.570  1.00  0.00           C  
ATOM   1603  HB1 ASN    99      61.120  31.380  32.470  1.00  0.00           H  
ATOM   1604  HB2 ASN    99      62.450  32.120  31.570  1.00  0.00           H  
ATOM   1605  CG  ASN    99      61.290  33.430  32.940  1.00  0.00           C  
ATOM   1606  OD1 ASN    99      60.510  33.400  33.890  1.00  0.00           O  
ATOM   1607  ND2 ASN    99      61.620  34.580  32.290  1.00  0.00           N  
ATOM   1608 HD21 ASN    99      61.420  35.440  32.750  1.00  0.00           H  
ATOM   1609 HD22 ASN    99      61.970  34.390  31.370  1.00  0.00           H  
ATOM   1610  C   ASN    99      62.830  31.380  34.940  1.00  0.00           C  
ATOM   1611  O   ASN    99      63.450  32.100  35.690  1.00  0.00           O  
ATOM   1612  N   ALA   100      62.010  30.400  35.320  1.00  0.00           N  
ATOM   1613  HN  ALA   100      61.510  29.780  34.720  1.00  0.00           H  
ATOM   1614  CA  ALA   100      61.600  30.160  36.740  1.00  0.00           C  
ATOM   1615  HA  ALA   100      61.550  31.140  37.180  1.00  0.00           H  
ATOM   1616  CB  ALA   100      60.310  29.390  36.820  1.00  0.00           C  
ATOM   1617  HB1 ALA   100      60.360  28.370  36.370  1.00  0.00           H  
ATOM   1618  HB2 ALA   100      59.500  29.900  36.250  1.00  0.00           H  
ATOM   1619  HB3 ALA   100      59.910  29.470  37.850  1.00  0.00           H  
ATOM   1620  C   ALA   100      62.550  29.450  37.610  1.00  0.00           C  
ATOM   1621  O   ALA   100      62.640  29.780  38.800  1.00  0.00           O  
ATOM   1622  N   ALA   101      63.440  28.610  37.030  1.00  0.00           N  
ATOM   1623  HN  ALA   101      63.360  28.340  36.080  1.00  0.00           H  
ATOM   1624  CA  ALA   101      64.580  28.030  37.730  1.00  0.00           C  
ATOM   1625  HA  ALA   101      64.120  27.600  38.610  1.00  0.00           H  
ATOM   1626  CB  ALA   101      65.140  26.950  36.750  1.00  0.00           C  
ATOM   1627  HB1 ALA   101      64.360  26.190  36.540  1.00  0.00           H  
ATOM   1628  HB2 ALA   101      65.970  26.440  37.280  1.00  0.00           H  
ATOM   1629  HB3 ALA   101      65.500  27.400  35.810  1.00  0.00           H  
ATOM   1630  C   ALA   101      65.650  29.000  38.170  1.00  0.00           C  
ATOM   1631  O   ALA   101      66.260  28.840  39.200  1.00  0.00           O  
ATOM   1632  N   ILE   102      65.960  29.980  37.250  1.00  0.00           N  
ATOM   1633  HN  ILE   102      65.650  29.780  36.320  1.00  0.00           H  
ATOM   1634  CA  ILE   102      66.820  31.120  37.480  1.00  0.00           C  
ATOM   1635  HA  ILE   102      67.790  30.770  37.790  1.00  0.00           H  
ATOM   1636  CB  ILE   102      67.140  31.760  36.160  1.00  0.00           C  
ATOM   1637  HB  ILE   102      66.160  31.690  35.630  1.00  0.00           H  
ATOM   1638  CG2 ILE   102      67.650  33.180  36.160  1.00  0.00           C  
ATOM   1639 HG21 ILE   102      66.790  33.820  36.450  1.00  0.00           H  
ATOM   1640 HG22 ILE   102      67.990  33.300  35.100  1.00  0.00           H  
ATOM   1641 HG23 ILE   102      68.450  33.400  36.900  1.00  0.00           H  
ATOM   1642  CG1 ILE   102      68.120  30.910  35.380  1.00  0.00           C  
ATOM   1643 HG11 ILE   102      68.000  31.120  34.300  1.00  0.00           H  
ATOM   1644 HG12 ILE   102      67.860  29.850  35.580  1.00  0.00           H  
ATOM   1645  CD  ILE   102      69.600  31.100  35.760  1.00  0.00           C  
ATOM   1646  HD1 ILE   102      70.250  30.440  35.150  1.00  0.00           H  
ATOM   1647  HD2 ILE   102      69.680  31.030  36.860  1.00  0.00           H  
ATOM   1648  HD3 ILE   102      69.920  32.140  35.540  1.00  0.00           H  
ATOM   1649  C   ILE   102      66.320  32.080  38.480  1.00  0.00           C  
ATOM   1650  O   ILE   102      66.920  32.370  39.480  1.00  0.00           O  
ATOM   1651  N   MET   103      65.020  32.500  38.280  1.00  0.00           N  
ATOM   1652  HN  MET   103      64.350  32.230  37.590  1.00  0.00           H  
ATOM   1653  CA  MET   103      64.410  33.340  39.330  1.00  0.00           C  
ATOM   1654  HA  MET   103      65.000  34.210  39.550  1.00  0.00           H  
ATOM   1655  CB  MET   103      63.190  34.050  38.790  1.00  0.00           C  
ATOM   1656  HB1 MET   103      62.460  33.280  38.450  1.00  0.00           H  
ATOM   1657  HB2 MET   103      63.440  34.800  38.000  1.00  0.00           H  
ATOM   1658  CG  MET   103      62.350  34.830  39.850  1.00  0.00           C  
ATOM   1659  HG1 MET   103      63.200  35.310  40.380  1.00  0.00           H  
ATOM   1660  HG2 MET   103      61.820  34.090  40.490  1.00  0.00           H  
ATOM   1661  SD  MET   103      61.040  35.920  39.200  1.00  0.00           S  
ATOM   1662  CE  MET   103      60.670  36.840  40.740  1.00  0.00           C  
ATOM   1663  HE1 MET   103      60.800  36.380  41.740  1.00  0.00           H  
ATOM   1664  HE2 MET   103      59.660  37.310  40.800  1.00  0.00           H  
ATOM   1665  HE3 MET   103      61.410  37.660  40.800  1.00  0.00           H  
ATOM   1666  C   MET   103      64.230  32.710  40.750  1.00  0.00           C  
ATOM   1667  O   MET   103      64.480  33.380  41.730  1.00  0.00           O  
ATOM   1668  N   ILE   104      63.760  31.410  40.880  1.00  0.00           N  
ATOM   1669  HN  ILE   104      63.470  30.880  40.080  1.00  0.00           H  
ATOM   1670  CA  ILE   104      63.570  30.810  42.250  1.00  0.00           C  
ATOM   1671  HA  ILE   104      63.120  31.630  42.790  1.00  0.00           H  
ATOM   1672  CB  ILE   104      62.630  29.560  42.310  1.00  0.00           C  
ATOM   1673  HB  ILE   104      61.710  29.810  41.760  1.00  0.00           H  
ATOM   1674  CG2 ILE   104      63.370  28.360  41.700  1.00  0.00           C  
ATOM   1675 HG21 ILE   104      63.840  28.680  40.750  1.00  0.00           H  
ATOM   1676 HG22 ILE   104      62.620  27.610  41.360  1.00  0.00           H  
ATOM   1677 HG23 ILE   104      64.200  27.930  42.300  1.00  0.00           H  
ATOM   1678  CG1 ILE   104      62.320  29.120  43.720  1.00  0.00           C  
ATOM   1679 HG11 ILE   104      63.180  28.670  44.250  1.00  0.00           H  
ATOM   1680 HG12 ILE   104      61.650  28.230  43.730  1.00  0.00           H  
ATOM   1681  CD  ILE   104      61.730  30.110  44.700  1.00  0.00           C  
ATOM   1682  HD1 ILE   104      60.860  30.600  44.230  1.00  0.00           H  
ATOM   1683  HD2 ILE   104      62.450  30.920  44.960  1.00  0.00           H  
ATOM   1684  HD3 ILE   104      61.420  29.630  45.650  1.00  0.00           H  
ATOM   1685  C   ILE   104      64.900  30.650  42.940  1.00  0.00           C  
ATOM   1686  O   ILE   104      65.020  31.000  44.120  1.00  0.00           O  
ATOM   1687  N   SER   105      65.980  30.340  42.200  1.00  0.00           N  
ATOM   1688  HN  SER   105      65.970  30.140  41.220  1.00  0.00           H  
ATOM   1689  CA  SER   105      67.320  30.310  42.820  1.00  0.00           C  
ATOM   1690  HA  SER   105      67.320  29.680  43.700  1.00  0.00           H  
ATOM   1691  CB  SER   105      68.540  29.930  41.870  1.00  0.00           C  
ATOM   1692  HB1 SER   105      69.440  29.700  42.480  1.00  0.00           H  
ATOM   1693  HB2 SER   105      68.730  30.730  41.130  1.00  0.00           H  
ATOM   1694  OG  SER   105      68.370  28.740  41.090  1.00  0.00           O  
ATOM   1695  HG1 SER   105      67.640  28.920  40.490  1.00  0.00           H  
ATOM   1696  C   SER   105      67.760  31.600  43.400  1.00  0.00           C  
ATOM   1697  O   SER   105      68.220  31.690  44.540  1.00  0.00           O  
ATOM   1698  N   VAL   106      67.610  32.770  42.750  1.00  0.00           N  
ATOM   1699  HN  VAL   106      67.170  32.740  41.860  1.00  0.00           H  
ATOM   1700  CA  VAL   106      68.040  34.060  43.330  1.00  0.00           C  
ATOM   1701  HA  VAL   106      69.100  33.960  43.510  1.00  0.00           H  
ATOM   1702  CB  VAL   106      67.780  35.220  42.370  1.00  0.00           C  
ATOM   1703  HB  VAL   106      66.720  35.270  42.070  1.00  0.00           H  
ATOM   1704  CG1 VAL   106      68.100  36.540  43.070  1.00  0.00           C  
ATOM   1705 HG11 VAL   106      67.340  36.840  43.830  1.00  0.00           H  
ATOM   1706 HG12 VAL   106      68.100  37.390  42.360  1.00  0.00           H  
ATOM   1707 HG13 VAL   106      69.100  36.360  43.540  1.00  0.00           H  
ATOM   1708  CG2 VAL   106      68.640  35.100  41.080  1.00  0.00           C  
ATOM   1709 HG21 VAL   106      68.560  36.050  40.510  1.00  0.00           H  
ATOM   1710 HG22 VAL   106      68.310  34.210  40.500  1.00  0.00           H  
ATOM   1711 HG23 VAL   106      69.720  34.940  41.310  1.00  0.00           H  
ATOM   1712  C   VAL   106      67.260  34.310  44.560  1.00  0.00           C  
ATOM   1713  O   VAL   106      67.830  34.680  45.550  1.00  0.00           O  
ATOM   1714  N   ILE   107      65.920  34.090  44.570  1.00  0.00           N  
ATOM   1715  HN  ILE   107      65.480  33.770  43.730  1.00  0.00           H  
ATOM   1716  CA  ILE   107      65.010  34.260  45.700  1.00  0.00           C  
ATOM   1717  HA  ILE   107      65.200  35.250  46.090  1.00  0.00           H  
ATOM   1718  CB  ILE   107      63.590  34.010  45.230  1.00  0.00           C  
ATOM   1719  HB  ILE   107      63.710  33.230  44.440  1.00  0.00           H  
ATOM   1720  CG2 ILE   107      62.700  33.490  46.330  1.00  0.00           C  
ATOM   1721 HG21 ILE   107      62.720  32.380  46.360  1.00  0.00           H  
ATOM   1722 HG22 ILE   107      61.720  33.930  46.020  1.00  0.00           H  
ATOM   1723 HG23 ILE   107      62.870  34.010  47.300  1.00  0.00           H  
ATOM   1724  CG1 ILE   107      62.980  35.340  44.710  1.00  0.00           C  
ATOM   1725 HG11 ILE   107      62.790  35.960  45.610  1.00  0.00           H  
ATOM   1726 HG12 ILE   107      61.970  35.040  44.360  1.00  0.00           H  
ATOM   1727  CD  ILE   107      63.720  36.120  43.620  1.00  0.00           C  
ATOM   1728  HD1 ILE   107      64.750  36.270  44.020  1.00  0.00           H  
ATOM   1729  HD2 ILE   107      63.220  37.060  43.300  1.00  0.00           H  
ATOM   1730  HD3 ILE   107      63.810  35.520  42.690  1.00  0.00           H  
ATOM   1731  C   ILE   107      65.440  33.380  46.830  1.00  0.00           C  
ATOM   1732  O   ILE   107      65.460  33.850  47.960  1.00  0.00           O  
ATOM   1733  N   VAL   108      65.870  32.140  46.530  1.00  0.00           N  
ATOM   1734  HN  VAL   108      65.880  31.800  45.600  1.00  0.00           H  
ATOM   1735  CA  VAL   108      66.480  31.270  47.590  1.00  0.00           C  
ATOM   1736  HA  VAL   108      65.820  31.320  48.450  1.00  0.00           H  
ATOM   1737  CB  VAL   108      66.700  29.820  47.000  1.00  0.00           C  
ATOM   1738  HB  VAL   108      66.990  29.970  45.930  1.00  0.00           H  
ATOM   1739  CG1 VAL   108      67.700  29.030  47.850  1.00  0.00           C  
ATOM   1740 HG11 VAL   108      67.410  29.050  48.920  1.00  0.00           H  
ATOM   1741 HG12 VAL   108      68.690  29.540  47.850  1.00  0.00           H  
ATOM   1742 HG13 VAL   108      67.830  27.980  47.520  1.00  0.00           H  
ATOM   1743  CG2 VAL   108      65.390  29.030  46.990  1.00  0.00           C  
ATOM   1744 HG21 VAL   108      65.460  28.080  46.420  1.00  0.00           H  
ATOM   1745 HG22 VAL   108      64.590  29.680  46.590  1.00  0.00           H  
ATOM   1746 HG23 VAL   108      65.110  28.720  48.020  1.00  0.00           H  
ATOM   1747  C   VAL   108      67.750  31.830  48.170  1.00  0.00           C  
ATOM   1748  O   VAL   108      67.900  31.900  49.350  1.00  0.00           O  
ATOM   1749  N   VAL   109      68.710  32.260  47.350  1.00  0.00           N  
ATOM   1750  HN  VAL   109      68.460  32.130  46.390  1.00  0.00           H  
ATOM   1751  CA  VAL   109      69.910  32.930  47.670  1.00  0.00           C  
ATOM   1752  HA  VAL   109      70.370  32.250  48.370  1.00  0.00           H  
ATOM   1753  CB  VAL   109      70.790  33.040  46.470  1.00  0.00           C  
ATOM   1754  HB  VAL   109      70.270  33.620  45.670  1.00  0.00           H  
ATOM   1755  CG1 VAL   109      72.050  33.700  46.820  1.00  0.00           C  
ATOM   1756 HG11 VAL   109      72.550  33.190  47.660  1.00  0.00           H  
ATOM   1757 HG12 VAL   109      72.130  34.780  47.040  1.00  0.00           H  
ATOM   1758 HG13 VAL   109      72.740  33.630  45.950  1.00  0.00           H  
ATOM   1759  CG2 VAL   109      71.230  31.640  46.010  1.00  0.00           C  
ATOM   1760 HG21 VAL   109      70.370  30.980  45.830  1.00  0.00           H  
ATOM   1761 HG22 VAL   109      71.830  31.100  46.770  1.00  0.00           H  
ATOM   1762 HG23 VAL   109      71.830  31.700  45.070  1.00  0.00           H  
ATOM   1763  C   VAL   109      69.820  34.250  48.500  1.00  0.00           C  
ATOM   1764  O   VAL   109      70.510  34.490  49.490  1.00  0.00           O  
ATOM   1765  N   MET   110      68.910  35.130  48.150  1.00  0.00           N  
ATOM   1766  HN  MET   110      68.530  35.000  47.240  1.00  0.00           H  
ATOM   1767  CA  MET   110      68.490  36.300  48.880  1.00  0.00           C  
ATOM   1768  HA  MET   110      69.360  36.910  49.060  1.00  0.00           H  
ATOM   1769  CB  MET   110      67.560  37.070  47.910  1.00  0.00           C  
ATOM   1770  HB1 MET   110      67.010  37.890  48.420  1.00  0.00           H  
ATOM   1771  HB2 MET   110      66.750  36.490  47.410  1.00  0.00           H  
ATOM   1772  CG  MET   110      68.270  37.860  46.770  1.00  0.00           C  
ATOM   1773  HG1 MET   110      67.540  38.540  46.300  1.00  0.00           H  
ATOM   1774  HG2 MET   110      68.630  37.050  46.090  1.00  0.00           H  
ATOM   1775  SD  MET   110      69.630  38.960  47.320  1.00  0.00           S  
ATOM   1776  CE  MET   110      70.910  38.000  46.440  1.00  0.00           C  
ATOM   1777  HE1 MET   110      71.870  38.520  46.630  1.00  0.00           H  
ATOM   1778  HE2 MET   110      70.730  37.910  45.350  1.00  0.00           H  
ATOM   1779  HE3 MET   110      70.970  36.990  46.890  1.00  0.00           H  
ATOM   1780  C   MET   110      67.860  36.070  50.210  1.00  0.00           C  
ATOM   1781  O   MET   110      68.070  36.640  51.230  1.00  0.00           O  
ATOM   1782  N   THR   111      66.970  35.060  50.340  1.00  0.00           N  
ATOM   1783  HN  THR   111      66.790  34.450  49.570  1.00  0.00           H  
ATOM   1784  CA  THR   111      66.250  34.610  51.630  1.00  0.00           C  
ATOM   1785  HA  THR   111      65.580  35.370  52.010  1.00  0.00           H  
ATOM   1786  CB  THR   111      65.330  33.450  51.450  1.00  0.00           C  
ATOM   1787  HB  THR   111      65.840  32.530  51.100  1.00  0.00           H  
ATOM   1788  OG1 THR   111      64.390  33.710  50.450  1.00  0.00           O  
ATOM   1789  HG1 THR   111      64.810  33.690  49.580  1.00  0.00           H  
ATOM   1790  CG2 THR   111      64.450  33.240  52.650  1.00  0.00           C  
ATOM   1791 HG21 THR   111      63.710  32.430  52.480  1.00  0.00           H  
ATOM   1792 HG22 THR   111      63.930  34.220  52.770  1.00  0.00           H  
ATOM   1793 HG23 THR   111      65.100  33.020  53.530  1.00  0.00           H  
ATOM   1794  C   THR   111      67.250  34.200  52.600  1.00  0.00           C  
ATOM   1795  O   THR   111      67.250  34.810  53.710  1.00  0.00           O  
ATOM   1796  N   ILE   112      68.240  33.410  52.180  1.00  0.00           N  
ATOM   1797  HN  ILE   112      68.270  33.050  51.250  1.00  0.00           H  
ATOM   1798  CA  ILE   112      69.390  33.020  53.000  1.00  0.00           C  
ATOM   1799  HA  ILE   112      68.990  32.410  53.800  1.00  0.00           H  
ATOM   1800  CB  ILE   112      70.400  32.220  52.230  1.00  0.00           C  
ATOM   1801  HB  ILE   112      70.630  32.770  51.290  1.00  0.00           H  
ATOM   1802  CG2 ILE   112      71.730  32.030  53.020  1.00  0.00           C  
ATOM   1803 HG21 ILE   112      72.200  32.960  53.420  1.00  0.00           H  
ATOM   1804 HG22 ILE   112      72.500  31.490  52.440  1.00  0.00           H  
ATOM   1805 HG23 ILE   112      71.640  31.460  53.970  1.00  0.00           H  
ATOM   1806  CG1 ILE   112      69.670  30.880  51.930  1.00  0.00           C  
ATOM   1807 HG11 ILE   112      68.670  31.130  51.510  1.00  0.00           H  
ATOM   1808 HG12 ILE   112      69.450  30.390  52.900  1.00  0.00           H  
ATOM   1809  CD  ILE   112      70.380  29.930  50.920  1.00  0.00           C  
ATOM   1810  HD1 ILE   112      69.820  29.000  50.690  1.00  0.00           H  
ATOM   1811  HD2 ILE   112      71.310  29.550  51.400  1.00  0.00           H  
ATOM   1812  HD3 ILE   112      70.700  30.400  49.960  1.00  0.00           H  
ATOM   1813  C   ILE   112      70.140  34.190  53.630  1.00  0.00           C  
ATOM   1814  O   ILE   112      70.380  34.380  54.810  1.00  0.00           O  
ATOM   1815  N   LEU   113      70.440  35.170  52.750  1.00  0.00           N  
ATOM   1816  HN  LEU   113      70.130  35.020  51.810  1.00  0.00           H  
ATOM   1817  CA  LEU   113      71.070  36.420  53.020  1.00  0.00           C  
ATOM   1818  HA  LEU   113      72.040  36.260  53.470  1.00  0.00           H  
ATOM   1819  CB  LEU   113      71.380  37.300  51.790  1.00  0.00           C  
ATOM   1820  HB1 LEU   113      70.440  37.660  51.320  1.00  0.00           H  
ATOM   1821  HB2 LEU   113      71.980  36.730  51.050  1.00  0.00           H  
ATOM   1822  CG  LEU   113      72.160  38.610  52.050  1.00  0.00           C  
ATOM   1823  HG  LEU   113      71.580  39.160  52.820  1.00  0.00           H  
ATOM   1824  CD1 LEU   113      73.640  38.280  52.520  1.00  0.00           C  
ATOM   1825 HD11 LEU   113      74.180  39.230  52.740  1.00  0.00           H  
ATOM   1826 HD12 LEU   113      74.150  37.670  51.750  1.00  0.00           H  
ATOM   1827 HD13 LEU   113      73.560  37.670  53.450  1.00  0.00           H  
ATOM   1828  CD2 LEU   113      72.150  39.530  50.710  1.00  0.00           C  
ATOM   1829 HD21 LEU   113      72.690  40.500  50.830  1.00  0.00           H  
ATOM   1830 HD22 LEU   113      71.150  39.830  50.340  1.00  0.00           H  
ATOM   1831 HD23 LEU   113      72.750  39.080  49.890  1.00  0.00           H  
ATOM   1832  C   LEU   113      70.260  37.190  53.980  1.00  0.00           C  
ATOM   1833  O   LEU   113      70.830  37.690  54.940  1.00  0.00           O  
ATOM   1834  N   LEU   114      68.960  37.370  53.840  1.00  0.00           N  
ATOM   1835  HN  LEU   114      68.480  36.950  53.080  1.00  0.00           H  
ATOM   1836  CA  LEU   114      68.060  38.090  54.750  1.00  0.00           C  
ATOM   1837  HA  LEU   114      68.580  39.040  54.760  1.00  0.00           H  
ATOM   1838  CB  LEU   114      66.570  38.340  54.320  1.00  0.00           C  
ATOM   1839  HB1 LEU   114      65.920  37.450  54.500  1.00  0.00           H  
ATOM   1840  HB2 LEU   114      66.430  38.590  53.250  1.00  0.00           H  
ATOM   1841  CG  LEU   114      65.840  39.340  55.220  1.00  0.00           C  
ATOM   1842  HG  LEU   114      65.840  38.910  56.250  1.00  0.00           H  
ATOM   1843  CD1 LEU   114      66.510  40.750  55.220  1.00  0.00           C  
ATOM   1844 HD11 LEU   114      67.590  40.640  55.480  1.00  0.00           H  
ATOM   1845 HD12 LEU   114      66.190  41.280  56.140  1.00  0.00           H  
ATOM   1846 HD13 LEU   114      66.340  41.310  54.280  1.00  0.00           H  
ATOM   1847  CD2 LEU   114      64.430  39.410  54.730  1.00  0.00           C  
ATOM   1848 HD21 LEU   114      63.970  40.170  55.390  1.00  0.00           H  
ATOM   1849 HD22 LEU   114      63.800  38.490  54.770  1.00  0.00           H  
ATOM   1850 HD23 LEU   114      64.450  39.730  53.660  1.00  0.00           H  
ATOM   1851  C   LEU   114      68.180  37.640  56.160  1.00  0.00           C  
ATOM   1852  O   LEU   114      68.340  38.430  57.110  1.00  0.00           O  
ATOM   1853  N   VAL   115      68.200  36.280  56.290  1.00  0.00           N  
ATOM   1854  HN  VAL   115      68.080  35.680  55.500  1.00  0.00           H  
ATOM   1855  CA  VAL   115      68.260  35.680  57.580  1.00  0.00           C  
ATOM   1856  HA  VAL   115      67.510  36.160  58.200  1.00  0.00           H  
ATOM   1857  CB  VAL   115      67.950  34.180  57.520  1.00  0.00           C  
ATOM   1858  HB  VAL   115      68.520  33.620  56.750  1.00  0.00           H  
ATOM   1859  CG1 VAL   115      68.080  33.440  58.900  1.00  0.00           C  
ATOM   1860 HG11 VAL   115      67.090  33.630  59.350  1.00  0.00           H  
ATOM   1861 HG12 VAL   115      68.920  33.840  59.510  1.00  0.00           H  
ATOM   1862 HG13 VAL   115      68.260  32.350  58.740  1.00  0.00           H  
ATOM   1863  CG2 VAL   115      66.530  34.050  57.040  1.00  0.00           C  
ATOM   1864 HG21 VAL   115      66.510  34.420  55.990  1.00  0.00           H  
ATOM   1865 HG22 VAL   115      65.960  34.680  57.750  1.00  0.00           H  
ATOM   1866 HG23 VAL   115      66.260  32.980  57.110  1.00  0.00           H  
ATOM   1867  C   VAL   115      69.570  35.940  58.230  1.00  0.00           C  
ATOM   1868  O   VAL   115      69.650  36.260  59.400  1.00  0.00           O  
ATOM   1869  N   VAL   116      70.680  35.940  57.430  1.00  0.00           N  
ATOM   1870  HN  VAL   116      70.530  35.550  56.520  1.00  0.00           H  
ATOM   1871  CA  VAL   116      72.020  36.450  57.870  1.00  0.00           C  
ATOM   1872  HA  VAL   116      72.320  35.900  58.750  1.00  0.00           H  
ATOM   1873  CB  VAL   116      73.110  36.270  56.870  1.00  0.00           C  
ATOM   1874  HB  VAL   116      72.860  36.660  55.860  1.00  0.00           H  
ATOM   1875  CG1 VAL   116      74.380  37.040  57.280  1.00  0.00           C  
ATOM   1876 HG11 VAL   116      74.280  38.150  57.210  1.00  0.00           H  
ATOM   1877 HG12 VAL   116      75.270  36.610  56.770  1.00  0.00           H  
ATOM   1878 HG13 VAL   116      74.650  36.730  58.310  1.00  0.00           H  
ATOM   1879  CG2 VAL   116      73.410  34.770  56.770  1.00  0.00           C  
ATOM   1880 HG21 VAL   116      72.440  34.320  56.460  1.00  0.00           H  
ATOM   1881 HG22 VAL   116      73.750  34.320  57.730  1.00  0.00           H  
ATOM   1882 HG23 VAL   116      74.220  34.590  56.030  1.00  0.00           H  
ATOM   1883  C   VAL   116      71.980  37.850  58.430  1.00  0.00           C  
ATOM   1884  O   VAL   116      72.320  38.090  59.550  1.00  0.00           O  
ATOM   1885  N   LEU   117      71.490  38.790  57.570  1.00  0.00           N  
ATOM   1886  HN  LEU   117      71.230  38.500  56.650  1.00  0.00           H  
ATOM   1887  CA  LEU   117      71.360  40.250  58.000  1.00  0.00           C  
ATOM   1888  HA  LEU   117      72.310  40.690  58.250  1.00  0.00           H  
ATOM   1889  CB  LEU   117      70.670  41.050  56.780  1.00  0.00           C  
ATOM   1890  HB1 LEU   117      70.390  42.060  57.160  1.00  0.00           H  
ATOM   1891  HB2 LEU   117      69.720  40.570  56.460  1.00  0.00           H  
ATOM   1892  CG  LEU   117      71.560  41.190  55.510  1.00  0.00           C  
ATOM   1893  HG  LEU   117      71.970  40.190  55.260  1.00  0.00           H  
ATOM   1894  CD1 LEU   117      70.730  41.660  54.310  1.00  0.00           C  
ATOM   1895 HD11 LEU   117      71.370  41.420  53.440  1.00  0.00           H  
ATOM   1896 HD12 LEU   117      70.570  42.750  54.240  1.00  0.00           H  
ATOM   1897 HD13 LEU   117      69.750  41.140  54.220  1.00  0.00           H  
ATOM   1898  CD2 LEU   117      72.820  42.120  55.790  1.00  0.00           C  
ATOM   1899 HD21 LEU   117      73.290  42.270  54.800  1.00  0.00           H  
ATOM   1900 HD22 LEU   117      73.560  41.730  56.530  1.00  0.00           H  
ATOM   1901 HD23 LEU   117      72.560  43.160  56.070  1.00  0.00           H  
ATOM   1902  C   LEU   117      70.500  40.500  59.190  1.00  0.00           C  
ATOM   1903  O   LEU   117      70.830  41.270  60.100  1.00  0.00           O  
ATOM   1904  N   TYR   118      69.320  39.740  59.270  1.00  0.00           N  
ATOM   1905  HN  TYR   118      69.210  39.140  58.490  1.00  0.00           H  
ATOM   1906  CA  TYR   118      68.410  39.670  60.440  1.00  0.00           C  
ATOM   1907  HA  TYR   118      68.230  40.720  60.590  1.00  0.00           H  
ATOM   1908  CB  TYR   118      67.150  38.820  60.250  1.00  0.00           C  
ATOM   1909  HB1 TYR   118      66.840  38.490  61.270  1.00  0.00           H  
ATOM   1910  HB2 TYR   118      67.400  38.000  59.540  1.00  0.00           H  
ATOM   1911  CG  TYR   118      65.940  39.580  59.670  1.00  0.00           C  
ATOM   1912  CD1 TYR   118      64.880  38.800  59.150  1.00  0.00           C  
ATOM   1913  HD1 TYR   118      64.760  37.730  59.140  1.00  0.00           H  
ATOM   1914  CE1 TYR   118      63.720  39.420  58.730  1.00  0.00           C  
ATOM   1915  HE1 TYR   118      62.850  38.910  58.330  1.00  0.00           H  
ATOM   1916  CZ  TYR   118      63.620  40.850  58.720  1.00  0.00           C  
ATOM   1917  OH  TYR   118      62.530  41.550  58.060  1.00  0.00           O  
ATOM   1918  HH  TYR   118      61.800  40.940  58.160  1.00  0.00           H  
ATOM   1919  CD2 TYR   118      65.830  40.960  59.730  1.00  0.00           C  
ATOM   1920  HD2 TYR   118      66.650  41.540  60.150  1.00  0.00           H  
ATOM   1921  CE2 TYR   118      64.660  41.580  59.290  1.00  0.00           C  
ATOM   1922  HE2 TYR   118      64.700  42.660  59.280  1.00  0.00           H  
ATOM   1923  C   TYR   118      69.130  39.230  61.680  1.00  0.00           C  
ATOM   1924  O   TYR   118      69.010  39.870  62.730  1.00  0.00           O  
ATOM   1925  N   LYS   119      69.830  38.100  61.590  1.00  0.00           N  
ATOM   1926  HN  LYS   119      69.870  37.600  60.730  1.00  0.00           H  
ATOM   1927  CA  LYS   119      70.520  37.520  62.730  1.00  0.00           C  
ATOM   1928  HA  LYS   119      69.870  37.510  63.590  1.00  0.00           H  
ATOM   1929  CB  LYS   119      71.030  36.100  62.560  1.00  0.00           C  
ATOM   1930  HB1 LYS   119      71.810  35.790  63.290  1.00  0.00           H  
ATOM   1931  HB2 LYS   119      71.400  36.030  61.520  1.00  0.00           H  
ATOM   1932  CG  LYS   119      69.910  35.030  62.570  1.00  0.00           C  
ATOM   1933  HG1 LYS   119      70.440  34.120  62.230  1.00  0.00           H  
ATOM   1934  HG2 LYS   119      69.150  35.300  61.810  1.00  0.00           H  
ATOM   1935  CD  LYS   119      69.090  34.870  63.880  1.00  0.00           C  
ATOM   1936  HD1 LYS   119      68.210  34.200  63.790  1.00  0.00           H  
ATOM   1937  HD2 LYS   119      68.620  35.850  64.120  1.00  0.00           H  
ATOM   1938  CE  LYS   119      69.770  34.390  65.140  1.00  0.00           C  
ATOM   1939  HE1 LYS   119      68.990  34.340  65.930  1.00  0.00           H  
ATOM   1940  HE2 LYS   119      70.600  35.060  65.470  1.00  0.00           H  
ATOM   1941  NZ  LYS   119      70.370  33.130  64.940  1.00  0.00           N  
ATOM   1942  HZ1 LYS   119      70.730  32.720  65.820  1.00  0.00           H  
ATOM   1943  HZ2 LYS   119      71.190  33.230  64.300  1.00  0.00           H  
ATOM   1944  HZ3 LYS   119      69.770  32.460  64.410  1.00  0.00           H  
ATOM   1945  C   LYS   119      71.650  38.420  63.190  1.00  0.00           C  
ATOM   1946  O   LYS   119      71.920  38.470  64.390  1.00  0.00           O  
ATOM   1947  N   TYR   120      72.300  39.250  62.360  1.00  0.00           N  
ATOM   1948  HN  TYR   120      72.110  39.090  61.400  1.00  0.00           H  
ATOM   1949  CA  TYR   120      73.340  40.200  62.760  1.00  0.00           C  
ATOM   1950  HA  TYR   120      73.840  39.840  63.650  1.00  0.00           H  
ATOM   1951  CB  TYR   120      74.330  40.200  61.530  1.00  0.00           C  
ATOM   1952  HB1 TYR   120      74.950  41.120  61.430  1.00  0.00           H  
ATOM   1953  HB2 TYR   120      73.680  40.100  60.630  1.00  0.00           H  
ATOM   1954  CG  TYR   120      75.360  39.050  61.570  1.00  0.00           C  
ATOM   1955  CD1 TYR   120      75.090  37.680  61.300  1.00  0.00           C  
ATOM   1956  HD1 TYR   120      74.070  37.340  61.170  1.00  0.00           H  
ATOM   1957  CE1 TYR   120      76.080  36.760  61.340  1.00  0.00           C  
ATOM   1958  HE1 TYR   120      75.830  35.730  61.130  1.00  0.00           H  
ATOM   1959  CZ  TYR   120      77.420  37.050  61.470  1.00  0.00           C  
ATOM   1960  OH  TYR   120      78.500  36.060  61.430  1.00  0.00           O  
ATOM   1961  HH  TYR   120      79.310  36.570  61.420  1.00  0.00           H  
ATOM   1962  CD2 TYR   120      76.740  39.410  61.720  1.00  0.00           C  
ATOM   1963  HD2 TYR   120      77.080  40.420  61.870  1.00  0.00           H  
ATOM   1964  CE2 TYR   120      77.760  38.420  61.510  1.00  0.00           C  
ATOM   1965  HE2 TYR   120      78.820  38.610  61.590  1.00  0.00           H  
ATOM   1966  C   TYR   120      73.000  41.580  63.150  1.00  0.00           C  
ATOM   1967  O   TYR   120      73.750  42.390  63.560  1.00  0.00           O  
ATOM   1968  N   ARG   121      71.710  41.970  63.010  1.00  0.00           N  
ATOM   1969  HN  ARG   121      71.080  41.280  62.640  1.00  0.00           H  
ATOM   1970  CA  ARG   121      71.220  43.250  63.340  1.00  0.00           C  
ATOM   1971  HA  ARG   121      70.140  43.110  63.340  1.00  0.00           H  
ATOM   1972  CB  ARG   121      71.400  43.700  64.750  1.00  0.00           C  
ATOM   1973  HB1 ARG   121      70.830  44.610  65.050  1.00  0.00           H  
ATOM   1974  HB2 ARG   121      72.480  43.860  64.950  1.00  0.00           H  
ATOM   1975  CG  ARG   121      70.950  42.540  65.720  1.00  0.00           C  
ATOM   1976  HG1 ARG   121      71.550  41.640  65.480  1.00  0.00           H  
ATOM   1977  HG2 ARG   121      69.860  42.310  65.650  1.00  0.00           H  
ATOM   1978  CD  ARG   121      71.220  42.900  67.240  1.00  0.00           C  
ATOM   1979  HD1 ARG   121      70.440  43.620  67.560  1.00  0.00           H  
ATOM   1980  HD2 ARG   121      72.280  43.200  67.340  1.00  0.00           H  
ATOM   1981  NE  ARG   121      70.980  41.550  67.930  1.00  0.00           N  
ATOM   1982  HE  ARG   121      71.120  40.690  67.440  1.00  0.00           H  
ATOM   1983  CZ  ARG   121      70.690  41.470  69.190  1.00  0.00           C  
ATOM   1984  NH1 ARG   121      70.600  42.540  69.990  1.00  0.00           N  
ATOM   1985 HH11 ARG   121      70.320  43.430  69.630  1.00  0.00           H  
ATOM   1986 HH12 ARG   121      70.450  42.250  70.940  1.00  0.00           H  
ATOM   1987  NH2 ARG   121      70.560  40.250  69.740  1.00  0.00           N  
ATOM   1988 HH21 ARG   121      70.760  39.500  69.110  1.00  0.00           H  
ATOM   1989 HH22 ARG   121      70.370  40.140  70.710  1.00  0.00           H  
ATOM   1990  C   ARG   121      71.520  44.340  62.440  1.00  0.00           C  
ATOM   1991  O   ARG   121      71.760  45.510  62.730  1.00  0.00           O  
ATOM   1992  N   CYS   122      71.500  43.880  61.120  1.00  0.00           N  
ATOM   1993  HN  CYS   122      71.490  42.900  60.980  1.00  0.00           H  
ATOM   1994  CA  CYS   122      71.880  44.730  60.000  1.00  0.00           C  
ATOM   1995  HA  CYS   122      72.450  45.600  60.290  1.00  0.00           H  
ATOM   1996  CB  CYS   122      72.630  43.840  58.950  1.00  0.00           C  
ATOM   1997  HB1 CYS   122      72.930  44.550  58.150  1.00  0.00           H  
ATOM   1998  HB2 CYS   122      71.910  43.070  58.590  1.00  0.00           H  
ATOM   1999  SG  CYS   122      74.180  43.220  59.690  1.00  0.00           S  
ATOM   2000  HG1 CYS   122      74.870  43.060  58.560  1.00  0.00           H  
ATOM   2001  C   CYS   122      70.640  45.280  59.410  1.00  0.00           C  
ATOM   2002  O   CYS   122      70.410  45.220  58.180  1.00  0.00           O  
ATOM   2003  N   TYR   123      69.830  45.890  60.260  1.00  0.00           N  
ATOM   2004  HN  TYR   123      70.060  45.960  61.230  1.00  0.00           H  
ATOM   2005  CA  TYR   123      68.570  46.600  59.850  1.00  0.00           C  
ATOM   2006  HA  TYR   123      67.960  45.910  59.290  1.00  0.00           H  
ATOM   2007  CB  TYR   123      67.800  47.200  61.020  1.00  0.00           C  
ATOM   2008  HB1 TYR   123      66.790  47.620  60.800  1.00  0.00           H  
ATOM   2009  HB2 TYR   123      68.440  48.010  61.410  1.00  0.00           H  
ATOM   2010  CG  TYR   123      67.710  46.200  62.160  1.00  0.00           C  
ATOM   2011  CD1 TYR   123      68.300  46.430  63.510  1.00  0.00           C  
ATOM   2012  HD1 TYR   123      68.770  47.390  63.650  1.00  0.00           H  
ATOM   2013  CE1 TYR   123      68.280  45.410  64.490  1.00  0.00           C  
ATOM   2014  HE1 TYR   123      68.820  45.610  65.400  1.00  0.00           H  
ATOM   2015  CZ  TYR   123      67.670  44.180  64.250  1.00  0.00           C  
ATOM   2016  OH  TYR   123      67.550  43.210  65.270  1.00  0.00           O  
ATOM   2017  HH  TYR   123      67.540  42.290  64.990  1.00  0.00           H  
ATOM   2018  CD2 TYR   123      67.030  44.960  62.020  1.00  0.00           C  
ATOM   2019  HD2 TYR   123      66.510  44.800  61.080  1.00  0.00           H  
ATOM   2020  CE2 TYR   123      67.080  43.940  63.000  1.00  0.00           C  
ATOM   2021  HE2 TYR   123      66.620  43.000  62.730  1.00  0.00           H  
ATOM   2022  C   TYR   123      68.840  47.790  58.910  1.00  0.00           C  
ATOM   2023  O   TYR   123      68.050  48.070  58.030  1.00  0.00           O  
ATOM   2024  N   LYS   124      70.010  48.480  59.030  1.00  0.00           N  
ATOM   2025  HN  LYS   124      70.620  48.240  59.780  1.00  0.00           H  
ATOM   2026  CA  LYS   124      70.430  49.460  58.090  1.00  0.00           C  
ATOM   2027  HA  LYS   124      69.720  50.280  58.080  1.00  0.00           H  
ATOM   2028  CB  LYS   124      71.720  50.020  58.610  1.00  0.00           C  
ATOM   2029  HB1 LYS   124      72.280  50.540  57.800  1.00  0.00           H  
ATOM   2030  HB2 LYS   124      72.400  49.180  58.870  1.00  0.00           H  
ATOM   2031  CG  LYS   124      71.390  51.050  59.780  1.00  0.00           C  
ATOM   2032  HG1 LYS   124      70.790  50.520  60.550  1.00  0.00           H  
ATOM   2033  HG2 LYS   124      70.720  51.820  59.340  1.00  0.00           H  
ATOM   2034  CD  LYS   124      72.560  51.780  60.370  1.00  0.00           C  
ATOM   2035  HD1 LYS   124      72.120  52.590  60.980  1.00  0.00           H  
ATOM   2036  HD2 LYS   124      73.200  52.250  59.610  1.00  0.00           H  
ATOM   2037  CE  LYS   124      73.430  50.850  61.220  1.00  0.00           C  
ATOM   2038  HE1 LYS   124      73.790  50.050  60.540  1.00  0.00           H  
ATOM   2039  HE2 LYS   124      72.780  50.410  62.010  1.00  0.00           H  
ATOM   2040  NZ  LYS   124      74.630  51.490  61.860  1.00  0.00           N  
ATOM   2041  HZ1 LYS   124      74.200  52.090  62.580  1.00  0.00           H  
ATOM   2042  HZ2 LYS   124      75.330  52.090  61.380  1.00  0.00           H  
ATOM   2043  HZ3 LYS   124      75.060  50.710  62.410  1.00  0.00           H  
ATOM   2044  C   LYS   124      70.610  49.070  56.610  1.00  0.00           C  
ATOM   2045  O   LYS   124      70.370  49.870  55.680  1.00  0.00           O  
ATOM   2046  N   VAL   125      71.220  47.920  56.380  1.00  0.00           N  
ATOM   2047  HN  VAL   125      71.530  47.340  57.130  1.00  0.00           H  
ATOM   2048  CA  VAL   125      71.440  47.380  55.000  1.00  0.00           C  
ATOM   2049  HA  VAL   125      71.930  48.150  54.420  1.00  0.00           H  
ATOM   2050  CB  VAL   125      72.450  46.160  55.050  1.00  0.00           C  
ATOM   2051  HB  VAL   125      71.900  45.290  55.470  1.00  0.00           H  
ATOM   2052  CG1 VAL   125      72.900  45.760  53.660  1.00  0.00           C  
ATOM   2053 HG11 VAL   125      73.580  46.540  53.270  1.00  0.00           H  
ATOM   2054 HG12 VAL   125      72.150  45.530  52.870  1.00  0.00           H  
ATOM   2055 HG13 VAL   125      73.400  44.780  53.820  1.00  0.00           H  
ATOM   2056  CG2 VAL   125      73.610  46.410  55.980  1.00  0.00           C  
ATOM   2057 HG21 VAL   125      73.200  46.580  57.000  1.00  0.00           H  
ATOM   2058 HG22 VAL   125      74.300  47.230  55.670  1.00  0.00           H  
ATOM   2059 HG23 VAL   125      74.280  45.530  55.960  1.00  0.00           H  
ATOM   2060  C   VAL   125      70.140  46.960  54.320  1.00  0.00           C  
ATOM   2061  O   VAL   125      69.860  47.140  53.130  1.00  0.00           O  
ATOM   2062  N   ILE   126      69.210  46.330  55.080  1.00  0.00           N  
ATOM   2063  HN  ILE   126      69.380  46.180  56.050  1.00  0.00           H  
ATOM   2064  CA  ILE   126      67.870  45.880  54.670  1.00  0.00           C  
ATOM   2065  HA  ILE   126      67.980  45.210  53.830  1.00  0.00           H  
ATOM   2066  CB  ILE   126      67.160  45.150  55.840  1.00  0.00           C  
ATOM   2067  HB  ILE   126      67.010  45.920  56.630  1.00  0.00           H  
ATOM   2068  CG2 ILE   126      65.750  44.580  55.370  1.00  0.00           C  
ATOM   2069 HG21 ILE   126      65.950  44.090  54.390  1.00  0.00           H  
ATOM   2070 HG22 ILE   126      65.050  45.440  55.330  1.00  0.00           H  
ATOM   2071 HG23 ILE   126      65.160  43.850  55.960  1.00  0.00           H  
ATOM   2072  CG1 ILE   126      68.020  43.910  56.340  1.00  0.00           C  
ATOM   2073 HG11 ILE   126      69.110  44.100  56.200  1.00  0.00           H  
ATOM   2074 HG12 ILE   126      67.810  43.090  55.630  1.00  0.00           H  
ATOM   2075  CD  ILE   126      67.650  43.350  57.700  1.00  0.00           C  
ATOM   2076  HD1 ILE   126      67.810  44.010  58.580  1.00  0.00           H  
ATOM   2077  HD2 ILE   126      68.170  42.380  57.890  1.00  0.00           H  
ATOM   2078  HD3 ILE   126      66.610  42.980  57.750  1.00  0.00           H  
ATOM   2079  C   ILE   126      67.050  47.090  54.200  1.00  0.00           C  
ATOM   2080  O   ILE   126      66.240  47.070  53.260  1.00  0.00           O  
ATOM   2081  N   HSD   127      67.200  48.220  55.020  1.00  0.00           N  
ATOM   2082  HN  HSD   127      67.660  48.170  55.900  1.00  0.00           H  
ATOM   2083  CA  HSD   127      66.700  49.550  54.680  1.00  0.00           C  
ATOM   2084  HA  HSD   127      65.660  49.430  54.440  1.00  0.00           H  
ATOM   2085  CB  HSD   127      66.620  50.550  55.830  1.00  0.00           C  
ATOM   2086  HB1 HSD   127      67.650  50.820  56.160  1.00  0.00           H  
ATOM   2087  HB2 HSD   127      66.210  49.950  56.680  1.00  0.00           H  
ATOM   2088  ND1 HSD   127      65.750  52.840  56.490  1.00  0.00           N  
ATOM   2089  HD1 HSD   127      66.360  53.080  57.250  1.00  0.00           H  
ATOM   2090  CG  HSD   127      65.790  51.760  55.600  1.00  0.00           C  
ATOM   2091  CE1 HSD   127      64.650  53.590  56.130  1.00  0.00           C  
ATOM   2092  HE1 HSD   127      64.420  54.550  56.580  1.00  0.00           H  
ATOM   2093  NE2 HSD   127      63.970  53.090  55.110  1.00  0.00           N  
ATOM   2094  CD2 HSD   127      64.690  51.970  54.770  1.00  0.00           C  
ATOM   2095  HD2 HSD   127      64.270  51.320  54.010  1.00  0.00           H  
ATOM   2096  C   HSD   127      67.340  50.160  53.470  1.00  0.00           C  
ATOM   2097  O   HSD   127      66.640  50.690  52.650  1.00  0.00           O  
ATOM   2098  N   ALA   128      68.640  50.080  53.310  1.00  0.00           N  
ATOM   2099  HN  ALA   128      69.160  49.750  54.100  1.00  0.00           H  
ATOM   2100  CA  ALA   128      69.380  50.600  52.170  1.00  0.00           C  
ATOM   2101  HA  ALA   128      69.150  51.640  51.980  1.00  0.00           H  
ATOM   2102  CB  ALA   128      70.870  50.550  52.510  1.00  0.00           C  
ATOM   2103  HB1 ALA   128      71.510  50.820  51.650  1.00  0.00           H  
ATOM   2104  HB2 ALA   128      71.110  49.530  52.880  1.00  0.00           H  
ATOM   2105  HB3 ALA   128      71.150  51.300  53.290  1.00  0.00           H  
ATOM   2106  C   ALA   128      69.110  49.890  50.860  1.00  0.00           C  
ATOM   2107  O   ALA   128      68.980  50.510  49.820  1.00  0.00           O  
ATOM   2108  N   TRP   129      68.970  48.580  50.890  1.00  0.00           N  
ATOM   2109  HN  TRP   129      69.170  48.130  51.750  1.00  0.00           H  
ATOM   2110  CA  TRP   129      68.330  47.830  49.820  1.00  0.00           C  
ATOM   2111  HA  TRP   129      68.930  48.020  48.950  1.00  0.00           H  
ATOM   2112  CB  TRP   129      68.440  46.340  50.210  1.00  0.00           C  
ATOM   2113  HB1 TRP   129      67.940  46.190  51.190  1.00  0.00           H  
ATOM   2114  HB2 TRP   129      69.510  46.120  50.410  1.00  0.00           H  
ATOM   2115  CG  TRP   129      67.970  45.260  49.210  1.00  0.00           C  
ATOM   2116  CD1 TRP   129      67.720  45.290  47.890  1.00  0.00           C  
ATOM   2117  HD1 TRP   129      67.520  46.220  47.370  1.00  0.00           H  
ATOM   2118  NE1 TRP   129      67.470  44.030  47.420  1.00  0.00           N  
ATOM   2119  HE1 TRP   129      67.190  43.720  46.540  1.00  0.00           H  
ATOM   2120  CE2 TRP   129      67.750  43.120  48.390  1.00  0.00           C  
ATOM   2121  CD2 TRP   129      68.070  43.810  49.580  1.00  0.00           C  
ATOM   2122  CE3 TRP   129      68.340  43.180  50.780  1.00  0.00           C  
ATOM   2123  HE3 TRP   129      68.550  43.580  51.760  1.00  0.00           H  
ATOM   2124  CZ3 TRP   129      68.180  41.790  50.770  1.00  0.00           C  
ATOM   2125  HZ3 TRP   129      68.130  41.190  51.660  1.00  0.00           H  
ATOM   2126  CZ2 TRP   129      67.550  41.760  48.460  1.00  0.00           C  
ATOM   2127  HZ2 TRP   129      67.290  41.150  47.600  1.00  0.00           H  
ATOM   2128  CH2 TRP   129      67.780  41.100  49.630  1.00  0.00           C  
ATOM   2129  HH2 TRP   129      67.700  40.020  49.660  1.00  0.00           H  
ATOM   2130  C   TRP   129      66.880  48.210  49.430  1.00  0.00           C  
ATOM   2131  O   TRP   129      66.540  48.280  48.260  1.00  0.00           O  
ATOM   2132  N   LEU   130      66.010  48.520  50.410  1.00  0.00           N  
ATOM   2133  HN  LEU   130      66.120  48.340  51.390  1.00  0.00           H  
ATOM   2134  CA  LEU   130      64.660  49.030  50.120  1.00  0.00           C  
ATOM   2135  HA  LEU   130      64.160  48.420  49.380  1.00  0.00           H  
ATOM   2136  CB  LEU   130      63.870  49.130  51.470  1.00  0.00           C  
ATOM   2137  HB1 LEU   130      64.270  50.080  51.890  1.00  0.00           H  
ATOM   2138  HB2 LEU   130      64.240  48.320  52.140  1.00  0.00           H  
ATOM   2139  CG  LEU   130      62.330  49.050  51.450  1.00  0.00           C  
ATOM   2140  HG  LEU   130      61.950  50.010  51.040  1.00  0.00           H  
ATOM   2141  CD1 LEU   130      61.750  48.000  50.520  1.00  0.00           C  
ATOM   2142 HD11 LEU   130      61.820  48.450  49.510  1.00  0.00           H  
ATOM   2143 HD12 LEU   130      60.690  47.720  50.730  1.00  0.00           H  
ATOM   2144 HD13 LEU   130      62.400  47.100  50.580  1.00  0.00           H  
ATOM   2145  CD2 LEU   130      61.750  49.000  52.860  1.00  0.00           C  
ATOM   2146 HD21 LEU   130      62.050  48.110  53.450  1.00  0.00           H  
ATOM   2147 HD22 LEU   130      60.640  48.900  52.880  1.00  0.00           H  
ATOM   2148 HD23 LEU   130      62.150  49.740  53.580  1.00  0.00           H  
ATOM   2149  C   LEU   130      64.800  50.350  49.360  1.00  0.00           C  
ATOM   2150  O   LEU   130      64.250  50.600  48.310  1.00  0.00           O  
ATOM   2151  N   ILE   131      65.680  51.300  49.830  1.00  0.00           N  
ATOM   2152  HN  ILE   131      66.150  51.150  50.690  1.00  0.00           H  
ATOM   2153  CA  ILE   131      65.850  52.640  49.310  1.00  0.00           C  
ATOM   2154  HA  ILE   131      64.880  53.100  49.320  1.00  0.00           H  
ATOM   2155  CB  ILE   131      66.840  53.430  50.160  1.00  0.00           C  
ATOM   2156  HB  ILE   131      67.800  52.880  50.220  1.00  0.00           H  
ATOM   2157  CG2 ILE   131      67.230  54.780  49.510  1.00  0.00           C  
ATOM   2158 HG21 ILE   131      66.310  55.380  49.670  1.00  0.00           H  
ATOM   2159 HG22 ILE   131      67.460  54.830  48.420  1.00  0.00           H  
ATOM   2160 HG23 ILE   131      68.070  55.220  50.090  1.00  0.00           H  
ATOM   2161  CG1 ILE   131      66.270  53.740  51.590  1.00  0.00           C  
ATOM   2162 HG11 ILE   131      65.750  52.880  52.060  1.00  0.00           H  
ATOM   2163 HG12 ILE   131      65.460  54.450  51.330  1.00  0.00           H  
ATOM   2164  CD  ILE   131      67.320  54.480  52.470  1.00  0.00           C  
ATOM   2165  HD1 ILE   131      67.430  55.510  52.050  1.00  0.00           H  
ATOM   2166  HD2 ILE   131      68.350  54.080  52.310  1.00  0.00           H  
ATOM   2167  HD3 ILE   131      67.080  54.650  53.540  1.00  0.00           H  
ATOM   2168  C   ILE   131      66.270  52.690  47.820  1.00  0.00           C  
ATOM   2169  O   ILE   131      65.580  53.370  47.100  1.00  0.00           O  
ATOM   2170  N   ILE   132      67.200  51.880  47.390  1.00  0.00           N  
ATOM   2171  HN  ILE   132      67.790  51.430  48.060  1.00  0.00           H  
ATOM   2172  CA  ILE   132      67.750  51.700  46.030  1.00  0.00           C  
ATOM   2173  HA  ILE   132      67.860  52.690  45.620  1.00  0.00           H  
ATOM   2174  CB  ILE   132      69.120  51.100  45.960  1.00  0.00           C  
ATOM   2175  HB  ILE   132      69.710  51.670  46.710  1.00  0.00           H  
ATOM   2176  CG2 ILE   132      69.070  49.580  46.300  1.00  0.00           C  
ATOM   2177 HG21 ILE   132      68.420  49.400  47.180  1.00  0.00           H  
ATOM   2178 HG22 ILE   132      70.030  49.060  46.490  1.00  0.00           H  
ATOM   2179 HG23 ILE   132      68.720  48.930  45.470  1.00  0.00           H  
ATOM   2180  CG1 ILE   132      69.770  51.440  44.620  1.00  0.00           C  
ATOM   2181 HG11 ILE   132      69.570  52.510  44.430  1.00  0.00           H  
ATOM   2182 HG12 ILE   132      69.260  50.820  43.840  1.00  0.00           H  
ATOM   2183  CD  ILE   132      71.300  51.320  44.640  1.00  0.00           C  
ATOM   2184  HD1 ILE   132      71.600  50.240  44.600  1.00  0.00           H  
ATOM   2185  HD2 ILE   132      71.800  51.770  45.520  1.00  0.00           H  
ATOM   2186  HD3 ILE   132      71.760  51.780  43.740  1.00  0.00           H  
ATOM   2187  C   ILE   132      66.720  50.930  45.130  1.00  0.00           C  
ATOM   2188  O   ILE   132      66.770  51.010  43.900  1.00  0.00           O  
ATOM   2189  N   SER   133      65.760  50.190  45.770  1.00  0.00           N  
ATOM   2190  HN  SER   133      65.910  50.080  46.750  1.00  0.00           H  
ATOM   2191  CA  SER   133      64.680  49.480  45.160  1.00  0.00           C  
ATOM   2192  HA  SER   133      64.870  49.150  44.150  1.00  0.00           H  
ATOM   2193  CB  SER   133      64.210  48.180  45.860  1.00  0.00           C  
ATOM   2194  HB1 SER   133      63.600  48.430  46.750  1.00  0.00           H  
ATOM   2195  HB2 SER   133      65.040  47.490  46.150  1.00  0.00           H  
ATOM   2196  OG  SER   133      63.530  47.290  44.990  1.00  0.00           O  
ATOM   2197  HG1 SER   133      64.180  46.620  44.780  1.00  0.00           H  
ATOM   2198  C   SER   133      63.400  50.390  44.920  1.00  0.00           C  
ATOM   2199  O   SER   133      62.920  50.460  43.810  1.00  0.00           O  
ATOM   2200  N   SER   134      62.970  51.190  46.020  1.00  0.00           N  
ATOM   2201  HN  SER   134      63.360  51.040  46.920  1.00  0.00           H  
ATOM   2202  CA  SER   134      61.960  52.280  45.980  1.00  0.00           C  
ATOM   2203  HA  SER   134      61.020  51.900  45.600  1.00  0.00           H  
ATOM   2204  CB  SER   134      61.770  52.970  47.380  1.00  0.00           C  
ATOM   2205  HB1 SER   134      61.040  53.800  47.380  1.00  0.00           H  
ATOM   2206  HB2 SER   134      62.760  53.290  47.780  1.00  0.00           H  
ATOM   2207  OG  SER   134      61.220  52.120  48.350  1.00  0.00           O  
ATOM   2208  HG1 SER   134      61.210  52.590  49.180  1.00  0.00           H  
ATOM   2209  C   SER   134      62.330  53.290  44.890  1.00  0.00           C  
ATOM   2210  O   SER   134      61.470  53.730  44.090  1.00  0.00           O  
ATOM   2211  N   LEU   135      63.660  53.610  44.750  1.00  0.00           N  
ATOM   2212  HN  LEU   135      64.280  53.330  45.470  1.00  0.00           H  
ATOM   2213  CA  LEU   135      64.120  54.520  43.710  1.00  0.00           C  
ATOM   2214  HA  LEU   135      63.680  55.490  43.860  1.00  0.00           H  
ATOM   2215  CB  LEU   135      65.640  54.690  43.930  1.00  0.00           C  
ATOM   2216  HB1 LEU   135      66.070  53.680  43.790  1.00  0.00           H  
ATOM   2217  HB2 LEU   135      65.880  54.890  44.990  1.00  0.00           H  
ATOM   2218  CG  LEU   135      66.390  55.860  43.100  1.00  0.00           C  
ATOM   2219  HG  LEU   135      65.670  56.660  42.840  1.00  0.00           H  
ATOM   2220  CD1 LEU   135      67.570  56.400  43.970  1.00  0.00           C  
ATOM   2221 HD11 LEU   135      67.160  56.850  44.890  1.00  0.00           H  
ATOM   2222 HD12 LEU   135      68.100  57.150  43.340  1.00  0.00           H  
ATOM   2223 HD13 LEU   135      68.290  55.620  44.320  1.00  0.00           H  
ATOM   2224  CD2 LEU   135      67.030  55.320  41.760  1.00  0.00           C  
ATOM   2225 HD21 LEU   135      67.720  56.090  41.350  1.00  0.00           H  
ATOM   2226 HD22 LEU   135      66.370  55.000  40.930  1.00  0.00           H  
ATOM   2227 HD23 LEU   135      67.710  54.480  42.050  1.00  0.00           H  
ATOM   2228  C   LEU   135      63.820  54.190  42.180  1.00  0.00           C  
ATOM   2229  O   LEU   135      63.540  55.060  41.420  1.00  0.00           O  
ATOM   2230  N   LEU   136      63.850  52.890  41.810  1.00  0.00           N  
ATOM   2231  HN  LEU   136      63.940  52.230  42.550  1.00  0.00           H  
ATOM   2232  CA  LEU   136      63.420  52.480  40.550  1.00  0.00           C  
ATOM   2233  HA  LEU   136      63.800  53.130  39.780  1.00  0.00           H  
ATOM   2234  CB  LEU   136      63.770  51.060  40.140  1.00  0.00           C  
ATOM   2235  HB1 LEU   136      63.460  50.760  39.110  1.00  0.00           H  
ATOM   2236  HB2 LEU   136      63.240  50.440  40.890  1.00  0.00           H  
ATOM   2237  CG  LEU   136      65.230  50.690  40.260  1.00  0.00           C  
ATOM   2238  HG  LEU   136      65.590  50.780  41.310  1.00  0.00           H  
ATOM   2239  CD1 LEU   136      65.410  49.270  39.860  1.00  0.00           C  
ATOM   2240 HD11 LEU   136      65.130  49.200  38.790  1.00  0.00           H  
ATOM   2241 HD12 LEU   136      64.700  48.580  40.360  1.00  0.00           H  
ATOM   2242 HD13 LEU   136      66.470  48.940  39.830  1.00  0.00           H  
ATOM   2243  CD2 LEU   136      66.110  51.560  39.440  1.00  0.00           C  
ATOM   2244 HD21 LEU   136      65.940  52.620  39.710  1.00  0.00           H  
ATOM   2245 HD22 LEU   136      65.760  51.470  38.380  1.00  0.00           H  
ATOM   2246 HD23 LEU   136      67.160  51.200  39.480  1.00  0.00           H  
ATOM   2247  C   LEU   136      61.990  52.680  40.380  1.00  0.00           C  
ATOM   2248  O   LEU   136      61.500  53.320  39.400  1.00  0.00           O  
ATOM   2249  N   LEU   137      61.160  52.250  41.370  1.00  0.00           N  
ATOM   2250  HN  LEU   137      61.540  51.700  42.110  1.00  0.00           H  
ATOM   2251  CA  LEU   137      59.710  52.350  41.270  1.00  0.00           C  
ATOM   2252  HA  LEU   137      59.390  52.060  40.280  1.00  0.00           H  
ATOM   2253  CB  LEU   137      58.960  51.470  42.390  1.00  0.00           C  
ATOM   2254  HB1 LEU   137      57.870  51.640  42.470  1.00  0.00           H  
ATOM   2255  HB2 LEU   137      59.360  51.900  43.330  1.00  0.00           H  
ATOM   2256  CG  LEU   137      59.260  49.970  42.350  1.00  0.00           C  
ATOM   2257  HG  LEU   137      60.370  49.960  42.310  1.00  0.00           H  
ATOM   2258  CD1 LEU   137      58.850  49.170  43.570  1.00  0.00           C  
ATOM   2259 HD11 LEU   137      59.190  49.710  44.480  1.00  0.00           H  
ATOM   2260 HD12 LEU   137      59.440  48.240  43.440  1.00  0.00           H  
ATOM   2261 HD13 LEU   137      57.760  48.950  43.580  1.00  0.00           H  
ATOM   2262  CD2 LEU   137      58.660  49.350  41.030  1.00  0.00           C  
ATOM   2263 HD21 LEU   137      58.930  49.790  40.050  1.00  0.00           H  
ATOM   2264 HD22 LEU   137      57.550  49.350  41.000  1.00  0.00           H  
ATOM   2265 HD23 LEU   137      58.850  48.270  40.840  1.00  0.00           H  
ATOM   2266  C   LEU   137      59.200  53.790  41.260  1.00  0.00           C  
ATOM   2267  O   LEU   137      58.320  54.130  40.450  1.00  0.00           O  
ATOM   2268  N   LEU   138      59.730  54.690  42.110  1.00  0.00           N  
ATOM   2269  HN  LEU   138      60.510  54.470  42.690  1.00  0.00           H  
ATOM   2270  CA  LEU   138      59.160  56.000  42.440  1.00  0.00           C  
ATOM   2271  HA  LEU   138      58.110  55.740  42.400  1.00  0.00           H  
ATOM   2272  CB  LEU   138      59.470  56.430  43.920  1.00  0.00           C  
ATOM   2273  HB1 LEU   138      59.280  57.520  44.020  1.00  0.00           H  
ATOM   2274  HB2 LEU   138      60.570  56.350  44.060  1.00  0.00           H  
ATOM   2275  CG  LEU   138      58.620  55.700  44.970  1.00  0.00           C  
ATOM   2276  HG  LEU   138      58.720  54.610  44.750  1.00  0.00           H  
ATOM   2277  CD1 LEU   138      59.190  55.900  46.370  1.00  0.00           C  
ATOM   2278 HD11 LEU   138      59.300  56.950  46.730  1.00  0.00           H  
ATOM   2279 HD12 LEU   138      60.240  55.540  46.320  1.00  0.00           H  
ATOM   2280 HD13 LEU   138      58.520  55.390  47.090  1.00  0.00           H  
ATOM   2281  CD2 LEU   138      57.180  56.130  44.860  1.00  0.00           C  
ATOM   2282 HD21 LEU   138      56.450  55.620  45.520  1.00  0.00           H  
ATOM   2283 HD22 LEU   138      56.680  55.770  43.930  1.00  0.00           H  
ATOM   2284 HD23 LEU   138      57.170  57.230  44.980  1.00  0.00           H  
ATOM   2285  C   LEU   138      59.490  57.080  41.440  1.00  0.00           C  
ATOM   2286  O   LEU   138      58.940  58.140  41.370  1.00  0.00           O  
ATOM   2287  N   PHE   139      60.520  56.810  40.690  1.00  0.00           N  
ATOM   2288  HN  PHE   139      61.110  56.040  40.910  1.00  0.00           H  
ATOM   2289  CA  PHE   139      61.050  57.750  39.740  1.00  0.00           C  
ATOM   2290  HA  PHE   139      60.420  58.620  39.620  1.00  0.00           H  
ATOM   2291  CB  PHE   139      62.500  58.100  40.220  1.00  0.00           C  
ATOM   2292  HB1 PHE   139      63.150  58.680  39.530  1.00  0.00           H  
ATOM   2293  HB2 PHE   139      62.980  57.140  40.480  1.00  0.00           H  
ATOM   2294  CG  PHE   139      62.370  58.960  41.490  1.00  0.00           C  
ATOM   2295  CD1 PHE   139      62.870  58.540  42.710  1.00  0.00           C  
ATOM   2296  HD1 PHE   139      63.310  57.560  42.820  1.00  0.00           H  
ATOM   2297  CE1 PHE   139      62.710  59.340  43.850  1.00  0.00           C  
ATOM   2298  HE1 PHE   139      62.980  58.980  44.830  1.00  0.00           H  
ATOM   2299  CZ  PHE   139      62.210  60.610  43.830  1.00  0.00           C  
ATOM   2300  HZ  PHE   139      62.300  61.270  44.680  1.00  0.00           H  
ATOM   2301  CD2 PHE   139      61.850  60.310  41.420  1.00  0.00           C  
ATOM   2302  HD2 PHE   139      61.310  60.640  40.550  1.00  0.00           H  
ATOM   2303  CE2 PHE   139      61.790  61.130  42.560  1.00  0.00           C  
ATOM   2304  HE2 PHE   139      61.290  62.090  42.670  1.00  0.00           H  
ATOM   2305  C   PHE   139      61.220  57.180  38.300  1.00  0.00           C  
ATOM   2306  O   PHE   139      60.560  57.580  37.310  1.00  0.00           O  
ATOM   2307  N   PHE   140      62.140  56.210  38.090  1.00  0.00           N  
ATOM   2308  HN  PHE   140      62.560  55.890  38.940  1.00  0.00           H  
ATOM   2309  CA  PHE   140      62.430  55.550  36.810  1.00  0.00           C  
ATOM   2310  HA  PHE   140      62.700  56.300  36.090  1.00  0.00           H  
ATOM   2311  CB  PHE   140      63.620  54.460  37.000  1.00  0.00           C  
ATOM   2312  HB1 PHE   140      63.300  53.750  37.800  1.00  0.00           H  
ATOM   2313  HB2 PHE   140      64.610  54.840  37.350  1.00  0.00           H  
ATOM   2314  CG  PHE   140      63.960  53.790  35.660  1.00  0.00           C  
ATOM   2315  CD1 PHE   140      64.170  54.610  34.470  1.00  0.00           C  
ATOM   2316  HD1 PHE   140      64.250  55.690  34.470  1.00  0.00           H  
ATOM   2317  CE1 PHE   140      64.300  54.030  33.190  1.00  0.00           C  
ATOM   2318  HE1 PHE   140      64.540  54.730  32.400  1.00  0.00           H  
ATOM   2319  CZ  PHE   140      64.110  52.660  33.090  1.00  0.00           C  
ATOM   2320  HZ  PHE   140      64.130  52.120  32.160  1.00  0.00           H  
ATOM   2321  CD2 PHE   140      63.830  52.380  35.500  1.00  0.00           C  
ATOM   2322  HD2 PHE   140      63.500  51.780  36.330  1.00  0.00           H  
ATOM   2323  CE2 PHE   140      63.800  51.840  34.230  1.00  0.00           C  
ATOM   2324  HE2 PHE   140      63.830  50.770  34.080  1.00  0.00           H  
ATOM   2325  C   PHE   140      61.180  54.830  36.130  1.00  0.00           C  
ATOM   2326  O   PHE   140      60.720  55.100  35.020  1.00  0.00           O  
ATOM   2327  N   PHE   141      60.490  53.990  36.860  1.00  0.00           N  
ATOM   2328  HN  PHE   141      60.940  53.680  37.690  1.00  0.00           H  
ATOM   2329  CA  PHE   141      59.300  53.220  36.270  1.00  0.00           C  
ATOM   2330  HA  PHE   141      59.390  53.060  35.200  1.00  0.00           H  
ATOM   2331  CB  PHE   141      59.000  51.940  37.140  1.00  0.00           C  
ATOM   2332  HB1 PHE   141      57.990  51.530  36.900  1.00  0.00           H  
ATOM   2333  HB2 PHE   141      58.930  52.250  38.200  1.00  0.00           H  
ATOM   2334  CG  PHE   141      60.060  50.870  36.930  1.00  0.00           C  
ATOM   2335  CD1 PHE   141      60.640  50.320  38.090  1.00  0.00           C  
ATOM   2336  HD1 PHE   141      60.450  50.750  39.060  1.00  0.00           H  
ATOM   2337  CE1 PHE   141      61.570  49.290  37.970  1.00  0.00           C  
ATOM   2338  HE1 PHE   141      62.090  48.840  38.810  1.00  0.00           H  
ATOM   2339  CZ  PHE   141      61.850  48.740  36.690  1.00  0.00           C  
ATOM   2340  HZ  PHE   141      62.590  47.950  36.690  1.00  0.00           H  
ATOM   2341  CD2 PHE   141      60.270  50.350  35.630  1.00  0.00           C  
ATOM   2342  HD2 PHE   141      59.820  50.710  34.720  1.00  0.00           H  
ATOM   2343  CE2 PHE   141      61.270  49.340  35.600  1.00  0.00           C  
ATOM   2344  HE2 PHE   141      61.360  48.870  34.630  1.00  0.00           H  
ATOM   2345  C   PHE   141      58.070  54.160  36.350  1.00  0.00           C  
ATOM   2346  O   PHE   141      57.180  54.090  35.490  1.00  0.00           O  
ATOM   2347  N   SER   142      58.010  55.130  37.260  1.00  0.00           N  
ATOM   2348  HN  SER   142      58.670  55.050  38.000  1.00  0.00           H  
ATOM   2349  CA  SER   142      56.920  56.090  37.300  1.00  0.00           C  
ATOM   2350  HA  SER   142      56.010  55.550  37.100  1.00  0.00           H  
ATOM   2351  CB  SER   142      56.620  56.730  38.630  1.00  0.00           C  
ATOM   2352  HB1 SER   142      55.970  57.630  38.540  1.00  0.00           H  
ATOM   2353  HB2 SER   142      57.500  57.080  39.190  1.00  0.00           H  
ATOM   2354  OG  SER   142      56.050  55.750  39.550  1.00  0.00           O  
ATOM   2355  HG1 SER   142      56.760  55.300  40.010  1.00  0.00           H  
ATOM   2356  C   SER   142      56.980  57.000  36.110  1.00  0.00           C  
ATOM   2357  O   SER   142      55.930  57.410  35.620  1.00  0.00           O  
ATOM   2358  N   PHE   143      58.200  57.440  35.650  1.00  0.00           N  
ATOM   2359  HN  PHE   143      59.020  57.300  36.200  1.00  0.00           H  
ATOM   2360  CA  PHE   143      58.440  58.190  34.360  1.00  0.00           C  
ATOM   2361  HA  PHE   143      57.830  59.070  34.240  1.00  0.00           H  
ATOM   2362  CB  PHE   143      59.970  58.460  34.260  1.00  0.00           C  
ATOM   2363  HB1 PHE   143      60.560  57.530  34.370  1.00  0.00           H  
ATOM   2364  HB2 PHE   143      60.170  59.110  35.140  1.00  0.00           H  
ATOM   2365  CG  PHE   143      60.380  59.210  33.060  1.00  0.00           C  
ATOM   2366  CD1 PHE   143      60.380  60.660  33.000  1.00  0.00           C  
ATOM   2367  HD1 PHE   143      60.050  61.220  33.860  1.00  0.00           H  
ATOM   2368  CE1 PHE   143      60.740  61.310  31.850  1.00  0.00           C  
ATOM   2369  HE1 PHE   143      60.610  62.380  31.900  1.00  0.00           H  
ATOM   2370  CZ  PHE   143      61.050  60.510  30.710  1.00  0.00           C  
ATOM   2371  HZ  PHE   143      61.320  60.990  29.780  1.00  0.00           H  
ATOM   2372  CD2 PHE   143      60.720  58.460  31.940  1.00  0.00           C  
ATOM   2373  HD2 PHE   143      60.720  57.380  31.920  1.00  0.00           H  
ATOM   2374  CE2 PHE   143      61.040  59.150  30.690  1.00  0.00           C  
ATOM   2375  HE2 PHE   143      61.360  58.470  29.910  1.00  0.00           H  
ATOM   2376  C   PHE   143      57.990  57.490  33.070  1.00  0.00           C  
ATOM   2377  O   PHE   143      57.320  58.020  32.190  1.00  0.00           O  
ATOM   2378  N   ILE   144      58.320  56.200  32.970  1.00  0.00           N  
ATOM   2379  HN  ILE   144      59.080  55.920  33.550  1.00  0.00           H  
ATOM   2380  CA  ILE   144      57.850  55.290  31.910  1.00  0.00           C  
ATOM   2381  HA  ILE   144      58.070  55.760  30.970  1.00  0.00           H  
ATOM   2382  CB  ILE   144      58.450  53.880  32.010  1.00  0.00           C  
ATOM   2383  HB  ILE   144      58.450  53.580  33.080  1.00  0.00           H  
ATOM   2384  CG2 ILE   144      57.670  52.820  31.270  1.00  0.00           C  
ATOM   2385 HG21 ILE   144      58.280  51.960  30.900  1.00  0.00           H  
ATOM   2386 HG22 ILE   144      57.050  53.210  30.440  1.00  0.00           H  
ATOM   2387 HG23 ILE   144      56.950  52.360  31.980  1.00  0.00           H  
ATOM   2388  CG1 ILE   144      59.930  53.920  31.640  1.00  0.00           C  
ATOM   2389 HG11 ILE   144      60.450  54.810  32.070  1.00  0.00           H  
ATOM   2390 HG12 ILE   144      60.080  54.060  30.540  1.00  0.00           H  
ATOM   2391  CD  ILE   144      60.770  52.770  32.150  1.00  0.00           C  
ATOM   2392  HD1 ILE   144      61.540  52.460  31.410  1.00  0.00           H  
ATOM   2393  HD2 ILE   144      60.200  51.830  32.290  1.00  0.00           H  
ATOM   2394  HD3 ILE   144      61.170  53.110  33.130  1.00  0.00           H  
ATOM   2395  C   ILE   144      56.330  55.180  32.060  1.00  0.00           C  
ATOM   2396  O   ILE   144      55.660  55.500  31.070  1.00  0.00           O  
ATOM   2397  N   TYR   145      55.790  54.870  33.280  1.00  0.00           N  
ATOM   2398  HN  TYR   145      56.410  54.500  33.960  1.00  0.00           H  
ATOM   2399  CA  TYR   145      54.330  54.770  33.500  1.00  0.00           C  
ATOM   2400  HA  TYR   145      54.050  54.050  32.750  1.00  0.00           H  
ATOM   2401  CB  TYR   145      54.040  54.210  34.920  1.00  0.00           C  
ATOM   2402  HB1 TYR   145      54.500  54.870  35.690  1.00  0.00           H  
ATOM   2403  HB2 TYR   145      54.430  53.180  35.030  1.00  0.00           H  
ATOM   2404  CG  TYR   145      52.560  54.220  35.170  1.00  0.00           C  
ATOM   2405  CD1 TYR   145      51.970  54.990  36.190  1.00  0.00           C  
ATOM   2406  HD1 TYR   145      52.590  55.550  36.880  1.00  0.00           H  
ATOM   2407  CE1 TYR   145      50.570  55.040  36.300  1.00  0.00           C  
ATOM   2408  HE1 TYR   145      50.050  55.580  37.070  1.00  0.00           H  
ATOM   2409  CZ  TYR   145      49.790  54.090  35.600  1.00  0.00           C  
ATOM   2410  OH  TYR   145      48.470  53.860  35.970  1.00  0.00           O  
ATOM   2411  HH  TYR   145      48.200  52.980  35.690  1.00  0.00           H  
ATOM   2412  CD2 TYR   145      51.710  53.440  34.320  1.00  0.00           C  
ATOM   2413  HD2 TYR   145      52.160  52.840  33.540  1.00  0.00           H  
ATOM   2414  CE2 TYR   145      50.330  53.370  34.530  1.00  0.00           C  
ATOM   2415  HE2 TYR   145      49.600  52.790  33.990  1.00  0.00           H  
ATOM   2416  C   TYR   145      53.690  56.050  33.080  1.00  0.00           C  
ATOM   2417  O   TYR   145      52.870  56.040  32.170  1.00  0.00           O  
ATOM   2418  N   LEU   146      54.050  57.240  33.610  1.00  0.00           N  
ATOM   2419  HN  LEU   146      54.750  57.380  34.310  1.00  0.00           H  
ATOM   2420  CA  LEU   146      53.270  58.470  33.320  1.00  0.00           C  
ATOM   2421  HA  LEU   146      52.260  58.140  33.500  1.00  0.00           H  
ATOM   2422  CB  LEU   146      53.550  59.540  34.390  1.00  0.00           C  
ATOM   2423  HB1 LEU   146      54.630  59.760  34.490  1.00  0.00           H  
ATOM   2424  HB2 LEU   146      53.340  59.090  35.380  1.00  0.00           H  
ATOM   2425  CG  LEU   146      52.900  60.910  34.090  1.00  0.00           C  
ATOM   2426  HG  LEU   146      53.260  61.320  33.120  1.00  0.00           H  
ATOM   2427  CD1 LEU   146      51.350  60.800  34.110  1.00  0.00           C  
ATOM   2428 HD11 LEU   146      51.080  60.230  35.020  1.00  0.00           H  
ATOM   2429 HD12 LEU   146      51.010  60.230  33.220  1.00  0.00           H  
ATOM   2430 HD13 LEU   146      50.850  61.800  34.140  1.00  0.00           H  
ATOM   2431  CD2 LEU   146      53.200  61.910  35.150  1.00  0.00           C  
ATOM   2432 HD21 LEU   146      52.940  61.610  36.180  1.00  0.00           H  
ATOM   2433 HD22 LEU   146      52.660  62.840  34.870  1.00  0.00           H  
ATOM   2434 HD23 LEU   146      54.290  62.110  35.090  1.00  0.00           H  
ATOM   2435  C   LEU   146      53.360  58.840  31.860  1.00  0.00           C  
ATOM   2436  O   LEU   146      52.350  59.200  31.240  1.00  0.00           O  
ATOM   2437  N   GLY   147      54.570  58.630  31.260  1.00  0.00           N  
ATOM   2438  HN  GLY   147      55.370  58.320  31.750  1.00  0.00           H  
ATOM   2439  CA  GLY   147      54.640  58.820  29.840  1.00  0.00           C  
ATOM   2440  HA1 GLY   147      55.610  58.370  29.660  1.00  0.00           H  
ATOM   2441  HA2 GLY   147      54.430  59.870  29.690  1.00  0.00           H  
ATOM   2442  C   GLY   147      53.670  58.040  29.000  1.00  0.00           C  
ATOM   2443  O   GLY   147      52.930  58.580  28.200  1.00  0.00           O  
ATOM   2444  N   GLU   148      53.640  56.710  29.260  1.00  0.00           N  
ATOM   2445  HN  GLU   148      54.170  56.410  30.050  1.00  0.00           H  
ATOM   2446  CA  GLU   148      52.620  55.850  28.660  1.00  0.00           C  
ATOM   2447  HA  GLU   148      52.690  56.000  27.590  1.00  0.00           H  
ATOM   2448  CB  GLU   148      52.860  54.230  28.820  1.00  0.00           C  
ATOM   2449  HB1 GLU   148      52.110  53.750  28.160  1.00  0.00           H  
ATOM   2450  HB2 GLU   148      52.660  53.830  29.830  1.00  0.00           H  
ATOM   2451  CG  GLU   148      54.220  53.670  28.420  1.00  0.00           C  
ATOM   2452  HG1 GLU   148      54.070  52.570  28.430  1.00  0.00           H  
ATOM   2453  HG2 GLU   148      55.040  53.930  29.120  1.00  0.00           H  
ATOM   2454  CD  GLU   148      54.640  53.880  26.980  1.00  0.00           C  
ATOM   2455  OE1 GLU   148      53.830  53.540  26.080  1.00  0.00           O  
ATOM   2456  OE2 GLU   148      55.730  54.460  26.740  1.00  0.00           O  
ATOM   2457  C   GLU   148      51.220  56.300  28.960  1.00  0.00           C  
ATOM   2458  O   GLU   148      50.370  56.380  28.040  1.00  0.00           O  
ATOM   2459  N   VAL   149      50.810  56.690  30.190  1.00  0.00           N  
ATOM   2460  HN  VAL   149      51.400  56.520  30.980  1.00  0.00           H  
ATOM   2461  CA  VAL   149      49.530  57.330  30.580  1.00  0.00           C  
ATOM   2462  HA  VAL   149      48.810  56.560  30.360  1.00  0.00           H  
ATOM   2463  CB  VAL   149      49.360  57.480  32.080  1.00  0.00           C  
ATOM   2464  HB  VAL   149      50.160  58.230  32.290  1.00  0.00           H  
ATOM   2465  CG1 VAL   149      47.950  57.950  32.420  1.00  0.00           C  
ATOM   2466 HG11 VAL   149      47.200  57.520  31.730  1.00  0.00           H  
ATOM   2467 HG12 VAL   149      47.950  59.060  32.430  1.00  0.00           H  
ATOM   2468 HG13 VAL   149      47.740  57.640  33.470  1.00  0.00           H  
ATOM   2469  CG2 VAL   149      49.590  56.140  32.750  1.00  0.00           C  
ATOM   2470 HG21 VAL   149      48.810  55.380  32.530  1.00  0.00           H  
ATOM   2471 HG22 VAL   149      49.670  56.370  33.840  1.00  0.00           H  
ATOM   2472 HG23 VAL   149      50.650  55.880  32.560  1.00  0.00           H  
ATOM   2473  C   VAL   149      49.230  58.610  29.780  1.00  0.00           C  
ATOM   2474  O   VAL   149      48.090  58.800  29.330  1.00  0.00           O  
ATOM   2475  N   PHE   150      50.190  59.510  29.550  1.00  0.00           N  
ATOM   2476  HN  PHE   150      51.100  59.420  29.950  1.00  0.00           H  
ATOM   2477  CA  PHE   150      49.930  60.690  28.780  1.00  0.00           C  
ATOM   2478  HA  PHE   150      48.970  61.130  29.030  1.00  0.00           H  
ATOM   2479  CB  PHE   150      51.090  61.770  29.000  1.00  0.00           C  
ATOM   2480  HB1 PHE   150      51.090  62.400  28.090  1.00  0.00           H  
ATOM   2481  HB2 PHE   150      52.060  61.230  29.010  1.00  0.00           H  
ATOM   2482  CG  PHE   150      50.930  62.570  30.300  1.00  0.00           C  
ATOM   2483  CD1 PHE   150      49.730  63.170  30.680  1.00  0.00           C  
ATOM   2484  HD1 PHE   150      48.750  63.050  30.240  1.00  0.00           H  
ATOM   2485  CE1 PHE   150      49.680  64.090  31.670  1.00  0.00           C  
ATOM   2486  HE1 PHE   150      48.760  64.580  31.960  1.00  0.00           H  
ATOM   2487  CZ  PHE   150      50.820  64.430  32.350  1.00  0.00           C  
ATOM   2488  HZ  PHE   150      50.650  65.000  33.250  1.00  0.00           H  
ATOM   2489  CD2 PHE   150      52.080  62.860  31.080  1.00  0.00           C  
ATOM   2490  HD2 PHE   150      52.970  62.310  30.830  1.00  0.00           H  
ATOM   2491  CE2 PHE   150      52.050  63.850  32.100  1.00  0.00           C  
ATOM   2492  HE2 PHE   150      52.900  64.180  32.670  1.00  0.00           H  
ATOM   2493  C   PHE   150      49.790  60.360  27.270  1.00  0.00           C  
ATOM   2494  O   PHE   150      49.230  61.170  26.520  1.00  0.00           O  
ATOM   2495  N   LYS   151      50.360  59.190  26.790  1.00  0.00           N  
ATOM   2496  HN  LYS   151      50.820  58.550  27.400  1.00  0.00           H  
ATOM   2497  CA  LYS   151      50.180  58.860  25.380  1.00  0.00           C  
ATOM   2498  HA  LYS   151      50.200  59.710  24.700  1.00  0.00           H  
ATOM   2499  CB  LYS   151      51.320  57.930  24.850  1.00  0.00           C  
ATOM   2500  HB1 LYS   151      50.990  57.590  23.850  1.00  0.00           H  
ATOM   2501  HB2 LYS   151      51.550  57.090  25.540  1.00  0.00           H  
ATOM   2502  CG  LYS   151      52.660  58.670  24.530  1.00  0.00           C  
ATOM   2503  HG1 LYS   151      53.020  59.010  25.530  1.00  0.00           H  
ATOM   2504  HG2 LYS   151      52.470  59.470  23.790  1.00  0.00           H  
ATOM   2505  CD  LYS   151      53.780  57.740  24.050  1.00  0.00           C  
ATOM   2506  HD1 LYS   151      54.600  58.360  23.610  1.00  0.00           H  
ATOM   2507  HD2 LYS   151      53.290  57.200  23.210  1.00  0.00           H  
ATOM   2508  CE  LYS   151      54.300  56.820  25.120  1.00  0.00           C  
ATOM   2509  HE1 LYS   151      53.630  56.060  25.570  1.00  0.00           H  
ATOM   2510  HE2 LYS   151      54.700  57.470  25.930  1.00  0.00           H  
ATOM   2511  NZ  LYS   151      55.500  56.030  24.630  1.00  0.00           N  
ATOM   2512  HZ1 LYS   151      55.400  55.650  23.660  1.00  0.00           H  
ATOM   2513  HZ2 LYS   151      55.680  55.240  25.280  1.00  0.00           H  
ATOM   2514  HZ3 LYS   151      56.320  56.670  24.680  1.00  0.00           H  
ATOM   2515  C   LYS   151      48.870  58.200  25.210  1.00  0.00           C  
ATOM   2516  O   LYS   151      48.190  58.290  24.180  1.00  0.00           O  
ATOM   2517  N   THR   152      48.440  57.410  26.300  1.00  0.00           N  
ATOM   2518  HN  THR   152      48.950  57.310  27.140  1.00  0.00           H  
ATOM   2519  CA  THR   152      47.170  56.660  26.360  1.00  0.00           C  
ATOM   2520  HA  THR   152      47.180  56.140  25.420  1.00  0.00           H  
ATOM   2521  CB  THR   152      46.950  55.790  27.640  1.00  0.00           C  
ATOM   2522  HB  THR   152      46.930  56.420  28.560  1.00  0.00           H  
ATOM   2523  OG1 THR   152      48.000  54.890  27.760  1.00  0.00           O  
ATOM   2524  HG1 THR   152      48.730  55.450  28.040  1.00  0.00           H  
ATOM   2525  CG2 THR   152      45.710  54.960  27.630  1.00  0.00           C  
ATOM   2526 HG21 THR   152      45.680  54.170  26.850  1.00  0.00           H  
ATOM   2527 HG22 THR   152      44.860  55.660  27.570  1.00  0.00           H  
ATOM   2528 HG23 THR   152      45.650  54.500  28.640  1.00  0.00           H  
ATOM   2529  C   THR   152      45.940  57.580  26.180  1.00  0.00           C  
ATOM   2530  O   THR   152      44.980  57.230  25.430  1.00  0.00           O  
ATOM   2531  N   TYR   153      46.020  58.780  26.790  1.00  0.00           N  
ATOM   2532  HN  TYR   153      46.880  59.000  27.260  1.00  0.00           H  
ATOM   2533  CA  TYR   153      45.000  59.800  26.650  1.00  0.00           C  
ATOM   2534  HA  TYR   153      44.100  59.490  26.150  1.00  0.00           H  
ATOM   2535  CB  TYR   153      44.650  60.420  28.050  1.00  0.00           C  
ATOM   2536  HB1 TYR   153      44.070  61.360  28.070  1.00  0.00           H  
ATOM   2537  HB2 TYR   153      45.550  60.680  28.660  1.00  0.00           H  
ATOM   2538  CG  TYR   153      43.990  59.220  28.840  1.00  0.00           C  
ATOM   2539  CD1 TYR   153      42.590  58.960  28.680  1.00  0.00           C  
ATOM   2540  HD1 TYR   153      41.920  59.520  28.040  1.00  0.00           H  
ATOM   2541  CE1 TYR   153      41.980  57.790  29.200  1.00  0.00           C  
ATOM   2542  HE1 TYR   153      40.980  57.540  28.900  1.00  0.00           H  
ATOM   2543  CZ  TYR   153      42.800  56.880  29.940  1.00  0.00           C  
ATOM   2544  OH  TYR   153      42.200  55.650  30.440  1.00  0.00           O  
ATOM   2545  HH  TYR   153      41.250  55.620  30.290  1.00  0.00           H  
ATOM   2546  CD2 TYR   153      44.740  58.310  29.600  1.00  0.00           C  
ATOM   2547  HD2 TYR   153      45.790  58.380  29.830  1.00  0.00           H  
ATOM   2548  CE2 TYR   153      44.180  57.100  30.080  1.00  0.00           C  
ATOM   2549  HE2 TYR   153      44.770  56.370  30.600  1.00  0.00           H  
ATOM   2550  C   TYR   153      45.450  60.980  25.710  1.00  0.00           C  
ATOM   2551  O   TYR   153      44.780  61.960  25.630  1.00  0.00           O  
ATOM   2552  N   ASN   154      46.580  60.740  24.990  1.00  0.00           N  
ATOM   2553  HN  ASN   154      47.020  59.840  25.020  1.00  0.00           H  
ATOM   2554  CA  ASN   154      46.870  61.640  23.910  1.00  0.00           C  
ATOM   2555  HA  ASN   154      47.790  61.280  23.460  1.00  0.00           H  
ATOM   2556  CB  ASN   154      45.890  61.520  22.740  1.00  0.00           C  
ATOM   2557  HB1 ASN   154      46.290  61.850  21.760  1.00  0.00           H  
ATOM   2558  HB2 ASN   154      44.970  62.080  23.000  1.00  0.00           H  
ATOM   2559  CG  ASN   154      45.490  60.080  22.500  1.00  0.00           C  
ATOM   2560  OD1 ASN   154      44.370  59.580  22.800  1.00  0.00           O  
ATOM   2561  ND2 ASN   154      46.310  59.240  21.820  1.00  0.00           N  
ATOM   2562 HD21 ASN   154      45.860  58.380  21.560  1.00  0.00           H  
ATOM   2563 HD22 ASN   154      47.060  59.660  21.310  1.00  0.00           H  
ATOM   2564  C   ASN   154      47.190  63.100  24.330  1.00  0.00           C  
ATOM   2565  O   ASN   154      46.980  64.010  23.500  1.00  0.00           O  
ATOM   2566  N   VAL   155      47.730  63.280  25.530  1.00  0.00           N  
ATOM   2567  HN  VAL   155      47.990  62.530  26.130  1.00  0.00           H  
ATOM   2568  CA  VAL   155      47.880  64.590  26.110  1.00  0.00           C  
ATOM   2569  HA  VAL   155      47.130  65.220  25.650  1.00  0.00           H  
ATOM   2570  CB  VAL   155      47.830  64.400  27.620  1.00  0.00           C  
ATOM   2571  HB  VAL   155      48.720  63.750  27.800  1.00  0.00           H  
ATOM   2572  CG1 VAL   155      48.090  65.820  28.220  1.00  0.00           C  
ATOM   2573 HG11 VAL   155      47.260  66.500  27.950  1.00  0.00           H  
ATOM   2574 HG12 VAL   155      48.970  66.430  27.930  1.00  0.00           H  
ATOM   2575 HG13 VAL   155      48.050  65.630  29.320  1.00  0.00           H  
ATOM   2576  CG2 VAL   155      46.500  63.690  28.070  1.00  0.00           C  
ATOM   2577 HG21 VAL   155      46.510  62.640  27.700  1.00  0.00           H  
ATOM   2578 HG22 VAL   155      45.740  64.420  27.740  1.00  0.00           H  
ATOM   2579 HG23 VAL   155      46.300  63.680  29.160  1.00  0.00           H  
ATOM   2580  C   VAL   155      49.310  65.140  25.730  1.00  0.00           C  
ATOM   2581  O   VAL   155      50.320  64.470  25.890  1.00  0.00           O  
ATOM   2582  N   ALA   156      49.430  66.360  25.250  1.00  0.00           N  
ATOM   2583  HN  ALA   156      48.620  66.940  25.190  1.00  0.00           H  
ATOM   2584  CA  ALA   156      50.660  66.940  24.740  1.00  0.00           C  
ATOM   2585  HA  ALA   156      51.320  66.170  24.380  1.00  0.00           H  
ATOM   2586  CB  ALA   156      50.320  67.920  23.560  1.00  0.00           C  
ATOM   2587  HB1 ALA   156      49.760  67.590  22.650  1.00  0.00           H  
ATOM   2588  HB2 ALA   156      51.260  68.400  23.230  1.00  0.00           H  
ATOM   2589  HB3 ALA   156      49.730  68.770  23.960  1.00  0.00           H  
ATOM   2590  C   ALA   156      51.290  67.800  25.870  1.00  0.00           C  
ATOM   2591  O   ALA   156      50.740  68.750  26.440  1.00  0.00           O  
ATOM   2592  N   VAL   157      52.510  67.420  26.250  1.00  0.00           N  
ATOM   2593  HN  VAL   157      52.990  66.680  25.800  1.00  0.00           H  
ATOM   2594  CA  VAL   157      53.210  67.910  27.410  1.00  0.00           C  
ATOM   2595  HA  VAL   157      52.830  68.850  27.760  1.00  0.00           H  
ATOM   2596  CB  VAL   157      52.960  67.190  28.750  1.00  0.00           C  
ATOM   2597  HB  VAL   157      51.870  67.260  28.960  1.00  0.00           H  
ATOM   2598  CG1 VAL   157      53.410  65.690  28.650  1.00  0.00           C  
ATOM   2599 HG11 VAL   157      53.270  65.170  29.620  1.00  0.00           H  
ATOM   2600 HG12 VAL   157      54.470  65.680  28.330  1.00  0.00           H  
ATOM   2601 HG13 VAL   157      52.790  65.180  27.880  1.00  0.00           H  
ATOM   2602  CG2 VAL   157      53.600  67.970  29.920  1.00  0.00           C  
ATOM   2603 HG21 VAL   157      53.300  69.020  29.780  1.00  0.00           H  
ATOM   2604 HG22 VAL   157      54.710  67.930  29.880  1.00  0.00           H  
ATOM   2605 HG23 VAL   157      53.200  67.560  30.870  1.00  0.00           H  
ATOM   2606  C   VAL   157      54.730  67.900  27.070  1.00  0.00           C  
ATOM   2607  O   VAL   157      55.220  67.020  26.310  1.00  0.00           O  
ATOM   2608  N   ASP   158      55.500  68.910  27.590  1.00  0.00           N  
ATOM   2609  HN  ASP   158      55.010  69.670  28.010  1.00  0.00           H  
ATOM   2610  CA  ASP   158      56.900  69.020  27.470  1.00  0.00           C  
ATOM   2611  HA  ASP   158      57.070  68.650  26.470  1.00  0.00           H  
ATOM   2612  CB  ASP   158      57.420  70.460  27.670  1.00  0.00           C  
ATOM   2613  HB1 ASP   158      56.610  71.110  27.260  1.00  0.00           H  
ATOM   2614  HB2 ASP   158      58.380  70.620  27.140  1.00  0.00           H  
ATOM   2615  CG  ASP   158      57.580  70.830  29.150  1.00  0.00           C  
ATOM   2616  OD1 ASP   158      58.720  71.160  29.550  1.00  0.00           O  
ATOM   2617  OD2 ASP   158      56.490  71.000  29.770  1.00  0.00           O  
ATOM   2618  C   ASP   158      57.570  67.970  28.390  1.00  0.00           C  
ATOM   2619  O   ASP   158      57.030  67.420  29.370  1.00  0.00           O  
ATOM   2620  N   TYR   159      58.790  67.610  28.000  1.00  0.00           N  
ATOM   2621  HN  TYR   159      59.080  67.940  27.100  1.00  0.00           H  
ATOM   2622  CA  TYR   159      59.720  66.690  28.600  1.00  0.00           C  
ATOM   2623  HA  TYR   159      59.270  65.710  28.540  1.00  0.00           H  
ATOM   2624  CB  TYR   159      60.960  66.610  27.650  1.00  0.00           C  
ATOM   2625  HB1 TYR   159      61.570  67.540  27.660  1.00  0.00           H  
ATOM   2626  HB2 TYR   159      60.590  66.490  26.610  1.00  0.00           H  
ATOM   2627  CG  TYR   159      61.810  65.370  27.980  1.00  0.00           C  
ATOM   2628  CD1 TYR   159      61.430  64.130  27.420  1.00  0.00           C  
ATOM   2629  HD1 TYR   159      60.490  64.070  26.880  1.00  0.00           H  
ATOM   2630  CE1 TYR   159      62.280  63.000  27.590  1.00  0.00           C  
ATOM   2631  HE1 TYR   159      61.990  62.090  27.080  1.00  0.00           H  
ATOM   2632  CZ  TYR   159      63.410  62.990  28.440  1.00  0.00           C  
ATOM   2633  OH  TYR   159      64.260  61.850  28.570  1.00  0.00           O  
ATOM   2634  HH  TYR   159      63.970  61.120  28.020  1.00  0.00           H  
ATOM   2635  CD2 TYR   159      62.940  65.310  28.840  1.00  0.00           C  
ATOM   2636  HD2 TYR   159      63.180  66.250  29.330  1.00  0.00           H  
ATOM   2637  CE2 TYR   159      63.770  64.180  29.010  1.00  0.00           C  
ATOM   2638  HE2 TYR   159      64.630  64.290  29.650  1.00  0.00           H  
ATOM   2639  C   TYR   159      60.070  67.050  30.000  1.00  0.00           C  
ATOM   2640  O   TYR   159      60.070  66.230  30.910  1.00  0.00           O  
ATOM   2641  N   ILE   160      60.480  68.280  30.310  1.00  0.00           N  
ATOM   2642  HN  ILE   160      60.630  68.910  29.550  1.00  0.00           H  
ATOM   2643  CA  ILE   160      60.860  68.850  31.570  1.00  0.00           C  
ATOM   2644  HA  ILE   160      61.500  68.160  32.100  1.00  0.00           H  
ATOM   2645  CB  ILE   160      61.620  70.210  31.530  1.00  0.00           C  
ATOM   2646  HB  ILE   160      61.020  71.050  31.110  1.00  0.00           H  
ATOM   2647  CG2 ILE   160      61.930  70.510  33.020  1.00  0.00           C  
ATOM   2648 HG21 ILE   160      62.380  69.650  33.550  1.00  0.00           H  
ATOM   2649 HG22 ILE   160      61.040  70.900  33.570  1.00  0.00           H  
ATOM   2650 HG23 ILE   160      62.730  71.270  33.170  1.00  0.00           H  
ATOM   2651  CG1 ILE   160      63.020  70.230  30.820  1.00  0.00           C  
ATOM   2652 HG11 ILE   160      62.960  69.700  29.840  1.00  0.00           H  
ATOM   2653 HG12 ILE   160      63.850  69.820  31.430  1.00  0.00           H  
ATOM   2654  CD  ILE   160      63.340  71.680  30.370  1.00  0.00           C  
ATOM   2655  HD1 ILE   160      64.290  71.650  29.790  1.00  0.00           H  
ATOM   2656  HD2 ILE   160      63.420  72.300  31.290  1.00  0.00           H  
ATOM   2657  HD3 ILE   160      62.550  72.170  29.750  1.00  0.00           H  
ATOM   2658  C   ILE   160      59.690  68.850  32.470  1.00  0.00           C  
ATOM   2659  O   ILE   160      59.770  68.350  33.570  1.00  0.00           O  
ATOM   2660  N   THR   161      58.500  69.220  32.020  1.00  0.00           N  
ATOM   2661  HN  THR   161      58.400  69.640  31.130  1.00  0.00           H  
ATOM   2662  CA  THR   161      57.320  69.010  32.920  1.00  0.00           C  
ATOM   2663  HA  THR   161      57.530  69.590  33.800  1.00  0.00           H  
ATOM   2664  CB  THR   161      56.010  69.640  32.520  1.00  0.00           C  
ATOM   2665  HB  THR   161      55.790  69.380  31.460  1.00  0.00           H  
ATOM   2666  OG1 THR   161      56.210  71.100  32.460  1.00  0.00           O  
ATOM   2667  HG1 THR   161      56.460  71.310  31.560  1.00  0.00           H  
ATOM   2668  CG2 THR   161      54.770  69.340  33.470  1.00  0.00           C  
ATOM   2669 HG21 THR   161      54.390  68.350  33.150  1.00  0.00           H  
ATOM   2670 HG22 THR   161      54.010  70.080  33.110  1.00  0.00           H  
ATOM   2671 HG23 THR   161      55.060  69.640  34.500  1.00  0.00           H  
ATOM   2672  C   THR   161      57.040  67.700  33.410  1.00  0.00           C  
ATOM   2673  O   THR   161      56.880  67.440  34.630  1.00  0.00           O  
ATOM   2674  N   VAL   162      57.100  66.670  32.520  1.00  0.00           N  
ATOM   2675  HN  VAL   162      57.430  66.890  31.610  1.00  0.00           H  
ATOM   2676  CA  VAL   162      57.070  65.210  32.920  1.00  0.00           C  
ATOM   2677  HA  VAL   162      56.090  65.190  33.390  1.00  0.00           H  
ATOM   2678  CB  VAL   162      57.070  64.130  31.760  1.00  0.00           C  
ATOM   2679  HB  VAL   162      58.010  64.320  31.200  1.00  0.00           H  
ATOM   2680  CG1 VAL   162      56.830  62.680  32.130  1.00  0.00           C  
ATOM   2681 HG11 VAL   162      55.980  62.570  32.850  1.00  0.00           H  
ATOM   2682 HG12 VAL   162      57.700  62.160  32.590  1.00  0.00           H  
ATOM   2683 HG13 VAL   162      56.550  62.180  31.180  1.00  0.00           H  
ATOM   2684  CG2 VAL   162      55.880  64.570  30.760  1.00  0.00           C  
ATOM   2685 HG21 VAL   162      55.660  63.770  30.020  1.00  0.00           H  
ATOM   2686 HG22 VAL   162      56.170  65.460  30.160  1.00  0.00           H  
ATOM   2687 HG23 VAL   162      54.990  64.890  31.350  1.00  0.00           H  
ATOM   2688  C   VAL   162      58.050  64.800  33.910  1.00  0.00           C  
ATOM   2689  O   VAL   162      57.750  64.120  34.890  1.00  0.00           O  
ATOM   2690  N   ALA   163      59.320  65.210  33.800  1.00  0.00           N  
ATOM   2691  HN  ALA   163      59.590  65.860  33.090  1.00  0.00           H  
ATOM   2692  CA  ALA   163      60.300  64.910  34.850  1.00  0.00           C  
ATOM   2693  HA  ALA   163      60.120  63.860  35.040  1.00  0.00           H  
ATOM   2694  CB  ALA   163      61.720  65.250  34.430  1.00  0.00           C  
ATOM   2695  HB1 ALA   163      61.810  66.340  34.230  1.00  0.00           H  
ATOM   2696  HB2 ALA   163      61.970  64.730  33.480  1.00  0.00           H  
ATOM   2697  HB3 ALA   163      62.380  65.090  35.300  1.00  0.00           H  
ATOM   2698  C   ALA   163      59.990  65.600  36.210  1.00  0.00           C  
ATOM   2699  O   ALA   163      60.020  65.030  37.290  1.00  0.00           O  
ATOM   2700  N   LEU   164      59.640  66.880  36.140  1.00  0.00           N  
ATOM   2701  HN  LEU   164      59.610  67.300  35.240  1.00  0.00           H  
ATOM   2702  CA  LEU   164      59.270  67.720  37.280  1.00  0.00           C  
ATOM   2703  HA  LEU   164      60.050  67.810  38.020  1.00  0.00           H  
ATOM   2704  CB  LEU   164      58.870  69.150  36.870  1.00  0.00           C  
ATOM   2705  HB1 LEU   164      58.180  69.170  36.000  1.00  0.00           H  
ATOM   2706  HB2 LEU   164      59.720  69.640  36.350  1.00  0.00           H  
ATOM   2707  CG  LEU   164      58.460  70.110  38.030  1.00  0.00           C  
ATOM   2708  HG  LEU   164      58.700  69.560  38.970  1.00  0.00           H  
ATOM   2709  CD1 LEU   164      59.170  71.490  38.050  1.00  0.00           C  
ATOM   2710 HD11 LEU   164      60.250  71.280  38.210  1.00  0.00           H  
ATOM   2711 HD12 LEU   164      58.800  72.210  38.820  1.00  0.00           H  
ATOM   2712 HD13 LEU   164      58.990  72.100  37.140  1.00  0.00           H  
ATOM   2713  CD2 LEU   164      56.930  70.240  38.130  1.00  0.00           C  
ATOM   2714 HD21 LEU   164      56.420  70.540  37.190  1.00  0.00           H  
ATOM   2715 HD22 LEU   164      56.770  71.020  38.900  1.00  0.00           H  
ATOM   2716 HD23 LEU   164      56.390  69.340  38.480  1.00  0.00           H  
ATOM   2717  C   LEU   164      58.150  67.120  38.090  1.00  0.00           C  
ATOM   2718  O   LEU   164      58.310  66.910  39.300  1.00  0.00           O  
ATOM   2719  N   LEU   165      57.000  66.720  37.430  1.00  0.00           N  
ATOM   2720  HN  LEU   165      56.980  66.970  36.460  1.00  0.00           H  
ATOM   2721  CA  LEU   165      55.880  65.900  37.970  1.00  0.00           C  
ATOM   2722  HA  LEU   165      55.290  66.490  38.660  1.00  0.00           H  
ATOM   2723  CB  LEU   165      54.760  65.450  36.890  1.00  0.00           C  
ATOM   2724  HB1 LEU   165      54.070  64.710  37.350  1.00  0.00           H  
ATOM   2725  HB2 LEU   165      55.420  64.790  36.290  1.00  0.00           H  
ATOM   2726  CG  LEU   165      54.030  66.610  36.240  1.00  0.00           C  
ATOM   2727  HG  LEU   165      54.790  67.290  35.800  1.00  0.00           H  
ATOM   2728  CD1 LEU   165      53.270  66.000  34.980  1.00  0.00           C  
ATOM   2729 HD11 LEU   165      52.290  66.480  34.780  1.00  0.00           H  
ATOM   2730 HD12 LEU   165      52.950  65.020  35.390  1.00  0.00           H  
ATOM   2731 HD13 LEU   165      53.980  65.820  34.140  1.00  0.00           H  
ATOM   2732  CD2 LEU   165      53.040  67.190  37.240  1.00  0.00           C  
ATOM   2733 HD21 LEU   165      53.620  67.970  37.790  1.00  0.00           H  
ATOM   2734 HD22 LEU   165      52.630  66.430  37.930  1.00  0.00           H  
ATOM   2735 HD23 LEU   165      52.200  67.720  36.730  1.00  0.00           H  
ATOM   2736  C   LEU   165      56.390  64.630  38.760  1.00  0.00           C  
ATOM   2737  O   LEU   165      55.980  64.380  39.900  1.00  0.00           O  
ATOM   2738  N   ILE   166      57.190  63.830  38.120  1.00  0.00           N  
ATOM   2739  HN  ILE   166      57.340  64.040  37.160  1.00  0.00           H  
ATOM   2740  CA  ILE   166      57.660  62.560  38.670  1.00  0.00           C  
ATOM   2741  HA  ILE   166      56.800  62.120  39.160  1.00  0.00           H  
ATOM   2742  CB  ILE   166      58.060  61.570  37.550  1.00  0.00           C  
ATOM   2743  HB  ILE   166      58.800  62.120  36.940  1.00  0.00           H  
ATOM   2744  CG2 ILE   166      58.680  60.270  38.120  1.00  0.00           C  
ATOM   2745 HG21 ILE   166      59.580  60.490  38.730  1.00  0.00           H  
ATOM   2746 HG22 ILE   166      59.020  59.480  37.420  1.00  0.00           H  
ATOM   2747 HG23 ILE   166      57.960  59.740  38.790  1.00  0.00           H  
ATOM   2748  CG1 ILE   166      56.850  61.200  36.790  1.00  0.00           C  
ATOM   2749 HG11 ILE   166      57.120  60.390  36.080  1.00  0.00           H  
ATOM   2750 HG12 ILE   166      56.560  62.060  36.150  1.00  0.00           H  
ATOM   2751  CD  ILE   166      55.670  60.620  37.590  1.00  0.00           C  
ATOM   2752  HD1 ILE   166      54.920  61.400  37.860  1.00  0.00           H  
ATOM   2753  HD2 ILE   166      55.910  60.090  38.540  1.00  0.00           H  
ATOM   2754  HD3 ILE   166      54.980  59.930  37.060  1.00  0.00           H  
ATOM   2755  C   ILE   166      58.710  62.720  39.830  1.00  0.00           C  
ATOM   2756  O   ILE   166      58.890  62.010  40.800  1.00  0.00           O  
ATOM   2757  N   TRP   167      59.470  63.820  39.760  1.00  0.00           N  
ATOM   2758  HN  TRP   167      59.640  64.310  38.900  1.00  0.00           H  
ATOM   2759  CA  TRP   167      60.240  64.340  40.840  1.00  0.00           C  
ATOM   2760  HA  TRP   167      60.900  63.590  41.230  1.00  0.00           H  
ATOM   2761  CB  TRP   167      61.170  65.510  40.320  1.00  0.00           C  
ATOM   2762  HB1 TRP   167      60.550  66.100  39.610  1.00  0.00           H  
ATOM   2763  HB2 TRP   167      62.050  65.140  39.750  1.00  0.00           H  
ATOM   2764  CG  TRP   167      61.840  66.450  41.300  1.00  0.00           C  
ATOM   2765  CD1 TRP   167      61.570  67.750  41.590  1.00  0.00           C  
ATOM   2766  HD1 TRP   167      60.660  68.200  41.220  1.00  0.00           H  
ATOM   2767  NE1 TRP   167      62.400  68.190  42.630  1.00  0.00           N  
ATOM   2768  HE1 TRP   167      62.330  68.960  43.230  1.00  0.00           H  
ATOM   2769  CE2 TRP   167      63.340  67.210  42.880  1.00  0.00           C  
ATOM   2770  CD2 TRP   167      62.950  66.130  42.140  1.00  0.00           C  
ATOM   2771  CE3 TRP   167      63.630  64.960  42.330  1.00  0.00           C  
ATOM   2772  HE3 TRP   167      63.340  64.070  41.800  1.00  0.00           H  
ATOM   2773  CZ3 TRP   167      64.790  64.920  43.180  1.00  0.00           C  
ATOM   2774  HZ3 TRP   167      65.470  64.090  43.040  1.00  0.00           H  
ATOM   2775  CZ2 TRP   167      64.430  67.210  43.770  1.00  0.00           C  
ATOM   2776  HZ2 TRP   167      64.690  68.100  44.310  1.00  0.00           H  
ATOM   2777  CH2 TRP   167      65.260  66.120  43.720  1.00  0.00           C  
ATOM   2778  HH2 TRP   167      66.150  66.180  44.320  1.00  0.00           H  
ATOM   2779  C   TRP   167      59.400  64.750  42.070  1.00  0.00           C  
ATOM   2780  O   TRP   167      59.580  64.270  43.210  1.00  0.00           O  
ATOM   2781  N   ASN   168      58.340  65.480  41.810  1.00  0.00           N  
ATOM   2782  HN  ASN   168      58.140  65.630  40.840  1.00  0.00           H  
ATOM   2783  CA  ASN   168      57.290  65.840  42.760  1.00  0.00           C  
ATOM   2784  HA  ASN   168      57.790  66.330  43.580  1.00  0.00           H  
ATOM   2785  CB  ASN   168      56.220  66.860  42.230  1.00  0.00           C  
ATOM   2786  HB1 ASN   168      55.320  66.930  42.890  1.00  0.00           H  
ATOM   2787  HB2 ASN   168      55.830  66.600  41.230  1.00  0.00           H  
ATOM   2788  CG  ASN   168      56.850  68.300  42.320  1.00  0.00           C  
ATOM   2789  OD1 ASN   168      56.450  69.130  43.090  1.00  0.00           O  
ATOM   2790  ND2 ASN   168      57.830  68.610  41.420  1.00  0.00           N  
ATOM   2791 HD21 ASN   168      58.120  69.560  41.500  1.00  0.00           H  
ATOM   2792 HD22 ASN   168      57.960  67.970  40.650  1.00  0.00           H  
ATOM   2793  C   ASN   168      56.570  64.630  43.420  1.00  0.00           C  
ATOM   2794  O   ASN   168      56.660  64.500  44.650  1.00  0.00           O  
ATOM   2795  N   PHE   169      56.130  63.700  42.540  1.00  0.00           N  
ATOM   2796  HN  PHE   169      56.090  63.830  41.550  1.00  0.00           H  
ATOM   2797  CA  PHE   169      55.570  62.470  43.060  1.00  0.00           C  
ATOM   2798  HA  PHE   169      54.780  62.700  43.750  1.00  0.00           H  
ATOM   2799  CB  PHE   169      54.960  61.660  41.820  1.00  0.00           C  
ATOM   2800  HB1 PHE   169      55.610  61.400  40.960  1.00  0.00           H  
ATOM   2801  HB2 PHE   169      54.150  62.270  41.370  1.00  0.00           H  
ATOM   2802  CG  PHE   169      54.270  60.420  42.280  1.00  0.00           C  
ATOM   2803  CD1 PHE   169      53.390  60.470  43.330  1.00  0.00           C  
ATOM   2804  HD1 PHE   169      53.060  61.440  43.670  1.00  0.00           H  
ATOM   2805  CE1 PHE   169      52.710  59.360  43.810  1.00  0.00           C  
ATOM   2806  HE1 PHE   169      51.970  59.360  44.600  1.00  0.00           H  
ATOM   2807  CZ  PHE   169      53.080  58.070  43.330  1.00  0.00           C  
ATOM   2808  HZ  PHE   169      52.560  57.230  43.780  1.00  0.00           H  
ATOM   2809  CD2 PHE   169      54.500  59.140  41.670  1.00  0.00           C  
ATOM   2810  HD2 PHE   169      55.030  59.070  40.740  1.00  0.00           H  
ATOM   2811  CE2 PHE   169      53.910  57.950  42.210  1.00  0.00           C  
ATOM   2812  HE2 PHE   169      54.120  57.020  41.700  1.00  0.00           H  
ATOM   2813  C   PHE   169      56.550  61.660  43.910  1.00  0.00           C  
ATOM   2814  O   PHE   169      56.250  61.310  45.070  1.00  0.00           O  
ATOM   2815  N   GLY   170      57.850  61.530  43.360  1.00  0.00           N  
ATOM   2816  HN  GLY   170      58.070  61.740  42.410  1.00  0.00           H  
ATOM   2817  CA  GLY   170      58.740  60.620  44.140  1.00  0.00           C  
ATOM   2818  HA1 GLY   170      59.540  60.280  43.500  1.00  0.00           H  
ATOM   2819  HA2 GLY   170      58.150  59.780  44.460  1.00  0.00           H  
ATOM   2820  C   GLY   170      59.400  61.180  45.330  1.00  0.00           C  
ATOM   2821  O   GLY   170      59.500  60.430  46.290  1.00  0.00           O  
ATOM   2822  N   VAL   171      59.730  62.490  45.400  1.00  0.00           N  
ATOM   2823  HN  VAL   171      59.790  63.050  44.570  1.00  0.00           H  
ATOM   2824  CA  VAL   171      60.300  63.120  46.610  1.00  0.00           C  
ATOM   2825  HA  VAL   171      61.180  62.570  46.920  1.00  0.00           H  
ATOM   2826  CB  VAL   171      60.730  64.520  46.210  1.00  0.00           C  
ATOM   2827  HB  VAL   171      59.860  64.970  45.680  1.00  0.00           H  
ATOM   2828  CG1 VAL   171      60.990  65.400  47.530  1.00  0.00           C  
ATOM   2829 HG11 VAL   171      60.020  65.820  47.890  1.00  0.00           H  
ATOM   2830 HG12 VAL   171      61.780  66.160  47.340  1.00  0.00           H  
ATOM   2831 HG13 VAL   171      61.450  64.750  48.300  1.00  0.00           H  
ATOM   2832  CG2 VAL   171      62.100  64.470  45.420  1.00  0.00           C  
ATOM   2833 HG21 VAL   171      62.900  64.090  46.100  1.00  0.00           H  
ATOM   2834 HG22 VAL   171      62.280  65.450  44.930  1.00  0.00           H  
ATOM   2835 HG23 VAL   171      62.060  63.790  44.540  1.00  0.00           H  
ATOM   2836  C   VAL   171      59.350  63.050  47.740  1.00  0.00           C  
ATOM   2837  O   VAL   171      59.690  62.550  48.800  1.00  0.00           O  
ATOM   2838  N   VAL   172      58.060  63.330  47.540  1.00  0.00           N  
ATOM   2839  HN  VAL   172      57.740  63.580  46.630  1.00  0.00           H  
ATOM   2840  CA  VAL   172      56.970  63.260  48.570  1.00  0.00           C  
ATOM   2841  HA  VAL   172      57.240  63.770  49.480  1.00  0.00           H  
ATOM   2842  CB  VAL   172      55.700  64.080  48.150  1.00  0.00           C  
ATOM   2843  HB  VAL   172      55.400  63.630  47.180  1.00  0.00           H  
ATOM   2844  CG1 VAL   172      54.620  63.940  49.250  1.00  0.00           C  
ATOM   2845 HG11 VAL   172      53.770  64.590  48.940  1.00  0.00           H  
ATOM   2846 HG12 VAL   172      55.010  64.220  50.260  1.00  0.00           H  
ATOM   2847 HG13 VAL   172      54.180  62.920  49.300  1.00  0.00           H  
ATOM   2848  CG2 VAL   172      56.190  65.500  47.870  1.00  0.00           C  
ATOM   2849 HG21 VAL   172      57.040  65.640  48.580  1.00  0.00           H  
ATOM   2850 HG22 VAL   172      55.410  66.280  47.850  1.00  0.00           H  
ATOM   2851 HG23 VAL   172      56.650  65.580  46.860  1.00  0.00           H  
ATOM   2852  C   VAL   172      56.720  61.770  48.950  1.00  0.00           C  
ATOM   2853  O   VAL   172      56.560  61.440  50.060  1.00  0.00           O  
ATOM   2854  N   GLY   173      56.930  60.880  47.940  1.00  0.00           N  
ATOM   2855  HN  GLY   173      56.980  61.280  47.030  1.00  0.00           H  
ATOM   2856  CA  GLY   173      56.970  59.430  48.110  1.00  0.00           C  
ATOM   2857  HA1 GLY   173      57.160  58.990  47.140  1.00  0.00           H  
ATOM   2858  HA2 GLY   173      56.100  59.060  48.630  1.00  0.00           H  
ATOM   2859  C   GLY   173      58.130  58.950  48.980  1.00  0.00           C  
ATOM   2860  O   GLY   173      57.980  58.100  49.900  1.00  0.00           O  
ATOM   2861  N   MET   174      59.310  59.540  48.800  1.00  0.00           N  
ATOM   2862  HN  MET   174      59.540  60.320  48.230  1.00  0.00           H  
ATOM   2863  CA  MET   174      60.490  59.190  49.630  1.00  0.00           C  
ATOM   2864  HA  MET   174      60.590  58.120  49.560  1.00  0.00           H  
ATOM   2865  CB  MET   174      61.910  59.730  49.120  1.00  0.00           C  
ATOM   2866  HB1 MET   174      62.750  59.500  49.800  1.00  0.00           H  
ATOM   2867  HB2 MET   174      61.900  60.810  48.880  1.00  0.00           H  
ATOM   2868  CG  MET   174      62.270  59.130  47.740  1.00  0.00           C  
ATOM   2869  HG1 MET   174      63.160  59.750  47.470  1.00  0.00           H  
ATOM   2870  HG2 MET   174      61.390  59.230  47.070  1.00  0.00           H  
ATOM   2871  SD  MET   174      62.830  57.360  47.770  1.00  0.00           S  
ATOM   2872  CE  MET   174      64.640  57.430  47.810  1.00  0.00           C  
ATOM   2873  HE1 MET   174      65.020  57.530  48.850  1.00  0.00           H  
ATOM   2874  HE2 MET   174      65.110  58.280  47.270  1.00  0.00           H  
ATOM   2875  HE3 MET   174      65.060  56.460  47.460  1.00  0.00           H  
ATOM   2876  C   MET   174      60.230  59.520  51.190  1.00  0.00           C  
ATOM   2877  O   MET   174      60.470  58.720  52.100  1.00  0.00           O  
ATOM   2878  N   ILE   175      59.720  60.740  51.450  1.00  0.00           N  
ATOM   2879  HN  ILE   175      59.620  61.390  50.700  1.00  0.00           H  
ATOM   2880  CA  ILE   175      59.360  61.320  52.810  1.00  0.00           C  
ATOM   2881  HA  ILE   175      60.230  61.180  53.430  1.00  0.00           H  
ATOM   2882  CB  ILE   175      58.870  62.770  52.860  1.00  0.00           C  
ATOM   2883  HB  ILE   175      57.890  62.810  52.330  1.00  0.00           H  
ATOM   2884  CG2 ILE   175      58.570  63.320  54.290  1.00  0.00           C  
ATOM   2885 HG21 ILE   175      58.080  64.320  54.280  1.00  0.00           H  
ATOM   2886 HG22 ILE   175      59.550  63.330  54.810  1.00  0.00           H  
ATOM   2887 HG23 ILE   175      57.910  62.560  54.760  1.00  0.00           H  
ATOM   2888  CG1 ILE   175      59.820  63.690  52.150  1.00  0.00           C  
ATOM   2889 HG11 ILE   175      60.220  63.140  51.270  1.00  0.00           H  
ATOM   2890 HG12 ILE   175      60.660  63.820  52.860  1.00  0.00           H  
ATOM   2891  CD  ILE   175      59.310  65.090  51.690  1.00  0.00           C  
ATOM   2892  HD1 ILE   175      60.120  65.580  51.100  1.00  0.00           H  
ATOM   2893  HD2 ILE   175      59.080  65.760  52.540  1.00  0.00           H  
ATOM   2894  HD3 ILE   175      58.400  64.850  51.090  1.00  0.00           H  
ATOM   2895  C   ILE   175      58.220  60.450  53.360  1.00  0.00           C  
ATOM   2896  O   ILE   175      58.310  59.990  54.590  1.00  0.00           O  
ATOM   2897  N   SER   176      57.260  60.100  52.540  1.00  0.00           N  
ATOM   2898  HN  SER   176      57.320  60.440  51.600  1.00  0.00           H  
ATOM   2899  CA  SER   176      56.240  59.150  52.960  1.00  0.00           C  
ATOM   2900  HA  SER   176      55.860  59.460  53.920  1.00  0.00           H  
ATOM   2901  CB  SER   176      55.120  59.140  51.970  1.00  0.00           C  
ATOM   2902  HB1 SER   176      54.250  58.510  52.270  1.00  0.00           H  
ATOM   2903  HB2 SER   176      55.590  58.810  51.020  1.00  0.00           H  
ATOM   2904  OG  SER   176      54.550  60.400  51.740  1.00  0.00           O  
ATOM   2905  HG1 SER   176      54.980  60.810  50.980  1.00  0.00           H  
ATOM   2906  C   SER   176      56.680  57.700  53.220  1.00  0.00           C  
ATOM   2907  O   SER   176      56.270  57.110  54.230  1.00  0.00           O  
ATOM   2908  N   ILE   177      57.450  57.060  52.360  1.00  0.00           N  
ATOM   2909  HN  ILE   177      57.800  57.500  51.530  1.00  0.00           H  
ATOM   2910  CA  ILE   177      57.910  55.670  52.550  1.00  0.00           C  
ATOM   2911  HA  ILE   177      57.050  55.040  52.700  1.00  0.00           H  
ATOM   2912  CB  ILE   177      58.360  55.050  51.260  1.00  0.00           C  
ATOM   2913  HB  ILE   177      59.090  55.820  50.920  1.00  0.00           H  
ATOM   2914  CG2 ILE   177      59.220  53.850  51.470  1.00  0.00           C  
ATOM   2915 HG21 ILE   177      59.450  53.520  50.440  1.00  0.00           H  
ATOM   2916 HG22 ILE   177      58.550  53.080  51.910  1.00  0.00           H  
ATOM   2917 HG23 ILE   177      60.120  53.910  52.120  1.00  0.00           H  
ATOM   2918  CG1 ILE   177      57.240  54.890  50.240  1.00  0.00           C  
ATOM   2919 HG11 ILE   177      57.770  54.500  49.340  1.00  0.00           H  
ATOM   2920 HG12 ILE   177      56.820  55.850  49.890  1.00  0.00           H  
ATOM   2921  CD  ILE   177      56.010  54.030  50.700  1.00  0.00           C  
ATOM   2922  HD1 ILE   177      56.300  53.100  51.240  1.00  0.00           H  
ATOM   2923  HD2 ILE   177      55.480  53.770  49.750  1.00  0.00           H  
ATOM   2924  HD3 ILE   177      55.360  54.660  51.340  1.00  0.00           H  
ATOM   2925  C   ILE   177      58.910  55.500  53.690  1.00  0.00           C  
ATOM   2926  O   ILE   177      58.880  54.660  54.590  1.00  0.00           O  
ATOM   2927  N   HSD   178      59.790  56.510  53.790  1.00  0.00           N  
ATOM   2928  HN  HSD   178      59.610  57.280  53.190  1.00  0.00           H  
ATOM   2929  CA  HSD   178      60.960  56.320  54.570  1.00  0.00           C  
ATOM   2930  HA  HSD   178      61.030  55.350  55.030  1.00  0.00           H  
ATOM   2931  CB  HSD   178      62.230  56.490  53.650  1.00  0.00           C  
ATOM   2932  HB1 HSD   178      63.070  56.160  54.290  1.00  0.00           H  
ATOM   2933  HB2 HSD   178      62.500  57.510  53.280  1.00  0.00           H  
ATOM   2934  ND1 HSD   178      62.860  54.200  52.660  1.00  0.00           N  
ATOM   2935  HD1 HSD   178      63.290  53.850  53.500  1.00  0.00           H  
ATOM   2936  CG  HSD   178      62.380  55.480  52.520  1.00  0.00           C  
ATOM   2937  CE1 HSD   178      62.880  53.620  51.430  1.00  0.00           C  
ATOM   2938  HE1 HSD   178      63.220  52.600  51.280  1.00  0.00           H  
ATOM   2939  NE2 HSD   178      62.440  54.410  50.500  1.00  0.00           N  
ATOM   2940  CD2 HSD   178      62.120  55.580  51.200  1.00  0.00           C  
ATOM   2941  HD2 HSD   178      61.890  56.490  50.650  1.00  0.00           H  
ATOM   2942  C   HSD   178      61.100  57.270  55.790  1.00  0.00           C  
ATOM   2943  O   HSD   178      62.190  57.220  56.410  1.00  0.00           O  
ATOM   2944  N   TRP   179      60.100  58.040  56.180  1.00  0.00           N  
ATOM   2945  HN  TRP   179      59.190  58.020  55.770  1.00  0.00           H  
ATOM   2946  CA  TRP   179      60.090  58.880  57.360  1.00  0.00           C  
ATOM   2947  HA  TRP   179      60.630  58.360  58.130  1.00  0.00           H  
ATOM   2948  CB  TRP   179      60.700  60.380  57.160  1.00  0.00           C  
ATOM   2949  HB1 TRP   179      60.210  60.900  56.310  1.00  0.00           H  
ATOM   2950  HB2 TRP   179      61.760  60.320  56.820  1.00  0.00           H  
ATOM   2951  CG  TRP   179      60.660  61.250  58.360  1.00  0.00           C  
ATOM   2952  CD1 TRP   179      61.420  61.140  59.470  1.00  0.00           C  
ATOM   2953  HD1 TRP   179      62.260  60.460  59.530  1.00  0.00           H  
ATOM   2954  NE1 TRP   179      61.110  62.120  60.380  1.00  0.00           N  
ATOM   2955  HE1 TRP   179      61.640  62.640  61.010  1.00  0.00           H  
ATOM   2956  CE2 TRP   179      59.910  62.680  60.000  1.00  0.00           C  
ATOM   2957  CD2 TRP   179      59.670  62.260  58.700  1.00  0.00           C  
ATOM   2958  CE3 TRP   179      58.680  62.880  57.990  1.00  0.00           C  
ATOM   2959  HE3 TRP   179      58.360  62.450  57.050  1.00  0.00           H  
ATOM   2960  CZ3 TRP   179      57.920  63.920  58.590  1.00  0.00           C  
ATOM   2961  HZ3 TRP   179      57.050  64.110  57.980  1.00  0.00           H  
ATOM   2962  CZ2 TRP   179      59.190  63.670  60.620  1.00  0.00           C  
ATOM   2963  HZ2 TRP   179      59.240  63.790  61.690  1.00  0.00           H  
ATOM   2964  CH2 TRP   179      58.150  64.270  59.920  1.00  0.00           C  
ATOM   2965  HH2 TRP   179      57.430  64.940  60.360  1.00  0.00           H  
ATOM   2966  C   TRP   179      58.680  58.830  57.940  1.00  0.00           C  
ATOM   2967  O   TRP   179      57.850  58.110  57.390  1.00  0.00           O  
ATOM   2968  N   LYS   180      58.350  59.470  59.110  1.00  0.00           N  
ATOM   2969  HN  LYS   180      58.990  60.080  59.570  1.00  0.00           H  
ATOM   2970  CA  LYS   180      56.980  59.320  59.590  1.00  0.00           C  
ATOM   2971  HA  LYS   180      56.730  58.300  59.840  1.00  0.00           H  
ATOM   2972  CB  LYS   180      56.840  59.990  60.950  1.00  0.00           C  
ATOM   2973  HB1 LYS   180      55.810  59.980  61.370  1.00  0.00           H  
ATOM   2974  HB2 LYS   180      57.260  61.010  60.850  1.00  0.00           H  
ATOM   2975  CG  LYS   180      57.670  59.220  62.020  1.00  0.00           C  
ATOM   2976  HG1 LYS   180      57.740  58.140  61.750  1.00  0.00           H  
ATOM   2977  HG2 LYS   180      57.200  59.410  63.010  1.00  0.00           H  
ATOM   2978  CD  LYS   180      59.030  59.810  62.250  1.00  0.00           C  
ATOM   2979  HD1 LYS   180      58.940  60.910  62.400  1.00  0.00           H  
ATOM   2980  HD2 LYS   180      59.760  59.750  61.410  1.00  0.00           H  
ATOM   2981  CE  LYS   180      59.780  59.230  63.460  1.00  0.00           C  
ATOM   2982  HE1 LYS   180      60.870  59.340  63.290  1.00  0.00           H  
ATOM   2983  HE2 LYS   180      59.520  58.150  63.580  1.00  0.00           H  
ATOM   2984  NZ  LYS   180      59.410  59.780  64.770  1.00  0.00           N  
ATOM   2985  HZ1 LYS   180      59.920  59.360  65.570  1.00  0.00           H  
ATOM   2986  HZ2 LYS   180      58.420  59.550  65.010  1.00  0.00           H  
ATOM   2987  HZ3 LYS   180      59.540  60.810  64.720  1.00  0.00           H  
ATOM   2988  C   LYS   180      55.830  59.750  58.770  1.00  0.00           C  
ATOM   2989  O   LYS   180      54.830  59.050  58.690  1.00  0.00           O  
ATOM   2990  N   GLY   181      55.950  60.840  57.970  1.00  0.00           N  
ATOM   2991  HN  GLY   181      56.620  61.540  58.160  1.00  0.00           H  
ATOM   2992  CA  GLY   181      55.050  61.040  56.860  1.00  0.00           C  
ATOM   2993  HA1 GLY   181      55.050  60.070  56.370  1.00  0.00           H  
ATOM   2994  HA2 GLY   181      55.380  61.850  56.230  1.00  0.00           H  
ATOM   2995  C   GLY   181      53.620  61.300  57.110  1.00  0.00           C  
ATOM   2996  O   GLY   181      53.200  61.550  58.220  1.00  0.00           O  
ATOM   2997  N   PRO   182      52.780  61.330  56.090  1.00  0.00           N  
ATOM   2998  CD  PRO   182      53.310  61.750  54.700  1.00  0.00           C  
ATOM   2999  HD1 PRO   182      53.800  60.890  54.190  1.00  0.00           H  
ATOM   3000  HD2 PRO   182      54.000  62.620  54.730  1.00  0.00           H  
ATOM   3001  CA  PRO   182      51.320  61.680  56.200  1.00  0.00           C  
ATOM   3002  HA  PRO   182      51.080  62.160  57.130  1.00  0.00           H  
ATOM   3003  CB  PRO   182      51.060  62.560  54.920  1.00  0.00           C  
ATOM   3004  HB1 PRO   182      51.340  63.610  55.150  1.00  0.00           H  
ATOM   3005  HB2 PRO   182      50.010  62.480  54.560  1.00  0.00           H  
ATOM   3006  CG  PRO   182      52.110  62.000  53.880  1.00  0.00           C  
ATOM   3007  HG1 PRO   182      51.740  61.020  53.510  1.00  0.00           H  
ATOM   3008  HG2 PRO   182      52.320  62.670  53.020  1.00  0.00           H  
ATOM   3009  C   PRO   182      50.540  60.350  56.320  1.00  0.00           C  
ATOM   3010  O   PRO   182      50.620  59.570  55.410  1.00  0.00           O  
ATOM   3011  N   LEU   183      49.750  60.070  57.400  1.00  0.00           N  
ATOM   3012  HN  LEU   183      49.410  60.770  58.010  1.00  0.00           H  
ATOM   3013  CA  LEU   183      49.280  58.710  57.610  1.00  0.00           C  
ATOM   3014  HA  LEU   183      50.150  58.070  57.640  1.00  0.00           H  
ATOM   3015  CB  LEU   183      48.490  58.700  59.000  1.00  0.00           C  
ATOM   3016  HB1 LEU   183      47.540  59.270  58.950  1.00  0.00           H  
ATOM   3017  HB2 LEU   183      49.160  59.230  59.710  1.00  0.00           H  
ATOM   3018  CG  LEU   183      48.200  57.260  59.560  1.00  0.00           C  
ATOM   3019  HG  LEU   183      47.500  56.730  58.860  1.00  0.00           H  
ATOM   3020  CD1 LEU   183      49.480  56.430  59.750  1.00  0.00           C  
ATOM   3021 HD11 LEU   183      49.170  55.430  60.120  1.00  0.00           H  
ATOM   3022 HD12 LEU   183      50.110  56.930  60.510  1.00  0.00           H  
ATOM   3023 HD13 LEU   183      49.930  56.090  58.790  1.00  0.00           H  
ATOM   3024  CD2 LEU   183      47.370  57.390  60.830  1.00  0.00           C  
ATOM   3025 HD21 LEU   183      46.300  57.600  60.650  1.00  0.00           H  
ATOM   3026 HD22 LEU   183      47.740  58.130  61.570  1.00  0.00           H  
ATOM   3027 HD23 LEU   183      47.320  56.490  61.470  1.00  0.00           H  
ATOM   3028  C   LEU   183      48.470  58.020  56.540  1.00  0.00           C  
ATOM   3029  O   LEU   183      48.770  56.870  56.270  1.00  0.00           O  
ATOM   3030  N   ARG   184      47.500  58.700  55.920  1.00  0.00           N  
ATOM   3031  HN  ARG   184      47.360  59.640  56.250  1.00  0.00           H  
ATOM   3032  CA  ARG   184      46.710  58.140  54.860  1.00  0.00           C  
ATOM   3033  HA  ARG   184      46.520  57.120  55.150  1.00  0.00           H  
ATOM   3034  CB  ARG   184      45.350  58.770  54.770  1.00  0.00           C  
ATOM   3035  HB1 ARG   184      44.890  58.450  53.810  1.00  0.00           H  
ATOM   3036  HB2 ARG   184      45.360  59.870  54.670  1.00  0.00           H  
ATOM   3037  CG  ARG   184      44.360  58.600  55.930  1.00  0.00           C  
ATOM   3038  HG1 ARG   184      44.270  57.520  56.160  1.00  0.00           H  
ATOM   3039  HG2 ARG   184      43.370  58.970  55.580  1.00  0.00           H  
ATOM   3040  CD  ARG   184      44.610  59.270  57.200  1.00  0.00           C  
ATOM   3041  HD1 ARG   184      44.600  60.380  57.150  1.00  0.00           H  
ATOM   3042  HD2 ARG   184      45.540  58.890  57.670  1.00  0.00           H  
ATOM   3043  NE  ARG   184      43.470  58.880  58.110  1.00  0.00           N  
ATOM   3044  HE  ARG   184      42.660  58.420  57.760  1.00  0.00           H  
ATOM   3045  CZ  ARG   184      43.720  58.860  59.400  1.00  0.00           C  
ATOM   3046  NH1 ARG   184      44.700  59.610  59.870  1.00  0.00           N  
ATOM   3047 HH11 ARG   184      45.150  60.270  59.270  1.00  0.00           H  
ATOM   3048 HH12 ARG   184      44.550  59.880  60.820  1.00  0.00           H  
ATOM   3049  NH2 ARG   184      42.930  58.220  60.250  1.00  0.00           N  
ATOM   3050 HH21 ARG   184      42.390  57.460  59.870  1.00  0.00           H  
ATOM   3051 HH22 ARG   184      43.120  58.230  61.230  1.00  0.00           H  
ATOM   3052  C   ARG   184      47.440  58.080  53.570  1.00  0.00           C  
ATOM   3053  O   ARG   184      47.440  57.060  52.850  1.00  0.00           O  
ATOM   3054  N   LEU   185      48.150  59.160  53.110  1.00  0.00           N  
ATOM   3055  HN  LEU   185      48.130  60.000  53.650  1.00  0.00           H  
ATOM   3056  CA  LEU   185      48.820  59.200  51.890  1.00  0.00           C  
ATOM   3057  HA  LEU   185      48.110  59.110  51.080  1.00  0.00           H  
ATOM   3058  CB  LEU   185      49.340  60.700  51.630  1.00  0.00           C  
ATOM   3059  HB1 LEU   185      49.820  61.190  52.510  1.00  0.00           H  
ATOM   3060  HB2 LEU   185      48.430  61.290  51.390  1.00  0.00           H  
ATOM   3061  CG  LEU   185      50.170  60.850  50.370  1.00  0.00           C  
ATOM   3062  HG  LEU   185      51.040  60.160  50.400  1.00  0.00           H  
ATOM   3063  CD1 LEU   185      49.330  60.670  49.080  1.00  0.00           C  
ATOM   3064 HD11 LEU   185      48.400  61.280  49.080  1.00  0.00           H  
ATOM   3065 HD12 LEU   185      48.950  59.620  49.020  1.00  0.00           H  
ATOM   3066 HD13 LEU   185      49.910  60.900  48.170  1.00  0.00           H  
ATOM   3067  CD2 LEU   185      50.740  62.290  50.260  1.00  0.00           C  
ATOM   3068 HD21 LEU   185      49.940  63.060  50.240  1.00  0.00           H  
ATOM   3069 HD22 LEU   185      51.390  62.270  49.350  1.00  0.00           H  
ATOM   3070 HD23 LEU   185      51.270  62.390  51.230  1.00  0.00           H  
ATOM   3071  C   LEU   185      49.920  58.220  51.710  1.00  0.00           C  
ATOM   3072  O   LEU   185      50.110  57.710  50.640  1.00  0.00           O  
ATOM   3073  N   GLN   186      50.710  58.010  52.800  1.00  0.00           N  
ATOM   3074  HN  GLN   186      50.400  58.500  53.600  1.00  0.00           H  
ATOM   3075  CA  GLN   186      51.800  57.100  52.830  1.00  0.00           C  
ATOM   3076  HA  GLN   186      52.430  57.400  52.010  1.00  0.00           H  
ATOM   3077  CB  GLN   186      52.670  57.260  54.080  1.00  0.00           C  
ATOM   3078  HB1 GLN   186      52.770  58.340  54.350  1.00  0.00           H  
ATOM   3079  HB2 GLN   186      53.660  56.770  53.920  1.00  0.00           H  
ATOM   3080  CG  GLN   186      52.030  56.590  55.350  1.00  0.00           C  
ATOM   3081  HG1 GLN   186      51.990  55.480  55.260  1.00  0.00           H  
ATOM   3082  HG2 GLN   186      51.000  56.980  55.470  1.00  0.00           H  
ATOM   3083  CD  GLN   186      52.730  57.060  56.620  1.00  0.00           C  
ATOM   3084  OE1 GLN   186      52.150  57.030  57.700  1.00  0.00           O  
ATOM   3085  NE2 GLN   186      54.000  57.370  56.470  1.00  0.00           N  
ATOM   3086 HE21 GLN   186      54.480  57.560  57.330  1.00  0.00           H  
ATOM   3087 HE22 GLN   186      54.440  57.420  55.580  1.00  0.00           H  
ATOM   3088  C   GLN   186      51.460  55.630  52.580  1.00  0.00           C  
ATOM   3089  O   GLN   186      52.160  54.970  51.800  1.00  0.00           O  
ATOM   3090  N   GLN   187      50.350  54.960  53.120  1.00  0.00           N  
ATOM   3091  HN  GLN   187      49.790  55.320  53.870  1.00  0.00           H  
ATOM   3092  CA  GLN   187      49.850  53.660  52.730  1.00  0.00           C  
ATOM   3093  HA  GLN   187      50.560  52.880  52.940  1.00  0.00           H  
ATOM   3094  CB  GLN   187      48.650  53.350  53.620  1.00  0.00           C  
ATOM   3095  HB1 GLN   187      48.170  52.390  53.340  1.00  0.00           H  
ATOM   3096  HB2 GLN   187      47.850  54.130  53.650  1.00  0.00           H  
ATOM   3097  CG  GLN   187      48.930  53.160  55.160  1.00  0.00           C  
ATOM   3098  HG1 GLN   187      49.730  53.810  55.570  1.00  0.00           H  
ATOM   3099  HG2 GLN   187      49.250  52.110  55.330  1.00  0.00           H  
ATOM   3100  CD  GLN   187      47.640  53.300  56.010  1.00  0.00           C  
ATOM   3101  OE1 GLN   187      46.930  52.290  56.050  1.00  0.00           O  
ATOM   3102  NE2 GLN   187      47.220  54.500  56.470  1.00  0.00           N  
ATOM   3103 HE21 GLN   187      46.440  54.460  57.100  1.00  0.00           H  
ATOM   3104 HE22 GLN   187      47.900  55.200  56.660  1.00  0.00           H  
ATOM   3105  C   GLN   187      49.470  53.710  51.250  1.00  0.00           C  
ATOM   3106  O   GLN   187      49.750  52.750  50.540  1.00  0.00           O  
ATOM   3107  N   ALA   188      48.960  54.880  50.780  1.00  0.00           N  
ATOM   3108  HN  ALA   188      48.730  55.630  51.400  1.00  0.00           H  
ATOM   3109  CA  ALA   188      48.620  55.050  49.350  1.00  0.00           C  
ATOM   3110  HA  ALA   188      48.010  54.230  49.010  1.00  0.00           H  
ATOM   3111  CB  ALA   188      47.830  56.360  49.040  1.00  0.00           C  
ATOM   3112  HB1 ALA   188      48.470  57.270  49.060  1.00  0.00           H  
ATOM   3113  HB2 ALA   188      47.000  56.600  49.730  1.00  0.00           H  
ATOM   3114  HB3 ALA   188      47.370  56.290  48.030  1.00  0.00           H  
ATOM   3115  C   ALA   188      49.790  54.990  48.440  1.00  0.00           C  
ATOM   3116  O   ALA   188      49.750  54.380  47.390  1.00  0.00           O  
ATOM   3117  N   TYR   189      50.910  55.570  48.830  1.00  0.00           N  
ATOM   3118  HN  TYR   189      50.840  56.250  49.550  1.00  0.00           H  
ATOM   3119  CA  TYR   189      52.170  55.320  48.030  1.00  0.00           C  
ATOM   3120  HA  TYR   189      52.040  55.570  46.980  1.00  0.00           H  
ATOM   3121  CB  TYR   189      53.470  55.940  48.670  1.00  0.00           C  
ATOM   3122  HB1 TYR   189      54.370  55.450  48.230  1.00  0.00           H  
ATOM   3123  HB2 TYR   189      53.550  55.950  49.780  1.00  0.00           H  
ATOM   3124  CG  TYR   189      53.520  57.340  48.190  1.00  0.00           C  
ATOM   3125  CD1 TYR   189      53.030  58.380  49.010  1.00  0.00           C  
ATOM   3126  HD1 TYR   189      52.600  58.220  49.980  1.00  0.00           H  
ATOM   3127  CE1 TYR   189      53.080  59.790  48.580  1.00  0.00           C  
ATOM   3128  HE1 TYR   189      52.840  60.620  49.230  1.00  0.00           H  
ATOM   3129  CZ  TYR   189      53.700  60.060  47.280  1.00  0.00           C  
ATOM   3130  OH  TYR   189      53.810  61.360  46.720  1.00  0.00           O  
ATOM   3131  HH  TYR   189      54.430  61.290  46.000  1.00  0.00           H  
ATOM   3132  CD2 TYR   189      54.200  57.720  46.990  1.00  0.00           C  
ATOM   3133  HD2 TYR   189      54.770  57.010  46.410  1.00  0.00           H  
ATOM   3134  CE2 TYR   189      54.260  59.020  46.570  1.00  0.00           C  
ATOM   3135  HE2 TYR   189      54.760  59.260  45.650  1.00  0.00           H  
ATOM   3136  C   TYR   189      52.550  53.800  47.990  1.00  0.00           C  
ATOM   3137  O   TYR   189      53.060  53.310  47.010  1.00  0.00           O  
ATOM   3138  N   LEU   190      52.360  53.040  49.100  1.00  0.00           N  
ATOM   3139  HN  LEU   190      51.920  53.470  49.880  1.00  0.00           H  
ATOM   3140  CA  LEU   190      52.790  51.690  49.290  1.00  0.00           C  
ATOM   3141  HA  LEU   190      53.830  51.600  49.010  1.00  0.00           H  
ATOM   3142  CB  LEU   190      52.780  51.310  50.780  1.00  0.00           C  
ATOM   3143  HB1 LEU   190      51.710  51.330  51.100  1.00  0.00           H  
ATOM   3144  HB2 LEU   190      53.390  52.090  51.270  1.00  0.00           H  
ATOM   3145  CG  LEU   190      53.520  50.030  51.270  1.00  0.00           C  
ATOM   3146  HG  LEU   190      53.250  49.190  50.590  1.00  0.00           H  
ATOM   3147  CD1 LEU   190      55.060  50.040  51.250  1.00  0.00           C  
ATOM   3148 HD11 LEU   190      55.660  49.150  51.540  1.00  0.00           H  
ATOM   3149 HD12 LEU   190      55.330  50.860  51.950  1.00  0.00           H  
ATOM   3150 HD13 LEU   190      55.390  50.450  50.270  1.00  0.00           H  
ATOM   3151  CD2 LEU   190      53.020  49.680  52.700  1.00  0.00           C  
ATOM   3152 HD21 LEU   190      52.130  49.020  52.640  1.00  0.00           H  
ATOM   3153 HD22 LEU   190      52.740  50.590  53.280  1.00  0.00           H  
ATOM   3154 HD23 LEU   190      53.860  49.120  53.160  1.00  0.00           H  
ATOM   3155  C   LEU   190      51.920  50.810  48.360  1.00  0.00           C  
ATOM   3156  O   LEU   190      52.430  49.890  47.720  1.00  0.00           O  
ATOM   3157  N   ILE   191      50.640  51.170  48.260  1.00  0.00           N  
ATOM   3158  HN  ILE   191      50.280  51.930  48.790  1.00  0.00           H  
ATOM   3159  CA  ILE   191      49.690  50.590  47.340  1.00  0.00           C  
ATOM   3160  HA  ILE   191      49.590  49.540  47.570  1.00  0.00           H  
ATOM   3161  CB  ILE   191      48.350  51.280  47.660  1.00  0.00           C  
ATOM   3162  HB  ILE   191      48.560  52.360  47.810  1.00  0.00           H  
ATOM   3163  CG2 ILE   191      47.440  50.990  46.470  1.00  0.00           C  
ATOM   3164 HG21 ILE   191      47.740  51.680  45.650  1.00  0.00           H  
ATOM   3165 HG22 ILE   191      46.470  51.350  46.870  1.00  0.00           H  
ATOM   3166 HG23 ILE   191      47.380  49.940  46.110  1.00  0.00           H  
ATOM   3167  CG1 ILE   191      47.660  50.610  48.900  1.00  0.00           C  
ATOM   3168 HG11 ILE   191      48.500  50.360  49.580  1.00  0.00           H  
ATOM   3169 HG12 ILE   191      47.050  49.710  48.670  1.00  0.00           H  
ATOM   3170  CD  ILE   191      46.770  51.620  49.710  1.00  0.00           C  
ATOM   3171  HD1 ILE   191      46.080  52.180  49.040  1.00  0.00           H  
ATOM   3172  HD2 ILE   191      47.360  52.370  50.260  1.00  0.00           H  
ATOM   3173  HD3 ILE   191      46.160  51.080  50.460  1.00  0.00           H  
ATOM   3174  C   ILE   191      50.100  50.680  45.900  1.00  0.00           C  
ATOM   3175  O   ILE   191      50.190  49.690  45.130  1.00  0.00           O  
ATOM   3176  N   MET   192      50.450  51.880  45.430  1.00  0.00           N  
ATOM   3177  HN  MET   192      50.410  52.730  45.940  1.00  0.00           H  
ATOM   3178  CA  MET   192      50.900  52.150  44.070  1.00  0.00           C  
ATOM   3179  HA  MET   192      50.230  51.620  43.410  1.00  0.00           H  
ATOM   3180  CB  MET   192      50.870  53.700  43.880  1.00  0.00           C  
ATOM   3181  HB1 MET   192      51.470  53.890  42.970  1.00  0.00           H  
ATOM   3182  HB2 MET   192      51.330  54.160  44.780  1.00  0.00           H  
ATOM   3183  CG  MET   192      49.430  54.260  43.600  1.00  0.00           C  
ATOM   3184  HG1 MET   192      49.390  55.330  43.900  1.00  0.00           H  
ATOM   3185  HG2 MET   192      48.700  53.720  44.230  1.00  0.00           H  
ATOM   3186  SD  MET   192      48.810  54.000  41.890  1.00  0.00           S  
ATOM   3187  CE  MET   192      50.060  55.070  41.050  1.00  0.00           C  
ATOM   3188  HE1 MET   192      50.050  56.110  41.450  1.00  0.00           H  
ATOM   3189  HE2 MET   192      49.770  55.260  39.990  1.00  0.00           H  
ATOM   3190  HE3 MET   192      51.110  54.690  41.040  1.00  0.00           H  
ATOM   3191  C   MET   192      52.260  51.540  43.750  1.00  0.00           C  
ATOM   3192  O   MET   192      52.390  50.990  42.710  1.00  0.00           O  
ATOM   3193  N   ILE   193      53.270  51.590  44.600  1.00  0.00           N  
ATOM   3194  HN  ILE   193      53.260  52.070  45.470  1.00  0.00           H  
ATOM   3195  CA  ILE   193      54.490  50.920  44.310  1.00  0.00           C  
ATOM   3196  HA  ILE   193      54.630  51.200  43.280  1.00  0.00           H  
ATOM   3197  CB  ILE   193      55.710  51.470  45.100  1.00  0.00           C  
ATOM   3198  HB  ILE   193      56.540  50.970  44.550  1.00  0.00           H  
ATOM   3199  CG2 ILE   193      55.790  53.010  44.780  1.00  0.00           C  
ATOM   3200 HG21 ILE   193      55.050  53.590  45.370  1.00  0.00           H  
ATOM   3201 HG22 ILE   193      55.720  53.160  43.690  1.00  0.00           H  
ATOM   3202 HG23 ILE   193      56.750  53.380  45.190  1.00  0.00           H  
ATOM   3203  CG1 ILE   193      55.830  51.140  46.610  1.00  0.00           C  
ATOM   3204 HG11 ILE   193      55.040  50.430  46.970  1.00  0.00           H  
ATOM   3205 HG12 ILE   193      55.640  52.040  47.230  1.00  0.00           H  
ATOM   3206  CD  ILE   193      57.240  50.650  47.010  1.00  0.00           C  
ATOM   3207  HD1 ILE   193      58.100  51.180  46.540  1.00  0.00           H  
ATOM   3208  HD2 ILE   193      57.280  49.600  46.660  1.00  0.00           H  
ATOM   3209  HD3 ILE   193      57.300  50.700  48.120  1.00  0.00           H  
ATOM   3210  C   ILE   193      54.450  49.420  44.320  1.00  0.00           C  
ATOM   3211  O   ILE   193      55.140  48.690  43.620  1.00  0.00           O  
ATOM   3212  N   SER   194      53.550  48.830  45.180  1.00  0.00           N  
ATOM   3213  HN  SER   194      53.020  49.490  45.710  1.00  0.00           H  
ATOM   3214  CA  SER   194      53.260  47.350  45.110  1.00  0.00           C  
ATOM   3215  HA  SER   194      54.250  46.920  45.080  1.00  0.00           H  
ATOM   3216  CB  SER   194      52.300  47.070  46.330  1.00  0.00           C  
ATOM   3217  HB1 SER   194      51.960  46.010  46.330  1.00  0.00           H  
ATOM   3218  HB2 SER   194      51.420  47.740  46.410  1.00  0.00           H  
ATOM   3219  OG  SER   194      53.010  47.230  47.580  1.00  0.00           O  
ATOM   3220  HG1 SER   194      53.140  48.180  47.680  1.00  0.00           H  
ATOM   3221  C   SER   194      52.520  47.050  43.860  1.00  0.00           C  
ATOM   3222  O   SER   194      52.860  46.060  43.180  1.00  0.00           O  
ATOM   3223  N   ALA   195      51.580  47.890  43.460  1.00  0.00           N  
ATOM   3224  HN  ALA   195      51.200  48.580  44.070  1.00  0.00           H  
ATOM   3225  CA  ALA   195      50.830  47.800  42.160  1.00  0.00           C  
ATOM   3226  HA  ALA   195      50.470  46.790  42.030  1.00  0.00           H  
ATOM   3227  CB  ALA   195      49.690  48.800  42.130  1.00  0.00           C  
ATOM   3228  HB1 ALA   195      49.100  48.530  43.030  1.00  0.00           H  
ATOM   3229  HB2 ALA   195      49.010  48.940  41.260  1.00  0.00           H  
ATOM   3230  HB3 ALA   195      49.990  49.860  42.300  1.00  0.00           H  
ATOM   3231  C   ALA   195      51.740  47.920  40.920  1.00  0.00           C  
ATOM   3232  O   ALA   195      51.670  47.140  40.050  1.00  0.00           O  
ATOM   3233  N   LEU   196      52.640  48.960  40.920  1.00  0.00           N  
ATOM   3234  HN  LEU   196      52.570  49.670  41.620  1.00  0.00           H  
ATOM   3235  CA  LEU   196      53.620  49.180  39.890  1.00  0.00           C  
ATOM   3236  HA  LEU   196      53.240  49.270  38.880  1.00  0.00           H  
ATOM   3237  CB  LEU   196      54.430  50.410  40.300  1.00  0.00           C  
ATOM   3238  HB1 LEU   196      54.930  50.240  41.280  1.00  0.00           H  
ATOM   3239  HB2 LEU   196      53.670  51.190  40.530  1.00  0.00           H  
ATOM   3240  CG  LEU   196      55.350  50.990  39.180  1.00  0.00           C  
ATOM   3241  HG  LEU   196      56.040  50.210  38.800  1.00  0.00           H  
ATOM   3242  CD1 LEU   196      54.450  51.510  37.980  1.00  0.00           C  
ATOM   3243 HD11 LEU   196      53.530  52.010  38.350  1.00  0.00           H  
ATOM   3244 HD12 LEU   196      54.360  50.590  37.350  1.00  0.00           H  
ATOM   3245 HD13 LEU   196      54.920  52.330  37.410  1.00  0.00           H  
ATOM   3246  CD2 LEU   196      56.200  52.090  39.830  1.00  0.00           C  
ATOM   3247 HD21 LEU   196      56.680  52.680  39.020  1.00  0.00           H  
ATOM   3248 HD22 LEU   196      56.960  51.600  40.480  1.00  0.00           H  
ATOM   3249 HD23 LEU   196      55.580  52.860  40.340  1.00  0.00           H  
ATOM   3250  C   LEU   196      54.680  48.070  39.830  1.00  0.00           C  
ATOM   3251  O   LEU   196      55.120  47.600  38.790  1.00  0.00           O  
ATOM   3252  N   MET   197      55.080  47.470  41.010  1.00  0.00           N  
ATOM   3253  HN  MET   197      55.030  47.920  41.900  1.00  0.00           H  
ATOM   3254  CA  MET   197      55.920  46.320  40.970  1.00  0.00           C  
ATOM   3255  HA  MET   197      56.780  46.530  40.360  1.00  0.00           H  
ATOM   3256  CB  MET   197      56.350  45.990  42.460  1.00  0.00           C  
ATOM   3257  HB1 MET   197      55.420  45.650  42.960  1.00  0.00           H  
ATOM   3258  HB2 MET   197      56.700  46.930  42.940  1.00  0.00           H  
ATOM   3259  CG  MET   197      57.390  44.860  42.680  1.00  0.00           C  
ATOM   3260  HG1 MET   197      57.270  43.930  42.090  1.00  0.00           H  
ATOM   3261  HG2 MET   197      57.200  44.640  43.760  1.00  0.00           H  
ATOM   3262  SD  MET   197      59.160  45.450  42.600  1.00  0.00           S  
ATOM   3263  CE  MET   197      59.390  45.020  40.820  1.00  0.00           C  
ATOM   3264  HE1 MET   197      59.240  45.870  40.120  1.00  0.00           H  
ATOM   3265  HE2 MET   197      58.780  44.120  40.590  1.00  0.00           H  
ATOM   3266  HE3 MET   197      60.430  44.670  40.660  1.00  0.00           H  
ATOM   3267  C   MET   197      55.310  45.030  40.360  1.00  0.00           C  
ATOM   3268  O   MET   197      55.860  44.210  39.650  1.00  0.00           O  
ATOM   3269  N   ALA   198      54.010  44.810  40.680  1.00  0.00           N  
ATOM   3270  HN  ALA   198      53.570  45.360  41.380  1.00  0.00           H  
ATOM   3271  CA  ALA   198      53.170  43.840  39.960  1.00  0.00           C  
ATOM   3272  HA  ALA   198      53.700  42.900  39.950  1.00  0.00           H  
ATOM   3273  CB  ALA   198      51.810  43.680  40.580  1.00  0.00           C  
ATOM   3274  HB1 ALA   198      51.330  42.730  40.260  1.00  0.00           H  
ATOM   3275  HB2 ALA   198      51.150  44.510  40.270  1.00  0.00           H  
ATOM   3276  HB3 ALA   198      51.780  43.590  41.690  1.00  0.00           H  
ATOM   3277  C   ALA   198      53.050  44.190  38.510  1.00  0.00           C  
ATOM   3278  O   ALA   198      53.000  43.260  37.730  1.00  0.00           O  
ATOM   3279  N   LEU   199      52.960  45.450  38.160  1.00  0.00           N  
ATOM   3280  HN  LEU   199      52.810  46.180  38.820  1.00  0.00           H  
ATOM   3281  CA  LEU   199      53.190  45.850  36.790  1.00  0.00           C  
ATOM   3282  HA  LEU   199      52.500  45.290  36.170  1.00  0.00           H  
ATOM   3283  CB  LEU   199      52.990  47.340  36.470  1.00  0.00           C  
ATOM   3284  HB1 LEU   199      53.230  47.600  35.420  1.00  0.00           H  
ATOM   3285  HB2 LEU   199      53.690  47.990  37.030  1.00  0.00           H  
ATOM   3286  CG  LEU   199      51.490  47.850  36.720  1.00  0.00           C  
ATOM   3287  HG  LEU   199      51.290  47.640  37.800  1.00  0.00           H  
ATOM   3288  CD1 LEU   199      51.500  49.420  36.500  1.00  0.00           C  
ATOM   3289 HD11 LEU   199      51.620  49.670  35.430  1.00  0.00           H  
ATOM   3290 HD12 LEU   199      52.400  49.910  36.940  1.00  0.00           H  
ATOM   3291 HD13 LEU   199      50.550  49.800  36.920  1.00  0.00           H  
ATOM   3292  CD2 LEU   199      50.520  47.110  35.840  1.00  0.00           C  
ATOM   3293 HD21 LEU   199      49.480  47.470  36.030  1.00  0.00           H  
ATOM   3294 HD22 LEU   199      50.750  46.030  35.990  1.00  0.00           H  
ATOM   3295 HD23 LEU   199      50.800  47.370  34.800  1.00  0.00           H  
ATOM   3296  C   LEU   199      54.530  45.420  36.160  1.00  0.00           C  
ATOM   3297  O   LEU   199      54.580  44.850  35.060  1.00  0.00           O  
ATOM   3298  N   VAL   200      55.670  45.690  36.760  1.00  0.00           N  
ATOM   3299  HN  VAL   200      55.650  46.340  37.520  1.00  0.00           H  
ATOM   3300  CA  VAL   200      56.980  45.300  36.270  1.00  0.00           C  
ATOM   3301  HA  VAL   200      57.150  45.780  35.320  1.00  0.00           H  
ATOM   3302  CB  VAL   200      58.090  45.800  37.230  1.00  0.00           C  
ATOM   3303  HB  VAL   200      57.850  45.490  38.280  1.00  0.00           H  
ATOM   3304  CG1 VAL   200      59.450  45.290  36.900  1.00  0.00           C  
ATOM   3305 HG11 VAL   200      59.690  45.460  35.830  1.00  0.00           H  
ATOM   3306 HG12 VAL   200      59.530  44.190  36.940  1.00  0.00           H  
ATOM   3307 HG13 VAL   200      60.190  45.800  37.560  1.00  0.00           H  
ATOM   3308  CG2 VAL   200      58.110  47.360  37.080  1.00  0.00           C  
ATOM   3309 HG21 VAL   200      58.750  47.780  37.900  1.00  0.00           H  
ATOM   3310 HG22 VAL   200      57.100  47.810  37.170  1.00  0.00           H  
ATOM   3311 HG23 VAL   200      58.580  47.530  36.090  1.00  0.00           H  
ATOM   3312  C   VAL   200      57.160  43.840  36.040  1.00  0.00           C  
ATOM   3313  O   VAL   200      57.670  43.400  35.040  1.00  0.00           O  
ATOM   3314  N   PHE   201      56.640  43.030  37.000  1.00  0.00           N  
ATOM   3315  HN  PHE   201      56.170  43.380  37.810  1.00  0.00           H  
ATOM   3316  CA  PHE   201      56.450  41.640  36.820  1.00  0.00           C  
ATOM   3317  HA  PHE   201      57.360  41.260  36.360  1.00  0.00           H  
ATOM   3318  CB  PHE   201      56.240  40.820  38.150  1.00  0.00           C  
ATOM   3319  HB1 PHE   201      55.780  39.840  37.920  1.00  0.00           H  
ATOM   3320  HB2 PHE   201      55.440  41.270  38.770  1.00  0.00           H  
ATOM   3321  CG  PHE   201      57.480  40.670  38.890  1.00  0.00           C  
ATOM   3322  CD1 PHE   201      57.540  41.210  40.200  1.00  0.00           C  
ATOM   3323  HD1 PHE   201      56.730  41.860  40.490  1.00  0.00           H  
ATOM   3324  CE1 PHE   201      58.680  41.180  40.930  1.00  0.00           C  
ATOM   3325  HE1 PHE   201      58.740  41.600  41.920  1.00  0.00           H  
ATOM   3326  CZ  PHE   201      59.770  40.430  40.480  1.00  0.00           C  
ATOM   3327  HZ  PHE   201      60.690  40.260  41.030  1.00  0.00           H  
ATOM   3328  CD2 PHE   201      58.590  40.030  38.370  1.00  0.00           C  
ATOM   3329  HD2 PHE   201      58.540  39.560  37.400  1.00  0.00           H  
ATOM   3330  CE2 PHE   201      59.730  39.830  39.170  1.00  0.00           C  
ATOM   3331  HE2 PHE   201      60.590  39.260  38.840  1.00  0.00           H  
ATOM   3332  C   PHE   201      55.310  41.200  35.850  1.00  0.00           C  
ATOM   3333  O   PHE   201      55.520  40.110  35.270  1.00  0.00           O  
ATOM   3334  N   ILE   202      54.170  41.860  35.680  1.00  0.00           N  
ATOM   3335  HN  ILE   202      53.910  42.540  36.370  1.00  0.00           H  
ATOM   3336  CA  ILE   202      53.230  41.600  34.540  1.00  0.00           C  
ATOM   3337  HA  ILE   202      52.980  40.550  34.580  1.00  0.00           H  
ATOM   3338  CB  ILE   202      51.940  42.430  34.680  1.00  0.00           C  
ATOM   3339  HB  ILE   202      52.180  43.490  34.890  1.00  0.00           H  
ATOM   3340  CG2 ILE   202      51.200  42.450  33.320  1.00  0.00           C  
ATOM   3341 HG21 ILE   202      51.730  43.010  32.520  1.00  0.00           H  
ATOM   3342 HG22 ILE   202      50.150  42.800  33.350  1.00  0.00           H  
ATOM   3343 HG23 ILE   202      50.980  41.390  33.040  1.00  0.00           H  
ATOM   3344  CG1 ILE   202      51.020  41.820  35.770  1.00  0.00           C  
ATOM   3345 HG11 ILE   202      51.600  41.450  36.640  1.00  0.00           H  
ATOM   3346 HG12 ILE   202      50.510  40.920  35.370  1.00  0.00           H  
ATOM   3347  CD  ILE   202      50.080  42.870  36.270  1.00  0.00           C  
ATOM   3348  HD1 ILE   202      49.350  43.090  35.460  1.00  0.00           H  
ATOM   3349  HD2 ILE   202      50.690  43.780  36.440  1.00  0.00           H  
ATOM   3350  HD3 ILE   202      49.490  42.690  37.200  1.00  0.00           H  
ATOM   3351  C   ILE   202      53.930  41.820  33.190  1.00  0.00           C  
ATOM   3352  O   ILE   202      53.920  40.940  32.300  1.00  0.00           O  
ATOM   3353  N   LYS   203      54.640  42.910  33.110  1.00  0.00           N  
ATOM   3354  HN  LYS   203      54.670  43.630  33.800  1.00  0.00           H  
ATOM   3355  CA  LYS   203      55.420  43.180  31.870  1.00  0.00           C  
ATOM   3356  HA  LYS   203      54.620  43.110  31.140  1.00  0.00           H  
ATOM   3357  CB  LYS   203      55.970  44.660  31.890  1.00  0.00           C  
ATOM   3358  HB1 LYS   203      56.730  44.680  32.690  1.00  0.00           H  
ATOM   3359  HB2 LYS   203      55.150  45.390  32.080  1.00  0.00           H  
ATOM   3360  CG  LYS   203      56.710  45.060  30.570  1.00  0.00           C  
ATOM   3361  HG1 LYS   203      57.420  44.210  30.490  1.00  0.00           H  
ATOM   3362  HG2 LYS   203      57.190  46.060  30.700  1.00  0.00           H  
ATOM   3363  CD  LYS   203      55.720  45.130  29.410  1.00  0.00           C  
ATOM   3364  HD1 LYS   203      55.050  45.980  29.650  1.00  0.00           H  
ATOM   3365  HD2 LYS   203      55.230  44.140  29.320  1.00  0.00           H  
ATOM   3366  CE  LYS   203      56.440  45.370  28.130  1.00  0.00           C  
ATOM   3367  HE1 LYS   203      57.400  44.830  28.160  1.00  0.00           H  
ATOM   3368  HE2 LYS   203      56.690  46.420  27.850  1.00  0.00           H  
ATOM   3369  NZ  LYS   203      55.670  44.880  26.960  1.00  0.00           N  
ATOM   3370  HZ1 LYS   203      56.140  44.990  26.030  1.00  0.00           H  
ATOM   3371  HZ2 LYS   203      54.740  45.330  26.950  1.00  0.00           H  
ATOM   3372  HZ3 LYS   203      55.720  43.840  27.030  1.00  0.00           H  
ATOM   3373  C   LYS   203      56.530  42.170  31.520  1.00  0.00           C  
ATOM   3374  O   LYS   203      56.620  41.690  30.370  1.00  0.00           O  
ATOM   3375  N   TYR   204      57.300  41.770  32.520  1.00  0.00           N  
ATOM   3376  HN  TYR   204      57.090  42.210  33.380  1.00  0.00           H  
ATOM   3377  CA  TYR   204      58.520  41.020  32.270  1.00  0.00           C  
ATOM   3378  HA  TYR   204      58.900  41.060  31.260  1.00  0.00           H  
ATOM   3379  CB  TYR   204      59.700  41.670  33.100  1.00  0.00           C  
ATOM   3380  HB1 TYR   204      60.660  41.170  32.850  1.00  0.00           H  
ATOM   3381  HB2 TYR   204      59.490  41.620  34.190  1.00  0.00           H  
ATOM   3382  CG  TYR   204      59.980  43.050  32.810  1.00  0.00           C  
ATOM   3383  CD1 TYR   204      60.110  43.390  31.430  1.00  0.00           C  
ATOM   3384  HD1 TYR   204      59.810  42.710  30.650  1.00  0.00           H  
ATOM   3385  CE1 TYR   204      60.620  44.670  31.140  1.00  0.00           C  
ATOM   3386  HE1 TYR   204      60.690  44.910  30.090  1.00  0.00           H  
ATOM   3387  CZ  TYR   204      60.920  45.650  32.090  1.00  0.00           C  
ATOM   3388  OH  TYR   204      61.490  46.840  31.640  1.00  0.00           O  
ATOM   3389  HH  TYR   204      61.620  46.870  30.690  1.00  0.00           H  
ATOM   3390  CD2 TYR   204      60.600  43.880  33.790  1.00  0.00           C  
ATOM   3391  HD2 TYR   204      60.760  43.550  34.810  1.00  0.00           H  
ATOM   3392  CE2 TYR   204      60.970  45.180  33.440  1.00  0.00           C  
ATOM   3393  HE2 TYR   204      61.240  45.950  34.150  1.00  0.00           H  
ATOM   3394  C   TYR   204      58.310  39.480  32.440  1.00  0.00           C  
ATOM   3395  O   TYR   204      59.270  38.720  32.280  1.00  0.00           O  
ATOM   3396  N   LEU   205      57.060  39.030  32.670  1.00  0.00           N  
ATOM   3397  HN  LEU   205      56.330  39.700  32.780  1.00  0.00           H  
ATOM   3398  CA  LEU   205      56.780  37.580  32.580  1.00  0.00           C  
ATOM   3399  HA  LEU   205      57.670  36.990  32.420  1.00  0.00           H  
ATOM   3400  CB  LEU   205      56.180  37.170  33.990  1.00  0.00           C  
ATOM   3401  HB1 LEU   205      55.840  36.120  33.920  1.00  0.00           H  
ATOM   3402  HB2 LEU   205      55.290  37.830  34.140  1.00  0.00           H  
ATOM   3403  CG  LEU   205      57.110  37.260  35.190  1.00  0.00           C  
ATOM   3404  HG  LEU   205      57.360  38.330  35.370  1.00  0.00           H  
ATOM   3405  CD1 LEU   205      56.510  36.690  36.480  1.00  0.00           C  
ATOM   3406 HD11 LEU   205      56.270  35.610  36.430  1.00  0.00           H  
ATOM   3407 HD12 LEU   205      55.570  37.280  36.590  1.00  0.00           H  
ATOM   3408 HD13 LEU   205      57.180  36.940  37.330  1.00  0.00           H  
ATOM   3409  CD2 LEU   205      58.470  36.530  35.000  1.00  0.00           C  
ATOM   3410 HD21 LEU   205      59.130  36.450  35.890  1.00  0.00           H  
ATOM   3411 HD22 LEU   205      59.140  37.010  34.250  1.00  0.00           H  
ATOM   3412 HD23 LEU   205      58.430  35.480  34.620  1.00  0.00           H  
ATOM   3413  C   LEU   205      55.740  37.370  31.460  1.00  0.00           C  
ATOM   3414  O   LEU   205      54.660  37.970  31.460  1.00  0.00           O  
ATOM   3415  N   PRO   206      56.030  36.680  30.430  1.00  0.00           N  
ATOM   3416  CD  PRO   206      57.470  36.420  29.990  1.00  0.00           C  
ATOM   3417  HD1 PRO   206      57.970  35.730  30.700  1.00  0.00           H  
ATOM   3418  HD2 PRO   206      58.010  37.380  29.940  1.00  0.00           H  
ATOM   3419  CA  PRO   206      54.990  35.970  29.570  1.00  0.00           C  
ATOM   3420  HA  PRO   206      54.510  36.630  28.870  1.00  0.00           H  
ATOM   3421  CB  PRO   206      55.920  35.080  28.750  1.00  0.00           C  
ATOM   3422  HB1 PRO   206      55.520  34.670  27.790  1.00  0.00           H  
ATOM   3423  HB2 PRO   206      56.090  34.270  29.490  1.00  0.00           H  
ATOM   3424  CG  PRO   206      57.270  35.810  28.590  1.00  0.00           C  
ATOM   3425  HG1 PRO   206      58.160  35.160  28.390  1.00  0.00           H  
ATOM   3426  HG2 PRO   206      57.180  36.620  27.830  1.00  0.00           H  
ATOM   3427  C   PRO   206      53.810  35.310  30.320  1.00  0.00           C  
ATOM   3428  O   PRO   206      53.920  35.020  31.520  1.00  0.00           O  
ATOM   3429  N   GLU   207      52.670  34.950  29.700  1.00  0.00           N  
ATOM   3430  HN  GLU   207      52.580  35.030  28.710  1.00  0.00           H  
ATOM   3431  CA  GLU   207      51.490  34.470  30.480  1.00  0.00           C  
ATOM   3432  HA  GLU   207      51.300  35.140  31.300  1.00  0.00           H  
ATOM   3433  CB  GLU   207      50.260  34.320  29.510  1.00  0.00           C  
ATOM   3434  HB1 GLU   207      49.540  33.750  30.130  1.00  0.00           H  
ATOM   3435  HB2 GLU   207      50.500  33.650  28.660  1.00  0.00           H  
ATOM   3436  CG  GLU   207      49.620  35.720  29.080  1.00  0.00           C  
ATOM   3437  HG1 GLU   207      49.310  36.300  29.980  1.00  0.00           H  
ATOM   3438  HG2 GLU   207      48.710  35.500  28.470  1.00  0.00           H  
ATOM   3439  CD  GLU   207      50.480  36.570  28.210  1.00  0.00           C  
ATOM   3440  OE1 GLU   207      51.120  37.510  28.670  1.00  0.00           O  
ATOM   3441  OE2 GLU   207      50.550  36.220  26.960  1.00  0.00           O  
ATOM   3442  C   GLU   207      51.600  33.040  31.140  1.00  0.00           C  
ATOM   3443  O   GLU   207      51.280  32.870  32.280  1.00  0.00           O  
ATOM   3444  N   TRP   208      52.130  32.100  30.330  1.00  0.00           N  
ATOM   3445  HN  TRP   208      52.220  32.320  29.360  1.00  0.00           H  
ATOM   3446  CA  TRP   208      52.420  30.730  30.740  1.00  0.00           C  
ATOM   3447  HA  TRP   208      51.460  30.390  31.100  1.00  0.00           H  
ATOM   3448  CB  TRP   208      52.960  29.940  29.450  1.00  0.00           C  
ATOM   3449  HB1 TRP   208      54.030  30.200  29.290  1.00  0.00           H  
ATOM   3450  HB2 TRP   208      52.310  30.360  28.660  1.00  0.00           H  
ATOM   3451  CG  TRP   208      52.810  28.480  29.430  1.00  0.00           C  
ATOM   3452  CD1 TRP   208      51.810  27.890  28.680  1.00  0.00           C  
ATOM   3453  HD1 TRP   208      51.020  28.410  28.170  1.00  0.00           H  
ATOM   3454  NE1 TRP   208      51.760  26.540  29.020  1.00  0.00           N  
ATOM   3455  HE1 TRP   208      50.980  25.970  28.890  1.00  0.00           H  
ATOM   3456  CE2 TRP   208      52.690  26.280  30.000  1.00  0.00           C  
ATOM   3457  CD2 TRP   208      53.380  27.470  30.250  1.00  0.00           C  
ATOM   3458  CE3 TRP   208      54.430  27.440  31.120  1.00  0.00           C  
ATOM   3459  HE3 TRP   208      54.920  28.310  31.530  1.00  0.00           H  
ATOM   3460  CZ3 TRP   208      54.820  26.180  31.690  1.00  0.00           C  
ATOM   3461  HZ3 TRP   208      55.570  26.090  32.450  1.00  0.00           H  
ATOM   3462  CZ2 TRP   208      53.040  25.050  30.550  1.00  0.00           C  
ATOM   3463  HZ2 TRP   208      52.470  24.190  30.200  1.00  0.00           H  
ATOM   3464  CH2 TRP   208      54.210  25.020  31.310  1.00  0.00           C  
ATOM   3465  HH2 TRP   208      54.560  24.080  31.700  1.00  0.00           H  
ATOM   3466  C   TRP   208      53.430  30.720  31.880  1.00  0.00           C  
ATOM   3467  O   TRP   208      53.400  30.030  32.900  1.00  0.00           O  
ATOM   3468  N   THR   209      54.380  31.650  31.680  1.00  0.00           N  
ATOM   3469  HN  THR   209      54.280  32.310  30.930  1.00  0.00           H  
ATOM   3470  CA  THR   209      55.460  31.980  32.600  1.00  0.00           C  
ATOM   3471  HA  THR   209      55.980  31.070  32.840  1.00  0.00           H  
ATOM   3472  CB  THR   209      56.510  32.860  32.030  1.00  0.00           C  
ATOM   3473  HB  THR   209      56.200  33.920  31.910  1.00  0.00           H  
ATOM   3474  OG1 THR   209      56.850  32.380  30.720  1.00  0.00           O  
ATOM   3475  HG1 THR   209      57.110  31.460  30.780  1.00  0.00           H  
ATOM   3476  CG2 THR   209      57.780  32.710  32.850  1.00  0.00           C  
ATOM   3477 HG21 THR   209      57.590  32.880  33.930  1.00  0.00           H  
ATOM   3478 HG22 THR   209      58.560  33.460  32.600  1.00  0.00           H  
ATOM   3479 HG23 THR   209      58.200  31.680  32.760  1.00  0.00           H  
ATOM   3480  C   THR   209      54.930  32.550  33.940  1.00  0.00           C  
ATOM   3481  O   THR   209      55.300  32.130  35.040  1.00  0.00           O  
ATOM   3482  N   ALA   210      54.010  33.480  33.980  1.00  0.00           N  
ATOM   3483  HN  ALA   210      53.620  34.050  33.250  1.00  0.00           H  
ATOM   3484  CA  ALA   210      53.270  33.980  35.120  1.00  0.00           C  
ATOM   3485  HA  ALA   210      54.000  34.370  35.820  1.00  0.00           H  
ATOM   3486  CB  ALA   210      52.440  35.240  34.640  1.00  0.00           C  
ATOM   3487  HB1 ALA   210      53.040  35.980  34.060  1.00  0.00           H  
ATOM   3488  HB2 ALA   210      52.110  35.740  35.570  1.00  0.00           H  
ATOM   3489  HB3 ALA   210      51.590  34.900  34.010  1.00  0.00           H  
ATOM   3490  C   ALA   210      52.480  32.890  35.930  1.00  0.00           C  
ATOM   3491  O   ALA   210      52.740  32.750  37.140  1.00  0.00           O  
ATOM   3492  N   TRP   211      51.670  32.080  35.250  1.00  0.00           N  
ATOM   3493  HN  TRP   211      51.600  32.310  34.280  1.00  0.00           H  
ATOM   3494  CA  TRP   211      51.050  30.810  35.820  1.00  0.00           C  
ATOM   3495  HA  TRP   211      50.460  31.120  36.670  1.00  0.00           H  
ATOM   3496  CB  TRP   211      50.110  30.120  34.740  1.00  0.00           C  
ATOM   3497  HB1 TRP   211      49.350  29.510  35.290  1.00  0.00           H  
ATOM   3498  HB2 TRP   211      50.790  29.540  34.080  1.00  0.00           H  
ATOM   3499  CG  TRP   211      49.260  31.040  33.910  1.00  0.00           C  
ATOM   3500  CD1 TRP   211      48.830  30.740  32.680  1.00  0.00           C  
ATOM   3501  HD1 TRP   211      49.150  29.960  32.010  1.00  0.00           H  
ATOM   3502  NE1 TRP   211      47.910  31.640  32.310  1.00  0.00           N  
ATOM   3503  HE1 TRP   211      47.620  31.740  31.390  1.00  0.00           H  
ATOM   3504  CE2 TRP   211      47.610  32.570  33.360  1.00  0.00           C  
ATOM   3505  CD2 TRP   211      48.420  32.190  34.430  1.00  0.00           C  
ATOM   3506  CE3 TRP   211      48.240  32.780  35.630  1.00  0.00           C  
ATOM   3507  HE3 TRP   211      48.900  32.470  36.420  1.00  0.00           H  
ATOM   3508  CZ3 TRP   211      47.210  33.690  35.790  1.00  0.00           C  
ATOM   3509  HZ3 TRP   211      46.970  34.180  36.730  1.00  0.00           H  
ATOM   3510  CZ2 TRP   211      46.720  33.610  33.410  1.00  0.00           C  
ATOM   3511  HZ2 TRP   211      45.970  33.710  32.640  1.00  0.00           H  
ATOM   3512  CH2 TRP   211      46.430  33.990  34.700  1.00  0.00           C  
ATOM   3513  HH2 TRP   211      45.540  34.580  34.880  1.00  0.00           H  
ATOM   3514  C   TRP   211      52.120  29.900  36.360  1.00  0.00           C  
ATOM   3515  O   TRP   211      51.940  29.430  37.480  1.00  0.00           O  
ATOM   3516  N   LEU   212      53.270  29.590  35.760  1.00  0.00           N  
ATOM   3517  HN  LEU   212      53.480  29.930  34.840  1.00  0.00           H  
ATOM   3518  CA  LEU   212      54.330  28.780  36.500  1.00  0.00           C  
ATOM   3519  HA  LEU   212      53.910  27.930  37.020  1.00  0.00           H  
ATOM   3520  CB  LEU   212      55.460  28.290  35.520  1.00  0.00           C  
ATOM   3521  HB1 LEU   212      56.090  29.180  35.340  1.00  0.00           H  
ATOM   3522  HB2 LEU   212      54.980  27.910  34.590  1.00  0.00           H  
ATOM   3523  CG  LEU   212      56.350  27.170  36.070  1.00  0.00           C  
ATOM   3524  HG  LEU   212      56.610  27.440  37.110  1.00  0.00           H  
ATOM   3525  CD1 LEU   212      55.690  25.800  36.270  1.00  0.00           C  
ATOM   3526 HD11 LEU   212      56.410  25.150  36.810  1.00  0.00           H  
ATOM   3527 HD12 LEU   212      55.500  25.300  35.300  1.00  0.00           H  
ATOM   3528 HD13 LEU   212      54.740  25.950  36.830  1.00  0.00           H  
ATOM   3529  CD2 LEU   212      57.650  27.070  35.280  1.00  0.00           C  
ATOM   3530 HD21 LEU   212      58.220  28.010  35.440  1.00  0.00           H  
ATOM   3531 HD22 LEU   212      57.390  26.870  34.220  1.00  0.00           H  
ATOM   3532 HD23 LEU   212      58.360  26.270  35.570  1.00  0.00           H  
ATOM   3533  C   LEU   212      54.990  29.490  37.730  1.00  0.00           C  
ATOM   3534  O   LEU   212      55.100  28.900  38.780  1.00  0.00           O  
ATOM   3535  N   ILE   213      55.350  30.770  37.540  1.00  0.00           N  
ATOM   3536  HN  ILE   213      55.150  31.220  36.680  1.00  0.00           H  
ATOM   3537  CA  ILE   213      56.030  31.660  38.510  1.00  0.00           C  
ATOM   3538  HA  ILE   213      57.010  31.230  38.660  1.00  0.00           H  
ATOM   3539  CB  ILE   213      56.540  33.030  37.900  1.00  0.00           C  
ATOM   3540  HB  ILE   213      55.630  33.560  37.550  1.00  0.00           H  
ATOM   3541  CG2 ILE   213      57.110  33.920  38.970  1.00  0.00           C  
ATOM   3542 HG21 ILE   213      56.480  34.140  39.860  1.00  0.00           H  
ATOM   3543 HG22 ILE   213      57.540  34.850  38.530  1.00  0.00           H  
ATOM   3544 HG23 ILE   213      58.020  33.440  39.400  1.00  0.00           H  
ATOM   3545  CG1 ILE   213      57.550  32.800  36.730  1.00  0.00           C  
ATOM   3546 HG11 ILE   213      57.490  33.660  36.040  1.00  0.00           H  
ATOM   3547 HG12 ILE   213      57.320  31.950  36.040  1.00  0.00           H  
ATOM   3548  CD  ILE   213      59.030  32.720  37.050  1.00  0.00           C  
ATOM   3549  HD1 ILE   213      59.610  32.590  36.100  1.00  0.00           H  
ATOM   3550  HD2 ILE   213      59.310  31.860  37.690  1.00  0.00           H  
ATOM   3551  HD3 ILE   213      59.540  33.630  37.420  1.00  0.00           H  
ATOM   3552  C   ILE   213      55.130  31.840  39.730  1.00  0.00           C  
ATOM   3553  O   ILE   213      55.500  31.680  40.840  1.00  0.00           O  
ATOM   3554  N   LEU   214      53.820  32.060  39.600  1.00  0.00           N  
ATOM   3555  HN  LEU   214      53.360  32.300  38.740  1.00  0.00           H  
ATOM   3556  CA  LEU   214      52.960  32.170  40.750  1.00  0.00           C  
ATOM   3557  HA  LEU   214      53.440  32.870  41.410  1.00  0.00           H  
ATOM   3558  CB  LEU   214      51.580  32.780  40.400  1.00  0.00           C  
ATOM   3559  HB1 LEU   214      50.910  32.910  41.280  1.00  0.00           H  
ATOM   3560  HB2 LEU   214      51.050  32.070  39.720  1.00  0.00           H  
ATOM   3561  CG  LEU   214      51.580  34.220  39.870  1.00  0.00           C  
ATOM   3562  HG  LEU   214      52.480  34.270  39.220  1.00  0.00           H  
ATOM   3563  CD1 LEU   214      50.430  34.660  38.990  1.00  0.00           C  
ATOM   3564 HD11 LEU   214      49.500  34.710  39.600  1.00  0.00           H  
ATOM   3565 HD12 LEU   214      50.230  33.970  38.140  1.00  0.00           H  
ATOM   3566 HD13 LEU   214      50.700  35.640  38.550  1.00  0.00           H  
ATOM   3567  CD2 LEU   214      51.900  35.220  41.020  1.00  0.00           C  
ATOM   3568 HD21 LEU   214      51.000  35.380  41.650  1.00  0.00           H  
ATOM   3569 HD22 LEU   214      52.270  36.180  40.590  1.00  0.00           H  
ATOM   3570 HD23 LEU   214      52.740  34.890  41.660  1.00  0.00           H  
ATOM   3571  C   LEU   214      52.770  30.900  41.530  1.00  0.00           C  
ATOM   3572  O   LEU   214      52.780  30.910  42.710  1.00  0.00           O  
ATOM   3573  N   ALA   215      52.710  29.720  40.820  1.00  0.00           N  
ATOM   3574  HN  ALA   215      52.650  29.790  39.830  1.00  0.00           H  
ATOM   3575  CA  ALA   215      52.840  28.360  41.450  1.00  0.00           C  
ATOM   3576  HA  ALA   215      52.100  28.360  42.240  1.00  0.00           H  
ATOM   3577  CB  ALA   215      52.470  27.160  40.500  1.00  0.00           C  
ATOM   3578  HB1 ALA   215      52.360  26.220  41.070  1.00  0.00           H  
ATOM   3579  HB2 ALA   215      53.150  27.040  39.620  1.00  0.00           H  
ATOM   3580  HB3 ALA   215      51.550  27.450  39.950  1.00  0.00           H  
ATOM   3581  C   ALA   215      54.060  28.120  42.220  1.00  0.00           C  
ATOM   3582  O   ALA   215      54.040  27.810  43.400  1.00  0.00           O  
ATOM   3583  N   VAL   216      55.260  28.350  41.560  1.00  0.00           N  
ATOM   3584  HN  VAL   216      55.230  28.600  40.600  1.00  0.00           H  
ATOM   3585  CA  VAL   216      56.590  28.080  42.200  1.00  0.00           C  
ATOM   3586  HA  VAL   216      56.520  27.140  42.730  1.00  0.00           H  
ATOM   3587  CB  VAL   216      57.700  27.970  41.160  1.00  0.00           C  
ATOM   3588  HB  VAL   216      58.610  27.680  41.720  1.00  0.00           H  
ATOM   3589  CG1 VAL   216      57.530  26.810  40.160  1.00  0.00           C  
ATOM   3590 HG11 VAL   216      56.770  27.000  39.370  1.00  0.00           H  
ATOM   3591 HG12 VAL   216      57.260  25.880  40.720  1.00  0.00           H  
ATOM   3592 HG13 VAL   216      58.430  26.530  39.590  1.00  0.00           H  
ATOM   3593  CG2 VAL   216      57.990  29.320  40.400  1.00  0.00           C  
ATOM   3594 HG21 VAL   216      58.410  30.050  41.130  1.00  0.00           H  
ATOM   3595 HG22 VAL   216      57.030  29.710  40.000  1.00  0.00           H  
ATOM   3596 HG23 VAL   216      58.700  29.120  39.570  1.00  0.00           H  
ATOM   3597  C   VAL   216      56.950  28.840  43.390  1.00  0.00           C  
ATOM   3598  O   VAL   216      57.440  28.340  44.390  1.00  0.00           O  
ATOM   3599  N   ILE   217      56.640  30.150  43.390  1.00  0.00           N  
ATOM   3600  HN  ILE   217      56.340  30.540  42.520  1.00  0.00           H  
ATOM   3601  CA  ILE   217      56.930  31.070  44.480  1.00  0.00           C  
ATOM   3602  HA  ILE   217      57.950  30.870  44.750  1.00  0.00           H  
ATOM   3603  CB  ILE   217      56.800  32.600  44.050  1.00  0.00           C  
ATOM   3604  HB  ILE   217      55.820  32.610  43.530  1.00  0.00           H  
ATOM   3605  CG2 ILE   217      56.910  33.450  45.300  1.00  0.00           C  
ATOM   3606 HG21 ILE   217      57.800  33.120  45.870  1.00  0.00           H  
ATOM   3607 HG22 ILE   217      56.090  33.280  46.030  1.00  0.00           H  
ATOM   3608 HG23 ILE   217      57.000  34.500  44.950  1.00  0.00           H  
ATOM   3609  CG1 ILE   217      57.860  32.930  42.920  1.00  0.00           C  
ATOM   3610 HG11 ILE   217      57.570  33.940  42.550  1.00  0.00           H  
ATOM   3611 HG12 ILE   217      57.690  32.170  42.130  1.00  0.00           H  
ATOM   3612  CD  ILE   217      59.300  33.000  43.360  1.00  0.00           C  
ATOM   3613  HD1 ILE   217      59.640  31.960  43.560  1.00  0.00           H  
ATOM   3614  HD2 ILE   217      59.400  33.480  44.360  1.00  0.00           H  
ATOM   3615  HD3 ILE   217      59.980  33.430  42.590  1.00  0.00           H  
ATOM   3616  C   ILE   217      55.990  30.740  45.620  1.00  0.00           C  
ATOM   3617  O   ILE   217      56.470  30.750  46.730  1.00  0.00           O  
ATOM   3618  N   SER   218      54.720  30.330  45.370  1.00  0.00           N  
ATOM   3619  HN  SER   218      54.340  30.340  44.450  1.00  0.00           H  
ATOM   3620  CA  SER   218      53.760  29.840  46.380  1.00  0.00           C  
ATOM   3621  HA  SER   218      53.730  30.550  47.190  1.00  0.00           H  
ATOM   3622  CB  SER   218      52.320  29.690  45.750  1.00  0.00           C  
ATOM   3623  HB1 SER   218      51.570  29.280  46.460  1.00  0.00           H  
ATOM   3624  HB2 SER   218      52.360  29.000  44.880  1.00  0.00           H  
ATOM   3625  OG  SER   218      51.830  30.920  45.210  1.00  0.00           O  
ATOM   3626  HG1 SER   218      52.150  31.040  44.320  1.00  0.00           H  
ATOM   3627  C   SER   218      54.170  28.500  46.980  1.00  0.00           C  
ATOM   3628  O   SER   218      54.120  28.270  48.230  1.00  0.00           O  
ATOM   3629  N   VAL   219      54.590  27.590  46.110  1.00  0.00           N  
ATOM   3630  HN  VAL   219      54.510  27.760  45.130  1.00  0.00           H  
ATOM   3631  CA  VAL   219      55.120  26.290  46.610  1.00  0.00           C  
ATOM   3632  HA  VAL   219      54.400  25.880  47.300  1.00  0.00           H  
ATOM   3633  CB  VAL   219      55.310  25.260  45.500  1.00  0.00           C  
ATOM   3634  HB  VAL   219      55.750  25.760  44.620  1.00  0.00           H  
ATOM   3635  CG1 VAL   219      56.100  24.010  45.950  1.00  0.00           C  
ATOM   3636 HG11 VAL   219      57.190  24.200  46.010  1.00  0.00           H  
ATOM   3637 HG12 VAL   219      55.920  23.350  45.080  1.00  0.00           H  
ATOM   3638 HG13 VAL   219      55.740  23.520  46.880  1.00  0.00           H  
ATOM   3639  CG2 VAL   219      53.880  24.760  45.000  1.00  0.00           C  
ATOM   3640 HG21 VAL   219      53.310  24.200  45.760  1.00  0.00           H  
ATOM   3641 HG22 VAL   219      54.140  24.160  44.100  1.00  0.00           H  
ATOM   3642 HG23 VAL   219      53.310  25.680  44.760  1.00  0.00           H  
ATOM   3643  C   VAL   219      56.350  26.460  47.460  1.00  0.00           C  
ATOM   3644  O   VAL   219      56.610  25.740  48.490  1.00  0.00           O  
ATOM   3645  N   TYR   220      57.220  27.480  47.150  1.00  0.00           N  
ATOM   3646  HN  TYR   220      57.030  28.040  46.350  1.00  0.00           H  
ATOM   3647  CA  TYR   220      58.240  28.070  47.930  1.00  0.00           C  
ATOM   3648  HA  TYR   220      58.910  27.280  48.240  1.00  0.00           H  
ATOM   3649  CB  TYR   220      59.230  29.010  47.160  1.00  0.00           C  
ATOM   3650  HB1 TYR   220      58.670  29.770  46.580  1.00  0.00           H  
ATOM   3651  HB2 TYR   220      59.800  28.420  46.410  1.00  0.00           H  
ATOM   3652  CG  TYR   220      60.200  29.620  48.010  1.00  0.00           C  
ATOM   3653  CD1 TYR   220      61.110  28.750  48.590  1.00  0.00           C  
ATOM   3654  HD1 TYR   220      60.950  27.690  48.490  1.00  0.00           H  
ATOM   3655  CE1 TYR   220      62.140  29.270  49.370  1.00  0.00           C  
ATOM   3656  HE1 TYR   220      62.910  28.630  49.760  1.00  0.00           H  
ATOM   3657  CZ  TYR   220      62.380  30.640  49.540  1.00  0.00           C  
ATOM   3658  OH  TYR   220      63.380  31.040  50.360  1.00  0.00           O  
ATOM   3659  HH  TYR   220      63.360  32.000  50.410  1.00  0.00           H  
ATOM   3660  CD2 TYR   220      60.410  31.020  48.100  1.00  0.00           C  
ATOM   3661  HD2 TYR   220      59.700  31.740  47.750  1.00  0.00           H  
ATOM   3662  CE2 TYR   220      61.490  31.500  48.890  1.00  0.00           C  
ATOM   3663  HE2 TYR   220      61.560  32.570  49.030  1.00  0.00           H  
ATOM   3664  C   TYR   220      57.830  28.610  49.280  1.00  0.00           C  
ATOM   3665  O   TYR   220      58.330  28.060  50.340  1.00  0.00           O  
ATOM   3666  N   ASP   221      56.890  29.580  49.330  1.00  0.00           N  
ATOM   3667  HN  ASP   221      56.630  30.020  48.480  1.00  0.00           H  
ATOM   3668  CA  ASP   221      56.290  30.040  50.530  1.00  0.00           C  
ATOM   3669  HA  ASP   221      57.010  30.670  51.040  1.00  0.00           H  
ATOM   3670  CB  ASP   221      55.070  30.960  50.170  1.00  0.00           C  
ATOM   3671  HB1 ASP   221      54.450  30.320  49.520  1.00  0.00           H  
ATOM   3672  HB2 ASP   221      55.380  31.820  49.590  1.00  0.00           H  
ATOM   3673  CG  ASP   221      54.350  31.730  51.310  1.00  0.00           C  
ATOM   3674  OD1 ASP   221      53.090  32.020  51.150  1.00  0.00           O  
ATOM   3675  OD2 ASP   221      55.060  32.220  52.290  1.00  0.00           O  
ATOM   3676  C   ASP   221      55.730  29.000  51.530  1.00  0.00           C  
ATOM   3677  O   ASP   221      56.170  28.870  52.630  1.00  0.00           O  
ATOM   3678  N   LEU   222      54.940  28.060  50.950  1.00  0.00           N  
ATOM   3679  HN  LEU   222      54.480  28.410  49.990  1.00  0.00           H  
ATOM   3680  CA  LEU   222      54.430  26.840  51.530  1.00  0.00           C  
ATOM   3681  HA  LEU   222      53.640  27.030  52.290  1.00  0.00           H  
ATOM   3682  CB  LEU   222      53.510  25.970  50.600  1.00  0.00           C  
ATOM   3683  HB1 LEU   222      54.140  25.680  49.890  1.00  0.00           H  
ATOM   3684  HB2 LEU   222      52.760  26.680  50.280  1.00  0.00           H  
ATOM   3685  CG  LEU   222      52.790  24.800  51.210  1.00  0.00           C  
ATOM   3686  HG  LEU   222      53.550  24.020  51.430  1.00  0.00           H  
ATOM   3687  CD1 LEU   222      52.160  25.160  52.560  1.00  0.00           C  
ATOM   3688 HD11 LEU   222      51.470  24.330  52.810  1.00  0.00           H  
ATOM   3689 HD12 LEU   222      51.520  26.050  52.410  1.00  0.00           H  
ATOM   3690 HD13 LEU   222      52.820  25.400  53.420  1.00  0.00           H  
ATOM   3691  CD2 LEU   222      51.780  24.200  50.160  1.00  0.00           C  
ATOM   3692 HD21 LEU   222      51.490  23.170  50.460  1.00  0.00           H  
ATOM   3693 HD22 LEU   222      52.310  24.070  49.190  1.00  0.00           H  
ATOM   3694 HD23 LEU   222      50.890  24.850  50.100  1.00  0.00           H  
ATOM   3695  C   LEU   222      55.370  25.960  52.270  1.00  0.00           C  
ATOM   3696  O   LEU   222      55.320  25.790  53.480  1.00  0.00           O  
ATOM   3697  N   VAL   223      56.280  25.460  51.480  1.00  0.00           N  
ATOM   3698  HN  VAL   223      56.440  25.950  50.500  1.00  0.00           H  
ATOM   3699  CA  VAL   223      57.180  24.370  51.860  1.00  0.00           C  
ATOM   3700  HA  VAL   223      56.590  23.800  52.600  1.00  0.00           H  
ATOM   3701  CB  VAL   223      57.500  23.510  50.620  1.00  0.00           C  
ATOM   3702  HB  VAL   223      57.890  23.970  49.840  1.00  0.00           H  
ATOM   3703  CG1 VAL   223      58.410  22.340  51.050  1.00  0.00           C  
ATOM   3704 HG11 VAL   223      58.640  21.480  50.430  1.00  0.00           H  
ATOM   3705 HG12 VAL   223      58.010  21.910  51.990  1.00  0.00           H  
ATOM   3706 HG13 VAL   223      59.410  22.740  51.330  1.00  0.00           H  
ATOM   3707  CG2 VAL   223      56.150  22.960  50.140  1.00  0.00           C  
ATOM   3708 HG21 VAL   223      55.380  23.700  49.830  1.00  0.00           H  
ATOM   3709 HG22 VAL   223      55.630  22.490  51.000  1.00  0.00           H  
ATOM   3710 HG23 VAL   223      56.240  22.250  49.290  1.00  0.00           H  
ATOM   3711  C   VAL   223      58.380  24.760  52.660  1.00  0.00           C  
ATOM   3712  O   VAL   223      58.740  24.070  53.550  1.00  0.00           O  
ATOM   3713  N   ALA   224      58.940  25.980  52.450  1.00  0.00           N  
ATOM   3714  HN  ALA   224      58.490  26.700  51.740  1.00  0.00           H  
ATOM   3715  CA  ALA   224      60.100  26.420  53.120  1.00  0.00           C  
ATOM   3716  HA  ALA   224      60.800  25.570  53.250  1.00  0.00           H  
ATOM   3717  CB  ALA   224      60.800  27.530  52.290  1.00  0.00           C  
ATOM   3718  HB1 ALA   224      61.050  27.220  51.380  1.00  0.00           H  
ATOM   3719  HB2 ALA   224      61.650  27.820  52.890  1.00  0.00           H  
ATOM   3720  HB3 ALA   224      60.140  28.420  52.230  1.00  0.00           H  
ATOM   3721  C   ALA   224      59.840  26.910  54.530  1.00  0.00           C  
ATOM   3722  O   ALA   224      60.780  27.190  55.300  1.00  0.00           O  
ATOM   3723  N   VAL   225      58.520  27.020  55.000  1.00  0.00           N  
ATOM   3724  HN  VAL   225      57.650  26.900  54.310  1.00  0.00           H  
ATOM   3725  CA  VAL   225      58.320  27.020  56.510  1.00  0.00           C  
ATOM   3726  HA  VAL   225      59.260  27.190  57.080  1.00  0.00           H  
ATOM   3727  CB  VAL   225      57.310  28.230  56.940  1.00  0.00           C  
ATOM   3728  HB  VAL   225      57.810  29.040  56.630  1.00  0.00           H  
ATOM   3729  CG1 VAL   225      55.990  28.100  56.200  1.00  0.00           C  
ATOM   3730 HG11 VAL   225      55.310  28.930  56.340  1.00  0.00           H  
ATOM   3731 HG12 VAL   225      55.520  27.130  56.470  1.00  0.00           H  
ATOM   3732 HG13 VAL   225      56.190  27.960  55.120  1.00  0.00           H  
ATOM   3733  CG2 VAL   225      57.040  28.310  58.430  1.00  0.00           C  
ATOM   3734 HG21 VAL   225      57.910  28.010  59.060  1.00  0.00           H  
ATOM   3735 HG22 VAL   225      56.280  27.530  58.670  1.00  0.00           H  
ATOM   3736 HG23 VAL   225      56.810  29.340  58.790  1.00  0.00           H  
ATOM   3737  C   VAL   225      57.840  25.720  57.100  1.00  0.00           C  
ATOM   3738  O   VAL   225      58.190  25.350  58.260  1.00  0.00           O  
ATOM   3739  N   LEU   226      57.100  24.920  56.330  1.00  0.00           N  
ATOM   3740  HN  LEU   226      56.780  25.370  55.370  1.00  0.00           H  
ATOM   3741  CA  LEU   226      56.850  23.540  56.580  1.00  0.00           C  
ATOM   3742  HA  LEU   226      56.220  23.540  57.490  1.00  0.00           H  
ATOM   3743  CB  LEU   226      55.930  23.050  55.460  1.00  0.00           C  
ATOM   3744  HB1 LEU   226      56.150  22.080  55.350  1.00  0.00           H  
ATOM   3745  HB2 LEU   226      56.150  23.400  54.470  1.00  0.00           H  
ATOM   3746  CG  LEU   226      54.380  23.080  55.720  1.00  0.00           C  
ATOM   3747  HG  LEU   226      54.340  22.550  56.690  1.00  0.00           H  
ATOM   3748  CD1 LEU   226      53.740  24.460  55.980  1.00  0.00           C  
ATOM   3749 HD11 LEU   226      54.090  24.730  57.000  1.00  0.00           H  
ATOM   3750 HD12 LEU   226      52.640  24.340  56.000  1.00  0.00           H  
ATOM   3751 HD13 LEU   226      54.180  25.170  55.250  1.00  0.00           H  
ATOM   3752  CD2 LEU   226      53.640  22.310  54.610  1.00  0.00           C  
ATOM   3753 HD21 LEU   226      52.540  22.380  54.710  1.00  0.00           H  
ATOM   3754 HD22 LEU   226      53.760  21.220  54.820  1.00  0.00           H  
ATOM   3755 HD23 LEU   226      53.930  22.610  53.590  1.00  0.00           H  
ATOM   3756  C   LEU   226      58.040  22.640  56.860  1.00  0.00           C  
ATOM   3757  O   LEU   226      58.080  22.020  57.940  1.00  0.00           O  
ATOM   3758  N   CYS   227      59.090  22.640  55.980  1.00  0.00           N  
ATOM   3759  HN  CYS   227      58.960  23.130  55.000  1.00  0.00           H  
ATOM   3760  CA  CYS   227      60.380  21.930  56.320  1.00  0.00           C  
ATOM   3761  HA  CYS   227      60.150  20.880  56.590  1.00  0.00           H  
ATOM   3762  CB  CYS   227      61.300  21.870  55.090  1.00  0.00           C  
ATOM   3763  HB1 CYS   227      62.020  21.270  55.410  1.00  0.00           H  
ATOM   3764  HB2 CYS   227      61.600  22.870  54.820  1.00  0.00           H  
ATOM   3765  SG  CYS   227      60.500  21.030  53.690  1.00  0.00           S  
ATOM   3766  HG1 CYS   227      59.690  21.720  53.350  1.00  0.00           H  
ATOM   3767  C   CYS   227      61.150  22.700  57.450  1.00  0.00           C  
ATOM   3768  O   CYS   227      61.360  23.910  57.310  1.00  0.00           O  
ATOM   3769  N   PRO   228      61.570  22.030  58.510  1.00  0.00           N  
ATOM   3770  CD  PRO   228      60.970  20.750  58.880  1.00  0.00           C  
ATOM   3771  HD1 PRO   228      61.540  20.020  58.260  1.00  0.00           H  
ATOM   3772  HD2 PRO   228      59.890  20.680  58.640  1.00  0.00           H  
ATOM   3773  CA  PRO   228      62.120  22.710  59.660  1.00  0.00           C  
ATOM   3774  HA  PRO   228      61.380  23.410  60.110  1.00  0.00           H  
ATOM   3775  CB  PRO   228      62.380  21.530  60.620  1.00  0.00           C  
ATOM   3776  HB1 PRO   228      62.500  21.810  61.690  1.00  0.00           H  
ATOM   3777  HB2 PRO   228      63.300  20.970  60.350  1.00  0.00           H  
ATOM   3778  CG  PRO   228      61.160  20.670  60.370  1.00  0.00           C  
ATOM   3779  HG1 PRO   228      61.490  19.410  60.610  1.00  0.00           H  
ATOM   3780  HG2 PRO   228      60.270  20.920  60.930  1.00  0.00           H  
ATOM   3781  C   PRO   228      63.530  23.390  59.510  1.00  0.00           C  
ATOM   3782  O   PRO   228      63.830  24.320  60.280  1.00  0.00           O  
ATOM   3783  N   LYS   229      64.260  22.990  58.450  1.00  0.00           N  
ATOM   3784  HN  LYS   229      63.970  22.080  57.880  1.00  0.00           H  
ATOM   3785  CA  LYS   229      65.520  23.590  58.050  1.00  0.00           C  
ATOM   3786  HA  LYS   229      65.980  24.300  58.770  1.00  0.00           H  
ATOM   3787  CB  LYS   229      66.490  22.430  57.680  1.00  0.00           C  
ATOM   3788  HB1 LYS   229      67.330  22.700  57.200  1.00  0.00           H  
ATOM   3789  HB2 LYS   229      65.980  21.750  57.010  1.00  0.00           H  
ATOM   3790  CG  LYS   229      66.860  21.600  58.880  1.00  0.00           C  
ATOM   3791  HG1 LYS   229      65.970  20.960  59.030  1.00  0.00           H  
ATOM   3792  HG2 LYS   229      66.870  22.150  59.850  1.00  0.00           H  
ATOM   3793  CD  LYS   229      68.120  20.700  58.580  1.00  0.00           C  
ATOM   3794  HD1 LYS   229      68.930  21.440  58.400  1.00  0.00           H  
ATOM   3795  HD2 LYS   229      68.000  20.100  57.660  1.00  0.00           H  
ATOM   3796  CE  LYS   229      68.460  19.650  59.650  1.00  0.00           C  
ATOM   3797  HE1 LYS   229      67.860  18.710  59.590  1.00  0.00           H  
ATOM   3798  HE2 LYS   229      68.220  20.040  60.660  1.00  0.00           H  
ATOM   3799  NZ  LYS   229      69.920  19.390  59.640  1.00  0.00           N  
ATOM   3800  HZ1 LYS   229      70.230  18.640  60.400  1.00  0.00           H  
ATOM   3801  HZ2 LYS   229      70.560  20.300  59.650  1.00  0.00           H  
ATOM   3802  HZ3 LYS   229      70.050  18.780  58.810  1.00  0.00           H  
ATOM   3803  C   LYS   229      65.270  24.370  56.790  1.00  0.00           C  
ATOM   3804  O   LYS   229      66.230  24.690  56.110  1.00  0.00           O  
ATOM   3805  N   GLY   230      63.990  24.760  56.380  1.00  0.00           N  
ATOM   3806  HN  GLY   230      63.140  24.510  56.930  1.00  0.00           H  
ATOM   3807  CA  GLY   230      63.610  25.840  55.440  1.00  0.00           C  
ATOM   3808  HA1 GLY   230      62.580  25.920  55.570  1.00  0.00           H  
ATOM   3809  HA2 GLY   230      63.940  25.600  54.530  1.00  0.00           H  
ATOM   3810  C   GLY   230      64.210  27.210  55.730  1.00  0.00           C  
ATOM   3811  O   GLY   230      64.340  27.680  56.870  1.00  0.00           O  
ATOM   3812  N   PRO   231      64.530  27.980  54.630  1.00  0.00           N  
ATOM   3813  CD  PRO   231      64.570  27.520  53.230  1.00  0.00           C  
ATOM   3814  HD1 PRO   231      63.580  27.070  52.990  1.00  0.00           H  
ATOM   3815  HD2 PRO   231      65.450  26.840  53.180  1.00  0.00           H  
ATOM   3816  CA  PRO   231      65.000  29.380  54.730  1.00  0.00           C  
ATOM   3817  HA  PRO   231      65.710  29.440  55.550  1.00  0.00           H  
ATOM   3818  CB  PRO   231      65.680  29.680  53.380  1.00  0.00           C  
ATOM   3819  HB1 PRO   231      66.700  29.250  53.420  1.00  0.00           H  
ATOM   3820  HB2 PRO   231      65.770  30.690  52.940  1.00  0.00           H  
ATOM   3821  CG  PRO   231      64.830  28.830  52.420  1.00  0.00           C  
ATOM   3822  HG1 PRO   231      63.940  29.390  52.190  1.00  0.00           H  
ATOM   3823  HG2 PRO   231      65.330  28.680  51.480  1.00  0.00           H  
ATOM   3824  C   PRO   231      64.020  30.440  55.190  1.00  0.00           C  
ATOM   3825  O   PRO   231      64.240  31.260  56.110  1.00  0.00           O  
ATOM   3826  N   LEU   232      62.820  30.420  54.720  1.00  0.00           N  
ATOM   3827  HN  LEU   232      62.650  29.590  54.000  1.00  0.00           H  
ATOM   3828  CA  LEU   232      61.700  31.120  55.270  1.00  0.00           C  
ATOM   3829  HA  LEU   232      61.930  32.190  55.450  1.00  0.00           H  
ATOM   3830  CB  LEU   232      60.450  31.070  54.290  1.00  0.00           C  
ATOM   3831  HB1 LEU   232      59.750  31.630  54.730  1.00  0.00           H  
ATOM   3832  HB2 LEU   232      60.210  30.020  54.230  1.00  0.00           H  
ATOM   3833  CG  LEU   232      60.710  31.770  52.940  1.00  0.00           C  
ATOM   3834  HG  LEU   232      61.660  31.400  52.500  1.00  0.00           H  
ATOM   3835  CD1 LEU   232      59.640  31.390  51.920  1.00  0.00           C  
ATOM   3836 HD11 LEU   232      58.640  31.760  52.240  1.00  0.00           H  
ATOM   3837 HD12 LEU   232      59.580  30.280  51.900  1.00  0.00           H  
ATOM   3838 HD13 LEU   232      59.930  31.660  50.890  1.00  0.00           H  
ATOM   3839  CD2 LEU   232      60.910  33.290  53.070  1.00  0.00           C  
ATOM   3840 HD21 LEU   232      61.240  33.710  52.100  1.00  0.00           H  
ATOM   3841 HD22 LEU   232      61.600  33.530  53.920  1.00  0.00           H  
ATOM   3842 HD23 LEU   232      60.020  33.880  53.360  1.00  0.00           H  
ATOM   3843  C   LEU   232      61.180  30.660  56.730  1.00  0.00           C  
ATOM   3844  O   LEU   232      60.610  31.410  57.540  1.00  0.00           O  
ATOM   3845  N   ARG   233      61.320  29.350  57.110  1.00  0.00           N  
ATOM   3846  HN  ARG   233      61.640  28.630  56.320  1.00  0.00           H  
ATOM   3847  CA  ARG   233      61.260  28.860  58.470  1.00  0.00           C  
ATOM   3848  HA  ARG   233      60.240  29.120  58.840  1.00  0.00           H  
ATOM   3849  CB  ARG   233      61.490  27.300  58.560  1.00  0.00           C  
ATOM   3850  HB1 ARG   233      62.350  27.160  58.080  1.00  0.00           H  
ATOM   3851  HB2 ARG   233      60.810  26.560  58.160  1.00  0.00           H  
ATOM   3852  CG  ARG   233      61.700  26.750  59.980  1.00  0.00           C  
ATOM   3853  HG1 ARG   233      62.640  27.160  60.410  1.00  0.00           H  
ATOM   3854  HG2 ARG   233      61.970  25.680  59.940  1.00  0.00           H  
ATOM   3855  CD  ARG   233      60.460  26.870  60.900  1.00  0.00           C  
ATOM   3856  HD1 ARG   233      60.000  27.880  60.850  1.00  0.00           H  
ATOM   3857  HD2 ARG   233      60.770  26.710  61.960  1.00  0.00           H  
ATOM   3858  NE  ARG   233      59.420  25.810  60.540  1.00  0.00           N  
ATOM   3859  HE  ARG   233      58.970  25.800  59.530  1.00  0.00           H  
ATOM   3860  CZ  ARG   233      59.320  24.610  61.120  1.00  0.00           C  
ATOM   3861  NH1 ARG   233      59.970  24.300  62.220  1.00  0.00           N  
ATOM   3862 HH11 ARG   233      60.990  24.730  62.340  1.00  0.00           H  
ATOM   3863 HH12 ARG   233      59.810  23.430  62.680  1.00  0.00           H  
ATOM   3864  NH2 ARG   233      58.410  23.750  60.610  1.00  0.00           N  
ATOM   3865 HH21 ARG   233      58.090  23.980  59.690  1.00  0.00           H  
ATOM   3866 HH22 ARG   233      58.480  22.760  60.740  1.00  0.00           H  
ATOM   3867  C   ARG   233      62.230  29.560  59.460  1.00  0.00           C  
ATOM   3868  O   ARG   233      61.800  29.950  60.570  1.00  0.00           O  
ATOM   3869  N   MET   234      63.480  29.740  59.040  1.00  0.00           N  
ATOM   3870  HN  MET   234      63.680  29.360  58.140  1.00  0.00           H  
ATOM   3871  CA  MET   234      64.510  30.540  59.640  1.00  0.00           C  
ATOM   3872  HA  MET   234      64.560  30.270  60.600  1.00  0.00           H  
ATOM   3873  CB  MET   234      65.920  30.070  59.100  1.00  0.00           C  
ATOM   3874  HB1 MET   234      66.600  30.790  59.220  1.00  0.00           H  
ATOM   3875  HB2 MET   234      65.760  29.850  58.050  1.00  0.00           H  
ATOM   3876  CG  MET   234      66.370  28.870  59.790  1.00  0.00           C  
ATOM   3877  HG1 MET   234      65.760  27.940  59.720  1.00  0.00           H  
ATOM   3878  HG2 MET   234      66.520  29.030  60.880  1.00  0.00           H  
ATOM   3879  SD  MET   234      68.020  28.320  59.410  1.00  0.00           S  
ATOM   3880  CE  MET   234      68.930  29.630  60.370  1.00  0.00           C  
ATOM   3881  HE1 MET   234      69.910  29.180  60.620  1.00  0.00           H  
ATOM   3882  HE2 MET   234      68.480  29.730  61.380  1.00  0.00           H  
ATOM   3883  HE3 MET   234      69.050  30.600  59.840  1.00  0.00           H  
ATOM   3884  C   MET   234      64.250  32.070  59.690  1.00  0.00           C  
ATOM   3885  O   MET   234      64.600  32.740  60.650  1.00  0.00           O  
ATOM   3886  N   LEU   235      63.590  32.710  58.670  1.00  0.00           N  
ATOM   3887  HN  LEU   235      63.390  32.240  57.680  1.00  0.00           H  
ATOM   3888  CA  LEU   235      62.990  34.040  58.660  1.00  0.00           C  
ATOM   3889  HA  LEU   235      63.790  34.710  59.030  1.00  0.00           H  
ATOM   3890  CB  LEU   235      62.480  34.450  57.270  1.00  0.00           C  
ATOM   3891  HB1 LEU   235      61.710  33.880  56.990  1.00  0.00           H  
ATOM   3892  HB2 LEU   235      63.300  34.050  56.690  1.00  0.00           H  
ATOM   3893  CG  LEU   235      62.380  35.980  57.030  1.00  0.00           C  
ATOM   3894  HG  LEU   235      63.150  36.520  57.640  1.00  0.00           H  
ATOM   3895  CD1 LEU   235      62.590  36.240  55.550  1.00  0.00           C  
ATOM   3896 HD11 LEU   235      62.210  37.270  55.340  1.00  0.00           H  
ATOM   3897 HD12 LEU   235      61.920  35.520  55.030  1.00  0.00           H  
ATOM   3898 HD13 LEU   235      63.620  36.050  55.180  1.00  0.00           H  
ATOM   3899  CD2 LEU   235      61.060  36.550  57.530  1.00  0.00           C  
ATOM   3900 HD21 LEU   235      61.050  37.660  57.420  1.00  0.00           H  
ATOM   3901 HD22 LEU   235      60.770  36.280  58.570  1.00  0.00           H  
ATOM   3902 HD23 LEU   235      60.250  36.190  56.870  1.00  0.00           H  
ATOM   3903  C   LEU   235      61.820  34.070  59.710  1.00  0.00           C  
ATOM   3904  O   LEU   235      61.810  34.910  60.600  1.00  0.00           O  
ATOM   3905  N   VAL   236      60.870  33.030  59.720  1.00  0.00           N  
ATOM   3906  HN  VAL   236      60.860  32.270  58.900  1.00  0.00           H  
ATOM   3907  CA  VAL   236      59.800  32.940  60.690  1.00  0.00           C  
ATOM   3908  HA  VAL   236      59.150  33.840  60.670  1.00  0.00           H  
ATOM   3909  CB  VAL   236      58.800  31.910  60.150  1.00  0.00           C  
ATOM   3910  HB  VAL   236      59.220  31.080  59.820  1.00  0.00           H  
ATOM   3911  CG1 VAL   236      57.760  31.370  61.210  1.00  0.00           C  
ATOM   3912 HG11 VAL   236      57.190  30.540  60.790  1.00  0.00           H  
ATOM   3913 HG12 VAL   236      57.070  32.150  61.590  1.00  0.00           H  
ATOM   3914 HG13 VAL   236      58.290  30.890  62.060  1.00  0.00           H  
ATOM   3915  CG2 VAL   236      58.100  32.600  58.930  1.00  0.00           C  
ATOM   3916 HG21 VAL   236      57.470  31.890  58.350  1.00  0.00           H  
ATOM   3917 HG22 VAL   236      58.840  33.050  58.230  1.00  0.00           H  
ATOM   3918 HG23 VAL   236      57.540  33.490  59.280  1.00  0.00           H  
ATOM   3919  C   VAL   236      60.200  32.830  62.120  1.00  0.00           C  
ATOM   3920  O   VAL   236      59.520  33.340  63.050  1.00  0.00           O  
ATOM   3921  N   GLU   237      61.200  32.010  62.450  1.00  0.00           N  
ATOM   3922  HN  GLU   237      61.470  31.380  61.580  1.00  0.00           H  
ATOM   3923  CA  GLU   237      61.790  31.830  63.760  1.00  0.00           C  
ATOM   3924  HA  GLU   237      60.900  31.770  64.430  1.00  0.00           H  
ATOM   3925  CB  GLU   237      62.700  30.510  63.720  1.00  0.00           C  
ATOM   3926  HB1 GLU   237      63.540  30.750  63.230  1.00  0.00           H  
ATOM   3927  HB2 GLU   237      62.130  29.760  63.210  1.00  0.00           H  
ATOM   3928  CG  GLU   237      63.050  30.100  65.190  1.00  0.00           C  
ATOM   3929  HG1 GLU   237      62.100  29.800  65.680  1.00  0.00           H  
ATOM   3930  HG2 GLU   237      63.410  30.970  65.780  1.00  0.00           H  
ATOM   3931  CD  GLU   237      63.990  28.960  65.410  1.00  0.00           C  
ATOM   3932  OE1 GLU   237      65.100  29.060  65.980  1.00  0.00           O  
ATOM   3933  OE2 GLU   237      63.540  27.840  65.080  1.00  0.00           O  
ATOM   3934  C   GLU   237      62.530  33.030  64.180  1.00  0.00           C  
ATOM   3935  O   GLU   237      62.510  33.450  65.300  1.00  0.00           O  
ATOM   3936  N   THR   238      63.050  33.820  63.210  1.00  0.00           N  
ATOM   3937  HN  THR   238      62.970  33.420  62.170  1.00  0.00           H  
ATOM   3938  CA  THR   238      63.840  35.100  63.440  1.00  0.00           C  
ATOM   3939  HA  THR   238      64.160  35.060  64.500  1.00  0.00           H  
ATOM   3940  CB  THR   238      65.040  35.320  62.480  1.00  0.00           C  
ATOM   3941  HB  THR   238      64.640  35.420  61.580  1.00  0.00           H  
ATOM   3942  OG1 THR   238      65.940  34.250  62.340  1.00  0.00           O  
ATOM   3943  HG1 THR   238      65.450  33.700  61.560  1.00  0.00           H  
ATOM   3944  CG2 THR   238      65.940  36.510  62.870  1.00  0.00           C  
ATOM   3945 HG21 THR   238      66.840  36.550  62.230  1.00  0.00           H  
ATOM   3946 HG22 THR   238      66.260  36.410  63.770  1.00  0.00           H  
ATOM   3947 HG23 THR   238      65.470  37.520  62.850  1.00  0.00           H  
ATOM   3948  C   THR   238      62.980  36.320  63.480  1.00  0.00           C  
ATOM   3949  O   THR   238      63.160  37.200  64.340  1.00  0.00           O  
ATOM   3950  N   ALA   239      61.930  36.450  62.670  1.00  0.00           N  
ATOM   3951  HN  ALA   239      61.750  35.760  61.830  1.00  0.00           H  
ATOM   3952  CA  ALA   239      60.910  37.390  62.870  1.00  0.00           C  
ATOM   3953  HA  ALA   239      61.300  38.430  62.910  1.00  0.00           H  
ATOM   3954  CB  ALA   239      59.750  37.260  61.880  1.00  0.00           C  
ATOM   3955  HB1 ALA   239      59.150  38.060  61.910  1.00  0.00           H  
ATOM   3956  HB2 ALA   239      59.160  36.370  62.050  1.00  0.00           H  
ATOM   3957  HB3 ALA   239      60.190  37.200  60.860  1.00  0.00           H  
ATOM   3958  C   ALA   239      60.160  37.350  64.260  1.00  0.00           C  
ATOM   3959  O   ALA   239      60.020  38.260  65.000  1.00  0.00           O  
ATOM   3960  N   GLN   240      59.830  36.110  64.750  1.00  0.00           N  
ATOM   3961  HN  GLN   240      60.110  35.200  64.180  1.00  0.00           H  
ATOM   3962  CA  GLN   240      59.080  35.830  65.940  1.00  0.00           C  
ATOM   3963  HA  GLN   240      58.280  36.580  66.080  1.00  0.00           H  
ATOM   3964  CB  GLN   240      58.380  34.380  65.800  1.00  0.00           C  
ATOM   3965  HB1 GLN   240      58.020  34.140  66.700  1.00  0.00           H  
ATOM   3966  HB2 GLN   240      59.130  33.660  65.500  1.00  0.00           H  
ATOM   3967  CG  GLN   240      57.220  34.490  64.850  1.00  0.00           C  
ATOM   3968  HG1 GLN   240      57.660  34.720  63.860  1.00  0.00           H  
ATOM   3969  HG2 GLN   240      56.570  35.360  65.100  1.00  0.00           H  
ATOM   3970  CD  GLN   240      56.330  33.250  64.680  1.00  0.00           C  
ATOM   3971  OE1 GLN   240      55.110  33.180  64.890  1.00  0.00           O  
ATOM   3972  NE2 GLN   240      56.990  32.110  64.330  1.00  0.00           N  
ATOM   3973 HE21 GLN   240      58.090  32.130  64.170  1.00  0.00           H  
ATOM   3974 HE22 GLN   240      56.510  31.120  64.140  1.00  0.00           H  
ATOM   3975  C   GLN   240      59.950  35.880  67.230  1.00  0.00           C  
ATOM   3976  O   GLN   240      59.450  35.830  68.300  1.00  0.00           O  
ATOM   3977  N   GLU   241      61.280  36.100  67.130  1.00  0.00           N  
ATOM   3978  HN  GLU   241      61.710  36.140  66.230  1.00  0.00           H  
ATOM   3979  CA  GLU   241      62.050  36.600  68.350  1.00  0.00           C  
ATOM   3980  HA  GLU   241      62.070  35.840  68.990  1.00  0.00           H  
ATOM   3981  CB  GLU   241      63.490  36.950  67.970  1.00  0.00           C  
ATOM   3982  HB1 GLU   241      64.000  37.410  68.690  1.00  0.00           H  
ATOM   3983  HB2 GLU   241      63.500  37.570  67.080  1.00  0.00           H  
ATOM   3984  CG  GLU   241      64.400  35.780  67.560  1.00  0.00           C  
ATOM   3985  HG1 GLU   241      63.980  35.480  66.580  1.00  0.00           H  
ATOM   3986  HG2 GLU   241      64.230  34.920  68.240  1.00  0.00           H  
ATOM   3987  CD  GLU   241      65.890  36.060  67.580  1.00  0.00           C  
ATOM   3988  OE1 GLU   241      66.510  36.250  66.510  1.00  0.00           O  
ATOM   3989  OE2 GLU   241      66.460  36.190  68.720  1.00  0.00           O  
ATOM   3990  C   GLU   241      61.480  37.860  68.990  1.00  0.00           C  
ATOM   3991  O   GLU   241      61.500  37.960  70.240  1.00  0.00           O  
ATOM   3992  N   ARG   242      60.850  38.820  68.280  1.00  0.00           N  
ATOM   3993  HN  ARG   242      60.900  38.810  67.170  1.00  0.00           H  
ATOM   3994  CA  ARG   242      60.390  40.130  68.810  1.00  0.00           C  
ATOM   3995  HA  ARG   242      60.670  40.290  69.880  1.00  0.00           H  
ATOM   3996  CB  ARG   242      61.030  41.340  68.050  1.00  0.00           C  
ATOM   3997  HB1 ARG   242      60.700  42.220  68.390  1.00  0.00           H  
ATOM   3998  HB2 ARG   242      60.700  41.420  67.030  1.00  0.00           H  
ATOM   3999  CG  ARG   242      62.560  41.450  68.000  1.00  0.00           C  
ATOM   4000  HG1 ARG   242      62.800  42.290  67.330  1.00  0.00           H  
ATOM   4001  HG2 ARG   242      63.050  40.520  67.640  1.00  0.00           H  
ATOM   4002  CD  ARG   242      63.020  41.760  69.470  1.00  0.00           C  
ATOM   4003  HD1 ARG   242      62.720  40.910  70.120  1.00  0.00           H  
ATOM   4004  HD2 ARG   242      62.470  42.640  69.850  1.00  0.00           H  
ATOM   4005  NE  ARG   242      64.470  42.010  69.350  1.00  0.00           N  
ATOM   4006  HE  ARG   242      64.970  41.810  68.390  1.00  0.00           H  
ATOM   4007  CZ  ARG   242      65.190  42.270  70.450  1.00  0.00           C  
ATOM   4008  NH1 ARG   242      64.750  42.010  71.650  1.00  0.00           N  
ATOM   4009 HH11 ARG   242      63.660  41.860  71.760  1.00  0.00           H  
ATOM   4010 HH12 ARG   242      65.420  42.250  72.360  1.00  0.00           H  
ATOM   4011  NH2 ARG   242      66.460  42.680  70.390  1.00  0.00           N  
ATOM   4012 HH21 ARG   242      66.920  42.990  71.220  1.00  0.00           H  
ATOM   4013 HH22 ARG   242      66.750  42.970  69.480  1.00  0.00           H  
ATOM   4014  C   ARG   242      58.900  40.250  68.760  1.00  0.00           C  
ATOM   4015  O   ARG   242      58.210  39.640  67.920  1.00  0.00           O  
ATOM   4016  N   ASN   243      58.300  41.060  69.700  1.00  0.00           N  
ATOM   4017  HN  ASN   243      58.870  41.410  70.450  1.00  0.00           H  
ATOM   4018  CA  ASN   243      56.860  41.300  69.760  1.00  0.00           C  
ATOM   4019  HA  ASN   243      56.310  40.530  69.470  1.00  0.00           H  
ATOM   4020  CB  ASN   243      56.630  41.700  71.260  1.00  0.00           C  
ATOM   4021  HB1 ASN   243      55.680  42.010  71.270  1.00  0.00           H  
ATOM   4022  HB2 ASN   243      57.400  42.450  71.380  1.00  0.00           H  
ATOM   4023  CG  ASN   243      56.970  40.610  72.270  1.00  0.00           C  
ATOM   4024  OD1 ASN   243      57.080  39.400  71.990  1.00  0.00           O  
ATOM   4025  ND2 ASN   243      57.140  41.030  73.510  1.00  0.00           N  
ATOM   4026 HD21 ASN   243      57.020  42.110  73.760  1.00  0.00           H  
ATOM   4027 HD22 ASN   243      57.160  40.300  74.340  1.00  0.00           H  
ATOM   4028  C   ASN   243      56.500  42.350  68.730  1.00  0.00           C  
ATOM   4029  O   ASN   243      55.410  42.340  68.080  1.00  0.00           O  
ATOM   4030  N   GLU   244      57.510  43.180  68.380  1.00  0.00           N  
ATOM   4031  HN  GLU   244      58.320  43.200  68.970  1.00  0.00           H  
ATOM   4032  CA  GLU   244      57.400  44.230  67.410  1.00  0.00           C  
ATOM   4033  HA  GLU   244      56.520  44.270  66.930  1.00  0.00           H  
ATOM   4034  CB  GLU   244      57.580  45.660  67.930  1.00  0.00           C  
ATOM   4035  HB1 GLU   244      57.520  46.340  67.200  1.00  0.00           H  
ATOM   4036  HB2 GLU   244      58.600  45.670  68.290  1.00  0.00           H  
ATOM   4037  CG  GLU   244      56.570  46.020  69.110  1.00  0.00           C  
ATOM   4038  HG1 GLU   244      56.540  47.130  69.200  1.00  0.00           H  
ATOM   4039  HG2 GLU   244      56.780  45.590  70.110  1.00  0.00           H  
ATOM   4040  CD  GLU   244      55.140  45.700  68.800  1.00  0.00           C  
ATOM   4041  OE1 GLU   244      54.470  45.040  69.640  1.00  0.00           O  
ATOM   4042  OE2 GLU   244      54.690  46.120  67.700  1.00  0.00           O  
ATOM   4043  C   GLU   244      58.300  44.080  66.220  1.00  0.00           C  
ATOM   4044  O   GLU   244      59.270  43.340  66.270  1.00  0.00           O  
ATOM   4045  N   THR   245      57.940  44.560  64.990  1.00  0.00           N  
ATOM   4046  HN  THR   245      57.160  45.350  64.910  1.00  0.00           H  
ATOM   4047  CA  THR   245      58.730  44.350  63.730  1.00  0.00           C  
ATOM   4048  HA  THR   245      58.660  43.250  63.580  1.00  0.00           H  
ATOM   4049  CB  THR   245      58.120  45.110  62.510  1.00  0.00           C  
ATOM   4050  HB  THR   245      57.130  44.960  62.440  1.00  0.00           H  
ATOM   4051  OG1 THR   245      58.600  44.530  61.290  1.00  0.00           O  
ATOM   4052  HG1 THR   245      57.830  43.810  61.030  1.00  0.00           H  
ATOM   4053  CG2 THR   245      58.370  46.630  62.520  1.00  0.00           C  
ATOM   4054 HG21 THR   245      59.390  46.860  62.140  1.00  0.00           H  
ATOM   4055 HG22 THR   245      58.290  47.100  63.360  1.00  0.00           H  
ATOM   4056 HG23 THR   245      57.580  47.080  61.880  1.00  0.00           H  
ATOM   4057  C   THR   245      60.160  44.590  63.700  1.00  0.00           C  
ATOM   4058  O   THR   245      60.620  45.510  64.290  1.00  0.00           O  
ATOM   4059  N   LEU   246      60.980  43.800  62.970  1.00  0.00           N  
ATOM   4060  HN  LEU   246      60.680  42.790  62.610  1.00  0.00           H  
ATOM   4061  CA  LEU   246      62.370  44.150  62.610  1.00  0.00           C  
ATOM   4062  HA  LEU   246      62.650  44.980  63.290  1.00  0.00           H  
ATOM   4063  CB  LEU   246      63.330  42.980  62.840  1.00  0.00           C  
ATOM   4064  HB1 LEU   246      64.230  43.020  62.420  1.00  0.00           H  
ATOM   4065  HB2 LEU   246      62.820  42.210  62.280  1.00  0.00           H  
ATOM   4066  CG  LEU   246      63.410  42.530  64.330  1.00  0.00           C  
ATOM   4067  HG  LEU   246      62.370  42.460  64.720  1.00  0.00           H  
ATOM   4068  CD1 LEU   246      64.100  41.130  64.340  1.00  0.00           C  
ATOM   4069 HD11 LEU   246      65.190  41.200  64.140  1.00  0.00           H  
ATOM   4070 HD12 LEU   246      63.770  40.600  63.420  1.00  0.00           H  
ATOM   4071 HD13 LEU   246      63.940  40.550  65.270  1.00  0.00           H  
ATOM   4072  CD2 LEU   246      64.130  43.530  65.230  1.00  0.00           C  
ATOM   4073 HD21 LEU   246      63.660  44.530  65.340  1.00  0.00           H  
ATOM   4074 HD22 LEU   246      65.010  43.680  64.570  1.00  0.00           H  
ATOM   4075 HD23 LEU   246      64.440  43.090  66.200  1.00  0.00           H  
ATOM   4076  C   LEU   246      62.470  44.650  61.180  1.00  0.00           C  
ATOM   4077  O   LEU   246      63.470  45.190  60.800  1.00  0.00           O  
ATOM   4078  N   PHE   247      61.340  44.580  60.410  1.00  0.00           N  
ATOM   4079  HN  PHE   247      60.360  44.190  60.770  1.00  0.00           H  
ATOM   4080  CA  PHE   247      61.430  44.980  59.000  1.00  0.00           C  
ATOM   4081  HA  PHE   247      62.450  44.720  58.660  1.00  0.00           H  
ATOM   4082  CB  PHE   247      60.390  44.160  58.130  1.00  0.00           C  
ATOM   4083  HB1 PHE   247      59.490  44.500  58.370  1.00  0.00           H  
ATOM   4084  HB2 PHE   247      60.450  43.130  58.450  1.00  0.00           H  
ATOM   4085  CG  PHE   247      60.560  44.330  56.600  1.00  0.00           C  
ATOM   4086  CD1 PHE   247      59.460  44.840  55.900  1.00  0.00           C  
ATOM   4087  HD1 PHE   247      58.570  45.130  56.490  1.00  0.00           H  
ATOM   4088  CE1 PHE   247      59.450  44.800  54.500  1.00  0.00           C  
ATOM   4089  HE1 PHE   247      58.520  44.990  53.980  1.00  0.00           H  
ATOM   4090  CZ  PHE   247      60.570  44.490  53.790  1.00  0.00           C  
ATOM   4091  HZ  PHE   247      60.660  44.480  52.710  1.00  0.00           H  
ATOM   4092  CD2 PHE   247      61.620  43.860  55.910  1.00  0.00           C  
ATOM   4093  HD2 PHE   247      62.490  43.360  56.390  1.00  0.00           H  
ATOM   4094  CE2 PHE   247      61.720  43.980  54.510  1.00  0.00           C  
ATOM   4095  HE2 PHE   247      62.540  43.530  53.970  1.00  0.00           H  
ATOM   4096  C   PHE   247      61.270  46.420  58.790  1.00  0.00           C  
ATOM   4097  O   PHE   247      60.180  46.880  59.140  1.00  0.00           O  
ATOM   4098  N   PRO   248      62.180  47.240  58.240  1.00  0.00           N  
ATOM   4099  CD  PRO   248      63.430  46.830  57.650  1.00  0.00           C  
ATOM   4100  HD1 PRO   248      63.350  46.030  56.880  1.00  0.00           H  
ATOM   4101  HD2 PRO   248      63.900  46.280  58.500  1.00  0.00           H  
ATOM   4102  CA  PRO   248      62.100  48.700  58.400  1.00  0.00           C  
ATOM   4103  HA  PRO   248      61.750  49.010  59.370  1.00  0.00           H  
ATOM   4104  CB  PRO   248      63.640  49.140  58.220  1.00  0.00           C  
ATOM   4105  HB1 PRO   248      64.120  49.060  59.220  1.00  0.00           H  
ATOM   4106  HB2 PRO   248      63.790  50.120  57.720  1.00  0.00           H  
ATOM   4107  CG  PRO   248      64.200  48.060  57.330  1.00  0.00           C  
ATOM   4108  HG1 PRO   248      63.950  48.310  56.310  1.00  0.00           H  
ATOM   4109  HG2 PRO   248      65.240  47.820  57.500  1.00  0.00           H  
ATOM   4110  C   PRO   248      61.180  49.280  57.360  1.00  0.00           C  
ATOM   4111  O   PRO   248      61.700  50.100  56.620  1.00  0.00           O  
ATOM   4112  N   ALA   249      59.980  48.770  57.200  1.00  0.00           N  
ATOM   4113  HN  ALA   249      59.750  47.990  57.950  1.00  0.00           H  
ATOM   4114  CA  ALA   249      59.010  49.190  56.200  1.00  0.00           C  
ATOM   4115  HA  ALA   249      59.370  50.160  55.780  1.00  0.00           H  
ATOM   4116  CB  ALA   249      58.670  48.200  55.020  1.00  0.00           C  
ATOM   4117  HB1 ALA   249      58.100  47.480  55.400  1.00  0.00           H  
ATOM   4118  HB2 ALA   249      59.610  47.770  54.700  1.00  0.00           H  
ATOM   4119  HB3 ALA   249      58.160  48.700  54.170  1.00  0.00           H  
ATOM   4120  C   ALA   249      57.660  49.470  56.840  1.00  0.00           C  
ATOM   4121  O   ALA   249      57.490  48.790  57.840  1.00  0.00           O  
ATOM   4122  N   LEU   250      56.810  50.400  56.330  1.00  0.00           N  
ATOM   4123  HN  LEU   250      57.070  51.060  55.480  1.00  0.00           H  
ATOM   4124  CA  LEU   250      55.400  50.620  56.770  1.00  0.00           C  
ATOM   4125  HA  LEU   250      55.440  51.020  57.810  1.00  0.00           H  
ATOM   4126  CB  LEU   250      54.690  51.610  55.750  1.00  0.00           C  
ATOM   4127  HB1 LEU   250      53.770  51.720  56.100  1.00  0.00           H  
ATOM   4128  HB2 LEU   250      54.750  51.120  54.790  1.00  0.00           H  
ATOM   4129  CG  LEU   250      55.380  52.980  55.730  1.00  0.00           C  
ATOM   4130  HG  LEU   250      56.310  52.910  55.130  1.00  0.00           H  
ATOM   4131  CD1 LEU   250      54.560  53.930  54.750  1.00  0.00           C  
ATOM   4132 HD11 LEU   250      53.530  54.050  55.140  1.00  0.00           H  
ATOM   4133 HD12 LEU   250      54.540  53.530  53.710  1.00  0.00           H  
ATOM   4134 HD13 LEU   250      55.050  54.920  54.740  1.00  0.00           H  
ATOM   4135  CD2 LEU   250      55.750  53.660  57.070  1.00  0.00           C  
ATOM   4136 HD21 LEU   250      56.530  53.170  57.680  1.00  0.00           H  
ATOM   4137 HD22 LEU   250      54.860  53.590  57.740  1.00  0.00           H  
ATOM   4138 HD23 LEU   250      56.030  54.720  56.880  1.00  0.00           H  
ATOM   4139  C   LEU   250      54.580  49.390  56.800  1.00  0.00           C  
ATOM   4140  O   LEU   250      54.900  48.410  56.170  1.00  0.00           O  
ATOM   4141  N   ILE   251      53.460  49.400  57.550  1.00  0.00           N  
ATOM   4142  HN  ILE   251      53.200  50.290  58.160  1.00  0.00           H  
ATOM   4143  CA  ILE   251      52.480  48.300  57.480  1.00  0.00           C  
ATOM   4144  HA  ILE   251      52.660  47.800  56.500  1.00  0.00           H  
ATOM   4145  CB  ILE   251      52.620  47.270  58.550  1.00  0.00           C  
ATOM   4146  HB  ILE   251      53.580  47.080  58.740  1.00  0.00           H  
ATOM   4147  CG2 ILE   251      52.000  47.730  59.890  1.00  0.00           C  
ATOM   4148 HG21 ILE   251      50.890  47.740  59.840  1.00  0.00           H  
ATOM   4149 HG22 ILE   251      52.240  48.760  60.220  1.00  0.00           H  
ATOM   4150 HG23 ILE   251      52.280  47.110  60.760  1.00  0.00           H  
ATOM   4151  CG1 ILE   251      51.840  45.940  58.240  1.00  0.00           C  
ATOM   4152 HG11 ILE   251      50.830  46.320  58.160  1.00  0.00           H  
ATOM   4153 HG12 ILE   251      51.930  45.350  59.170  1.00  0.00           H  
ATOM   4154  CD  ILE   251      52.300  45.180  57.030  1.00  0.00           C  
ATOM   4155  HD1 ILE   251      53.390  45.010  57.110  1.00  0.00           H  
ATOM   4156  HD2 ILE   251      52.100  45.700  56.070  1.00  0.00           H  
ATOM   4157  HD3 ILE   251      51.740  44.220  57.000  1.00  0.00           H  
ATOM   4158  C   ILE   251      51.090  48.930  57.390  1.00  0.00           C  
ATOM   4159  O   ILE   251      50.890  49.980  58.030  1.00  0.00           O  
ATOM   4160  N   TYR   252      50.070  48.320  56.630  1.00  0.00           N  
ATOM   4161  HN  TYR   252      50.270  47.330  56.170  1.00  0.00           H  
ATOM   4162  CA  TYR   252      48.700  48.850  56.450  1.00  0.00           C  
ATOM   4163  HA  TYR   252      48.840  49.850  55.990  1.00  0.00           H  
ATOM   4164  CB  TYR   252      47.970  48.030  55.340  1.00  0.00           C  
ATOM   4165  HB1 TYR   252      47.080  48.440  55.140  1.00  0.00           H  
ATOM   4166  HB2 TYR   252      47.820  46.980  55.530  1.00  0.00           H  
ATOM   4167  CG  TYR   252      48.870  48.140  54.150  1.00  0.00           C  
ATOM   4168  CD1 TYR   252      48.910  49.360  53.370  1.00  0.00           C  
ATOM   4169  HD1 TYR   252      48.300  50.210  53.750  1.00  0.00           H  
ATOM   4170  CE1 TYR   252      49.430  49.400  52.050  1.00  0.00           C  
ATOM   4171  HE1 TYR   252      49.640  50.260  51.430  1.00  0.00           H  
ATOM   4172  CZ  TYR   252      49.930  48.190  51.530  1.00  0.00           C  
ATOM   4173  OH  TYR   252      50.520  48.160  50.180  1.00  0.00           O  
ATOM   4174  HH  TYR   252      50.910  47.160  50.110  1.00  0.00           H  
ATOM   4175  CD2 TYR   252      49.310  46.980  53.530  1.00  0.00           C  
ATOM   4176  HD2 TYR   252      49.300  45.970  54.000  1.00  0.00           H  
ATOM   4177  CE2 TYR   252      49.890  46.980  52.260  1.00  0.00           C  
ATOM   4178  HE2 TYR   252      50.210  46.020  51.890  1.00  0.00           H  
ATOM   4179  C   TYR   252      47.810  48.910  57.680  1.00  0.00           C  
ATOM   4180  O   TYR   252      48.020  48.160  58.650  1.00  0.00           O  
ATOM   4181  N   SER   253      46.960  49.860  57.790  1.00  0.00           N  
ATOM   4182  HN  SER   253      46.880  50.580  56.990  1.00  0.00           H  
ATOM   4183  CA  SER   253      46.280  50.190  58.980  1.00  0.00           C  
ATOM   4184  HA  SER   253      46.960  50.280  59.650  1.00  0.00           H  
ATOM   4185  CB  SER   253      45.640  51.670  58.820  1.00  0.00           C  
ATOM   4186  HB1 SER   253      44.840  51.560  58.240  1.00  0.00           H  
ATOM   4187  HB2 SER   253      46.500  52.190  58.430  1.00  0.00           H  
ATOM   4188  OG  SER   253      45.280  52.230  60.090  1.00  0.00           O  
ATOM   4189  HG1 SER   253      44.280  52.700  59.970  1.00  0.00           H  
ATOM   4190  C   SER   253      45.200  49.240  59.390  1.00  0.00           C  
ATOM   4191  O   SER   253      44.350  48.810  58.590  1.00  0.00           O  
ATOM   4192  N   SER   254      45.350  48.800  60.680  1.00  0.00           N  
ATOM   4193  HN  SER   254      46.080  49.130  61.440  1.00  0.00           H  
ATOM   4194  CA  SER   254      44.490  47.790  61.200  1.00  0.00           C  
ATOM   4195  HA  SER   254      43.620  47.910  60.800  1.00  0.00           H  
ATOM   4196  CB  SER   254      45.070  46.360  60.860  1.00  0.00           C  
ATOM   4197  HB1 SER   254      46.020  46.300  61.170  1.00  0.00           H  
ATOM   4198  HB2 SER   254      45.130  46.200  59.800  1.00  0.00           H  
ATOM   4199  OG  SER   254      44.360  45.260  61.430  1.00  0.00           O  
ATOM   4200  HG1 SER   254      45.060  44.910  62.210  1.00  0.00           H  
ATOM   4201  C   SER   254      44.340  48.170  62.580  1.00  0.00           C  
ATOM   4202  O   SER   254      45.220  48.810  63.180  1.00  0.00           O  
ATOM   4203  N   THR   255      43.240  47.720  63.180  1.00  0.00           N  
ATOM   4204  HN  THR   255      42.690  47.000  62.550  1.00  0.00           H  
ATOM   4205  CA  THR   255      42.980  47.870  64.630  1.00  0.00           C  
ATOM   4206  HA  THR   255      43.130  48.810  64.680  1.00  0.00           H  
ATOM   4207  CB  THR   255      41.490  47.570  64.820  1.00  0.00           C  
ATOM   4208  HB  THR   255      41.350  46.750  64.260  1.00  0.00           H  
ATOM   4209  OG1 THR   255      40.670  48.630  64.460  1.00  0.00           O  
ATOM   4210  HG1 THR   255      41.090  49.500  64.950  1.00  0.00           H  
ATOM   4211  CG2 THR   255      41.020  47.220  66.280  1.00  0.00           C  
ATOM   4212 HG21 THR   255      41.400  46.290  66.750  1.00  0.00           H  
ATOM   4213 HG22 THR   255      40.070  47.070  66.260  1.00  0.00           H  
ATOM   4214 HG23 THR   255      41.240  47.980  67.060  1.00  0.00           H  
ATOM   4215  C   THR   255      43.900  47.230  65.590  1.00  0.00           C  
ATOM   4216  O   THR   255      44.370  47.900  66.520  1.00  0.00           O  
ATOM   4217  NT  THR   255      44.280  45.900  65.410  1.00  0.00           N  
ATOM   4218  HNT THR   255      44.010  45.290  64.510  1.00  0.00           H  
ATOM   4219  CAT THR   255      44.920  45.200  66.460  1.00  0.00           C  
ATOM   4220  HT1 THR   255      44.500  45.420  67.470  1.00  0.00           H  
ATOM   4221  HT2 THR   255      45.890  45.450  66.510  1.00  0.00           H  
ATOM   4222  HT3 THR   255      44.730  44.110  66.390  1.00  0.00           H  
TER    4223      THR   255 
ATOM   4223  CAY GLU   256      42.130  41.700  74.090  1.00  0.00           C  
ATOM   4224  HY1 GLU   256      41.750  41.220  75.020  1.00  0.00           H  
ATOM   4225  HY2 GLU   256      41.340  41.620  73.310  1.00  0.00           H  
ATOM   4226  HY3 GLU   256      42.310  42.780  74.260  1.00  0.00           H  
ATOM   4227  CY  GLU   256      43.470  41.130  73.720  1.00  0.00           C  
ATOM   4228  OY  GLU   256      44.530  41.350  74.290  1.00  0.00           O  
ATOM   4229  N   GLU   256      43.460  40.330  72.700  1.00  0.00           N  
ATOM   4230  HN  GLU   256      42.550  40.390  72.060  1.00  0.00           H  
ATOM   4231  CA  GLU   256      44.600  39.610  72.210  1.00  0.00           C  
ATOM   4232  HA  GLU   256      45.340  39.360  73.000  1.00  0.00           H  
ATOM   4233  CB  GLU   256      44.180  38.290  71.500  1.00  0.00           C  
ATOM   4234  HB1 GLU   256      45.000  37.860  71.120  1.00  0.00           H  
ATOM   4235  HB2 GLU   256      43.490  38.620  70.740  1.00  0.00           H  
ATOM   4236  CG  GLU   256      43.490  37.220  72.450  1.00  0.00           C  
ATOM   4237  HG1 GLU   256      42.470  37.620  72.630  1.00  0.00           H  
ATOM   4238  HG2 GLU   256      43.950  37.060  73.450  1.00  0.00           H  
ATOM   4239  CD  GLU   256      43.350  35.860  71.820  1.00  0.00           C  
ATOM   4240  OE1 GLU   256      42.240  35.380  71.640  1.00  0.00           O  
ATOM   4241  OE2 GLU   256      44.380  35.190  71.510  1.00  0.00           O  
ATOM   4242  C   GLU   256      45.330  40.450  71.160  1.00  0.00           C  
ATOM   4243  O   GLU   256      44.830  41.420  70.570  1.00  0.00           O  
ATOM   4244  N   ARG   257      46.630  40.100  70.870  1.00  0.00           N  
ATOM   4245  HN  ARG   257      47.170  39.340  71.470  1.00  0.00           H  
ATOM   4246  CA  ARG   257      47.530  40.680  69.840  1.00  0.00           C  
ATOM   4247  HA  ARG   257      47.760  41.720  70.170  1.00  0.00           H  
ATOM   4248  CB  ARG   257      48.860  39.860  69.890  1.00  0.00           C  
ATOM   4249  HB1 ARG   257      49.480  40.370  69.290  1.00  0.00           H  
ATOM   4250  HB2 ARG   257      48.900  38.850  69.520  1.00  0.00           H  
ATOM   4251  CG  ARG   257      49.620  39.960  71.280  1.00  0.00           C  
ATOM   4252  HG1 ARG   257      50.410  39.220  71.520  1.00  0.00           H  
ATOM   4253  HG2 ARG   257      48.850  39.840  72.070  1.00  0.00           H  
ATOM   4254  CD  ARG   257      50.190  41.370  71.580  1.00  0.00           C  
ATOM   4255  HD1 ARG   257      50.470  41.540  72.640  1.00  0.00           H  
ATOM   4256  HD2 ARG   257      49.450  42.140  71.280  1.00  0.00           H  
ATOM   4257  NE  ARG   257      51.350  41.610  70.690  1.00  0.00           N  
ATOM   4258  HE  ARG   257      52.230  40.940  70.780  1.00  0.00           H  
ATOM   4259  CZ  ARG   257      51.790  42.800  70.290  1.00  0.00           C  
ATOM   4260  NH1 ARG   257      53.070  42.800  69.850  1.00  0.00           N  
ATOM   4261 HH11 ARG   257      53.760  41.990  70.160  1.00  0.00           H  
ATOM   4262 HH12 ARG   257      53.480  43.650  69.510  1.00  0.00           H  
ATOM   4263  NH2 ARG   257      51.060  43.890  70.210  1.00  0.00           N  
ATOM   4264 HH21 ARG   257      51.480  44.780  70.040  1.00  0.00           H  
ATOM   4265 HH22 ARG   257      50.070  43.790  70.340  1.00  0.00           H  
ATOM   4266  C   ARG   257      47.000  40.670  68.440  1.00  0.00           C  
ATOM   4267  O   ARG   257      46.330  39.770  68.020  1.00  0.00           O  
ATOM   4268  N   GLY   258      47.220  41.720  67.630  1.00  0.00           N  
ATOM   4269  HN  GLY   258      47.930  42.380  67.860  1.00  0.00           H  
ATOM   4270  CA  GLY   258      46.720  41.710  66.270  1.00  0.00           C  
ATOM   4271  HA1 GLY   258      46.880  42.640  65.940  1.00  0.00           H  
ATOM   4272  HA2 GLY   258      45.730  41.600  66.240  1.00  0.00           H  
ATOM   4273  C   GLY   258      47.300  40.640  65.340  1.00  0.00           C  
ATOM   4274  O   GLY   258      48.300  39.960  65.670  1.00  0.00           O  
ATOM   4275  N   VAL   259      46.720  40.550  64.070  1.00  0.00           N  
ATOM   4276  HN  VAL   259      45.760  40.970  63.830  1.00  0.00           H  
ATOM   4277  CA  VAL   259      47.270  39.740  63.030  1.00  0.00           C  
ATOM   4278  HA  VAL   259      48.110  39.150  63.360  1.00  0.00           H  
ATOM   4279  CB  VAL   259      46.220  38.790  62.490  1.00  0.00           C  
ATOM   4280  HB  VAL   259      45.380  39.320  62.370  1.00  0.00           H  
ATOM   4281  CG1 VAL   259      46.440  38.160  61.110  1.00  0.00           C  
ATOM   4282 HG11 VAL   259      47.320  37.540  61.010  1.00  0.00           H  
ATOM   4283 HG12 VAL   259      46.550  38.970  60.360  1.00  0.00           H  
ATOM   4284 HG13 VAL   259      45.640  37.460  60.780  1.00  0.00           H  
ATOM   4285  CG2 VAL   259      46.070  37.720  63.550  1.00  0.00           C  
ATOM   4286 HG21 VAL   259      45.970  38.180  64.550  1.00  0.00           H  
ATOM   4287 HG22 VAL   259      47.050  37.190  63.530  1.00  0.00           H  
ATOM   4288 HG23 VAL   259      45.350  36.900  63.300  1.00  0.00           H  
ATOM   4289  C   VAL   259      47.760  40.580  61.920  1.00  0.00           C  
ATOM   4290  O   VAL   259      47.050  41.500  61.530  1.00  0.00           O  
ATOM   4291  N   LYS   260      48.930  40.290  61.320  1.00  0.00           N  
ATOM   4292  HN  LYS   260      49.500  39.380  61.600  1.00  0.00           H  
ATOM   4293  CA  LYS   260      49.390  41.180  60.230  1.00  0.00           C  
ATOM   4294  HA  LYS   260      48.580  41.710  59.680  1.00  0.00           H  
ATOM   4295  CB  LYS   260      50.310  42.360  60.600  1.00  0.00           C  
ATOM   4296  HB1 LYS   260      49.750  42.830  61.280  1.00  0.00           H  
ATOM   4297  HB2 LYS   260      50.400  42.970  59.710  1.00  0.00           H  
ATOM   4298  CG  LYS   260      51.660  42.060  61.270  1.00  0.00           C  
ATOM   4299  HG1 LYS   260      51.440  41.470  62.190  1.00  0.00           H  
ATOM   4300  HG2 LYS   260      51.960  43.020  61.740  1.00  0.00           H  
ATOM   4301  CD  LYS   260      52.830  41.420  60.500  1.00  0.00           C  
ATOM   4302  HD1 LYS   260      52.480  40.400  60.230  1.00  0.00           H  
ATOM   4303  HD2 LYS   260      53.770  41.270  61.090  1.00  0.00           H  
ATOM   4304  CE  LYS   260      53.420  42.260  59.330  1.00  0.00           C  
ATOM   4305  HE1 LYS   260      53.820  43.150  59.860  1.00  0.00           H  
ATOM   4306  HE2 LYS   260      52.690  42.580  58.560  1.00  0.00           H  
ATOM   4307  NZ  LYS   260      54.520  41.550  58.720  1.00  0.00           N  
ATOM   4308  HZ1 LYS   260      55.310  41.360  59.480  1.00  0.00           H  
ATOM   4309  HZ2 LYS   260      54.960  42.080  57.860  1.00  0.00           H  
ATOM   4310  HZ3 LYS   260      54.130  40.630  58.430  1.00  0.00           H  
ATOM   4311  C   LYS   260      49.970  40.240  59.210  1.00  0.00           C  
ATOM   4312  O   LYS   260      50.270  39.070  59.500  1.00  0.00           O  
ATOM   4313  N   LEU   261      50.140  40.720  57.990  1.00  0.00           N  
ATOM   4314  HN  LEU   261      49.850  41.710  57.840  1.00  0.00           H  
ATOM   4315  CA  LEU   261      50.580  40.000  56.780  1.00  0.00           C  
ATOM   4316  HA  LEU   261      50.940  39.090  57.130  1.00  0.00           H  
ATOM   4317  CB  LEU   261      49.390  39.970  55.720  1.00  0.00           C  
ATOM   4318  HB1 LEU   261      49.170  40.930  55.560  1.00  0.00           H  
ATOM   4319  HB2 LEU   261      48.560  39.700  56.360  1.00  0.00           H  
ATOM   4320  CG  LEU   261      49.550  39.110  54.440  1.00  0.00           C  
ATOM   4321  HG  LEU   261      50.380  39.490  53.810  1.00  0.00           H  
ATOM   4322  CD1 LEU   261      49.960  37.700  54.790  1.00  0.00           C  
ATOM   4323 HD11 LEU   261      49.090  37.230  55.300  1.00  0.00           H  
ATOM   4324 HD12 LEU   261      50.830  37.650  55.470  1.00  0.00           H  
ATOM   4325 HD13 LEU   261      50.140  37.080  53.890  1.00  0.00           H  
ATOM   4326  CD2 LEU   261      48.370  39.050  53.520  1.00  0.00           C  
ATOM   4327 HD21 LEU   261      48.300  40.050  53.030  1.00  0.00           H  
ATOM   4328 HD22 LEU   261      47.410  38.730  53.990  1.00  0.00           H  
ATOM   4329 HD23 LEU   261      48.600  38.320  52.720  1.00  0.00           H  
ATOM   4330  C   LEU   261      51.780  40.740  56.130  1.00  0.00           C  
ATOM   4331  O   LEU   261      52.060  41.940  56.400  1.00  0.00           O  
ATOM   4332  N   GLY   262      52.550  40.070  55.270  1.00  0.00           N  
ATOM   4333  HN  GLY   262      52.420  38.970  55.290  1.00  0.00           H  
ATOM   4334  CA  GLY   262      53.510  40.770  54.470  1.00  0.00           C  
ATOM   4335  HA1 GLY   262      54.190  39.990  54.060  1.00  0.00           H  
ATOM   4336  HA2 GLY   262      54.070  41.370  55.020  1.00  0.00           H  
ATOM   4337  C   GLY   262      53.070  41.630  53.300  1.00  0.00           C  
ATOM   4338  O   GLY   262      51.880  41.850  53.060  1.00  0.00           O  
ATOM   4339  N   LEU   263      54.050  42.190  52.590  1.00  0.00           N  
ATOM   4340  HN  LEU   263      55.060  42.020  52.940  1.00  0.00           H  
ATOM   4341  CA  LEU   263      53.730  43.170  51.560  1.00  0.00           C  
ATOM   4342  HA  LEU   263      52.700  43.480  51.520  1.00  0.00           H  
ATOM   4343  CB  LEU   263      54.770  44.290  51.690  1.00  0.00           C  
ATOM   4344  HB1 LEU   263      54.620  44.900  50.910  1.00  0.00           H  
ATOM   4345  HB2 LEU   263      55.700  43.860  51.370  1.00  0.00           H  
ATOM   4346  CG  LEU   263      54.880  45.070  53.000  1.00  0.00           C  
ATOM   4347  HG  LEU   263      55.330  44.250  53.610  1.00  0.00           H  
ATOM   4348  CD1 LEU   263      55.990  46.190  52.950  1.00  0.00           C  
ATOM   4349 HD11 LEU   263      55.720  47.090  52.350  1.00  0.00           H  
ATOM   4350 HD12 LEU   263      56.990  45.870  52.610  1.00  0.00           H  
ATOM   4351 HD13 LEU   263      56.290  46.530  53.970  1.00  0.00           H  
ATOM   4352  CD2 LEU   263      53.540  45.510  53.550  1.00  0.00           C  
ATOM   4353 HD21 LEU   263      52.890  44.680  53.890  1.00  0.00           H  
ATOM   4354 HD22 LEU   263      53.020  46.210  52.870  1.00  0.00           H  
ATOM   4355 HD23 LEU   263      53.730  46.080  54.490  1.00  0.00           H  
ATOM   4356  C   LEU   263      53.840  42.520  50.110  1.00  0.00           C  
ATOM   4357  O   LEU   263      53.260  42.970  49.140  1.00  0.00           O  
ATOM   4358  N   GLY   264      54.570  41.420  49.940  1.00  0.00           N  
ATOM   4359  HN  GLY   264      55.130  40.890  50.740  1.00  0.00           H  
ATOM   4360  CA  GLY   264      54.740  40.710  48.670  1.00  0.00           C  
ATOM   4361  HA1 GLY   264      55.520  39.930  48.800  1.00  0.00           H  
ATOM   4362  HA2 GLY   264      55.090  41.270  47.920  1.00  0.00           H  
ATOM   4363  C   GLY   264      53.570  39.970  48.160  1.00  0.00           C  
ATOM   4364  O   GLY   264      53.390  39.660  47.030  1.00  0.00           O  
ATOM   4365  N   ASP   265      52.640  39.680  49.100  1.00  0.00           N  
ATOM   4366  HN  ASP   265      53.010  39.730  50.110  1.00  0.00           H  
ATOM   4367  CA  ASP   265      51.420  39.000  48.760  1.00  0.00           C  
ATOM   4368  HA  ASP   265      51.660  38.150  48.140  1.00  0.00           H  
ATOM   4369  CB  ASP   265      50.550  38.650  49.970  1.00  0.00           C  
ATOM   4370  HB1 ASP   265      49.660  38.110  49.690  1.00  0.00           H  
ATOM   4371  HB2 ASP   265      50.220  39.580  50.480  1.00  0.00           H  
ATOM   4372  CG  ASP   265      51.360  37.920  51.060  1.00  0.00           C  
ATOM   4373  OD1 ASP   265      51.590  36.690  51.100  1.00  0.00           O  
ATOM   4374  OD2 ASP   265      51.960  38.810  51.920  1.00  0.00           O  
ATOM   4375  HD2 ASP   265      52.310  38.230  52.750  1.00  0.00           H  
ATOM   4376  C   ASP   265      50.460  39.740  47.920  1.00  0.00           C  
ATOM   4377  O   ASP   265      50.000  39.240  46.870  1.00  0.00           O  
ATOM   4378  N   PHE   266      50.200  41.010  48.240  1.00  0.00           N  
ATOM   4379  HN  PHE   266      50.630  41.350  49.070  1.00  0.00           H  
ATOM   4380  CA  PHE   266      49.290  41.780  47.490  1.00  0.00           C  
ATOM   4381  HA  PHE   266      48.400  41.170  47.400  1.00  0.00           H  
ATOM   4382  CB  PHE   266      48.870  43.060  48.220  1.00  0.00           C  
ATOM   4383  HB1 PHE   266      48.020  43.520  47.680  1.00  0.00           H  
ATOM   4384  HB2 PHE   266      49.810  43.640  48.290  1.00  0.00           H  
ATOM   4385  CG  PHE   266      48.340  42.750  49.590  1.00  0.00           C  
ATOM   4386  CD1 PHE   266      47.480  41.650  49.830  1.00  0.00           C  
ATOM   4387  HD1 PHE   266      47.360  40.810  49.300  1.00  0.00           H  
ATOM   4388  CE1 PHE   266      46.850  41.540  51.110  1.00  0.00           C  
ATOM   4389  HE1 PHE   266      46.150  40.690  51.210  1.00  0.00           H  
ATOM   4390  CZ  PHE   266      47.040  42.600  52.020  1.00  0.00           C  
ATOM   4391  HZ  PHE   266      46.420  42.720  52.890  1.00  0.00           H  
ATOM   4392  CD2 PHE   266      48.740  43.600  50.570  1.00  0.00           C  
ATOM   4393  HD2 PHE   266      49.470  44.380  50.380  1.00  0.00           H  
ATOM   4394  CE2 PHE   266      48.110  43.490  51.800  1.00  0.00           C  
ATOM   4395  HE2 PHE   266      48.440  44.280  52.520  1.00  0.00           H  
ATOM   4396  C   PHE   266      49.800  42.160  46.080  1.00  0.00           C  
ATOM   4397  O   PHE   266      49.040  42.480  45.150  1.00  0.00           O  
ATOM   4398  N   ILE   267      51.150  42.180  45.920  1.00  0.00           N  
ATOM   4399  HN  ILE   267      51.650  42.080  46.870  1.00  0.00           H  
ATOM   4400  CA  ILE   267      51.970  42.160  44.670  1.00  0.00           C  
ATOM   4401  HA  ILE   267      51.620  42.970  44.050  1.00  0.00           H  
ATOM   4402  CB  ILE   267      53.410  42.420  45.090  1.00  0.00           C  
ATOM   4403  HB  ILE   267      53.840  41.730  45.810  1.00  0.00           H  
ATOM   4404  CG2 ILE   267      54.270  42.420  43.770  1.00  0.00           C  
ATOM   4405 HG21 ILE   267      55.180  43.000  43.770  1.00  0.00           H  
ATOM   4406 HG22 ILE   267      53.730  42.900  42.930  1.00  0.00           H  
ATOM   4407 HG23 ILE   267      54.660  41.410  43.500  1.00  0.00           H  
ATOM   4408  CG1 ILE   267      53.530  43.810  45.780  1.00  0.00           C  
ATOM   4409 HG11 ILE   267      52.810  43.790  46.580  1.00  0.00           H  
ATOM   4410 HG12 ILE   267      53.160  44.540  45.210  1.00  0.00           H  
ATOM   4411  CD  ILE   267      54.880  44.150  46.390  1.00  0.00           C  
ATOM   4412  HD1 ILE   267      55.610  44.210  45.550  1.00  0.00           H  
ATOM   4413  HD2 ILE   267      55.190  43.310  47.040  1.00  0.00           H  
ATOM   4414  HD3 ILE   267      54.950  45.110  46.950  1.00  0.00           H  
ATOM   4415  C   ILE   267      51.880  40.890  43.800  1.00  0.00           C  
ATOM   4416  O   ILE   267      51.470  40.960  42.640  1.00  0.00           O  
ATOM   4417  N   PHE   268      52.130  39.700  44.350  1.00  0.00           N  
ATOM   4418  HN  PHE   268      52.650  39.740  45.320  1.00  0.00           H  
ATOM   4419  CA  PHE   268      51.960  38.420  43.710  1.00  0.00           C  
ATOM   4420  HA  PHE   268      52.450  38.620  42.740  1.00  0.00           H  
ATOM   4421  CB  PHE   268      52.660  37.230  44.480  1.00  0.00           C  
ATOM   4422  HB1 PHE   268      52.370  36.220  44.120  1.00  0.00           H  
ATOM   4423  HB2 PHE   268      52.480  37.210  45.580  1.00  0.00           H  
ATOM   4424  CG  PHE   268      54.200  37.140  44.350  1.00  0.00           C  
ATOM   4425  CD1 PHE   268      54.800  37.290  43.090  1.00  0.00           C  
ATOM   4426  HD1 PHE   268      54.200  37.340  42.300  1.00  0.00           H  
ATOM   4427  CE1 PHE   268      56.220  37.120  42.950  1.00  0.00           C  
ATOM   4428  HE1 PHE   268      56.670  37.320  41.960  1.00  0.00           H  
ATOM   4429  CZ  PHE   268      56.990  36.930  44.080  1.00  0.00           C  
ATOM   4430  HZ  PHE   268      58.060  36.840  44.060  1.00  0.00           H  
ATOM   4431  CD2 PHE   268      55.010  37.030  45.440  1.00  0.00           C  
ATOM   4432  HD2 PHE   268      54.620  37.230  46.420  1.00  0.00           H  
ATOM   4433  CE2 PHE   268      56.400  36.910  45.310  1.00  0.00           C  
ATOM   4434  HE2 PHE   268      57.040  36.720  46.200  1.00  0.00           H  
ATOM   4435  C   PHE   268      50.510  38.020  43.260  1.00  0.00           C  
ATOM   4436  O   PHE   268      50.230  37.650  42.090  1.00  0.00           O  
ATOM   4437  N   TYR   269      49.510  38.270  44.190  1.00  0.00           N  
ATOM   4438  HN  TYR   269      49.760  38.430  45.230  1.00  0.00           H  
ATOM   4439  CA  TYR   269      48.050  38.300  43.890  1.00  0.00           C  
ATOM   4440  HA  TYR   269      47.740  37.290  43.670  1.00  0.00           H  
ATOM   4441  CB  TYR   269      47.110  38.700  45.070  1.00  0.00           C  
ATOM   4442  HB1 TYR   269      46.090  38.880  44.780  1.00  0.00           H  
ATOM   4443  HB2 TYR   269      47.320  39.730  45.340  1.00  0.00           H  
ATOM   4444  CG  TYR   269      47.120  37.900  46.310  1.00  0.00           C  
ATOM   4445  CD1 TYR   269      48.170  37.070  46.780  1.00  0.00           C  
ATOM   4446  HD1 TYR   269      49.010  36.920  46.270  1.00  0.00           H  
ATOM   4447  CE1 TYR   269      48.120  36.360  48.030  1.00  0.00           C  
ATOM   4448  HE1 TYR   269      48.950  35.710  48.390  1.00  0.00           H  
ATOM   4449  CZ  TYR   269      46.970  36.540  48.840  1.00  0.00           C  
ATOM   4450  OH  TYR   269      46.730  35.880  49.970  1.00  0.00           O  
ATOM   4451  HH  TYR   269      47.610  35.340  50.300  1.00  0.00           H  
ATOM   4452  CD2 TYR   269      46.030  38.100  47.210  1.00  0.00           C  
ATOM   4453  HD2 TYR   269      45.260  38.820  46.980  1.00  0.00           H  
ATOM   4454  CE2 TYR   269      46.030  37.410  48.440  1.00  0.00           C  
ATOM   4455  HE2 TYR   269      45.250  37.650  49.190  1.00  0.00           H  
ATOM   4456  C   TYR   269      47.650  39.180  42.660  1.00  0.00           C  
ATOM   4457  O   TYR   269      46.900  38.730  41.810  1.00  0.00           O  
ATOM   4458  N   SER   270      48.190  40.450  42.590  1.00  0.00           N  
ATOM   4459  HN  SER   270      48.990  40.860  43.190  1.00  0.00           H  
ATOM   4460  CA  SER   270      47.900  41.370  41.430  1.00  0.00           C  
ATOM   4461  HA  SER   270      46.850  41.450  41.200  1.00  0.00           H  
ATOM   4462  CB  SER   270      48.390  42.780  41.750  1.00  0.00           C  
ATOM   4463  HB1 SER   270      48.330  43.360  40.840  1.00  0.00           H  
ATOM   4464  HB2 SER   270      49.280  42.800  42.100  1.00  0.00           H  
ATOM   4465  OG  SER   270      47.450  43.350  42.740  1.00  0.00           O  
ATOM   4466  HG1 SER   270      47.790  43.060  43.630  1.00  0.00           H  
ATOM   4467  C   SER   270      48.510  40.850  40.100  1.00  0.00           C  
ATOM   4468  O   SER   270      47.880  40.930  39.080  1.00  0.00           O  
ATOM   4469  N   VAL   271      49.750  40.260  40.130  1.00  0.00           N  
ATOM   4470  HN  VAL   271      50.350  40.100  41.020  1.00  0.00           H  
ATOM   4471  CA  VAL   271      50.230  39.610  38.900  1.00  0.00           C  
ATOM   4472  HA  VAL   271      50.290  40.400  38.130  1.00  0.00           H  
ATOM   4473  CB  VAL   271      51.730  39.080  38.970  1.00  0.00           C  
ATOM   4474  HB  VAL   271      51.840  38.220  39.670  1.00  0.00           H  
ATOM   4475  CG1 VAL   271      52.250  38.520  37.550  1.00  0.00           C  
ATOM   4476 HG11 VAL   271      52.290  39.210  36.880  1.00  0.00           H  
ATOM   4477 HG12 VAL   271      51.770  37.750  37.130  1.00  0.00           H  
ATOM   4478 HG13 VAL   271      53.230  38.130  37.740  1.00  0.00           H  
ATOM   4479  CG2 VAL   271      52.570  40.230  39.460  1.00  0.00           C  
ATOM   4480 HG21 VAL   271      52.540  41.160  38.860  1.00  0.00           H  
ATOM   4481 HG22 VAL   271      53.640  39.940  39.570  1.00  0.00           H  
ATOM   4482 HG23 VAL   271      52.270  40.550  40.480  1.00  0.00           H  
ATOM   4483  C   VAL   271      49.270  38.570  38.260  1.00  0.00           C  
ATOM   4484  O   VAL   271      49.110  38.490  37.060  1.00  0.00           O  
ATOM   4485  N   LEU   272      48.600  37.760  39.110  1.00  0.00           N  
ATOM   4486  HN  LEU   272      48.620  38.040  40.190  1.00  0.00           H  
ATOM   4487  CA  LEU   272      47.520  36.910  38.620  1.00  0.00           C  
ATOM   4488  HA  LEU   272      47.920  36.180  37.880  1.00  0.00           H  
ATOM   4489  CB  LEU   272      47.090  36.040  39.830  1.00  0.00           C  
ATOM   4490  HB1 LEU   272      46.430  36.470  40.610  1.00  0.00           H  
ATOM   4491  HB2 LEU   272      48.020  35.800  40.390  1.00  0.00           H  
ATOM   4492  CG  LEU   272      46.520  34.610  39.500  1.00  0.00           C  
ATOM   4493  HG  LEU   272      47.200  34.160  38.920  1.00  0.00           H  
ATOM   4494  CD1 LEU   272      46.380  33.840  40.820  1.00  0.00           C  
ATOM   4495 HD11 LEU   272      46.040  32.830  40.610  1.00  0.00           H  
ATOM   4496 HD12 LEU   272      45.560  34.170  41.490  1.00  0.00           H  
ATOM   4497 HD13 LEU   272      47.350  33.780  41.350  1.00  0.00           H  
ATOM   4498  CD2 LEU   272      45.200  34.660  38.680  1.00  0.00           C  
ATOM   4499 HD21 LEU   272      44.740  33.650  38.580  1.00  0.00           H  
ATOM   4500 HD22 LEU   272      45.360  35.180  37.710  1.00  0.00           H  
ATOM   4501 HD23 LEU   272      44.520  35.280  39.290  1.00  0.00           H  
ATOM   4502  C   LEU   272      46.250  37.670  38.170  1.00  0.00           C  
ATOM   4503  O   LEU   272      45.690  37.340  37.100  1.00  0.00           O  
ATOM   4504  N   VAL   273      45.700  38.730  38.830  1.00  0.00           N  
ATOM   4505  HN  VAL   273      46.330  39.110  39.670  1.00  0.00           H  
ATOM   4506  CA  VAL   273      44.520  39.490  38.410  1.00  0.00           C  
ATOM   4507  HA  VAL   273      43.620  38.890  38.140  1.00  0.00           H  
ATOM   4508  CB  VAL   273      44.040  40.430  39.520  1.00  0.00           C  
ATOM   4509  HB  VAL   273      44.880  41.050  39.880  1.00  0.00           H  
ATOM   4510  CG1 VAL   273      42.790  41.290  39.110  1.00  0.00           C  
ATOM   4511 HG11 VAL   273      43.110  42.090  38.400  1.00  0.00           H  
ATOM   4512 HG12 VAL   273      42.420  41.700  39.940  1.00  0.00           H  
ATOM   4513 HG13 VAL   273      42.070  40.600  38.690  1.00  0.00           H  
ATOM   4514  CG2 VAL   273      43.590  39.480  40.650  1.00  0.00           C  
ATOM   4515 HG21 VAL   273      42.800  38.750  40.360  1.00  0.00           H  
ATOM   4516 HG22 VAL   273      43.160  39.980  41.550  1.00  0.00           H  
ATOM   4517 HG23 VAL   273      44.450  38.860  40.970  1.00  0.00           H  
ATOM   4518  C   VAL   273      44.860  40.280  37.130  1.00  0.00           C  
ATOM   4519  O   VAL   273      44.060  40.430  36.210  1.00  0.00           O  
ATOM   4520  N   GLY   274      46.060  40.820  37.030  1.00  0.00           N  
ATOM   4521  HN  GLY   274      46.790  40.630  37.850  1.00  0.00           H  
ATOM   4522  CA  GLY   274      46.470  41.560  35.840  1.00  0.00           C  
ATOM   4523  HA1 GLY   274      47.470  41.980  36.070  1.00  0.00           H  
ATOM   4524  HA2 GLY   274      45.740  42.370  35.610  1.00  0.00           H  
ATOM   4525  C   GLY   274      46.580  40.770  34.560  1.00  0.00           C  
ATOM   4526  O   GLY   274      46.090  41.200  33.520  1.00  0.00           O  
ATOM   4527  N   LYS   275      47.310  39.650  34.630  1.00  0.00           N  
ATOM   4528  HN  LYS   275      47.940  39.400  35.510  1.00  0.00           H  
ATOM   4529  CA  LYS   275      47.380  38.680  33.590  1.00  0.00           C  
ATOM   4530  HA  LYS   275      47.680  39.210  32.800  1.00  0.00           H  
ATOM   4531  CB  LYS   275      48.510  37.640  33.810  1.00  0.00           C  
ATOM   4532  HB1 LYS   275      48.510  36.860  33.060  1.00  0.00           H  
ATOM   4533  HB2 LYS   275      48.360  37.200  34.790  1.00  0.00           H  
ATOM   4534  CG  LYS   275      49.890  38.310  33.750  1.00  0.00           C  
ATOM   4535  HG1 LYS   275      50.540  37.730  34.240  1.00  0.00           H  
ATOM   4536  HG2 LYS   275      49.990  39.230  34.320  1.00  0.00           H  
ATOM   4537  CD  LYS   275      50.310  38.540  32.260  1.00  0.00           C  
ATOM   4538  HD1 LYS   275      50.130  39.610  32.060  1.00  0.00           H  
ATOM   4539  HD2 LYS   275      49.710  37.980  31.510  1.00  0.00           H  
ATOM   4540  CE  LYS   275      51.790  38.330  32.000  1.00  0.00           C  
ATOM   4541  HE1 LYS   275      52.050  37.260  31.830  1.00  0.00           H  
ATOM   4542  HE2 LYS   275      52.270  38.740  32.910  1.00  0.00           H  
ATOM   4543  NZ  LYS   275      52.100  38.990  30.730  1.00  0.00           N  
ATOM   4544  HZ1 LYS   275      51.890  40.080  30.670  1.00  0.00           H  
ATOM   4545  HZ2 LYS   275      51.630  38.440  29.890  1.00  0.00           H  
ATOM   4546  HZ3 LYS   275      53.190  38.840  30.580  1.00  0.00           H  
ATOM   4547  C   LYS   275      46.080  38.090  33.250  1.00  0.00           C  
ATOM   4548  O   LYS   275      45.730  38.050  32.070  1.00  0.00           O  
ATOM   4549  N   ALA   276      45.200  37.780  34.270  1.00  0.00           N  
ATOM   4550  HN  ALA   276      45.550  37.780  35.320  1.00  0.00           H  
ATOM   4551  CA  ALA   276      43.840  37.290  33.980  1.00  0.00           C  
ATOM   4552  HA  ALA   276      43.910  36.340  33.570  1.00  0.00           H  
ATOM   4553  CB  ALA   276      43.050  36.930  35.230  1.00  0.00           C  
ATOM   4554  HB1 ALA   276      42.130  36.520  34.990  1.00  0.00           H  
ATOM   4555  HB2 ALA   276      42.960  37.780  35.830  1.00  0.00           H  
ATOM   4556  HB3 ALA   276      43.470  36.280  35.860  1.00  0.00           H  
ATOM   4557  C   ALA   276      42.960  38.320  33.240  1.00  0.00           C  
ATOM   4558  O   ALA   276      42.180  38.010  32.310  1.00  0.00           O  
ATOM   4559  N   SER   277      43.090  39.600  33.560  1.00  0.00           N  
ATOM   4560  HN  SER   277      43.690  39.850  34.430  1.00  0.00           H  
ATOM   4561  CA  SER   277      42.500  40.700  32.820  1.00  0.00           C  
ATOM   4562  HA  SER   277      41.420  40.430  32.780  1.00  0.00           H  
ATOM   4563  CB  SER   277      42.680  42.040  33.520  1.00  0.00           C  
ATOM   4564  HB1 SER   277      43.750  42.280  33.330  1.00  0.00           H  
ATOM   4565  HB2 SER   277      42.430  41.860  34.590  1.00  0.00           H  
ATOM   4566  OG  SER   277      41.910  43.120  32.980  1.00  0.00           O  
ATOM   4567  HG1 SER   277      41.030  42.710  32.760  1.00  0.00           H  
ATOM   4568  C   SER   277      42.930  40.800  31.340  1.00  0.00           C  
ATOM   4569  O   SER   277      42.180  41.070  30.400  1.00  0.00           O  
ATOM   4570  N   ALA   278      44.160  40.530  31.070  1.00  0.00           N  
ATOM   4571  HN  ALA   278      44.840  40.360  31.900  1.00  0.00           H  
ATOM   4572  CA  ALA   278      44.730  40.540  29.740  1.00  0.00           C  
ATOM   4573  HA  ALA   278      44.230  41.370  29.200  1.00  0.00           H  
ATOM   4574  CB  ALA   278      46.240  40.850  29.740  1.00  0.00           C  
ATOM   4575  HB1 ALA   278      46.640  41.050  28.720  1.00  0.00           H  
ATOM   4576  HB2 ALA   278      46.750  40.040  29.860  1.00  0.00           H  
ATOM   4577  HB3 ALA   278      46.500  41.570  30.380  1.00  0.00           H  
ATOM   4578  C   ALA   278      44.400  39.320  28.820  1.00  0.00           C  
ATOM   4579  O   ALA   278      44.600  39.460  27.620  1.00  0.00           O  
ATOM   4580  N   THR   279      44.010  38.130  29.300  1.00  0.00           N  
ATOM   4581  HN  THR   279      43.750  37.990  30.340  1.00  0.00           H  
ATOM   4582  CA  THR   279      43.960  36.950  28.410  1.00  0.00           C  
ATOM   4583  HA  THR   279      43.810  37.260  27.350  1.00  0.00           H  
ATOM   4584  CB  THR   279      45.270  36.140  28.430  1.00  0.00           C  
ATOM   4585  HB  THR   279      46.130  36.850  28.480  1.00  0.00           H  
ATOM   4586  OG1 THR   279      45.380  35.270  27.280  1.00  0.00           O  
ATOM   4587  HG1 THR   279      45.130  35.890  26.400  1.00  0.00           H  
ATOM   4588  CG2 THR   279      45.390  35.370  29.770  1.00  0.00           C  
ATOM   4589 HG21 THR   279      46.250  34.930  30.010  1.00  0.00           H  
ATOM   4590 HG22 THR   279      44.680  34.560  29.700  1.00  0.00           H  
ATOM   4591 HG23 THR   279      44.940  35.990  30.580  1.00  0.00           H  
ATOM   4592  C   THR   279      42.710  36.050  28.660  1.00  0.00           C  
ATOM   4593  O   THR   279      42.430  35.080  27.960  1.00  0.00           O  
ATOM   4594  N   ALA   280      41.870  36.390  29.600  1.00  0.00           N  
ATOM   4595  HN  ALA   280      42.030  37.240  30.020  1.00  0.00           H  
ATOM   4596  CA  ALA   280      40.620  35.620  29.910  1.00  0.00           C  
ATOM   4597  HA  ALA   280      40.870  34.550  30.030  1.00  0.00           H  
ATOM   4598  CB  ALA   280      39.930  36.070  31.180  1.00  0.00           C  
ATOM   4599  HB1 ALA   280      40.650  36.040  32.030  1.00  0.00           H  
ATOM   4600  HB2 ALA   280      39.090  35.410  31.480  1.00  0.00           H  
ATOM   4601  HB3 ALA   280      39.480  36.950  31.060  1.00  0.00           H  
ATOM   4602  C   ALA   280      39.600  35.640  28.730  1.00  0.00           C  
ATOM   4603  O   ALA   280      39.350  36.670  28.100  1.00  0.00           O  
ATOM   4604  N   SER   281      39.030  34.410  28.510  1.00  0.00           N  
ATOM   4605  HN  SER   281      39.270  33.570  29.140  1.00  0.00           H  
ATOM   4606  CA  SER   281      37.810  34.230  27.720  1.00  0.00           C  
ATOM   4607  HA  SER   281      38.100  34.600  26.710  1.00  0.00           H  
ATOM   4608  CB  SER   281      37.450  32.710  27.590  1.00  0.00           C  
ATOM   4609  HB1 SER   281      37.230  32.180  28.540  1.00  0.00           H  
ATOM   4610  HB2 SER   281      38.230  32.110  27.070  1.00  0.00           H  
ATOM   4611  OG  SER   281      36.320  32.520  26.710  1.00  0.00           O  
ATOM   4612  HG1 SER   281      36.330  31.540  26.520  1.00  0.00           H  
ATOM   4613  C   SER   281      36.650  35.030  28.120  1.00  0.00           C  
ATOM   4614  O   SER   281      36.040  35.660  27.280  1.00  0.00           O  
ATOM   4615  N   GLY   282      36.290  35.090  29.400  1.00  0.00           N  
ATOM   4616  HN  GLY   282      36.760  34.340  30.020  1.00  0.00           H  
ATOM   4617  CA  GLY   282      35.100  35.730  29.940  1.00  0.00           C  
ATOM   4618  HA1 GLY   282      34.730  35.160  30.820  1.00  0.00           H  
ATOM   4619  HA2 GLY   282      34.270  35.820  29.210  1.00  0.00           H  
ATOM   4620  C   GLY   282      35.300  37.240  30.340  1.00  0.00           C  
ATOM   4621  O   GLY   282      34.430  37.860  30.950  1.00  0.00           O  
ATOM   4622  N   ASP   283      36.530  37.790  30.120  1.00  0.00           N  
ATOM   4623  HN  ASP   283      37.200  37.190  29.760  1.00  0.00           H  
ATOM   4624  CA  ASP   283      36.940  39.080  30.390  1.00  0.00           C  
ATOM   4625  HA  ASP   283      37.920  38.970  30.330  1.00  0.00           H  
ATOM   4626  CB  ASP   283      36.500  40.040  29.270  1.00  0.00           C  
ATOM   4627  HB1 ASP   283      35.420  40.150  29.260  1.00  0.00           H  
ATOM   4628  HB2 ASP   283      36.780  39.590  28.330  1.00  0.00           H  
ATOM   4629  CG  ASP   283      36.970  41.470  29.370  1.00  0.00           C  
ATOM   4630  OD1 ASP   283      36.380  42.320  28.570  1.00  0.00           O  
ATOM   4631  OD2 ASP   283      38.080  41.730  29.910  1.00  0.00           O  
ATOM   4632  C   ASP   283      36.710  39.620  31.730  1.00  0.00           C  
ATOM   4633  O   ASP   283      37.360  39.170  32.640  1.00  0.00           O  
ATOM   4634  N   TRP   284      35.700  40.460  31.920  1.00  0.00           N  
ATOM   4635  HN  TRP   284      35.200  40.830  31.150  1.00  0.00           H  
ATOM   4636  CA  TRP   284      35.280  41.010  33.190  1.00  0.00           C  
ATOM   4637  HA  TRP   284      36.200  41.340  33.640  1.00  0.00           H  
ATOM   4638  CB  TRP   284      34.400  42.280  33.080  1.00  0.00           C  
ATOM   4639  HB1 TRP   284      33.930  42.510  34.060  1.00  0.00           H  
ATOM   4640  HB2 TRP   284      33.560  42.140  32.360  1.00  0.00           H  
ATOM   4641  CG  TRP   284      35.040  43.530  32.670  1.00  0.00           C  
ATOM   4642  CD1 TRP   284      34.980  43.930  31.320  1.00  0.00           C  
ATOM   4643  HD1 TRP   284      34.550  43.480  30.540  1.00  0.00           H  
ATOM   4644  NE1 TRP   284      35.630  45.220  31.320  1.00  0.00           N  
ATOM   4645  HE1 TRP   284      35.960  45.730  30.420  1.00  0.00           H  
ATOM   4646  CE2 TRP   284      36.160  45.520  32.510  1.00  0.00           C  
ATOM   4647  CD2 TRP   284      35.820  44.490  33.420  1.00  0.00           C  
ATOM   4648  CE3 TRP   284      36.170  44.530  34.740  1.00  0.00           C  
ATOM   4649  HE3 TRP   284      35.760  43.740  35.410  1.00  0.00           H  
ATOM   4650  CZ3 TRP   284      36.760  45.740  35.230  1.00  0.00           C  
ATOM   4651  HZ3 TRP   284      36.860  45.760  36.300  1.00  0.00           H  
ATOM   4652  CZ2 TRP   284      36.820  46.610  32.930  1.00  0.00           C  
ATOM   4653  HZ2 TRP   284      37.100  47.430  32.230  1.00  0.00           H  
ATOM   4654  CH2 TRP   284      37.160  46.760  34.340  1.00  0.00           C  
ATOM   4655  HH2 TRP   284      37.680  47.530  34.640  1.00  0.00           H  
ATOM   4656  C   TRP   284      34.640  40.050  34.120  1.00  0.00           C  
ATOM   4657  O   TRP   284      34.860  40.140  35.320  1.00  0.00           O  
ATOM   4658  N   ASN   285      33.990  39.000  33.570  1.00  0.00           N  
ATOM   4659  HN  ASN   285      33.840  39.100  32.500  1.00  0.00           H  
ATOM   4660  CA  ASN   285      33.350  37.910  34.270  1.00  0.00           C  
ATOM   4661  HA  ASN   285      32.720  38.420  34.990  1.00  0.00           H  
ATOM   4662  CB  ASN   285      32.470  36.930  33.450  1.00  0.00           C  
ATOM   4663  HB1 ASN   285      31.990  36.210  34.090  1.00  0.00           H  
ATOM   4664  HB2 ASN   285      33.150  36.420  32.780  1.00  0.00           H  
ATOM   4665  CG  ASN   285      31.390  37.590  32.620  1.00  0.00           C  
ATOM   4666  OD1 ASN   285      31.020  38.770  32.840  1.00  0.00           O  
ATOM   4667  ND2 ASN   285      30.850  36.910  31.580  1.00  0.00           N  
ATOM   4668 HD21 ASN   285      30.090  37.340  31.090  1.00  0.00           H  
ATOM   4669 HD22 ASN   285      31.310  35.990  31.260  1.00  0.00           H  
ATOM   4670  C   ASN   285      34.430  37.150  35.080  1.00  0.00           C  
ATOM   4671  O   ASN   285      34.400  37.060  36.300  1.00  0.00           O  
ATOM   4672  N   THR   286      35.430  36.840  34.330  1.00  0.00           N  
ATOM   4673  HN  THR   286      35.440  36.770  33.220  1.00  0.00           H  
ATOM   4674  CA  THR   286      36.570  36.130  34.830  1.00  0.00           C  
ATOM   4675  HA  THR   286      36.210  35.330  35.510  1.00  0.00           H  
ATOM   4676  CB  THR   286      37.470  35.490  33.730  1.00  0.00           C  
ATOM   4677  HB  THR   286      37.920  36.220  33.200  1.00  0.00           H  
ATOM   4678  OG1 THR   286      36.640  34.870  32.730  1.00  0.00           O  
ATOM   4679  HG1 THR   286      37.070  34.060  32.320  1.00  0.00           H  
ATOM   4680  CG2 THR   286      38.480  34.460  34.290  1.00  0.00           C  
ATOM   4681 HG21 THR   286      39.200  34.790  34.900  1.00  0.00           H  
ATOM   4682 HG22 THR   286      38.920  33.900  33.480  1.00  0.00           H  
ATOM   4683 HG23 THR   286      37.860  33.770  34.880  1.00  0.00           H  
ATOM   4684  C   THR   286      37.420  37.110  35.790  1.00  0.00           C  
ATOM   4685  O   THR   286      38.060  36.710  36.780  1.00  0.00           O  
ATOM   4686  N   THR   287      37.490  38.430  35.500  1.00  0.00           N  
ATOM   4687  HN  THR   287      36.980  38.760  34.750  1.00  0.00           H  
ATOM   4688  CA  THR   287      38.200  39.420  36.340  1.00  0.00           C  
ATOM   4689  HA  THR   287      39.240  39.100  36.570  1.00  0.00           H  
ATOM   4690  CB  THR   287      38.250  40.710  35.690  1.00  0.00           C  
ATOM   4691  HB  THR   287      37.240  41.150  35.490  1.00  0.00           H  
ATOM   4692  OG1 THR   287      38.850  40.560  34.430  1.00  0.00           O  
ATOM   4693  HG1 THR   287      38.270  39.740  33.960  1.00  0.00           H  
ATOM   4694  CG2 THR   287      39.140  41.740  36.410  1.00  0.00           C  
ATOM   4695 HG21 THR   287      40.070  41.400  36.530  1.00  0.00           H  
ATOM   4696 HG22 THR   287      38.660  42.040  37.330  1.00  0.00           H  
ATOM   4697 HG23 THR   287      39.230  42.630  35.750  1.00  0.00           H  
ATOM   4698  C   THR   287      37.600  39.630  37.710  1.00  0.00           C  
ATOM   4699  O   THR   287      38.280  39.690  38.730  1.00  0.00           O  
ATOM   4700  N   ILE   288      36.270  39.870  37.680  1.00  0.00           N  
ATOM   4701  HN  ILE   288      35.790  39.920  36.850  1.00  0.00           H  
ATOM   4702  CA  ILE   288      35.460  39.890  38.880  1.00  0.00           C  
ATOM   4703  HA  ILE   288      36.020  40.550  39.590  1.00  0.00           H  
ATOM   4704  CB  ILE   288      34.040  40.350  38.670  1.00  0.00           C  
ATOM   4705  HB  ILE   288      33.920  40.220  37.570  1.00  0.00           H  
ATOM   4706  CG2 ILE   288      32.900  39.540  39.370  1.00  0.00           C  
ATOM   4707 HG21 ILE   288      31.920  39.850  39.040  1.00  0.00           H  
ATOM   4708 HG22 ILE   288      33.000  39.700  40.460  1.00  0.00           H  
ATOM   4709 HG23 ILE   288      32.980  38.430  39.310  1.00  0.00           H  
ATOM   4710  CG1 ILE   288      34.060  41.930  39.050  1.00  0.00           C  
ATOM   4711 HG11 ILE   288      34.780  42.340  38.310  1.00  0.00           H  
ATOM   4712 HG12 ILE   288      34.520  41.940  39.940  1.00  0.00           H  
ATOM   4713  CD  ILE   288      32.690  42.560  39.110  1.00  0.00           C  
ATOM   4714  HD1 ILE   288      32.770  43.640  39.320  1.00  0.00           H  
ATOM   4715  HD2 ILE   288      32.090  42.050  39.890  1.00  0.00           H  
ATOM   4716  HD3 ILE   288      32.090  42.510  38.180  1.00  0.00           H  
ATOM   4717  C   ILE   288      35.560  38.560  39.700  1.00  0.00           C  
ATOM   4718  O   ILE   288      35.710  38.550  40.890  1.00  0.00           O  
ATOM   4719  N   ALA   289      35.440  37.340  39.080  1.00  0.00           N  
ATOM   4720  HN  ALA   289      35.300  37.240  37.980  1.00  0.00           H  
ATOM   4721  CA  ALA   289      35.640  36.110  39.800  1.00  0.00           C  
ATOM   4722  HA  ALA   289      34.930  36.110  40.650  1.00  0.00           H  
ATOM   4723  CB  ALA   289      35.490  34.990  38.830  1.00  0.00           C  
ATOM   4724  HB1 ALA   289      35.540  33.980  39.300  1.00  0.00           H  
ATOM   4725  HB2 ALA   289      36.170  35.160  37.970  1.00  0.00           H  
ATOM   4726  HB3 ALA   289      34.580  35.010  38.420  1.00  0.00           H  
ATOM   4727  C   ALA   289      37.040  35.950  40.430  1.00  0.00           C  
ATOM   4728  O   ALA   289      37.120  35.520  41.620  1.00  0.00           O  
ATOM   4729  N   CYS   290      38.070  36.340  39.710  1.00  0.00           N  
ATOM   4730  HN  CYS   290      37.910  36.690  38.700  1.00  0.00           H  
ATOM   4731  CA  CYS   290      39.390  36.400  40.270  1.00  0.00           C  
ATOM   4732  HA  CYS   290      39.610  35.410  40.730  1.00  0.00           H  
ATOM   4733  CB  CYS   290      40.590  36.800  39.210  1.00  0.00           C  
ATOM   4734  HB1 CYS   290      41.540  37.170  39.650  1.00  0.00           H  
ATOM   4735  HB2 CYS   290      40.220  37.620  38.560  1.00  0.00           H  
ATOM   4736  SG  CYS   290      40.990  35.350  38.140  1.00  0.00           S  
ATOM   4737  HG1 CYS   290      41.280  35.890  37.360  1.00  0.00           H  
ATOM   4738  C   CYS   290      39.640  37.300  41.470  1.00  0.00           C  
ATOM   4739  O   CYS   290      40.140  36.800  42.500  1.00  0.00           O  
ATOM   4740  N   PHE   291      39.130  38.560  41.420  1.00  0.00           N  
ATOM   4741  HN  PHE   291      38.860  38.930  40.440  1.00  0.00           H  
ATOM   4742  CA  PHE   291      38.890  39.330  42.640  1.00  0.00           C  
ATOM   4743  HA  PHE   291      39.900  39.650  42.990  1.00  0.00           H  
ATOM   4744  CB  PHE   291      38.200  40.660  42.200  1.00  0.00           C  
ATOM   4745  HB1 PHE   291      37.210  40.440  41.760  1.00  0.00           H  
ATOM   4746  HB2 PHE   291      38.860  41.320  41.260  1.00  0.00           H  
ATOM   4747  CG  PHE   291      37.910  41.660  43.390  1.00  0.00           C  
ATOM   4748  CD1 PHE   291      36.630  41.730  43.940  1.00  0.00           C  
ATOM   4749  HD1 PHE   291      35.960  41.160  43.470  1.00  0.00           H  
ATOM   4750  CE1 PHE   291      36.380  42.610  44.930  1.00  0.00           C  
ATOM   4751  HE1 PHE   291      35.390  42.660  45.430  1.00  0.00           H  
ATOM   4752  CZ  PHE   291      37.330  43.470  45.500  1.00  0.00           C  
ATOM   4753  HZ  PHE   291      36.930  44.180  46.200  1.00  0.00           H  
ATOM   4754  CD2 PHE   291      38.990  42.510  43.930  1.00  0.00           C  
ATOM   4755  HD2 PHE   291      40.010  42.510  43.580  1.00  0.00           H  
ATOM   4756  CE2 PHE   291      38.560  43.450  44.930  1.00  0.00           C  
ATOM   4757  HE2 PHE   291      39.330  44.100  45.400  1.00  0.00           H  
ATOM   4758  C   PHE   291      38.150  38.590  43.720  1.00  0.00           C  
ATOM   4759  O   PHE   291      38.790  38.470  44.770  1.00  0.00           O  
ATOM   4760  N   VAL   292      36.930  38.070  43.490  1.00  0.00           N  
ATOM   4761  HN  VAL   292      36.540  38.080  42.490  1.00  0.00           H  
ATOM   4762  CA  VAL   292      36.130  37.370  44.540  1.00  0.00           C  
ATOM   4763  HA  VAL   292      35.960  38.080  45.340  1.00  0.00           H  
ATOM   4764  CB  VAL   292      34.770  36.930  44.040  1.00  0.00           C  
ATOM   4765  HB  VAL   292      34.880  36.400  43.110  1.00  0.00           H  
ATOM   4766  CG1 VAL   292      34.020  36.000  45.100  1.00  0.00           C  
ATOM   4767 HG11 VAL   292      34.590  35.090  45.160  1.00  0.00           H  
ATOM   4768 HG12 VAL   292      33.060  35.810  44.900  1.00  0.00           H  
ATOM   4769 HG13 VAL   292      33.930  36.540  46.040  1.00  0.00           H  
ATOM   4770  CG2 VAL   292      33.850  38.170  43.830  1.00  0.00           C  
ATOM   4771 HG21 VAL   292      33.780  38.830  44.720  1.00  0.00           H  
ATOM   4772 HG22 VAL   292      32.840  37.760  43.580  1.00  0.00           H  
ATOM   4773 HG23 VAL   292      34.220  38.750  42.950  1.00  0.00           H  
ATOM   4774  C   VAL   292      36.820  36.110  45.220  1.00  0.00           C  
ATOM   4775  O   VAL   292      37.080  35.970  46.440  1.00  0.00           O  
ATOM   4776  N   ALA   293      37.230  35.130  44.350  1.00  0.00           N  
ATOM   4777  HN  ALA   293      37.070  35.190  43.260  1.00  0.00           H  
ATOM   4778  CA  ALA   293      37.850  33.950  44.990  1.00  0.00           C  
ATOM   4779  HA  ALA   293      37.130  33.480  45.690  1.00  0.00           H  
ATOM   4780  CB  ALA   293      37.960  32.990  43.800  1.00  0.00           C  
ATOM   4781  HB1 ALA   293      38.480  33.600  43.020  1.00  0.00           H  
ATOM   4782  HB2 ALA   293      36.950  32.780  43.410  1.00  0.00           H  
ATOM   4783  HB3 ALA   293      38.500  32.180  44.020  1.00  0.00           H  
ATOM   4784  C   ALA   293      39.210  34.280  45.710  1.00  0.00           C  
ATOM   4785  O   ALA   293      39.500  33.690  46.740  1.00  0.00           O  
ATOM   4786  N   ILE   294      40.090  35.200  45.210  1.00  0.00           N  
ATOM   4787  HN  ILE   294      39.800  35.810  44.360  1.00  0.00           H  
ATOM   4788  CA  ILE   294      41.350  35.540  45.820  1.00  0.00           C  
ATOM   4789  HA  ILE   294      42.040  34.690  45.980  1.00  0.00           H  
ATOM   4790  CB  ILE   294      42.250  36.440  44.960  1.00  0.00           C  
ATOM   4791  HB  ILE   294      41.660  37.070  44.260  1.00  0.00           H  
ATOM   4792  CG2 ILE   294      43.260  37.210  45.730  1.00  0.00           C  
ATOM   4793 HG21 ILE   294      43.900  37.740  45.030  1.00  0.00           H  
ATOM   4794 HG22 ILE   294      43.930  36.530  46.300  1.00  0.00           H  
ATOM   4795 HG23 ILE   294      42.900  38.050  46.370  1.00  0.00           H  
ATOM   4796  CG1 ILE   294      43.030  35.530  44.130  1.00  0.00           C  
ATOM   4797 HG11 ILE   294      42.490  34.580  43.910  1.00  0.00           H  
ATOM   4798 HG12 ILE   294      43.840  35.280  44.650  1.00  0.00           H  
ATOM   4799  CD  ILE   294      43.400  36.050  42.770  1.00  0.00           C  
ATOM   4800  HD1 ILE   294      43.960  37.000  42.950  1.00  0.00           H  
ATOM   4801  HD2 ILE   294      42.530  36.170  42.090  1.00  0.00           H  
ATOM   4802  HD3 ILE   294      44.060  35.390  42.170  1.00  0.00           H  
ATOM   4803  C   ILE   294      41.080  36.170  47.180  1.00  0.00           C  
ATOM   4804  O   ILE   294      41.700  35.780  48.180  1.00  0.00           O  
ATOM   4805  N   LEU   295      40.120  37.030  47.340  1.00  0.00           N  
ATOM   4806  HN  LEU   295      39.630  37.410  46.420  1.00  0.00           H  
ATOM   4807  CA  LEU   295      39.770  37.690  48.620  1.00  0.00           C  
ATOM   4808  HA  LEU   295      40.670  38.110  49.130  1.00  0.00           H  
ATOM   4809  CB  LEU   295      38.910  38.980  48.300  1.00  0.00           C  
ATOM   4810  HB1 LEU   295      38.110  38.900  49.070  1.00  0.00           H  
ATOM   4811  HB2 LEU   295      38.370  38.660  47.380  1.00  0.00           H  
ATOM   4812  CG  LEU   295      39.550  40.380  48.360  1.00  0.00           C  
ATOM   4813  HG  LEU   295      39.950  40.410  49.270  1.00  0.00           H  
ATOM   4814  CD1 LEU   295      40.610  40.580  47.220  1.00  0.00           C  
ATOM   4815 HD11 LEU   295      40.970  41.600  47.150  1.00  0.00           H  
ATOM   4816 HD12 LEU   295      40.120  40.400  46.240  1.00  0.00           H  
ATOM   4817 HD13 LEU   295      41.460  39.880  47.380  1.00  0.00           H  
ATOM   4818  CD2 LEU   295      38.430  41.420  48.220  1.00  0.00           C  
ATOM   4819 HD21 LEU   295      38.920  42.390  48.470  1.00  0.00           H  
ATOM   4820 HD22 LEU   295      37.630  41.250  48.970  1.00  0.00           H  
ATOM   4821 HD23 LEU   295      37.950  41.510  47.220  1.00  0.00           H  
ATOM   4822  C   LEU   295      39.140  36.680  49.620  1.00  0.00           C  
ATOM   4823  O   LEU   295      39.470  36.710  50.810  1.00  0.00           O  
ATOM   4824  N   ILE   296      38.380  35.690  49.150  1.00  0.00           N  
ATOM   4825  HN  ILE   296      37.950  35.760  48.120  1.00  0.00           H  
ATOM   4826  CA  ILE   296      37.990  34.510  49.910  1.00  0.00           C  
ATOM   4827  HA  ILE   296      37.550  34.940  50.840  1.00  0.00           H  
ATOM   4828  CB  ILE   296      36.790  33.860  49.200  1.00  0.00           C  
ATOM   4829  HB  ILE   296      37.220  33.820  48.180  1.00  0.00           H  
ATOM   4830  CG2 ILE   296      36.630  32.410  49.670  1.00  0.00           C  
ATOM   4831 HG21 ILE   296      37.470  31.780  49.400  1.00  0.00           H  
ATOM   4832 HG22 ILE   296      35.720  31.830  49.400  1.00  0.00           H  
ATOM   4833 HG23 ILE   296      36.500  32.390  50.770  1.00  0.00           H  
ATOM   4834  CG1 ILE   296      35.480  34.710  49.200  1.00  0.00           C  
ATOM   4835 HG11 ILE   296      34.680  34.060  48.790  1.00  0.00           H  
ATOM   4836 HG12 ILE   296      35.670  35.450  48.570  1.00  0.00           H  
ATOM   4837  CD  ILE   296      35.030  35.370  50.520  1.00  0.00           C  
ATOM   4838  HD1 ILE   296      33.930  35.520  50.470  1.00  0.00           H  
ATOM   4839  HD2 ILE   296      35.580  36.310  50.760  1.00  0.00           H  
ATOM   4840  HD3 ILE   296      35.290  34.690  51.360  1.00  0.00           H  
ATOM   4841  C   ILE   296      39.130  33.670  50.400  1.00  0.00           C  
ATOM   4842  O   ILE   296      39.200  33.260  51.560  1.00  0.00           O  
ATOM   4843  N   GLY   297      40.110  33.410  49.500  1.00  0.00           N  
ATOM   4844  HN  GLY   297      40.030  33.750  48.450  1.00  0.00           H  
ATOM   4845  CA  GLY   297      41.270  32.700  49.790  1.00  0.00           C  
ATOM   4846  HA1 GLY   297      41.960  32.660  48.920  1.00  0.00           H  
ATOM   4847  HA2 GLY   297      40.920  31.700  50.140  1.00  0.00           H  
ATOM   4848  C   GLY   297      42.120  33.310  50.950  1.00  0.00           C  
ATOM   4849  O   GLY   297      42.610  32.770  51.920  1.00  0.00           O  
ATOM   4850  N   LEU   298      42.200  34.650  50.830  1.00  0.00           N  
ATOM   4851  HN  LEU   298      41.680  35.100  49.950  1.00  0.00           H  
ATOM   4852  CA  LEU   298      42.750  35.430  51.900  1.00  0.00           C  
ATOM   4853  HA  LEU   298      43.680  35.110  52.020  1.00  0.00           H  
ATOM   4854  CB  LEU   298      42.780  36.840  51.390  1.00  0.00           C  
ATOM   4855  HB1 LEU   298      41.790  37.250  51.230  1.00  0.00           H  
ATOM   4856  HB2 LEU   298      43.180  36.780  50.390  1.00  0.00           H  
ATOM   4857  CG  LEU   298      43.550  37.950  52.290  1.00  0.00           C  
ATOM   4858  HG  LEU   298      42.980  38.120  53.090  1.00  0.00           H  
ATOM   4859  CD1 LEU   298      44.990  37.500  52.750  1.00  0.00           C  
ATOM   4860 HD11 LEU   298      45.590  36.930  52.060  1.00  0.00           H  
ATOM   4861 HD12 LEU   298      44.890  36.900  53.680  1.00  0.00           H  
ATOM   4862 HD13 LEU   298      45.610  38.370  53.050  1.00  0.00           H  
ATOM   4863  CD2 LEU   298      43.490  39.250  51.480  1.00  0.00           C  
ATOM   4864 HD21 LEU   298      43.870  40.170  51.970  1.00  0.00           H  
ATOM   4865 HD22 LEU   298      42.470  39.460  51.110  1.00  0.00           H  
ATOM   4866 HD23 LEU   298      44.130  39.020  50.600  1.00  0.00           H  
ATOM   4867  C   LEU   298      42.020  35.400  53.220  1.00  0.00           C  
ATOM   4868  O   LEU   298      42.660  35.270  54.300  1.00  0.00           O  
ATOM   4869  N   CYS   299      40.700  35.560  53.270  1.00  0.00           N  
ATOM   4870  HN  CYS   299      40.160  35.970  52.390  1.00  0.00           H  
ATOM   4871  CA  CYS   299      39.780  35.390  54.430  1.00  0.00           C  
ATOM   4872  HA  CYS   299      40.130  36.030  55.270  1.00  0.00           H  
ATOM   4873  CB  CYS   299      38.390  35.740  53.860  1.00  0.00           C  
ATOM   4874  HB1 CYS   299      38.160  35.000  53.070  1.00  0.00           H  
ATOM   4875  HB2 CYS   299      38.530  36.770  53.470  1.00  0.00           H  
ATOM   4876  SG  CYS   299      37.040  35.690  55.060  1.00  0.00           S  
ATOM   4877  HG1 CYS   299      37.450  36.160  55.830  1.00  0.00           H  
ATOM   4878  C   CYS   299      39.870  33.990  54.940  1.00  0.00           C  
ATOM   4879  O   CYS   299      40.000  33.850  56.140  1.00  0.00           O  
ATOM   4880  N   LEU   300      39.970  32.970  54.100  1.00  0.00           N  
ATOM   4881  HN  LEU   300      39.810  33.140  53.040  1.00  0.00           H  
ATOM   4882  CA  LEU   300      40.070  31.640  54.570  1.00  0.00           C  
ATOM   4883  HA  LEU   300      39.400  31.620  55.450  1.00  0.00           H  
ATOM   4884  CB  LEU   300      39.610  30.590  53.500  1.00  0.00           C  
ATOM   4885  HB1 LEU   300      40.150  30.620  52.530  1.00  0.00           H  
ATOM   4886  HB2 LEU   300      38.320  30.820  53.260  1.00  0.00           H  
ATOM   4887  CG  LEU   300      39.490  29.150  53.990  1.00  0.00           C  
ATOM   4888  HG  LEU   300      40.330  29.060  54.510  1.00  0.00           H  
ATOM   4889  CD1 LEU   300      38.150  28.860  54.720  1.00  0.00           C  
ATOM   4890 HD11 LEU   300      38.210  27.930  55.250  1.00  0.00           H  
ATOM   4891 HD12 LEU   300      37.240  29.000  54.090  1.00  0.00           H  
ATOM   4892 HD13 LEU   300      37.990  29.710  55.430  1.00  0.00           H  
ATOM   4893  CD2 LEU   300      39.420  28.230  52.700  1.00  0.00           C  
ATOM   4894 HD21 LEU   300      39.140  27.170  52.880  1.00  0.00           H  
ATOM   4895 HD22 LEU   300      40.430  28.280  52.230  1.00  0.00           H  
ATOM   4896 HD23 LEU   300      38.640  28.640  52.030  1.00  0.00           H  
ATOM   4897  C   LEU   300      41.520  31.400  55.180  1.00  0.00           C  
ATOM   4898  O   LEU   300      41.740  30.810  56.270  1.00  0.00           O  
ATOM   4899  N   THR   301      42.580  32.010  54.630  1.00  0.00           N  
ATOM   4900  HN  THR   301      42.400  32.450  53.630  1.00  0.00           H  
ATOM   4901  CA  THR   301      43.920  32.120  55.270  1.00  0.00           C  
ATOM   4902  HA  THR   301      44.230  31.070  55.450  1.00  0.00           H  
ATOM   4903  CB  THR   301      45.010  32.810  54.480  1.00  0.00           C  
ATOM   4904  HB  THR   301      44.910  33.920  54.440  1.00  0.00           H  
ATOM   4905  OG1 THR   301      44.950  32.310  53.190  1.00  0.00           O  
ATOM   4906  HG1 THR   301      44.070  32.830  52.730  1.00  0.00           H  
ATOM   4907  CG2 THR   301      46.440  32.340  54.910  1.00  0.00           C  
ATOM   4908 HG21 THR   301      46.500  32.400  55.900  1.00  0.00           H  
ATOM   4909 HG22 THR   301      47.140  33.000  54.410  1.00  0.00           H  
ATOM   4910 HG23 THR   301      46.480  31.290  54.540  1.00  0.00           H  
ATOM   4911  C   THR   301      43.900  32.740  56.630  1.00  0.00           C  
ATOM   4912  O   THR   301      44.470  32.140  57.560  1.00  0.00           O  
ATOM   4913  N   LEU   302      43.170  33.900  56.910  1.00  0.00           N  
ATOM   4914  HN  LEU   302      42.670  34.320  56.200  1.00  0.00           H  
ATOM   4915  CA  LEU   302      43.090  34.570  58.160  1.00  0.00           C  
ATOM   4916  HA  LEU   302      44.130  34.710  58.530  1.00  0.00           H  
ATOM   4917  CB  LEU   302      42.500  35.970  58.010  1.00  0.00           C  
ATOM   4918  HB1 LEU   302      41.400  35.930  57.880  1.00  0.00           H  
ATOM   4919  HB2 LEU   302      43.080  36.360  57.150  1.00  0.00           H  
ATOM   4920  CG  LEU   302      42.820  36.850  59.270  1.00  0.00           C  
ATOM   4921  HG  LEU   302      43.680  36.520  59.650  1.00  0.00           H  
ATOM   4922  CD1 LEU   302      43.130  38.290  58.870  1.00  0.00           C  
ATOM   4923 HD11 LEU   302      43.760  38.320  58.000  1.00  0.00           H  
ATOM   4924 HD12 LEU   302      43.680  38.730  59.730  1.00  0.00           H  
ATOM   4925 HD13 LEU   302      42.200  38.900  58.780  1.00  0.00           H  
ATOM   4926  CD2 LEU   302      41.850  36.770  60.450  1.00  0.00           C  
ATOM   4927 HD21 LEU   302      42.080  35.850  61.020  1.00  0.00           H  
ATOM   4928 HD22 LEU   302      40.780  36.940  60.180  1.00  0.00           H  
ATOM   4929 HD23 LEU   302      42.030  37.560  61.200  1.00  0.00           H  
ATOM   4930  C   LEU   302      42.260  33.690  59.130  1.00  0.00           C  
ATOM   4931  O   LEU   302      42.670  33.480  60.260  1.00  0.00           O  
ATOM   4932  N   LEU   303      41.120  33.110  58.580  1.00  0.00           N  
ATOM   4933  HN  LEU   303      40.710  33.440  57.600  1.00  0.00           H  
ATOM   4934  CA  LEU   303      40.310  32.080  59.260  1.00  0.00           C  
ATOM   4935  HA  LEU   303      39.890  32.690  60.090  1.00  0.00           H  
ATOM   4936  CB  LEU   303      39.210  31.610  58.380  1.00  0.00           C
[truncated: 6,605,227 more chars]
