# Supplementary material for: Selective Protonation of Catalytic Dyad for γ-Secretase-Mediated Hydrolysis Revealed by Multiscale Simulations
Source: J Phys Chem B. 2024 Nov 7;128(46):11345–58. doi: 10.1021/acs.jpcb.4c04085 (PMC11586911; doi:10.1021/acs.jpcb.4c04085)
Supplement: Supplementary file 2 — jp4c04085_si_002.zip [file jp4c04085_si_002.zip › Figure 8 D385-protonated/TS.pdb]

CRYST1   93.342   93.342   89.565  90.00  90.00  90.00               1
ATOM      1  CAY SER     1      19.710  57.710  15.820  1.00  0.00           C  
ATOM      2  HY1 SER     1      18.840  57.920  15.160  1.00  0.00           H  
ATOM      3  HY2 SER     1      19.620  56.700  16.280  1.00  0.00           H  
ATOM      4  HY3 SER     1      20.570  57.750  15.110  1.00  0.00           H  
ATOM      5  CY  SER     1      19.650  58.750  16.780  1.00  0.00           C  
ATOM      6  OY  SER     1      20.480  59.550  16.880  1.00  0.00           O  
ATOM      7  N   SER     1      18.560  58.840  17.540  1.00  0.00           N  
ATOM      8  HN  SER     1      17.880  58.140  17.310  1.00  0.00           H  
ATOM      9  CA  SER     1      18.380  59.830  18.600  1.00  0.00           C  
ATOM     10  HA  SER     1      18.460  60.780  18.090  1.00  0.00           H  
ATOM     11  CB  SER     1      16.940  59.760  19.230  1.00  0.00           C  
ATOM     12  HB1 SER     1      16.690  58.800  19.750  1.00  0.00           H  
ATOM     13  HB2 SER     1      16.210  59.870  18.400  1.00  0.00           H  
ATOM     14  OG  SER     1      16.730  60.880  20.080  1.00  0.00           O  
ATOM     15  HG1 SER     1      17.130  61.660  19.700  1.00  0.00           H  
ATOM     16  C   SER     1      19.420  59.840  19.750  1.00  0.00           C  
ATOM     17  O   SER     1      19.440  58.940  20.620  1.00  0.00           O  
ATOM     18  N   LYS     2      20.170  60.930  19.810  1.00  0.00           N  
ATOM     19  HN  LYS     2      20.360  61.520  19.030  1.00  0.00           H  
ATOM     20  CA  LYS     2      21.040  61.300  20.910  1.00  0.00           C  
ATOM     21  HA  LYS     2      21.490  60.390  21.280  1.00  0.00           H  
ATOM     22  CB  LYS     2      22.100  62.270  20.430  1.00  0.00           C  
ATOM     23  HB1 LYS     2      22.780  62.500  21.270  1.00  0.00           H  
ATOM     24  HB2 LYS     2      21.610  63.220  20.120  1.00  0.00           H  
ATOM     25  CG  LYS     2      22.990  61.720  19.250  1.00  0.00           C  
ATOM     26  HG1 LYS     2      23.640  62.560  18.950  1.00  0.00           H  
ATOM     27  HG2 LYS     2      22.320  61.420  18.420  1.00  0.00           H  
ATOM     28  CD  LYS     2      23.860  60.480  19.540  1.00  0.00           C  
ATOM     29  HD1 LYS     2      23.960  60.250  20.630  1.00  0.00           H  
ATOM     30  HD2 LYS     2      24.880  60.640  19.140  1.00  0.00           H  
ATOM     31  CE  LYS     2      23.420  59.310  18.590  1.00  0.00           C  
ATOM     32  HE1 LYS     2      23.750  59.630  17.580  1.00  0.00           H  
ATOM     33  HE2 LYS     2      22.330  59.100  18.640  1.00  0.00           H  
ATOM     34  NZ  LYS     2      24.130  58.120  19.040  1.00  0.00           N  
ATOM     35  HZ1 LYS     2      23.590  57.670  19.810  1.00  0.00           H  
ATOM     36  HZ2 LYS     2      25.120  58.350  19.300  1.00  0.00           H  
ATOM     37  HZ3 LYS     2      24.180  57.360  18.330  1.00  0.00           H  
ATOM     38  C   LYS     2      20.180  61.790  22.070  1.00  0.00           C  
ATOM     39  O   LYS     2      20.530  61.650  23.220  1.00  0.00           O  
ATOM     40  N   GLU     3      19.020  62.360  21.810  1.00  0.00           N  
ATOM     41  HN  GLU     3      18.710  62.490  20.870  1.00  0.00           H  
ATOM     42  CA  GLU     3      17.970  62.850  22.790  1.00  0.00           C  
ATOM     43  HA  GLU     3      18.560  63.500  23.420  1.00  0.00           H  
ATOM     44  CB  GLU     3      16.860  63.630  22.030  1.00  0.00           C  
ATOM     45  HB1 GLU     3      16.180  64.070  22.790  1.00  0.00           H  
ATOM     46  HB2 GLU     3      16.260  62.880  21.470  1.00  0.00           H  
ATOM     47  CG  GLU     3      17.270  64.780  21.090  1.00  0.00           C  
ATOM     48  HG1 GLU     3      18.110  65.350  21.540  1.00  0.00           H  
ATOM     49  HG2 GLU     3      16.470  65.530  20.930  1.00  0.00           H  
ATOM     50  CD  GLU     3      17.710  64.480  19.710  1.00  0.00           C  
ATOM     51  OE1 GLU     3      17.980  65.400  18.890  1.00  0.00           O  
ATOM     52  OE2 GLU     3      17.920  63.270  19.380  1.00  0.00           O  
ATOM     53  C   GLU     3      17.410  61.710  23.640  1.00  0.00           C  
ATOM     54  O   GLU     3      17.310  61.750  24.930  1.00  0.00           O  
ATOM     55  N   LEU     4      17.000  60.650  22.980  1.00  0.00           N  
ATOM     56  HN  LEU     4      17.040  60.600  21.990  1.00  0.00           H  
ATOM     57  CA  LEU     4      16.640  59.420  23.570  1.00  0.00           C  
ATOM     58  HA  LEU     4      15.690  59.630  24.040  1.00  0.00           H  
ATOM     59  CB  LEU     4      16.450  58.430  22.430  1.00  0.00           C  
ATOM     60  HB1 LEU     4      17.420  58.400  21.890  1.00  0.00           H  
ATOM     61  HB2 LEU     4      15.760  58.830  21.650  1.00  0.00           H  
ATOM     62  CG  LEU     4      16.030  56.970  22.650  1.00  0.00           C  
ATOM     63  HG  LEU     4      16.790  56.440  23.280  1.00  0.00           H  
ATOM     64  CD1 LEU     4      14.630  56.830  23.180  1.00  0.00           C  
ATOM     65 HD11 LEU     4      13.880  57.160  22.420  1.00  0.00           H  
ATOM     66 HD12 LEU     4      14.520  57.550  24.010  1.00  0.00           H  
ATOM     67 HD13 LEU     4      14.320  55.890  23.680  1.00  0.00           H  
ATOM     68  CD2 LEU     4      16.120  56.100  21.330  1.00  0.00           C  
ATOM     69 HD21 LEU     4      17.180  55.770  21.220  1.00  0.00           H  
ATOM     70 HD22 LEU     4      15.780  56.730  20.480  1.00  0.00           H  
ATOM     71 HD23 LEU     4      15.560  55.150  21.380  1.00  0.00           H  
ATOM     72  C   LEU     4      17.750  58.800  24.570  1.00  0.00           C  
ATOM     73  O   LEU     4      17.420  58.260  25.560  1.00  0.00           O  
ATOM     74  N   GLU     5      19.030  58.930  24.250  1.00  0.00           N  
ATOM     75  HN  GLU     5      19.260  59.300  23.360  1.00  0.00           H  
ATOM     76  CA  GLU     5      20.170  58.680  25.120  1.00  0.00           C  
ATOM     77  HA  GLU     5      19.980  57.710  25.550  1.00  0.00           H  
ATOM     78  CB  GLU     5      21.550  58.620  24.360  1.00  0.00           C  
ATOM     79  HB1 GLU     5      22.350  58.430  25.100  1.00  0.00           H  
ATOM     80  HB2 GLU     5      21.710  59.630  23.910  1.00  0.00           H  
ATOM     81  CG  GLU     5      21.490  57.540  23.290  1.00  0.00           C  
ATOM     82  HG1 GLU     5      20.620  57.860  22.690  1.00  0.00           H  
ATOM     83  HG2 GLU     5      21.370  56.550  23.770  1.00  0.00           H  
ATOM     84  CD  GLU     5      22.740  57.620  22.410  1.00  0.00           C  
ATOM     85  OE1 GLU     5      22.660  57.310  21.230  1.00  0.00           O  
ATOM     86  OE2 GLU     5      23.850  58.020  22.870  1.00  0.00           O  
ATOM     87  C   GLU     5      20.250  59.690  26.320  1.00  0.00           C  
ATOM     88  O   GLU     5      20.400  59.170  27.400  1.00  0.00           O  
ATOM     89  N   LEU     6      19.980  60.970  26.130  1.00  0.00           N  
ATOM     90  HN  LEU     6      19.850  61.230  25.170  1.00  0.00           H  
ATOM     91  CA  LEU     6      19.940  62.010  27.190  1.00  0.00           C  
ATOM     92  HA  LEU     6      20.760  61.770  27.840  1.00  0.00           H  
ATOM     93  CB  LEU     6      20.060  63.430  26.560  1.00  0.00           C  
ATOM     94  HB1 LEU     6      19.930  64.160  27.390  1.00  0.00           H  
ATOM     95  HB2 LEU     6      19.250  63.480  25.810  1.00  0.00           H  
ATOM     96  CG  LEU     6      21.400  63.650  25.820  1.00  0.00           C  
ATOM     97  HG  LEU     6      21.650  62.750  25.220  1.00  0.00           H  
ATOM     98  CD1 LEU     6      21.410  64.770  24.710  1.00  0.00           C  
ATOM     99 HD11 LEU     6      22.320  64.840  24.080  1.00  0.00           H  
ATOM    100 HD12 LEU     6      21.370  65.770  25.190  1.00  0.00           H  
ATOM    101 HD13 LEU     6      20.630  64.410  24.000  1.00  0.00           H  
ATOM    102  CD2 LEU     6      22.600  63.880  26.850  1.00  0.00           C  
ATOM    103 HD21 LEU     6      22.490  64.870  27.330  1.00  0.00           H  
ATOM    104 HD22 LEU     6      23.540  64.020  26.270  1.00  0.00           H  
ATOM    105 HD23 LEU     6      22.790  63.110  27.630  1.00  0.00           H  
ATOM    106  C   LEU     6      18.700  61.750  28.090  1.00  0.00           C  
ATOM    107  O   LEU     6      18.810  62.030  29.290  1.00  0.00           O  
ATOM    108  N   ILE     7      17.600  61.230  27.490  1.00  0.00           N  
ATOM    109  HN  ILE     7      17.570  61.180  26.490  1.00  0.00           H  
ATOM    110  CA  ILE     7      16.410  60.740  28.190  1.00  0.00           C  
ATOM    111  HA  ILE     7      16.070  61.550  28.820  1.00  0.00           H  
ATOM    112  CB  ILE     7      15.250  60.410  27.290  1.00  0.00           C  
ATOM    113  HB  ILE     7      15.560  59.920  26.340  1.00  0.00           H  
ATOM    114  CG2 ILE     7      14.240  59.500  27.980  1.00  0.00           C  
ATOM    115 HG21 ILE     7      14.650  58.470  28.070  1.00  0.00           H  
ATOM    116 HG22 ILE     7      13.300  59.350  27.410  1.00  0.00           H  
ATOM    117 HG23 ILE     7      13.920  59.910  28.960  1.00  0.00           H  
ATOM    118  CG1 ILE     7      14.550  61.760  26.860  1.00  0.00           C  
ATOM    119 HG11 ILE     7      15.320  62.450  26.440  1.00  0.00           H  
ATOM    120 HG12 ILE     7      13.990  62.240  27.680  1.00  0.00           H  
ATOM    121  CD  ILE     7      13.680  61.510  25.590  1.00  0.00           C  
ATOM    122  HD1 ILE     7      13.120  62.430  25.320  1.00  0.00           H  
ATOM    123  HD2 ILE     7      12.850  60.790  25.780  1.00  0.00           H  
ATOM    124  HD3 ILE     7      14.240  61.040  24.750  1.00  0.00           H  
ATOM    125  C   ILE     7      16.740  59.590  29.100  1.00  0.00           C  
ATOM    126  O   ILE     7      16.500  59.570  30.310  1.00  0.00           O  
ATOM    127  N   THR     8      17.410  58.560  28.520  1.00  0.00           N  
ATOM    128  HN  THR     8      17.520  58.570  27.530  1.00  0.00           H  
ATOM    129  CA  THR     8      17.790  57.210  29.150  1.00  0.00           C  
ATOM    130  HA  THR     8      16.880  56.800  29.570  1.00  0.00           H  
ATOM    131  CB  THR     8      18.360  56.310  28.120  1.00  0.00           C  
ATOM    132  HB  THR     8      19.110  56.890  27.540  1.00  0.00           H  
ATOM    133  OG1 THR     8      17.300  55.980  27.200  1.00  0.00           O  
ATOM    134  HG1 THR     8      17.270  56.690  26.560  1.00  0.00           H  
ATOM    135  CG2 THR     8      18.980  54.960  28.660  1.00  0.00           C  
ATOM    136 HG21 THR     8      19.020  54.160  27.890  1.00  0.00           H  
ATOM    137 HG22 THR     8      18.470  54.620  29.580  1.00  0.00           H  
ATOM    138 HG23 THR     8      20.000  55.150  29.070  1.00  0.00           H  
ATOM    139  C   THR     8      18.720  57.390  30.270  1.00  0.00           C  
ATOM    140  O   THR     8      18.580  56.840  31.370  1.00  0.00           O  
ATOM    141  N   LEU     9      19.790  58.210  30.150  1.00  0.00           N  
ATOM    142  HN  LEU     9      20.160  58.550  29.290  1.00  0.00           H  
ATOM    143  CA  LEU     9      20.500  58.660  31.390  1.00  0.00           C  
ATOM    144  HA  LEU     9      21.000  57.790  31.810  1.00  0.00           H  
ATOM    145  CB  LEU     9      21.710  59.600  31.010  1.00  0.00           C  
ATOM    146  HB1 LEU     9      21.390  60.500  30.430  1.00  0.00           H  
ATOM    147  HB2 LEU     9      22.320  59.080  30.240  1.00  0.00           H  
ATOM    148  CG  LEU     9      22.580  60.040  32.200  1.00  0.00           C  
ATOM    149  HG  LEU     9      21.900  60.600  32.870  1.00  0.00           H  
ATOM    150  CD1 LEU     9      23.260  58.800  32.800  1.00  0.00           C  
ATOM    151 HD11 LEU     9      24.080  58.280  32.260  1.00  0.00           H  
ATOM    152 HD12 LEU     9      22.590  57.950  33.070  1.00  0.00           H  
ATOM    153 HD13 LEU     9      23.880  59.090  33.670  1.00  0.00           H  
ATOM    154  CD2 LEU     9      23.650  61.030  31.720  1.00  0.00           C  
ATOM    155 HD21 LEU     9      23.050  61.920  31.460  1.00  0.00           H  
ATOM    156 HD22 LEU     9      24.150  60.540  30.860  1.00  0.00           H  
ATOM    157 HD23 LEU     9      24.370  61.240  32.550  1.00  0.00           H  
ATOM    158  C   LEU     9      19.710  59.340  32.490  1.00  0.00           C  
ATOM    159  O   LEU     9      19.820  58.870  33.600  1.00  0.00           O  
ATOM    160  N   THR    10      18.820  60.310  32.060  1.00  0.00           N  
ATOM    161  HN  THR    10      18.840  60.620  31.120  1.00  0.00           H  
ATOM    162  CA  THR    10      17.870  61.060  32.880  1.00  0.00           C  
ATOM    163  HA  THR    10      18.460  61.570  33.630  1.00  0.00           H  
ATOM    164  CB  THR    10      17.180  62.200  32.080  1.00  0.00           C  
ATOM    165  HB  THR    10      16.580  61.730  31.280  1.00  0.00           H  
ATOM    166  OG1 THR    10      18.120  63.140  31.710  1.00  0.00           O  
ATOM    167  HG1 THR    10      18.460  62.930  30.840  1.00  0.00           H  
ATOM    168  CG2 THR    10      16.240  63.080  32.950  1.00  0.00           C  
ATOM    169 HG21 THR    10      15.810  63.870  32.280  1.00  0.00           H  
ATOM    170 HG22 THR    10      16.700  63.520  33.860  1.00  0.00           H  
ATOM    171 HG23 THR    10      15.360  62.500  33.290  1.00  0.00           H  
ATOM    172  C   THR    10      16.870  60.300  33.690  1.00  0.00           C  
ATOM    173  O   THR    10      16.640  60.610  34.880  1.00  0.00           O  
ATOM    174  N   VAL    11      16.260  59.320  33.050  1.00  0.00           N  
ATOM    175  HN  VAL    11      16.210  59.350  32.050  1.00  0.00           H  
ATOM    176  CA  VAL    11      15.360  58.300  33.550  1.00  0.00           C  
ATOM    177  HA  VAL    11      14.620  58.890  34.060  1.00  0.00           H  
ATOM    178  CB  VAL    11      14.720  57.480  32.460  1.00  0.00           C  
ATOM    179  HB  VAL    11      15.570  57.240  31.780  1.00  0.00           H  
ATOM    180  CG1 VAL    11      14.050  56.280  33.080  1.00  0.00           C  
ATOM    181 HG11 VAL    11      13.560  55.610  32.330  1.00  0.00           H  
ATOM    182 HG12 VAL    11      13.240  56.590  33.780  1.00  0.00           H  
ATOM    183 HG13 VAL    11      14.660  55.570  33.680  1.00  0.00           H  
ATOM    184  CG2 VAL    11      13.670  58.370  31.750  1.00  0.00           C  
ATOM    185 HG21 VAL    11      13.540  57.950  30.730  1.00  0.00           H  
ATOM    186 HG22 VAL    11      13.960  59.440  31.730  1.00  0.00           H  
ATOM    187 HG23 VAL    11      12.660  58.180  32.180  1.00  0.00           H  
ATOM    188  C   VAL    11      16.100  57.430  34.570  1.00  0.00           C  
ATOM    189  O   VAL    11      15.670  57.320  35.710  1.00  0.00           O  
ATOM    190  N   GLY    12      17.290  56.900  34.310  1.00  0.00           N  
ATOM    191  HN  GLY    12      17.650  56.900  33.380  1.00  0.00           H  
ATOM    192  CA  GLY    12      18.100  56.180  35.320  1.00  0.00           C  
ATOM    193  HA1 GLY    12      19.010  55.810  34.870  1.00  0.00           H  
ATOM    194  HA2 GLY    12      17.480  55.370  35.690  1.00  0.00           H  
ATOM    195  C   GLY    12      18.630  56.910  36.540  1.00  0.00           C  
ATOM    196  O   GLY    12      18.470  56.480  37.660  1.00  0.00           O  
ATOM    197  N   PHE    13      19.180  58.120  36.380  1.00  0.00           N  
ATOM    198  HN  PHE    13      19.420  58.430  35.460  1.00  0.00           H  
ATOM    199  CA  PHE    13      19.660  58.950  37.520  1.00  0.00           C  
ATOM    200  HA  PHE    13      20.180  58.240  38.140  1.00  0.00           H  
ATOM    201  CB  PHE    13      20.390  60.260  37.100  1.00  0.00           C  
ATOM    202  HB1 PHE    13      19.750  61.020  36.610  1.00  0.00           H  
ATOM    203  HB2 PHE    13      21.070  59.940  36.280  1.00  0.00           H  
ATOM    204  CG  PHE    13      21.250  60.950  38.200  1.00  0.00           C  
ATOM    205  CD1 PHE    13      21.360  62.320  38.220  1.00  0.00           C  
ATOM    206  HD1 PHE    13      20.820  62.990  37.570  1.00  0.00           H  
ATOM    207  CE1 PHE    13      22.150  62.980  39.200  1.00  0.00           C  
ATOM    208  HE1 PHE    13      22.160  64.060  39.250  1.00  0.00           H  
ATOM    209  CZ  PHE    13      22.860  62.170  40.160  1.00  0.00           C  
ATOM    210  HZ  PHE    13      23.490  62.680  40.880  1.00  0.00           H  
ATOM    211  CD2 PHE    13      21.890  60.190  39.230  1.00  0.00           C  
ATOM    212  HD2 PHE    13      21.740  59.120  39.130  1.00  0.00           H  
ATOM    213  CE2 PHE    13      22.800  60.710  40.170  1.00  0.00           C  
ATOM    214  HE2 PHE    13      23.290  60.080  40.900  1.00  0.00           H  
ATOM    215  C   PHE    13      18.550  59.290  38.420  1.00  0.00           C  
ATOM    216  O   PHE    13      18.650  59.110  39.650  1.00  0.00           O  
ATOM    217  N   GLY    14      17.400  59.650  37.790  1.00  0.00           N  
ATOM    218  HN  GLY    14      17.430  59.530  36.800  1.00  0.00           H  
ATOM    219  CA  GLY    14      16.170  59.970  38.560  1.00  0.00           C  
ATOM    220  HA1 GLY    14      15.390  60.370  37.930  1.00  0.00           H  
ATOM    221  HA2 GLY    14      16.410  60.720  39.300  1.00  0.00           H  
ATOM    222  C   GLY    14      15.630  58.780  39.350  1.00  0.00           C  
ATOM    223  O   GLY    14      15.290  58.940  40.520  1.00  0.00           O  
ATOM    224  N   ILE    15      15.620  57.520  38.770  1.00  0.00           N  
ATOM    225  HN  ILE    15      15.720  57.430  37.780  1.00  0.00           H  
ATOM    226  CA  ILE    15      15.110  56.380  39.460  1.00  0.00           C  
ATOM    227  HA  ILE    15      14.130  56.570  39.880  1.00  0.00           H  
ATOM    228  CB  ILE    15      14.990  55.120  38.560  1.00  0.00           C  
ATOM    229  HB  ILE    15      15.650  55.310  37.680  1.00  0.00           H  
ATOM    230  CG2 ILE    15      15.510  53.770  39.070  1.00  0.00           C  
ATOM    231 HG21 ILE    15      15.110  52.940  38.440  1.00  0.00           H  
ATOM    232 HG22 ILE    15      15.070  53.540  40.060  1.00  0.00           H  
ATOM    233 HG23 ILE    15      16.620  53.840  39.130  1.00  0.00           H  
ATOM    234  CG1 ILE    15      13.470  55.060  37.950  1.00  0.00           C  
ATOM    235 HG11 ILE    15      13.370  56.040  37.430  1.00  0.00           H  
ATOM    236 HG12 ILE    15      12.730  55.050  38.780  1.00  0.00           H  
ATOM    237  CD  ILE    15      13.130  54.070  36.890  1.00  0.00           C  
ATOM    238  HD1 ILE    15      13.320  53.030  37.210  1.00  0.00           H  
ATOM    239  HD2 ILE    15      13.710  54.030  35.940  1.00  0.00           H  
ATOM    240  HD3 ILE    15      12.090  54.190  36.500  1.00  0.00           H  
ATOM    241  C   ILE    15      16.070  56.100  40.570  1.00  0.00           C  
ATOM    242  O   ILE    15      15.650  55.800  41.640  1.00  0.00           O  
ATOM    243  N   LEU    16      17.400  56.130  40.380  1.00  0.00           N  
ATOM    244  HN  LEU    16      17.820  56.350  39.500  1.00  0.00           H  
ATOM    245  CA  LEU    16      18.320  55.860  41.480  1.00  0.00           C  
ATOM    246  HA  LEU    16      18.110  54.880  41.870  1.00  0.00           H  
ATOM    247  CB  LEU    16      19.810  55.960  40.880  1.00  0.00           C  
ATOM    248  HB1 LEU    16      20.050  57.030  40.710  1.00  0.00           H  
ATOM    249  HB2 LEU    16      19.730  55.460  39.900  1.00  0.00           H  
ATOM    250  CG  LEU    16      21.010  55.310  41.580  1.00  0.00           C  
ATOM    251  HG  LEU    16      21.200  54.320  41.110  1.00  0.00           H  
ATOM    252  CD1 LEU    16      22.270  56.110  41.230  1.00  0.00           C  
ATOM    253 HD11 LEU    16      23.140  55.480  41.520  1.00  0.00           H  
ATOM    254 HD12 LEU    16      22.430  57.010  41.860  1.00  0.00           H  
ATOM    255 HD13 LEU    16      22.380  56.370  40.160  1.00  0.00           H  
ATOM    256  CD2 LEU    16      20.810  55.060  43.040  1.00  0.00           C  
ATOM    257 HD21 LEU    16      19.960  54.360  43.200  1.00  0.00           H  
ATOM    258 HD22 LEU    16      20.630  56.020  43.580  1.00  0.00           H  
ATOM    259 HD23 LEU    16      21.690  54.530  43.470  1.00  0.00           H  
ATOM    260  C   LEU    16      18.040  56.850  42.650  1.00  0.00           C  
ATOM    261  O   LEU    16      17.930  56.440  43.840  1.00  0.00           O  
ATOM    262  N   ILE    17      17.940  58.190  42.410  1.00  0.00           N  
ATOM    263  HN  ILE    17      17.970  58.580  41.490  1.00  0.00           H  
ATOM    264  CA  ILE    17      17.770  59.210  43.400  1.00  0.00           C  
ATOM    265  HA  ILE    17      18.490  59.090  44.200  1.00  0.00           H  
ATOM    266  CB  ILE    17      17.990  60.670  42.800  1.00  0.00           C  
ATOM    267  HB  ILE    17      17.300  60.830  41.940  1.00  0.00           H  
ATOM    268  CG2 ILE    17      17.640  61.650  43.910  1.00  0.00           C  
ATOM    269 HG21 ILE    17      17.810  62.660  43.480  1.00  0.00           H  
ATOM    270 HG22 ILE    17      18.290  61.590  44.810  1.00  0.00           H  
ATOM    271 HG23 ILE    17      16.630  61.600  44.380  1.00  0.00           H  
ATOM    272  CG1 ILE    17      19.420  60.780  42.320  1.00  0.00           C  
ATOM    273 HG11 ILE    17      19.750  61.840  42.240  1.00  0.00           H  
ATOM    274 HG12 ILE    17      19.420  60.500  41.240  1.00  0.00           H  
ATOM    275  CD  ILE    17      20.520  60.010  43.050  1.00  0.00           C  
ATOM    276  HD1 ILE    17      20.490  60.270  44.130  1.00  0.00           H  
ATOM    277  HD2 ILE    17      21.530  60.290  42.690  1.00  0.00           H  
ATOM    278  HD3 ILE    17      20.330  58.920  42.960  1.00  0.00           H  
ATOM    279  C   ILE    17      16.450  59.100  44.200  1.00  0.00           C  
ATOM    280  O   ILE    17      16.350  59.240  45.410  1.00  0.00           O  
ATOM    281  N   PHE    18      15.370  58.740  43.460  1.00  0.00           N  
ATOM    282  HN  PHE    18      15.530  58.800  42.480  1.00  0.00           H  
ATOM    283  CA  PHE    18      14.050  58.370  43.960  1.00  0.00           C  
ATOM    284  HA  PHE    18      13.620  59.200  44.500  1.00  0.00           H  
ATOM    285  CB  PHE    18      13.160  58.120  42.740  1.00  0.00           C  
ATOM    286  HB1 PHE    18      13.600  57.450  41.970  1.00  0.00           H  
ATOM    287  HB2 PHE    18      13.160  59.120  42.270  1.00  0.00           H  
ATOM    288  CG  PHE    18      11.740  57.610  42.910  1.00  0.00           C  
ATOM    289  CD1 PHE    18      11.340  56.260  42.740  1.00  0.00           C  
ATOM    290  HD1 PHE    18      12.120  55.600  42.410  1.00  0.00           H  
ATOM    291  CE1 PHE    18      10.000  55.890  42.950  1.00  0.00           C  
ATOM    292  HE1 PHE    18       9.720  54.880  42.720  1.00  0.00           H  
ATOM    293  CZ  PHE    18       8.970  56.810  43.230  1.00  0.00           C  
ATOM    294  HZ  PHE    18       7.930  56.560  43.160  1.00  0.00           H  
ATOM    295  CD2 PHE    18      10.760  58.580  43.240  1.00  0.00           C  
ATOM    296  HD2 PHE    18      11.080  59.610  43.290  1.00  0.00           H  
ATOM    297  CE2 PHE    18       9.410  58.150  43.450  1.00  0.00           C  
ATOM    298  HE2 PHE    18       8.740  58.970  43.660  1.00  0.00           H  
ATOM    299  C   PHE    18      14.000  57.190  44.870  1.00  0.00           C  
ATOM    300  O   PHE    18      13.260  57.150  45.850  1.00  0.00           O  
ATOM    301  N   SER    19      14.860  56.190  44.530  1.00  0.00           N  
ATOM    302  HN  SER    19      15.510  56.260  43.780  1.00  0.00           H  
ATOM    303  CA  SER    19      15.070  55.020  45.290  1.00  0.00           C  
ATOM    304  HA  SER    19      14.130  54.530  45.480  1.00  0.00           H  
ATOM    305  CB  SER    19      15.910  53.920  44.490  1.00  0.00           C  
ATOM    306  HB1 SER    19      15.950  53.050  45.190  1.00  0.00           H  
ATOM    307  HB2 SER    19      16.980  54.170  44.360  1.00  0.00           H  
ATOM    308  OG  SER    19      15.420  53.720  43.140  1.00  0.00           O  
ATOM    309  HG1 SER    19      15.450  54.560  42.680  1.00  0.00           H  
ATOM    310  C   SER    19      15.700  55.250  46.590  1.00  0.00           C  
ATOM    311  O   SER    19      15.310  54.710  47.640  1.00  0.00           O  
ATOM    312  N   LEU    20      16.710  56.130  46.630  1.00  0.00           N  
ATOM    313  HN  LEU    20      16.860  56.670  45.810  1.00  0.00           H  
ATOM    314  CA  LEU    20      17.320  56.530  47.860  1.00  0.00           C  
ATOM    315  HA  LEU    20      17.830  55.680  48.290  1.00  0.00           H  
ATOM    316  CB  LEU    20      18.520  57.460  47.640  1.00  0.00           C  
ATOM    317  HB1 LEU    20      18.900  57.920  48.570  1.00  0.00           H  
ATOM    318  HB2 LEU    20      18.230  58.260  46.920  1.00  0.00           H  
ATOM    319  CG  LEU    20      19.780  56.770  47.060  1.00  0.00           C  
ATOM    320  HG  LEU    20      19.460  55.920  46.410  1.00  0.00           H  
ATOM    321  CD1 LEU    20      20.550  57.640  46.040  1.00  0.00           C  
ATOM    322 HD11 LEU    20      20.790  58.680  46.340  1.00  0.00           H  
ATOM    323 HD12 LEU    20      19.950  57.850  45.120  1.00  0.00           H  
ATOM    324 HD13 LEU    20      21.520  57.220  45.690  1.00  0.00           H  
ATOM    325  CD2 LEU    20      20.650  56.330  48.260  1.00  0.00           C  
ATOM    326 HD21 LEU    20      21.010  57.150  48.910  1.00  0.00           H  
ATOM    327 HD22 LEU    20      21.550  55.740  47.970  1.00  0.00           H  
ATOM    328 HD23 LEU    20      20.080  55.630  48.910  1.00  0.00           H  
ATOM    329  C   LEU    20      16.280  57.080  48.850  1.00  0.00           C  
ATOM    330  O   LEU    20      16.040  56.520  49.920  1.00  0.00           O  
ATOM    331  N   ILE    21      15.540  58.160  48.430  1.00  0.00           N  
ATOM    332  HN  ILE    21      15.690  58.510  47.510  1.00  0.00           H  
ATOM    333  CA  ILE    21      14.460  58.780  49.210  1.00  0.00           C  
ATOM    334  HA  ILE    21      14.940  59.150  50.110  1.00  0.00           H  
ATOM    335  CB  ILE    21      13.910  60.020  48.500  1.00  0.00           C  
ATOM    336  HB  ILE    21      13.490  59.630  47.540  1.00  0.00           H  
ATOM    337  CG2 ILE    21      12.720  60.600  49.230  1.00  0.00           C  
ATOM    338 HG21 ILE    21      13.000  60.880  50.260  1.00  0.00           H  
ATOM    339 HG22 ILE    21      11.830  59.920  49.210  1.00  0.00           H  
ATOM    340 HG23 ILE    21      12.280  61.510  48.770  1.00  0.00           H  
ATOM    341  CG1 ILE    21      14.950  61.140  48.070  1.00  0.00           C  
ATOM    342 HG11 ILE    21      14.350  61.920  47.550  1.00  0.00           H  
ATOM    343 HG12 ILE    21      15.660  60.720  47.320  1.00  0.00           H  
ATOM    344  CD  ILE    21      15.670  61.960  49.140  1.00  0.00           C  
ATOM    345  HD1 ILE    21      16.460  62.620  48.730  1.00  0.00           H  
ATOM    346  HD2 ILE    21      16.020  61.220  49.890  1.00  0.00           H  
ATOM    347  HD3 ILE    21      14.940  62.680  49.560  1.00  0.00           H  
ATOM    348  C   ILE    21      13.350  57.750  49.650  1.00  0.00           C  
ATOM    349  O   ILE    21      13.040  57.690  50.820  1.00  0.00           O  
ATOM    350  N   VAL    22      12.610  56.980  48.750  1.00  0.00           N  
ATOM    351  HN  VAL    22      12.770  57.160  47.780  1.00  0.00           H  
ATOM    352  CA  VAL    22      11.560  56.100  49.090  1.00  0.00           C  
ATOM    353  HA  VAL    22      10.780  56.630  49.620  1.00  0.00           H  
ATOM    354  CB  VAL    22      10.960  55.450  47.820  1.00  0.00           C  
ATOM    355  HB  VAL    22      11.570  54.750  47.210  1.00  0.00           H  
ATOM    356  CG1 VAL    22       9.770  54.530  48.300  1.00  0.00           C  
ATOM    357 HG11 VAL    22       9.060  55.100  48.940  1.00  0.00           H  
ATOM    358 HG12 VAL    22      10.150  53.620  48.810  1.00  0.00           H  
ATOM    359 HG13 VAL    22       9.220  54.330  47.370  1.00  0.00           H  
ATOM    360  CG2 VAL    22      10.330  56.550  46.940  1.00  0.00           C  
ATOM    361 HG21 VAL    22       9.770  56.140  46.080  1.00  0.00           H  
ATOM    362 HG22 VAL    22      11.080  57.250  46.520  1.00  0.00           H  
ATOM    363 HG23 VAL    22       9.570  57.100  47.550  1.00  0.00           H  
ATOM    364  C   VAL    22      12.020  55.000  50.030  1.00  0.00           C  
ATOM    365  O   VAL    22      11.460  54.800  51.120  1.00  0.00           O  
ATOM    366  N   THR    23      13.210  54.370  49.700  1.00  0.00           N  
ATOM    367  HN  THR    23      13.630  54.640  48.840  1.00  0.00           H  
ATOM    368  CA  THR    23      13.810  53.310  50.540  1.00  0.00           C  
ATOM    369  HA  THR    23      13.140  52.480  50.700  1.00  0.00           H  
ATOM    370  CB  THR    23      14.990  52.690  49.870  1.00  0.00           C  
ATOM    371  HB  THR    23      15.810  53.440  49.890  1.00  0.00           H  
ATOM    372  OG1 THR    23      14.870  52.290  48.480  1.00  0.00           O  
ATOM    373  HG1 THR    23      14.810  53.110  47.990  1.00  0.00           H  
ATOM    374  CG2 THR    23      15.450  51.450  50.630  1.00  0.00           C  
ATOM    375 HG21 THR    23      16.450  51.180  50.220  1.00  0.00           H  
ATOM    376 HG22 THR    23      14.740  50.590  50.630  1.00  0.00           H  
ATOM    377 HG23 THR    23      15.650  51.670  51.700  1.00  0.00           H  
ATOM    378  C   THR    23      14.200  53.860  51.910  1.00  0.00           C  
ATOM    379  O   THR    23      13.940  53.210  52.930  1.00  0.00           O  
ATOM    380  N   TYR    24      14.710  55.050  52.000  1.00  0.00           N  
ATOM    381  HN  TYR    24      14.850  55.650  51.220  1.00  0.00           H  
ATOM    382  CA  TYR    24      15.050  55.610  53.310  1.00  0.00           C  
ATOM    383  HA  TYR    24      15.520  54.810  53.870  1.00  0.00           H  
ATOM    384  CB  TYR    24      16.010  56.850  53.210  1.00  0.00           C  
ATOM    385  HB1 TYR    24      15.930  57.590  54.030  1.00  0.00           H  
ATOM    386  HB2 TYR    24      15.650  57.350  52.280  1.00  0.00           H  
ATOM    387  CG  TYR    24      17.430  56.400  53.080  1.00  0.00           C  
ATOM    388  CD1 TYR    24      18.260  56.960  52.060  1.00  0.00           C  
ATOM    389  HD1 TYR    24      17.850  57.660  51.350  1.00  0.00           H  
ATOM    390  CE1 TYR    24      19.580  56.530  51.880  1.00  0.00           C  
ATOM    391  HE1 TYR    24      20.300  57.040  51.250  1.00  0.00           H  
ATOM    392  CZ  TYR    24      20.080  55.530  52.680  1.00  0.00           C  
ATOM    393  OH  TYR    24      21.430  55.240  52.640  1.00  0.00           O  
ATOM    394  HH  TYR    24      21.630  54.570  53.290  1.00  0.00           H  
ATOM    395  CD2 TYR    24      17.990  55.360  53.940  1.00  0.00           C  
ATOM    396  HD2 TYR    24      17.400  55.090  54.800  1.00  0.00           H  
ATOM    397  CE2 TYR    24      19.290  54.960  53.670  1.00  0.00           C  
ATOM    398  HE2 TYR    24      19.700  54.160  54.260  1.00  0.00           H  
ATOM    399  C   TYR    24      13.780  56.070  54.120  1.00  0.00           C  
ATOM    400  O   TYR    24      13.840  56.050  55.330  1.00  0.00           O  
ATOM    401  N   CYS    25      12.620  56.350  53.430  1.00  0.00           N  
ATOM    402  HN  CYS    25      12.580  56.550  52.450  1.00  0.00           H  
ATOM    403  CA  CYS    25      11.330  56.540  54.140  1.00  0.00           C  
ATOM    404  HA  CYS    25      11.520  57.070  55.060  1.00  0.00           H  
ATOM    405  CB  CYS    25      10.270  57.320  53.320  1.00  0.00           C  
ATOM    406  HB1 CYS    25       9.330  57.470  53.890  1.00  0.00           H  
ATOM    407  HB2 CYS    25       9.940  56.680  52.470  1.00  0.00           H  
ATOM    408  SG  CYS    25      11.080  59.050  52.990  1.00  0.00           S  
ATOM    409  HG1 CYS    25      12.010  58.680  52.120  1.00  0.00           H  
ATOM    410  C   CYS    25      10.660  55.210  54.590  1.00  0.00           C  
ATOM    411  O   CYS    25       9.970  55.270  55.580  1.00  0.00           O  
ATOM    412  N   ILE    26      10.980  54.050  53.900  1.00  0.00           N  
ATOM    413  HN  ILE    26      11.460  54.160  53.030  1.00  0.00           H  
ATOM    414  CA  ILE    26      10.720  52.710  54.350  1.00  0.00           C  
ATOM    415  HA  ILE    26       9.720  52.560  54.720  1.00  0.00           H  
ATOM    416  CB  ILE    26      10.970  51.690  53.210  1.00  0.00           C  
ATOM    417  HB  ILE    26      12.040  51.840  52.940  1.00  0.00           H  
ATOM    418  CG2 ILE    26      10.880  50.150  53.710  1.00  0.00           C  
ATOM    419 HG21 ILE    26      11.670  49.860  54.430  1.00  0.00           H  
ATOM    420 HG22 ILE    26      11.030  49.420  52.890  1.00  0.00           H  
ATOM    421 HG23 ILE    26       9.850  50.060  54.120  1.00  0.00           H  
ATOM    422  CG1 ILE    26      10.030  51.960  52.040  1.00  0.00           C  
ATOM    423 HG11 ILE    26       9.940  53.070  51.930  1.00  0.00           H  
ATOM    424 HG12 ILE    26       9.000  51.640  52.300  1.00  0.00           H  
ATOM    425  CD  ILE    26      10.330  51.320  50.650  1.00  0.00           C  
ATOM    426  HD1 ILE    26      11.240  51.760  50.200  1.00  0.00           H  
ATOM    427  HD2 ILE    26       9.490  51.610  49.980  1.00  0.00           H  
ATOM    428  HD3 ILE    26      10.440  50.220  50.730  1.00  0.00           H  
ATOM    429  C   ILE    26      11.630  52.340  55.570  1.00  0.00           C  
ATOM    430  O   ILE    26      11.110  51.810  56.530  1.00  0.00           O  
ATOM    431  N   ASN    27      12.890  52.700  55.520  1.00  0.00           N  
ATOM    432  HN  ASN    27      13.220  53.020  54.630  1.00  0.00           H  
ATOM    433  CA  ASN    27      13.830  52.490  56.530  1.00  0.00           C  
ATOM    434  HA  ASN    27      13.840  51.420  56.670  1.00  0.00           H  
ATOM    435  CB  ASN    27      15.240  52.910  56.080  1.00  0.00           C  
ATOM    436  HB1 ASN    27      15.410  54.000  56.190  1.00  0.00           H  
ATOM    437  HB2 ASN    27      15.610  52.590  55.080  1.00  0.00           H  
ATOM    438  CG  ASN    27      16.290  52.210  57.040  1.00  0.00           C  
ATOM    439  OD1 ASN    27      15.950  51.210  57.650  1.00  0.00           O  
ATOM    440  ND2 ASN    27      17.510  52.700  57.090  1.00  0.00           N  
ATOM    441 HD21 ASN    27      18.120  52.400  57.820  1.00  0.00           H  
ATOM    442 HD22 ASN    27      17.700  53.610  56.710  1.00  0.00           H  
ATOM    443  C   ASN    27      13.490  53.310  57.820  1.00  0.00           C  
ATOM    444  O   ASN    27      13.570  52.850  58.930  1.00  0.00           O  
ATOM    445  N   ALA    28      13.080  54.550  57.680  1.00  0.00           N  
ATOM    446  HN  ALA    28      12.790  54.880  56.790  1.00  0.00           H  
ATOM    447  CA  ALA    28      13.310  55.660  58.650  1.00  0.00           C  
ATOM    448  HA  ALA    28      14.390  55.690  58.650  1.00  0.00           H  
ATOM    449  CB  ALA    28      12.640  56.980  58.170  1.00  0.00           C  
ATOM    450  HB1 ALA    28      12.830  57.740  58.960  1.00  0.00           H  
ATOM    451  HB2 ALA    28      11.580  56.730  57.970  1.00  0.00           H  
ATOM    452  HB3 ALA    28      13.050  57.350  57.210  1.00  0.00           H  
ATOM    453  C   ALA    28      12.800  55.390  60.080  1.00  0.00           C  
ATOM    454  O   ALA    28      13.520  55.690  61.070  1.00  0.00           O  
ATOM    455  N   LYS    29      11.550  54.890  60.330  1.00  0.00           N  
ATOM    456  HN  LYS    29      10.960  54.710  59.550  1.00  0.00           H  
ATOM    457  CA  LYS    29      10.970  54.630  61.650  1.00  0.00           C  
ATOM    458  HA  LYS    29      11.680  54.850  62.430  1.00  0.00           H  
ATOM    459  CB  LYS    29       9.720  55.450  62.000  1.00  0.00           C  
ATOM    460  HB1 LYS    29       9.150  55.260  62.930  1.00  0.00           H  
ATOM    461  HB2 LYS    29       8.880  55.300  61.290  1.00  0.00           H  
ATOM    462  CG  LYS    29       9.980  56.950  62.170  1.00  0.00           C  
ATOM    463  HG1 LYS    29       9.040  57.480  62.410  1.00  0.00           H  
ATOM    464  HG2 LYS    29      10.400  57.450  61.270  1.00  0.00           H  
ATOM    465  CD  LYS    29      10.820  57.250  63.400  1.00  0.00           C  
ATOM    466  HD1 LYS    29      11.570  56.430  63.530  1.00  0.00           H  
ATOM    467  HD2 LYS    29       9.990  57.200  64.140  1.00  0.00           H  
ATOM    468  CE  LYS    29      11.440  58.640  63.620  1.00  0.00           C  
ATOM    469  HE1 LYS    29      11.640  58.930  64.670  1.00  0.00           H  
ATOM    470  HE2 LYS    29      10.920  59.550  63.240  1.00  0.00           H  
ATOM    471  NZ  LYS    29      12.600  58.790  62.800  1.00  0.00           N  
ATOM    472  HZ1 LYS    29      12.310  58.730  61.810  1.00  0.00           H  
ATOM    473  HZ2 LYS    29      13.200  57.970  63.040  1.00  0.00           H  
ATOM    474  HZ3 LYS    29      13.200  59.620  62.960  1.00  0.00           H  
ATOM    475  C   LYS    29      10.700  53.230  62.020  1.00  0.00           C  
ATOM    476  O   LYS    29      10.210  52.920  63.080  1.00  0.00           O  
ATOM    477  N   ALA    30      11.100  52.240  61.240  1.00  0.00           N  
ATOM    478  HN  ALA    30      11.520  52.430  60.360  1.00  0.00           H  
ATOM    479  CA  ALA    30      10.850  50.790  61.600  1.00  0.00           C  
ATOM    480  HA  ALA    30      10.540  50.690  62.630  1.00  0.00           H  
ATOM    481  CB  ALA    30       9.690  50.370  60.740  1.00  0.00           C  
ATOM    482  HB1 ALA    30       8.850  51.040  61.020  1.00  0.00           H  
ATOM    483  HB2 ALA    30       9.360  49.330  60.930  1.00  0.00           H  
ATOM    484  HB3 ALA    30       9.930  50.630  59.680  1.00  0.00           H  
ATOM    485  C   ALA    30      12.040  49.970  61.380  1.00  0.00           C  
ATOM    486  O   ALA    30      13.110  50.490  60.940  1.00  0.00           O  
ATOM    487  N   ASP    31      11.890  48.650  61.710  1.00  0.00           N  
ATOM    488  HN  ASP    31      11.040  48.410  62.170  1.00  0.00           H  
ATOM    489  CA  ASP    31      12.770  47.560  61.700  1.00  0.00           C  
ATOM    490  HA  ASP    31      13.780  47.930  61.680  1.00  0.00           H  
ATOM    491  CB  ASP    31      12.640  46.630  63.030  1.00  0.00           C  
ATOM    492  HB1 ASP    31      13.410  45.830  63.090  1.00  0.00           H  
ATOM    493  HB2 ASP    31      11.650  46.140  63.050  1.00  0.00           H  
ATOM    494  CG  ASP    31      12.720  47.410  64.270  1.00  0.00           C  
ATOM    495  OD1 ASP    31      11.900  47.180  65.160  1.00  0.00           O  
ATOM    496  OD2 ASP    31      13.690  48.200  64.400  1.00  0.00           O  
ATOM    497  C   ASP    31      12.690  46.670  60.480  1.00  0.00           C  
ATOM    498  O   ASP    31      13.200  45.510  60.420  1.00  0.00           O  
ATOM    499  N   VAL    32      11.860  47.070  59.510  1.00  0.00           N  
ATOM    500  HN  VAL    32      11.530  48.000  59.660  1.00  0.00           H  
ATOM    501  CA  VAL    32      11.420  46.290  58.360  1.00  0.00           C  
ATOM    502  HA  VAL    32      10.960  45.370  58.680  1.00  0.00           H  
ATOM    503  CB  VAL    32      10.260  47.050  57.640  1.00  0.00           C  
ATOM    504  HB  VAL    32       9.340  47.080  58.270  1.00  0.00           H  
ATOM    505  CG1 VAL    32      10.590  48.520  57.450  1.00  0.00           C  
ATOM    506 HG11 VAL    32      11.510  48.630  56.840  1.00  0.00           H  
ATOM    507 HG12 VAL    32      10.760  49.060  58.400  1.00  0.00           H  
ATOM    508 HG13 VAL    32       9.770  48.980  56.860  1.00  0.00           H  
ATOM    509  CG2 VAL    32       9.850  46.400  56.300  1.00  0.00           C  
ATOM    510 HG21 VAL    32      10.710  46.140  55.650  1.00  0.00           H  
ATOM    511 HG22 VAL    32       9.280  47.130  55.680  1.00  0.00           H  
ATOM    512 HG23 VAL    32       9.200  45.520  56.490  1.00  0.00           H  
ATOM    513  C   VAL    32      12.550  45.840  57.380  1.00  0.00           C  
ATOM    514  O   VAL    32      12.770  44.630  57.170  1.00  0.00           O  
ATOM    515  N   LEU    33      13.440  46.750  56.980  1.00  0.00           N  
ATOM    516  HN  LEU    33      13.330  47.660  57.360  1.00  0.00           H  
ATOM    517  CA  LEU    33      14.550  46.520  56.140  1.00  0.00           C  
ATOM    518  HA  LEU    33      14.370  45.700  55.470  1.00  0.00           H  
ATOM    519  CB  LEU    33      15.010  47.740  55.290  1.00  0.00           C  
ATOM    520  HB1 LEU    33      16.010  47.470  54.890  1.00  0.00           H  
ATOM    521  HB2 LEU    33      15.010  48.610  55.990  1.00  0.00           H  
ATOM    522  CG  LEU    33      14.120  48.020  54.010  1.00  0.00           C  
ATOM    523  HG  LEU    33      13.140  48.300  54.460  1.00  0.00           H  
ATOM    524  CD1 LEU    33      14.700  49.200  53.290  1.00  0.00           C  
ATOM    525 HD11 LEU    33      14.020  49.450  52.450  1.00  0.00           H  
ATOM    526 HD12 LEU    33      15.730  48.960  52.940  1.00  0.00           H  
ATOM    527 HD13 LEU    33      14.820  50.000  54.060  1.00  0.00           H  
ATOM    528  CD2 LEU    33      14.070  46.840  53.060  1.00  0.00           C  
ATOM    529 HD21 LEU    33      15.020  46.280  52.980  1.00  0.00           H  
ATOM    530 HD22 LEU    33      13.850  47.110  52.010  1.00  0.00           H  
ATOM    531 HD23 LEU    33      13.320  46.070  53.350  1.00  0.00           H  
ATOM    532  C   LEU    33      15.710  46.050  57.060  1.00  0.00           C  
ATOM    533  O   LEU    33      16.370  45.070  56.820  1.00  0.00           O  
ATOM    534  N   PHE    34      15.900  46.710  58.220  1.00  0.00           N  
ATOM    535  HN  PHE    34      15.260  47.410  58.500  1.00  0.00           H  
ATOM    536  CA  PHE    34      17.090  46.300  59.010  1.00  0.00           C  
ATOM    537  HA  PHE    34      17.320  45.250  58.870  1.00  0.00           H  
ATOM    538  CB  PHE    34      18.250  47.200  58.710  1.00  0.00           C  
ATOM    539  HB1 PHE    34      17.860  48.240  58.790  1.00  0.00           H  
ATOM    540  HB2 PHE    34      18.570  47.040  57.660  1.00  0.00           H  
ATOM    541  CG  PHE    34      19.400  47.060  59.620  1.00  0.00           C  
ATOM    542  CD1 PHE    34      19.680  47.950  60.720  1.00  0.00           C  
ATOM    543  HD1 PHE    34      19.130  48.880  60.740  1.00  0.00           H  
ATOM    544  CE1 PHE    34      20.730  47.660  61.580  1.00  0.00           C  
ATOM    545  HE1 PHE    34      20.950  48.340  62.390  1.00  0.00           H  
ATOM    546  CZ  PHE    34      21.460  46.420  61.430  1.00  0.00           C  
ATOM    547  HZ  PHE    34      22.240  46.090  62.110  1.00  0.00           H  
ATOM    548  CD2 PHE    34      20.180  45.920  59.480  1.00  0.00           C  
ATOM    549  HD2 PHE    34      19.920  45.240  58.680  1.00  0.00           H  
ATOM    550  CE2 PHE    34      21.190  45.570  60.330  1.00  0.00           C  
ATOM    551  HE2 PHE    34      21.740  44.640  60.380  1.00  0.00           H  
ATOM    552  C   PHE    34      16.720  46.290  60.480  1.00  0.00           C  
ATOM    553  O   PHE    34      16.110  47.250  61.010  1.00  0.00           O  
ATOM    554  N   ILE    35      17.100  45.210  61.240  1.00  0.00           N  
ATOM    555  HN  ILE    35      17.670  44.520  60.800  1.00  0.00           H  
ATOM    556  CA  ILE    35      16.850  45.030  62.730  1.00  0.00           C  
ATOM    557  HA  ILE    35      16.100  45.770  62.980  1.00  0.00           H  
ATOM    558  CB  ILE    35      16.430  43.620  63.250  1.00  0.00           C  
ATOM    559  HB  ILE    35      17.290  42.920  63.290  1.00  0.00           H  
ATOM    560  CG2 ILE    35      16.040  43.850  64.730  1.00  0.00           C  
ATOM    561 HG21 ILE    35      15.080  44.360  64.900  1.00  0.00           H  
ATOM    562 HG22 ILE    35      16.900  44.300  65.270  1.00  0.00           H  
ATOM    563 HG23 ILE    35      15.980  42.880  65.260  1.00  0.00           H  
ATOM    564  CG1 ILE    35      15.270  43.100  62.360  1.00  0.00           C  
ATOM    565 HG11 ILE    35      15.600  42.940  61.310  1.00  0.00           H  
ATOM    566 HG12 ILE    35      14.530  43.920  62.270  1.00  0.00           H  
ATOM    567  CD  ILE    35      14.630  41.860  62.890  1.00  0.00           C  
ATOM    568  HD1 ILE    35      15.430  41.140  63.180  1.00  0.00           H  
ATOM    569  HD2 ILE    35      13.930  41.430  62.140  1.00  0.00           H  
ATOM    570  HD3 ILE    35      14.150  41.860  63.890  1.00  0.00           H  
ATOM    571  C   ILE    35      18.160  45.270  63.470  1.00  0.00           C  
ATOM    572  O   ILE    35      19.100  44.460  63.440  1.00  0.00           O  
ATOM    573  N   ALA    36      18.290  46.370  64.200  1.00  0.00           N  
ATOM    574  HN  ALA    36      17.560  47.050  64.130  1.00  0.00           H  
ATOM    575  CA  ALA    36      19.440  46.790  65.060  1.00  0.00           C  
ATOM    576  HA  ALA    36      20.210  47.180  64.410  1.00  0.00           H  
ATOM    577  CB  ALA    36      19.000  47.870  66.180  1.00  0.00           C  
ATOM    578  HB1 ALA    36      19.880  48.240  66.750  1.00  0.00           H  
ATOM    579  HB2 ALA    36      18.270  47.300  66.810  1.00  0.00           H  
ATOM    580  HB3 ALA    36      18.360  48.630  65.690  1.00  0.00           H  
ATOM    581  C   ALA    36      20.080  45.640  65.840  1.00  0.00           C  
ATOM    582  O   ALA    36      19.480  44.670  66.250  1.00  0.00           O  
ATOM    583  NT  ALA    36      21.410  45.750  66.240  1.00  0.00           N  
ATOM    584  HNT ALA    36      21.810  46.620  65.970  1.00  0.00           H  
ATOM    585  CAT ALA    36      22.260  44.810  66.940  1.00  0.00           C  
ATOM    586  HT1 ALA    36      23.280  44.920  66.510  1.00  0.00           H  
ATOM    587  HT2 ALA    36      21.990  43.770  66.660  1.00  0.00           H  
ATOM    588  HT3 ALA    36      22.200  45.050  68.020  1.00  0.00           H  
TER     589      ALA    36 
ATOM    589  CAY LEU    37      30.710  35.810  68.430  1.00  0.00           C  
ATOM    590  HY1 LEU    37      30.500  35.780  67.340  1.00  0.00           H  
ATOM    591  HY2 LEU    37      29.840  36.180  69.030  1.00  0.00           H  
ATOM    592  HY3 LEU    37      30.870  34.750  68.750  1.00  0.00           H  
ATOM    593  CY  LEU    37      31.830  36.650  68.720  1.00  0.00           C  
ATOM    594  OY  LEU    37      32.230  37.400  67.820  1.00  0.00           O  
ATOM    595  N   LEU    37      32.370  36.600  69.950  1.00  0.00           N  
ATOM    596  HN  LEU    37      31.930  36.020  70.630  1.00  0.00           H  
ATOM    597  CA  LEU    37      33.440  37.400  70.290  1.00  0.00           C  
ATOM    598  HA  LEU    37      33.060  38.410  70.230  1.00  0.00           H  
ATOM    599  CB  LEU    37      33.960  37.340  71.730  1.00  0.00           C  
ATOM    600  HB1 LEU    37      34.900  37.940  71.760  1.00  0.00           H  
ATOM    601  HB2 LEU    37      34.260  36.280  71.880  1.00  0.00           H  
ATOM    602  CG  LEU    37      33.060  37.680  72.960  1.00  0.00           C  
ATOM    603  HG  LEU    37      32.310  36.870  73.090  1.00  0.00           H  
ATOM    604  CD1 LEU    37      33.890  37.670  74.250  1.00  0.00           C  
ATOM    605 HD11 LEU    37      34.410  36.690  74.350  1.00  0.00           H  
ATOM    606 HD12 LEU    37      33.160  37.720  75.090  1.00  0.00           H  
ATOM    607 HD13 LEU    37      34.580  38.540  74.200  1.00  0.00           H  
ATOM    608  CD2 LEU    37      32.450  39.040  72.780  1.00  0.00           C  
ATOM    609 HD21 LEU    37      31.820  39.210  71.880  1.00  0.00           H  
ATOM    610 HD22 LEU    37      33.130  39.930  72.840  1.00  0.00           H  
ATOM    611 HD23 LEU    37      31.790  39.120  73.670  1.00  0.00           H  
ATOM    612  C   LEU    37      34.760  37.290  69.460  1.00  0.00           C  
ATOM    613  O   LEU    37      35.250  38.290  68.960  1.00  0.00           O  
ATOM    614  N   THR    38      35.260  36.080  69.190  1.00  0.00           N  
ATOM    615  HN  THR    38      34.820  35.300  69.620  1.00  0.00           H  
ATOM    616  CA  THR    38      36.430  35.850  68.330  1.00  0.00           C  
ATOM    617  HA  THR    38      37.150  36.640  68.450  1.00  0.00           H  
ATOM    618  CB  THR    38      36.960  34.420  68.630  1.00  0.00           C  
ATOM    619  HB  THR    38      36.110  33.710  68.630  1.00  0.00           H  
ATOM    620  OG1 THR    38      37.770  34.490  69.840  1.00  0.00           O  
ATOM    621  HG1 THR    38      37.190  34.410  70.600  1.00  0.00           H  
ATOM    622  CG2 THR    38      38.010  33.880  67.640  1.00  0.00           C  
ATOM    623 HG21 THR    38      38.990  34.410  67.750  1.00  0.00           H  
ATOM    624 HG22 THR    38      37.760  33.950  66.560  1.00  0.00           H  
ATOM    625 HG23 THR    38      38.150  32.800  67.870  1.00  0.00           H  
ATOM    626  C   THR    38      36.060  35.990  66.820  1.00  0.00           C  
ATOM    627  O   THR    38      36.870  36.420  65.980  1.00  0.00           O  
ATOM    628  N   LEU    39      34.850  35.650  66.420  1.00  0.00           N  
ATOM    629  HN  LEU    39      34.190  35.240  67.040  1.00  0.00           H  
ATOM    630  CA  LEU    39      34.400  35.890  65.090  1.00  0.00           C  
ATOM    631  HA  LEU    39      34.970  35.290  64.410  1.00  0.00           H  
ATOM    632  CB  LEU    39      32.970  35.320  64.940  1.00  0.00           C  
ATOM    633  HB1 LEU    39      32.320  35.880  65.650  1.00  0.00           H  
ATOM    634  HB2 LEU    39      32.890  34.270  65.260  1.00  0.00           H  
ATOM    635  CG  LEU    39      32.400  35.210  63.470  1.00  0.00           C  
ATOM    636  HG  LEU    39      32.470  36.220  63.000  1.00  0.00           H  
ATOM    637  CD1 LEU    39      33.170  34.270  62.580  1.00  0.00           C  
ATOM    638 HD11 LEU    39      34.210  34.640  62.440  1.00  0.00           H  
ATOM    639 HD12 LEU    39      32.750  34.250  61.550  1.00  0.00           H  
ATOM    640 HD13 LEU    39      33.160  33.240  62.990  1.00  0.00           H  
ATOM    641  CD2 LEU    39      30.920  34.810  63.410  1.00  0.00           C  
ATOM    642 HD21 LEU    39      30.850  33.730  63.650  1.00  0.00           H  
ATOM    643 HD22 LEU    39      30.590  35.020  62.370  1.00  0.00           H  
ATOM    644 HD23 LEU    39      30.300  35.330  64.160  1.00  0.00           H  
ATOM    645  C   LEU    39      34.460  37.290  64.660  1.00  0.00           C  
ATOM    646  O   LEU    39      34.900  37.520  63.550  1.00  0.00           O  
ATOM    647  N   LYS    40      34.050  38.280  65.520  1.00  0.00           N  
ATOM    648  HN  LYS    40      33.660  38.000  66.390  1.00  0.00           H  
ATOM    649  CA  LYS    40      34.120  39.690  65.260  1.00  0.00           C  
ATOM    650  HA  LYS    40      33.650  39.820  64.290  1.00  0.00           H  
ATOM    651  CB  LYS    40      33.350  40.440  66.360  1.00  0.00           C  
ATOM    652  HB1 LYS    40      33.410  41.540  66.210  1.00  0.00           H  
ATOM    653  HB2 LYS    40      33.730  40.070  67.330  1.00  0.00           H  
ATOM    654  CG  LYS    40      31.830  40.160  66.360  1.00  0.00           C  
ATOM    655  HG1 LYS    40      31.720  39.060  66.350  1.00  0.00           H  
ATOM    656  HG2 LYS    40      31.380  40.510  65.400  1.00  0.00           H  
ATOM    657  CD  LYS    40      31.160  40.750  67.590  1.00  0.00           C  
ATOM    658  HD1 LYS    40      31.580  40.190  68.450  1.00  0.00           H  
ATOM    659  HD2 LYS    40      30.080  40.540  67.470  1.00  0.00           H  
ATOM    660  CE  LYS    40      31.410  42.230  67.830  1.00  0.00           C  
ATOM    661  HE1 LYS    40      30.990  42.780  66.960  1.00  0.00           H  
ATOM    662  HE2 LYS    40      32.470  42.500  68.010  1.00  0.00           H  
ATOM    663  NZ  LYS    40      30.800  42.590  69.120  1.00  0.00           N  
ATOM    664  HZ1 LYS    40      30.380  43.540  69.020  1.00  0.00           H  
ATOM    665  HZ2 LYS    40      31.500  42.620  69.890  1.00  0.00           H  
ATOM    666  HZ3 LYS    40      30.070  41.910  69.410  1.00  0.00           H  
ATOM    667  C   LYS    40      35.450  40.320  65.110  1.00  0.00           C  
ATOM    668  O   LYS    40      35.640  41.110  64.180  1.00  0.00           O  
ATOM    669  N   TYR    41      36.390  40.000  65.990  1.00  0.00           N  
ATOM    670  HN  TYR    41      36.120  39.430  66.760  1.00  0.00           H  
ATOM    671  CA  TYR    41      37.790  40.400  65.910  1.00  0.00           C  
ATOM    672  HA  TYR    41      37.910  41.470  65.820  1.00  0.00           H  
ATOM    673  CB  TYR    41      38.400  39.920  67.310  1.00  0.00           C  
ATOM    674  HB1 TYR    41      38.440  38.820  67.200  1.00  0.00           H  
ATOM    675  HB2 TYR    41      37.720  40.250  68.130  1.00  0.00           H  
ATOM    676  CG  TYR    41      39.800  40.540  67.600  1.00  0.00           C  
ATOM    677  CD1 TYR    41      40.690  39.690  68.240  1.00  0.00           C  
ATOM    678  HD1 TYR    41      40.360  38.740  68.610  1.00  0.00           H  
ATOM    679  CE1 TYR    41      41.990  40.180  68.510  1.00  0.00           C  
ATOM    680  HE1 TYR    41      42.660  39.730  69.240  1.00  0.00           H  
ATOM    681  CZ  TYR    41      42.390  41.500  68.170  1.00  0.00           C  
ATOM    682  OH  TYR    41      43.620  42.030  68.590  1.00  0.00           O  
ATOM    683  HH  TYR    41      43.930  41.430  69.270  1.00  0.00           H  
ATOM    684  CD2 TYR    41      40.120  41.850  67.230  1.00  0.00           C  
ATOM    685  HD2 TYR    41      39.430  42.560  66.810  1.00  0.00           H  
ATOM    686  CE2 TYR    41      41.450  42.310  67.500  1.00  0.00           C  
ATOM    687  HE2 TYR    41      41.800  43.300  67.280  1.00  0.00           H  
ATOM    688  C   TYR    41      38.530  39.780  64.750  1.00  0.00           C  
ATOM    689  O   TYR    41      39.280  40.440  64.050  1.00  0.00           O  
ATOM    690  N   GLY    42      38.290  38.470  64.430  1.00  0.00           N  
ATOM    691  HN  GLY    42      37.820  37.840  65.040  1.00  0.00           H  
ATOM    692  CA  GLY    42      38.650  37.920  63.130  1.00  0.00           C  
ATOM    693  HA1 GLY    42      38.300  36.900  63.180  1.00  0.00           H  
ATOM    694  HA2 GLY    42      39.720  38.030  63.060  1.00  0.00           H  
ATOM    695  C   GLY    42      38.080  38.550  61.920  1.00  0.00           C  
ATOM    696  O   GLY    42      38.750  38.720  60.880  1.00  0.00           O  
ATOM    697  N   ALA    43      36.800  38.980  62.030  1.00  0.00           N  
ATOM    698  HN  ALA    43      36.340  38.980  62.910  1.00  0.00           H  
ATOM    699  CA  ALA    43      36.150  39.680  60.890  1.00  0.00           C  
ATOM    700  HA  ALA    43      36.380  39.240  59.930  1.00  0.00           H  
ATOM    701  CB  ALA    43      34.630  39.740  61.010  1.00  0.00           C  
ATOM    702  HB1 ALA    43      34.280  40.250  60.080  1.00  0.00           H  
ATOM    703  HB2 ALA    43      34.230  40.330  61.850  1.00  0.00           H  
ATOM    704  HB3 ALA    43      34.240  38.700  61.100  1.00  0.00           H  
ATOM    705  C   ALA    43      36.610  41.120  60.770  1.00  0.00           C  
ATOM    706  O   ALA    43      36.770  41.540  59.650  1.00  0.00           O  
ATOM    707  N   LYS    44      36.970  41.740  61.910  1.00  0.00           N  
ATOM    708  HN  LYS    44      36.720  41.480  62.840  1.00  0.00           H  
ATOM    709  CA  LYS    44      37.590  43.110  61.930  1.00  0.00           C  
ATOM    710  HA  LYS    44      36.880  43.630  61.300  1.00  0.00           H  
ATOM    711  CB  LYS    44      37.670  43.650  63.390  1.00  0.00           C  
ATOM    712  HB1 LYS    44      38.390  43.100  64.030  1.00  0.00           H  
ATOM    713  HB2 LYS    44      36.680  43.640  63.900  1.00  0.00           H  
ATOM    714  CG  LYS    44      38.190  45.080  63.550  1.00  0.00           C  
ATOM    715  HG1 LYS    44      39.290  45.090  63.360  1.00  0.00           H  
ATOM    716  HG2 LYS    44      38.080  45.400  64.610  1.00  0.00           H  
ATOM    717  CD  LYS    44      37.590  46.090  62.590  1.00  0.00           C  
ATOM    718  HD1 LYS    44      37.990  45.900  61.570  1.00  0.00           H  
ATOM    719  HD2 LYS    44      38.060  47.090  62.680  1.00  0.00           H  
ATOM    720  CE  LYS    44      36.120  46.380  62.490  1.00  0.00           C  
ATOM    721  HE1 LYS    44      35.540  45.430  62.500  1.00  0.00           H  
ATOM    722  HE2 LYS    44      35.700  46.910  61.610  1.00  0.00           H  
ATOM    723  NZ  LYS    44      35.820  47.150  63.640  1.00  0.00           N  
ATOM    724  HZ1 LYS    44      36.520  47.920  63.750  1.00  0.00           H  
ATOM    725  HZ2 LYS    44      35.970  46.630  64.530  1.00  0.00           H  
ATOM    726  HZ3 LYS    44      34.870  47.560  63.550  1.00  0.00           H  
ATOM    727  C   LYS    44      38.920  43.230  61.180  1.00  0.00           C  
ATOM    728  O   LYS    44      39.340  44.240  60.590  1.00  0.00           O  
ATOM    729  N   HSD    45      39.730  42.120  61.330  1.00  0.00           N  
ATOM    730  HN  HSD    45      39.400  41.270  61.740  1.00  0.00           H  
ATOM    731  CA  HSD    45      41.060  41.920  60.590  1.00  0.00           C  
ATOM    732  HA  HSD    45      41.740  42.750  60.640  1.00  0.00           H  
ATOM    733  CB  HSD    45      41.770  40.640  61.210  1.00  0.00           C  
ATOM    734  HB1 HSD    45      42.420  40.110  60.490  1.00  0.00           H  
ATOM    735  HB2 HSD    45      40.920  40.050  61.620  1.00  0.00           H  
ATOM    736  ND1 HSD    45      42.340  41.410  63.620  1.00  0.00           N  
ATOM    737  HD1 HSD    45      41.460  41.170  64.020  1.00  0.00           H  
ATOM    738  CG  HSD    45      42.700  41.170  62.320  1.00  0.00           C  
ATOM    739  CE1 HSD    45      43.460  41.720  64.330  1.00  0.00           C  
ATOM    740  HE1 HSD    45      43.470  41.890  65.400  1.00  0.00           H  
ATOM    741  NE2 HSD    45      44.550  41.580  63.590  1.00  0.00           N  
ATOM    742  CD2 HSD    45      44.080  41.240  62.320  1.00  0.00           C  
ATOM    743  HD2 HSD    45      44.830  41.180  61.540  1.00  0.00           H  
ATOM    744  C   HSD    45      40.840  41.740  59.110  1.00  0.00           C  
ATOM    745  O   HSD    45      41.390  42.450  58.240  1.00  0.00           O  
ATOM    746  N   VAL    46      39.930  40.710  58.750  1.00  0.00           N  
ATOM    747  HN  VAL    46      39.430  40.070  59.350  1.00  0.00           H  
ATOM    748  CA  VAL    46      39.620  40.440  57.360  1.00  0.00           C  
ATOM    749  HA  VAL    46      40.480  40.110  56.800  1.00  0.00           H  
ATOM    750  CB  VAL    46      38.590  39.360  57.240  1.00  0.00           C  
ATOM    751  HB  VAL    46      37.810  39.540  58.010  1.00  0.00           H  
ATOM    752  CG1 VAL    46      37.900  39.230  55.900  1.00  0.00           C  
ATOM    753 HG11 VAL    46      37.450  40.220  55.650  1.00  0.00           H  
ATOM    754 HG12 VAL    46      37.080  38.480  55.980  1.00  0.00           H  
ATOM    755 HG13 VAL    46      38.660  38.950  55.140  1.00  0.00           H  
ATOM    756  CG2 VAL    46      39.270  38.020  57.690  1.00  0.00           C  
ATOM    757 HG21 VAL    46      39.380  38.040  58.800  1.00  0.00           H  
ATOM    758 HG22 VAL    46      40.180  37.850  57.080  1.00  0.00           H  
ATOM    759 HG23 VAL    46      38.500  37.250  57.490  1.00  0.00           H  
ATOM    760  C   VAL    46      39.150  41.690  56.580  1.00  0.00           C  
ATOM    761  O   VAL    46      39.710  41.980  55.520  1.00  0.00           O  
ATOM    762  N   ILE    47      38.240  42.530  57.060  1.00  0.00           N  
ATOM    763  HN  ILE    47      37.850  42.330  57.960  1.00  0.00           H  
ATOM    764  CA  ILE    47      37.820  43.770  56.330  1.00  0.00           C  
ATOM    765  HA  ILE    47      37.620  43.450  55.310  1.00  0.00           H  
ATOM    766  CB  ILE    47      36.510  44.330  56.980  1.00  0.00           C  
ATOM    767  HB  ILE    47      35.820  43.560  57.380  1.00  0.00           H  
ATOM    768  CG2 ILE    47      36.780  45.240  58.180  1.00  0.00           C  
ATOM    769 HG21 ILE    47      35.860  45.370  58.790  1.00  0.00           H  
ATOM    770 HG22 ILE    47      37.240  46.220  57.940  1.00  0.00           H  
ATOM    771 HG23 ILE    47      37.450  44.780  58.940  1.00  0.00           H  
ATOM    772  CG1 ILE    47      35.700  45.150  55.960  1.00  0.00           C  
ATOM    773 HG11 ILE    47      36.520  45.690  55.430  1.00  0.00           H  
ATOM    774 HG12 ILE    47      35.050  45.900  56.440  1.00  0.00           H  
ATOM    775  CD  ILE    47      34.760  44.200  55.180  1.00  0.00           C  
ATOM    776  HD1 ILE    47      34.310  44.710  54.300  1.00  0.00           H  
ATOM    777  HD2 ILE    47      33.890  43.910  55.800  1.00  0.00           H  
ATOM    778  HD3 ILE    47      35.310  43.270  54.900  1.00  0.00           H  
ATOM    779  C   ILE    47      38.850  44.880  56.240  1.00  0.00           C  
ATOM    780  O   ILE    47      38.790  45.590  55.240  1.00  0.00           O  
ATOM    781  N   MET    48      39.940  44.850  57.090  1.00  0.00           N  
ATOM    782  HN  MET    48      39.930  44.110  57.760  1.00  0.00           H  
ATOM    783  CA  MET    48      41.070  45.740  56.800  1.00  0.00           C  
ATOM    784  HA  MET    48      40.630  46.620  56.360  1.00  0.00           H  
ATOM    785  CB  MET    48      41.550  46.290  58.130  1.00  0.00           C  
ATOM    786  HB1 MET    48      42.300  47.090  57.910  1.00  0.00           H  
ATOM    787  HB2 MET    48      42.200  45.610  58.720  1.00  0.00           H  
ATOM    788  CG  MET    48      40.530  46.950  58.980  1.00  0.00           C  
ATOM    789  HG1 MET    48      41.080  47.280  59.880  1.00  0.00           H  
ATOM    790  HG2 MET    48      39.710  46.210  59.130  1.00  0.00           H  
ATOM    791  SD  MET    48      39.820  48.470  58.240  1.00  0.00           S  
ATOM    792  CE  MET    48      38.820  48.810  59.720  1.00  0.00           C  
ATOM    793  HE1 MET    48      38.660  49.900  59.770  1.00  0.00           H  
ATOM    794  HE2 MET    48      39.210  48.510  60.710  1.00  0.00           H  
ATOM    795  HE3 MET    48      37.820  48.320  59.650  1.00  0.00           H  
ATOM    796  C   MET    48      42.160  45.120  56.040  1.00  0.00           C  
ATOM    797  O   MET    48      42.950  45.830  55.460  1.00  0.00           O  
ATOM    798  N   LEU    49      42.270  43.800  55.930  1.00  0.00           N  
ATOM    799  HN  LEU    49      41.670  43.190  56.440  1.00  0.00           H  
ATOM    800  CA  LEU    49      43.140  43.080  54.950  1.00  0.00           C  
ATOM    801  HA  LEU    49      43.980  43.760  54.970  1.00  0.00           H  
ATOM    802  CB  LEU    49      43.410  41.630  55.350  1.00  0.00           C  
ATOM    803  HB1 LEU    49      43.690  41.040  54.450  1.00  0.00           H  
ATOM    804  HB2 LEU    49      42.400  41.260  55.610  1.00  0.00           H  
ATOM    805  CG  LEU    49      44.230  41.450  56.590  1.00  0.00           C  
ATOM    806  HG  LEU    49      43.590  41.840  57.410  1.00  0.00           H  
ATOM    807  CD1 LEU    49      44.610  40.030  56.840  1.00  0.00           C  
ATOM    808 HD11 LEU    49      43.720  39.510  57.240  1.00  0.00           H  
ATOM    809 HD12 LEU    49      45.450  40.020  57.570  1.00  0.00           H  
ATOM    810 HD13 LEU    49      44.930  39.470  55.940  1.00  0.00           H  
ATOM    811  CD2 LEU    49      45.580  42.170  56.610  1.00  0.00           C  
ATOM    812 HD21 LEU    49      46.130  41.810  57.500  1.00  0.00           H  
ATOM    813 HD22 LEU    49      45.500  43.270  56.780  1.00  0.00           H  
ATOM    814 HD23 LEU    49      46.110  42.050  55.640  1.00  0.00           H  
ATOM    815  C   LEU    49      42.530  43.210  53.530  1.00  0.00           C  
ATOM    816  O   LEU    49      43.260  43.360  52.590  1.00  0.00           O  
ATOM    817  N   PHE    50      41.140  43.360  53.390  1.00  0.00           N  
ATOM    818  HN  PHE    50      40.510  43.340  54.160  1.00  0.00           H  
ATOM    819  CA  PHE    50      40.390  43.590  52.200  1.00  0.00           C  
ATOM    820  HA  PHE    50      40.660  42.880  51.420  1.00  0.00           H  
ATOM    821  CB  PHE    50      38.830  43.380  52.400  1.00  0.00           C  
ATOM    822  HB1 PHE    50      38.280  43.810  51.530  1.00  0.00           H  
ATOM    823  HB2 PHE    50      38.410  43.750  53.360  1.00  0.00           H  
ATOM    824  CG  PHE    50      38.380  41.900  52.400  1.00  0.00           C  
ATOM    825  CD1 PHE    50      37.000  41.560  52.300  1.00  0.00           C  
ATOM    826  HD1 PHE    50      36.280  42.360  52.260  1.00  0.00           H  
ATOM    827  CE1 PHE    50      36.630  40.230  52.020  1.00  0.00           C  
ATOM    828  HE1 PHE    50      35.570  40.140  51.820  1.00  0.00           H  
ATOM    829  CZ  PHE    50      37.550  39.170  52.100  1.00  0.00           C  
ATOM    830  HZ  PHE    50      37.220  38.140  52.060  1.00  0.00           H  
ATOM    831  CD2 PHE    50      39.300  40.800  52.460  1.00  0.00           C  
ATOM    832  HD2 PHE    50      40.340  41.020  52.640  1.00  0.00           H  
ATOM    833  CE2 PHE    50      38.850  39.520  52.410  1.00  0.00           C  
ATOM    834  HE2 PHE    50      39.590  38.760  52.610  1.00  0.00           H  
ATOM    835  C   PHE    50      40.740  45.000  51.660  1.00  0.00           C  
ATOM    836  O   PHE    50      40.780  45.160  50.440  1.00  0.00           O  
ATOM    837  N   VAL    51      40.900  46.020  52.480  1.00  0.00           N  
ATOM    838  HN  VAL    51      41.070  45.950  53.460  1.00  0.00           H  
ATOM    839  CA  VAL    51      41.170  47.380  52.130  1.00  0.00           C  
ATOM    840  HA  VAL    51      40.310  47.630  51.520  1.00  0.00           H  
ATOM    841  CB  VAL    51      41.190  48.370  53.350  1.00  0.00           C  
ATOM    842  HB  VAL    51      41.800  47.940  54.180  1.00  0.00           H  
ATOM    843  CG1 VAL    51      41.900  49.730  53.090  1.00  0.00           C  
ATOM    844 HG11 VAL    51      41.840  49.930  52.000  1.00  0.00           H  
ATOM    845 HG12 VAL    51      42.970  49.530  53.330  1.00  0.00           H  
ATOM    846 HG13 VAL    51      41.400  50.470  53.750  1.00  0.00           H  
ATOM    847  CG2 VAL    51      39.750  48.490  53.880  1.00  0.00           C  
ATOM    848 HG21 VAL    51      39.330  47.510  54.210  1.00  0.00           H  
ATOM    849 HG22 VAL    51      39.110  48.930  53.090  1.00  0.00           H  
ATOM    850 HG23 VAL    51      39.830  49.260  54.680  1.00  0.00           H  
ATOM    851  C   VAL    51      42.400  47.580  51.130  1.00  0.00           C  
ATOM    852  O   VAL    51      42.030  48.280  50.210  1.00  0.00           O  
ATOM    853  N   PRO    52      43.630  47.180  51.170  1.00  0.00           N  
ATOM    854  CD  PRO    52      44.200  46.700  52.420  1.00  0.00           C  
ATOM    855  HD1 PRO    52      43.730  45.730  52.660  1.00  0.00           H  
ATOM    856  HD2 PRO    52      44.040  47.390  53.280  1.00  0.00           H  
ATOM    857  CA  PRO    52      44.670  47.660  50.250  1.00  0.00           C  
ATOM    858  HA  PRO    52      44.410  48.550  49.690  1.00  0.00           H  
ATOM    859  CB  PRO    52      45.930  47.730  51.100  1.00  0.00           C  
ATOM    860  HB1 PRO    52      46.100  48.720  51.580  1.00  0.00           H  
ATOM    861  HB2 PRO    52      46.850  47.370  50.590  1.00  0.00           H  
ATOM    862  CG  PRO    52      45.660  46.650  52.160  1.00  0.00           C  
ATOM    863  HG1 PRO    52      46.080  45.670  51.830  1.00  0.00           H  
ATOM    864  HG2 PRO    52      46.170  46.930  53.100  1.00  0.00           H  
ATOM    865  C   PRO    52      44.910  46.660  49.110  1.00  0.00           C  
ATOM    866  O   PRO    52      45.460  47.000  48.070  1.00  0.00           O  
ATOM    867  N   VAL    53      44.490  45.370  49.260  1.00  0.00           N  
ATOM    868  HN  VAL    53      44.200  44.970  50.130  1.00  0.00           H  
ATOM    869  CA  VAL    53      44.600  44.370  48.200  1.00  0.00           C  
ATOM    870  HA  VAL    53      45.490  44.610  47.630  1.00  0.00           H  
ATOM    871  CB  VAL    53      44.810  42.970  48.670  1.00  0.00           C  
ATOM    872  HB  VAL    53      45.500  42.930  49.540  1.00  0.00           H  
ATOM    873  CG1 VAL    53      43.410  42.390  49.070  1.00  0.00           C  
ATOM    874 HG11 VAL    53      42.990  42.950  49.930  1.00  0.00           H  
ATOM    875 HG12 VAL    53      43.530  41.340  49.400  1.00  0.00           H  
ATOM    876 HG13 VAL    53      42.710  42.370  48.210  1.00  0.00           H  
ATOM    877  CG2 VAL    53      45.380  42.120  47.560  1.00  0.00           C  
ATOM    878 HG21 VAL    53      46.280  42.610  47.120  1.00  0.00           H  
ATOM    879 HG22 VAL    53      44.650  41.980  46.730  1.00  0.00           H  
ATOM    880 HG23 VAL    53      45.890  41.170  47.850  1.00  0.00           H  
ATOM    881  C   VAL    53      43.500  44.550  47.180  1.00  0.00           C  
ATOM    882  O   VAL    53      43.580  44.280  46.010  1.00  0.00           O  
ATOM    883  N   THR    54      42.350  45.090  47.570  1.00  0.00           N  
ATOM    884  HN  THR    54      42.200  45.200  48.550  1.00  0.00           H  
ATOM    885  CA  THR    54      41.310  45.620  46.660  1.00  0.00           C  
ATOM    886  HA  THR    54      41.030  44.790  46.030  1.00  0.00           H  
ATOM    887  CB  THR    54      40.020  45.970  47.390  1.00  0.00           C  
ATOM    888  HB  THR    54      40.170  46.700  48.210  1.00  0.00           H  
ATOM    889  OG1 THR    54      39.550  44.760  47.970  1.00  0.00           O  
ATOM    890  HG1 THR    54      40.050  44.640  48.780  1.00  0.00           H  
ATOM    891  CG2 THR    54      38.940  46.410  46.340  1.00  0.00           C  
ATOM    892 HG21 THR    54      37.890  46.350  46.680  1.00  0.00           H  
ATOM    893 HG22 THR    54      38.940  45.670  45.520  1.00  0.00           H  
ATOM    894 HG23 THR    54      39.210  47.430  45.980  1.00  0.00           H  
ATOM    895  C   THR    54      41.830  46.800  45.830  1.00  0.00           C  
ATOM    896  O   THR    54      41.650  46.800  44.620  1.00  0.00           O  
ATOM    897  N   LEU    55      42.510  47.780  46.460  1.00  0.00           N  
ATOM    898  HN  LEU    55      42.590  47.730  47.450  1.00  0.00           H  
ATOM    899  CA  LEU    55      43.150  48.780  45.710  1.00  0.00           C  
ATOM    900  HA  LEU    55      42.400  49.150  45.030  1.00  0.00           H  
ATOM    901  CB  LEU    55      43.590  49.860  46.670  1.00  0.00           C  
ATOM    902  HB1 LEU    55      44.260  50.630  46.220  1.00  0.00           H  
ATOM    903  HB2 LEU    55      44.210  49.290  47.400  1.00  0.00           H  
ATOM    904  CG  LEU    55      42.510  50.670  47.450  1.00  0.00           C  
ATOM    905  HG  LEU    55      41.810  49.900  47.850  1.00  0.00           H  
ATOM    906  CD1 LEU    55      43.140  51.430  48.620  1.00  0.00           C  
ATOM    907 HD11 LEU    55      43.910  50.770  49.080  1.00  0.00           H  
ATOM    908 HD12 LEU    55      42.370  51.710  49.360  1.00  0.00           H  
ATOM    909 HD13 LEU    55      43.570  52.350  48.180  1.00  0.00           H  
ATOM    910  CD2 LEU    55      41.890  51.690  46.520  1.00  0.00           C  
ATOM    911 HD21 LEU    55      42.710  52.250  46.020  1.00  0.00           H  
ATOM    912 HD22 LEU    55      41.100  52.370  46.900  1.00  0.00           H  
ATOM    913 HD23 LEU    55      41.420  51.100  45.700  1.00  0.00           H  
ATOM    914  C   LEU    55      44.360  48.420  44.720  1.00  0.00           C  
ATOM    915  O   LEU    55      44.360  48.930  43.600  1.00  0.00           O  
ATOM    916  N   CYS    56      45.300  47.580  45.160  1.00  0.00           N  
ATOM    917  HN  CYS    56      45.260  47.160  46.060  1.00  0.00           H  
ATOM    918  CA  CYS    56      46.280  47.050  44.230  1.00  0.00           C  
ATOM    919  HA  CYS    56      46.870  47.860  43.840  1.00  0.00           H  
ATOM    920  CB  CYS    56      47.330  46.150  45.030  1.00  0.00           C  
ATOM    921  HB1 CYS    56      48.070  45.820  44.260  1.00  0.00           H  
ATOM    922  HB2 CYS    56      46.870  45.230  45.450  1.00  0.00           H  
ATOM    923  SG  CYS    56      48.260  46.920  46.440  1.00  0.00           S  
ATOM    924  HG1 CYS    56      47.130  47.100  47.100  1.00  0.00           H  
ATOM    925  C   CYS    56      45.790  46.210  43.090  1.00  0.00           C  
ATOM    926  O   CYS    56      46.220  46.290  41.950  1.00  0.00           O  
ATOM    927  N   MET    57      44.800  45.360  43.400  1.00  0.00           N  
ATOM    928  HN  MET    57      44.480  45.250  44.340  1.00  0.00           H  
ATOM    929  CA  MET    57      44.090  44.660  42.280  1.00  0.00           C  
ATOM    930  HA  MET    57      44.840  44.160  41.690  1.00  0.00           H  
ATOM    931  CB  MET    57      43.100  43.520  42.820  1.00  0.00           C  
ATOM    932  HB1 MET    57      42.360  43.280  42.030  1.00  0.00           H  
ATOM    933  HB2 MET    57      42.490  43.870  43.680  1.00  0.00           H  
ATOM    934  CG  MET    57      43.620  42.170  43.360  1.00  0.00           C  
ATOM    935  HG1 MET    57      44.270  42.400  44.240  1.00  0.00           H  
ATOM    936  HG2 MET    57      44.270  41.800  42.540  1.00  0.00           H  
ATOM    937  SD  MET    57      42.270  41.050  43.810  1.00  0.00           S  
ATOM    938  CE  MET    57      43.570  39.950  44.580  1.00  0.00           C  
ATOM    939  HE1 MET    57      42.980  39.120  45.030  1.00  0.00           H  
ATOM    940  HE2 MET    57      44.110  40.460  45.410  1.00  0.00           H  
ATOM    941  HE3 MET    57      44.150  39.600  43.700  1.00  0.00           H  
ATOM    942  C   MET    57      43.330  45.560  41.290  1.00  0.00           C  
ATOM    943  O   MET    57      43.550  45.370  40.070  1.00  0.00           O  
ATOM    944  N   VAL    58      42.570  46.600  41.800  1.00  0.00           N  
ATOM    945  HN  VAL    58      42.370  46.730  42.770  1.00  0.00           H  
ATOM    946  CA  VAL    58      42.030  47.610  40.880  1.00  0.00           C  
ATOM    947  HA  VAL    58      41.460  47.040  40.160  1.00  0.00           H  
ATOM    948  CB  VAL    58      41.000  48.570  41.600  1.00  0.00           C  
ATOM    949  HB  VAL    58      41.500  48.970  42.510  1.00  0.00           H  
ATOM    950  CG1 VAL    58      40.730  49.800  40.670  1.00  0.00           C  
ATOM    951 HG11 VAL    58      40.350  49.380  39.720  1.00  0.00           H  
ATOM    952 HG12 VAL    58      41.580  50.500  40.540  1.00  0.00           H  
ATOM    953 HG13 VAL    58      39.840  50.320  41.100  1.00  0.00           H  
ATOM    954  CG2 VAL    58      39.800  47.700  41.970  1.00  0.00           C  
ATOM    955 HG21 VAL    58      39.030  48.230  42.570  1.00  0.00           H  
ATOM    956 HG22 VAL    58      40.150  46.900  42.650  1.00  0.00           H  
ATOM    957 HG23 VAL    58      39.340  47.260  41.060  1.00  0.00           H  
ATOM    958  C   VAL    58      43.020  48.380  40.040  1.00  0.00           C  
ATOM    959  O   VAL    58      42.910  48.480  38.850  1.00  0.00           O  
ATOM    960  N   VAL    59      44.140  48.900  40.600  1.00  0.00           N  
ATOM    961  HN  VAL    59      44.310  48.830  41.580  1.00  0.00           H  
ATOM    962  CA  VAL    59      45.160  49.660  39.840  1.00  0.00           C  
ATOM    963  HA  VAL    59      44.570  50.420  39.350  1.00  0.00           H  
ATOM    964  CB  VAL    59      46.230  50.350  40.670  1.00  0.00           C  
ATOM    965  HB  VAL    59      46.760  49.500  41.160  1.00  0.00           H  
ATOM    966  CG1 VAL    59      47.170  51.290  39.770  1.00  0.00           C  
ATOM    967 HG11 VAL    59      47.720  50.720  39.000  1.00  0.00           H  
ATOM    968 HG12 VAL    59      47.910  51.860  40.370  1.00  0.00           H  
ATOM    969 HG13 VAL    59      46.570  52.130  39.350  1.00  0.00           H  
ATOM    970  CG2 VAL    59      45.490  51.260  41.660  1.00  0.00           C  
ATOM    971 HG21 VAL    59      44.710  50.770  42.290  1.00  0.00           H  
ATOM    972 HG22 VAL    59      45.080  52.090  41.040  1.00  0.00           H  
ATOM    973 HG23 VAL    59      46.210  51.790  42.320  1.00  0.00           H  
ATOM    974  C   VAL    59      45.890  48.790  38.790  1.00  0.00           C  
ATOM    975  O   VAL    59      46.040  49.220  37.630  1.00  0.00           O  
ATOM    976  N   VAL    60      46.160  47.470  39.040  1.00  0.00           N  
ATOM    977  HN  VAL    60      45.850  46.960  39.830  1.00  0.00           H  
ATOM    978  CA  VAL    60      46.650  46.490  38.020  1.00  0.00           C  
ATOM    979  HA  VAL    60      47.490  46.870  37.460  1.00  0.00           H  
ATOM    980  CB  VAL    60      47.230  45.240  38.680  1.00  0.00           C  
ATOM    981  HB  VAL    60      46.490  44.790  39.380  1.00  0.00           H  
ATOM    982  CG1 VAL    60      47.520  44.170  37.620  1.00  0.00           C  
ATOM    983 HG11 VAL    60      46.680  43.750  37.020  1.00  0.00           H  
ATOM    984 HG12 VAL    60      47.960  43.310  38.160  1.00  0.00           H  
ATOM    985 HG13 VAL    60      48.290  44.550  36.920  1.00  0.00           H  
ATOM    986  CG2 VAL    60      48.520  45.550  39.520  1.00  0.00           C  
ATOM    987 HG21 VAL    60      48.370  46.460  40.140  1.00  0.00           H  
ATOM    988 HG22 VAL    60      49.400  45.700  38.850  1.00  0.00           H  
ATOM    989 HG23 VAL    60      48.720  44.750  40.260  1.00  0.00           H  
ATOM    990  C   VAL    60      45.580  46.150  36.970  1.00  0.00           C  
ATOM    991  O   VAL    60      45.880  46.190  35.810  1.00  0.00           O  
ATOM    992  N   VAL    61      44.320  45.860  37.210  1.00  0.00           N  
ATOM    993  HN  VAL    61      43.960  45.910  38.140  1.00  0.00           H  
ATOM    994  CA  VAL    61      43.200  45.430  36.250  1.00  0.00           C  
ATOM    995  HA  VAL    61      43.610  44.770  35.500  1.00  0.00           H  
ATOM    996  CB  VAL    61      42.060  44.700  36.950  1.00  0.00           C  
ATOM    997  HB  VAL    61      41.740  45.260  37.850  1.00  0.00           H  
ATOM    998  CG1 VAL    61      40.850  44.440  36.140  1.00  0.00           C  
ATOM    999 HG11 VAL    61      40.130  43.780  36.670  1.00  0.00           H  
ATOM   1000 HG12 VAL    61      41.020  43.940  35.170  1.00  0.00           H  
ATOM   1001 HG13 VAL    61      40.250  45.370  36.000  1.00  0.00           H  
ATOM   1002  CG2 VAL    61      42.500  43.290  37.550  1.00  0.00           C  
ATOM   1003 HG21 VAL    61      43.330  43.530  38.240  1.00  0.00           H  
ATOM   1004 HG22 VAL    61      42.910  42.610  36.770  1.00  0.00           H  
ATOM   1005 HG23 VAL    61      41.690  42.820  38.150  1.00  0.00           H  
ATOM   1006  C   VAL    61      42.660  46.670  35.470  1.00  0.00           C  
ATOM   1007  O   VAL    61      42.360  46.590  34.270  1.00  0.00           O  
ATOM   1008  N   ALA    62      42.600  47.840  36.100  1.00  0.00           N  
ATOM   1009  HN  ALA    62      42.910  47.880  37.050  1.00  0.00           H  
ATOM   1010  CA  ALA    62      42.350  49.130  35.440  1.00  0.00           C  
ATOM   1011  HA  ALA    62      41.410  49.050  34.920  1.00  0.00           H  
ATOM   1012  CB  ALA    62      42.260  50.340  36.350  1.00  0.00           C  
ATOM   1013  HB1 ALA    62      42.360  51.350  35.910  1.00  0.00           H  
ATOM   1014  HB2 ALA    62      43.100  50.230  37.070  1.00  0.00           H  
ATOM   1015  HB3 ALA    62      41.260  50.300  36.830  1.00  0.00           H  
ATOM   1016  C   ALA    62      43.390  49.400  34.440  1.00  0.00           C  
ATOM   1017  O   ALA    62      43.080  49.740  33.310  1.00  0.00           O  
ATOM   1018  N   THR    63      44.670  49.260  34.870  1.00  0.00           N  
ATOM   1019  HN  THR    63      44.850  48.960  35.800  1.00  0.00           H  
ATOM   1020  CA  THR    63      45.850  49.390  34.020  1.00  0.00           C  
ATOM   1021  HA  THR    63      45.880  50.370  33.560  1.00  0.00           H  
ATOM   1022  CB  THR    63      47.180  49.270  34.830  1.00  0.00           C  
ATOM   1023  HB  THR    63      47.300  48.400  35.520  1.00  0.00           H  
ATOM   1024  OG1 THR    63      47.350  50.390  35.640  1.00  0.00           O  
ATOM   1025  HG1 THR    63      46.890  50.160  36.460  1.00  0.00           H  
ATOM   1026  CG2 THR    63      48.430  49.390  33.880  1.00  0.00           C  
ATOM   1027 HG21 THR    63      48.380  50.260  33.190  1.00  0.00           H  
ATOM   1028 HG22 THR    63      48.550  48.460  33.290  1.00  0.00           H  
ATOM   1029 HG23 THR    63      49.380  49.550  34.430  1.00  0.00           H  
ATOM   1030  C   THR    63      45.820  48.430  32.790  1.00  0.00           C  
ATOM   1031  O   THR    63      46.060  48.840  31.660  1.00  0.00           O  
ATOM   1032  N   ILE    64      45.580  47.130  32.980  1.00  0.00           N  
ATOM   1033  HN  ILE    64      45.410  46.830  33.920  1.00  0.00           H  
ATOM   1034  CA  ILE    64      45.380  46.100  31.920  1.00  0.00           C  
ATOM   1035  HA  ILE    64      46.290  46.030  31.340  1.00  0.00           H  
ATOM   1036  CB  ILE    64      45.150  44.680  32.550  1.00  0.00           C  
ATOM   1037  HB  ILE    64      44.400  44.920  33.340  1.00  0.00           H  
ATOM   1038  CG2 ILE    64      44.430  43.540  31.730  1.00  0.00           C  
ATOM   1039 HG21 ILE    64      44.320  42.630  32.370  1.00  0.00           H  
ATOM   1040 HG22 ILE    64      44.980  43.110  30.870  1.00  0.00           H  
ATOM   1041 HG23 ILE    64      43.440  43.850  31.330  1.00  0.00           H  
ATOM   1042  CG1 ILE    64      46.400  44.230  33.350  1.00  0.00           C  
ATOM   1043 HG11 ILE    64      46.060  43.320  33.890  1.00  0.00           H  
ATOM   1044 HG12 ILE    64      46.830  45.080  33.930  1.00  0.00           H  
ATOM   1045  CD  ILE    64      47.560  43.930  32.420  1.00  0.00           C  
ATOM   1046  HD1 ILE    64      47.250  43.250  31.600  1.00  0.00           H  
ATOM   1047  HD2 ILE    64      48.380  43.350  32.920  1.00  0.00           H  
ATOM   1048  HD3 ILE    64      47.920  44.890  32.000  1.00  0.00           H  
ATOM   1049  C   ILE    64      44.290  46.310  30.890  1.00  0.00           C  
ATOM   1050  O   ILE    64      44.460  45.960  29.700  1.00  0.00           O  
ATOM   1051  N   LYS    65      43.210  46.980  31.230  1.00  0.00           N  
ATOM   1052  HN  LYS    65      43.080  47.220  32.190  1.00  0.00           H  
ATOM   1053  CA  LYS    65      42.130  47.270  30.310  1.00  0.00           C  
ATOM   1054  HA  LYS    65      42.170  46.620  29.450  1.00  0.00           H  
ATOM   1055  CB  LYS    65      40.770  46.940  31.020  1.00  0.00           C  
ATOM   1056  HB1 LYS    65      39.900  47.480  30.580  1.00  0.00           H  
ATOM   1057  HB2 LYS    65      40.930  47.300  32.060  1.00  0.00           H  
ATOM   1058  CG  LYS    65      40.510  45.420  31.180  1.00  0.00           C  
ATOM   1059  HG1 LYS    65      39.960  45.080  32.080  1.00  0.00           H  
ATOM   1060  HG2 LYS    65      41.480  44.920  31.360  1.00  0.00           H  
ATOM   1061  CD  LYS    65      39.730  45.000  29.910  1.00  0.00           C  
ATOM   1062  HD1 LYS    65      40.390  45.020  29.020  1.00  0.00           H  
ATOM   1063  HD2 LYS    65      38.830  45.630  29.720  1.00  0.00           H  
ATOM   1064  CE  LYS    65      39.190  43.590  30.190  1.00  0.00           C  
ATOM   1065  HE1 LYS    65      38.610  43.480  31.130  1.00  0.00           H  
ATOM   1066  HE2 LYS    65      40.050  42.900  30.330  1.00  0.00           H  
ATOM   1067  NZ  LYS    65      38.370  43.080  29.080  1.00  0.00           N  
ATOM   1068  HZ1 LYS    65      37.580  43.680  28.750  1.00  0.00           H  
ATOM   1069  HZ2 LYS    65      37.900  42.210  29.410  1.00  0.00           H  
ATOM   1070  HZ3 LYS    65      38.860  42.760  28.230  1.00  0.00           H  
ATOM   1071  C   LYS    65      42.120  48.660  29.630  1.00  0.00           C  
ATOM   1072  O   LYS    65      41.170  49.040  28.980  1.00  0.00           O  
ATOM   1073  N   SER    66      43.160  49.410  29.830  1.00  0.00           N  
ATOM   1074  HN  SER    66      43.810  49.060  30.500  1.00  0.00           H  
ATOM   1075  CA  SER    66      43.120  50.820  29.300  1.00  0.00           C  
ATOM   1076  HA  SER    66      42.250  50.950  28.660  1.00  0.00           H  
ATOM   1077  CB  SER    66      43.100  51.780  30.490  1.00  0.00           C  
ATOM   1078  HB1 SER    66      42.160  51.640  31.080  1.00  0.00           H  
ATOM   1079  HB2 SER    66      43.210  52.820  30.140  1.00  0.00           H  
ATOM   1080  OG  SER    66      44.090  51.480  31.490  1.00  0.00           O  
ATOM   1081  HG1 SER    66      43.710  50.980  32.220  1.00  0.00           H  
ATOM   1082  C   SER    66      44.440  51.000  28.460  1.00  0.00           C  
ATOM   1083  O   SER    66      44.360  51.170  27.210  1.00  0.00           O  
ATOM   1084  N   VAL    67      45.630  50.980  29.040  1.00  0.00           N  
ATOM   1085  HN  VAL    67      45.680  50.850  30.020  1.00  0.00           H  
ATOM   1086  CA  VAL    67      46.910  50.880  28.390  1.00  0.00           C  
ATOM   1087  HA  VAL    67      47.100  51.740  27.750  1.00  0.00           H  
ATOM   1088  CB  VAL    67      47.940  50.970  29.500  1.00  0.00           C  
ATOM   1089  HB  VAL    67      47.760  50.090  30.150  1.00  0.00           H  
ATOM   1090  CG1 VAL    67      49.370  50.810  29.010  1.00  0.00           C  
ATOM   1091 HG11 VAL    67      49.540  49.790  28.590  1.00  0.00           H  
ATOM   1092 HG12 VAL    67      50.070  51.040  29.830  1.00  0.00           H  
ATOM   1093 HG13 VAL    67      49.620  51.620  28.290  1.00  0.00           H  
ATOM   1094  CG2 VAL    67      47.800  52.310  30.280  1.00  0.00           C  
ATOM   1095 HG21 VAL    67      48.670  52.440  30.950  1.00  0.00           H  
ATOM   1096 HG22 VAL    67      46.920  52.230  30.950  1.00  0.00           H  
ATOM   1097 HG23 VAL    67      47.710  53.090  29.490  1.00  0.00           H  
ATOM   1098  C   VAL    67      47.070  49.600  27.570  1.00  0.00           C  
ATOM   1099  O   VAL    67      46.650  48.530  27.930  1.00  0.00           O  
ATOM   1100  N   SER    68      47.770  49.620  26.410  1.00  0.00           N  
ATOM   1101  HN  SER    68      48.120  50.500  26.120  1.00  0.00           H  
ATOM   1102  CA  SER    68      48.230  48.360  25.720  1.00  0.00           C  
ATOM   1103  HA  SER    68      47.410  47.670  25.780  1.00  0.00           H  
ATOM   1104  CB  SER    68      48.300  48.660  24.190  1.00  0.00           C  
ATOM   1105  HB1 SER    68      48.930  49.550  23.960  1.00  0.00           H  
ATOM   1106  HB2 SER    68      47.230  48.820  23.950  1.00  0.00           H  
ATOM   1107  OG  SER    68      48.700  47.550  23.400  1.00  0.00           O  
ATOM   1108  HG1 SER    68      47.920  47.020  23.220  1.00  0.00           H  
ATOM   1109  C   SER    68      49.420  47.660  26.350  1.00  0.00           C  
ATOM   1110  O   SER    68      49.430  46.450  26.470  1.00  0.00           O  
ATOM   1111  N   PHE    69      50.440  48.430  26.790  1.00  0.00           N  
ATOM   1112  HN  PHE    69      50.350  49.390  26.520  1.00  0.00           H  
ATOM   1113  CA  PHE    69      51.800  48.140  27.170  1.00  0.00           C  
ATOM   1114  HA  PHE    69      52.270  48.000  26.210  1.00  0.00           H  
ATOM   1115  CB  PHE    69      52.690  49.390  27.670  1.00  0.00           C  
ATOM   1116  HB1 PHE    69      52.200  49.750  28.600  1.00  0.00           H  
ATOM   1117  HB2 PHE    69      52.780  50.190  26.900  1.00  0.00           H  
ATOM   1118  CG  PHE    69      54.160  49.170  28.090  1.00  0.00           C  
ATOM   1119  CD1 PHE    69      55.190  48.990  27.150  1.00  0.00           C  
ATOM   1120  HD1 PHE    69      54.930  49.030  26.100  1.00  0.00           H  
ATOM   1121  CE1 PHE    69      56.460  48.850  27.620  1.00  0.00           C  
ATOM   1122  HE1 PHE    69      57.300  48.870  26.940  1.00  0.00           H  
ATOM   1123  CZ  PHE    69      56.810  48.810  28.980  1.00  0.00           C  
ATOM   1124  HZ  PHE    69      57.800  48.620  29.380  1.00  0.00           H  
ATOM   1125  CD2 PHE    69      54.460  49.080  29.430  1.00  0.00           C  
ATOM   1126  HD2 PHE    69      53.640  49.300  30.100  1.00  0.00           H  
ATOM   1127  CE2 PHE    69      55.780  48.910  29.960  1.00  0.00           C  
ATOM   1128  HE2 PHE    69      56.120  48.820  30.980  1.00  0.00           H  
ATOM   1129  C   PHE    69      52.010  46.900  28.040  1.00  0.00           C  
ATOM   1130  O   PHE    69      52.880  46.040  27.790  1.00  0.00           O  
ATOM   1131  N   TYR    70      51.090  46.760  29.000  1.00  0.00           N  
ATOM   1132  HN  TYR    70      50.320  47.390  29.020  1.00  0.00           H  
ATOM   1133  CA  TYR    70      51.370  45.670  29.950  1.00  0.00           C  
ATOM   1134  HA  TYR    70      52.440  45.520  29.900  1.00  0.00           H  
ATOM   1135  CB  TYR    70      50.990  46.080  31.420  1.00  0.00           C  
ATOM   1136  HB1 TYR    70      51.250  45.230  32.090  1.00  0.00           H  
ATOM   1137  HB2 TYR    70      49.900  46.280  31.420  1.00  0.00           H  
ATOM   1138  CG  TYR    70      51.740  47.370  31.780  1.00  0.00           C  
ATOM   1139  CD1 TYR    70      52.950  47.350  32.480  1.00  0.00           C  
ATOM   1140  HD1 TYR    70      53.250  46.350  32.770  1.00  0.00           H  
ATOM   1141  CE1 TYR    70      53.630  48.480  32.870  1.00  0.00           C  
ATOM   1142  HE1 TYR    70      54.600  48.370  33.330  1.00  0.00           H  
ATOM   1143  CZ  TYR    70      53.090  49.710  32.640  1.00  0.00           C  
ATOM   1144  OH  TYR    70      53.650  50.900  33.050  1.00  0.00           O  
ATOM   1145  HH  TYR    70      54.440  50.740  33.580  1.00  0.00           H  
ATOM   1146  CD2 TYR    70      51.180  48.660  31.600  1.00  0.00           C  
ATOM   1147  HD2 TYR    70      50.200  48.750  31.160  1.00  0.00           H  
ATOM   1148  CE2 TYR    70      51.790  49.820  32.100  1.00  0.00           C  
ATOM   1149  HE2 TYR    70      51.310  50.790  32.160  1.00  0.00           H  
ATOM   1150  C   TYR    70      50.620  44.390  29.560  1.00  0.00           C  
ATOM   1151  O   TYR    70      50.620  43.450  30.230  1.00  0.00           O  
ATOM   1152  N   THR    71      49.840  44.390  28.480  1.00  0.00           N  
ATOM   1153  HN  THR    71      49.810  45.210  27.920  1.00  0.00           H  
ATOM   1154  CA  THR    71      49.180  43.200  27.930  1.00  0.00           C  
ATOM   1155  HA  THR    71      49.580  42.340  28.440  1.00  0.00           H  
ATOM   1156  CB  THR    71      47.680  43.130  28.370  1.00  0.00           C  
ATOM   1157  HB  THR    71      47.640  43.050  29.480  1.00  0.00           H  
ATOM   1158  OG1 THR    71      46.950  42.030  27.820  1.00  0.00           O  
ATOM   1159  HG1 THR    71      47.590  41.550  27.280  1.00  0.00           H  
ATOM   1160  CG2 THR    71      47.020  44.450  28.000  1.00  0.00           C  
ATOM   1161 HG21 THR    71      47.360  45.310  28.620  1.00  0.00           H  
ATOM   1162 HG22 THR    71      45.940  44.440  28.260  1.00  0.00           H  
ATOM   1163 HG23 THR    71      46.960  44.600  26.900  1.00  0.00           H  
ATOM   1164  C   THR    71      49.350  43.040  26.450  1.00  0.00           C  
ATOM   1165  O   THR    71      48.740  42.200  25.810  1.00  0.00           O  
ATOM   1166  N   ARG    72      50.310  43.820  25.800  1.00  0.00           N  
ATOM   1167  HN  ARG    72      50.750  44.640  26.160  1.00  0.00           H  
ATOM   1168  CA  ARG    72      50.770  43.550  24.480  1.00  0.00           C  
ATOM   1169  HA  ARG    72      50.240  42.750  23.990  1.00  0.00           H  
ATOM   1170  CB  ARG    72      50.720  44.780  23.510  1.00  0.00           C  
ATOM   1171  HB1 ARG    72      49.690  45.120  23.320  1.00  0.00           H  
ATOM   1172  HB2 ARG    72      51.050  44.480  22.490  1.00  0.00           H  
ATOM   1173  CG  ARG    72      51.520  46.060  23.880  1.00  0.00           C  
ATOM   1174  HG1 ARG    72      51.670  46.180  24.980  1.00  0.00           H  
ATOM   1175  HG2 ARG    72      50.980  46.910  23.410  1.00  0.00           H  
ATOM   1176  CD  ARG    72      52.980  46.040  23.330  1.00  0.00           C  
ATOM   1177  HD1 ARG    72      53.010  45.820  22.240  1.00  0.00           H  
ATOM   1178  HD2 ARG    72      53.600  45.250  23.800  1.00  0.00           H  
ATOM   1179  NE  ARG    72      53.530  47.420  23.670  1.00  0.00           N  
ATOM   1180  HE  ARG    72      52.920  48.210  23.780  1.00  0.00           H  
ATOM   1181  CZ  ARG    72      54.670  47.830  23.210  1.00  0.00           C  
ATOM   1182  NH1 ARG    72      55.700  46.960  22.960  1.00  0.00           N  
ATOM   1183 HH11 ARG    72      55.820  46.260  23.670  1.00  0.00           H  
ATOM   1184 HH12 ARG    72      56.550  47.480  22.840  1.00  0.00           H  
ATOM   1185  NH2 ARG    72      54.940  49.090  23.040  1.00  0.00           N  
ATOM   1186 HH21 ARG    72      55.680  49.300  22.410  1.00  0.00           H  
ATOM   1187 HH22 ARG    72      54.300  49.810  23.330  1.00  0.00           H  
ATOM   1188  C   ARG    72      52.130  42.870  24.470  1.00  0.00           C  
ATOM   1189  O   ARG    72      52.890  43.030  25.450  1.00  0.00           O  
ATOM   1190  N   LYS    73      52.500  42.220  23.360  1.00  0.00           N  
ATOM   1191  HN  LYS    73      51.850  42.110  22.610  1.00  0.00           H  
ATOM   1192  CA  LYS    73      53.750  41.530  23.310  1.00  0.00           C  
ATOM   1193  HA  LYS    73      54.110  41.420  24.320  1.00  0.00           H  
ATOM   1194  CB  LYS    73      53.800  40.060  22.790  1.00  0.00           C  
ATOM   1195  HB1 LYS    73      54.810  39.750  22.450  1.00  0.00           H  
ATOM   1196  HB2 LYS    73      53.010  40.070  22.010  1.00  0.00           H  
ATOM   1197  CG  LYS    73      53.330  39.040  23.810  1.00  0.00           C  
ATOM   1198  HG1 LYS    73      53.880  39.120  24.770  1.00  0.00           H  
ATOM   1199  HG2 LYS    73      53.620  38.120  23.260  1.00  0.00           H  
ATOM   1200  CD  LYS    73      51.830  38.980  24.230  1.00  0.00           C  
ATOM   1201  HD1 LYS    73      51.220  38.860  23.300  1.00  0.00           H  
ATOM   1202  HD2 LYS    73      51.540  39.960  24.680  1.00  0.00           H  
ATOM   1203  CE  LYS    73      51.370  37.880  25.220  1.00  0.00           C  
ATOM   1204  HE1 LYS    73      51.390  36.790  24.990  1.00  0.00           H  
ATOM   1205  HE2 LYS    73      50.310  38.090  25.480  1.00  0.00           H  
ATOM   1206  NZ  LYS    73      52.200  38.050  26.450  1.00  0.00           N  
ATOM   1207  HZ1 LYS    73      53.060  37.520  26.210  1.00  0.00           H  
ATOM   1208  HZ2 LYS    73      51.750  37.590  27.270  1.00  0.00           H  
ATOM   1209  HZ3 LYS    73      52.430  39.030  26.720  1.00  0.00           H  
ATOM   1210  C   LYS    73      54.810  42.470  22.650  1.00  0.00           C  
ATOM   1211  O   LYS    73      54.520  43.040  21.570  1.00  0.00           O  
ATOM   1212  N   ASP    74      55.990  42.640  23.330  1.00  0.00           N  
ATOM   1213  HN  ASP    74      56.160  42.130  24.180  1.00  0.00           H  
ATOM   1214  CA  ASP    74      57.160  43.360  22.790  1.00  0.00           C  
ATOM   1215  HA  ASP    74      56.780  44.240  22.280  1.00  0.00           H  
ATOM   1216  CB  ASP    74      58.280  43.750  23.760  1.00  0.00           C  
ATOM   1217  HB1 ASP    74      59.080  44.430  23.370  1.00  0.00           H  
ATOM   1218  HB2 ASP    74      58.740  42.870  24.260  1.00  0.00           H  
ATOM   1219  CG  ASP    74      57.650  44.640  24.870  1.00  0.00           C  
ATOM   1220  OD1 ASP    74      56.470  45.100  24.680  1.00  0.00           O  
ATOM   1221  OD2 ASP    74      58.240  44.660  25.980  1.00  0.00           O  
ATOM   1222  C   ASP    74      57.860  42.520  21.650  1.00  0.00           C  
ATOM   1223  O   ASP    74      57.890  41.290  21.690  1.00  0.00           O  
ATOM   1224  N   GLY    75      58.410  43.150  20.610  1.00  0.00           N  
ATOM   1225  HN  GLY    75      58.330  44.150  20.540  1.00  0.00           H  
ATOM   1226  CA  GLY    75      59.090  42.550  19.470  1.00  0.00           C  
ATOM   1227  HA1 GLY    75      59.120  43.300  18.690  1.00  0.00           H  
ATOM   1228  HA2 GLY    75      58.480  41.740  19.090  1.00  0.00           H  
ATOM   1229  C   GLY    75      60.500  42.070  19.680  1.00  0.00           C  
ATOM   1230  O   GLY    75      60.830  41.030  19.170  1.00  0.00           O  
ATOM   1231  N   GLN    76      61.320  42.890  20.400  1.00  0.00           N  
ATOM   1232  HN  GLN    76      60.950  43.760  20.720  1.00  0.00           H  
ATOM   1233  CA  GLN    76      62.740  42.570  20.700  1.00  0.00           C  
ATOM   1234  HA  GLN    76      63.250  42.490  19.750  1.00  0.00           H  
ATOM   1235  CB  GLN    76      63.290  43.720  21.540  1.00  0.00           C  
ATOM   1236  HB1 GLN    76      64.360  43.450  21.670  1.00  0.00           H  
ATOM   1237  HB2 GLN    76      62.790  43.800  22.530  1.00  0.00           H  
ATOM   1238  CG  GLN    76      63.460  45.040  20.840  1.00  0.00           C  
ATOM   1239  HG1 GLN    76      64.070  45.780  21.410  1.00  0.00           H  
ATOM   1240  HG2 GLN    76      62.480  45.560  20.810  1.00  0.00           H  
ATOM   1241  CD  GLN    76      63.950  44.900  19.380  1.00  0.00           C  
ATOM   1242  OE1 GLN    76      65.110  44.640  19.080  1.00  0.00           O  
ATOM   1243  NE2 GLN    76      63.030  45.080  18.380  1.00  0.00           N  
ATOM   1244 HE21 GLN    76      63.420  45.050  17.460  1.00  0.00           H  
ATOM   1245 HE22 GLN    76      62.080  45.200  18.660  1.00  0.00           H  
ATOM   1246  C   GLN    76      62.970  41.200  21.440  1.00  0.00           C  
ATOM   1247  O   GLN    76      62.170  40.830  22.270  1.00  0.00           O  
ATOM   1248  N   LEU    77      64.130  40.520  21.160  1.00  0.00           N  
ATOM   1249  HN  LEU    77      64.820  40.850  20.520  1.00  0.00           H  
ATOM   1250  CA  LEU    77      64.440  39.190  21.720  1.00  0.00           C  
ATOM   1251  HA  LEU    77      63.540  38.830  22.180  1.00  0.00           H  
ATOM   1252  CB  LEU    77      64.840  38.180  20.640  1.00  0.00           C  
ATOM   1253  HB1 LEU    77      64.860  37.170  21.100  1.00  0.00           H  
ATOM   1254  HB2 LEU    77      65.780  38.480  20.140  1.00  0.00           H  
ATOM   1255  CG  LEU    77      63.810  38.010  19.500  1.00  0.00           C  
ATOM   1256  HG  LEU    77      63.870  38.980  18.960  1.00  0.00           H  
ATOM   1257  CD1 LEU    77      64.430  36.980  18.560  1.00  0.00           C  
ATOM   1258 HD11 LEU    77      65.230  37.540  18.020  1.00  0.00           H  
ATOM   1259 HD12 LEU    77      63.600  36.740  17.860  1.00  0.00           H  
ATOM   1260 HD13 LEU    77      64.740  36.080  19.130  1.00  0.00           H  
ATOM   1261  CD2 LEU    77      62.320  37.670  19.820  1.00  0.00           C  
ATOM   1262 HD21 LEU    77      61.740  37.370  18.920  1.00  0.00           H  
ATOM   1263 HD22 LEU    77      61.850  38.580  20.250  1.00  0.00           H  
ATOM   1264 HD23 LEU    77      62.190  36.800  20.510  1.00  0.00           H  
ATOM   1265  C   LEU    77      65.580  39.140  22.750  1.00  0.00           C  
ATOM   1266  O   LEU    77      66.110  38.090  23.060  1.00  0.00           O  
ATOM   1267  N   ILE    78      65.970  40.320  23.300  1.00  0.00           N  
ATOM   1268  HN  ILE    78      65.430  41.140  23.130  1.00  0.00           H  
ATOM   1269  CA  ILE    78      67.180  40.510  24.140  1.00  0.00           C  
ATOM   1270  HA  ILE    78      67.900  39.780  23.790  1.00  0.00           H  
ATOM   1271  CB  ILE    78      67.670  41.990  24.120  1.00  0.00           C  
ATOM   1272  HB  ILE    78      68.630  42.090  24.680  1.00  0.00           H  
ATOM   1273  CG2 ILE    78      67.920  42.600  22.670  1.00  0.00           C  
ATOM   1274 HG21 ILE    78      68.580  43.490  22.740  1.00  0.00           H  
ATOM   1275 HG22 ILE    78      67.030  43.120  22.240  1.00  0.00           H  
ATOM   1276 HG23 ILE    78      68.330  41.790  22.050  1.00  0.00           H  
ATOM   1277  CG1 ILE    78      66.800  42.920  25.010  1.00  0.00           C  
ATOM   1278 HG11 ILE    78      67.170  43.960  24.950  1.00  0.00           H  
ATOM   1279 HG12 ILE    78      66.930  42.660  26.090  1.00  0.00           H  
ATOM   1280  CD  ILE    78      65.320  43.030  24.670  1.00  0.00           C  
ATOM   1281  HD1 ILE    78      64.740  42.250  25.210  1.00  0.00           H  
ATOM   1282  HD2 ILE    78      65.210  42.860  23.580  1.00  0.00           H  
ATOM   1283  HD3 ILE    78      65.010  44.050  24.960  1.00  0.00           H  
ATOM   1284  C   ILE    78      66.980  40.100  25.620  1.00  0.00           C  
ATOM   1285  O   ILE    78      67.970  39.720  26.240  1.00  0.00           O  
ATOM   1286  N   TYR    79      65.720  39.950  26.110  1.00  0.00           N  
ATOM   1287  HN  TYR    79      64.910  40.070  25.540  1.00  0.00           H  
ATOM   1288  CA  TYR    79      65.500  39.450  27.450  1.00  0.00           C  
ATOM   1289  HA  TYR    79      66.470  39.490  27.930  1.00  0.00           H  
ATOM   1290  CB  TYR    79      64.380  40.270  28.150  1.00  0.00           C  
ATOM   1291  HB1 TYR    79      63.690  40.590  27.330  1.00  0.00           H  
ATOM   1292  HB2 TYR    79      64.750  41.150  28.710  1.00  0.00           H  
ATOM   1293  CG  TYR    79      63.490  39.500  29.170  1.00  0.00           C  
ATOM   1294  CD1 TYR    79      64.190  38.860  30.270  1.00  0.00           C  
ATOM   1295  HD1 TYR    79      65.250  39.020  30.260  1.00  0.00           H  
ATOM   1296  CE1 TYR    79      63.480  38.150  31.220  1.00  0.00           C  
ATOM   1297  HE1 TYR    79      63.990  37.600  31.990  1.00  0.00           H  
ATOM   1298  CZ  TYR    79      62.110  37.970  31.110  1.00  0.00           C  
ATOM   1299  OH  TYR    79      61.410  37.370  32.080  1.00  0.00           O  
ATOM   1300  HH  TYR    79      60.490  37.620  31.970  1.00  0.00           H  
ATOM   1301  CD2 TYR    79      62.060  39.360  29.040  1.00  0.00           C  
ATOM   1302  HD2 TYR    79      61.640  39.880  28.190  1.00  0.00           H  
ATOM   1303  CE2 TYR    79      61.350  38.580  30.040  1.00  0.00           C  
ATOM   1304  HE2 TYR    79      60.290  38.420  29.900  1.00  0.00           H  
ATOM   1305  C   TYR    79      65.160  37.950  27.300  1.00  0.00           C  
ATOM   1306  O   TYR    79      65.740  37.250  28.080  1.00  0.00           O  
ATOM   1307  N   THR    80      64.250  37.480  26.410  1.00  0.00           N  
ATOM   1308  HN  THR    80      63.690  38.110  25.860  1.00  0.00           H  
ATOM   1309  CA  THR    80      63.990  36.090  26.170  1.00  0.00           C  
ATOM   1310  HA  THR    80      64.900  35.530  26.320  1.00  0.00           H  
ATOM   1311  CB  THR    80      62.960  35.440  27.080  1.00  0.00           C  
ATOM   1312  HB  THR    80      63.290  35.640  28.120  1.00  0.00           H  
ATOM   1313  OG1 THR    80      62.900  34.010  26.850  1.00  0.00           O  
ATOM   1314  HG1 THR    80      62.410  33.670  27.590  1.00  0.00           H  
ATOM   1315  CG2 THR    80      61.530  35.990  26.990  1.00  0.00           C  
ATOM   1316 HG21 THR    80      60.910  35.820  27.890  1.00  0.00           H  
ATOM   1317 HG22 THR    80      60.980  35.590  26.110  1.00  0.00           H  
ATOM   1318 HG23 THR    80      61.620  37.080  26.810  1.00  0.00           H  
ATOM   1319  C   THR    80      63.510  35.820  24.740  1.00  0.00           C  
ATOM   1320  O   THR    80      62.690  36.620  24.280  1.00  0.00           O  
ATOM   1321  N   PRO    81      63.920  34.800  23.940  1.00  0.00           N  
ATOM   1322  CD  PRO    81      65.300  34.300  24.250  1.00  0.00           C  
ATOM   1323  HD1 PRO    81      65.360  33.590  25.100  1.00  0.00           H  
ATOM   1324  HD2 PRO    81      65.960  35.190  24.340  1.00  0.00           H  
ATOM   1325  CA  PRO    81      63.710  34.860  22.530  1.00  0.00           C  
ATOM   1326  HA  PRO    81      63.310  35.820  22.230  1.00  0.00           H  
ATOM   1327  CB  PRO    81      65.090  34.590  21.970  1.00  0.00           C  
ATOM   1328  HB1 PRO    81      65.760  35.480  22.030  1.00  0.00           H  
ATOM   1329  HB2 PRO    81      65.220  34.280  20.910  1.00  0.00           H  
ATOM   1330  CG  PRO    81      65.790  33.670  22.960  1.00  0.00           C  
ATOM   1331  HG1 PRO    81      65.310  32.670  22.980  1.00  0.00           H  
ATOM   1332  HG2 PRO    81      66.900  33.670  22.900  1.00  0.00           H  
ATOM   1333  C   PRO    81      62.680  33.790  22.200  1.00  0.00           C  
ATOM   1334  O   PRO    81      62.270  33.720  21.040  1.00  0.00           O  
ATOM   1335  N   PHE    82      62.300  32.880  23.170  1.00  0.00           N  
ATOM   1336  HN  PHE    82      62.580  32.960  24.130  1.00  0.00           H  
ATOM   1337  CA  PHE    82      61.250  31.920  23.000  1.00  0.00           C  
ATOM   1338  HA  PHE    82      61.510  31.290  22.170  1.00  0.00           H  
ATOM   1339  CB  PHE    82      61.060  31.000  24.260  1.00  0.00           C  
ATOM   1340  HB1 PHE    82      60.260  30.240  24.110  1.00  0.00           H  
ATOM   1341  HB2 PHE    82      60.800  31.630  25.140  1.00  0.00           H  
ATOM   1342  CG  PHE    82      62.310  30.220  24.490  1.00  0.00           C  
ATOM   1343  CD1 PHE    82      62.490  28.990  23.770  1.00  0.00           C  
ATOM   1344  HD1 PHE    82      61.680  28.720  23.110  1.00  0.00           H  
ATOM   1345  CE1 PHE    82      63.610  28.250  24.060  1.00  0.00           C  
ATOM   1346  HE1 PHE    82      63.870  27.330  23.550  1.00  0.00           H  
ATOM   1347  CZ  PHE    82      64.520  28.700  25.040  1.00  0.00           C  
ATOM   1348  HZ  PHE    82      65.400  28.090  25.090  1.00  0.00           H  
ATOM   1349  CD2 PHE    82      63.200  30.550  25.490  1.00  0.00           C  
ATOM   1350  HD2 PHE    82      62.900  31.370  26.130  1.00  0.00           H  
ATOM   1351  CE2 PHE    82      64.340  29.840  25.820  1.00  0.00           C  
ATOM   1352  HE2 PHE    82      65.030  30.200  26.580  1.00  0.00           H  
ATOM   1353  C   PHE    82      59.880  32.500  22.660  1.00  0.00           C  
ATOM   1354  O   PHE    82      59.400  33.510  23.220  1.00  0.00           O  
ATOM   1355  N   THR    83      59.110  31.820  21.730  1.00  0.00           N  
ATOM   1356  HN  THR    83      59.500  31.020  21.280  1.00  0.00           H  
ATOM   1357  CA  THR    83      57.820  32.270  21.260  1.00  0.00           C  
ATOM   1358  HA  THR    83      57.980  33.300  20.990  1.00  0.00           H  
ATOM   1359  CB  THR    83      57.310  31.490  20.070  1.00  0.00           C  
ATOM   1360  HB  THR    83      58.170  31.500  19.360  1.00  0.00           H  
ATOM   1361  OG1 THR    83      56.240  32.080  19.280  1.00  0.00           O  
ATOM   1362  HG1 THR    83      56.470  32.990  19.070  1.00  0.00           H  
ATOM   1363  CG2 THR    83      56.870  30.020  20.380  1.00  0.00           C  
ATOM   1364 HG21 THR    83      56.630  29.570  19.400  1.00  0.00           H  
ATOM   1365 HG22 THR    83      55.970  30.010  21.030  1.00  0.00           H  
ATOM   1366 HG23 THR    83      57.690  29.500  20.920  1.00  0.00           H  
ATOM   1367  C   THR    83      56.810  32.270  22.390  1.00  0.00           C  
ATOM   1368  O   THR    83      56.930  31.460  23.320  1.00  0.00           O  
ATOM   1369  N   GLU    84      55.770  33.080  22.410  1.00  0.00           N  
ATOM   1370  HN  GLU    84      55.800  33.880  21.810  1.00  0.00           H  
ATOM   1371  CA  GLU    84      54.630  33.090  23.240  1.00  0.00           C  
ATOM   1372  HA  GLU    84      54.690  32.370  24.040  1.00  0.00           H  
ATOM   1373  CB  GLU    84      54.450  34.580  23.790  1.00  0.00           C  
ATOM   1374  HB1 GLU    84      53.500  34.450  24.350  1.00  0.00           H  
ATOM   1375  HB2 GLU    84      54.250  35.310  22.970  1.00  0.00           H  
ATOM   1376  CG  GLU    84      55.620  35.050  24.650  1.00  0.00           C  
ATOM   1377  HG1 GLU    84      56.390  35.440  23.950  1.00  0.00           H  
ATOM   1378  HG2 GLU    84      56.010  34.310  25.380  1.00  0.00           H  
ATOM   1379  CD  GLU    84      55.230  36.320  25.390  1.00  0.00           C  
ATOM   1380  OE1 GLU    84      55.880  37.360  25.080  1.00  0.00           O  
ATOM   1381  OE2 GLU    84      54.250  36.340  26.150  1.00  0.00           O  
ATOM   1382  C   GLU    84      53.370  32.730  22.420  1.00  0.00           C  
ATOM   1383  O   GLU    84      52.260  32.810  22.990  1.00  0.00           O  
ATOM   1384  N   ASP    85      53.540  32.320  21.150  1.00  0.00           N  
ATOM   1385  HN  ASP    85      54.380  32.420  20.630  1.00  0.00           H  
ATOM   1386  CA  ASP    85      52.520  31.550  20.460  1.00  0.00           C  
ATOM   1387  HA  ASP    85      51.790  32.290  20.170  1.00  0.00           H  
ATOM   1388  CB  ASP    85      53.130  30.940  19.170  1.00  0.00           C  
ATOM   1389  HB1 ASP    85      54.010  30.300  19.400  1.00  0.00           H  
ATOM   1390  HB2 ASP    85      53.520  31.780  18.560  1.00  0.00           H  
ATOM   1391  CG  ASP    85      52.260  30.180  18.250  1.00  0.00           C  
ATOM   1392  OD1 ASP    85      51.060  29.840  18.510  1.00  0.00           O  
ATOM   1393  OD2 ASP    85      52.830  29.760  17.180  1.00  0.00           O  
ATOM   1394  C   ASP    85      51.750  30.490  21.270  1.00  0.00           C  
ATOM   1395  O   ASP    85      52.270  29.610  21.920  1.00  0.00           O  
ATOM   1396  N   THR    86      50.400  30.540  21.200  1.00  0.00           N  
ATOM   1397  HN  THR    86      50.050  31.310  20.680  1.00  0.00           H  
ATOM   1398  CA  THR    86      49.490  29.720  22.010  1.00  0.00           C  
ATOM   1399  HA  THR    86      49.870  29.610  23.020  1.00  0.00           H  
ATOM   1400  CB  THR    86      48.110  30.450  22.090  1.00  0.00           C  
ATOM   1401  HB  THR    86      47.460  29.770  22.690  1.00  0.00           H  
ATOM   1402  OG1 THR    86      47.460  30.750  20.840  1.00  0.00           O  
ATOM   1403  HG1 THR    86      46.590  31.100  21.030  1.00  0.00           H  
ATOM   1404  CG2 THR    86      48.230  31.770  22.820  1.00  0.00           C  
ATOM   1405 HG21 THR    86      48.810  32.550  22.290  1.00  0.00           H  
ATOM   1406 HG22 THR    86      48.780  31.640  23.770  1.00  0.00           H  
ATOM   1407 HG23 THR    86      47.220  32.200  23.010  1.00  0.00           H  
ATOM   1408  C   THR    86      49.270  28.340  21.400  1.00  0.00           C  
ATOM   1409  O   THR    86      48.740  27.500  22.090  1.00  0.00           O  
ATOM   1410  N   GLU    87      49.670  28.050  20.160  1.00  0.00           N  
ATOM   1411  HN  GLU    87      50.220  28.660  19.600  1.00  0.00           H  
ATOM   1412  CA  GLU    87      49.370  26.750  19.650  1.00  0.00           C  
ATOM   1413  HA  GLU    87      48.470  26.370  20.120  1.00  0.00           H  
ATOM   1414  CB  GLU    87      49.140  26.740  18.170  1.00  0.00           C  
ATOM   1415  HB1 GLU    87      49.160  25.660  17.910  1.00  0.00           H  
ATOM   1416  HB2 GLU    87      50.110  27.100  17.760  1.00  0.00           H  
ATOM   1417  CG  GLU    87      47.880  27.440  17.650  1.00  0.00           C  
ATOM   1418  HG1 GLU    87      47.850  28.530  17.880  1.00  0.00           H  
ATOM   1419  HG2 GLU    87      46.990  27.120  18.230  1.00  0.00           H  
ATOM   1420  CD  GLU    87      47.660  27.230  16.160  1.00  0.00           C  
ATOM   1421  OE1 GLU    87      47.320  26.040  15.890  1.00  0.00           O  
ATOM   1422  OE2 GLU    87      47.920  28.180  15.390  1.00  0.00           O  
ATOM   1423  C   GLU    87      50.360  25.630  20.080  1.00  0.00           C  
ATOM   1424  O   GLU    87      50.180  24.420  19.880  1.00  0.00           O  
ATOM   1425  N   THR    88      51.590  25.990  20.540  1.00  0.00           N  
ATOM   1426  HN  THR    88      51.770  26.960  20.660  1.00  0.00           H  
ATOM   1427  CA  THR    88      52.590  25.100  21.170  1.00  0.00           C  
ATOM   1428  HA  THR    88      52.300  24.090  20.910  1.00  0.00           H  
ATOM   1429  CB  THR    88      54.020  25.360  20.790  1.00  0.00           C  
ATOM   1430  HB  THR    88      54.000  25.180  19.700  1.00  0.00           H  
ATOM   1431  OG1 THR    88      54.960  24.490  21.410  1.00  0.00           O  
ATOM   1432  HG1 THR    88      54.700  23.580  21.230  1.00  0.00           H  
ATOM   1433  CG2 THR    88      54.390  26.800  21.130  1.00  0.00           C  
ATOM   1434 HG21 THR    88      53.530  27.490  20.980  1.00  0.00           H  
ATOM   1435 HG22 THR    88      55.250  27.060  20.480  1.00  0.00           H  
ATOM   1436 HG23 THR    88      54.720  26.810  22.190  1.00  0.00           H  
ATOM   1437  C   THR    88      52.360  25.020  22.630  1.00  0.00           C  
ATOM   1438  O   THR    88      51.860  25.980  23.210  1.00  0.00           O  
ATOM   1439  N   VAL    89      52.760  23.940  23.310  1.00  0.00           N  
ATOM   1440  HN  VAL    89      53.360  23.400  22.720  1.00  0.00           H  
ATOM   1441  CA  VAL    89      52.800  23.910  24.730  1.00  0.00           C  
ATOM   1442  HA  VAL    89      52.660  24.910  25.120  1.00  0.00           H  
ATOM   1443  CB  VAL    89      51.900  22.820  25.280  1.00  0.00           C  
ATOM   1444  HB  VAL    89      52.130  21.820  24.850  1.00  0.00           H  
ATOM   1445  CG1 VAL    89      52.000  22.710  26.830  1.00  0.00           C  
ATOM   1446 HG11 VAL    89      51.750  23.720  27.200  1.00  0.00           H  
ATOM   1447 HG12 VAL    89      53.030  22.440  27.170  1.00  0.00           H  
ATOM   1448 HG13 VAL    89      51.330  21.890  27.180  1.00  0.00           H  
ATOM   1449  CG2 VAL    89      50.500  23.110  24.780  1.00  0.00           C  
ATOM   1450 HG21 VAL    89      49.800  22.390  25.260  1.00  0.00           H  
ATOM   1451 HG22 VAL    89      50.470  22.970  23.680  1.00  0.00           H  
ATOM   1452 HG23 VAL    89      50.160  24.160  24.950  1.00  0.00           H  
ATOM   1453  C   VAL    89      54.340  23.680  25.050  1.00  0.00           C  
ATOM   1454  O   VAL    89      54.850  24.410  25.900  1.00  0.00           O  
ATOM   1455  N   GLY    90      55.080  22.750  24.400  1.00  0.00           N  
ATOM   1456  HN  GLY    90      54.660  22.110  23.760  1.00  0.00           H  
ATOM   1457  CA  GLY    90      56.410  22.370  24.660  1.00  0.00           C  
ATOM   1458  HA1 GLY    90      56.780  21.620  23.990  1.00  0.00           H  
ATOM   1459  HA2 GLY    90      56.330  21.940  25.650  1.00  0.00           H  
ATOM   1460  C   GLY    90      57.420  23.470  24.620  1.00  0.00           C  
ATOM   1461  O   GLY    90      58.210  23.520  25.590  1.00  0.00           O  
ATOM   1462  N   GLN    91      57.330  24.490  23.660  1.00  0.00           N  
ATOM   1463  HN  GLN    91      56.640  24.330  22.950  1.00  0.00           H  
ATOM   1464  CA  GLN    91      58.270  25.620  23.560  1.00  0.00           C  
ATOM   1465  HA  GLN    91      59.280  25.260  23.500  1.00  0.00           H  
ATOM   1466  CB  GLN    91      58.110  26.460  22.260  1.00  0.00           C  
ATOM   1467  HB1 GLN    91      58.790  27.340  22.300  1.00  0.00           H  
ATOM   1468  HB2 GLN    91      57.090  26.860  22.100  1.00  0.00           H  
ATOM   1469  CG  GLN    91      58.470  25.650  20.920  1.00  0.00           C  
ATOM   1470  HG1 GLN    91      58.550  26.400  20.100  1.00  0.00           H  
ATOM   1471  HG2 GLN    91      57.750  24.850  20.640  1.00  0.00           H  
ATOM   1472  CD  GLN    91      59.820  24.960  21.060  1.00  0.00           C  
ATOM   1473  OE1 GLN    91      60.890  25.580  21.110  1.00  0.00           O  
ATOM   1474  NE2 GLN    91      59.880  23.630  21.160  1.00  0.00           N  
ATOM   1475 HE21 GLN    91      60.800  23.320  21.420  1.00  0.00           H  
ATOM   1476 HE22 GLN    91      59.000  23.160  21.140  1.00  0.00           H  
ATOM   1477  C   GLN    91      58.090  26.490  24.780  1.00  0.00           C  
ATOM   1478  O   GLN    91      59.050  26.770  25.520  1.00  0.00           O  
ATOM   1479  N   ARG    92      56.780  26.830  25.030  1.00  0.00           N  
ATOM   1480  HN  ARG    92      56.050  26.440  24.470  1.00  0.00           H  
ATOM   1481  CA  ARG    92      56.390  27.720  26.110  1.00  0.00           C  
ATOM   1482  HA  ARG    92      56.890  28.670  25.980  1.00  0.00           H  
ATOM   1483  CB  ARG    92      54.900  28.020  25.970  1.00  0.00           C  
ATOM   1484  HB1 ARG    92      54.480  28.430  26.910  1.00  0.00           H  
ATOM   1485  HB2 ARG    92      54.410  27.030  25.890  1.00  0.00           H  
ATOM   1486  CG  ARG    92      54.530  29.100  24.820  1.00  0.00           C  
ATOM   1487  HG1 ARG    92      54.840  28.720  23.830  1.00  0.00           H  
ATOM   1488  HG2 ARG    92      55.280  29.910  24.910  1.00  0.00           H  
ATOM   1489  CD  ARG    92      53.100  29.590  24.990  1.00  0.00           C  
ATOM   1490  HD1 ARG    92      52.840  30.320  24.190  1.00  0.00           H  
ATOM   1491  HD2 ARG    92      53.020  30.010  26.020  1.00  0.00           H  
ATOM   1492  NE  ARG    92      52.170  28.430  24.930  1.00  0.00           N  
ATOM   1493  HE  ARG    92      52.480  27.750  24.260  1.00  0.00           H  
ATOM   1494  CZ  ARG    92      50.810  28.440  25.210  1.00  0.00           C  
ATOM   1495  NH1 ARG    92      50.210  27.310  24.890  1.00  0.00           N  
ATOM   1496 HH11 ARG    92      49.220  27.180  24.840  1.00  0.00           H  
ATOM   1497 HH12 ARG    92      50.770  26.640  24.400  1.00  0.00           H  
ATOM   1498  NH2 ARG    92      50.230  29.370  25.950  1.00  0.00           N  
ATOM   1499 HH21 ARG    92      50.730  30.240  26.040  1.00  0.00           H  
ATOM   1500 HH22 ARG    92      49.380  29.080  26.380  1.00  0.00           H  
ATOM   1501  C   ARG    92      56.630  27.150  27.470  1.00  0.00           C  
ATOM   1502  O   ARG    92      57.270  27.790  28.300  1.00  0.00           O  
ATOM   1503  N   ALA    93      56.310  25.840  27.700  1.00  0.00           N  
ATOM   1504  HN  ALA    93      55.910  25.260  26.990  1.00  0.00           H  
ATOM   1505  CA  ALA    93      56.570  25.160  28.910  1.00  0.00           C  
ATOM   1506  HA  ALA    93      56.080  25.680  29.720  1.00  0.00           H  
ATOM   1507  CB  ALA    93      56.030  23.700  28.790  1.00  0.00           C  
ATOM   1508  HB1 ALA    93      54.920  23.770  28.770  1.00  0.00           H  
ATOM   1509  HB2 ALA    93      56.360  23.120  29.680  1.00  0.00           H  
ATOM   1510  HB3 ALA    93      56.380  23.190  27.870  1.00  0.00           H  
ATOM   1511  C   ALA    93      58.040  25.150  29.250  1.00  0.00           C  
ATOM   1512  O   ALA    93      58.420  25.590  30.310  1.00  0.00           O  
ATOM   1513  N   LEU    94      58.870  24.760  28.270  1.00  0.00           N  
ATOM   1514  HN  LEU    94      58.580  24.510  27.350  1.00  0.00           H  
ATOM   1515  CA  LEU    94      60.300  24.710  28.330  1.00  0.00           C  
ATOM   1516  HA  LEU    94      60.530  23.940  29.050  1.00  0.00           H  
ATOM   1517  CB  LEU    94      60.880  24.170  26.990  1.00  0.00           C  
ATOM   1518  HB1 LEU    94      60.530  24.810  26.150  1.00  0.00           H  
ATOM   1519  HB2 LEU    94      60.460  23.150  26.910  1.00  0.00           H  
ATOM   1520  CG  LEU    94      62.400  24.000  27.030  1.00  0.00           C  
ATOM   1521  HG  LEU    94      62.840  24.980  27.320  1.00  0.00           H  
ATOM   1522  CD1 LEU    94      63.030  22.970  28.030  1.00  0.00           C  
ATOM   1523 HD11 LEU    94      62.650  23.040  29.060  1.00  0.00           H  
ATOM   1524 HD12 LEU    94      64.140  23.050  28.080  1.00  0.00           H  
ATOM   1525 HD13 LEU    94      62.750  21.910  27.850  1.00  0.00           H  
ATOM   1526  CD2 LEU    94      62.990  23.600  25.610  1.00  0.00           C  
ATOM   1527 HD21 LEU    94      62.830  24.510  25.000  1.00  0.00           H  
ATOM   1528 HD22 LEU    94      62.560  22.670  25.180  1.00  0.00           H  
ATOM   1529 HD23 LEU    94      64.090  23.650  25.710  1.00  0.00           H  
ATOM   1530  C   LEU    94      60.960  26.050  28.660  1.00  0.00           C  
ATOM   1531  O   LEU    94      61.700  26.170  29.580  1.00  0.00           O  
ATOM   1532  N   HSD    95      60.500  27.140  28.000  1.00  0.00           N  
ATOM   1533  HN  HSD    95      59.880  27.040  27.230  1.00  0.00           H  
ATOM   1534  CA  HSD    95      60.860  28.530  28.470  1.00  0.00           C  
ATOM   1535  HA  HSD    95      61.930  28.530  28.630  1.00  0.00           H  
ATOM   1536  CB  HSD    95      60.400  29.730  27.570  1.00  0.00           C  
ATOM   1537  HB1 HSD    95      59.300  29.640  27.490  1.00  0.00           H  
ATOM   1538  HB2 HSD    95      60.810  29.580  26.540  1.00  0.00           H  
ATOM   1539  ND1 HSD    95      59.970  32.140  28.080  1.00  0.00           N  
ATOM   1540  HD1 HSD    95      59.040  32.250  27.740  1.00  0.00           H  
ATOM   1541  CG  HSD    95      60.840  31.030  28.100  1.00  0.00           C  
ATOM   1542  CE1 HSD    95      60.540  33.150  28.810  1.00  0.00           C  
ATOM   1543  HE1 HSD    95      60.080  34.140  28.830  1.00  0.00           H  
ATOM   1544  NE2 HSD    95      61.760  32.780  29.190  1.00  0.00           N  
ATOM   1545  CD2 HSD    95      61.980  31.440  28.810  1.00  0.00           C  
ATOM   1546  HD2 HSD    95      62.890  30.890  29.020  1.00  0.00           H  
ATOM   1547  C   HSD    95      60.420  28.800  29.970  1.00  0.00           C  
ATOM   1548  O   HSD    95      61.150  29.400  30.750  1.00  0.00           O  
ATOM   1549  N   SER    96      59.170  28.430  30.310  1.00  0.00           N  
ATOM   1550  HN  SER    96      58.640  27.840  29.710  1.00  0.00           H  
ATOM   1551  CA  SER    96      58.580  28.640  31.630  1.00  0.00           C  
ATOM   1552  HA  SER    96      58.530  29.690  31.880  1.00  0.00           H  
ATOM   1553  CB  SER    96      57.090  28.070  31.690  1.00  0.00           C  
ATOM   1554  HB1 SER    96      56.760  28.200  32.740  1.00  0.00           H  
ATOM   1555  HB2 SER    96      57.130  26.980  31.500  1.00  0.00           H  
ATOM   1556  OG  SER    96      56.230  28.750  30.730  1.00  0.00           O  
ATOM   1557  HG1 SER    96      56.490  28.510  29.830  1.00  0.00           H  
ATOM   1558  C   SER    96      59.300  28.000  32.730  1.00  0.00           C  
ATOM   1559  O   SER    96      59.460  28.570  33.820  1.00  0.00           O  
ATOM   1560  N   ILE    97      59.640  26.710  32.540  1.00  0.00           N  
ATOM   1561  HN  ILE    97      59.400  26.090  31.800  1.00  0.00           H  
ATOM   1562  CA  ILE    97      60.460  26.040  33.530  1.00  0.00           C  
ATOM   1563  HA  ILE    97      59.910  26.160  34.450  1.00  0.00           H  
ATOM   1564  CB  ILE    97      60.510  24.480  33.420  1.00  0.00           C  
ATOM   1565  HB  ILE    97      59.450  24.170  33.280  1.00  0.00           H  
ATOM   1566  CG2 ILE    97      61.170  24.100  32.050  1.00  0.00           C  
ATOM   1567 HG21 ILE    97      62.270  24.110  32.190  1.00  0.00           H  
ATOM   1568 HG22 ILE    97      60.930  24.570  31.080  1.00  0.00           H  
ATOM   1569 HG23 ILE    97      60.840  23.040  31.950  1.00  0.00           H  
ATOM   1570  CG1 ILE    97      61.120  23.750  34.680  1.00  0.00           C  
ATOM   1571 HG11 ILE    97      62.170  24.070  34.860  1.00  0.00           H  
ATOM   1572 HG12 ILE    97      61.210  22.710  34.310  1.00  0.00           H  
ATOM   1573  CD  ILE    97      60.230  23.700  35.960  1.00  0.00           C  
ATOM   1574  HD1 ILE    97      60.700  23.080  36.760  1.00  0.00           H  
ATOM   1575  HD2 ILE    97      59.230  23.260  35.790  1.00  0.00           H  
ATOM   1576  HD3 ILE    97      60.030  24.720  36.340  1.00  0.00           H  
ATOM   1577  C   ILE    97      61.830  26.630  33.660  1.00  0.00           C  
ATOM   1578  O   ILE    97      62.410  26.780  34.730  1.00  0.00           O  
ATOM   1579  N   LEU    98      62.460  27.030  32.580  1.00  0.00           N  
ATOM   1580  HN  LEU    98      62.130  26.920  31.640  1.00  0.00           H  
ATOM   1581  CA  LEU    98      63.710  27.730  32.590  1.00  0.00           C  
ATOM   1582  HA  LEU    98      64.360  27.070  33.150  1.00  0.00           H  
ATOM   1583  CB  LEU    98      64.190  27.680  31.140  1.00  0.00           C  
ATOM   1584  HB1 LEU    98      63.400  27.980  30.420  1.00  0.00           H  
ATOM   1585  HB2 LEU    98      64.430  26.610  30.980  1.00  0.00           H  
ATOM   1586  CG  LEU    98      65.460  28.510  30.810  1.00  0.00           C  
ATOM   1587  HG  LEU    98      65.360  29.610  30.880  1.00  0.00           H  
ATOM   1588  CD1 LEU    98      66.630  28.220  31.800  1.00  0.00           C  
ATOM   1589 HD11 LEU    98      66.340  28.620  32.790  1.00  0.00           H  
ATOM   1590 HD12 LEU    98      67.580  28.730  31.510  1.00  0.00           H  
ATOM   1591 HD13 LEU    98      66.780  27.120  31.820  1.00  0.00           H  
ATOM   1592  CD2 LEU    98      65.920  28.170  29.360  1.00  0.00           C  
ATOM   1593 HD21 LEU    98      66.990  28.470  29.330  1.00  0.00           H  
ATOM   1594 HD22 LEU    98      65.410  28.780  28.580  1.00  0.00           H  
ATOM   1595 HD23 LEU    98      65.790  27.100  29.080  1.00  0.00           H  
ATOM   1596  C   LEU    98      63.750  29.070  33.280  1.00  0.00           C  
ATOM   1597  O   LEU    98      64.520  29.330  34.200  1.00  0.00           O  
ATOM   1598  N   ASN    99      62.850  29.980  32.960  1.00  0.00           N  
ATOM   1599  HN  ASN    99      62.160  29.780  32.260  1.00  0.00           H  
ATOM   1600  CA  ASN    99      62.630  31.260  33.600  1.00  0.00           C  
ATOM   1601  HA  ASN    99      63.590  31.750  33.570  1.00  0.00           H  
ATOM   1602  CB  ASN    99      61.430  32.030  32.850  1.00  0.00           C  
ATOM   1603  HB1 ASN    99      60.430  31.540  32.960  1.00  0.00           H  
ATOM   1604  HB2 ASN    99      61.660  31.950  31.770  1.00  0.00           H  
ATOM   1605  CG  ASN    99      61.270  33.490  33.310  1.00  0.00           C  
ATOM   1606  OD1 ASN    99      60.700  33.840  34.320  1.00  0.00           O  
ATOM   1607  ND2 ASN    99      61.820  34.430  32.440  1.00  0.00           N  
ATOM   1608 HD21 ASN    99      61.770  35.410  32.610  1.00  0.00           H  
ATOM   1609 HD22 ASN    99      62.370  34.250  31.620  1.00  0.00           H  
ATOM   1610  C   ASN    99      62.330  31.130  35.120  1.00  0.00           C  
ATOM   1611  O   ASN    99      62.880  31.880  35.960  1.00  0.00           O  
ATOM   1612  N   ALA   100      61.600  30.150  35.570  1.00  0.00           N  
ATOM   1613  HN  ALA   100      61.280  29.500  34.880  1.00  0.00           H  
ATOM   1614  CA  ALA   100      61.340  29.700  36.930  1.00  0.00           C  
ATOM   1615  HA  ALA   100      60.940  30.570  37.420  1.00  0.00           H  
ATOM   1616  CB  ALA   100      60.310  28.540  36.930  1.00  0.00           C  
ATOM   1617  HB1 ALA   100      60.790  27.660  36.450  1.00  0.00           H  
ATOM   1618  HB2 ALA   100      59.370  28.780  36.390  1.00  0.00           H  
ATOM   1619  HB3 ALA   100      60.050  28.210  37.960  1.00  0.00           H  
ATOM   1620  C   ALA   100      62.610  29.130  37.600  1.00  0.00           C  
ATOM   1621  O   ALA   100      62.860  29.430  38.730  1.00  0.00           O  
ATOM   1622  N   ALA   101      63.340  28.290  36.870  1.00  0.00           N  
ATOM   1623  HN  ALA   101      63.060  27.980  35.960  1.00  0.00           H  
ATOM   1624  CA  ALA   101      64.610  27.760  37.330  1.00  0.00           C  
ATOM   1625  HA  ALA   101      64.410  27.150  38.200  1.00  0.00           H  
ATOM   1626  CB  ALA   101      65.190  26.810  36.240  1.00  0.00           C  
ATOM   1627  HB1 ALA   101      64.580  25.910  36.050  1.00  0.00           H  
ATOM   1628  HB2 ALA   101      66.180  26.410  36.560  1.00  0.00           H  
ATOM   1629  HB3 ALA   101      65.270  27.450  35.330  1.00  0.00           H  
ATOM   1630  C   ALA   101      65.630  28.730  37.740  1.00  0.00           C  
ATOM   1631  O   ALA   101      66.260  28.620  38.780  1.00  0.00           O  
ATOM   1632  N   ILE   102      65.670  29.860  36.990  1.00  0.00           N  
ATOM   1633  HN  ILE   102      65.100  29.930  36.180  1.00  0.00           H  
ATOM   1634  CA  ILE   102      66.450  31.000  37.420  1.00  0.00           C  
ATOM   1635  HA  ILE   102      67.400  30.600  37.720  1.00  0.00           H  
ATOM   1636  CB  ILE   102      66.640  31.970  36.290  1.00  0.00           C  
ATOM   1637  HB  ILE   102      65.700  32.510  36.060  1.00  0.00           H  
ATOM   1638  CG2 ILE   102      67.690  33.070  36.770  1.00  0.00           C  
ATOM   1639 HG21 ILE   102      67.240  33.900  37.360  1.00  0.00           H  
ATOM   1640 HG22 ILE   102      68.320  33.420  35.930  1.00  0.00           H  
ATOM   1641 HG23 ILE   102      68.440  32.620  37.450  1.00  0.00           H  
ATOM   1642  CG1 ILE   102      67.330  31.240  35.120  1.00  0.00           C  
ATOM   1643 HG11 ILE   102      67.640  32.020  34.390  1.00  0.00           H  
ATOM   1644 HG12 ILE   102      66.540  30.600  34.680  1.00  0.00           H  
ATOM   1645  CD  ILE   102      68.510  30.410  35.540  1.00  0.00           C  
ATOM   1646  HD1 ILE   102      68.960  30.000  34.610  1.00  0.00           H  
ATOM   1647  HD2 ILE   102      68.180  29.540  36.150  1.00  0.00           H  
ATOM   1648  HD3 ILE   102      69.190  31.030  36.170  1.00  0.00           H  
ATOM   1649  C   ILE   102      65.750  31.790  38.570  1.00  0.00           C  
ATOM   1650  O   ILE   102      66.430  32.180  39.510  1.00  0.00           O  
ATOM   1651  N   MET   103      64.420  32.100  38.480  1.00  0.00           N  
ATOM   1652  HN  MET   103      64.000  31.960  37.590  1.00  0.00           H  
ATOM   1653  CA  MET   103      63.710  33.010  39.440  1.00  0.00           C  
ATOM   1654  HA  MET   103      64.200  33.970  39.380  1.00  0.00           H  
ATOM   1655  CB  MET   103      62.250  33.320  39.050  1.00  0.00           C  
ATOM   1656  HB1 MET   103      61.730  32.350  38.880  1.00  0.00           H  
ATOM   1657  HB2 MET   103      62.220  33.850  38.070  1.00  0.00           H  
ATOM   1658  CG  MET   103      61.220  34.030  39.990  1.00  0.00           C  
ATOM   1659  HG1 MET   103      60.990  33.450  40.910  1.00  0.00           H  
ATOM   1660  HG2 MET   103      60.270  33.990  39.430  1.00  0.00           H  
ATOM   1661  SD  MET   103      61.460  35.790  40.460  1.00  0.00           S  
ATOM   1662  CE  MET   103      59.960  35.800  41.460  1.00  0.00           C  
ATOM   1663  HE1 MET   103      59.030  35.640  40.870  1.00  0.00           H  
ATOM   1664  HE2 MET   103      59.750  36.750  41.990  1.00  0.00           H  
ATOM   1665  HE3 MET   103      59.920  34.980  42.210  1.00  0.00           H  
ATOM   1666  C   MET   103      63.770  32.450  40.870  1.00  0.00           C  
ATOM   1667  O   MET   103      63.980  33.180  41.820  1.00  0.00           O  
ATOM   1668  N   ILE   104      63.550  31.130  41.060  1.00  0.00           N  
ATOM   1669  HN  ILE   104      63.420  30.450  40.340  1.00  0.00           H  
ATOM   1670  CA  ILE   104      63.580  30.550  42.430  1.00  0.00           C  
ATOM   1671  HA  ILE   104      63.070  31.110  43.190  1.00  0.00           H  
ATOM   1672  CB  ILE   104      63.000  29.050  42.340  1.00  0.00           C  
ATOM   1673  HB  ILE   104      61.970  29.170  41.950  1.00  0.00           H  
ATOM   1674  CG2 ILE   104      63.660  27.970  41.470  1.00  0.00           C  
ATOM   1675 HG21 ILE   104      64.600  27.780  42.040  1.00  0.00           H  
ATOM   1676 HG22 ILE   104      64.030  28.120  40.430  1.00  0.00           H  
ATOM   1677 HG23 ILE   104      63.050  27.050  41.430  1.00  0.00           H  
ATOM   1678  CG1 ILE   104      62.640  28.490  43.840  1.00  0.00           C  
ATOM   1679 HG11 ILE   104      63.620  28.490  44.370  1.00  0.00           H  
ATOM   1680 HG12 ILE   104      62.160  27.490  43.880  1.00  0.00           H  
ATOM   1681  CD  ILE   104      61.580  29.390  44.480  1.00  0.00           C  
ATOM   1682  HD1 ILE   104      61.000  28.800  45.230  1.00  0.00           H  
ATOM   1683  HD2 ILE   104      60.820  29.730  43.740  1.00  0.00           H  
ATOM   1684  HD3 ILE   104      62.000  30.240  45.060  1.00  0.00           H  
ATOM   1685  C   ILE   104      65.030  30.350  42.880  1.00  0.00           C  
ATOM   1686  O   ILE   104      65.310  30.490  44.070  1.00  0.00           O  
ATOM   1687  N   SER   105      66.020  30.170  42.000  1.00  0.00           N  
ATOM   1688  HN  SER   105      65.930  30.200  41.010  1.00  0.00           H  
ATOM   1689  CA  SER   105      67.430  30.250  42.370  1.00  0.00           C  
ATOM   1690  HA  SER   105      67.600  29.530  43.150  1.00  0.00           H  
ATOM   1691  CB  SER   105      68.430  29.930  41.210  1.00  0.00           C  
ATOM   1692  HB1 SER   105      69.430  30.020  41.680  1.00  0.00           H  
ATOM   1693  HB2 SER   105      68.330  30.790  40.510  1.00  0.00           H  
ATOM   1694  OG  SER   105      68.240  28.580  40.700  1.00  0.00           O  
ATOM   1695  HG1 SER   105      67.540  28.670  40.050  1.00  0.00           H  
ATOM   1696  C   SER   105      67.730  31.610  42.920  1.00  0.00           C  
ATOM   1697  O   SER   105      68.290  31.640  44.010  1.00  0.00           O  
ATOM   1698  N   VAL   106      67.310  32.750  42.270  1.00  0.00           N  
ATOM   1699  HN  VAL   106      67.080  32.770  41.300  1.00  0.00           H  
ATOM   1700  CA  VAL   106      67.410  34.090  42.880  1.00  0.00           C  
ATOM   1701  HA  VAL   106      68.460  34.300  43.030  1.00  0.00           H  
ATOM   1702  CB  VAL   106      67.110  35.120  41.820  1.00  0.00           C  
ATOM   1703  HB  VAL   106      66.020  35.080  41.580  1.00  0.00           H  
ATOM   1704  CG1 VAL   106      67.570  36.500  42.350  1.00  0.00           C  
ATOM   1705 HG11 VAL   106      67.060  36.910  43.250  1.00  0.00           H  
ATOM   1706 HG12 VAL   106      67.400  37.310  41.600  1.00  0.00           H  
ATOM   1707 HG13 VAL   106      68.640  36.470  42.610  1.00  0.00           H  
ATOM   1708  CG2 VAL   106      67.900  34.860  40.540  1.00  0.00           C  
ATOM   1709 HG21 VAL   106      67.520  35.440  39.670  1.00  0.00           H  
ATOM   1710 HG22 VAL   106      67.920  33.830  40.120  1.00  0.00           H  
ATOM   1711 HG23 VAL   106      68.950  35.170  40.720  1.00  0.00           H  
ATOM   1712  C   VAL   106      66.760  34.230  44.220  1.00  0.00           C  
ATOM   1713  O   VAL   106      67.380  34.680  45.180  1.00  0.00           O  
ATOM   1714  N   ILE   107      65.470  33.850  44.290  1.00  0.00           N  
ATOM   1715  HN  ILE   107      64.960  33.520  43.510  1.00  0.00           H  
ATOM   1716  CA  ILE   107      64.760  33.880  45.580  1.00  0.00           C  
ATOM   1717  HA  ILE   107      64.780  34.940  45.790  1.00  0.00           H  
ATOM   1718  CB  ILE   107      63.190  33.630  45.450  1.00  0.00           C  
ATOM   1719  HB  ILE   107      63.100  33.130  44.460  1.00  0.00           H  
ATOM   1720  CG2 ILE   107      62.620  32.770  46.480  1.00  0.00           C  
ATOM   1721 HG21 ILE   107      63.030  31.740  46.580  1.00  0.00           H  
ATOM   1722 HG22 ILE   107      61.550  32.540  46.290  1.00  0.00           H  
ATOM   1723 HG23 ILE   107      62.640  33.230  47.490  1.00  0.00           H  
ATOM   1724  CG1 ILE   107      62.470  35.020  45.380  1.00  0.00           C  
ATOM   1725 HG11 ILE   107      62.610  35.660  46.270  1.00  0.00           H  
ATOM   1726 HG12 ILE   107      61.410  34.780  45.150  1.00  0.00           H  
ATOM   1727  CD  ILE   107      62.810  35.890  44.230  1.00  0.00           C  
ATOM   1728  HD1 ILE   107      62.200  36.820  44.220  1.00  0.00           H  
ATOM   1729  HD2 ILE   107      62.510  35.360  43.300  1.00  0.00           H  
ATOM   1730  HD3 ILE   107      63.860  36.240  44.090  1.00  0.00           H  
ATOM   1731  C   ILE   107      65.420  33.210  46.860  1.00  0.00           C  
ATOM   1732  O   ILE   107      65.330  33.700  48.020  1.00  0.00           O  
ATOM   1733  N   VAL   108      65.940  32.020  46.560  1.00  0.00           N  
ATOM   1734  HN  VAL   108      65.760  31.660  45.650  1.00  0.00           H  
ATOM   1735  CA  VAL   108      66.630  31.200  47.550  1.00  0.00           C  
ATOM   1736  HA  VAL   108      65.970  31.130  48.400  1.00  0.00           H  
ATOM   1737  CB  VAL   108      66.930  29.820  46.950  1.00  0.00           C  
ATOM   1738  HB  VAL   108      67.320  30.080  45.940  1.00  0.00           H  
ATOM   1739  CG1 VAL   108      67.910  28.850  47.680  1.00  0.00           C  
ATOM   1740 HG11 VAL   108      67.630  28.540  48.710  1.00  0.00           H  
ATOM   1741 HG12 VAL   108      68.910  29.330  47.560  1.00  0.00           H  
ATOM   1742 HG13 VAL   108      68.010  27.940  47.070  1.00  0.00           H  
ATOM   1743  CG2 VAL   108      65.510  29.190  46.950  1.00  0.00           C  
ATOM   1744 HG21 VAL   108      65.190  28.980  47.990  1.00  0.00           H  
ATOM   1745 HG22 VAL   108      65.510  28.210  46.430  1.00  0.00           H  
ATOM   1746 HG23 VAL   108      64.700  29.850  46.550  1.00  0.00           H  
ATOM   1747  C   VAL   108      67.880  31.820  48.140  1.00  0.00           C  
ATOM   1748  O   VAL   108      68.020  31.920  49.340  1.00  0.00           O  
ATOM   1749  N   VAL   109      68.740  32.380  47.370  1.00  0.00           N  
ATOM   1750  HN  VAL   109      68.550  32.470  46.390  1.00  0.00           H  
ATOM   1751  CA  VAL   109      70.010  33.000  47.670  1.00  0.00           C  
ATOM   1752  HA  VAL   109      70.570  32.310  48.290  1.00  0.00           H  
ATOM   1753  CB  VAL   109      70.910  33.230  46.380  1.00  0.00           C  
ATOM   1754  HB  VAL   109      70.510  34.030  45.720  1.00  0.00           H  
ATOM   1755  CG1 VAL   109      72.260  33.800  46.850  1.00  0.00           C  
ATOM   1756 HG11 VAL   109      73.130  33.530  46.220  1.00  0.00           H  
ATOM   1757 HG12 VAL   109      72.490  33.440  47.880  1.00  0.00           H  
ATOM   1758 HG13 VAL   109      72.220  34.900  47.030  1.00  0.00           H  
ATOM   1759  CG2 VAL   109      71.090  31.910  45.630  1.00  0.00           C  
ATOM   1760 HG21 VAL   109      70.220  31.550  45.050  1.00  0.00           H  
ATOM   1761 HG22 VAL   109      71.520  31.150  46.320  1.00  0.00           H  
ATOM   1762 HG23 VAL   109      71.930  32.040  44.910  1.00  0.00           H  
ATOM   1763  C   VAL   109      69.760  34.270  48.460  1.00  0.00           C  
ATOM   1764  O   VAL   109      70.350  34.580  49.490  1.00  0.00           O  
ATOM   1765  N   MET   110      68.770  35.040  47.960  1.00  0.00           N  
ATOM   1766  HN  MET   110      68.340  34.860  47.080  1.00  0.00           H  
ATOM   1767  CA  MET   110      68.350  36.280  48.580  1.00  0.00           C  
ATOM   1768  HA  MET   110      69.270  36.800  48.820  1.00  0.00           H  
ATOM   1769  CB  MET   110      67.370  37.190  47.770  1.00  0.00           C  
ATOM   1770  HB1 MET   110      66.960  37.970  48.450  1.00  0.00           H  
ATOM   1771  HB2 MET   110      66.450  36.670  47.440  1.00  0.00           H  
ATOM   1772  CG  MET   110      67.970  37.820  46.500  1.00  0.00           C  
ATOM   1773  HG1 MET   110      67.270  38.540  46.020  1.00  0.00           H  
ATOM   1774  HG2 MET   110      68.240  36.960  45.850  1.00  0.00           H  
ATOM   1775  SD  MET   110      69.550  38.860  46.900  1.00  0.00           S  
ATOM   1776  CE  MET   110      70.850  37.610  46.350  1.00  0.00           C  
ATOM   1777  HE1 MET   110      70.670  36.660  46.890  1.00  0.00           H  
ATOM   1778  HE2 MET   110      71.900  37.910  46.540  1.00  0.00           H  
ATOM   1779  HE3 MET   110      70.780  37.470  45.250  1.00  0.00           H  
ATOM   1780  C   MET   110      67.790  36.020  49.910  1.00  0.00           C  
ATOM   1781  O   MET   110      68.050  36.840  50.800  1.00  0.00           O  
ATOM   1782  N   THR   111      67.010  34.950  50.130  1.00  0.00           N  
ATOM   1783  HN  THR   111      66.760  34.370  49.370  1.00  0.00           H  
ATOM   1784  CA  THR   111      66.610  34.640  51.480  1.00  0.00           C  
ATOM   1785  HA  THR   111      66.150  35.510  51.940  1.00  0.00           H  
ATOM   1786  CB  THR   111      65.600  33.490  51.530  1.00  0.00           C  
ATOM   1787  HB  THR   111      65.910  32.550  51.040  1.00  0.00           H  
ATOM   1788  OG1 THR   111      64.410  33.860  50.950  1.00  0.00           O  
ATOM   1789  HG1 THR   111      64.650  34.340  50.160  1.00  0.00           H  
ATOM   1790  CG2 THR   111      65.090  33.220  52.960  1.00  0.00           C  
ATOM   1791 HG21 THR   111      64.200  32.560  52.950  1.00  0.00           H  
ATOM   1792 HG22 THR   111      64.740  34.190  53.350  1.00  0.00           H  
ATOM   1793 HG23 THR   111      65.800  32.700  53.640  1.00  0.00           H  
ATOM   1794  C   THR   111      67.660  34.170  52.410  1.00  0.00           C  
ATOM   1795  O   THR   111      67.790  34.580  53.590  1.00  0.00           O  
ATOM   1796  N   ILE   112      68.640  33.280  51.940  1.00  0.00           N  
ATOM   1797  HN  ILE   112      68.670  32.900  51.020  1.00  0.00           H  
ATOM   1798  CA  ILE   112      69.890  32.940  52.760  1.00  0.00           C  
ATOM   1799  HA  ILE   112      69.540  32.510  53.690  1.00  0.00           H  
ATOM   1800  CB  ILE   112      70.670  31.910  52.010  1.00  0.00           C  
ATOM   1801  HB  ILE   112      70.650  32.120  50.920  1.00  0.00           H  
ATOM   1802  CG2 ILE   112      72.160  31.640  52.500  1.00  0.00           C  
ATOM   1803 HG21 ILE   112      72.740  32.560  52.280  1.00  0.00           H  
ATOM   1804 HG22 ILE   112      72.640  30.740  52.060  1.00  0.00           H  
ATOM   1805 HG23 ILE   112      72.080  31.570  53.600  1.00  0.00           H  
ATOM   1806  CG1 ILE   112      69.840  30.550  51.950  1.00  0.00           C  
ATOM   1807 HG11 ILE   112      68.740  30.740  51.920  1.00  0.00           H  
ATOM   1808 HG12 ILE   112      69.990  29.970  52.880  1.00  0.00           H  
ATOM   1809  CD  ILE   112      70.280  29.630  50.790  1.00  0.00           C  
ATOM   1810  HD1 ILE   112      70.200  30.120  49.800  1.00  0.00           H  
ATOM   1811  HD2 ILE   112      69.690  28.700  50.710  1.00  0.00           H  
ATOM   1812  HD3 ILE   112      71.320  29.260  50.970  1.00  0.00           H  
ATOM   1813  C   ILE   112      70.670  34.200  53.110  1.00  0.00           C  
ATOM   1814  O   ILE   112      71.300  34.260  54.150  1.00  0.00           O  
ATOM   1815  N   LEU   113      70.790  35.060  52.110  1.00  0.00           N  
ATOM   1816  HN  LEU   113      70.540  34.820  51.170  1.00  0.00           H  
ATOM   1817  CA  LEU   113      71.390  36.390  52.390  1.00  0.00           C  
ATOM   1818  HA  LEU   113      72.360  36.190  52.810  1.00  0.00           H  
ATOM   1819  CB  LEU   113      71.540  37.150  51.050  1.00  0.00           C  
ATOM   1820  HB1 LEU   113      70.550  37.350  50.610  1.00  0.00           H  
ATOM   1821  HB2 LEU   113      72.130  36.490  50.380  1.00  0.00           H  
ATOM   1822  CG  LEU   113      72.260  38.540  51.190  1.00  0.00           C  
ATOM   1823  HG  LEU   113      71.620  39.220  51.780  1.00  0.00           H  
ATOM   1824  CD1 LEU   113      73.580  38.480  51.880  1.00  0.00           C  
ATOM   1825 HD11 LEU   113      73.780  39.540  52.170  1.00  0.00           H  
ATOM   1826 HD12 LEU   113      74.390  37.990  51.310  1.00  0.00           H  
ATOM   1827 HD13 LEU   113      73.370  38.050  52.890  1.00  0.00           H  
ATOM   1828  CD2 LEU   113      72.570  39.230  49.810  1.00  0.00           C  
ATOM   1829 HD21 LEU   113      73.010  40.230  50.030  1.00  0.00           H  
ATOM   1830 HD22 LEU   113      71.580  39.300  49.320  1.00  0.00           H  
ATOM   1831 HD23 LEU   113      73.170  38.550  49.180  1.00  0.00           H  
ATOM   1832  C   LEU   113      70.620  37.220  53.450  1.00  0.00           C  
ATOM   1833  O   LEU   113      71.210  37.650  54.470  1.00  0.00           O  
ATOM   1834  N   LEU   114      69.230  37.310  53.350  1.00  0.00           N  
ATOM   1835  HN  LEU   114      68.730  36.920  52.580  1.00  0.00           H  
ATOM   1836  CA  LEU   114      68.340  38.020  54.230  1.00  0.00           C  
ATOM   1837  HA  LEU   114      68.570  39.070  54.250  1.00  0.00           H  
ATOM   1838  CB  LEU   114      66.930  37.890  53.590  1.00  0.00           C  
ATOM   1839  HB1 LEU   114      66.660  36.820  53.480  1.00  0.00           H  
ATOM   1840  HB2 LEU   114      66.900  38.320  52.560  1.00  0.00           H  
ATOM   1841  CG  LEU   114      65.650  38.550  54.330  1.00  0.00           C  
ATOM   1842  HG  LEU   114      65.610  38.350  55.420  1.00  0.00           H  
ATOM   1843  CD1 LEU   114      65.550  40.080  54.140  1.00  0.00           C  
ATOM   1844 HD11 LEU   114      66.400  40.640  54.580  1.00  0.00           H  
ATOM   1845 HD12 LEU   114      64.620  40.390  54.670  1.00  0.00           H  
ATOM   1846 HD13 LEU   114      65.670  40.370  53.080  1.00  0.00           H  
ATOM   1847  CD2 LEU   114      64.380  37.850  53.810  1.00  0.00           C  
ATOM   1848 HD21 LEU   114      63.480  38.400  54.180  1.00  0.00           H  
ATOM   1849 HD22 LEU   114      64.310  36.770  54.090  1.00  0.00           H  
ATOM   1850 HD23 LEU   114      64.480  37.910  52.710  1.00  0.00           H  
ATOM   1851  C   LEU   114      68.460  37.540  55.630  1.00  0.00           C  
ATOM   1852  O   LEU   114      68.500  38.280  56.600  1.00  0.00           O  
ATOM   1853  N   VAL   115      68.560  36.280  55.830  1.00  0.00           N  
ATOM   1854  HN  VAL   115      68.590  35.650  55.060  1.00  0.00           H  
ATOM   1855  CA  VAL   115      68.500  35.660  57.190  1.00  0.00           C  
ATOM   1856  HA  VAL   115      67.810  36.220  57.800  1.00  0.00           H  
ATOM   1857  CB  VAL   115      67.990  34.250  57.210  1.00  0.00           C  
ATOM   1858  HB  VAL   115      68.530  33.550  56.530  1.00  0.00           H  
ATOM   1859  CG1 VAL   115      68.110  33.660  58.640  1.00  0.00           C  
ATOM   1860 HG11 VAL   115      67.830  34.300  59.510  1.00  0.00           H  
ATOM   1861 HG12 VAL   115      69.160  33.410  58.890  1.00  0.00           H  
ATOM   1862 HG13 VAL   115      67.460  32.760  58.690  1.00  0.00           H  
ATOM   1863  CG2 VAL   115      66.520  34.410  56.610  1.00  0.00           C  
ATOM   1864 HG21 VAL   115      66.590  34.650  55.530  1.00  0.00           H  
ATOM   1865 HG22 VAL   115      65.830  35.120  57.130  1.00  0.00           H  
ATOM   1866 HG23 VAL   115      65.890  33.510  56.760  1.00  0.00           H  
ATOM   1867  C   VAL   115      69.830  35.900  57.980  1.00  0.00           C  
ATOM   1868  O   VAL   115      69.840  36.260  59.150  1.00  0.00           O  
ATOM   1869  N   VAL   116      70.950  35.900  57.260  1.00  0.00           N  
ATOM   1870  HN  VAL   116      70.900  35.560  56.330  1.00  0.00           H  
ATOM   1871  CA  VAL   116      72.310  36.430  57.700  1.00  0.00           C  
ATOM   1872  HA  VAL   116      72.610  35.780  58.520  1.00  0.00           H  
ATOM   1873  CB  VAL   116      73.300  36.300  56.610  1.00  0.00           C  
ATOM   1874  HB  VAL   116      73.030  36.750  55.640  1.00  0.00           H  
ATOM   1875  CG1 VAL   116      74.570  37.060  57.000  1.00  0.00           C  
ATOM   1876 HG11 VAL   116      74.470  38.130  57.250  1.00  0.00           H  
ATOM   1877 HG12 VAL   116      75.270  37.160  56.140  1.00  0.00           H  
ATOM   1878 HG13 VAL   116      75.110  36.670  57.890  1.00  0.00           H  
ATOM   1879  CG2 VAL   116      73.590  34.760  56.420  1.00  0.00           C  
ATOM   1880 HG21 VAL   116      72.650  34.250  56.130  1.00  0.00           H  
ATOM   1881 HG22 VAL   116      74.100  34.370  57.330  1.00  0.00           H  
ATOM   1882 HG23 VAL   116      74.250  34.690  55.530  1.00  0.00           H  
ATOM   1883  C   VAL   116      72.130  37.860  58.110  1.00  0.00           C  
ATOM   1884  O   VAL   116      72.680  38.320  59.110  1.00  0.00           O  
ATOM   1885  N   LEU   117      71.330  38.690  57.350  1.00  0.00           N  
ATOM   1886  HN  LEU   117      70.780  38.340  56.590  1.00  0.00           H  
ATOM   1887  CA  LEU   117      71.230  40.070  57.810  1.00  0.00           C  
ATOM   1888  HA  LEU   117      72.230  40.420  57.980  1.00  0.00           H  
ATOM   1889  CB  LEU   117      70.740  41.040  56.720  1.00  0.00           C  
ATOM   1890  HB1 LEU   117      70.810  42.040  57.190  1.00  0.00           H  
ATOM   1891  HB2 LEU   117      69.690  40.770  56.450  1.00  0.00           H  
ATOM   1892  CG  LEU   117      71.550  41.130  55.360  1.00  0.00           C  
ATOM   1893  HG  LEU   117      71.520  40.130  54.880  1.00  0.00           H  
ATOM   1894  CD1 LEU   117      70.940  42.050  54.310  1.00  0.00           C  
ATOM   1895 HD11 LEU   117      71.600  42.200  53.430  1.00  0.00           H  
ATOM   1896 HD12 LEU   117      70.810  43.070  54.730  1.00  0.00           H  
ATOM   1897 HD13 LEU   117      69.920  41.720  54.020  1.00  0.00           H  
ATOM   1898  CD2 LEU   117      73.040  41.440  55.590  1.00  0.00           C  
ATOM   1899 HD21 LEU   117      73.550  41.220  54.630  1.00  0.00           H  
ATOM   1900 HD22 LEU   117      73.400  40.720  56.350  1.00  0.00           H  
ATOM   1901 HD23 LEU   117      73.160  42.520  55.850  1.00  0.00           H  
ATOM   1902  C   LEU   117      70.570  40.270  59.140  1.00  0.00           C  
ATOM   1903  O   LEU   117      70.890  41.080  59.990  1.00  0.00           O  
ATOM   1904  N   TYR   118      69.510  39.480  59.420  1.00  0.00           N  
ATOM   1905  HN  TYR   118      69.210  39.010  58.590  1.00  0.00           H  
ATOM   1906  CA  TYR   118      68.770  39.270  60.640  1.00  0.00           C  
ATOM   1907  HA  TYR   118      68.660  40.300  60.950  1.00  0.00           H  
ATOM   1908  CB  TYR   118      67.460  38.490  60.470  1.00  0.00           C  
ATOM   1909  HB1 TYR   118      67.030  38.450  61.490  1.00  0.00           H  
ATOM   1910  HB2 TYR   118      67.720  37.530  59.980  1.00  0.00           H  
ATOM   1911  CG  TYR   118      66.490  39.360  59.710  1.00  0.00           C  
ATOM   1912  CD1 TYR   118      65.930  38.880  58.510  1.00  0.00           C  
ATOM   1913  HD1 TYR   118      66.040  37.930  58.010  1.00  0.00           H  
ATOM   1914  CE1 TYR   118      64.850  39.620  58.000  1.00  0.00           C  
ATOM   1915  HE1 TYR   118      64.280  39.300  57.140  1.00  0.00           H  
ATOM   1916  CZ  TYR   118      64.670  40.950  58.430  1.00  0.00           C  
ATOM   1917  OH  TYR   118      63.660  41.640  57.700  1.00  0.00           O  
ATOM   1918  HH  TYR   118      63.270  41.070  57.040  1.00  0.00           H  
ATOM   1919  CD2 TYR   118      66.210  40.680  60.120  1.00  0.00           C  
ATOM   1920  HD2 TYR   118      66.690  41.070  61.010  1.00  0.00           H  
ATOM   1921  CE2 TYR   118      65.290  41.480  59.520  1.00  0.00           C  
ATOM   1922  HE2 TYR   118      65.050  42.490  59.810  1.00  0.00           H  
ATOM   1923  C   TYR   118      69.630  38.720  61.780  1.00  0.00           C  
ATOM   1924  O   TYR   118      69.600  39.270  62.900  1.00  0.00           O  
ATOM   1925  N   LYS   119      70.370  37.640  61.570  1.00  0.00           N  
ATOM   1926  HN  LYS   119      70.310  37.160  60.690  1.00  0.00           H  
ATOM   1927  CA  LYS   119      71.160  37.060  62.620  1.00  0.00           C  
ATOM   1928  HA  LYS   119      70.510  36.960  63.480  1.00  0.00           H  
ATOM   1929  CB  LYS   119      71.710  35.670  62.160  1.00  0.00           C  
ATOM   1930  HB1 LYS   119      72.460  35.290  62.890  1.00  0.00           H  
ATOM   1931  HB2 LYS   119      72.180  35.830  61.170  1.00  0.00           H  
ATOM   1932  CG  LYS   119      70.680  34.590  61.840  1.00  0.00           C  
ATOM   1933  HG1 LYS   119      71.160  33.630  61.550  1.00  0.00           H  
ATOM   1934  HG2 LYS   119      69.850  34.770  61.120  1.00  0.00           H  
ATOM   1935  CD  LYS   119      69.790  34.260  63.120  1.00  0.00           C  
ATOM   1936  HD1 LYS   119      68.990  33.550  62.830  1.00  0.00           H  
ATOM   1937  HD2 LYS   119      69.260  35.140  63.560  1.00  0.00           H  
ATOM   1938  CE  LYS   119      70.480  33.690  64.410  1.00  0.00           C  
ATOM   1939  HE1 LYS   119      69.700  33.550  65.190  1.00  0.00           H  
ATOM   1940  HE2 LYS   119      71.230  34.390  64.850  1.00  0.00           H  
ATOM   1941  NZ  LYS   119      71.050  32.320  64.090  1.00  0.00           N  
ATOM   1942  HZ1 LYS   119      70.210  31.700  64.050  1.00  0.00           H  
ATOM   1943  HZ2 LYS   119      71.710  32.090  64.870  1.00  0.00           H  
ATOM   1944  HZ3 LYS   119      71.670  32.370  63.260  1.00  0.00           H  
ATOM   1945  C   LYS   119      72.230  37.960  63.190  1.00  0.00           C  
ATOM   1946  O   LYS   119      72.430  38.040  64.380  1.00  0.00           O  
ATOM   1947  N   TYR   120      72.920  38.730  62.330  1.00  0.00           N  
ATOM   1948  HN  TYR   120      72.830  38.570  61.350  1.00  0.00           H  
ATOM   1949  CA  TYR   120      74.030  39.590  62.800  1.00  0.00           C  
ATOM   1950  HA  TYR   120      74.540  39.140  63.640  1.00  0.00           H  
ATOM   1951  CB  TYR   120      74.990  39.920  61.610  1.00  0.00           C  
ATOM   1952  HB1 TYR   120      75.570  40.820  61.900  1.00  0.00           H  
ATOM   1953  HB2 TYR   120      74.380  40.110  60.700  1.00  0.00           H  
ATOM   1954  CG  TYR   120      75.990  38.830  61.350  1.00  0.00           C  
ATOM   1955  CD1 TYR   120      75.620  37.670  60.710  1.00  0.00           C  
ATOM   1956  HD1 TYR   120      74.580  37.440  60.550  1.00  0.00           H  
ATOM   1957  CE1 TYR   120      76.560  36.640  60.480  1.00  0.00           C  
ATOM   1958  HE1 TYR   120      76.290  35.660  60.100  1.00  0.00           H  
ATOM   1959  CZ  TYR   120      77.890  36.870  60.780  1.00  0.00           C  
ATOM   1960  OH  TYR   120      78.830  35.820  60.770  1.00  0.00           O  
ATOM   1961  HH  TYR   120      79.730  36.110  60.940  1.00  0.00           H  
ATOM   1962  CD2 TYR   120      77.360  39.050  61.460  1.00  0.00           C  
ATOM   1963  HD2 TYR   120      77.790  39.990  61.740  1.00  0.00           H  
ATOM   1964  CE2 TYR   120      78.310  38.080  61.230  1.00  0.00           C  
ATOM   1965  HE2 TYR   120      79.370  38.280  61.320  1.00  0.00           H  
ATOM   1966  C   TYR   120      73.560  40.840  63.350  1.00  0.00           C  
ATOM   1967  O   TYR   120      74.270  41.520  64.070  1.00  0.00           O  
ATOM   1968  N   ARG   121      72.260  41.220  63.070  1.00  0.00           N  
ATOM   1969  HN  ARG   121      71.710  40.540  62.600  1.00  0.00           H  
ATOM   1970  CA  ARG   121      71.580  42.430  63.450  1.00  0.00           C  
ATOM   1971  HA  ARG   121      70.560  42.230  63.130  1.00  0.00           H  
ATOM   1972  CB  ARG   121      71.680  42.800  64.960  1.00  0.00           C  
ATOM   1973  HB1 ARG   121      70.980  43.650  65.090  1.00  0.00           H  
ATOM   1974  HB2 ARG   121      72.700  43.220  65.130  1.00  0.00           H  
ATOM   1975  CG  ARG   121      71.220  41.650  65.860  1.00  0.00           C  
ATOM   1976  HG1 ARG   121      72.050  40.910  65.850  1.00  0.00           H  
ATOM   1977  HG2 ARG   121      70.370  41.040  65.490  1.00  0.00           H  
ATOM   1978  CD  ARG   121      70.920  41.910  67.300  1.00  0.00           C  
ATOM   1979  HD1 ARG   121      70.010  42.520  67.500  1.00  0.00           H  
ATOM   1980  HD2 ARG   121      71.780  42.490  67.680  1.00  0.00           H  
ATOM   1981  NE  ARG   121      70.830  40.600  67.980  1.00  0.00           N  
ATOM   1982  HE  ARG   121      70.830  39.760  67.440  1.00  0.00           H  
ATOM   1983  CZ  ARG   121      70.980  40.480  69.320  1.00  0.00           C  
ATOM   1984  NH1 ARG   121      70.960  41.420  70.140  1.00  0.00           N  
ATOM   1985 HH11 ARG   121      70.760  42.360  69.890  1.00  0.00           H  
ATOM   1986 HH12 ARG   121      71.310  41.190  71.050  1.00  0.00           H  
ATOM   1987  NH2 ARG   121      71.220  39.210  69.680  1.00  0.00           N  
ATOM   1988 HH21 ARG   121      71.550  38.530  69.020  1.00  0.00           H  
ATOM   1989 HH22 ARG   121      71.500  39.050  70.630  1.00  0.00           H  
ATOM   1990  C   ARG   121      72.100  43.560  62.520  1.00  0.00           C  
ATOM   1991  O   ARG   121      72.450  44.650  62.930  1.00  0.00           O  
ATOM   1992  N   CYS   122      72.200  43.300  61.210  1.00  0.00           N  
ATOM   1993  HN  CYS   122      71.960  42.370  60.940  1.00  0.00           H  
ATOM   1994  CA  CYS   122      72.620  44.310  60.210  1.00  0.00           C  
ATOM   1995  HA  CYS   122      73.020  45.160  60.740  1.00  0.00           H  
ATOM   1996  CB  CYS   122      73.710  43.790  59.250  1.00  0.00           C  
ATOM   1997  HB1 CYS   122      74.030  44.480  58.440  1.00  0.00           H  
ATOM   1998  HB2 CYS   122      73.300  42.900  58.740  1.00  0.00           H  
ATOM   1999  SG  CYS   122      75.170  43.110  60.170  1.00  0.00           S  
ATOM   2000  HG1 CYS   122      75.780  44.290  60.180  1.00  0.00           H  
ATOM   2001  C   CYS   122      71.410  44.820  59.440  1.00  0.00           C  
ATOM   2002  O   CYS   122      71.340  44.800  58.280  1.00  0.00           O  
ATOM   2003  N   TYR   123      70.470  45.380  60.140  1.00  0.00           N  
ATOM   2004  HN  TYR   123      70.560  45.430  61.140  1.00  0.00           H  
ATOM   2005  CA  TYR   123      69.170  45.910  59.680  1.00  0.00           C  
ATOM   2006  HA  TYR   123      68.650  45.110  59.170  1.00  0.00           H  
ATOM   2007  CB  TYR   123      68.200  46.220  60.870  1.00  0.00           C  
ATOM   2008  HB1 TYR   123      67.160  46.350  60.490  1.00  0.00           H  
ATOM   2009  HB2 TYR   123      68.470  47.230  61.260  1.00  0.00           H  
ATOM   2010  CG  TYR   123      68.260  45.280  62.070  1.00  0.00           C  
ATOM   2011  CD1 TYR   123      68.830  45.730  63.230  1.00  0.00           C  
ATOM   2012  HD1 TYR   123      69.400  46.640  63.280  1.00  0.00           H  
ATOM   2013  CE1 TYR   123      68.690  44.960  64.400  1.00  0.00           C  
ATOM   2014  HE1 TYR   123      69.070  45.320  65.340  1.00  0.00           H  
ATOM   2015  CZ  TYR   123      68.060  43.690  64.400  1.00  0.00           C  
ATOM   2016  OH  TYR   123      67.990  42.920  65.600  1.00  0.00           O  
ATOM   2017  HH  TYR   123      67.760  42.050  65.270  1.00  0.00           H  
ATOM   2018  CD2 TYR   123      67.570  44.060  62.040  1.00  0.00           C  
ATOM   2019  HD2 TYR   123      67.050  43.750  61.150  1.00  0.00           H  
ATOM   2020  CE2 TYR   123      67.440  43.270  63.210  1.00  0.00           C  
ATOM   2021  HE2 TYR   123      66.970  42.330  63.460  1.00  0.00           H  
ATOM   2022  C   TYR   123      69.170  47.040  58.630  1.00  0.00           C  
ATOM   2023  O   TYR   123      68.420  47.010  57.630  1.00  0.00           O  
ATOM   2024  N   LYS   124      70.250  47.930  58.790  1.00  0.00           N  
ATOM   2025  HN  LYS   124      70.800  47.820  59.620  1.00  0.00           H  
ATOM   2026  CA  LYS   124      70.470  49.000  57.830  1.00  0.00           C  
ATOM   2027  HA  LYS   124      69.580  49.570  57.650  1.00  0.00           H  
ATOM   2028  CB  LYS   124      71.600  49.900  58.360  1.00  0.00           C  
ATOM   2029  HB1 LYS   124      71.990  50.600  57.590  1.00  0.00           H  
ATOM   2030  HB2 LYS   124      72.400  49.170  58.580  1.00  0.00           H  
ATOM   2031  CG  LYS   124      71.160  50.660  59.630  1.00  0.00           C  
ATOM   2032  HG1 LYS   124      70.630  49.920  60.270  1.00  0.00           H  
ATOM   2033  HG2 LYS   124      70.400  51.440  59.410  1.00  0.00           H  
ATOM   2034  CD  LYS   124      72.280  51.500  60.240  1.00  0.00           C  
ATOM   2035  HD1 LYS   124      71.830  52.220  60.970  1.00  0.00           H  
ATOM   2036  HD2 LYS   124      72.830  52.020  59.430  1.00  0.00           H  
ATOM   2037  CE  LYS   124      73.180  50.520  61.080  1.00  0.00           C  
ATOM   2038  HE1 LYS   124      73.540  49.780  60.340  1.00  0.00           H  
ATOM   2039  HE2 LYS   124      72.730  50.120  62.010  1.00  0.00           H  
ATOM   2040  NZ  LYS   124      74.350  51.370  61.470  1.00  0.00           N  
ATOM   2041  HZ1 LYS   124      75.060  50.800  61.970  1.00  0.00           H  
ATOM   2042  HZ2 LYS   124      74.060  52.130  62.120  1.00  0.00           H  
ATOM   2043  HZ3 LYS   124      74.880  51.610  60.620  1.00  0.00           H  
ATOM   2044  C   LYS   124      70.790  48.550  56.450  1.00  0.00           C  
ATOM   2045  O   LYS   124      70.340  49.130  55.500  1.00  0.00           O  
ATOM   2046  N   VAL   125      71.400  47.330  56.270  1.00  0.00           N  
ATOM   2047  HN  VAL   125      71.820  46.830  57.030  1.00  0.00           H  
ATOM   2048  CA  VAL   125      71.540  46.750  54.910  1.00  0.00           C  
ATOM   2049  HA  VAL   125      72.060  47.410  54.220  1.00  0.00           H  
ATOM   2050  CB  VAL   125      72.400  45.410  55.030  1.00  0.00           C  
ATOM   2051  HB  VAL   125      71.800  44.650  55.580  1.00  0.00           H  
ATOM   2052  CG1 VAL   125      72.670  44.970  53.560  1.00  0.00           C  
ATOM   2053 HG11 VAL   125      73.130  45.800  52.970  1.00  0.00           H  
ATOM   2054 HG12 VAL   125      71.850  44.460  53.000  1.00  0.00           H  
ATOM   2055 HG13 VAL   125      73.500  44.240  53.550  1.00  0.00           H  
ATOM   2056  CG2 VAL   125      73.660  45.720  55.840  1.00  0.00           C  
ATOM   2057 HG21 VAL   125      73.450  45.900  56.920  1.00  0.00           H  
ATOM   2058 HG22 VAL   125      74.190  46.620  55.460  1.00  0.00           H  
ATOM   2059 HG23 VAL   125      74.330  44.850  55.680  1.00  0.00           H  
ATOM   2060  C   VAL   125      70.240  46.280  54.210  1.00  0.00           C  
ATOM   2061  O   VAL   125      69.980  46.630  53.040  1.00  0.00           O  
ATOM   2062  N   ILE   126      69.350  45.690  55.000  1.00  0.00           N  
ATOM   2063  HN  ILE   126      69.550  45.470  55.950  1.00  0.00           H  
ATOM   2064  CA  ILE   126      68.040  45.490  54.480  1.00  0.00           C  
ATOM   2065  HA  ILE   126      68.220  45.010  53.530  1.00  0.00           H  
ATOM   2066  CB  ILE   126      67.250  44.580  55.450  1.00  0.00           C  
ATOM   2067  HB  ILE   126      66.660  45.180  56.170  1.00  0.00           H  
ATOM   2068  CG2 ILE   126      66.070  43.950  54.700  1.00  0.00           C  
ATOM   2069 HG21 ILE   126      66.450  42.990  54.290  1.00  0.00           H  
ATOM   2070 HG22 ILE   126      65.600  44.510  53.860  1.00  0.00           H  
ATOM   2071 HG23 ILE   126      65.260  43.610  55.380  1.00  0.00           H  
ATOM   2072  CG1 ILE   126      68.050  43.550  56.300  1.00  0.00           C  
ATOM   2073 HG11 ILE   126      69.040  43.960  56.610  1.00  0.00           H  
ATOM   2074 HG12 ILE   126      68.250  42.630  55.720  1.00  0.00           H  
ATOM   2075  CD  ILE   126      67.310  43.120  57.550  1.00  0.00           C  
ATOM   2076  HD1 ILE   126      67.180  44.000  58.220  1.00  0.00           H  
ATOM   2077  HD2 ILE   126      67.820  42.270  58.050  1.00  0.00           H  
ATOM   2078  HD3 ILE   126      66.380  42.680  57.140  1.00  0.00           H  
ATOM   2079  C   ILE   126      67.220  46.740  54.160  1.00  0.00           C  
ATOM   2080  O   ILE   126      66.500  46.850  53.210  1.00  0.00           O  
ATOM   2081  N   HSD   127      67.520  47.860  54.930  1.00  0.00           N  
ATOM   2082  HN  HSD   127      68.030  47.830  55.790  1.00  0.00           H  
ATOM   2083  CA  HSD   127      66.830  49.160  54.650  1.00  0.00           C  
ATOM   2084  HA  HSD   127      65.780  49.000  54.450  1.00  0.00           H  
ATOM   2085  CB  HSD   127      67.180  50.050  55.900  1.00  0.00           C  
ATOM   2086  HB1 HSD   127      68.250  50.330  55.930  1.00  0.00           H  
ATOM   2087  HB2 HSD   127      66.920  49.590  56.880  1.00  0.00           H  
ATOM   2088  ND1 HSD   127      66.330  52.170  57.100  1.00  0.00           N  
ATOM   2089  HD1 HSD   127      66.800  52.080  57.980  1.00  0.00           H  
ATOM   2090  CG  HSD   127      66.350  51.300  56.020  1.00  0.00           C  
ATOM   2091  CE1 HSD   127      65.350  53.090  56.940  1.00  0.00           C  
ATOM   2092  HE1 HSD   127      65.320  54.020  57.510  1.00  0.00           H  
ATOM   2093  NE2 HSD   127      64.790  52.870  55.730  1.00  0.00           N  
ATOM   2094  CD2 HSD   127      65.430  51.770  55.190  1.00  0.00           C  
ATOM   2095  HD2 HSD   127      65.090  51.430  54.220  1.00  0.00           H  
ATOM   2096  C   HSD   127      67.380  49.860  53.350  1.00  0.00           C  
ATOM   2097  O   HSD   127      66.640  50.420  52.500  1.00  0.00           O  
ATOM   2098  N   ALA   128      68.700  49.830  53.140  1.00  0.00           N  
ATOM   2099  HN  ALA   128      69.300  49.490  53.870  1.00  0.00           H  
ATOM   2100  CA  ALA   128      69.330  50.450  52.000  1.00  0.00           C  
ATOM   2101  HA  ALA   128      68.930  51.450  51.950  1.00  0.00           H  
ATOM   2102  CB  ALA   128      70.830  50.420  52.240  1.00  0.00           C  
ATOM   2103  HB1 ALA   128      71.360  51.010  51.470  1.00  0.00           H  
ATOM   2104  HB2 ALA   128      71.260  49.420  52.490  1.00  0.00           H  
ATOM   2105  HB3 ALA   128      70.980  51.050  53.140  1.00  0.00           H  
ATOM   2106  C   ALA   128      68.900  49.780  50.720  1.00  0.00           C  
ATOM   2107  O   ALA   128      68.730  50.440  49.690  1.00  0.00           O  
ATOM   2108  N   TRP   129      68.750  48.410  50.750  1.00  0.00           N  
ATOM   2109  HN  TRP   129      68.910  48.010  51.650  1.00  0.00           H  
ATOM   2110  CA  TRP   129      68.220  47.540  49.740  1.00  0.00           C  
ATOM   2111  HA  TRP   129      68.680  47.730  48.790  1.00  0.00           H  
ATOM   2112  CB  TRP   129      68.300  46.050  50.250  1.00  0.00           C  
ATOM   2113  HB1 TRP   129      67.730  45.920  51.190  1.00  0.00           H  
ATOM   2114  HB2 TRP   129      69.380  45.950  50.490  1.00  0.00           H  
ATOM   2115  CG  TRP   129      67.880  44.860  49.390  1.00  0.00           C  
ATOM   2116  CD1 TRP   129      67.590  44.870  48.050  1.00  0.00           C  
ATOM   2117  HD1 TRP   129      67.530  45.780  47.480  1.00  0.00           H  
ATOM   2118  NE1 TRP   129      67.050  43.660  47.760  1.00  0.00           N  
ATOM   2119  HE1 TRP   129      66.660  43.400  46.900  1.00  0.00           H  
ATOM   2120  CE2 TRP   129      67.260  42.830  48.790  1.00  0.00           C  
ATOM   2121  CD2 TRP   129      67.690  43.610  49.880  1.00  0.00           C  
ATOM   2122  CE3 TRP   129      68.070  42.900  51.090  1.00  0.00           C  
ATOM   2123  HE3 TRP   129      68.510  43.520  51.860  1.00  0.00           H  
ATOM   2124  CZ3 TRP   129      67.880  41.580  51.170  1.00  0.00           C  
ATOM   2125  HZ3 TRP   129      68.060  40.950  52.030  1.00  0.00           H  
ATOM   2126  CZ2 TRP   129      66.940  41.470  48.940  1.00  0.00           C  
ATOM   2127  HZ2 TRP   129      66.520  40.860  48.160  1.00  0.00           H  
ATOM   2128  CH2 TRP   129      67.280  40.890  50.130  1.00  0.00           C  
ATOM   2129  HH2 TRP   129      67.240  39.810  50.180  1.00  0.00           H  
ATOM   2130  C   TRP   129      66.770  47.840  49.350  1.00  0.00           C  
ATOM   2131  O   TRP   129      66.450  48.020  48.190  1.00  0.00           O  
ATOM   2132  N   LEU   130      65.920  48.050  50.440  1.00  0.00           N  
ATOM   2133  HN  LEU   130      66.110  47.710  51.350  1.00  0.00           H  
ATOM   2134  CA  LEU   130      64.530  48.500  50.280  1.00  0.00           C  
ATOM   2135  HA  LEU   130      64.040  47.860  49.560  1.00  0.00           H  
ATOM   2136  CB  LEU   130      63.740  48.350  51.600  1.00  0.00           C  
ATOM   2137  HB1 LEU   130      64.410  48.870  52.320  1.00  0.00           H  
ATOM   2138  HB2 LEU   130      63.700  47.330  52.030  1.00  0.00           H  
ATOM   2139  CG  LEU   130      62.230  48.750  51.690  1.00  0.00           C  
ATOM   2140  HG  LEU   130      62.150  49.860  51.580  1.00  0.00           H  
ATOM   2141  CD1 LEU   130      61.390  48.040  50.600  1.00  0.00           C  
ATOM   2142 HD11 LEU   130      61.570  48.560  49.640  1.00  0.00           H  
ATOM   2143 HD12 LEU   130      60.320  48.170  50.850  1.00  0.00           H  
ATOM   2144 HD13 LEU   130      61.690  46.970  50.530  1.00  0.00           H  
ATOM   2145  CD2 LEU   130      61.690  48.450  53.020  1.00  0.00           C  
ATOM   2146 HD21 LEU   130      61.650  47.340  53.150  1.00  0.00           H  
ATOM   2147 HD22 LEU   130      60.700  48.870  53.290  1.00  0.00           H  
ATOM   2148 HD23 LEU   130      62.390  48.800  53.800  1.00  0.00           H  
ATOM   2149  C   LEU   130      64.360  49.890  49.710  1.00  0.00           C  
ATOM   2150  O   LEU   130      63.430  50.140  48.940  1.00  0.00           O  
ATOM   2151  N   ILE   131      65.200  50.830  50.140  1.00  0.00           N  
ATOM   2152  HN  ILE   131      65.910  50.520  50.770  1.00  0.00           H  
ATOM   2153  CA  ILE   131      65.260  52.240  49.640  1.00  0.00           C  
ATOM   2154  HA  ILE   131      64.270  52.670  49.650  1.00  0.00           H  
ATOM   2155  CB  ILE   131      66.140  53.160  50.360  1.00  0.00           C  
ATOM   2156  HB  ILE   131      67.130  52.700  50.550  1.00  0.00           H  
ATOM   2157  CG2 ILE   131      66.420  54.410  49.450  1.00  0.00           C  
ATOM   2158 HG21 ILE   131      65.470  54.800  49.020  1.00  0.00           H  
ATOM   2159 HG22 ILE   131      67.120  54.060  48.660  1.00  0.00           H  
ATOM   2160 HG23 ILE   131      66.890  55.270  49.950  1.00  0.00           H  
ATOM   2161  CG1 ILE   131      65.560  53.580  51.710  1.00  0.00           C  
ATOM   2162 HG11 ILE   131      65.110  52.640  52.100  1.00  0.00           H  
ATOM   2163 HG12 ILE   131      64.860  54.410  51.490  1.00  0.00           H  
ATOM   2164  CD  ILE   131      66.660  54.120  52.700  1.00  0.00           C  
ATOM   2165  HD1 ILE   131      67.350  53.310  53.030  1.00  0.00           H  
ATOM   2166  HD2 ILE   131      66.220  54.600  53.600  1.00  0.00           H  
ATOM   2167  HD3 ILE   131      67.340  54.960  52.410  1.00  0.00           H  
ATOM   2168  C   ILE   131      65.560  52.150  48.090  1.00  0.00           C  
ATOM   2169  O   ILE   131      64.870  52.810  47.250  1.00  0.00           O  
ATOM   2170  N   ILE   132      66.630  51.370  47.650  1.00  0.00           N  
ATOM   2171  HN  ILE   132      67.290  50.920  48.240  1.00  0.00           H  
ATOM   2172  CA  ILE   132      67.010  51.410  46.240  1.00  0.00           C  
ATOM   2173  HA  ILE   132      67.050  52.420  45.860  1.00  0.00           H  
ATOM   2174  CB  ILE   132      68.420  50.880  45.930  1.00  0.00           C  
ATOM   2175  HB  ILE   132      69.160  51.490  46.490  1.00  0.00           H  
ATOM   2176  CG2 ILE   132      68.660  49.440  46.430  1.00  0.00           C  
ATOM   2177 HG21 ILE   132      68.270  49.260  47.450  1.00  0.00           H  
ATOM   2178 HG22 ILE   132      69.760  49.300  46.350  1.00  0.00           H  
ATOM   2179 HG23 ILE   132      68.140  48.640  45.860  1.00  0.00           H  
ATOM   2180  CG1 ILE   132      68.820  51.140  44.500  1.00  0.00           C  
ATOM   2181 HG11 ILE   132      68.250  52.020  44.130  1.00  0.00           H  
ATOM   2182 HG12 ILE   132      68.510  50.250  43.930  1.00  0.00           H  
ATOM   2183  CD  ILE   132      70.320  51.540  44.270  1.00  0.00           C  
ATOM   2184  HD1 ILE   132      70.730  52.360  44.900  1.00  0.00           H  
ATOM   2185  HD2 ILE   132      70.520  51.830  43.220  1.00  0.00           H  
ATOM   2186  HD3 ILE   132      70.960  50.660  44.510  1.00  0.00           H  
ATOM   2187  C   ILE   132      65.950  50.790  45.320  1.00  0.00           C  
ATOM   2188  O   ILE   132      65.640  51.190  44.240  1.00  0.00           O  
ATOM   2189  N   SER   133      65.390  49.690  45.810  1.00  0.00           N  
ATOM   2190  HN  SER   133      65.590  49.450  46.760  1.00  0.00           H  
ATOM   2191  CA  SER   133      64.240  49.020  45.210  1.00  0.00           C  
ATOM   2192  HA  SER   133      64.500  48.780  44.190  1.00  0.00           H  
ATOM   2193  CB  SER   133      63.910  47.720  46.050  1.00  0.00           C  
ATOM   2194  HB1 SER   133      63.610  48.010  47.080  1.00  0.00           H  
ATOM   2195  HB2 SER   133      64.870  47.190  46.230  1.00  0.00           H  
ATOM   2196  OG  SER   133      63.010  46.820  45.380  1.00  0.00           O  
ATOM   2197  HG1 SER   133      63.550  46.020  45.360  1.00  0.00           H  
ATOM   2198  C   SER   133      63.020  49.850  45.020  1.00  0.00           C  
ATOM   2199  O   SER   133      62.540  50.020  43.890  1.00  0.00           O  
ATOM   2200  N   SER   134      62.730  50.640  46.050  1.00  0.00           N  
ATOM   2201  HN  SER   134      63.180  50.630  46.940  1.00  0.00           H  
ATOM   2202  CA  SER   134      61.740  51.670  46.010  1.00  0.00           C  
ATOM   2203  HA  SER   134      60.830  51.270  45.590  1.00  0.00           H  
ATOM   2204  CB  SER   134      61.430  52.420  47.380  1.00  0.00           C  
ATOM   2205  HB1 SER   134      60.640  53.180  47.240  1.00  0.00           H  
ATOM   2206  HB2 SER   134      62.260  52.980  47.870  1.00  0.00           H  
ATOM   2207  OG  SER   134      61.030  51.440  48.310  1.00  0.00           O  
ATOM   2208  HG1 SER   134      61.820  50.920  48.420  1.00  0.00           H  
ATOM   2209  C   SER   134      61.980  52.790  45.030  1.00  0.00           C  
ATOM   2210  O   SER   134      61.120  53.430  44.410  1.00  0.00           O  
ATOM   2211  N   LEU   135      63.300  53.310  44.920  1.00  0.00           N  
ATOM   2212  HN  LEU   135      64.070  52.920  45.430  1.00  0.00           H  
ATOM   2213  CA  LEU   135      63.650  54.340  43.980  1.00  0.00           C  
ATOM   2214  HA  LEU   135      63.150  55.260  44.250  1.00  0.00           H  
ATOM   2215  CB  LEU   135      65.210  54.560  44.160  1.00  0.00           C  
ATOM   2216  HB1 LEU   135      65.750  53.680  43.750  1.00  0.00           H  
ATOM   2217  HB2 LEU   135      65.370  54.680  45.260  1.00  0.00           H  
ATOM   2218  CG  LEU   135      65.820  55.820  43.460  1.00  0.00           C  
ATOM   2219  HG  LEU   135      65.230  56.070  42.550  1.00  0.00           H  
ATOM   2220  CD1 LEU   135      65.680  57.070  44.380  1.00  0.00           C  
ATOM   2221 HD11 LEU   135      64.630  57.260  44.680  1.00  0.00           H  
ATOM   2222 HD12 LEU   135      66.230  57.880  43.830  1.00  0.00           H  
ATOM   2223 HD13 LEU   135      66.190  56.810  45.330  1.00  0.00           H  
ATOM   2224  CD2 LEU   135      67.270  55.600  43.130  1.00  0.00           C  
ATOM   2225 HD21 LEU   135      67.240  54.900  42.270  1.00  0.00           H  
ATOM   2226 HD22 LEU   135      67.860  55.110  43.940  1.00  0.00           H  
ATOM   2227 HD23 LEU   135      67.740  56.510  42.720  1.00  0.00           H  
ATOM   2228  C   LEU   135      63.340  54.080  42.500  1.00  0.00           C  
ATOM   2229  O   LEU   135      62.820  55.010  41.800  1.00  0.00           O  
ATOM   2230  N   LEU   136      63.530  52.820  42.060  1.00  0.00           N  
ATOM   2231  HN  LEU   136      64.080  52.180  42.590  1.00  0.00           H  
ATOM   2232  CA  LEU   136      63.130  52.210  40.780  1.00  0.00           C  
ATOM   2233  HA  LEU   136      63.590  52.770  39.980  1.00  0.00           H  
ATOM   2234  CB  LEU   136      63.790  50.810  40.730  1.00  0.00           C  
ATOM   2235  HB1 LEU   136      63.450  50.340  39.780  1.00  0.00           H  
ATOM   2236  HB2 LEU   136      63.410  50.120  41.510  1.00  0.00           H  
ATOM   2237  CG  LEU   136      65.300  50.690  40.740  1.00  0.00           C  
ATOM   2238  HG  LEU   136      65.710  51.030  41.720  1.00  0.00           H  
ATOM   2239  CD1 LEU   136      65.790  49.350  40.260  1.00  0.00           C  
ATOM   2240 HD11 LEU   136      65.780  49.410  39.160  1.00  0.00           H  
ATOM   2241 HD12 LEU   136      65.150  48.480  40.540  1.00  0.00           H  
ATOM   2242 HD13 LEU   136      66.860  49.210  40.540  1.00  0.00           H  
ATOM   2243  CD2 LEU   136      65.980  51.780  39.800  1.00  0.00           C  
ATOM   2244 HD21 LEU   136      65.730  52.840  40.050  1.00  0.00           H  
ATOM   2245 HD22 LEU   136      65.730  51.550  38.740  1.00  0.00           H  
ATOM   2246 HD23 LEU   136      67.080  51.650  39.930  1.00  0.00           H  
ATOM   2247  C   LEU   136      61.610  52.250  40.490  1.00  0.00           C  
ATOM   2248  O   LEU   136      61.240  52.680  39.440  1.00  0.00           O  
ATOM   2249  N   LEU   137      60.800  51.870  41.480  1.00  0.00           N  
ATOM   2250  HN  LEU   137      61.270  51.770  42.350  1.00  0.00           H  
ATOM   2251  CA  LEU   137      59.400  51.920  41.340  1.00  0.00           C  
ATOM   2252  HA  LEU   137      59.050  51.470  40.420  1.00  0.00           H  
ATOM   2253  CB  LEU   137      58.850  51.060  42.510  1.00  0.00           C  
ATOM   2254  HB1 LEU   137      57.750  51.250  42.610  1.00  0.00           H  
ATOM   2255  HB2 LEU   137      59.320  51.310  43.480  1.00  0.00           H  
ATOM   2256  CG  LEU   137      59.120  49.560  42.310  1.00  0.00           C  
ATOM   2257  HG  LEU   137      60.130  49.470  41.850  1.00  0.00           H  
ATOM   2258  CD1 LEU   137      59.110  48.940  43.640  1.00  0.00           C  
ATOM   2259 HD11 LEU   137      59.960  49.170  44.310  1.00  0.00           H  
ATOM   2260 HD12 LEU   137      59.270  47.840  43.560  1.00  0.00           H  
ATOM   2261 HD13 LEU   137      58.140  49.120  44.150  1.00  0.00           H  
ATOM   2262  CD2 LEU   137      58.030  48.960  41.420  1.00  0.00           C  
ATOM   2263 HD21 LEU   137      57.960  47.870  41.630  1.00  0.00           H  
ATOM   2264 HD22 LEU   137      58.250  49.150  40.340  1.00  0.00           H  
ATOM   2265 HD23 LEU   137      57.050  49.420  41.650  1.00  0.00           H  
ATOM   2266  C   LEU   137      58.900  53.380  41.310  1.00  0.00           C  
ATOM   2267  O   LEU   137      58.290  53.730  40.320  1.00  0.00           O  
ATOM   2268  N   LEU   138      59.260  54.140  42.350  1.00  0.00           N  
ATOM   2269  HN  LEU   138      60.050  53.990  42.930  1.00  0.00           H  
ATOM   2270  CA  LEU   138      58.910  55.500  42.540  1.00  0.00           C  
ATOM   2271  HA  LEU   138      57.830  55.500  42.540  1.00  0.00           H  
ATOM   2272  CB  LEU   138      59.460  56.070  43.810  1.00  0.00           C  
ATOM   2273  HB1 LEU   138      59.350  57.160  44.000  1.00  0.00           H  
ATOM   2274  HB2 LEU   138      60.560  55.960  43.710  1.00  0.00           H  
ATOM   2275  CG  LEU   138      58.820  55.480  45.100  1.00  0.00           C  
ATOM   2276  HG  LEU   138      58.770  54.370  45.100  1.00  0.00           H  
ATOM   2277  CD1 LEU   138      59.620  56.070  46.290  1.00  0.00           C  
ATOM   2278 HD11 LEU   138      59.110  55.880  47.260  1.00  0.00           H  
ATOM   2279 HD12 LEU   138      59.690  57.160  46.110  1.00  0.00           H  
ATOM   2280 HD13 LEU   138      60.630  55.600  46.200  1.00  0.00           H  
ATOM   2281  CD2 LEU   138      57.340  56.010  45.150  1.00  0.00           C  
ATOM   2282 HD21 LEU   138      56.860  55.880  46.140  1.00  0.00           H  
ATOM   2283 HD22 LEU   138      56.830  55.430  44.350  1.00  0.00           H  
ATOM   2284 HD23 LEU   138      57.280  57.090  44.870  1.00  0.00           H  
ATOM   2285  C   LEU   138      59.320  56.430  41.420  1.00  0.00           C  
ATOM   2286  O   LEU   138      58.590  57.380  41.190  1.00  0.00           O  
ATOM   2287  N   PHE   139      60.510  56.310  40.780  1.00  0.00           N  
ATOM   2288  HN  PHE   139      61.080  55.510  40.970  1.00  0.00           H  
ATOM   2289  CA  PHE   139      60.880  57.200  39.670  1.00  0.00           C  
ATOM   2290  HA  PHE   139      60.140  57.990  39.610  1.00  0.00           H  
ATOM   2291  CB  PHE   139      62.300  57.730  39.990  1.00  0.00           C  
ATOM   2292  HB1 PHE   139      62.780  58.350  39.200  1.00  0.00           H  
ATOM   2293  HB2 PHE   139      62.970  56.910  40.330  1.00  0.00           H  
ATOM   2294  CG  PHE   139      62.280  58.690  41.160  1.00  0.00           C  
ATOM   2295  CD1 PHE   139      62.830  58.360  42.390  1.00  0.00           C  
ATOM   2296  HD1 PHE   139      63.370  57.430  42.500  1.00  0.00           H  
ATOM   2297  CE1 PHE   139      62.900  59.300  43.450  1.00  0.00           C  
ATOM   2298  HE1 PHE   139      63.300  58.910  44.370  1.00  0.00           H  
ATOM   2299  CZ  PHE   139      62.450  60.650  43.280  1.00  0.00           C  
ATOM   2300  HZ  PHE   139      62.360  61.360  44.090  1.00  0.00           H  
ATOM   2301  CD2 PHE   139      61.910  60.040  40.960  1.00  0.00           C  
ATOM   2302  HD2 PHE   139      61.750  60.420  39.970  1.00  0.00           H  
ATOM   2303  CE2 PHE   139      62.040  60.990  42.010  1.00  0.00           C  
ATOM   2304  HE2 PHE   139      61.590  61.960  41.890  1.00  0.00           H  
ATOM   2305  C   PHE   139      60.790  56.480  38.340  1.00  0.00           C  
ATOM   2306  O   PHE   139      59.830  56.580  37.590  1.00  0.00           O  
ATOM   2307  N   PHE   140      61.830  55.660  37.970  1.00  0.00           N  
ATOM   2308  HN  PHE   140      62.390  55.430  38.770  1.00  0.00           H  
ATOM   2309  CA  PHE   140      61.930  54.990  36.680  1.00  0.00           C  
ATOM   2310  HA  PHE   140      62.110  55.780  35.960  1.00  0.00           H  
ATOM   2311  CB  PHE   140      63.280  54.280  36.510  1.00  0.00           C  
ATOM   2312  HB1 PHE   140      63.720  53.750  37.390  1.00  0.00           H  
ATOM   2313  HB2 PHE   140      64.070  55.060  36.460  1.00  0.00           H  
ATOM   2314  CG  PHE   140      63.340  53.330  35.320  1.00  0.00           C  
ATOM   2315  CD1 PHE   140      63.830  53.830  34.080  1.00  0.00           C  
ATOM   2316  HD1 PHE   140      64.010  54.900  34.050  1.00  0.00           H  
ATOM   2317  CE1 PHE   140      64.200  52.940  33.060  1.00  0.00           C  
ATOM   2318  HE1 PHE   140      64.750  53.260  32.180  1.00  0.00           H  
ATOM   2319  CZ  PHE   140      63.950  51.590  33.230  1.00  0.00           C  
ATOM   2320  HZ  PHE   140      64.130  50.890  32.420  1.00  0.00           H  
ATOM   2321  CD2 PHE   140      63.150  51.950  35.510  1.00  0.00           C  
ATOM   2322  HD2 PHE   140      62.780  51.540  36.430  1.00  0.00           H  
ATOM   2323  CE2 PHE   140      63.400  51.180  34.410  1.00  0.00           C  
ATOM   2324  HE2 PHE   140      63.140  50.140  34.540  1.00  0.00           H  
ATOM   2325  C   PHE   140      60.720  54.330  36.190  1.00  0.00           C  
ATOM   2326  O   PHE   140      60.150  54.720  35.140  1.00  0.00           O  
ATOM   2327  N   PHE   141      60.160  53.350  36.940  1.00  0.00           N  
ATOM   2328  HN  PHE   141      60.510  53.120  37.850  1.00  0.00           H  
ATOM   2329  CA  PHE   141      59.050  52.580  36.430  1.00  0.00           C  
ATOM   2330  HA  PHE   141      59.200  52.370  35.380  1.00  0.00           H  
ATOM   2331  CB  PHE   141      58.770  51.260  37.150  1.00  0.00           C  
ATOM   2332  HB1 PHE   141      57.860  50.800  36.720  1.00  0.00           H  
ATOM   2333  HB2 PHE   141      58.630  51.480  38.220  1.00  0.00           H  
ATOM   2334  CG  PHE   141      59.900  50.230  37.030  1.00  0.00           C  
ATOM   2335  CD1 PHE   141      60.570  49.680  38.110  1.00  0.00           C  
ATOM   2336  HD1 PHE   141      60.220  50.050  39.070  1.00  0.00           H  
ATOM   2337  CE1 PHE   141      61.690  48.790  37.930  1.00  0.00           C  
ATOM   2338  HE1 PHE   141      62.140  48.420  38.840  1.00  0.00           H  
ATOM   2339  CZ  PHE   141      61.900  48.270  36.660  1.00  0.00           C  
ATOM   2340  HZ  PHE   141      62.560  47.420  36.620  1.00  0.00           H  
ATOM   2341  CD2 PHE   141      60.200  49.740  35.720  1.00  0.00           C  
ATOM   2342  HD2 PHE   141      59.770  50.260  34.880  1.00  0.00           H  
ATOM   2343  CE2 PHE   141      61.190  48.740  35.600  1.00  0.00           C  
ATOM   2344  HE2 PHE   141      61.410  48.420  34.600  1.00  0.00           H  
ATOM   2345  C   PHE   141      57.760  53.450  36.340  1.00  0.00           C  
ATOM   2346  O   PHE   141      57.000  53.460  35.400  1.00  0.00           O  
ATOM   2347  N   SER   142      57.550  54.290  37.380  1.00  0.00           N  
ATOM   2348  HN  SER   142      58.200  54.240  38.140  1.00  0.00           H  
ATOM   2349  CA  SER   142      56.440  55.280  37.340  1.00  0.00           C  
ATOM   2350  HA  SER   142      55.530  54.700  37.280  1.00  0.00           H  
ATOM   2351  CB  SER   142      56.410  56.130  38.700  1.00  0.00           C  
ATOM   2352  HB1 SER   142      55.590  56.860  38.490  1.00  0.00           H  
ATOM   2353  HB2 SER   142      57.320  56.770  38.730  1.00  0.00           H  
ATOM   2354  OG  SER   142      56.200  55.360  39.920  1.00  0.00           O  
ATOM   2355  HG1 SER   142      56.960  54.810  40.130  1.00  0.00           H  
ATOM   2356  C   SER   142      56.400  56.300  36.250  1.00  0.00           C  
ATOM   2357  O   SER   142      55.400  56.600  35.650  1.00  0.00           O  
ATOM   2358  N   PHE   143      57.590  56.830  35.890  1.00  0.00           N  
ATOM   2359  HN  PHE   143      58.410  56.640  36.430  1.00  0.00           H  
ATOM   2360  CA  PHE   143      57.780  57.660  34.680  1.00  0.00           C  
ATOM   2361  HA  PHE   143      57.050  58.440  34.790  1.00  0.00           H  
ATOM   2362  CB  PHE   143      59.340  58.100  34.630  1.00  0.00           C  
ATOM   2363  HB1 PHE   143      60.000  57.210  34.570  1.00  0.00           H  
ATOM   2364  HB2 PHE   143      59.640  58.590  35.580  1.00  0.00           H  
ATOM   2365  CG  PHE   143      59.680  58.970  33.390  1.00  0.00           C  
ATOM   2366  CD1 PHE   143      59.360  60.380  33.520  1.00  0.00           C  
ATOM   2367  HD1 PHE   143      58.870  60.620  34.450  1.00  0.00           H  
ATOM   2368  CE1 PHE   143      59.690  61.280  32.470  1.00  0.00           C  
ATOM   2369  HE1 PHE   143      59.360  62.300  32.510  1.00  0.00           H  
ATOM   2370  CZ  PHE   143      60.540  60.780  31.410  1.00  0.00           C  
ATOM   2371  HZ  PHE   143      60.900  61.460  30.650  1.00  0.00           H  
ATOM   2372  CD2 PHE   143      60.310  58.470  32.210  1.00  0.00           C  
ATOM   2373  HD2 PHE   143      60.350  57.400  32.040  1.00  0.00           H  
ATOM   2374  CE2 PHE   143      60.760  59.380  31.220  1.00  0.00           C  
ATOM   2375  HE2 PHE   143      61.360  58.970  30.430  1.00  0.00           H  
ATOM   2376  C   PHE   143      57.360  56.880  33.430  1.00  0.00           C  
ATOM   2377  O   PHE   143      56.580  57.440  32.660  1.00  0.00           O  
ATOM   2378  N   ILE   144      57.660  55.620  33.280  1.00  0.00           N  
ATOM   2379  HN  ILE   144      58.210  55.130  33.950  1.00  0.00           H  
ATOM   2380  CA  ILE   144      57.240  54.730  32.170  1.00  0.00           C  
ATOM   2381  HA  ILE   144      57.400  55.240  31.230  1.00  0.00           H  
ATOM   2382  CB  ILE   144      57.980  53.410  32.170  1.00  0.00           C  
ATOM   2383  HB  ILE   144      57.910  52.850  33.130  1.00  0.00           H  
ATOM   2384  CG2 ILE   144      57.380  52.450  31.090  1.00  0.00           C  
ATOM   2385 HG21 ILE   144      57.960  51.510  31.120  1.00  0.00           H  
ATOM   2386 HG22 ILE   144      57.300  52.760  30.030  1.00  0.00           H  
ATOM   2387 HG23 ILE   144      56.360  52.150  31.420  1.00  0.00           H  
ATOM   2388  CG1 ILE   144      59.540  53.730  31.940  1.00  0.00           C  
ATOM   2389 HG11 ILE   144      59.930  54.630  32.460  1.00  0.00           H  
ATOM   2390 HG12 ILE   144      59.630  53.940  30.860  1.00  0.00           H  
ATOM   2391  CD  ILE   144      60.420  52.530  32.330  1.00  0.00           C  
ATOM   2392  HD1 ILE   144      60.580  52.410  33.420  1.00  0.00           H  
ATOM   2393  HD2 ILE   144      61.370  52.640  31.760  1.00  0.00           H  
ATOM   2394  HD3 ILE   144      59.970  51.580  31.980  1.00  0.00           H  
ATOM   2395  C   ILE   144      55.670  54.620  32.190  1.00  0.00           C  
ATOM   2396  O   ILE   144      54.990  54.790  31.170  1.00  0.00           O  
ATOM   2397  N   TYR   145      55.140  54.380  33.420  1.00  0.00           N  
ATOM   2398  HN  TYR   145      55.710  54.170  34.210  1.00  0.00           H  
ATOM   2399  CA  TYR   145      53.760  54.090  33.660  1.00  0.00           C  
ATOM   2400  HA  TYR   145      53.540  53.260  33.000  1.00  0.00           H  
ATOM   2401  CB  TYR   145      53.600  53.610  35.110  1.00  0.00           C  
ATOM   2402  HB1 TYR   145      54.040  54.370  35.780  1.00  0.00           H  
ATOM   2403  HB2 TYR   145      54.030  52.600  35.320  1.00  0.00           H  
ATOM   2404  CG  TYR   145      52.180  53.410  35.560  1.00  0.00           C  
ATOM   2405  CD1 TYR   145      51.810  53.930  36.790  1.00  0.00           C  
ATOM   2406  HD1 TYR   145      52.510  54.300  37.520  1.00  0.00           H  
ATOM   2407  CE1 TYR   145      50.480  53.830  37.330  1.00  0.00           C  
ATOM   2408  HE1 TYR   145      50.190  54.110  38.330  1.00  0.00           H  
ATOM   2409  CZ  TYR   145      49.530  53.110  36.620  1.00  0.00           C  
ATOM   2410  OH  TYR   145      48.240  52.890  37.160  1.00  0.00           O  
ATOM   2411  HH  TYR   145      47.940  52.190  36.580  1.00  0.00           H  
ATOM   2412  CD2 TYR   145      51.170  52.710  34.790  1.00  0.00           C  
ATOM   2413  HD2 TYR   145      51.410  52.170  33.890  1.00  0.00           H  
ATOM   2414  CE2 TYR   145      49.850  52.630  35.290  1.00  0.00           C  
ATOM   2415  HE2 TYR   145      49.110  52.090  34.710  1.00  0.00           H  
ATOM   2416  C   TYR   145      52.900  55.280  33.390  1.00  0.00           C  
ATOM   2417  O   TYR   145      51.890  55.200  32.710  1.00  0.00           O  
ATOM   2418  N   LEU   146      53.270  56.530  33.890  1.00  0.00           N  
ATOM   2419  HN  LEU   146      54.140  56.540  34.360  1.00  0.00           H  
ATOM   2420  CA  LEU   146      52.660  57.770  33.650  1.00  0.00           C  
ATOM   2421  HA  LEU   146      51.620  57.660  33.890  1.00  0.00           H  
ATOM   2422  CB  LEU   146      53.340  58.960  34.420  1.00  0.00           C  
ATOM   2423  HB1 LEU   146      54.370  59.220  34.090  1.00  0.00           H  
ATOM   2424  HB2 LEU   146      53.500  58.520  35.430  1.00  0.00           H  
ATOM   2425  CG  LEU   146      52.590  60.310  34.440  1.00  0.00           C  
ATOM   2426  HG  LEU   146      52.600  60.760  33.430  1.00  0.00           H  
ATOM   2427  CD1 LEU   146      51.140  60.270  34.840  1.00  0.00           C  
ATOM   2428 HD11 LEU   146      51.140  59.860  35.870  1.00  0.00           H  
ATOM   2429 HD12 LEU   146      50.430  59.710  34.190  1.00  0.00           H  
ATOM   2430 HD13 LEU   146      50.790  61.320  34.870  1.00  0.00           H  
ATOM   2431  CD2 LEU   146      53.370  61.190  35.400  1.00  0.00           C  
ATOM   2432 HD21 LEU   146      53.550  60.700  36.380  1.00  0.00           H  
ATOM   2433 HD22 LEU   146      52.880  62.180  35.500  1.00  0.00           H  
ATOM   2434 HD23 LEU   146      54.400  61.240  34.990  1.00  0.00           H  
ATOM   2435  C   LEU   146      52.740  58.140  32.220  1.00  0.00           C  
ATOM   2436  O   LEU   146      51.830  58.810  31.700  1.00  0.00           O  
ATOM   2437  N   GLY   147      53.860  57.790  31.420  1.00  0.00           N  
ATOM   2438  HN  GLY   147      54.570  57.250  31.870  1.00  0.00           H  
ATOM   2439  CA  GLY   147      54.000  58.140  29.980  1.00  0.00           C  
ATOM   2440  HA1 GLY   147      55.030  58.010  29.680  1.00  0.00           H  
ATOM   2441  HA2 GLY   147      53.680  59.150  29.770  1.00  0.00           H  
ATOM   2442  C   GLY   147      53.100  57.220  29.180  1.00  0.00           C  
ATOM   2443  O   GLY   147      52.360  57.750  28.290  1.00  0.00           O  
ATOM   2444  N   GLU   148      53.030  55.930  29.560  1.00  0.00           N  
ATOM   2445  HN  GLU   148      53.690  55.550  30.210  1.00  0.00           H  
ATOM   2446  CA  GLU   148      51.960  55.090  28.950  1.00  0.00           C  
ATOM   2447  HA  GLU   148      52.190  55.090  27.890  1.00  0.00           H  
ATOM   2448  CB  GLU   148      52.090  53.700  29.440  1.00  0.00           C  
ATOM   2449  HB1 GLU   148      51.200  53.180  29.020  1.00  0.00           H  
ATOM   2450  HB2 GLU   148      51.910  53.600  30.530  1.00  0.00           H  
ATOM   2451  CG  GLU   148      53.240  52.830  28.920  1.00  0.00           C  
ATOM   2452  HG1 GLU   148      53.090  51.750  29.140  1.00  0.00           H  
ATOM   2453  HG2 GLU   148      54.150  53.030  29.530  1.00  0.00           H  
ATOM   2454  CD  GLU   148      53.660  53.040  27.460  1.00  0.00           C  
ATOM   2455  OE1 GLU   148      52.870  52.900  26.510  1.00  0.00           O  
ATOM   2456  OE2 GLU   148      54.850  53.440  27.230  1.00  0.00           O  
ATOM   2457  C   GLU   148      50.620  55.640  29.100  1.00  0.00           C  
ATOM   2458  O   GLU   148      49.850  55.700  28.140  1.00  0.00           O  
ATOM   2459  N   VAL   149      50.240  56.190  30.280  1.00  0.00           N  
ATOM   2460  HN  VAL   149      50.810  56.220  31.100  1.00  0.00           H  
ATOM   2461  CA  VAL   149      48.910  56.720  30.490  1.00  0.00           C  
ATOM   2462  HA  VAL   149      48.210  56.010  30.080  1.00  0.00           H  
ATOM   2463  CB  VAL   149      48.660  56.950  31.950  1.00  0.00           C  
ATOM   2464  HB  VAL   149      49.490  57.560  32.380  1.00  0.00           H  
ATOM   2465  CG1 VAL   149      47.260  57.560  32.110  1.00  0.00           C  
ATOM   2466 HG11 VAL   149      46.500  56.920  31.620  1.00  0.00           H  
ATOM   2467 HG12 VAL   149      47.110  58.620  31.820  1.00  0.00           H  
ATOM   2468 HG13 VAL   149      46.970  57.500  33.180  1.00  0.00           H  
ATOM   2469  CG2 VAL   149      48.620  55.550  32.680  1.00  0.00           C  
ATOM   2470 HG21 VAL   149      48.310  55.670  33.740  1.00  0.00           H  
ATOM   2471 HG22 VAL   149      49.570  54.990  32.600  1.00  0.00           H  
ATOM   2472 HG23 VAL   149      47.820  54.980  32.170  1.00  0.00           H  
ATOM   2473  C   VAL   149      48.660  57.970  29.690  1.00  0.00           C  
ATOM   2474  O   VAL   149      47.650  58.050  29.030  1.00  0.00           O  
ATOM   2475  N   PHE   150      49.520  59.050  29.630  1.00  0.00           N  
ATOM   2476  HN  PHE   150      50.270  59.160  30.270  1.00  0.00           H  
ATOM   2477  CA  PHE   150      49.290  60.220  28.740  1.00  0.00           C  
ATOM   2478  HA  PHE   150      48.320  60.610  29.030  1.00  0.00           H  
ATOM   2479  CB  PHE   150      50.330  61.410  29.010  1.00  0.00           C  
ATOM   2480  HB1 PHE   150      50.090  62.240  28.310  1.00  0.00           H  
ATOM   2481  HB2 PHE   150      51.360  61.000  28.920  1.00  0.00           H  
ATOM   2482  CG  PHE   150      50.110  61.960  30.360  1.00  0.00           C  
ATOM   2483  CD1 PHE   150      48.930  62.080  31.080  1.00  0.00           C  
ATOM   2484  HD1 PHE   150      48.000  61.730  30.660  1.00  0.00           H  
ATOM   2485  CE1 PHE   150      48.820  62.750  32.370  1.00  0.00           C  
ATOM   2486  HE1 PHE   150      47.900  62.590  32.910  1.00  0.00           H  
ATOM   2487  CZ  PHE   150      49.880  63.440  32.840  1.00  0.00           C  
ATOM   2488  HZ  PHE   150      49.930  63.960  33.790  1.00  0.00           H  
ATOM   2489  CD2 PHE   150      51.170  62.750  30.840  1.00  0.00           C  
ATOM   2490  HD2 PHE   150      52.110  62.680  30.310  1.00  0.00           H  
ATOM   2491  CE2 PHE   150      51.050  63.470  32.060  1.00  0.00           C  
ATOM   2492  HE2 PHE   150      51.860  64.110  32.410  1.00  0.00           H  
ATOM   2493  C   PHE   150      49.230  59.950  27.310  1.00  0.00           C  
ATOM   2494  O   PHE   150      48.490  60.580  26.620  1.00  0.00           O  
ATOM   2495  N   LYS   151      50.100  59.010  26.710  1.00  0.00           N  
ATOM   2496  HN  LYS   151      50.870  58.560  27.160  1.00  0.00           H  
ATOM   2497  CA  LYS   151      49.890  58.500  25.390  1.00  0.00           C  
ATOM   2498  HA  LYS   151      49.890  59.290  24.660  1.00  0.00           H  
ATOM   2499  CB  LYS   151      51.100  57.530  25.110  1.00  0.00           C  
ATOM   2500  HB1 LYS   151      50.900  56.810  24.290  1.00  0.00           H  
ATOM   2501  HB2 LYS   151      51.160  56.860  25.990  1.00  0.00           H  
ATOM   2502  CG  LYS   151      52.540  58.110  24.790  1.00  0.00           C  
ATOM   2503  HG1 LYS   151      52.820  58.690  25.700  1.00  0.00           H  
ATOM   2504  HG2 LYS   151      52.440  58.720  23.870  1.00  0.00           H  
ATOM   2505  CD  LYS   151      53.600  57.040  24.410  1.00  0.00           C  
ATOM   2506  HD1 LYS   151      54.490  57.500  23.930  1.00  0.00           H  
ATOM   2507  HD2 LYS   151      53.010  56.530  23.620  1.00  0.00           H  
ATOM   2508  CE  LYS   151      54.040  56.060  25.540  1.00  0.00           C  
ATOM   2509  HE1 LYS   151      53.060  55.730  25.950  1.00  0.00           H  
ATOM   2510  HE2 LYS   151      54.520  56.510  26.430  1.00  0.00           H  
ATOM   2511  NZ  LYS   151      54.620  54.770  24.930  1.00  0.00           N  
ATOM   2512  HZ1 LYS   151      54.020  54.360  24.180  1.00  0.00           H  
ATOM   2513  HZ2 LYS   151      54.670  54.090  25.710  1.00  0.00           H  
ATOM   2514  HZ3 LYS   151      55.580  54.970  24.600  1.00  0.00           H  
ATOM   2515  C   LYS   151      48.580  57.840  25.230  1.00  0.00           C  
ATOM   2516  O   LYS   151      47.910  58.100  24.240  1.00  0.00           O  
ATOM   2517  N   THR   152      48.090  57.020  26.200  1.00  0.00           N  
ATOM   2518  HN  THR   152      48.590  56.860  27.050  1.00  0.00           H  
ATOM   2519  CA  THR   152      46.900  56.250  25.980  1.00  0.00           C  
ATOM   2520  HA  THR   152      46.970  55.720  25.040  1.00  0.00           H  
ATOM   2521  CB  THR   152      46.560  55.410  27.220  1.00  0.00           C  
ATOM   2522  HB  THR   152      46.720  56.070  28.090  1.00  0.00           H  
ATOM   2523  OG1 THR   152      47.550  54.370  27.270  1.00  0.00           O  
ATOM   2524  HG1 THR   152      48.310  54.780  27.690  1.00  0.00           H  
ATOM   2525  CG2 THR   152      45.120  54.860  27.340  1.00  0.00           C  
ATOM   2526 HG21 THR   152      44.820  54.300  26.430  1.00  0.00           H  
ATOM   2527 HG22 THR   152      44.390  55.650  27.630  1.00  0.00           H  
ATOM   2528 HG23 THR   152      45.200  54.220  28.250  1.00  0.00           H  
ATOM   2529  C   THR   152      45.690  57.110  25.670  1.00  0.00           C  
ATOM   2530  O   THR   152      44.860  56.850  24.830  1.00  0.00           O  
ATOM   2531  N   TYR   153      45.580  58.180  26.530  1.00  0.00           N  
ATOM   2532  HN  TYR   153      46.100  58.100  27.370  1.00  0.00           H  
ATOM   2533  CA  TYR   153      44.400  59.070  26.420  1.00  0.00           C  
ATOM   2534  HA  TYR   153      43.600  58.470  26.010  1.00  0.00           H  
ATOM   2535  CB  TYR   153      43.900  59.560  27.850  1.00  0.00           C  
ATOM   2536  HB1 TYR   153      42.910  60.060  27.750  1.00  0.00           H  
ATOM   2537  HB2 TYR   153      44.680  60.150  28.380  1.00  0.00           H  
ATOM   2538  CG  TYR   153      43.630  58.410  28.740  1.00  0.00           C  
ATOM   2539  CD1 TYR   153      42.490  57.630  28.510  1.00  0.00           C  
ATOM   2540  HD1 TYR   153      41.910  57.760  27.610  1.00  0.00           H  
ATOM   2541  CE1 TYR   153      42.040  56.690  29.310  1.00  0.00           C  
ATOM   2542  HE1 TYR   153      41.080  56.270  29.030  1.00  0.00           H  
ATOM   2543  CZ  TYR   153      42.680  56.430  30.520  1.00  0.00           C  
ATOM   2544  OH  TYR   153      42.260  55.410  31.440  1.00  0.00           O  
ATOM   2545  HH  TYR   153      41.320  55.280  31.260  1.00  0.00           H  
ATOM   2546  CD2 TYR   153      44.380  58.130  29.920  1.00  0.00           C  
ATOM   2547  HD2 TYR   153      45.250  58.680  30.240  1.00  0.00           H  
ATOM   2548  CE2 TYR   153      43.840  57.160  30.820  1.00  0.00           C  
ATOM   2549  HE2 TYR   153      44.260  56.910  31.780  1.00  0.00           H  
ATOM   2550  C   TYR   153      44.660  60.280  25.620  1.00  0.00           C  
ATOM   2551  O   TYR   153      43.880  61.200  25.740  1.00  0.00           O  
ATOM   2552  N   ASN   154      45.770  60.370  24.890  1.00  0.00           N  
ATOM   2553  HN  ASN   154      46.380  59.600  24.740  1.00  0.00           H  
ATOM   2554  CA  ASN   154      45.910  61.500  23.900  1.00  0.00           C  
ATOM   2555  HA  ASN   154      46.830  61.250  23.390  1.00  0.00           H  
ATOM   2556  CB  ASN   154      44.790  61.630  22.870  1.00  0.00           C  
ATOM   2557  HB1 ASN   154      45.170  62.380  22.130  1.00  0.00           H  
ATOM   2558  HB2 ASN   154      43.860  61.970  23.370  1.00  0.00           H  
ATOM   2559  CG  ASN   154      44.630  60.300  22.120  1.00  0.00           C  
ATOM   2560  OD1 ASN   154      43.560  59.720  22.100  1.00  0.00           O  
ATOM   2561  ND2 ASN   154      45.800  59.880  21.420  1.00  0.00           N  
ATOM   2562 HD21 ASN   154      45.700  59.120  20.780  1.00  0.00           H  
ATOM   2563 HD22 ASN   154      46.650  60.400  21.430  1.00  0.00           H  
ATOM   2564  C   ASN   154      46.180  62.850  24.510  1.00  0.00           C  
ATOM   2565  O   ASN   154      45.810  63.880  23.930  1.00  0.00           O  
ATOM   2566  N   VAL   155      46.770  62.830  25.680  1.00  0.00           N  
ATOM   2567  HN  VAL   155      47.090  61.950  26.030  1.00  0.00           H  
ATOM   2568  CA  VAL   155      47.330  63.920  26.410  1.00  0.00           C  
ATOM   2569  HA  VAL   155      46.590  64.700  26.320  1.00  0.00           H  
ATOM   2570  CB  VAL   155      47.410  63.620  27.980  1.00  0.00           C  
ATOM   2571  HB  VAL   155      48.010  62.680  27.980  1.00  0.00           H  
ATOM   2572  CG1 VAL   155      47.960  64.790  28.760  1.00  0.00           C  
ATOM   2573 HG11 VAL   155      47.430  65.710  28.430  1.00  0.00           H  
ATOM   2574 HG12 VAL   155      49.050  64.900  28.620  1.00  0.00           H  
ATOM   2575 HG13 VAL   155      47.910  64.710  29.870  1.00  0.00           H  
ATOM   2576  CG2 VAL   155      45.980  63.370  28.350  1.00  0.00           C  
ATOM   2577 HG21 VAL   155      45.380  62.680  27.710  1.00  0.00           H  
ATOM   2578 HG22 VAL   155      45.280  64.220  28.500  1.00  0.00           H  
ATOM   2579 HG23 VAL   155      46.050  62.900  29.360  1.00  0.00           H  
ATOM   2580  C   VAL   155      48.720  64.370  25.780  1.00  0.00           C  
ATOM   2581  O   VAL   155      49.560  63.540  25.470  1.00  0.00           O  
ATOM   2582  N   ALA   156      48.800  65.670  25.520  1.00  0.00           N  
ATOM   2583  HN  ALA   156      48.020  66.160  25.920  1.00  0.00           H  
ATOM   2584  CA  ALA   156      49.880  66.290  24.760  1.00  0.00           C  
ATOM   2585  HA  ALA   156      50.660  65.590  24.510  1.00  0.00           H  
ATOM   2586  CB  ALA   156      49.510  66.930  23.430  1.00  0.00           C  
ATOM   2587  HB1 ALA   156      48.710  67.700  23.460  1.00  0.00           H  
ATOM   2588  HB2 ALA   156      49.260  66.200  22.630  1.00  0.00           H  
ATOM   2589  HB3 ALA   156      50.400  67.510  23.130  1.00  0.00           H  
ATOM   2590  C   ALA   156      50.590  67.330  25.690  1.00  0.00           C  
ATOM   2591  O   ALA   156      50.220  68.470  25.880  1.00  0.00           O  
ATOM   2592  N   VAL   157      51.770  66.810  26.180  1.00  0.00           N  
ATOM   2593  HN  VAL   157      52.260  66.030  25.810  1.00  0.00           H  
ATOM   2594  CA  VAL   157      52.370  67.450  27.330  1.00  0.00           C  
ATOM   2595  HA  VAL   157      52.030  68.470  27.490  1.00  0.00           H  
ATOM   2596  CB  VAL   157      51.850  66.780  28.610  1.00  0.00           C  
ATOM   2597  HB  VAL   157      50.740  66.880  28.570  1.00  0.00           H  
ATOM   2598  CG1 VAL   157      52.200  65.240  28.440  1.00  0.00           C  
ATOM   2599 HG11 VAL   157      51.940  64.720  29.380  1.00  0.00           H  
ATOM   2600 HG12 VAL   157      53.240  65.080  28.080  1.00  0.00           H  
ATOM   2601 HG13 VAL   157      51.580  64.690  27.690  1.00  0.00           H  
ATOM   2602  CG2 VAL   157      52.520  67.430  29.860  1.00  0.00           C  
ATOM   2603 HG21 VAL   157      52.130  68.470  29.870  1.00  0.00           H  
ATOM   2604 HG22 VAL   157      53.630  67.520  29.820  1.00  0.00           H  
ATOM   2605 HG23 VAL   157      52.150  66.960  30.790  1.00  0.00           H  
ATOM   2606  C   VAL   157      53.870  67.490  27.250  1.00  0.00           C  
ATOM   2607  O   VAL   157      54.540  66.600  26.740  1.00  0.00           O  
ATOM   2608  N   ASP   158      54.490  68.620  27.660  1.00  0.00           N  
ATOM   2609  HN  ASP   158      54.060  69.520  27.710  1.00  0.00           H  
ATOM   2610  CA  ASP   158      55.870  68.820  27.650  1.00  0.00           C  
ATOM   2611  HA  ASP   158      56.190  68.740  26.620  1.00  0.00           H  
ATOM   2612  CB  ASP   158      56.190  70.360  27.810  1.00  0.00           C  
ATOM   2613  HB1 ASP   158      55.320  71.010  27.560  1.00  0.00           H  
ATOM   2614  HB2 ASP   158      57.030  70.670  27.150  1.00  0.00           H  
ATOM   2615  CG  ASP   158      56.610  70.710  29.150  1.00  0.00           C  
ATOM   2616  OD1 ASP   158      57.760  70.360  29.570  1.00  0.00           O  
ATOM   2617  OD2 ASP   158      55.840  71.430  29.830  1.00  0.00           O  
ATOM   2618  C   ASP   158      56.670  67.780  28.460  1.00  0.00           C  
ATOM   2619  O   ASP   158      56.230  67.130  29.420  1.00  0.00           O  
ATOM   2620  N   TYR   159      57.950  67.520  27.990  1.00  0.00           N  
ATOM   2621  HN  TYR   159      58.270  68.110  27.260  1.00  0.00           H  
ATOM   2622  CA  TYR   159      58.820  66.550  28.480  1.00  0.00           C  
ATOM   2623  HA  TYR   159      58.310  65.600  28.390  1.00  0.00           H  
ATOM   2624  CB  TYR   159      60.010  66.640  27.560  1.00  0.00           C  
ATOM   2625  HB1 TYR   159      60.630  67.540  27.770  1.00  0.00           H  
ATOM   2626  HB2 TYR   159      59.770  66.700  26.470  1.00  0.00           H  
ATOM   2627  CG  TYR   159      60.840  65.450  27.770  1.00  0.00           C  
ATOM   2628  CD1 TYR   159      60.490  64.280  27.050  1.00  0.00           C  
ATOM   2629  HD1 TYR   159      59.580  64.280  26.460  1.00  0.00           H  
ATOM   2630  CE1 TYR   159      61.220  63.130  27.180  1.00  0.00           C  
ATOM   2631  HE1 TYR   159      60.930  62.260  26.610  1.00  0.00           H  
ATOM   2632  CZ  TYR   159      62.250  63.060  28.120  1.00  0.00           C  
ATOM   2633  OH  TYR   159      62.860  61.820  28.330  1.00  0.00           O  
ATOM   2634  HH  TYR   159      62.510  61.210  27.680  1.00  0.00           H  
ATOM   2635  CD2 TYR   159      61.880  65.370  28.710  1.00  0.00           C  
ATOM   2636  HD2 TYR   159      62.180  66.170  29.370  1.00  0.00           H  
ATOM   2637  CE2 TYR   159      62.510  64.120  29.000  1.00  0.00           C  
ATOM   2638  HE2 TYR   159      63.290  63.980  29.740  1.00  0.00           H  
ATOM   2639  C   TYR   159      59.270  66.750  29.950  1.00  0.00           C  
ATOM   2640  O   TYR   159      59.300  65.820  30.770  1.00  0.00           O  
ATOM   2641  N   ILE   160      59.680  68.050  30.250  1.00  0.00           N  
ATOM   2642  HN  ILE   160      59.380  68.760  29.620  1.00  0.00           H  
ATOM   2643  CA  ILE   160      60.140  68.530  31.560  1.00  0.00           C  
ATOM   2644  HA  ILE   160      60.830  67.790  31.930  1.00  0.00           H  
ATOM   2645  CB  ILE   160      60.850  69.850  31.500  1.00  0.00           C  
ATOM   2646  HB  ILE   160      60.220  70.590  30.950  1.00  0.00           H  
ATOM   2647  CG2 ILE   160      61.170  70.350  32.900  1.00  0.00           C  
ATOM   2648 HG21 ILE   160      61.720  69.610  33.520  1.00  0.00           H  
ATOM   2649 HG22 ILE   160      60.200  70.670  33.320  1.00  0.00           H  
ATOM   2650 HG23 ILE   160      61.760  71.290  32.900  1.00  0.00           H  
ATOM   2651  CG1 ILE   160      62.110  69.800  30.570  1.00  0.00           C  
ATOM   2652 HG11 ILE   160      61.880  69.400  29.560  1.00  0.00           H  
ATOM   2653 HG12 ILE   160      62.870  69.140  31.040  1.00  0.00           H  
ATOM   2654  CD  ILE   160      62.940  71.080  30.400  1.00  0.00           C  
ATOM   2655  HD1 ILE   160      63.270  71.570  31.340  1.00  0.00           H  
ATOM   2656  HD2 ILE   160      62.470  71.750  29.650  1.00  0.00           H  
ATOM   2657  HD3 ILE   160      63.800  70.780  29.760  1.00  0.00           H  
ATOM   2658  C   ILE   160      58.970  68.540  32.470  1.00  0.00           C  
ATOM   2659  O   ILE   160      59.080  68.200  33.640  1.00  0.00           O  
ATOM   2660  N   THR   161      57.780  68.870  32.010  1.00  0.00           N  
ATOM   2661  HN  THR   161      57.670  69.240  31.090  1.00  0.00           H  
ATOM   2662  CA  THR   161      56.510  68.570  32.750  1.00  0.00           C  
ATOM   2663  HA  THR   161      56.500  69.190  33.640  1.00  0.00           H  
ATOM   2664  CB  THR   161      55.300  69.010  32.100  1.00  0.00           C  
ATOM   2665  HB  THR   161      55.200  68.690  31.040  1.00  0.00           H  
ATOM   2666  OG1 THR   161      55.090  70.410  32.140  1.00  0.00           O  
ATOM   2667  HG1 THR   161      55.470  70.870  31.380  1.00  0.00           H  
ATOM   2668  CG2 THR   161      53.950  68.520  32.780  1.00  0.00           C  
ATOM   2669 HG21 THR   161      53.770  67.460  32.530  1.00  0.00           H  
ATOM   2670 HG22 THR   161      53.010  68.920  32.340  1.00  0.00           H  
ATOM   2671 HG23 THR   161      53.940  68.790  33.860  1.00  0.00           H  
ATOM   2672  C   THR   161      56.320  67.160  33.240  1.00  0.00           C  
ATOM   2673  O   THR   161      55.930  66.940  34.420  1.00  0.00           O  
ATOM   2674  N   VAL   162      56.510  66.060  32.370  1.00  0.00           N  
ATOM   2675  HN  VAL   162      56.690  66.230  31.400  1.00  0.00           H  
ATOM   2676  CA  VAL   162      56.280  64.690  32.820  1.00  0.00           C  
ATOM   2677  HA  VAL   162      55.330  64.620  33.330  1.00  0.00           H  
ATOM   2678  CB  VAL   162      56.300  63.710  31.630  1.00  0.00           C  
ATOM   2679  HB  VAL   162      57.260  63.740  31.070  1.00  0.00           H  
ATOM   2680  CG1 VAL   162      56.110  62.270  32.230  1.00  0.00           C  
ATOM   2681 HG11 VAL   162      55.180  62.310  32.840  1.00  0.00           H  
ATOM   2682 HG12 VAL   162      56.980  61.830  32.760  1.00  0.00           H  
ATOM   2683 HG13 VAL   162      55.910  61.550  31.400  1.00  0.00           H  
ATOM   2684  CG2 VAL   162      55.060  64.150  30.760  1.00  0.00           C  
ATOM   2685 HG21 VAL   162      55.010  63.370  29.970  1.00  0.00           H  
ATOM   2686 HG22 VAL   162      55.300  65.110  30.280  1.00  0.00           H  
ATOM   2687 HG23 VAL   162      54.190  64.220  31.460  1.00  0.00           H  
ATOM   2688  C   VAL   162      57.210  64.340  33.920  1.00  0.00           C  
ATOM   2689  O   VAL   162      56.840  63.780  34.910  1.00  0.00           O  
ATOM   2690  N   ALA   163      58.490  64.770  33.780  1.00  0.00           N  
ATOM   2691  HN  ALA   163      58.750  65.460  33.110  1.00  0.00           H  
ATOM   2692  CA  ALA   163      59.490  64.630  34.820  1.00  0.00           C  
ATOM   2693  HA  ALA   163      59.470  63.560  34.930  1.00  0.00           H  
ATOM   2694  CB  ALA   163      60.870  65.040  34.300  1.00  0.00           C  
ATOM   2695  HB1 ALA   163      60.850  66.070  33.900  1.00  0.00           H  
ATOM   2696  HB2 ALA   163      61.050  64.590  33.300  1.00  0.00           H  
ATOM   2697  HB3 ALA   163      61.640  64.820  35.070  1.00  0.00           H  
ATOM   2698  C   ALA   163      59.190  65.400  36.040  1.00  0.00           C  
ATOM   2699  O   ALA   163      59.220  64.780  37.100  1.00  0.00           O  
ATOM   2700  N   LEU   164      58.760  66.630  35.940  1.00  0.00           N  
ATOM   2701  HN  LEU   164      58.660  67.100  35.070  1.00  0.00           H  
ATOM   2702  CA  LEU   164      58.370  67.410  37.120  1.00  0.00           C  
ATOM   2703  HA  LEU   164      59.270  67.450  37.720  1.00  0.00           H  
ATOM   2704  CB  LEU   164      58.130  68.900  36.800  1.00  0.00           C  
ATOM   2705  HB1 LEU   164      57.460  68.850  35.920  1.00  0.00           H  
ATOM   2706  HB2 LEU   164      59.070  69.330  36.390  1.00  0.00           H  
ATOM   2707  CG  LEU   164      57.480  69.690  38.060  1.00  0.00           C  
ATOM   2708  HG  LEU   164      57.740  69.190  39.020  1.00  0.00           H  
ATOM   2709  CD1 LEU   164      58.050  71.090  38.200  1.00  0.00           C  
ATOM   2710 HD11 LEU   164      59.100  71.090  38.540  1.00  0.00           H  
ATOM   2711 HD12 LEU   164      57.440  71.710  38.900  1.00  0.00           H  
ATOM   2712 HD13 LEU   164      58.040  71.560  37.190  1.00  0.00           H  
ATOM   2713  CD2 LEU   164      55.960  69.770  37.900  1.00  0.00           C  
ATOM   2714 HD21 LEU   164      55.620  70.230  36.950  1.00  0.00           H  
ATOM   2715 HD22 LEU   164      55.530  70.420  38.690  1.00  0.00           H  
ATOM   2716 HD23 LEU   164      55.490  68.780  38.030  1.00  0.00           H  
ATOM   2717  C   LEU   164      57.280  66.780  37.920  1.00  0.00           C  
ATOM   2718  O   LEU   164      57.430  66.730  39.160  1.00  0.00           O  
ATOM   2719  N   LEU   165      56.240  66.240  37.270  1.00  0.00           N  
ATOM   2720  HN  LEU   165      56.060  66.390  36.300  1.00  0.00           H  
ATOM   2721  CA  LEU   165      55.140  65.550  37.840  1.00  0.00           C  
ATOM   2722  HA  LEU   165      54.690  66.180  38.590  1.00  0.00           H  
ATOM   2723  CB  LEU   165      54.040  65.000  36.890  1.00  0.00           C  
ATOM   2724  HB1 LEU   165      53.480  64.200  37.410  1.00  0.00           H  
ATOM   2725  HB2 LEU   165      54.540  64.430  36.080  1.00  0.00           H  
ATOM   2726  CG  LEU   165      53.180  66.130  36.290  1.00  0.00           C  
ATOM   2727  HG  LEU   165      53.870  66.910  35.900  1.00  0.00           H  
ATOM   2728  CD1 LEU   165      52.370  65.720  35.100  1.00  0.00           C  
ATOM   2729 HD11 LEU   165      51.960  66.640  34.630  1.00  0.00           H  
ATOM   2730 HD12 LEU   165      51.520  65.120  35.480  1.00  0.00           H  
ATOM   2731 HD13 LEU   165      53.100  65.250  34.400  1.00  0.00           H  
ATOM   2732  CD2 LEU   165      52.180  66.790  37.210  1.00  0.00           C  
ATOM   2733 HD21 LEU   165      51.850  67.730  36.720  1.00  0.00           H  
ATOM   2734 HD22 LEU   165      52.710  67.130  38.120  1.00  0.00           H  
ATOM   2735 HD23 LEU   165      51.380  66.070  37.500  1.00  0.00           H  
ATOM   2736  C   LEU   165      55.600  64.320  38.520  1.00  0.00           C  
ATOM   2737  O   LEU   165      55.340  64.110  39.680  1.00  0.00           O  
ATOM   2738  N   ILE   166      56.420  63.570  37.760  1.00  0.00           N  
ATOM   2739  HN  ILE   166      56.660  63.770  36.820  1.00  0.00           H  
ATOM   2740  CA  ILE   166      57.080  62.420  38.450  1.00  0.00           C  
ATOM   2741  HA  ILE   166      56.290  61.820  38.890  1.00  0.00           H  
ATOM   2742  CB  ILE   166      57.800  61.490  37.460  1.00  0.00           C  
ATOM   2743  HB  ILE   166      58.510  62.130  36.890  1.00  0.00           H  
ATOM   2744  CG2 ILE   166      58.690  60.450  38.140  1.00  0.00           C  
ATOM   2745 HG21 ILE   166      59.450  61.080  38.660  1.00  0.00           H  
ATOM   2746 HG22 ILE   166      59.040  59.690  37.410  1.00  0.00           H  
ATOM   2747 HG23 ILE   166      58.150  59.770  38.830  1.00  0.00           H  
ATOM   2748  CG1 ILE   166      56.760  60.740  36.580  1.00  0.00           C  
ATOM   2749 HG11 ILE   166      57.180  60.190  35.700  1.00  0.00           H  
ATOM   2750 HG12 ILE   166      56.170  61.590  36.170  1.00  0.00           H  
ATOM   2751  CD  ILE   166      55.860  59.820  37.350  1.00  0.00           C  
ATOM   2752  HD1 ILE   166      55.190  60.480  37.960  1.00  0.00           H  
ATOM   2753  HD2 ILE   166      56.430  59.130  38.010  1.00  0.00           H  
ATOM   2754  HD3 ILE   166      55.310  59.180  36.640  1.00  0.00           H  
ATOM   2755  C   ILE   166      58.030  62.810  39.570  1.00  0.00           C  
ATOM   2756  O   ILE   166      58.030  62.240  40.680  1.00  0.00           O  
ATOM   2757  N   TRP   167      58.850  63.840  39.460  1.00  0.00           N  
ATOM   2758  HN  TRP   167      58.900  64.240  38.540  1.00  0.00           H  
ATOM   2759  CA  TRP   167      59.770  64.270  40.460  1.00  0.00           C  
ATOM   2760  HA  TRP   167      60.450  63.450  40.650  1.00  0.00           H  
ATOM   2761  CB  TRP   167      60.640  65.600  39.990  1.00  0.00           C  
ATOM   2762  HB1 TRP   167      59.970  66.350  39.530  1.00  0.00           H  
ATOM   2763  HB2 TRP   167      61.180  65.320  39.060  1.00  0.00           H  
ATOM   2764  CG  TRP   167      61.550  66.330  40.900  1.00  0.00           C  
ATOM   2765  CD1 TRP   167      61.450  67.600  41.420  1.00  0.00           C  
ATOM   2766  HD1 TRP   167      60.860  68.410  41.020  1.00  0.00           H  
ATOM   2767  NE1 TRP   167      62.530  67.830  42.230  1.00  0.00           N  
ATOM   2768  HE1 TRP   167      62.750  68.610  42.770  1.00  0.00           H  
ATOM   2769  CE2 TRP   167      63.220  66.700  42.320  1.00  0.00           C  
ATOM   2770  CD2 TRP   167      62.620  65.670  41.550  1.00  0.00           C  
ATOM   2771  CE3 TRP   167      63.150  64.460  41.610  1.00  0.00           C  
ATOM   2772  HE3 TRP   167      62.700  63.690  41.010  1.00  0.00           H  
ATOM   2773  CZ3 TRP   167      64.280  64.140  42.360  1.00  0.00           C  
ATOM   2774  HZ3 TRP   167      64.820  63.200  42.290  1.00  0.00           H  
ATOM   2775  CZ2 TRP   167      64.380  66.480  43.120  1.00  0.00           C  
ATOM   2776  HZ2 TRP   167      64.920  67.160  43.760  1.00  0.00           H  
ATOM   2777  CH2 TRP   167      64.960  65.200  43.040  1.00  0.00           C  
ATOM   2778  HH2 TRP   167      65.770  64.860  43.670  1.00  0.00           H  
ATOM   2779  C   TRP   167      59.110  64.620  41.770  1.00  0.00           C  
ATOM   2780  O   TRP   167      59.490  64.180  42.860  1.00  0.00           O  
ATOM   2781  N   ASN   168      58.010  65.350  41.700  1.00  0.00           N  
ATOM   2782  HN  ASN   168      57.570  65.620  40.850  1.00  0.00           H  
ATOM   2783  CA  ASN   168      57.080  65.590  42.850  1.00  0.00           C  
ATOM   2784  HA  ASN   168      57.620  65.990  43.690  1.00  0.00           H  
ATOM   2785  CB  ASN   168      55.900  66.590  42.470  1.00  0.00           C  
ATOM   2786  HB1 ASN   168      55.070  66.560  43.220  1.00  0.00           H  
ATOM   2787  HB2 ASN   168      55.460  66.300  41.500  1.00  0.00           H  
ATOM   2788  CG  ASN   168      56.330  68.010  42.480  1.00  0.00           C  
ATOM   2789  OD1 ASN   168      55.910  68.850  43.270  1.00  0.00           O  
ATOM   2790  ND2 ASN   168      57.250  68.280  41.590  1.00  0.00           N  
ATOM   2791 HD21 ASN   168      57.770  69.130  41.570  1.00  0.00           H  
ATOM   2792 HD22 ASN   168      57.460  67.600  40.890  1.00  0.00           H  
ATOM   2793  C   ASN   168      56.550  64.350  43.560  1.00  0.00           C  
ATOM   2794  O   ASN   168      56.600  64.250  44.810  1.00  0.00           O  
ATOM   2795  N   PHE   169      56.040  63.380  42.760  1.00  0.00           N  
ATOM   2796  HN  PHE   169      56.180  63.430  41.770  1.00  0.00           H  
ATOM   2797  CA  PHE   169      55.530  62.120  43.210  1.00  0.00           C  
ATOM   2798  HA  PHE   169      54.750  62.390  43.910  1.00  0.00           H  
ATOM   2799  CB  PHE   169      54.880  61.450  41.960  1.00  0.00           C  
ATOM   2800  HB1 PHE   169      55.630  61.440  41.140  1.00  0.00           H  
ATOM   2801  HB2 PHE   169      54.080  62.100  41.560  1.00  0.00           H  
ATOM   2802  CG  PHE   169      54.360  60.050  42.190  1.00  0.00           C  
ATOM   2803  CD1 PHE   169      53.050  59.750  42.600  1.00  0.00           C  
ATOM   2804  HD1 PHE   169      52.390  60.530  42.970  1.00  0.00           H  
ATOM   2805  CE1 PHE   169      52.670  58.430  42.720  1.00  0.00           C  
ATOM   2806  HE1 PHE   169      51.660  58.120  42.980  1.00  0.00           H  
ATOM   2807  CZ  PHE   169      53.600  57.400  42.330  1.00  0.00           C  
ATOM   2808  HZ  PHE   169      53.380  56.370  42.580  1.00  0.00           H  
ATOM   2809  CD2 PHE   169      55.240  59.080  41.810  1.00  0.00           C  
ATOM   2810  HD2 PHE   169      56.180  59.350  41.360  1.00  0.00           H  
ATOM   2811  CE2 PHE   169      54.810  57.740  41.880  1.00  0.00           C  
ATOM   2812  HE2 PHE   169      55.530  56.960  41.670  1.00  0.00           H  
ATOM   2813  C   PHE   169      56.590  61.290  43.880  1.00  0.00           C  
ATOM   2814  O   PHE   169      56.380  60.750  44.980  1.00  0.00           O  
ATOM   2815  N   GLY   170      57.810  61.150  43.250  1.00  0.00           N  
ATOM   2816  HN  GLY   170      57.940  61.620  42.390  1.00  0.00           H  
ATOM   2817  CA  GLY   170      58.880  60.290  43.740  1.00  0.00           C  
ATOM   2818  HA1 GLY   170      59.630  60.120  42.980  1.00  0.00           H  
ATOM   2819  HA2 GLY   170      58.320  59.380  43.900  1.00  0.00           H  
ATOM   2820  C   GLY   170      59.510  60.800  45.030  1.00  0.00           C  
ATOM   2821  O   GLY   170      59.710  60.080  46.000  1.00  0.00           O  
ATOM   2822  N   VAL   171      59.860  62.160  45.110  1.00  0.00           N  
ATOM   2823  HN  VAL   171      59.790  62.770  44.320  1.00  0.00           H  
ATOM   2824  CA  VAL   171      60.460  62.760  46.310  1.00  0.00           C  
ATOM   2825  HA  VAL   171      61.360  62.230  46.600  1.00  0.00           H  
ATOM   2826  CB  VAL   171      60.920  64.230  46.220  1.00  0.00           C  
ATOM   2827  HB  VAL   171      60.070  64.860  45.870  1.00  0.00           H  
ATOM   2828  CG1 VAL   171      61.460  64.820  47.590  1.00  0.00           C  
ATOM   2829 HG11 VAL   171      60.740  65.060  48.400  1.00  0.00           H  
ATOM   2830 HG12 VAL   171      62.080  65.690  47.300  1.00  0.00           H  
ATOM   2831 HG13 VAL   171      62.190  64.100  48.020  1.00  0.00           H  
ATOM   2832  CG2 VAL   171      62.030  64.270  45.150  1.00  0.00           C  
ATOM   2833 HG21 VAL   171      62.300  65.320  44.890  1.00  0.00           H  
ATOM   2834 HG22 VAL   171      61.750  63.770  44.200  1.00  0.00           H  
ATOM   2835 HG23 VAL   171      63.010  63.820  45.440  1.00  0.00           H  
ATOM   2836  C   VAL   171      59.510  62.600  47.520  1.00  0.00           C  
ATOM   2837  O   VAL   171      59.900  62.100  48.510  1.00  0.00           O  
ATOM   2838  N   VAL   172      58.260  62.960  47.300  1.00  0.00           N  
ATOM   2839  HN  VAL   172      57.990  63.460  46.480  1.00  0.00           H  
ATOM   2840  CA  VAL   172      57.180  62.750  48.240  1.00  0.00           C  
ATOM   2841  HA  VAL   172      57.500  63.250  49.140  1.00  0.00           H  
ATOM   2842  CB  VAL   172      55.880  63.470  47.810  1.00  0.00           C  
ATOM   2843  HB  VAL   172      55.520  63.010  46.870  1.00  0.00           H  
ATOM   2844  CG1 VAL   172      54.650  63.310  48.800  1.00  0.00           C  
ATOM   2845 HG11 VAL   172      53.760  63.900  48.470  1.00  0.00           H  
ATOM   2846 HG12 VAL   172      54.830  63.610  49.850  1.00  0.00           H  
ATOM   2847 HG13 VAL   172      54.440  62.220  48.930  1.00  0.00           H  
ATOM   2848  CG2 VAL   172      56.050  64.990  47.570  1.00  0.00           C  
ATOM   2849 HG21 VAL   172      56.030  65.420  48.590  1.00  0.00           H  
ATOM   2850 HG22 VAL   172      55.240  65.570  47.080  1.00  0.00           H  
ATOM   2851 HG23 VAL   172      57.030  65.250  47.110  1.00  0.00           H  
ATOM   2852  C   VAL   172      56.890  61.270  48.690  1.00  0.00           C  
ATOM   2853  O   VAL   172      56.720  61.040  49.910  1.00  0.00           O  
ATOM   2854  N   GLY   173      56.930  60.250  47.780  1.00  0.00           N  
ATOM   2855  HN  GLY   173      57.020  60.530  46.830  1.00  0.00           H  
ATOM   2856  CA  GLY   173      57.090  58.790  48.070  1.00  0.00           C  
ATOM   2857  HA1 GLY   173      57.260  58.280  47.130  1.00  0.00           H  
ATOM   2858  HA2 GLY   173      56.250  58.440  48.650  1.00  0.00           H  
ATOM   2859  C   GLY   173      58.220  58.390  48.950  1.00  0.00           C  
ATOM   2860  O   GLY   173      58.130  57.630  49.920  1.00  0.00           O  
ATOM   2861  N   MET   174      59.400  58.880  48.650  1.00  0.00           N  
ATOM   2862  HN  MET   174      59.520  59.390  47.800  1.00  0.00           H  
ATOM   2863  CA  MET   174      60.540  58.750  49.480  1.00  0.00           C  
ATOM   2864  HA  MET   174      60.800  57.710  49.570  1.00  0.00           H  
ATOM   2865  CB  MET   174      61.860  59.450  48.970  1.00  0.00           C  
ATOM   2866  HB1 MET   174      62.610  59.340  49.780  1.00  0.00           H  
ATOM   2867  HB2 MET   174      61.740  60.550  48.890  1.00  0.00           H  
ATOM   2868  CG  MET   174      62.330  58.800  47.690  1.00  0.00           C  
ATOM   2869  HG1 MET   174      63.120  59.520  47.390  1.00  0.00           H  
ATOM   2870  HG2 MET   174      61.480  58.700  46.990  1.00  0.00           H  
ATOM   2871  SD  MET   174      63.070  57.130  47.840  1.00  0.00           S  
ATOM   2872  CE  MET   174      64.810  57.650  47.880  1.00  0.00           C  
ATOM   2873  HE1 MET   174      64.990  58.430  48.660  1.00  0.00           H  
ATOM   2874  HE2 MET   174      65.040  58.190  46.940  1.00  0.00           H  
ATOM   2875  HE3 MET   174      65.470  56.790  48.110  1.00  0.00           H  
ATOM   2876  C   MET   174      60.400  59.290  50.930  1.00  0.00           C  
ATOM   2877  O   MET   174      60.700  58.590  51.850  1.00  0.00           O  
ATOM   2878  N   ILE   175      59.860  60.510  51.070  1.00  0.00           N  
ATOM   2879  HN  ILE   175      59.500  61.020  50.290  1.00  0.00           H  
ATOM   2880  CA  ILE   175      59.410  61.030  52.320  1.00  0.00           C  
ATOM   2881  HA  ILE   175      60.320  61.060  52.910  1.00  0.00           H  
ATOM   2882  CB  ILE   175      58.840  62.500  52.110  1.00  0.00           C  
ATOM   2883  HB  ILE   175      57.890  62.570  51.530  1.00  0.00           H  
ATOM   2884  CG2 ILE   175      58.540  63.060  53.530  1.00  0.00           C  
ATOM   2885 HG21 ILE   175      58.140  64.090  53.450  1.00  0.00           H  
ATOM   2886 HG22 ILE   175      59.400  63.000  54.240  1.00  0.00           H  
ATOM   2887 HG23 ILE   175      57.770  62.400  53.980  1.00  0.00           H  
ATOM   2888  CG1 ILE   175      59.890  63.480  51.460  1.00  0.00           C  
ATOM   2889 HG11 ILE   175      60.370  62.960  50.600  1.00  0.00           H  
ATOM   2890 HG12 ILE   175      60.710  63.750  52.160  1.00  0.00           H  
ATOM   2891  CD  ILE   175      59.320  64.810  50.830  1.00  0.00           C  
ATOM   2892  HD1 ILE   175      60.070  65.530  50.440  1.00  0.00           H  
ATOM   2893  HD2 ILE   175      58.850  65.370  51.660  1.00  0.00           H  
ATOM   2894  HD3 ILE   175      58.720  64.680  49.900  1.00  0.00           H  
ATOM   2895  C   ILE   175      58.380  60.160  53.040  1.00  0.00           C  
ATOM   2896  O   ILE   175      58.520  59.890  54.230  1.00  0.00           O  
ATOM   2897  N   SER   176      57.350  59.780  52.290  1.00  0.00           N  
ATOM   2898  HN  SER   176      57.370  60.300  51.440  1.00  0.00           H  
ATOM   2899  CA  SER   176      56.250  59.080  52.850  1.00  0.00           C  
ATOM   2900  HA  SER   176      55.920  59.620  53.720  1.00  0.00           H  
ATOM   2901  CB  SER   176      55.060  59.090  51.790  1.00  0.00           C  
ATOM   2902  HB1 SER   176      54.190  58.560  52.230  1.00  0.00           H  
ATOM   2903  HB2 SER   176      55.370  58.480  50.920  1.00  0.00           H  
ATOM   2904  OG  SER   176      54.680  60.330  51.360  1.00  0.00           O  
ATOM   2905  HG1 SER   176      55.370  60.580  50.730  1.00  0.00           H  
ATOM   2906  C   SER   176      56.570  57.680  53.280  1.00  0.00           C  
ATOM   2907  O   SER   176      56.090  57.280  54.350  1.00  0.00           O  
ATOM   2908  N   ILE   177      57.280  56.860  52.540  1.00  0.00           N  
ATOM   2909  HN  ILE   177      57.740  57.200  51.720  1.00  0.00           H  
ATOM   2910  CA  ILE   177      57.530  55.480  52.840  1.00  0.00           C  
ATOM   2911  HA  ILE   177      56.600  55.090  53.240  1.00  0.00           H  
ATOM   2912  CB  ILE   177      57.840  54.710  51.570  1.00  0.00           C  
ATOM   2913  HB  ILE   177      58.750  55.190  51.140  1.00  0.00           H  
ATOM   2914  CG2 ILE   177      58.280  53.260  51.960  1.00  0.00           C  
ATOM   2915 HG21 ILE   177      58.390  52.590  51.080  1.00  0.00           H  
ATOM   2916 HG22 ILE   177      57.570  52.740  52.630  1.00  0.00           H  
ATOM   2917 HG23 ILE   177      59.300  53.300  52.400  1.00  0.00           H  
ATOM   2918  CG1 ILE   177      56.600  54.670  50.510  1.00  0.00           C  
ATOM   2919 HG11 ILE   177      56.940  54.000  49.690  1.00  0.00           H  
ATOM   2920 HG12 ILE   177      56.530  55.700  50.100  1.00  0.00           H  
ATOM   2921  CD  ILE   177      55.310  54.280  51.080  1.00  0.00           C  
ATOM   2922  HD1 ILE   177      54.730  53.770  50.280  1.00  0.00           H  
ATOM   2923  HD2 ILE   177      54.810  55.210  51.450  1.00  0.00           H  
ATOM   2924  HD3 ILE   177      55.470  53.500  51.850  1.00  0.00           H  
ATOM   2925  C   ILE   177      58.640  55.310  53.880  1.00  0.00           C  
ATOM   2926  O   ILE   177      58.520  54.520  54.810  1.00  0.00           O  
ATOM   2927  N   HSD   178      59.780  56.140  53.820  1.00  0.00           N  
ATOM   2928  HN  HSD   178      59.850  56.880  53.160  1.00  0.00           H  
ATOM   2929  CA  HSD   178      60.930  55.720  54.610  1.00  0.00           C  
ATOM   2930  HA  HSD   178      60.910  54.650  54.750  1.00  0.00           H  
ATOM   2931  CB  HSD   178      62.220  55.730  53.770  1.00  0.00           C  
ATOM   2932  HB1 HSD   178      63.030  55.320  54.400  1.00  0.00           H  
ATOM   2933  HB2 HSD   178      62.410  56.780  53.440  1.00  0.00           H  
ATOM   2934  ND1 HSD   178      61.980  53.570  52.460  1.00  0.00           N  
ATOM   2935  HD1 HSD   178      62.010  52.920  53.220  1.00  0.00           H  
ATOM   2936  CG  HSD   178      62.160  54.930  52.490  1.00  0.00           C  
ATOM   2937  CE1 HSD   178      61.940  53.170  51.170  1.00  0.00           C  
ATOM   2938  HE1 HSD   178      61.670  52.170  50.830  1.00  0.00           H  
ATOM   2939  NE2 HSD   178      62.080  54.210  50.360  1.00  0.00           N  
ATOM   2940  CD2 HSD   178      62.230  55.300  51.190  1.00  0.00           C  
ATOM   2941  HD2 HSD   178      62.440  56.270  50.750  1.00  0.00           H  
ATOM   2942  C   HSD   178      61.010  56.480  55.880  1.00  0.00           C  
ATOM   2943  O   HSD   178      62.050  56.340  56.550  1.00  0.00           O  
ATOM   2944  N   TRP   179      59.950  57.170  56.280  1.00  0.00           N  
ATOM   2945  HN  TRP   179      59.140  57.160  55.690  1.00  0.00           H  
ATOM   2946  CA  TRP   179      59.900  58.060  57.450  1.00  0.00           C  
ATOM   2947  HA  TRP   179      60.460  57.550  58.220  1.00  0.00           H  
ATOM   2948  CB  TRP   179      60.610  59.380  57.060  1.00  0.00           C  
ATOM   2949  HB1 TRP   179      60.020  59.860  56.250  1.00  0.00           H  
ATOM   2950  HB2 TRP   179      61.600  59.220  56.570  1.00  0.00           H  
ATOM   2951  CG  TRP   179      60.920  60.270  58.180  1.00  0.00           C  
ATOM   2952  CD1 TRP   179      61.820  60.150  59.150  1.00  0.00           C  
ATOM   2953  HD1 TRP   179      62.650  59.460  59.060  1.00  0.00           H  
ATOM   2954  NE1 TRP   179      61.570  61.150  60.040  1.00  0.00           N  
ATOM   2955  HE1 TRP   179      62.220  61.340  60.750  1.00  0.00           H  
ATOM   2956  CE2 TRP   179      60.480  61.940  59.620  1.00  0.00           C  
ATOM   2957  CD2 TRP   179      60.170  61.450  58.360  1.00  0.00           C  
ATOM   2958  CE3 TRP   179      59.210  62.120  57.590  1.00  0.00           C  
ATOM   2959  HE3 TRP   179      58.900  61.800  56.610  1.00  0.00           H  
ATOM   2960  CZ3 TRP   179      58.600  63.290  58.120  1.00  0.00           C  
ATOM   2961  HZ3 TRP   179      57.880  63.860  57.550  1.00  0.00           H  
ATOM   2962  CZ2 TRP   179      59.840  63.060  60.230  1.00  0.00           C  
ATOM   2963  HZ2 TRP   179      60.120  63.390  61.220  1.00  0.00           H  
ATOM   2964  CH2 TRP   179      58.970  63.780  59.370  1.00  0.00           C  
ATOM   2965  HH2 TRP   179      58.490  64.690  59.710  1.00  0.00           H  
ATOM   2966  C   TRP   179      58.440  58.240  57.950  1.00  0.00           C  
ATOM   2967  O   TRP   179      57.470  57.640  57.410  1.00  0.00           O  
ATOM   2968  N   LYS   180      58.250  58.900  59.090  1.00  0.00           N  
ATOM   2969  HN  LYS   180      59.010  59.300  59.600  1.00  0.00           H  
ATOM   2970  CA  LYS   180      56.950  59.090  59.740  1.00  0.00           C  
ATOM   2971  HA  LYS   180      56.640  58.150  60.150  1.00  0.00           H  
ATOM   2972  CB  LYS   180      57.130  60.130  60.840  1.00  0.00           C  
ATOM   2973  HB1 LYS   180      56.230  60.660  61.210  1.00  0.00           H  
ATOM   2974  HB2 LYS   180      57.810  60.920  60.450  1.00  0.00           H  
ATOM   2975  CG  LYS   180      57.710  59.690  62.240  1.00  0.00           C  
ATOM   2976  HG1 LYS   180      56.900  59.060  62.670  1.00  0.00           H  
ATOM   2977  HG2 LYS   180      57.930  60.580  62.860  1.00  0.00           H  
ATOM   2978  CD  LYS   180      59.000  58.930  62.260  1.00  0.00           C  
ATOM   2979  HD1 LYS   180      59.790  59.530  61.750  1.00  0.00           H  
ATOM   2980  HD2 LYS   180      59.050  58.200  61.420  1.00  0.00           H  
ATOM   2981  CE  LYS   180      59.400  58.300  63.550  1.00  0.00           C  
ATOM   2982  HE1 LYS   180      60.390  57.800  63.480  1.00  0.00           H  
ATOM   2983  HE2 LYS   180      58.580  57.600  63.820  1.00  0.00           H  
ATOM   2984  NZ  LYS   180      59.420  59.270  64.680  1.00  0.00           N  
ATOM   2985  HZ1 LYS   180      59.700  58.740  65.530  1.00  0.00           H  
ATOM   2986  HZ2 LYS   180      58.490  59.690  64.890  1.00  0.00           H  
ATOM   2987  HZ3 LYS   180      60.110  60.000  64.420  1.00  0.00           H  
ATOM   2988  C   LYS   180      55.770  59.510  58.900  1.00  0.00           C  
ATOM   2989  O   LYS   180      54.660  58.970  59.070  1.00  0.00           O  
ATOM   2990  N   GLY   181      55.950  60.540  58.030  1.00  0.00           N  
ATOM   2991  HN  GLY   181      56.840  60.990  58.050  1.00  0.00           H  
ATOM   2992  CA  GLY   181      55.110  60.850  56.900  1.00  0.00           C  
ATOM   2993  HA1 GLY   181      55.110  59.940  56.330  1.00  0.00           H  
ATOM   2994  HA2 GLY   181      55.610  61.660  56.380  1.00  0.00           H  
ATOM   2995  C   GLY   181      53.680  61.230  57.230  1.00  0.00           C  
ATOM   2996  O   GLY   181      53.300  61.560  58.380  1.00  0.00           O  
ATOM   2997  N   PRO   182      52.970  61.320  56.100  1.00  0.00           N  
ATOM   2998  CD  PRO   182      53.570  61.260  54.710  1.00  0.00           C  
ATOM   2999  HD1 PRO   182      53.690  60.200  54.430  1.00  0.00           H  
ATOM   3000  HD2 PRO   182      54.570  61.720  54.610  1.00  0.00           H  
ATOM   3001  CA  PRO   182      51.530  61.470  56.090  1.00  0.00           C  
ATOM   3002  HA  PRO   182      51.150  62.040  56.920  1.00  0.00           H  
ATOM   3003  CB  PRO   182      51.380  62.350  54.840  1.00  0.00           C  
ATOM   3004  HB1 PRO   182      51.440  63.430  55.100  1.00  0.00           H  
ATOM   3005  HB2 PRO   182      50.480  62.140  54.210  1.00  0.00           H  
ATOM   3006  CG  PRO   182      52.510  61.950  53.910  1.00  0.00           C  
ATOM   3007  HG1 PRO   182      52.160  61.210  53.160  1.00  0.00           H  
ATOM   3008  HG2 PRO   182      52.850  62.890  53.420  1.00  0.00           H  
ATOM   3009  C   PRO   182      50.880  60.080  55.980  1.00  0.00           C  
ATOM   3010  O   PRO   182      50.800  59.540  54.920  1.00  0.00           O  
ATOM   3011  N   LEU   183      50.440  59.440  57.060  1.00  0.00           N  
ATOM   3012  HN  LEU   183      50.250  60.070  57.810  1.00  0.00           H  
ATOM   3013  CA  LEU   183      49.980  58.090  57.210  1.00  0.00           C  
ATOM   3014  HA  LEU   183      50.830  57.420  57.220  1.00  0.00           H  
ATOM   3015  CB  LEU   183      49.240  57.930  58.610  1.00  0.00           C  
ATOM   3016  HB1 LEU   183      48.400  58.650  58.490  1.00  0.00           H  
ATOM   3017  HB2 LEU   183      49.960  58.240  59.400  1.00  0.00           H  
ATOM   3018  CG  LEU   183      48.600  56.570  58.940  1.00  0.00           C  
ATOM   3019  HG  LEU   183      47.890  56.290  58.140  1.00  0.00           H  
ATOM   3020  CD1 LEU   183      49.580  55.320  59.080  1.00  0.00           C  
ATOM   3021 HD11 LEU   183      48.980  54.430  59.390  1.00  0.00           H  
ATOM   3022 HD12 LEU   183      50.330  55.410  59.890  1.00  0.00           H  
ATOM   3023 HD13 LEU   183      50.130  55.140  58.130  1.00  0.00           H  
ATOM   3024  CD2 LEU   183      47.700  56.650  60.140  1.00  0.00           C  
ATOM   3025 HD21 LEU   183      48.250  56.900  61.070  1.00  0.00           H  
ATOM   3026 HD22 LEU   183      47.280  55.640  60.290  1.00  0.00           H  
ATOM   3027 HD23 LEU   183      46.890  57.410  60.080  1.00  0.00           H  
ATOM   3028  C   LEU   183      49.060  57.560  56.050  1.00  0.00           C  
ATOM   3029  O   LEU   183      49.320  56.490  55.490  1.00  0.00           O  
ATOM   3030  N   ARG   184      47.950  58.260  55.750  1.00  0.00           N  
ATOM   3031  HN  ARG   184      47.670  59.030  56.330  1.00  0.00           H  
ATOM   3032  CA  ARG   184      47.040  57.770  54.690  1.00  0.00           C  
ATOM   3033  HA  ARG   184      46.800  56.710  54.730  1.00  0.00           H  
ATOM   3034  CB  ARG   184      45.650  58.460  54.690  1.00  0.00           C  
ATOM   3035  HB1 ARG   184      45.110  58.200  53.750  1.00  0.00           H  
ATOM   3036  HB2 ARG   184      45.690  59.570  54.710  1.00  0.00           H  
ATOM   3037  CG  ARG   184      44.740  57.990  55.870  1.00  0.00           C  
ATOM   3038  HG1 ARG   184      44.830  56.890  55.920  1.00  0.00           H  
ATOM   3039  HG2 ARG   184      43.750  58.280  55.470  1.00  0.00           H  
ATOM   3040  CD  ARG   184      45.020  58.600  57.260  1.00  0.00           C  
ATOM   3041  HD1 ARG   184      45.060  59.690  57.080  1.00  0.00           H  
ATOM   3042  HD2 ARG   184      45.950  58.230  57.750  1.00  0.00           H  
ATOM   3043  NE  ARG   184      43.930  58.130  58.210  1.00  0.00           N  
ATOM   3044  HE  ARG   184      43.110  57.610  57.950  1.00  0.00           H  
ATOM   3045  CZ  ARG   184      43.940  58.310  59.520  1.00  0.00           C  
ATOM   3046  NH1 ARG   184      44.830  59.000  60.180  1.00  0.00           N  
ATOM   3047 HH11 ARG   184      45.500  59.470  59.600  1.00  0.00           H  
ATOM   3048 HH12 ARG   184      44.700  59.180  61.150  1.00  0.00           H  
ATOM   3049  NH2 ARG   184      42.940  57.810  60.220  1.00  0.00           N  
ATOM   3050 HH21 ARG   184      42.340  57.110  59.830  1.00  0.00           H  
ATOM   3051 HH22 ARG   184      43.050  58.060  61.180  1.00  0.00           H  
ATOM   3052  C   ARG   184      47.650  57.760  53.300  1.00  0.00           C  
ATOM   3053  O   ARG   184      47.530  56.770  52.550  1.00  0.00           O  
ATOM   3054  N   LEU   185      48.310  58.870  52.970  1.00  0.00           N  
ATOM   3055  HN  LEU   185      48.360  59.680  53.540  1.00  0.00           H  
ATOM   3056  CA  LEU   185      49.070  59.020  51.730  1.00  0.00           C  
ATOM   3057  HA  LEU   185      48.460  58.680  50.900  1.00  0.00           H  
ATOM   3058  CB  LEU   185      49.460  60.510  51.490  1.00  0.00           C  
ATOM   3059  HB1 LEU   185      50.120  60.770  52.350  1.00  0.00           H  
ATOM   3060  HB2 LEU   185      48.550  61.130  51.610  1.00  0.00           H  
ATOM   3061  CG  LEU   185      50.090  60.900  50.150  1.00  0.00           C  
ATOM   3062  HG  LEU   185      50.940  60.220  49.910  1.00  0.00           H  
ATOM   3063  CD1 LEU   185      49.150  60.970  48.940  1.00  0.00           C  
ATOM   3064 HD11 LEU   185      48.350  61.700  49.160  1.00  0.00           H  
ATOM   3065 HD12 LEU   185      48.670  59.990  48.730  1.00  0.00           H  
ATOM   3066 HD13 LEU   185      49.540  61.420  48.010  1.00  0.00           H  
ATOM   3067  CD2 LEU   185      50.800  62.270  50.270  1.00  0.00           C  
ATOM   3068 HD21 LEU   185      50.020  63.070  50.230  1.00  0.00           H  
ATOM   3069 HD22 LEU   185      51.520  62.520  49.460  1.00  0.00           H  
ATOM   3070 HD23 LEU   185      51.380  62.180  51.210  1.00  0.00           H  
ATOM   3071  C   LEU   185      50.300  58.080  51.630  1.00  0.00           C  
ATOM   3072  O   LEU   185      50.500  57.410  50.620  1.00  0.00           O  
ATOM   3073  N   GLN   186      51.050  57.850  52.710  1.00  0.00           N  
ATOM   3074  HN  GLN   186      50.780  58.350  53.530  1.00  0.00           H  
ATOM   3075  CA  GLN   186      52.130  56.800  52.650  1.00  0.00           C  
ATOM   3076  HA  GLN   186      52.870  57.040  51.900  1.00  0.00           H  
ATOM   3077  CB  GLN   186      53.020  56.820  54.000  1.00  0.00           C  
ATOM   3078  HB1 GLN   186      53.230  57.820  54.430  1.00  0.00           H  
ATOM   3079  HB2 GLN   186      53.980  56.360  53.670  1.00  0.00           H  
ATOM   3080  CG  GLN   186      52.510  55.890  55.210  1.00  0.00           C  
ATOM   3081  HG1 GLN   186      52.770  54.840  54.980  1.00  0.00           H  
ATOM   3082  HG2 GLN   186      51.430  56.100  55.290  1.00  0.00           H  
ATOM   3083  CD  GLN   186      53.210  56.250  56.550  1.00  0.00           C  
ATOM   3084  OE1 GLN   186      52.690  55.740  57.550  1.00  0.00           O  
ATOM   3085  NE2 GLN   186      54.320  57.010  56.580  1.00  0.00           N  
ATOM   3086 HE21 GLN   186      54.580  57.530  57.390  1.00  0.00           H  
ATOM   3087 HE22 GLN   186      54.820  57.010  55.710  1.00  0.00           H  
ATOM   3088  C   GLN   186      51.660  55.400  52.310  1.00  0.00           C  
ATOM   3089  O   GLN   186      52.320  54.750  51.520  1.00  0.00           O  
ATOM   3090  N   GLN   187      50.510  54.940  52.800  1.00  0.00           N  
ATOM   3091  HN  GLN   187      50.020  55.470  53.480  1.00  0.00           H  
ATOM   3092  CA  GLN   187      49.850  53.700  52.410  1.00  0.00           C  
ATOM   3093  HA  GLN   187      50.520  52.880  52.590  1.00  0.00           H  
ATOM   3094  CB  GLN   187      48.710  53.420  53.390  1.00  0.00           C  
ATOM   3095  HB1 GLN   187      48.070  52.650  52.910  1.00  0.00           H  
ATOM   3096  HB2 GLN   187      48.240  54.430  53.410  1.00  0.00           H  
ATOM   3097  CG  GLN   187      49.100  53.020  54.800  1.00  0.00           C  
ATOM   3098  HG1 GLN   187      49.820  53.730  55.270  1.00  0.00           H  
ATOM   3099  HG2 GLN   187      49.650  52.060  54.690  1.00  0.00           H  
ATOM   3100  CD  GLN   187      47.890  52.850  55.710  1.00  0.00           C  
ATOM   3101  OE1 GLN   187      47.290  51.760  55.810  1.00  0.00           O  
ATOM   3102  NE2 GLN   187      47.480  53.960  56.410  1.00  0.00           N  
ATOM   3103 HE21 GLN   187      46.660  54.000  56.990  1.00  0.00           H  
ATOM   3104 HE22 GLN   187      48.180  54.680  56.360  1.00  0.00           H  
ATOM   3105  C   GLN   187      49.320  53.720  50.950  1.00  0.00           C  
ATOM   3106  O   GLN   187      49.400  52.670  50.310  1.00  0.00           O  
ATOM   3107  N   ALA   188      48.780  54.890  50.520  1.00  0.00           N  
ATOM   3108  HN  ALA   188      48.480  55.610  51.140  1.00  0.00           H  
ATOM   3109  CA  ALA   188      48.450  55.180  49.150  1.00  0.00           C  
ATOM   3110  HA  ALA   188      47.740  54.400  48.890  1.00  0.00           H  
ATOM   3111  CB  ALA   188      47.790  56.510  48.870  1.00  0.00           C  
ATOM   3112  HB1 ALA   188      48.600  57.270  48.850  1.00  0.00           H  
ATOM   3113  HB2 ALA   188      47.180  56.850  49.740  1.00  0.00           H  
ATOM   3114  HB3 ALA   188      47.270  56.420  47.900  1.00  0.00           H  
ATOM   3115  C   ALA   188      49.690  54.950  48.230  1.00  0.00           C  
ATOM   3116  O   ALA   188      49.660  54.400  47.110  1.00  0.00           O  
ATOM   3117  N   TYR   189      50.910  55.440  48.630  1.00  0.00           N  
ATOM   3118  HN  TYR   189      51.060  56.080  49.370  1.00  0.00           H  
ATOM   3119  CA  TYR   189      52.180  55.150  47.940  1.00  0.00           C  
ATOM   3120  HA  TYR   189      52.020  55.350  46.890  1.00  0.00           H  
ATOM   3121  CB  TYR   189      53.390  55.930  48.460  1.00  0.00           C  
ATOM   3122  HB1 TYR   189      54.390  55.520  48.220  1.00  0.00           H  
ATOM   3123  HB2 TYR   189      53.480  56.010  49.560  1.00  0.00           H  
ATOM   3124  CG  TYR   189      53.460  57.330  47.870  1.00  0.00           C  
ATOM   3125  CD1 TYR   189      53.000  58.410  48.530  1.00  0.00           C  
ATOM   3126  HD1 TYR   189      52.670  58.260  49.550  1.00  0.00           H  
ATOM   3127  CE1 TYR   189      52.950  59.650  47.950  1.00  0.00           C  
ATOM   3128  HE1 TYR   189      52.740  60.580  48.460  1.00  0.00           H  
ATOM   3129  CZ  TYR   189      53.530  59.830  46.670  1.00  0.00           C  
ATOM   3130  OH  TYR   189      53.950  61.040  46.130  1.00  0.00           O  
ATOM   3131  HH  TYR   189      54.750  60.760  45.670  1.00  0.00           H  
ATOM   3132  CD2 TYR   189      53.960  57.440  46.580  1.00  0.00           C  
ATOM   3133  HD2 TYR   189      54.370  56.580  46.080  1.00  0.00           H  
ATOM   3134  CE2 TYR   189      54.110  58.760  46.010  1.00  0.00           C  
ATOM   3135  HE2 TYR   189      54.500  58.880  45.010  1.00  0.00           H  
ATOM   3136  C   TYR   189      52.630  53.660  47.960  1.00  0.00           C  
ATOM   3137  O   TYR   189      53.070  53.150  46.910  1.00  0.00           O  
ATOM   3138  N   LEU   190      52.500  52.950  49.150  1.00  0.00           N  
ATOM   3139  HN  LEU   190      52.190  53.450  49.960  1.00  0.00           H  
ATOM   3140  CA  LEU   190      52.760  51.580  49.270  1.00  0.00           C  
ATOM   3141  HA  LEU   190      53.830  51.490  49.150  1.00  0.00           H  
ATOM   3142  CB  LEU   190      52.430  51.230  50.730  1.00  0.00           C  
ATOM   3143  HB1 LEU   190      51.440  51.620  51.060  1.00  0.00           H  
ATOM   3144  HB2 LEU   190      53.030  51.890  51.400  1.00  0.00           H  
ATOM   3145  CG  LEU   190      52.530  49.780  51.210  1.00  0.00           C  
ATOM   3146  HG  LEU   190      51.750  49.250  50.620  1.00  0.00           H  
ATOM   3147  CD1 LEU   190      53.830  49.080  50.720  1.00  0.00           C  
ATOM   3148 HD11 LEU   190      53.560  48.010  50.660  1.00  0.00           H  
ATOM   3149 HD12 LEU   190      54.720  49.220  51.370  1.00  0.00           H  
ATOM   3150 HD13 LEU   190      54.150  49.350  49.690  1.00  0.00           H  
ATOM   3151  CD2 LEU   190      52.250  49.590  52.720  1.00  0.00           C  
ATOM   3152 HD21 LEU   190      51.380  50.000  53.270  1.00  0.00           H  
ATOM   3153 HD22 LEU   190      53.100  50.050  53.280  1.00  0.00           H  
ATOM   3154 HD23 LEU   190      52.220  48.490  52.880  1.00  0.00           H  
ATOM   3155  C   LEU   190      52.000  50.760  48.240  1.00  0.00           C  
ATOM   3156  O   LEU   190      52.470  49.940  47.480  1.00  0.00           O  
ATOM   3157  N   ILE   191      50.690  51.150  48.110  1.00  0.00           N  
ATOM   3158  HN  ILE   191      50.340  51.830  48.750  1.00  0.00           H  
ATOM   3159  CA  ILE   191      49.810  50.500  47.160  1.00  0.00           C  
ATOM   3160  HA  ILE   191      49.770  49.420  47.270  1.00  0.00           H  
ATOM   3161  CB  ILE   191      48.390  51.030  47.460  1.00  0.00           C  
ATOM   3162  HB  ILE   191      48.580  52.110  47.640  1.00  0.00           H  
ATOM   3163  CG2 ILE   191      47.510  50.910  46.130  1.00  0.00           C  
ATOM   3164 HG21 ILE   191      47.950  51.520  45.310  1.00  0.00           H  
ATOM   3165 HG22 ILE   191      46.470  51.170  46.430  1.00  0.00           H  
ATOM   3166 HG23 ILE   191      47.390  49.850  45.820  1.00  0.00           H  
ATOM   3167  CG1 ILE   191      47.810  50.460  48.730  1.00  0.00           C  
ATOM   3168 HG11 ILE   191      48.510  50.410  49.590  1.00  0.00           H  
ATOM   3169 HG12 ILE   191      47.650  49.410  48.400  1.00  0.00           H  
ATOM   3170  CD  ILE   191      46.540  51.200  49.240  1.00  0.00           C  
ATOM   3171  HD1 ILE   191      45.740  51.190  48.460  1.00  0.00           H  
ATOM   3172  HD2 ILE   191      46.830  52.260  49.400  1.00  0.00           H  
ATOM   3173  HD3 ILE   191      46.190  50.700  50.170  1.00  0.00           H  
ATOM   3174  C   ILE   191      50.120  50.680  45.670  1.00  0.00           C  
ATOM   3175  O   ILE   191      49.940  49.750  44.900  1.00  0.00           O  
ATOM   3176  N   MET   192      50.690  51.870  45.270  1.00  0.00           N  
ATOM   3177  HN  MET   192      50.780  52.530  46.010  1.00  0.00           H  
ATOM   3178  CA  MET   192      51.150  52.200  43.960  1.00  0.00           C  
ATOM   3179  HA  MET   192      50.540  51.810  43.160  1.00  0.00           H  
ATOM   3180  CB  MET   192      51.310  53.720  43.800  1.00  0.00           C  
ATOM   3181  HB1 MET   192      51.970  53.980  42.950  1.00  0.00           H  
ATOM   3182  HB2 MET   192      51.750  54.190  44.710  1.00  0.00           H  
ATOM   3183  CG  MET   192      50.000  54.440  43.550  1.00  0.00           C  
ATOM   3184  HG1 MET   192      50.180  55.530  43.700  1.00  0.00           H  
ATOM   3185  HG2 MET   192      49.260  54.180  44.340  1.00  0.00           H  
ATOM   3186  SD  MET   192      49.240  54.170  41.880  1.00  0.00           S  
ATOM   3187  CE  MET   192      50.210  55.470  41.040  1.00  0.00           C  
ATOM   3188  HE1 MET   192      50.000  56.510  41.370  1.00  0.00           H  
ATOM   3189  HE2 MET   192      49.870  55.480  39.980  1.00  0.00           H  
ATOM   3190  HE3 MET   192      51.310  55.330  40.980  1.00  0.00           H  
ATOM   3191  C   MET   192      52.430  51.500  43.710  1.00  0.00           C  
ATOM   3192  O   MET   192      52.600  51.030  42.600  1.00  0.00           O  
ATOM   3193  N   ILE   193      53.390  51.490  44.590  1.00  0.00           N  
ATOM   3194  HN  ILE   193      53.460  51.980  45.460  1.00  0.00           H  
ATOM   3195  CA  ILE   193      54.510  50.680  44.320  1.00  0.00           C  
ATOM   3196  HA  ILE   193      54.910  50.880  43.340  1.00  0.00           H  
ATOM   3197  CB  ILE   193      55.610  51.090  45.220  1.00  0.00           C  
ATOM   3198  HB  ILE   193      56.510  50.470  44.970  1.00  0.00           H  
ATOM   3199  CG2 ILE   193      56.060  52.520  44.880  1.00  0.00           C  
ATOM   3200 HG21 ILE   193      55.280  53.220  45.220  1.00  0.00           H  
ATOM   3201 HG22 ILE   193      56.210  52.700  43.800  1.00  0.00           H  
ATOM   3202 HG23 ILE   193      56.990  52.740  45.460  1.00  0.00           H  
ATOM   3203  CG1 ILE   193      55.400  50.800  46.720  1.00  0.00           C  
ATOM   3204 HG11 ILE   193      55.430  49.700  46.840  1.00  0.00           H  
ATOM   3205 HG12 ILE   193      54.420  51.190  47.060  1.00  0.00           H  
ATOM   3206  CD  ILE   193      56.550  51.340  47.680  1.00  0.00           C  
ATOM   3207  HD1 ILE   193      56.400  51.080  48.740  1.00  0.00           H  
ATOM   3208  HD2 ILE   193      56.460  52.440  47.540  1.00  0.00           H  
ATOM   3209  HD3 ILE   193      57.550  50.950  47.410  1.00  0.00           H  
ATOM   3210  C   ILE   193      54.340  49.130  44.380  1.00  0.00           C  
ATOM   3211  O   ILE   193      54.850  48.390  43.560  1.00  0.00           O  
ATOM   3212  N   SER   194      53.380  48.680  45.230  1.00  0.00           N  
ATOM   3213  HN  SER   194      53.010  49.370  45.850  1.00  0.00           H  
ATOM   3214  CA  SER   194      52.860  47.290  45.240  1.00  0.00           C  
ATOM   3215  HA  SER   194      53.750  46.700  45.390  1.00  0.00           H  
ATOM   3216  CB  SER   194      51.810  47.120  46.320  1.00  0.00           C  
ATOM   3217  HB1 SER   194      51.350  46.110  46.250  1.00  0.00           H  
ATOM   3218  HB2 SER   194      51.030  47.900  46.160  1.00  0.00           H  
ATOM   3219  OG  SER   194      52.360  47.160  47.650  1.00  0.00           O  
ATOM   3220  HG1 SER   194      52.460  48.110  47.800  1.00  0.00           H  
ATOM   3221  C   SER   194      52.240  46.840  43.900  1.00  0.00           C  
ATOM   3222  O   SER   194      52.640  45.840  43.320  1.00  0.00           O  
ATOM   3223  N   ALA   195      51.360  47.650  43.310  1.00  0.00           N  
ATOM   3224  HN  ALA   195      51.070  48.430  43.860  1.00  0.00           H  
ATOM   3225  CA  ALA   195      50.660  47.550  42.060  1.00  0.00           C  
ATOM   3226  HA  ALA   195      50.180  46.580  41.990  1.00  0.00           H  
ATOM   3227  CB  ALA   195      49.480  48.580  41.970  1.00  0.00           C  
ATOM   3228  HB1 ALA   195      48.890  48.350  42.880  1.00  0.00           H  
ATOM   3229  HB2 ALA   195      48.930  48.520  41.010  1.00  0.00           H  
ATOM   3230  HB3 ALA   195      49.890  49.610  42.030  1.00  0.00           H  
ATOM   3231  C   ALA   195      51.640  47.710  40.940  1.00  0.00           C  
ATOM   3232  O   ALA   195      51.590  46.990  39.950  1.00  0.00           O  
ATOM   3233  N   LEU   196      52.680  48.570  41.100  1.00  0.00           N  
ATOM   3234  HN  LEU   196      52.620  49.320  41.750  1.00  0.00           H  
ATOM   3235  CA  LEU   196      53.700  48.790  40.020  1.00  0.00           C  
ATOM   3236  HA  LEU   196      53.170  48.860  39.090  1.00  0.00           H  
ATOM   3237  CB  LEU   196      54.520  50.020  40.220  1.00  0.00           C  
ATOM   3238  HB1 LEU   196      54.980  50.200  41.210  1.00  0.00           H  
ATOM   3239  HB2 LEU   196      53.860  50.910  40.300  1.00  0.00           H  
ATOM   3240  CG  LEU   196      55.470  50.450  39.090  1.00  0.00           C  
ATOM   3241  HG  LEU   196      56.390  49.830  39.190  1.00  0.00           H  
ATOM   3242  CD1 LEU   196      54.920  50.310  37.730  1.00  0.00           C  
ATOM   3243 HD11 LEU   196      54.860  49.240  37.450  1.00  0.00           H  
ATOM   3244 HD12 LEU   196      55.740  50.720  37.100  1.00  0.00           H  
ATOM   3245 HD13 LEU   196      53.910  50.750  37.580  1.00  0.00           H  
ATOM   3246  CD2 LEU   196      55.890  51.890  39.380  1.00  0.00           C  
ATOM   3247 HD21 LEU   196      55.000  52.530  39.200  1.00  0.00           H  
ATOM   3248 HD22 LEU   196      56.630  52.050  38.560  1.00  0.00           H  
ATOM   3249 HD23 LEU   196      56.190  51.880  40.450  1.00  0.00           H  
ATOM   3250  C   LEU   196      54.550  47.580  39.950  1.00  0.00           C  
ATOM   3251  O   LEU   196      54.850  46.970  38.900  1.00  0.00           O  
ATOM   3252  N   MET   197      54.860  47.040  41.140  1.00  0.00           N  
ATOM   3253  HN  MET   197      54.670  47.560  41.970  1.00  0.00           H  
ATOM   3254  CA  MET   197      55.530  45.730  41.300  1.00  0.00           C  
ATOM   3255  HA  MET   197      56.440  45.810  40.730  1.00  0.00           H  
ATOM   3256  CB  MET   197      55.960  45.590  42.790  1.00  0.00           C  
ATOM   3257  HB1 MET   197      55.180  45.380  43.550  1.00  0.00           H  
ATOM   3258  HB2 MET   197      56.400  46.580  43.020  1.00  0.00           H  
ATOM   3259  CG  MET   197      57.080  44.530  42.960  1.00  0.00           C  
ATOM   3260  HG1 MET   197      56.860  43.630  42.350  1.00  0.00           H  
ATOM   3261  HG2 MET   197      56.990  44.140  43.990  1.00  0.00           H  
ATOM   3262  SD  MET   197      58.850  45.160  42.770  1.00  0.00           S  
ATOM   3263  CE  MET   197      58.980  45.270  40.970  1.00  0.00           C  
ATOM   3264  HE1 MET   197      58.730  44.320  40.470  1.00  0.00           H  
ATOM   3265  HE2 MET   197      60.050  45.480  40.760  1.00  0.00           H  
ATOM   3266  HE3 MET   197      58.350  46.090  40.560  1.00  0.00           H  
ATOM   3267  C   MET   197      54.820  44.500  40.650  1.00  0.00           C  
ATOM   3268  O   MET   197      55.440  43.660  40.020  1.00  0.00           O  
ATOM   3269  N   ALA   198      53.470  44.440  40.690  1.00  0.00           N  
ATOM   3270  HN  ALA   198      53.000  45.030  41.350  1.00  0.00           H  
ATOM   3271  CA  ALA   198      52.630  43.520  39.970  1.00  0.00           C  
ATOM   3272  HA  ALA   198      53.120  42.560  40.050  1.00  0.00           H  
ATOM   3273  CB  ALA   198      51.210  43.510  40.570  1.00  0.00           C  
ATOM   3274  HB1 ALA   198      50.510  42.820  40.040  1.00  0.00           H  
ATOM   3275  HB2 ALA   198      50.760  44.520  40.670  1.00  0.00           H  
ATOM   3276  HB3 ALA   198      51.310  43.090  41.590  1.00  0.00           H  
ATOM   3277  C   ALA   198      52.670  43.820  38.450  1.00  0.00           C  
ATOM   3278  O   ALA   198      52.780  42.910  37.630  1.00  0.00           O  
ATOM   3279  N   LEU   199      52.670  45.050  38.010  1.00  0.00           N  
ATOM   3280  HN  LEU   199      52.560  45.800  38.660  1.00  0.00           H  
ATOM   3281  CA  LEU   199      52.710  45.460  36.630  1.00  0.00           C  
ATOM   3282  HA  LEU   199      52.030  44.860  36.050  1.00  0.00           H  
ATOM   3283  CB  LEU   199      52.560  46.980  36.390  1.00  0.00           C  
ATOM   3284  HB1 LEU   199      53.060  47.320  35.460  1.00  0.00           H  
ATOM   3285  HB2 LEU   199      53.110  47.430  37.250  1.00  0.00           H  
ATOM   3286  CG  LEU   199      51.030  47.340  36.510  1.00  0.00           C  
ATOM   3287  HG  LEU   199      50.630  47.060  37.510  1.00  0.00           H  
ATOM   3288  CD1 LEU   199      50.850  48.880  36.510  1.00  0.00           C  
ATOM   3289 HD11 LEU   199      51.240  49.390  35.600  1.00  0.00           H  
ATOM   3290 HD12 LEU   199      51.440  49.290  37.360  1.00  0.00           H  
ATOM   3291 HD13 LEU   199      49.800  49.210  36.650  1.00  0.00           H  
ATOM   3292  CD2 LEU   199      50.170  46.660  35.390  1.00  0.00           C  
ATOM   3293 HD21 LEU   199      49.150  47.110  35.340  1.00  0.00           H  
ATOM   3294 HD22 LEU   199      50.010  45.570  35.570  1.00  0.00           H  
ATOM   3295 HD23 LEU   199      50.670  46.780  34.410  1.00  0.00           H  
ATOM   3296  C   LEU   199      54.010  45.090  35.980  1.00  0.00           C  
ATOM   3297  O   LEU   199      54.140  44.730  34.820  1.00  0.00           O  
ATOM   3298  N   VAL   200      55.120  45.250  36.700  1.00  0.00           N  
ATOM   3299  HN  VAL   200      55.100  45.700  37.580  1.00  0.00           H  
ATOM   3300  CA  VAL   200      56.430  44.850  36.270  1.00  0.00           C  
ATOM   3301  HA  VAL   200      56.610  45.240  35.270  1.00  0.00           H  
ATOM   3302  CB  VAL   200      57.460  45.460  37.150  1.00  0.00           C  
ATOM   3303  HB  VAL   200      57.070  45.380  38.190  1.00  0.00           H  
ATOM   3304  CG1 VAL   200      58.840  44.830  36.950  1.00  0.00           C  
ATOM   3305 HG11 VAL   200      59.080  44.930  35.870  1.00  0.00           H  
ATOM   3306 HG12 VAL   200      58.910  43.780  37.300  1.00  0.00           H  
ATOM   3307 HG13 VAL   200      59.650  45.430  37.400  1.00  0.00           H  
ATOM   3308  CG2 VAL   200      57.530  46.970  36.740  1.00  0.00           C  
ATOM   3309 HG21 VAL   200      57.980  47.490  37.610  1.00  0.00           H  
ATOM   3310 HG22 VAL   200      56.590  47.520  36.520  1.00  0.00           H  
ATOM   3311 HG23 VAL   200      58.240  47.050  35.890  1.00  0.00           H  
ATOM   3312  C   VAL   200      56.480  43.360  36.100  1.00  0.00           C  
ATOM   3313  O   VAL   200      57.040  42.860  35.140  1.00  0.00           O  
ATOM   3314  N   PHE   201      55.960  42.520  37.040  1.00  0.00           N  
ATOM   3315  HN  PHE   201      55.510  42.900  37.850  1.00  0.00           H  
ATOM   3316  CA  PHE   201      55.920  41.030  37.010  1.00  0.00           C  
ATOM   3317  HA  PHE   201      56.890  40.660  36.720  1.00  0.00           H  
ATOM   3318  CB  PHE   201      55.330  40.380  38.280  1.00  0.00           C  
ATOM   3319  HB1 PHE   201      55.110  39.320  38.030  1.00  0.00           H  
ATOM   3320  HB2 PHE   201      54.510  41.010  38.670  1.00  0.00           H  
ATOM   3321  CG  PHE   201      56.380  40.310  39.380  1.00  0.00           C  
ATOM   3322  CD1 PHE   201      57.590  39.600  39.170  1.00  0.00           C  
ATOM   3323  HD1 PHE   201      57.850  39.130  38.230  1.00  0.00           H  
ATOM   3324  CE1 PHE   201      58.500  39.610  40.290  1.00  0.00           C  
ATOM   3325  HE1 PHE   201      59.390  39.020  40.150  1.00  0.00           H  
ATOM   3326  CZ  PHE   201      58.220  40.330  41.420  1.00  0.00           C  
ATOM   3327  HZ  PHE   201      59.010  40.400  42.170  1.00  0.00           H  
ATOM   3328  CD2 PHE   201      56.040  40.870  40.640  1.00  0.00           C  
ATOM   3329  HD2 PHE   201      55.170  41.490  40.810  1.00  0.00           H  
ATOM   3330  CE2 PHE   201      57.050  41.010  41.550  1.00  0.00           C  
ATOM   3331  HE2 PHE   201      56.830  41.450  42.510  1.00  0.00           H  
ATOM   3332  C   PHE   201      55.030  40.570  35.830  1.00  0.00           C  
ATOM   3333  O   PHE   201      55.450  39.880  34.910  1.00  0.00           O  
ATOM   3334  N   ILE   202      53.810  41.160  35.750  1.00  0.00           N  
ATOM   3335  HN  ILE   202      53.530  41.740  36.520  1.00  0.00           H  
ATOM   3336  CA  ILE   202      52.960  40.960  34.560  1.00  0.00           C  
ATOM   3337  HA  ILE   202      52.820  39.890  34.480  1.00  0.00           H  
ATOM   3338  CB  ILE   202      51.640  41.620  34.730  1.00  0.00           C  
ATOM   3339  HB  ILE   202      51.860  42.660  35.040  1.00  0.00           H  
ATOM   3340  CG2 ILE   202      50.700  41.610  33.460  1.00  0.00           C  
ATOM   3341 HG21 ILE   202      50.190  40.630  33.360  1.00  0.00           H  
ATOM   3342 HG22 ILE   202      51.170  41.930  32.510  1.00  0.00           H  
ATOM   3343 HG23 ILE   202      49.930  42.400  33.590  1.00  0.00           H  
ATOM   3344  CG1 ILE   202      50.770  41.130  35.950  1.00  0.00           C  
ATOM   3345 HG11 ILE   202      51.450  40.990  36.820  1.00  0.00           H  
ATOM   3346 HG12 ILE   202      50.340  40.130  35.720  1.00  0.00           H  
ATOM   3347  CD  ILE   202      49.820  42.210  36.460  1.00  0.00           C  
ATOM   3348  HD1 ILE   202      50.350  43.190  36.440  1.00  0.00           H  
ATOM   3349  HD2 ILE   202      49.410  41.970  37.460  1.00  0.00           H  
ATOM   3350  HD3 ILE   202      48.960  42.310  35.760  1.00  0.00           H  
ATOM   3351  C   ILE   202      53.510  41.400  33.300  1.00  0.00           C  
ATOM   3352  O   ILE   202      53.380  40.610  32.350  1.00  0.00           O  
ATOM   3353  N   LYS   203      54.180  42.540  33.130  1.00  0.00           N  
ATOM   3354  HN  LYS   203      54.130  43.150  33.920  1.00  0.00           H  
ATOM   3355  CA  LYS   203      54.830  42.920  31.870  1.00  0.00           C  
ATOM   3356  HA  LYS   203      54.050  42.850  31.130  1.00  0.00           H  
ATOM   3357  CB  LYS   203      55.590  44.240  32.070  1.00  0.00           C  
ATOM   3358  HB1 LYS   203      56.310  44.110  32.910  1.00  0.00           H  
ATOM   3359  HB2 LYS   203      54.820  44.970  32.380  1.00  0.00           H  
ATOM   3360  CG  LYS   203      56.280  44.910  30.830  1.00  0.00           C  
ATOM   3361  HG1 LYS   203      57.270  44.440  30.680  1.00  0.00           H  
ATOM   3362  HG2 LYS   203      56.350  45.990  31.120  1.00  0.00           H  
ATOM   3363  CD  LYS   203      55.440  44.900  29.570  1.00  0.00           C  
ATOM   3364  HD1 LYS   203      54.610  45.610  29.790  1.00  0.00           H  
ATOM   3365  HD2 LYS   203      54.960  43.900  29.530  1.00  0.00           H  
ATOM   3366  CE  LYS   203      56.240  45.130  28.300  1.00  0.00           C  
ATOM   3367  HE1 LYS   203      57.140  44.500  28.140  1.00  0.00           H  
ATOM   3368  HE2 LYS   203      56.630  46.160  28.260  1.00  0.00           H  
ATOM   3369  NZ  LYS   203      55.390  44.770  27.110  1.00  0.00           N  
ATOM   3370  HZ1 LYS   203      55.860  45.050  26.230  1.00  0.00           H  
ATOM   3371  HZ2 LYS   203      54.450  45.170  27.330  1.00  0.00           H  
ATOM   3372  HZ3 LYS   203      55.240  43.740  27.030  1.00  0.00           H  
ATOM   3373  C   LYS   203      55.940  41.940  31.430  1.00  0.00           C  
ATOM   3374  O   LYS   203      56.170  41.690  30.240  1.00  0.00           O  
ATOM   3375  N   TYR   204      56.830  41.540  32.350  1.00  0.00           N  
ATOM   3376  HN  TYR   204      56.600  41.950  33.230  1.00  0.00           H  
ATOM   3377  CA  TYR   204      58.010  40.680  32.090  1.00  0.00           C  
ATOM   3378  HA  TYR   204      58.230  40.710  31.030  1.00  0.00           H  
ATOM   3379  CB  TYR   204      59.340  41.180  32.820  1.00  0.00           C  
ATOM   3380  HB1 TYR   204      60.260  40.590  32.620  1.00  0.00           H  
ATOM   3381  HB2 TYR   204      59.150  41.090  33.910  1.00  0.00           H  
ATOM   3382  CG  TYR   204      59.610  42.690  32.490  1.00  0.00           C  
ATOM   3383  CD1 TYR   204      59.750  43.230  31.210  1.00  0.00           C  
ATOM   3384  HD1 TYR   204      59.540  42.560  30.400  1.00  0.00           H  
ATOM   3385  CE1 TYR   204      59.750  44.620  30.950  1.00  0.00           C  
ATOM   3386  HE1 TYR   204      59.820  44.970  29.920  1.00  0.00           H  
ATOM   3387  CZ  TYR   204      60.020  45.440  32.020  1.00  0.00           C  
ATOM   3388  OH  TYR   204      60.390  46.790  31.840  1.00  0.00           O  
ATOM   3389  HH  TYR   204      60.580  46.910  30.900  1.00  0.00           H  
ATOM   3390  CD2 TYR   204      59.960  43.530  33.510  1.00  0.00           C  
ATOM   3391  HD2 TYR   204      59.890  43.160  34.520  1.00  0.00           H  
ATOM   3392  CE2 TYR   204      60.090  44.900  33.310  1.00  0.00           C  
ATOM   3393  HE2 TYR   204      60.370  45.530  34.150  1.00  0.00           H  
ATOM   3394  C   TYR   204      57.810  39.190  32.290  1.00  0.00           C  
ATOM   3395  O   TYR   204      58.760  38.460  32.230  1.00  0.00           O  
ATOM   3396  N   LEU   205      56.640  38.640  32.620  1.00  0.00           N  
ATOM   3397  HN  LEU   205      55.910  39.170  33.040  1.00  0.00           H  
ATOM   3398  CA  LEU   205      56.550  37.160  32.700  1.00  0.00           C  
ATOM   3399  HA  LEU   205      57.460  36.670  32.420  1.00  0.00           H  
ATOM   3400  CB  LEU   205      56.050  36.670  34.160  1.00  0.00           C  
ATOM   3401  HB1 LEU   205      55.830  35.590  34.040  1.00  0.00           H  
ATOM   3402  HB2 LEU   205      55.090  37.150  34.460  1.00  0.00           H  
ATOM   3403  CG  LEU   205      57.150  36.910  35.350  1.00  0.00           C  
ATOM   3404  HG  LEU   205      57.450  37.970  35.320  1.00  0.00           H  
ATOM   3405  CD1 LEU   205      56.350  36.610  36.630  1.00  0.00           C  
ATOM   3406 HD11 LEU   205      55.500  37.290  36.850  1.00  0.00           H  
ATOM   3407 HD12 LEU   205      57.090  36.620  37.460  1.00  0.00           H  
ATOM   3408 HD13 LEU   205      55.880  35.630  36.400  1.00  0.00           H  
ATOM   3409  CD2 LEU   205      58.370  35.970  35.120  1.00  0.00           C  
ATOM   3410 HD21 LEU   205      58.060  34.910  35.010  1.00  0.00           H  
ATOM   3411 HD22 LEU   205      58.990  35.920  36.040  1.00  0.00           H  
ATOM   3412 HD23 LEU   205      59.120  36.360  34.400  1.00  0.00           H  
ATOM   3413  C   LEU   205      55.440  36.740  31.730  1.00  0.00           C  
ATOM   3414  O   LEU   205      54.330  37.260  31.910  1.00  0.00           O  
ATOM   3415  N   PRO   206      55.650  35.950  30.650  1.00  0.00           N  
ATOM   3416  CD  PRO   206      56.900  36.000  29.970  1.00  0.00           C  
ATOM   3417  HD1 PRO   206      57.680  35.640  30.670  1.00  0.00           H  
ATOM   3418  HD2 PRO   206      57.200  37.060  29.810  1.00  0.00           H  
ATOM   3419  CA  PRO   206      54.610  35.340  29.760  1.00  0.00           C  
ATOM   3420  HA  PRO   206      54.150  36.100  29.150  1.00  0.00           H  
ATOM   3421  CB  PRO   206      55.510  34.390  28.910  1.00  0.00           C  
ATOM   3422  HB1 PRO   206      55.150  34.090  27.900  1.00  0.00           H  
ATOM   3423  HB2 PRO   206      55.780  33.510  29.530  1.00  0.00           H  
ATOM   3424  CG  PRO   206      56.760  35.220  28.680  1.00  0.00           C  
ATOM   3425  HG1 PRO   206      57.620  34.540  28.500  1.00  0.00           H  
ATOM   3426  HG2 PRO   206      56.710  35.990  27.880  1.00  0.00           H  
ATOM   3427  C   PRO   206      53.500  34.620  30.450  1.00  0.00           C  
ATOM   3428  O   PRO   206      53.820  34.080  31.440  1.00  0.00           O  
ATOM   3429  N   GLU   207      52.280  34.630  29.960  1.00  0.00           N  
ATOM   3430  HN  GLU   207      52.080  34.990  29.050  1.00  0.00           H  
ATOM   3431  CA  GLU   207      51.100  34.030  30.660  1.00  0.00           C  
ATOM   3432  HA  GLU   207      50.860  34.660  31.500  1.00  0.00           H  
ATOM   3433  CB  GLU   207      49.940  34.030  29.650  1.00  0.00           C  
ATOM   3434  HB1 GLU   207      49.180  33.340  30.080  1.00  0.00           H  
ATOM   3435  HB2 GLU   207      50.200  33.630  28.640  1.00  0.00           H  
ATOM   3436  CG  GLU   207      49.370  35.470  29.300  1.00  0.00           C  
ATOM   3437  HG1 GLU   207      49.020  36.050  30.180  1.00  0.00           H  
ATOM   3438  HG2 GLU   207      48.520  35.280  28.610  1.00  0.00           H  
ATOM   3439  CD  GLU   207      50.230  36.280  28.420  1.00  0.00           C  
ATOM   3440  OE1 GLU   207      50.630  37.400  28.830  1.00  0.00           O  
ATOM   3441  OE2 GLU   207      50.480  35.900  27.230  1.00  0.00           O  
ATOM   3442  C   GLU   207      51.420  32.630  31.110  1.00  0.00           C  
ATOM   3443  O   GLU   207      51.290  32.400  32.330  1.00  0.00           O  
ATOM   3444  N   TRP   208      51.840  31.710  30.210  1.00  0.00           N  
ATOM   3445  HN  TRP   208      51.980  31.960  29.260  1.00  0.00           H  
ATOM   3446  CA  TRP   208      52.020  30.280  30.630  1.00  0.00           C  
ATOM   3447  HA  TRP   208      51.080  30.030  31.100  1.00  0.00           H  
ATOM   3448  CB  TRP   208      52.280  29.450  29.420  1.00  0.00           C  
ATOM   3449  HB1 TRP   208      53.380  29.540  29.310  1.00  0.00           H  
ATOM   3450  HB2 TRP   208      51.840  29.930  28.520  1.00  0.00           H  
ATOM   3451  CG  TRP   208      51.840  28.010  29.510  1.00  0.00           C  
ATOM   3452  CD1 TRP   208      50.790  27.570  28.740  1.00  0.00           C  
ATOM   3453  HD1 TRP   208      50.230  28.140  28.010  1.00  0.00           H  
ATOM   3454  NE1 TRP   208      50.600  26.270  28.880  1.00  0.00           N  
ATOM   3455  HE1 TRP   208      49.900  25.740  28.470  1.00  0.00           H  
ATOM   3456  CE2 TRP   208      51.530  25.750  29.750  1.00  0.00           C  
ATOM   3457  CD2 TRP   208      52.340  26.810  30.210  1.00  0.00           C  
ATOM   3458  CE3 TRP   208      53.310  26.540  31.130  1.00  0.00           C  
ATOM   3459  HE3 TRP   208      53.910  27.320  31.580  1.00  0.00           H  
ATOM   3460  CZ3 TRP   208      53.580  25.210  31.490  1.00  0.00           C  
ATOM   3461  HZ3 TRP   208      54.420  24.960  32.110  1.00  0.00           H  
ATOM   3462  CZ2 TRP   208      51.820  24.440  30.050  1.00  0.00           C  
ATOM   3463  HZ2 TRP   208      51.300  23.680  29.500  1.00  0.00           H  
ATOM   3464  CH2 TRP   208      52.820  24.160  30.940  1.00  0.00           C  
ATOM   3465  HH2 TRP   208      53.110  23.140  31.150  1.00  0.00           H  
ATOM   3466  C   TRP   208      53.160  30.250  31.720  1.00  0.00           C  
ATOM   3467  O   TRP   208      53.140  29.460  32.660  1.00  0.00           O  
ATOM   3468  N   THR   209      54.190  31.150  31.560  1.00  0.00           N  
ATOM   3469  HN  THR   209      54.090  31.730  30.760  1.00  0.00           H  
ATOM   3470  CA  THR   209      55.370  31.280  32.490  1.00  0.00           C  
ATOM   3471  HA  THR   209      55.700  30.260  32.590  1.00  0.00           H  
ATOM   3472  CB  THR   209      56.470  32.170  32.030  1.00  0.00           C  
ATOM   3473  HB  THR   209      55.950  33.140  31.900  1.00  0.00           H  
ATOM   3474  OG1 THR   209      56.970  31.650  30.790  1.00  0.00           O  
ATOM   3475  HG1 THR   209      56.620  30.760  30.800  1.00  0.00           H  
ATOM   3476  CG2 THR   209      57.660  32.270  33.030  1.00  0.00           C  
ATOM   3477 HG21 THR   209      57.300  33.050  33.730  1.00  0.00           H  
ATOM   3478 HG22 THR   209      58.520  32.770  32.550  1.00  0.00           H  
ATOM   3479 HG23 THR   209      57.880  31.300  33.530  1.00  0.00           H  
ATOM   3480  C   THR   209      54.960  31.710  33.840  1.00  0.00           C  
ATOM   3481  O   THR   209      55.270  31.060  34.830  1.00  0.00           O  
ATOM   3482  N   ALA   210      54.180  32.810  33.920  1.00  0.00           N  
ATOM   3483  HN  ALA   210      54.030  33.220  33.020  1.00  0.00           H  
ATOM   3484  CA  ALA   210      53.550  33.430  35.030  1.00  0.00           C  
ATOM   3485  HA  ALA   210      54.270  33.890  35.690  1.00  0.00           H  
ATOM   3486  CB  ALA   210      52.690  34.590  34.520  1.00  0.00           C  
ATOM   3487  HB1 ALA   210      53.310  35.340  33.990  1.00  0.00           H  
ATOM   3488  HB2 ALA   210      52.230  35.130  35.380  1.00  0.00           H  
ATOM   3489  HB3 ALA   210      51.790  34.180  34.010  1.00  0.00           H  
ATOM   3490  C   ALA   210      52.680  32.500  35.920  1.00  0.00           C  
ATOM   3491  O   ALA   210      52.750  32.570  37.150  1.00  0.00           O  
ATOM   3492  N   TRP   211      51.840  31.640  35.330  1.00  0.00           N  
ATOM   3493  HN  TRP   211      51.770  31.660  34.330  1.00  0.00           H  
ATOM   3494  CA  TRP   211      51.090  30.700  36.130  1.00  0.00           C  
ATOM   3495  HA  TRP   211      50.550  31.300  36.850  1.00  0.00           H  
ATOM   3496  CB  TRP   211      50.140  29.850  35.280  1.00  0.00           C  
ATOM   3497  HB1 TRP   211      49.630  29.130  35.960  1.00  0.00           H  
ATOM   3498  HB2 TRP   211      50.730  29.220  34.580  1.00  0.00           H  
ATOM   3499  CG  TRP   211      49.140  30.480  34.330  1.00  0.00           C  
ATOM   3500  CD1 TRP   211      48.920  30.190  33.000  1.00  0.00           C  
ATOM   3501  HD1 TRP   211      49.460  29.450  32.420  1.00  0.00           H  
ATOM   3502  NE1 TRP   211      48.110  31.100  32.480  1.00  0.00           N  
ATOM   3503  HE1 TRP   211      47.460  30.940  31.760  1.00  0.00           H  
ATOM   3504  CE2 TRP   211      47.640  31.950  33.450  1.00  0.00           C  
ATOM   3505  CD2 TRP   211      48.280  31.560  34.610  1.00  0.00           C  
ATOM   3506  CE3 TRP   211      48.010  32.350  35.720  1.00  0.00           C  
ATOM   3507  HE3 TRP   211      48.530  32.220  36.650  1.00  0.00           H  
ATOM   3508  CZ3 TRP   211      47.140  33.440  35.690  1.00  0.00           C  
ATOM   3509  HZ3 TRP   211      47.040  34.120  36.530  1.00  0.00           H  
ATOM   3510  CZ2 TRP   211      46.700  32.940  33.350  1.00  0.00           C  
ATOM   3511  HZ2 TRP   211      46.310  33.150  32.370  1.00  0.00           H  
ATOM   3512  CH2 TRP   211      46.410  33.650  34.500  1.00  0.00           C  
ATOM   3513  HH2 TRP   211      45.740  34.500  34.400  1.00  0.00           H  
ATOM   3514  C   TRP   211      51.950  29.740  36.870  1.00  0.00           C  
ATOM   3515  O   TRP   211      51.620  29.520  38.050  1.00  0.00           O  
ATOM   3516  N   LEU   212      53.050  29.280  36.230  1.00  0.00           N  
ATOM   3517  HN  LEU   212      53.150  29.430  35.250  1.00  0.00           H  
ATOM   3518  CA  LEU   212      54.090  28.470  36.830  1.00  0.00           C  
ATOM   3519  HA  LEU   212      53.640  27.580  37.250  1.00  0.00           H  
ATOM   3520  CB  LEU   212      54.980  28.000  35.610  1.00  0.00           C  
ATOM   3521  HB1 LEU   212      55.580  28.860  35.250  1.00  0.00           H  
ATOM   3522  HB2 LEU   212      54.310  27.710  34.770  1.00  0.00           H  
ATOM   3523  CG  LEU   212      55.840  26.740  35.850  1.00  0.00           C  
ATOM   3524  HG  LEU   212      55.360  26.190  36.690  1.00  0.00           H  
ATOM   3525  CD1 LEU   212      55.970  25.750  34.630  1.00  0.00           C  
ATOM   3526 HD11 LEU   212      56.780  25.040  34.920  1.00  0.00           H  
ATOM   3527 HD12 LEU   212      56.220  26.180  33.640  1.00  0.00           H  
ATOM   3528 HD13 LEU   212      54.960  25.290  34.610  1.00  0.00           H  
ATOM   3529  CD2 LEU   212      57.260  27.100  36.350  1.00  0.00           C  
ATOM   3530 HD21 LEU   212      57.160  27.820  37.180  1.00  0.00           H  
ATOM   3531 HD22 LEU   212      57.730  27.630  35.490  1.00  0.00           H  
ATOM   3532 HD23 LEU   212      57.950  26.260  36.570  1.00  0.00           H  
ATOM   3533  C   LEU   212      54.950  29.160  37.920  1.00  0.00           C  
ATOM   3534  O   LEU   212      55.150  28.530  38.920  1.00  0.00           O  
ATOM   3535  N   ILE   213      55.340  30.430  37.720  1.00  0.00           N  
ATOM   3536  HN  ILE   213      55.230  30.720  36.780  1.00  0.00           H  
ATOM   3537  CA  ILE   213      55.980  31.310  38.640  1.00  0.00           C  
ATOM   3538  HA  ILE   213      56.930  30.900  38.960  1.00  0.00           H  
ATOM   3539  CB  ILE   213      56.390  32.700  38.060  1.00  0.00           C  
ATOM   3540  HB  ILE   213      55.440  33.150  37.720  1.00  0.00           H  
ATOM   3541  CG2 ILE   213      57.090  33.680  39.020  1.00  0.00           C  
ATOM   3542 HG21 ILE   213      58.000  33.260  39.490  1.00  0.00           H  
ATOM   3543 HG22 ILE   213      56.440  33.810  39.920  1.00  0.00           H  
ATOM   3544 HG23 ILE   213      57.360  34.630  38.520  1.00  0.00           H  
ATOM   3545  CG1 ILE   213      57.280  32.700  36.810  1.00  0.00           C  
ATOM   3546 HG11 ILE   213      57.810  33.680  36.850  1.00  0.00           H  
ATOM   3547 HG12 ILE   213      56.680  32.580  35.880  1.00  0.00           H  
ATOM   3548  CD  ILE   213      58.360  31.590  36.890  1.00  0.00           C  
ATOM   3549  HD1 ILE   213      57.780  30.650  36.780  1.00  0.00           H  
ATOM   3550  HD2 ILE   213      58.890  31.650  37.870  1.00  0.00           H  
ATOM   3551  HD3 ILE   213      59.070  31.640  36.040  1.00  0.00           H  
ATOM   3552  C   ILE   213      55.290  31.580  39.920  1.00  0.00           C  
ATOM   3553  O   ILE   213      55.760  31.400  41.020  1.00  0.00           O  
ATOM   3554  N   LEU   214      54.010  32.020  39.850  1.00  0.00           N  
ATOM   3555  HN  LEU   214      53.590  32.190  38.960  1.00  0.00           H  
ATOM   3556  CA  LEU   214      53.110  32.030  41.000  1.00  0.00           C  
ATOM   3557  HA  LEU   214      53.480  32.760  41.700  1.00  0.00           H  
ATOM   3558  CB  LEU   214      51.700  32.380  40.390  1.00  0.00           C  
ATOM   3559  HB1 LEU   214      50.870  32.240  41.110  1.00  0.00           H  
ATOM   3560  HB2 LEU   214      51.490  31.760  39.490  1.00  0.00           H  
ATOM   3561  CG  LEU   214      51.610  33.810  39.800  1.00  0.00           C  
ATOM   3562  HG  LEU   214      52.410  34.000  39.060  1.00  0.00           H  
ATOM   3563  CD1 LEU   214      50.270  34.080  39.160  1.00  0.00           C  
ATOM   3564 HD11 LEU   214      49.460  34.180  39.910  1.00  0.00           H  
ATOM   3565 HD12 LEU   214      49.960  33.210  38.530  1.00  0.00           H  
ATOM   3566 HD13 LEU   214      50.370  35.020  38.590  1.00  0.00           H  
ATOM   3567  CD2 LEU   214      51.850  34.800  40.960  1.00  0.00           C  
ATOM   3568 HD21 LEU   214      51.110  34.820  41.780  1.00  0.00           H  
ATOM   3569 HD22 LEU   214      51.660  35.810  40.530  1.00  0.00           H  
ATOM   3570 HD23 LEU   214      52.900  34.760  41.320  1.00  0.00           H  
ATOM   3571  C   LEU   214      52.800  30.730  41.840  1.00  0.00           C  
ATOM   3572  O   LEU   214      52.800  30.760  43.100  1.00  0.00           O  
ATOM   3573  N   ALA   215      52.610  29.570  41.150  1.00  0.00           N  
ATOM   3574  HN  ALA   215      52.590  29.690  40.160  1.00  0.00           H  
ATOM   3575  CA  ALA   215      52.530  28.260  41.690  1.00  0.00           C  
ATOM   3576  HA  ALA   215      51.730  28.250  42.420  1.00  0.00           H  
ATOM   3577  CB  ALA   215      52.050  27.230  40.590  1.00  0.00           C  
ATOM   3578  HB1 ALA   215      52.130  26.190  40.970  1.00  0.00           H  
ATOM   3579  HB2 ALA   215      52.710  27.260  39.700  1.00  0.00           H  
ATOM   3580  HB3 ALA   215      51.020  27.510  40.260  1.00  0.00           H  
ATOM   3581  C   ALA   215      53.840  27.780  42.400  1.00  0.00           C  
ATOM   3582  O   ALA   215      53.790  27.380  43.550  1.00  0.00           O  
ATOM   3583  N   VAL   216      55.050  28.050  41.850  1.00  0.00           N  
ATOM   3584  HN  VAL   216      55.020  28.180  40.860  1.00  0.00           H  
ATOM   3585  CA  VAL   216      56.290  27.710  42.540  1.00  0.00           C  
ATOM   3586  HA  VAL   216      56.130  26.790  43.080  1.00  0.00           H  
ATOM   3587  CB  VAL   216      57.500  27.480  41.630  1.00  0.00           C  
ATOM   3588  HB  VAL   216      58.380  27.140  42.210  1.00  0.00           H  
ATOM   3589  CG1 VAL   216      57.360  26.290  40.670  1.00  0.00           C  
ATOM   3590 HG11 VAL   216      56.430  26.320  40.060  1.00  0.00           H  
ATOM   3591 HG12 VAL   216      57.410  25.340  41.260  1.00  0.00           H  
ATOM   3592 HG13 VAL   216      58.220  26.240  39.970  1.00  0.00           H  
ATOM   3593  CG2 VAL   216      57.920  28.780  40.960  1.00  0.00           C  
ATOM   3594 HG21 VAL   216      58.880  28.640  40.420  1.00  0.00           H  
ATOM   3595 HG22 VAL   216      58.090  29.610  41.670  1.00  0.00           H  
ATOM   3596 HG23 VAL   216      57.150  29.020  40.180  1.00  0.00           H  
ATOM   3597  C   VAL   216      56.730  28.550  43.720  1.00  0.00           C  
ATOM   3598  O   VAL   216      57.320  28.160  44.750  1.00  0.00           O  
ATOM   3599  N   ILE   217      56.430  29.830  43.660  1.00  0.00           N  
ATOM   3600  HN  ILE   217      56.100  30.140  42.770  1.00  0.00           H  
ATOM   3601  CA  ILE   217      56.700  30.710  44.800  1.00  0.00           C  
ATOM   3602  HA  ILE   217      57.680  30.580  45.210  1.00  0.00           H  
ATOM   3603  CB  ILE   217      56.760  32.190  44.260  1.00  0.00           C  
ATOM   3604  HB  ILE   217      55.780  32.440  43.780  1.00  0.00           H  
ATOM   3605  CG2 ILE   217      56.950  33.240  45.460  1.00  0.00           C  
ATOM   3606 HG21 ILE   217      57.780  32.850  46.100  1.00  0.00           H  
ATOM   3607 HG22 ILE   217      55.980  33.240  46.010  1.00  0.00           H  
ATOM   3608 HG23 ILE   217      57.150  34.190  44.920  1.00  0.00           H  
ATOM   3609  CG1 ILE   217      57.840  32.480  43.270  1.00  0.00           C  
ATOM   3610 HG11 ILE   217      57.630  33.470  42.810  1.00  0.00           H  
ATOM   3611 HG12 ILE   217      57.790  31.630  42.550  1.00  0.00           H  
ATOM   3612  CD  ILE   217      59.290  32.420  43.910  1.00  0.00           C  
ATOM   3613  HD1 ILE   217      59.940  32.490  43.010  1.00  0.00           H  
ATOM   3614  HD2 ILE   217      59.450  31.450  44.430  1.00  0.00           H  
ATOM   3615  HD3 ILE   217      59.470  33.220  44.660  1.00  0.00           H  
ATOM   3616  C   ILE   217      55.700  30.520  45.990  1.00  0.00           C  
ATOM   3617  O   ILE   217      56.050  30.570  47.140  1.00  0.00           O  
ATOM   3618  N   SER   218      54.440  30.230  45.710  1.00  0.00           N  
ATOM   3619  HN  SER   218      54.150  30.300  44.760  1.00  0.00           H  
ATOM   3620  CA  SER   218      53.440  29.680  46.680  1.00  0.00           C  
ATOM   3621  HA  SER   218      53.190  30.350  47.490  1.00  0.00           H  
ATOM   3622  CB  SER   218      52.080  29.290  46.060  1.00  0.00           C  
ATOM   3623  HB1 SER   218      51.460  28.930  46.900  1.00  0.00           H  
ATOM   3624  HB2 SER   218      52.040  28.470  45.310  1.00  0.00           H  
ATOM   3625  OG  SER   218      51.420  30.430  45.470  1.00  0.00           O  
ATOM   3626  HG1 SER   218      51.980  30.620  44.710  1.00  0.00           H  
ATOM   3627  C   SER   218      53.870  28.440  47.380  1.00  0.00           C  
ATOM   3628  O   SER   218      53.860  28.270  48.610  1.00  0.00           O  
ATOM   3629  N   VAL   219      54.390  27.430  46.620  1.00  0.00           N  
ATOM   3630  HN  VAL   219      54.360  27.520  45.630  1.00  0.00           H  
ATOM   3631  CA  VAL   219      54.900  26.160  47.310  1.00  0.00           C  
ATOM   3632  HA  VAL   219      54.080  25.870  47.940  1.00  0.00           H  
ATOM   3633  CB  VAL   219      55.030  24.970  46.350  1.00  0.00           C  
ATOM   3634  HB  VAL   219      55.560  25.370  45.460  1.00  0.00           H  
ATOM   3635  CG1 VAL   219      55.710  23.830  47.140  1.00  0.00           C  
ATOM   3636 HG11 VAL   219      56.790  24.060  47.230  1.00  0.00           H  
ATOM   3637 HG12 VAL   219      55.620  22.860  46.600  1.00  0.00           H  
ATOM   3638 HG13 VAL   219      55.230  23.770  48.130  1.00  0.00           H  
ATOM   3639  CG2 VAL   219      53.570  24.630  45.890  1.00  0.00           C  
ATOM   3640 HG21 VAL   219      53.210  25.250  45.050  1.00  0.00           H  
ATOM   3641 HG22 VAL   219      52.850  24.680  46.730  1.00  0.00           H  
ATOM   3642 HG23 VAL   219      53.520  23.570  45.560  1.00  0.00           H  
ATOM   3643  C   VAL   219      56.220  26.460  48.080  1.00  0.00           C  
ATOM   3644  O   VAL   219      56.480  25.890  49.110  1.00  0.00           O  
ATOM   3645  N   TYR   220      57.030  27.460  47.640  1.00  0.00           N  
ATOM   3646  HN  TYR   220      56.760  28.120  46.950  1.00  0.00           H  
ATOM   3647  CA  TYR   220      58.200  27.900  48.400  1.00  0.00           C  
ATOM   3648  HA  TYR   220      58.710  26.990  48.680  1.00  0.00           H  
ATOM   3649  CB  TYR   220      59.100  28.860  47.530  1.00  0.00           C  
ATOM   3650  HB1 TYR   220      58.610  29.730  47.050  1.00  0.00           H  
ATOM   3651  HB2 TYR   220      59.510  28.280  46.670  1.00  0.00           H  
ATOM   3652  CG  TYR   220      60.180  29.440  48.260  1.00  0.00           C  
ATOM   3653  CD1 TYR   220      61.300  28.710  48.530  1.00  0.00           C  
ATOM   3654  HD1 TYR   220      61.110  27.700  48.200  1.00  0.00           H  
ATOM   3655  CE1 TYR   220      62.440  29.190  49.140  1.00  0.00           C  
ATOM   3656  HE1 TYR   220      63.300  28.560  49.320  1.00  0.00           H  
ATOM   3657  CZ  TYR   220      62.460  30.530  49.500  1.00  0.00           C  
ATOM   3658  OH  TYR   220      63.610  31.050  50.000  1.00  0.00           O  
ATOM   3659  HH  TYR   220      63.480  32.000  50.100  1.00  0.00           H  
ATOM   3660  CD2 TYR   220      60.180  30.730  48.750  1.00  0.00           C  
ATOM   3661  HD2 TYR   220      59.280  31.310  48.580  1.00  0.00           H  
ATOM   3662  CE2 TYR   220      61.310  31.260  49.380  1.00  0.00           C  
ATOM   3663  HE2 TYR   220      61.390  32.290  49.680  1.00  0.00           H  
ATOM   3664  C   TYR   220      57.790  28.620  49.740  1.00  0.00           C  
ATOM   3665  O   TYR   220      58.300  28.250  50.830  1.00  0.00           O  
ATOM   3666  N   ASP   221      56.770  29.460  49.740  1.00  0.00           N  
ATOM   3667  HN  ASP   221      56.320  29.810  48.920  1.00  0.00           H  
ATOM   3668  CA  ASP   221      56.120  30.120  50.890  1.00  0.00           C  
ATOM   3669  HA  ASP   221      56.850  30.710  51.430  1.00  0.00           H  
ATOM   3670  CB  ASP   221      55.030  31.160  50.450  1.00  0.00           C  
ATOM   3671  HB1 ASP   221      54.350  30.560  49.830  1.00  0.00           H  
ATOM   3672  HB2 ASP   221      55.580  31.850  49.800  1.00  0.00           H  
ATOM   3673  CG  ASP   221      54.280  31.970  51.560  1.00  0.00           C  
ATOM   3674  OD1 ASP   221      53.080  32.370  51.330  1.00  0.00           O  
ATOM   3675  OD2 ASP   221      54.940  32.210  52.570  1.00  0.00           O  
ATOM   3676  C   ASP   221      55.510  29.060  51.770  1.00  0.00           C  
ATOM   3677  O   ASP   221      55.780  28.990  52.960  1.00  0.00           O  
ATOM   3678  N   LEU   222      54.830  28.000  51.220  1.00  0.00           N  
ATOM   3679  HN  LEU   222      54.600  27.950  50.130  1.00  0.00           H  
ATOM   3680  CA  LEU   222      54.410  26.770  51.920  1.00  0.00           C  
ATOM   3681  HA  LEU   222      53.670  27.000  52.710  1.00  0.00           H  
ATOM   3682  CB  LEU   222      53.620  25.890  50.840  1.00  0.00           C  
ATOM   3683  HB1 LEU   222      54.190  25.700  50.040  1.00  0.00           H  
ATOM   3684  HB2 LEU   222      52.780  26.500  50.540  1.00  0.00           H  
ATOM   3685  CG  LEU   222      53.040  24.580  51.370  1.00  0.00           C  
ATOM   3686  HG  LEU   222      53.870  23.870  51.590  1.00  0.00           H  
ATOM   3687  CD1 LEU   222      52.220  24.830  52.680  1.00  0.00           C  
ATOM   3688 HD11 LEU   222      52.000  23.860  53.170  1.00  0.00           H  
ATOM   3689 HD12 LEU   222      51.350  25.480  52.480  1.00  0.00           H  
ATOM   3690 HD13 LEU   222      52.830  25.270  53.500  1.00  0.00           H  
ATOM   3691  CD2 LEU   222      52.200  23.820  50.340  1.00  0.00           C  
ATOM   3692 HD21 LEU   222      51.720  22.910  50.760  1.00  0.00           H  
ATOM   3693 HD22 LEU   222      52.800  23.560  49.450  1.00  0.00           H  
ATOM   3694 HD23 LEU   222      51.390  24.490  49.980  1.00  0.00           H  
ATOM   3695  C   LEU   222      55.520  25.930  52.550  1.00  0.00           C  
ATOM   3696  O   LEU   222      55.600  25.880  53.800  1.00  0.00           O  
ATOM   3697  N   VAL   223      56.370  25.230  51.750  1.00  0.00           N  
ATOM   3698  HN  VAL   223      56.270  25.370  50.650  1.00  0.00           H  
ATOM   3699  CA  VAL   223      57.410  24.320  52.150  1.00  0.00           C  
ATOM   3700  HA  VAL   223      56.940  23.580  52.830  1.00  0.00           H  
ATOM   3701  CB  VAL   223      57.880  23.530  50.860  1.00  0.00           C  
ATOM   3702  HB  VAL   223      58.130  24.150  50.120  1.00  0.00           H  
ATOM   3703  CG1 VAL   223      59.070  22.670  51.280  1.00  0.00           C  
ATOM   3704 HG11 VAL   223      59.410  21.940  50.560  1.00  0.00           H  
ATOM   3705 HG12 VAL   223      58.800  22.130  52.220  1.00  0.00           H  
ATOM   3706 HG13 VAL   223      59.950  23.240  51.630  1.00  0.00           H  
ATOM   3707  CG2 VAL   223      56.750  22.590  50.390  1.00  0.00           C  
ATOM   3708 HG21 VAL   223      55.960  22.970  49.710  1.00  0.00           H  
ATOM   3709 HG22 VAL   223      56.330  22.100  51.290  1.00  0.00           H  
ATOM   3710 HG23 VAL   223      57.240  21.800  49.780  1.00  0.00           H  
ATOM   3711  C   VAL   223      58.520  24.900  53.030  1.00  0.00           C  
ATOM   3712  O   VAL   223      59.010  24.210  53.870  1.00  0.00           O  
ATOM   3713  N   ALA   224      58.910  26.180  52.840  1.00  0.00           N  
ATOM   3714  HN  ALA   224      58.430  26.780  52.040  1.00  0.00           H  
ATOM   3715  CA  ALA   224      60.070  26.680  53.570  1.00  0.00           C  
ATOM   3716  HA  ALA   224      60.850  25.890  53.640  1.00  0.00           H  
ATOM   3717  CB  ALA   224      60.690  27.820  52.760  1.00  0.00           C  
ATOM   3718  HB1 ALA   224      60.670  27.760  51.760  1.00  0.00           H  
ATOM   3719  HB2 ALA   224      61.640  28.200  53.110  1.00  0.00           H  
ATOM   3720  HB3 ALA   224      60.090  28.710  53.040  1.00  0.00           H  
ATOM   3721  C   ALA   224      59.850  27.150  55.070  1.00  0.00           C  
ATOM   3722  O   ALA   224      60.770  27.210  55.870  1.00  0.00           O  
ATOM   3723  N   VAL   225      58.600  27.500  55.460  1.00  0.00           N  
ATOM   3724  HN  VAL   225      57.710  27.460  54.790  1.00  0.00           H  
ATOM   3725  CA  VAL   225      58.250  27.510  56.850  1.00  0.00           C  
ATOM   3726  HA  VAL   225      59.160  27.890  57.370  1.00  0.00           H  
ATOM   3727  CB  VAL   225      57.190  28.620  57.200  1.00  0.00           C  
ATOM   3728  HB  VAL   225      57.370  29.440  56.660  1.00  0.00           H  
ATOM   3729  CG1 VAL   225      55.610  28.220  56.930  1.00  0.00           C  
ATOM   3730 HG11 VAL   225      55.110  29.160  57.130  1.00  0.00           H  
ATOM   3731 HG12 VAL   225      55.260  27.370  57.560  1.00  0.00           H  
ATOM   3732 HG13 VAL   225      55.390  27.930  55.880  1.00  0.00           H  
ATOM   3733  CG2 VAL   225      57.150  29.010  58.640  1.00  0.00           C  
ATOM   3734 HG21 VAL   225      57.990  29.670  58.950  1.00  0.00           H  
ATOM   3735 HG22 VAL   225      57.230  28.150  59.350  1.00  0.00           H  
ATOM   3736 HG23 VAL   225      56.340  29.730  58.850  1.00  0.00           H  
ATOM   3737  C   VAL   225      57.970  26.180  57.510  1.00  0.00           C  
ATOM   3738  O   VAL   225      58.400  25.940  58.660  1.00  0.00           O  
ATOM   3739  N   LEU   226      57.310  25.300  56.760  1.00  0.00           N  
ATOM   3740  HN  LEU   226      56.850  25.700  55.830  1.00  0.00           H  
ATOM   3741  CA  LEU   226      57.000  23.970  57.120  1.00  0.00           C  
ATOM   3742  HA  LEU   226      56.530  24.050  58.120  1.00  0.00           H  
ATOM   3743  CB  LEU   226      55.950  23.240  56.260  1.00  0.00           C  
ATOM   3744  HB1 LEU   226      56.150  22.260  56.200  1.00  0.00           H  
ATOM   3745  HB2 LEU   226      56.040  23.620  55.250  1.00  0.00           H  
ATOM   3746  CG  LEU   226      54.440  23.460  56.670  1.00  0.00           C  
ATOM   3747  HG  LEU   226      54.440  23.330  57.770  1.00  0.00           H  
ATOM   3748  CD1 LEU   226      53.950  24.820  56.260  1.00  0.00           C  
ATOM   3749 HD11 LEU   226      54.610  25.650  56.600  1.00  0.00           H  
ATOM   3750 HD12 LEU   226      53.010  24.980  56.820  1.00  0.00           H  
ATOM   3751 HD13 LEU   226      53.750  24.970  55.170  1.00  0.00           H  
ATOM   3752  CD2 LEU   226      53.450  22.530  56.090  1.00  0.00           C  
ATOM   3753 HD21 LEU   226      52.500  22.870  56.560  1.00  0.00           H  
ATOM   3754 HD22 LEU   226      53.750  21.530  56.470  1.00  0.00           H  
ATOM   3755 HD23 LEU   226      53.450  22.640  54.980  1.00  0.00           H  
ATOM   3756  C   LEU   226      58.190  23.120  57.420  1.00  0.00           C  
ATOM   3757  O   LEU   226      58.340  22.540  58.470  1.00  0.00           O  
ATOM   3758  N   CYS   227      59.150  23.080  56.450  1.00  0.00           N  
ATOM   3759  HN  CYS   227      58.980  23.560  55.460  1.00  0.00           H  
ATOM   3760  CA  CYS   227      60.370  22.360  56.600  1.00  0.00           C  
ATOM   3761  HA  CYS   227      60.080  21.310  56.790  1.00  0.00           H  
ATOM   3762  CB  CYS   227      61.170  22.060  55.260  1.00  0.00           C  
ATOM   3763  HB1 CYS   227      62.080  21.780  55.540  1.00  0.00           H  
ATOM   3764  HB2 CYS   227      61.220  22.960  54.650  1.00  0.00           H  
ATOM   3765  SG  CYS   227      60.380  20.690  54.280  1.00  0.00           S  
ATOM   3766  HG1 CYS   227      60.120  21.410  53.480  1.00  0.00           H  
ATOM   3767  C   CYS   227      61.310  22.700  57.750  1.00  0.00           C  
ATOM   3768  O   CYS   227      61.700  23.910  57.700  1.00  0.00           O  
ATOM   3769  N   PRO   228      61.770  21.940  58.780  1.00  0.00           N  
ATOM   3770  CD  PRO   228      61.150  20.620  59.100  1.00  0.00           C  
ATOM   3771  HD1 PRO   228      61.660  19.810  58.540  1.00  0.00           H  
ATOM   3772  HD2 PRO   228      60.050  20.670  58.930  1.00  0.00           H  
ATOM   3773  CA  PRO   228      62.480  22.540  59.860  1.00  0.00           C  
ATOM   3774  HA  PRO   228      61.780  23.300  60.270  1.00  0.00           H  
ATOM   3775  CB  PRO   228      62.700  21.350  60.820  1.00  0.00           C  
ATOM   3776  HB1 PRO   228      62.760  21.660  61.890  1.00  0.00           H  
ATOM   3777  HB2 PRO   228      63.390  20.560  60.450  1.00  0.00           H  
ATOM   3778  CG  PRO   228      61.330  20.610  60.640  1.00  0.00           C  
ATOM   3779  HG1 PRO   228      61.380  19.350  61.030  1.00  0.00           H  
ATOM   3780  HG2 PRO   228      60.460  21.160  60.990  1.00  0.00           H  
ATOM   3781  C   PRO   228      63.820  23.210  59.590  1.00  0.00           C  
ATOM   3782  O   PRO   228      64.180  24.040  60.400  1.00  0.00           O  
ATOM   3783  N   LYS   229      64.510  22.890  58.460  1.00  0.00           N  
ATOM   3784  HN  LYS   229      64.210  22.020  57.840  1.00  0.00           H  
ATOM   3785  CA  LYS   229      65.740  23.500  58.170  1.00  0.00           C  
ATOM   3786  HA  LYS   229      66.120  24.210  58.940  1.00  0.00           H  
ATOM   3787  CB  LYS   229      66.760  22.400  57.820  1.00  0.00           C  
ATOM   3788  HB1 LYS   229      67.660  22.780  57.640  1.00  0.00           H  
ATOM   3789  HB2 LYS   229      66.440  21.820  56.970  1.00  0.00           H  
ATOM   3790  CG  LYS   229      67.060  21.380  58.940  1.00  0.00           C  
ATOM   3791  HG1 LYS   229      66.170  20.780  59.240  1.00  0.00           H  
ATOM   3792  HG2 LYS   229      67.370  22.050  59.780  1.00  0.00           H  
ATOM   3793  CD  LYS   229      68.340  20.610  58.500  1.00  0.00           C  
ATOM   3794  HD1 LYS   229      69.030  21.430  58.190  1.00  0.00           H  
ATOM   3795  HD2 LYS   229      68.020  19.930  57.680  1.00  0.00           H  
ATOM   3796  CE  LYS   229      69.010  19.590  59.470  1.00  0.00           C  
ATOM   3797  HE1 LYS   229      68.490  18.610  59.620  1.00  0.00           H  
ATOM   3798  HE2 LYS   229      69.100  19.950  60.510  1.00  0.00           H  
ATOM   3799  NZ  LYS   229      70.410  19.460  58.990  1.00  0.00           N  
ATOM   3800  HZ1 LYS   229      71.110  18.850  59.590  1.00  0.00           H  
ATOM   3801  HZ2 LYS   229      70.900  20.450  58.930  1.00  0.00           H  
ATOM   3802  HZ3 LYS   229      70.410  19.000  58.050  1.00  0.00           H  
ATOM   3803  C   LYS   229      65.540  24.420  56.950  1.00  0.00           C  
ATOM   3804  O   LYS   229      66.590  24.820  56.370  1.00  0.00           O  
ATOM   3805  N   GLY   230      64.310  24.990  56.660  1.00  0.00           N  
ATOM   3806  HN  GLY   230      63.430  24.870  57.210  1.00  0.00           H  
ATOM   3807  CA  GLY   230      64.130  25.850  55.520  1.00  0.00           C  
ATOM   3808  HA1 GLY   230      63.150  25.870  55.190  1.00  0.00           H  
ATOM   3809  HA2 GLY   230      64.760  25.510  54.830  1.00  0.00           H  
ATOM   3810  C   GLY   230      64.500  27.320  55.770  1.00  0.00           C  
ATOM   3811  O   GLY   230      64.520  27.780  56.950  1.00  0.00           O  
ATOM   3812  N   PRO   231      64.500  28.110  54.700  1.00  0.00           N  
ATOM   3813  CD  PRO   231      64.670  27.710  53.280  1.00  0.00           C  
ATOM   3814  HD1 PRO   231      63.730  27.710  52.700  1.00  0.00           H  
ATOM   3815  HD2 PRO   231      65.030  26.660  53.160  1.00  0.00           H  
ATOM   3816  CA  PRO   231      64.880  29.480  54.900  1.00  0.00           C  
ATOM   3817  HA  PRO   231      65.740  29.520  55.550  1.00  0.00           H  
ATOM   3818  CB  PRO   231      65.230  29.950  53.500  1.00  0.00           C  
ATOM   3819  HB1 PRO   231      66.040  30.690  53.650  1.00  0.00           H  
ATOM   3820  HB2 PRO   231      64.300  30.350  53.030  1.00  0.00           H  
ATOM   3821  CG  PRO   231      65.620  28.710  52.730  1.00  0.00           C  
ATOM   3822  HG1 PRO   231      65.380  28.940  51.700  1.00  0.00           H  
ATOM   3823  HG2 PRO   231      66.640  28.430  52.900  1.00  0.00           H  
ATOM   3824  C   PRO   231      63.820  30.340  55.640  1.00  0.00           C  
ATOM   3825  O   PRO   231      64.200  31.050  56.570  1.00  0.00           O  
ATOM   3826  N   LEU   232      62.560  30.300  55.210  1.00  0.00           N  
ATOM   3827  HN  LEU   232      62.340  29.680  54.310  1.00  0.00           H  
ATOM   3828  CA  LEU   232      61.540  31.140  55.810  1.00  0.00           C  
ATOM   3829  HA  LEU   232      61.900  32.180  55.910  1.00  0.00           H  
ATOM   3830  CB  LEU   232      60.260  31.120  54.950  1.00  0.00           C  
ATOM   3831  HB1 LEU   232      59.540  31.710  55.330  1.00  0.00           H  
ATOM   3832  HB2 LEU   232      59.750  30.180  55.090  1.00  0.00           H  
ATOM   3833  CG  LEU   232      60.520  31.610  53.490  1.00  0.00           C  
ATOM   3834  HG  LEU   232      61.350  30.980  53.110  1.00  0.00           H  
ATOM   3835  CD1 LEU   232      59.410  31.290  52.420  1.00  0.00           C  
ATOM   3836 HD11 LEU   232      59.780  31.620  51.430  1.00  0.00           H  
ATOM   3837 HD12 LEU   232      58.450  31.730  52.770  1.00  0.00           H  
ATOM   3838 HD13 LEU   232      59.120  30.230  52.570  1.00  0.00           H  
ATOM   3839  CD2 LEU   232      60.910  33.110  53.280  1.00  0.00           C  
ATOM   3840 HD21 LEU   232      61.750  33.310  53.970  1.00  0.00           H  
ATOM   3841 HD22 LEU   232      60.080  33.790  53.590  1.00  0.00           H  
ATOM   3842 HD23 LEU   232      61.250  33.350  52.250  1.00  0.00           H  
ATOM   3843  C   LEU   232      61.300  30.740  57.200  1.00  0.00           C  
ATOM   3844  O   LEU   232      61.120  31.580  58.090  1.00  0.00           O  
ATOM   3845  N   ARG   233      61.410  29.430  57.600  1.00  0.00           N  
ATOM   3846  HN  ARG   233      61.340  28.600  56.870  1.00  0.00           H  
ATOM   3847  CA  ARG   233      61.440  28.990  58.980  1.00  0.00           C  
ATOM   3848  HA  ARG   233      60.430  29.030  59.430  1.00  0.00           H  
ATOM   3849  CB  ARG   233      61.890  27.480  59.020  1.00  0.00           C  
ATOM   3850  HB1 ARG   233      62.750  27.420  58.530  1.00  0.00           H  
ATOM   3851  HB2 ARG   233      61.190  26.850  58.480  1.00  0.00           H  
ATOM   3852  CG  ARG   233      62.230  26.890  60.440  1.00  0.00           C  
ATOM   3853  HG1 ARG   233      63.040  27.440  60.970  1.00  0.00           H  
ATOM   3854  HG2 ARG   233      62.600  25.850  60.280  1.00  0.00           H  
ATOM   3855  CD  ARG   233      61.010  26.970  61.490  1.00  0.00           C  
ATOM   3856  HD1 ARG   233      60.510  27.950  61.490  1.00  0.00           H  
ATOM   3857  HD2 ARG   233      61.350  26.790  62.530  1.00  0.00           H  
ATOM   3858  NE  ARG   233      59.980  26.060  60.980  1.00  0.00           N  
ATOM   3859  HE  ARG   233      59.500  26.200  60.000  1.00  0.00           H  
ATOM   3860  CZ  ARG   233      59.610  24.950  61.570  1.00  0.00           C  
ATOM   3861  NH1 ARG   233      60.300  24.370  62.530  1.00  0.00           N  
ATOM   3862 HH11 ARG   233      61.340  24.730  62.710  1.00  0.00           H  
ATOM   3863 HH12 ARG   233      59.990  23.460  62.800  1.00  0.00           H  
ATOM   3864  NH2 ARG   233      58.630  24.280  61.020  1.00  0.00           N  
ATOM   3865 HH21 ARG   233      58.100  24.870  60.410  1.00  0.00           H  
ATOM   3866 HH22 ARG   233      58.390  23.370  61.340  1.00  0.00           H  
ATOM   3867  C   ARG   233      62.360  29.640  59.890  1.00  0.00           C  
ATOM   3868  O   ARG   233      61.980  30.170  60.950  1.00  0.00           O  
ATOM   3869  N   MET   234      63.580  29.860  59.400  1.00  0.00           N  
ATOM   3870  HN  MET   234      63.820  29.290  58.620  1.00  0.00           H  
ATOM   3871  CA  MET   234      64.700  30.630  60.080  1.00  0.00           C  
ATOM   3872  HA  MET   234      64.580  30.260  61.010  1.00  0.00           H  
ATOM   3873  CB  MET   234      66.100  30.310  59.520  1.00  0.00           C  
ATOM   3874  HB1 MET   234      66.710  30.780  60.150  1.00  0.00           H  
ATOM   3875  HB2 MET   234      66.140  30.690  58.510  1.00  0.00           H  
ATOM   3876  CG  MET   234      66.510  28.800  59.600  1.00  0.00           C  
ATOM   3877  HG1 MET   234      65.710  28.170  59.170  1.00  0.00           H  
ATOM   3878  HG2 MET   234      66.460  28.470  60.660  1.00  0.00           H  
ATOM   3879  SD  MET   234      68.060  28.470  58.620  1.00  0.00           S  
ATOM   3880  CE  MET   234      69.080  28.640  60.130  1.00  0.00           C  
ATOM   3881  HE1 MET   234      69.010  27.720  60.750  1.00  0.00           H  
ATOM   3882  HE2 MET   234      68.630  29.450  60.740  1.00  0.00           H  
ATOM   3883  HE3 MET   234      70.160  28.850  59.950  1.00  0.00           H  
ATOM   3884  C   MET   234      64.290  32.150  60.200  1.00  0.00           C  
ATOM   3885  O   MET   234      64.640  32.820  61.210  1.00  0.00           O  
ATOM   3886  N   LEU   235      63.550  32.710  59.230  1.00  0.00           N  
ATOM   3887  HN  LEU   235      63.260  32.030  58.400  1.00  0.00           H  
ATOM   3888  CA  LEU   235      63.140  34.080  59.030  1.00  0.00           C  
ATOM   3889  HA  LEU   235      64.030  34.650  59.370  1.00  0.00           H  
ATOM   3890  CB  LEU   235      62.530  34.350  57.620  1.00  0.00           C  
ATOM   3891  HB1 LEU   235      61.770  33.710  57.520  1.00  0.00           H  
ATOM   3892  HB2 LEU   235      63.320  34.070  56.940  1.00  0.00           H  
ATOM   3893  CG  LEU   235      62.020  35.790  57.440  1.00  0.00           C  
ATOM   3894  HG  LEU   235      61.290  35.850  58.280  1.00  0.00           H  
ATOM   3895  CD1 LEU   235      63.130  36.810  57.570  1.00  0.00           C  
ATOM   3896 HD11 LEU   235      62.680  37.820  57.430  1.00  0.00           H  
ATOM   3897 HD12 LEU   235      63.990  36.660  56.890  1.00  0.00           H  
ATOM   3898 HD13 LEU   235      63.610  36.840  58.580  1.00  0.00           H  
ATOM   3899  CD2 LEU   235      61.280  36.050  56.150  1.00  0.00           C  
ATOM   3900 HD21 LEU   235      61.030  37.110  55.960  1.00  0.00           H  
ATOM   3901 HD22 LEU   235      60.410  35.370  56.030  1.00  0.00           H  
ATOM   3902 HD23 LEU   235      62.000  35.760  55.350  1.00  0.00           H  
ATOM   3903  C   LEU   235      62.090  34.410  60.070  1.00  0.00           C  
ATOM   3904  O   LEU   235      62.230  35.380  60.810  1.00  0.00           O  
ATOM   3905  N   VAL   236      61.000  33.560  60.150  1.00  0.00           N  
ATOM   3906  HN  VAL   236      60.920  32.680  59.470  1.00  0.00           H  
ATOM   3907  CA  VAL   236      59.940  33.500  61.220  1.00  0.00           C  
ATOM   3908  HA  VAL   236      59.360  34.450  61.250  1.00  0.00           H  
ATOM   3909  CB  VAL   236      58.770  32.510  60.790  1.00  0.00           C  
ATOM   3910  HB  VAL   236      59.190  31.620  60.660  1.00  0.00           H  
ATOM   3911  CG1 VAL   236      57.580  32.480  61.750  1.00  0.00           C  
ATOM   3912 HG11 VAL   236      56.840  31.790  61.380  1.00  0.00           H  
ATOM   3913 HG12 VAL   236      57.110  33.480  61.870  1.00  0.00           H  
ATOM   3914 HG13 VAL   236      58.030  32.220  62.740  1.00  0.00           H  
ATOM   3915  CG2 VAL   236      58.230  33.120  59.460  1.00  0.00           C  
ATOM   3916 HG21 VAL   236      58.940  33.260  58.620  1.00  0.00           H  
ATOM   3917 HG22 VAL   236      57.700  34.090  59.630  1.00  0.00           H  
ATOM   3918 HG23 VAL   236      57.410  32.460  59.100  1.00  0.00           H  
ATOM   3919  C   VAL   236      60.380  33.240  62.620  1.00  0.00           C  
ATOM   3920  O   VAL   236      59.990  33.930  63.530  1.00  0.00           O  
ATOM   3921  N   GLU   237      61.260  32.280  62.840  1.00  0.00           N  
ATOM   3922  HN  GLU   237      61.520  31.610  61.990  1.00  0.00           H  
ATOM   3923  CA  GLU   237      61.800  32.040  64.150  1.00  0.00           C  
ATOM   3924  HA  GLU   237      60.950  31.780  64.810  1.00  0.00           H  
ATOM   3925  CB  GLU   237      62.760  30.770  64.200  1.00  0.00           C  
ATOM   3926  HB1 GLU   237      63.380  30.790  63.410  1.00  0.00           H  
ATOM   3927  HB2 GLU   237      62.040  29.980  64.050  1.00  0.00           H  
ATOM   3928  CG  GLU   237      63.530  30.540  65.570  1.00  0.00           C  
ATOM   3929  HG1 GLU   237      62.740  30.470  66.340  1.00  0.00           H  
ATOM   3930  HG2 GLU   237      64.300  31.320  65.750  1.00  0.00           H  
ATOM   3931  CD  GLU   237      64.250  29.160  65.660  1.00  0.00           C  
ATOM   3932  OE1 GLU   237      65.520  29.120  65.640  1.00  0.00           O  
ATOM   3933  OE2 GLU   237      63.500  28.180  65.760  1.00  0.00           O  
ATOM   3934  C   GLU   237      62.530  33.250  64.700  1.00  0.00           C  
ATOM   3935  O   GLU   237      62.410  33.570  65.880  1.00  0.00           O  
ATOM   3936  N   THR   238      63.420  33.850  63.870  1.00  0.00           N  
ATOM   3937  HN  THR   238      63.570  33.620  62.790  1.00  0.00           H  
ATOM   3938  CA  THR   238      64.260  35.040  64.120  1.00  0.00           C  
ATOM   3939  HA  THR   238      64.820  34.880  65.060  1.00  0.00           H  
ATOM   3940  CB  THR   238      65.290  35.220  63.070  1.00  0.00           C  
ATOM   3941  HB  THR   238      64.870  35.430  62.190  1.00  0.00           H  
ATOM   3942  OG1 THR   238      66.060  34.090  62.940  1.00  0.00           O  
ATOM   3943  HG1 THR   238      65.620  33.570  62.100  1.00  0.00           H  
ATOM   3944  CG2 THR   238      66.130  36.430  63.510  1.00  0.00           C  
ATOM   3945 HG21 THR   238      66.990  36.500  62.800  1.00  0.00           H  
ATOM   3946 HG22 THR   238      66.470  36.270  64.390  1.00  0.00           H  
ATOM   3947 HG23 THR   238      65.500  37.340  63.510  1.00  0.00           H  
ATOM   3948  C   THR   238      63.360  36.280  64.360  1.00  0.00           C  
ATOM   3949  O   THR   238      63.580  37.080  65.240  1.00  0.00           O  
ATOM   3950  N   ALA   239      62.220  36.380  63.520  1.00  0.00           N  
ATOM   3951  HN  ALA   239      62.140  35.820  62.560  1.00  0.00           H  
ATOM   3952  CA  ALA   239      61.270  37.430  63.710  1.00  0.00           C  
ATOM   3953  HA  ALA   239      61.840  38.380  63.790  1.00  0.00           H  
ATOM   3954  CB  ALA   239      60.120  37.510  62.680  1.00  0.00           C  
ATOM   3955  HB1 ALA   239      59.350  38.060  63.000  1.00  0.00           H  
ATOM   3956  HB2 ALA   239      59.780  36.500  62.560  1.00  0.00           H  
ATOM   3957  HB3 ALA   239      60.540  37.800  61.690  1.00  0.00           H  
ATOM   3958  C   ALA   239      60.640  37.200  65.050  1.00  0.00           C  
ATOM   3959  O   ALA   239      60.490  38.110  65.900  1.00  0.00           O  
ATOM   3960  N   GLN   240      60.240  35.980  65.410  1.00  0.00           N  
ATOM   3961  HN  GLN   240      60.240  35.090  64.730  1.00  0.00           H  
ATOM   3962  CA  GLN   240      59.550  35.770  66.640  1.00  0.00           C  
ATOM   3963  HA  GLN   240      59.020  36.710  66.890  1.00  0.00           H  
ATOM   3964  CB  GLN   240      58.490  34.680  66.540  1.00  0.00           C  
ATOM   3965  HB1 GLN   240      58.180  34.480  67.470  1.00  0.00           H  
ATOM   3966  HB2 GLN   240      59.020  33.820  66.170  1.00  0.00           H  
ATOM   3967  CG  GLN   240      57.320  35.130  65.620  1.00  0.00           C  
ATOM   3968  HG1 GLN   240      57.700  35.210  64.570  1.00  0.00           H  
ATOM   3969  HG2 GLN   240      56.830  36.080  65.920  1.00  0.00           H  
ATOM   3970  CD  GLN   240      56.240  33.990  65.680  1.00  0.00           C  
ATOM   3971  OE1 GLN   240      55.290  33.960  66.470  1.00  0.00           O  
ATOM   3972  NE2 GLN   240      56.350  33.130  64.630  1.00  0.00           N  
ATOM   3973 HE21 GLN   240      57.190  33.180  63.910  1.00  0.00           H  
ATOM   3974 HE22 GLN   240      55.640  32.270  64.660  1.00  0.00           H  
ATOM   3975  C   GLN   240      60.460  35.520  67.840  1.00  0.00           C  
ATOM   3976  O   GLN   240      59.950  35.120  68.840  1.00  0.00           O  
ATOM   3977  N   GLU   241      61.740  35.820  67.780  1.00  0.00           N  
ATOM   3978  HN  GLU   241      62.120  36.040  66.880  1.00  0.00           H  
ATOM   3979  CA  GLU   241      62.460  36.250  69.000  1.00  0.00           C  
ATOM   3980  HA  GLU   241      62.280  35.530  69.670  1.00  0.00           H  
ATOM   3981  CB  GLU   241      64.030  36.450  68.750  1.00  0.00           C  
ATOM   3982  HB1 GLU   241      64.460  37.080  69.390  1.00  0.00           H  
ATOM   3983  HB2 GLU   241      64.110  36.990  67.820  1.00  0.00           H  
ATOM   3984  CG  GLU   241      64.920  35.180  68.590  1.00  0.00           C  
ATOM   3985  HG1 GLU   241      64.390  34.470  67.910  1.00  0.00           H  
ATOM   3986  HG2 GLU   241      65.140  34.600  69.510  1.00  0.00           H  
ATOM   3987  CD  GLU   241      66.260  35.540  67.960  1.00  0.00           C  
ATOM   3988  OE1 GLU   241      66.580  35.400  66.740  1.00  0.00           O  
ATOM   3989  OE2 GLU   241      67.150  35.990  68.740  1.00  0.00           O  
ATOM   3990  C   GLU   241      61.860  37.500  69.580  1.00  0.00           C  
ATOM   3991  O   GLU   241      61.740  37.670  70.790  1.00  0.00           O  
ATOM   3992  N   ARG   242      61.500  38.520  68.780  1.00  0.00           N  
ATOM   3993  HN  ARG   242      61.390  38.480  67.670  1.00  0.00           H  
ATOM   3994  CA  ARG   242      61.330  39.910  69.320  1.00  0.00           C  
ATOM   3995  HA  ARG   242      61.430  39.950  70.420  1.00  0.00           H  
ATOM   3996  CB  ARG   242      62.200  40.960  68.630  1.00  0.00           C  
ATOM   3997  HB1 ARG   242      61.960  41.870  68.960  1.00  0.00           H  
ATOM   3998  HB2 ARG   242      62.020  41.120  67.580  1.00  0.00           H  
ATOM   3999  CG  ARG   242      63.740  40.690  68.720  1.00  0.00           C  
ATOM   4000  HG1 ARG   242      64.320  41.500  68.230  1.00  0.00           H  
ATOM   4001  HG2 ARG   242      64.100  39.790  68.180  1.00  0.00           H  
ATOM   4002  CD  ARG   242      64.190  40.530  70.170  1.00  0.00           C  
ATOM   4003  HD1 ARG   242      63.650  39.660  70.610  1.00  0.00           H  
ATOM   4004  HD2 ARG   242      63.970  41.430  70.780  1.00  0.00           H  
ATOM   4005  NE  ARG   242      65.650  40.250  70.090  1.00  0.00           N  
ATOM   4006  HE  ARG   242      66.190  40.370  69.120  1.00  0.00           H  
ATOM   4007  CZ  ARG   242      66.470  40.120  71.130  1.00  0.00           C  
ATOM   4008  NH1 ARG   242      66.060  40.190  72.370  1.00  0.00           N  
ATOM   4009 HH11 ARG   242      64.960  40.300  72.440  1.00  0.00           H  
ATOM   4010 HH12 ARG   242      66.710  40.080  73.120  1.00  0.00           H  
ATOM   4011  NH2 ARG   242      67.700  39.830  70.970  1.00  0.00           N  
ATOM   4012 HH21 ARG   242      68.150  39.670  71.850  1.00  0.00           H  
ATOM   4013 HH22 ARG   242      67.980  39.370  70.120  1.00  0.00           H  
ATOM   4014  C   ARG   242      59.870  40.290  68.910  1.00  0.00           C  
ATOM   4015  O   ARG   242      59.390  40.030  67.830  1.00  0.00           O  
ATOM   4016  N   ASN   243      59.110  40.970  69.830  1.00  0.00           N  
ATOM   4017  HN  ASN   243      59.480  41.200  70.730  1.00  0.00           H  
ATOM   4018  CA  ASN   243      57.680  41.440  69.670  1.00  0.00           C  
ATOM   4019  HA  ASN   243      57.160  40.610  69.450  1.00  0.00           H  
ATOM   4020  CB  ASN   243      57.130  42.010  71.060  1.00  0.00           C  
ATOM   4021  HB1 ASN   243      56.160  42.220  70.980  1.00  0.00           H  
ATOM   4022  HB2 ASN   243      57.770  42.870  71.220  1.00  0.00           H  
ATOM   4023  CG  ASN   243      57.270  41.160  72.290  1.00  0.00           C  
ATOM   4024  OD1 ASN   243      57.800  40.050  72.270  1.00  0.00           O  
ATOM   4025  ND2 ASN   243      56.780  41.720  73.460  1.00  0.00           N  
ATOM   4026 HD21 ASN   243      56.310  42.730  73.410  1.00  0.00           H  
ATOM   4027 HD22 ASN   243      56.950  41.200  74.430  1.00  0.00           H  
ATOM   4028  C   ASN   243      57.460  42.430  68.500  1.00  0.00           C  
ATOM   4029  O   ASN   243      56.370  42.570  67.930  1.00  0.00           O  
ATOM   4030  N   GLU   244      58.460  43.240  68.220  1.00  0.00           N  
ATOM   4031  HN  GLU   244      59.310  43.290  68.750  1.00  0.00           H  
ATOM   4032  CA  GLU   244      58.290  44.310  67.120  1.00  0.00           C  
ATOM   4033  HA  GLU   244      57.310  44.370  66.930  1.00  0.00           H  
ATOM   4034  CB  GLU   244      58.700  45.660  67.590  1.00  0.00           C  
ATOM   4035  HB1 GLU   244      58.710  46.390  66.920  1.00  0.00           H  
ATOM   4036  HB2 GLU   244      59.690  45.490  67.990  1.00  0.00           H  
ATOM   4037  CG  GLU   244      57.840  46.190  68.820  1.00  0.00           C  
ATOM   4038  HG1 GLU   244      58.230  47.220  69.000  1.00  0.00           H  
ATOM   4039  HG2 GLU   244      58.000  45.570  69.720  1.00  0.00           H  
ATOM   4040  CD  GLU   244      56.320  46.210  68.610  1.00  0.00           C  
ATOM   4041  OE1 GLU   244      55.640  46.180  69.660  1.00  0.00           O  
ATOM   4042  OE2 GLU   244      55.900  46.210  67.450  1.00  0.00           O  
ATOM   4043  C   GLU   244      59.030  43.890  65.820  1.00  0.00           C  
ATOM   4044  O   GLU   244      59.910  43.040  65.940  1.00  0.00           O  
ATOM   4045  N   THR   245      58.770  44.520  64.660  1.00  0.00           N  
ATOM   4046  HN  THR   245      57.890  45.180  64.510  1.00  0.00           H  
ATOM   4047  CA  THR   245      59.520  44.140  63.460  1.00  0.00           C  
ATOM   4048  HA  THR   245      59.420  43.030  63.380  1.00  0.00           H  
ATOM   4049  CB  THR   245      58.810  44.760  62.180  1.00  0.00           C  
ATOM   4050  HB  THR   245      57.820  44.650  62.260  1.00  0.00           H  
ATOM   4051  OG1 THR   245      59.270  44.110  60.990  1.00  0.00           O  
ATOM   4052  HG1 THR   245      58.540  43.370  60.690  1.00  0.00           H  
ATOM   4053  CG2 THR   245      59.130  46.200  62.040  1.00  0.00           C  
ATOM   4054 HG21 THR   245      60.190  46.490  61.860  1.00  0.00           H  
ATOM   4055 HG22 THR   245      58.840  46.760  62.760  1.00  0.00           H  
ATOM   4056 HG23 THR   245      58.550  46.520  61.150  1.00  0.00           H  
ATOM   4057  C   THR   245      60.910  44.630  63.420  1.00  0.00           C  
ATOM   4058  O   THR   245      61.390  45.570  64.120  1.00  0.00           O  
ATOM   4059  N   LEU   246      61.650  43.840  62.610  1.00  0.00           N  
ATOM   4060  HN  LEU   246      61.240  42.950  62.090  1.00  0.00           H  
ATOM   4061  CA  LEU   246      63.020  43.910  62.280  1.00  0.00           C  
ATOM   4062  HA  LEU   246      63.440  44.700  62.950  1.00  0.00           H  
ATOM   4063  CB  LEU   246      63.700  42.550  62.500  1.00  0.00           C  
ATOM   4064  HB1 LEU   246      64.660  42.570  62.240  1.00  0.00           H  
ATOM   4065  HB2 LEU   246      63.340  41.750  61.870  1.00  0.00           H  
ATOM   4066  CG  LEU   246      63.590  42.030  64.040  1.00  0.00           C  
ATOM   4067  HG  LEU   246      62.520  41.740  64.130  1.00  0.00           H  
ATOM   4068  CD1 LEU   246      64.390  40.760  64.000  1.00  0.00           C  
ATOM   4069 HD11 LEU   246      65.500  40.750  63.990  1.00  0.00           H  
ATOM   4070 HD12 LEU   246      64.160  40.150  63.100  1.00  0.00           H  
ATOM   4071 HD13 LEU   246      64.130  40.100  64.860  1.00  0.00           H  
ATOM   4072  CD2 LEU   246      63.950  42.990  65.140  1.00  0.00           C  
ATOM   4073 HD21 LEU   246      63.160  43.770  65.140  1.00  0.00           H  
ATOM   4074 HD22 LEU   246      64.840  43.630  64.970  1.00  0.00           H  
ATOM   4075 HD23 LEU   246      64.050  42.550  66.150  1.00  0.00           H  
ATOM   4076  C   LEU   246      63.170  44.310  60.850  1.00  0.00           C  
ATOM   4077  O   LEU   246      64.210  44.740  60.370  1.00  0.00           O  
ATOM   4078  N   PHE   247      62.070  44.290  60.160  1.00  0.00           N  
ATOM   4079  HN  PHE   247      61.110  44.030  60.650  1.00  0.00           H  
ATOM   4080  CA  PHE   247      62.010  44.640  58.760  1.00  0.00           C  
ATOM   4081  HA  PHE   247      62.980  44.330  58.320  1.00  0.00           H  
ATOM   4082  CB  PHE   247      60.900  43.720  58.160  1.00  0.00           C  
ATOM   4083  HB1 PHE   247      60.000  43.860  58.560  1.00  0.00           H  
ATOM   4084  HB2 PHE   247      61.200  42.710  58.420  1.00  0.00           H  
ATOM   4085  CG  PHE   247      60.790  43.880  56.660  1.00  0.00           C  
ATOM   4086  CD1 PHE   247      59.540  43.810  56.070  1.00  0.00           C  
ATOM   4087  HD1 PHE   247      58.630  43.780  56.700  1.00  0.00           H  
ATOM   4088  CE1 PHE   247      59.320  43.870  54.650  1.00  0.00           C  
ATOM   4089  HE1 PHE   247      58.360  43.880  54.160  1.00  0.00           H  
ATOM   4090  CZ  PHE   247      60.540  43.940  53.840  1.00  0.00           C  
ATOM   4091  HZ  PHE   247      60.370  44.070  52.780  1.00  0.00           H  
ATOM   4092  CD2 PHE   247      61.910  43.850  55.740  1.00  0.00           C  
ATOM   4093  HD2 PHE   247      62.930  43.750  56.190  1.00  0.00           H  
ATOM   4094  CE2 PHE   247      61.830  43.870  54.350  1.00  0.00           C  
ATOM   4095  HE2 PHE   247      62.660  44.070  53.690  1.00  0.00           H  
ATOM   4096  C   PHE   247      61.630  46.120  58.660  1.00  0.00           C  
ATOM   4097  O   PHE   247      60.510  46.470  59.040  1.00  0.00           O  
ATOM   4098  N   PRO   248      62.530  46.970  58.180  1.00  0.00           N  
ATOM   4099  CD  PRO   248      63.850  46.720  57.580  1.00  0.00           C  
ATOM   4100  HD1 PRO   248      63.790  46.280  56.560  1.00  0.00           H  
ATOM   4101  HD2 PRO   248      64.390  46.070  58.300  1.00  0.00           H  
ATOM   4102  CA  PRO   248      62.300  48.410  58.240  1.00  0.00           C  
ATOM   4103  HA  PRO   248      61.940  48.630  59.230  1.00  0.00           H  
ATOM   4104  CB  PRO   248      63.680  49.090  58.100  1.00  0.00           C  
ATOM   4105  HB1 PRO   248      64.230  49.300  59.040  1.00  0.00           H  
ATOM   4106  HB2 PRO   248      63.680  50.030  57.510  1.00  0.00           H  
ATOM   4107  CG  PRO   248      64.590  48.060  57.370  1.00  0.00           C  
ATOM   4108  HG1 PRO   248      64.500  48.390  56.340  1.00  0.00           H  
ATOM   4109  HG2 PRO   248      65.590  48.130  57.770  1.00  0.00           H  
ATOM   4110  C   PRO   248      61.300  48.900  57.150  1.00  0.00           C  
ATOM   4111  O   PRO   248      61.680  49.640  56.230  1.00  0.00           O  
ATOM   4112  N   ALA   249      60.050  48.370  57.130  1.00  0.00           N  
ATOM   4113  HN  ALA   249      59.860  47.660  57.960  1.00  0.00           H  
ATOM   4114  CA  ALA   249      59.160  48.540  56.010  1.00  0.00           C  
ATOM   4115  HA  ALA   249      59.420  49.380  55.350  1.00  0.00           H  
ATOM   4116  CB  ALA   249      59.070  47.220  55.170  1.00  0.00           C  
ATOM   4117  HB1 ALA   249      58.700  46.440  55.680  1.00  0.00           H  
ATOM   4118  HB2 ALA   249      60.100  46.930  55.020  1.00  0.00           H  
ATOM   4119  HB3 ALA   249      58.670  47.430  54.160  1.00  0.00           H  
ATOM   4120  C   ALA   249      57.810  48.780  56.730  1.00  0.00           C  
ATOM   4121  O   ALA   249      57.450  48.170  57.720  1.00  0.00           O  
ATOM   4122  N   LEU   250      57.060  49.800  56.210  1.00  0.00           N  
ATOM   4123  HN  LEU   250      57.510  50.500  55.480  1.00  0.00           H  
ATOM   4124  CA  LEU   250      55.630  49.940  56.420  1.00  0.00           C  
ATOM   4125  HA  LEU   250      55.510  50.420  57.420  1.00  0.00           H  
ATOM   4126  CB  LEU   250      55.090  50.970  55.420  1.00  0.00           C  
ATOM   4127  HB1 LEU   250      54.100  50.980  55.300  1.00  0.00           H  
ATOM   4128  HB2 LEU   250      55.530  50.670  54.480  1.00  0.00           H  
ATOM   4129  CG  LEU   250      55.510  52.430  55.800  1.00  0.00           C  
ATOM   4130  HG  LEU   250      56.600  52.440  56.020  1.00  0.00           H  
ATOM   4131  CD1 LEU   250      55.260  53.410  54.700  1.00  0.00           C  
ATOM   4132 HD11 LEU   250      54.230  53.360  54.270  1.00  0.00           H  
ATOM   4133 HD12 LEU   250      56.050  53.310  53.920  1.00  0.00           H  
ATOM   4134 HD13 LEU   250      55.470  54.430  55.100  1.00  0.00           H  
ATOM   4135  CD2 LEU   250      54.770  52.860  57.060  1.00  0.00           C  
ATOM   4136 HD21 LEU   250      55.240  52.310  57.900  1.00  0.00           H  
ATOM   4137 HD22 LEU   250      53.690  52.590  57.030  1.00  0.00           H  
ATOM   4138 HD23 LEU   250      54.960  53.920  57.350  1.00  0.00           H  
ATOM   4139  C   LEU   250      54.750  48.760  56.370  1.00  0.00           C  
ATOM   4140  O   LEU   250      54.950  47.770  55.660  1.00  0.00           O  
ATOM   4141  N   ILE   251      53.720  48.900  57.190  1.00  0.00           N  
ATOM   4142  HN  ILE   251      53.610  49.800  57.830  1.00  0.00           H  
ATOM   4143  CA  ILE   251      52.660  47.890  57.310  1.00  0.00           C  
ATOM   4144  HA  ILE   251      52.640  47.210  56.420  1.00  0.00           H  
ATOM   4145  CB  ILE   251      52.870  46.970  58.510  1.00  0.00           C  
ATOM   4146  HB  ILE   251      53.850  46.790  58.560  1.00  0.00           H  
ATOM   4147  CG2 ILE   251      52.490  47.540  59.890  1.00  0.00           C  
ATOM   4148 HG21 ILE   251      51.380  47.600  59.840  1.00  0.00           H  
ATOM   4149 HG22 ILE   251      52.950  48.480  60.250  1.00  0.00           H  
ATOM   4150 HG23 ILE   251      52.700  46.650  60.530  1.00  0.00           H  
ATOM   4151  CG1 ILE   251      52.150  45.650  58.360  1.00  0.00           C  
ATOM   4152 HG11 ILE   251      51.080  45.810  58.370  1.00  0.00           H  
ATOM   4153 HG12 ILE   251      52.330  44.990  59.240  1.00  0.00           H  
ATOM   4154  CD  ILE   251      52.450  44.760  57.160  1.00  0.00           C  
ATOM   4155  HD1 ILE   251      53.530  44.480  57.220  1.00  0.00           H  
ATOM   4156  HD2 ILE   251      52.120  45.310  56.250  1.00  0.00           H  
ATOM   4157  HD3 ILE   251      51.820  43.850  57.180  1.00  0.00           H  
ATOM   4158  C   ILE   251      51.310  48.640  57.550  1.00  0.00           C  
ATOM   4159  O   ILE   251      51.120  49.620  58.270  1.00  0.00           O  
ATOM   4160  N   TYR   252      50.310  48.110  56.880  1.00  0.00           N  
ATOM   4161  HN  TYR   252      50.510  47.150  56.350  1.00  0.00           H  
ATOM   4162  CA  TYR   252      48.920  48.500  56.790  1.00  0.00           C  
ATOM   4163  HA  TYR   252      49.110  49.550  56.470  1.00  0.00           H  
ATOM   4164  CB  TYR   252      48.140  47.560  55.870  1.00  0.00           C  
ATOM   4165  HB1 TYR   252      47.220  47.900  55.660  1.00  0.00           H  
ATOM   4166  HB2 TYR   252      48.150  46.540  56.230  1.00  0.00           H  
ATOM   4167  CG  TYR   252      48.730  47.560  54.450  1.00  0.00           C  
ATOM   4168  CD1 TYR   252      48.590  48.580  53.490  1.00  0.00           C  
ATOM   4169  HD1 TYR   252      48.180  49.520  53.930  1.00  0.00           H  
ATOM   4170  CE1 TYR   252      48.980  48.460  52.190  1.00  0.00           C  
ATOM   4171  HE1 TYR   252      48.830  49.180  51.400  1.00  0.00           H  
ATOM   4172  CZ  TYR   252      49.590  47.230  51.760  1.00  0.00           C  
ATOM   4173  OH  TYR   252      49.830  46.980  50.440  1.00  0.00           O  
ATOM   4174  HH  TYR   252      50.400  46.060  50.360  1.00  0.00           H  
ATOM   4175  CD2 TYR   252      49.320  46.370  54.010  1.00  0.00           C  
ATOM   4176  HD2 TYR   252      49.510  45.500  54.670  1.00  0.00           H  
ATOM   4177  CE2 TYR   252      49.800  46.200  52.710  1.00  0.00           C  
ATOM   4178  HE2 TYR   252      50.400  45.360  52.420  1.00  0.00           H  
ATOM   4179  C   TYR   252      48.080  48.660  58.090  1.00  0.00           C  
ATOM   4180  O   TYR   252      48.240  47.810  58.990  1.00  0.00           O  
ATOM   4181  N   SER   253      47.320  49.760  58.170  1.00  0.00           N  
ATOM   4182  HN  SER   253      47.410  50.400  57.300  1.00  0.00           H  
ATOM   4183  CA  SER   253      46.300  49.960  59.230  1.00  0.00           C  
ATOM   4184  HA  SER   253      46.690  50.400  59.990  1.00  0.00           H  
ATOM   4185  CB  SER   253      45.100  50.870  58.710  1.00  0.00           C  
ATOM   4186  HB1 SER   253      44.670  50.370  57.960  1.00  0.00           H  
ATOM   4187  HB2 SER   253      45.380  51.810  58.250  1.00  0.00           H  
ATOM   4188  OG  SER   253      44.080  51.270  59.670  1.00  0.00           O  
ATOM   4189  HG1 SER   253      43.660  52.090  59.050  1.00  0.00           H  
ATOM   4190  C   SER   253      45.550  48.680  59.810  1.00  0.00           C  
ATOM   4191  O   SER   253      45.160  47.740  59.100  1.00  0.00           O  
ATOM   4192  N   SER   254      45.400  48.550  61.140  1.00  0.00           N  
ATOM   4193  HN  SER   254      45.720  49.290  61.900  1.00  0.00           H  
ATOM   4194  CA  SER   254      44.660  47.450  61.700  1.00  0.00           C  
ATOM   4195  HA  SER   254      43.860  47.410  61.160  1.00  0.00           H  
ATOM   4196  CB  SER   254      45.460  46.090  61.560  1.00  0.00           C  
ATOM   4197  HB1 SER   254      46.340  46.280  61.990  1.00  0.00           H  
ATOM   4198  HB2 SER   254      45.700  45.750  60.570  1.00  0.00           H  
ATOM   4199  OG  SER   254      44.810  45.000  62.290  1.00  0.00           O  
ATOM   4200  HG1 SER   254      44.950  44.130  61.610  1.00  0.00           H  
ATOM   4201  C   SER   254      44.290  47.820  63.080  1.00  0.00           C  
ATOM   4202  O   SER   254      44.920  48.700  63.730  1.00  0.00           O  
ATOM   4203  N   THR   255      43.100  47.200  63.630  1.00  0.00           N  
ATOM   4204  HN  THR   255      42.450  46.470  63.100  1.00  0.00           H  
ATOM   4205  CA  THR   255      42.870  47.300  65.030  1.00  0.00           C  
ATOM   4206  HA  THR   255      43.020  48.240  65.170  1.00  0.00           H  
ATOM   4207  CB  THR   255      41.410  47.100  65.350  1.00  0.00           C  
ATOM   4208  HB  THR   255      40.810  47.450  64.640  1.00  0.00           H  
ATOM   4209  OG1 THR   255      41.120  47.860  66.540  1.00  0.00           O  
ATOM   4210  HG1 THR   255      41.250  48.890  66.240  1.00  0.00           H  
ATOM   4211  CG2 THR   255      41.090  45.640  65.430  1.00  0.00           C  
ATOM   4212 HG21 THR   255      41.380  45.050  64.540  1.00  0.00           H  
ATOM   4213 HG22 THR   255      40.140  45.470  65.500  1.00  0.00           H  
ATOM   4214 HG23 THR   255      41.540  45.090  66.290  1.00  0.00           H  
ATOM   4215  C   THR   255      43.860  46.480  65.860  1.00  0.00           C  
ATOM   4216  O   THR   255      43.990  46.660  67.090  1.00  0.00           O  
ATOM   4217  NT  THR   255      44.450  45.440  65.260  1.00  0.00           N  
ATOM   4218  HNT THR   255      44.280  45.230  64.180  1.00  0.00           H  
ATOM   4219  CAT THR   255      45.360  44.760  66.010  1.00  0.00           C  
ATOM   4220  HT1 THR   255      45.020  44.620  67.060  1.00  0.00           H  
ATOM   4221  HT2 THR   255      46.260  45.140  65.830  1.00  0.00           H  
ATOM   4222  HT3 THR   255      45.400  43.740  65.570  1.00  0.00           H  
TER    4223      THR   255 
ATOM   4223  CAY GLU   256      42.460  41.590  73.960  1.00  0.00           C  
ATOM   4224  HY1 GLU   256      41.500  41.310  73.490  1.00  0.00           H  
ATOM   4225  HY2 GLU   256      42.770  42.610  73.620  1.00  0.00           H  
ATOM   4226  HY3 GLU   256      42.280  41.750  75.050  1.00  0.00           H  
ATOM   4227  CY  GLU   256      43.490  40.540  73.680  1.00  0.00           C  
ATOM   4228  OY  GLU   256      44.500  40.410  74.440  1.00  0.00           O  
ATOM   4229  N   GLU   256      43.390  39.840  72.630  1.00  0.00           N  
ATOM   4230  HN  GLU   256      42.430  39.770  72.080  1.00  0.00           H  
ATOM   4231  CA  GLU   256      44.430  38.830  72.140  1.00  0.00           C  
ATOM   4232  HA  GLU   256      45.120  38.610  72.990  1.00  0.00           H  
ATOM   4233  CB  GLU   256      43.710  37.600  71.510  1.00  0.00           C  
ATOM   4234  HB1 GLU   256      44.320  36.880  71.170  1.00  0.00           H  
ATOM   4235  HB2 GLU   256      43.140  37.860  70.630  1.00  0.00           H  
ATOM   4236  CG  GLU   256      42.740  36.890  72.440  1.00  0.00           C  
ATOM   4237  HG1 GLU   256      41.840  37.520  72.620  1.00  0.00           H  
ATOM   4238  HG2 GLU   256      43.300  36.760  73.390  1.00  0.00           H  
ATOM   4239  CD  GLU   256      42.520  35.510  71.870  1.00  0.00           C  
ATOM   4240  OE1 GLU   256      42.460  34.430  72.600  1.00  0.00           O  
ATOM   4241  OE2 GLU   256      42.330  35.350  70.590  1.00  0.00           O  
ATOM   4242  C   GLU   256      45.340  39.510  71.040  1.00  0.00           C  
ATOM   4243  O   GLU   256      45.010  40.490  70.480  1.00  0.00           O  
ATOM   4244  N   ARG   257      46.520  38.930  70.710  1.00  0.00           N  
ATOM   4245  HN  ARG   257      46.810  37.930  71.110  1.00  0.00           H  
ATOM   4246  CA  ARG   257      47.520  39.590  69.890  1.00  0.00           C  
ATOM   4247  HA  ARG   257      47.580  40.600  70.360  1.00  0.00           H  
ATOM   4248  CB  ARG   257      48.890  38.850  69.850  1.00  0.00           C  
ATOM   4249  HB1 ARG   257      49.600  39.270  69.280  1.00  0.00           H  
ATOM   4250  HB2 ARG   257      48.700  37.920  69.350  1.00  0.00           H  
ATOM   4251  CG  ARG   257      49.550  38.700  71.230  1.00  0.00           C  
ATOM   4252  HG1 ARG   257      50.450  38.050  71.210  1.00  0.00           H  
ATOM   4253  HG2 ARG   257      48.800  38.230  71.900  1.00  0.00           H  
ATOM   4254  CD  ARG   257      49.960  40.000  71.930  1.00  0.00           C  
ATOM   4255  HD1 ARG   257      50.310  39.830  72.970  1.00  0.00           H  
ATOM   4256  HD2 ARG   257      49.130  40.730  71.940  1.00  0.00           H  
ATOM   4257  NE  ARG   257      51.130  40.610  71.160  1.00  0.00           N  
ATOM   4258  HE  ARG   257      51.880  39.980  70.630  1.00  0.00           H  
ATOM   4259  CZ  ARG   257      51.440  41.910  71.280  1.00  0.00           C  
ATOM   4260  NH1 ARG   257      52.640  42.270  71.000  1.00  0.00           N  
ATOM   4261 HH11 ARG   257      53.490  41.560  70.870  1.00  0.00           H  
ATOM   4262 HH12 ARG   257      52.850  43.240  71.020  1.00  0.00           H  
ATOM   4263  NH2 ARG   257      50.640  42.860  71.810  1.00  0.00           N  
ATOM   4264 HH21 ARG   257      50.790  43.850  71.800  1.00  0.00           H  
ATOM   4265 HH22 ARG   257      49.670  42.680  71.990  1.00  0.00           H  
ATOM   4266  C   ARG   257      47.110  39.750  68.470  1.00  0.00           C  
ATOM   4267  O   ARG   257      46.530  38.840  67.830  1.00  0.00           O  
ATOM   4268  N   GLY   258      47.290  41.000  67.960  1.00  0.00           N  
ATOM   4269  HN  GLY   258      47.720  41.660  68.570  1.00  0.00           H  
ATOM   4270  CA  GLY   258      47.180  41.510  66.550  1.00  0.00           C  
ATOM   4271  HA1 GLY   258      47.690  42.370  66.530  1.00  0.00           H  
ATOM   4272  HA2 GLY   258      46.210  41.640  66.370  1.00  0.00           H  
ATOM   4273  C   GLY   258      47.900  40.610  65.560  1.00  0.00           C  
ATOM   4274  O   GLY   258      48.850  39.900  65.880  1.00  0.00           O  
ATOM   4275  N   VAL   259      47.360  40.560  64.250  1.00  0.00           N  
ATOM   4276  HN  VAL   259      46.450  41.110  64.050  1.00  0.00           H  
ATOM   4277  CA  VAL   259      47.860  39.860  63.100  1.00  0.00           C  
ATOM   4278  HA  VAL   259      48.720  39.230  63.250  1.00  0.00           H  
ATOM   4279  CB  VAL   259      46.770  38.920  62.660  1.00  0.00           C  
ATOM   4280  HB  VAL   259      45.920  39.420  62.700  1.00  0.00           H  
ATOM   4281  CG1 VAL   259      46.760  38.300  61.250  1.00  0.00           C  
ATOM   4282 HG11 VAL   259      47.490  37.500  61.170  1.00  0.00           H  
ATOM   4283 HG12 VAL   259      47.110  38.970  60.440  1.00  0.00           H  
ATOM   4284 HG13 VAL   259      45.790  37.860  60.950  1.00  0.00           H  
ATOM   4285  CG2 VAL   259      46.700  37.820  63.810  1.00  0.00           C  
ATOM   4286 HG21 VAL   259      46.760  38.230  64.840  1.00  0.00           H  
ATOM   4287 HG22 VAL   259      47.610  37.180  63.790  1.00  0.00           H  
ATOM   4288 HG23 VAL   259      45.830  37.140  63.670  1.00  0.00           H  
ATOM   4289  C   VAL   259      48.240  40.820  61.980  1.00  0.00           C  
ATOM   4290  O   VAL   259      47.570  41.790  61.690  1.00  0.00           O  
ATOM   4291  N   LYS   260      49.350  40.570  61.290  1.00  0.00           N  
ATOM   4292  HN  LYS   260      49.970  39.730  61.680  1.00  0.00           H  
ATOM   4293  CA  LYS   260      49.790  41.290  60.170  1.00  0.00           C  
ATOM   4294  HA  LYS   260      49.000  41.840  59.630  1.00  0.00           H  
ATOM   4295  CB  LYS   260      50.930  42.330  60.380  1.00  0.00           C  
ATOM   4296  HB1 LYS   260      50.480  43.040  60.930  1.00  0.00           H  
ATOM   4297  HB2 LYS   260      51.080  42.680  59.380  1.00  0.00           H  
ATOM   4298  CG  LYS   260      52.180  41.820  61.120  1.00  0.00           C  
ATOM   4299  HG1 LYS   260      51.870  41.340  62.070  1.00  0.00           H  
ATOM   4300  HG2 LYS   260      52.660  42.770  61.450  1.00  0.00           H  
ATOM   4301  CD  LYS   260      53.170  41.000  60.380  1.00  0.00           C  
ATOM   4302  HD1 LYS   260      52.750  39.970  60.300  1.00  0.00           H  
ATOM   4303  HD2 LYS   260      53.980  40.810  61.110  1.00  0.00           H  
ATOM   4304  CE  LYS   260      53.730  41.750  59.160  1.00  0.00           C  
ATOM   4305  HE1 LYS   260      53.790  42.830  59.410  1.00  0.00           H  
ATOM   4306  HE2 LYS   260      53.110  41.550  58.260  1.00  0.00           H  
ATOM   4307  NZ  LYS   260      55.120  41.220  58.840  1.00  0.00           N  
ATOM   4308  HZ1 LYS   260      55.820  41.230  59.700  1.00  0.00           H  
ATOM   4309  HZ2 LYS   260      55.550  41.780  57.980  1.00  0.00           H  
ATOM   4310  HZ3 LYS   260      54.840  40.240  58.630  1.00  0.00           H  
ATOM   4311  C   LYS   260      50.210  40.270  59.170  1.00  0.00           C  
ATOM   4312  O   LYS   260      50.390  39.080  59.440  1.00  0.00           O  
ATOM   4313  N   LEU   261      50.350  40.680  57.880  1.00  0.00           N  
ATOM   4314  HN  LEU   261      50.180  41.690  57.710  1.00  0.00           H  
ATOM   4315  CA  LEU   261      50.570  39.770  56.730  1.00  0.00           C  
ATOM   4316  HA  LEU   261      50.960  38.850  57.010  1.00  0.00           H  
ATOM   4317  CB  LEU   261      49.250  39.820  55.950  1.00  0.00           C  
ATOM   4318  HB1 LEU   261      48.920  40.760  55.890  1.00  0.00           H  
ATOM   4319  HB2 LEU   261      48.410  39.360  56.460  1.00  0.00           H  
ATOM   4320  CG  LEU   261      49.210  39.120  54.590  1.00  0.00           C  
ATOM   4321  HG  LEU   261      49.890  39.700  53.930  1.00  0.00           H  
ATOM   4322  CD1 LEU   261      49.700  37.690  54.660  1.00  0.00           C  
ATOM   4323 HD11 LEU   261      48.880  36.970  54.890  1.00  0.00           H  
ATOM   4324 HD12 LEU   261      50.580  37.460  55.300  1.00  0.00           H  
ATOM   4325 HD13 LEU   261      49.920  37.440  53.600  1.00  0.00           H  
ATOM   4326  CD2 LEU   261      47.740  39.140  54.040  1.00  0.00           C  
ATOM   4327 HD21 LEU   261      47.290  40.140  54.240  1.00  0.00           H  
ATOM   4328 HD22 LEU   261      47.200  38.310  54.530  1.00  0.00           H  
ATOM   4329 HD23 LEU   261      47.740  38.920  52.950  1.00  0.00           H  
ATOM   4330  C   LEU   261      51.750  40.400  55.990  1.00  0.00           C  
ATOM   4331  O   LEU   261      52.110  41.550  56.080  1.00  0.00           O  
ATOM   4332  N   GLY   262      52.380  39.570  55.210  1.00  0.00           N  
ATOM   4333  HN  GLY   262      52.000  38.530  55.250  1.00  0.00           H  
ATOM   4334  CA  GLY   262      53.400  39.920  54.170  1.00  0.00           C  
ATOM   4335  HA1 GLY   262      53.570  39.110  53.440  1.00  0.00           H  
ATOM   4336  HA2 GLY   262      54.240  40.210  54.620  1.00  0.00           H  
ATOM   4337  C   GLY   262      52.910  40.970  53.250  1.00  0.00           C  
ATOM   4338  O   GLY   262      51.720  41.180  52.980  1.00  0.00           O  
ATOM   4339  N   LEU   263      53.840  41.570  52.520  1.00  0.00           N  
ATOM   4340  HN  LEU   263      54.870  41.400  52.790  1.00  0.00           H  
ATOM   4341  CA  LEU   263      53.570  42.460  51.380  1.00  0.00           C  
ATOM   4342  HA  LEU   263      52.610  42.950  51.330  1.00  0.00           H  
ATOM   4343  CB  LEU   263      54.660  43.600  51.280  1.00  0.00           C  
ATOM   4344  HB1 LEU   263      54.290  44.110  50.510  1.00  0.00           H  
ATOM   4345  HB2 LEU   263      55.620  43.110  51.230  1.00  0.00           H  
ATOM   4346  CG  LEU   263      54.740  44.590  52.470  1.00  0.00           C  
ATOM   4347  HG  LEU   263      54.960  43.990  53.380  1.00  0.00           H  
ATOM   4348  CD1 LEU   263      55.850  45.570  52.140  1.00  0.00           C  
ATOM   4349 HD11 LEU   263      56.060  46.300  52.960  1.00  0.00           H  
ATOM   4350 HD12 LEU   263      55.780  46.080  51.160  1.00  0.00           H  
ATOM   4351 HD13 LEU   263      56.830  45.040  52.070  1.00  0.00           H  
ATOM   4352  CD2 LEU   263      53.440  45.300  52.760  1.00  0.00           C  
ATOM   4353 HD21 LEU   263      52.730  44.590  53.240  1.00  0.00           H  
ATOM   4354 HD22 LEU   263      52.870  45.600  51.860  1.00  0.00           H  
ATOM   4355 HD23 LEU   263      53.480  46.160  53.450  1.00  0.00           H  
ATOM   4356  C   LEU   263      53.590  41.730  50.000  1.00  0.00           C  
ATOM   4357  O   LEU   263      53.040  42.270  49.040  1.00  0.00           O  
ATOM   4358  N   GLY   264      54.310  40.630  49.900  1.00  0.00           N  
ATOM   4359  HN  GLY   264      54.750  40.180  50.810  1.00  0.00           H  
ATOM   4360  CA  GLY   264      54.460  39.880  48.630  1.00  0.00           C  
ATOM   4361  HA1 GLY   264      55.330  39.200  48.710  1.00  0.00           H  
ATOM   4362  HA2 GLY   264      54.620  40.530  47.890  1.00  0.00           H  
ATOM   4363  C   GLY   264      53.320  39.120  48.140  1.00  0.00           C  
ATOM   4364  O   GLY   264      53.100  38.940  46.910  1.00  0.00           O  
ATOM   4365  N   ASP   265      52.410  38.730  49.070  1.00  0.00           N  
ATOM   4366  HN  ASP   265      52.670  38.720  50.120  1.00  0.00           H  
ATOM   4367  CA  ASP   265      51.080  38.160  48.740  1.00  0.00           C  
ATOM   4368  HA  ASP   265      51.290  37.220  48.260  1.00  0.00           H  
ATOM   4369  CB  ASP   265      50.210  37.880  49.960  1.00  0.00           C  
ATOM   4370  HB1 ASP   265      49.340  37.330  49.590  1.00  0.00           H  
ATOM   4371  HB2 ASP   265      49.950  38.780  50.450  1.00  0.00           H  
ATOM   4372  CG  ASP   265      51.080  37.110  51.020  1.00  0.00           C  
ATOM   4373  OD1 ASP   265      50.990  35.810  51.150  1.00  0.00           O  
ATOM   4374  OD2 ASP   265      51.870  37.820  51.700  1.00  0.00           O  
ATOM   4375  HD2 ASP   265      52.400  37.110  52.870  1.00  0.00           H  
ATOM   4376  C   ASP   265      50.190  38.990  47.820  1.00  0.00           C  
ATOM   4377  O   ASP   265      49.820  38.570  46.760  1.00  0.00           O  
ATOM   4378  N   PHE   266      49.980  40.240  48.290  1.00  0.00           N  
ATOM   4379  HN  PHE   266      50.120  40.470  49.250  1.00  0.00           H  
ATOM   4380  CA  PHE   266      49.100  41.230  47.650  1.00  0.00           C  
ATOM   4381  HA  PHE   266      48.170  40.700  47.520  1.00  0.00           H  
ATOM   4382  CB  PHE   266      48.970  42.530  48.450  1.00  0.00           C  
ATOM   4383  HB1 PHE   266      48.240  43.160  47.900  1.00  0.00           H  
ATOM   4384  HB2 PHE   266      49.950  43.030  48.600  1.00  0.00           H  
ATOM   4385  CG  PHE   266      48.360  42.380  49.870  1.00  0.00           C  
ATOM   4386  CD1 PHE   266      47.640  41.260  50.300  1.00  0.00           C  
ATOM   4387  HD1 PHE   266      47.530  40.480  49.690  1.00  0.00           H  
ATOM   4388  CE1 PHE   266      46.950  41.340  51.470  1.00  0.00           C  
ATOM   4389  HE1 PHE   266      46.160  40.580  51.700  1.00  0.00           H  
ATOM   4390  CZ  PHE   266      47.020  42.440  52.250  1.00  0.00           C  
ATOM   4391  HZ  PHE   266      46.530  42.510  53.200  1.00  0.00           H  
ATOM   4392  CD2 PHE   266      48.510  43.550  50.680  1.00  0.00           C  
ATOM   4393  HD2 PHE   266      48.960  44.430  50.260  1.00  0.00           H  
ATOM   4394  CE2 PHE   266      47.890  43.470  51.940  1.00  0.00           C  
ATOM   4395  HE2 PHE   266      47.920  44.370  52.590  1.00  0.00           H  
ATOM   4396  C   PHE   266      49.570  41.560  46.200  1.00  0.00           C  
ATOM   4397  O   PHE   266      48.800  41.600  45.240  1.00  0.00           O  
ATOM   4398  N   ILE   267      50.890  41.680  46.060  1.00  0.00           N  
ATOM   4399  HN  ILE   267      51.560  41.490  46.880  1.00  0.00           H  
ATOM   4400  CA  ILE   267      51.520  41.870  44.750  1.00  0.00           C  
ATOM   4401  HA  ILE   267      50.990  42.660  44.240  1.00  0.00           H  
ATOM   4402  CB  ILE   267      53.000  42.230  44.980  1.00  0.00           C  
ATOM   4403  HB  ILE   267      53.440  41.430  45.540  1.00  0.00           H  
ATOM   4404  CG2 ILE   267      53.690  42.480  43.680  1.00  0.00           C  
ATOM   4405 HG21 ILE   267      54.760  42.630  43.750  1.00  0.00           H  
ATOM   4406 HG22 ILE   267      53.320  43.400  43.190  1.00  0.00           H  
ATOM   4407 HG23 ILE   267      53.590  41.670  42.930  1.00  0.00           H  
ATOM   4408  CG1 ILE   267      53.130  43.540  45.820  1.00  0.00           C  
ATOM   4409 HG11 ILE   267      52.520  43.270  46.670  1.00  0.00           H  
ATOM   4410 HG12 ILE   267      52.730  44.330  45.380  1.00  0.00           H  
ATOM   4411  CD  ILE   267      54.520  43.840  46.380  1.00  0.00           C  
ATOM   4412  HD1 ILE   267      55.290  44.110  45.620  1.00  0.00           H  
ATOM   4413  HD2 ILE   267      54.930  42.990  46.970  1.00  0.00           H  
ATOM   4414  HD3 ILE   267      54.460  44.740  47.020  1.00  0.00           H  
ATOM   4415  C   ILE   267      51.310  40.620  43.920  1.00  0.00           C  
ATOM   4416  O   ILE   267      50.800  40.680  42.800  1.00  0.00           O  
ATOM   4417  N   PHE   268      51.750  39.400  44.340  1.00  0.00           N  
ATOM   4418  HN  PHE   268      52.210  39.220  45.340  1.00  0.00           H  
ATOM   4419  CA  PHE   268      51.450  38.240  43.430  1.00  0.00           C  
ATOM   4420  HA  PHE   268      51.760  38.530  42.410  1.00  0.00           H  
ATOM   4421  CB  PHE   268      52.250  36.990  43.890  1.00  0.00           C  
ATOM   4422  HB1 PHE   268      51.950  36.020  43.440  1.00  0.00           H  
ATOM   4423  HB2 PHE   268      52.020  36.810  44.960  1.00  0.00           H  
ATOM   4424  CG  PHE   268      53.750  37.180  43.760  1.00  0.00           C  
ATOM   4425  CD1 PHE   268      54.290  37.510  42.530  1.00  0.00           C  
ATOM   4426  HD1 PHE   268      53.740  37.740  41.730  1.00  0.00           H  
ATOM   4427  CE1 PHE   268      55.670  37.520  42.330  1.00  0.00           C  
ATOM   4428  HE1 PHE   268      56.080  37.910  41.370  1.00  0.00           H  
ATOM   4429  CZ  PHE   268      56.500  37.240  43.380  1.00  0.00           C  
ATOM   4430  HZ  PHE   268      57.570  37.190  43.240  1.00  0.00           H  
ATOM   4431  CD2 PHE   268      54.610  36.900  44.890  1.00  0.00           C  
ATOM   4432  HD2 PHE   268      54.200  36.650  45.850  1.00  0.00           H  
ATOM   4433  CE2 PHE   268      55.940  36.950  44.650  1.00  0.00           C  
ATOM   4434  HE2 PHE   268      56.600  36.820  45.540  1.00  0.00           H  
ATOM   4435  C   PHE   268      50.030  37.830  43.240  1.00  0.00           C  
ATOM   4436  O   PHE   268      49.650  37.330  42.230  1.00  0.00           O  
ATOM   4437  N   TYR   269      49.160  38.030  44.210  1.00  0.00           N  
ATOM   4438  HN  TYR   269      49.490  38.370  45.180  1.00  0.00           H  
ATOM   4439  CA  TYR   269      47.680  37.970  44.030  1.00  0.00           C  
ATOM   4440  HA  TYR   269      47.470  36.940  43.790  1.00  0.00           H  
ATOM   4441  CB  TYR   269      46.940  38.520  45.320  1.00  0.00           C  
ATOM   4442  HB1 TYR   269      45.890  38.640  45.090  1.00  0.00           H  
ATOM   4443  HB2 TYR   269      47.350  39.450  45.690  1.00  0.00           H  
ATOM   4444  CG  TYR   269      47.010  37.570  46.520  1.00  0.00           C  
ATOM   4445  CD1 TYR   269      47.750  36.370  46.670  1.00  0.00           C  
ATOM   4446  HD1 TYR   269      48.240  36.020  45.880  1.00  0.00           H  
ATOM   4447  CE1 TYR   269      47.810  35.740  47.950  1.00  0.00           C  
ATOM   4448  HE1 TYR   269      48.510  34.890  48.130  1.00  0.00           H  
ATOM   4449  CZ  TYR   269      46.950  36.200  48.990  1.00  0.00           C  
ATOM   4450  OH  TYR   269      47.100  35.710  50.290  1.00  0.00           O  
ATOM   4451  HH  TYR   269      47.790  34.890  50.330  1.00  0.00           H  
ATOM   4452  CD2 TYR   269      46.190  38.000  47.600  1.00  0.00           C  
ATOM   4453  HD2 TYR   269      45.600  38.910  47.520  1.00  0.00           H  
ATOM   4454  CE2 TYR   269      46.120  37.270  48.800  1.00  0.00           C  
ATOM   4455  HE2 TYR   269      45.390  37.540  49.590  1.00  0.00           H  
ATOM   4456  C   TYR   269      47.140  38.810  42.890  1.00  0.00           C  
ATOM   4457  O   TYR   269      46.380  38.400  42.010  1.00  0.00           O  
ATOM   4458  N   SER   270      47.520  40.130  42.920  1.00  0.00           N  
ATOM   4459  HN  SER   270      48.180  40.430  43.720  1.00  0.00           H  
ATOM   4460  CA  SER   270      47.470  41.120  41.850  1.00  0.00           C  
ATOM   4461  HA  SER   270      46.440  41.220  41.550  1.00  0.00           H  
ATOM   4462  CB  SER   270      47.970  42.580  42.210  1.00  0.00           C  
ATOM   4463  HB1 SER   270      47.850  43.230  41.350  1.00  0.00           H  
ATOM   4464  HB2 SER   270      48.900  42.630  42.440  1.00  0.00           H  
ATOM   4465  OG  SER   270      47.300  43.060  43.360  1.00  0.00           O  
ATOM   4466  HG1 SER   270      47.510  42.460  44.120  1.00  0.00           H  
ATOM   4467  C   SER   270      48.120  40.650  40.510  1.00  0.00           C  
ATOM   4468  O   SER   270      47.640  41.010  39.420  1.00  0.00           O  
ATOM   4469  N   VAL   271      49.180  39.860  40.550  1.00  0.00           N  
ATOM   4470  HN  VAL   271      49.750  39.710  41.460  1.00  0.00           H  
ATOM   4471  CA  VAL   271      49.680  39.280  39.280  1.00  0.00           C  
ATOM   4472  HA  VAL   271      49.780  40.100  38.550  1.00  0.00           H  
ATOM   4473  CB  VAL   271      51.080  38.820  39.460  1.00  0.00           C  
ATOM   4474  HB  VAL   271      51.020  38.060  40.260  1.00  0.00           H  
ATOM   4475  CG1 VAL   271      51.670  38.070  38.220  1.00  0.00           C  
ATOM   4476 HG11 VAL   271      52.560  37.750  38.390  1.00  0.00           H  
ATOM   4477 HG12 VAL   271      51.650  38.640  37.400  1.00  0.00           H  
ATOM   4478 HG13 VAL   271      51.070  37.200  38.020  1.00  0.00           H  
ATOM   4479  CG2 VAL   271      52.060  39.960  39.800  1.00  0.00           C  
ATOM   4480 HG21 VAL   271      51.730  40.780  39.130  1.00  0.00           H  
ATOM   4481 HG22 VAL   271      53.100  39.750  39.500  1.00  0.00           H  
ATOM   4482 HG23 VAL   271      52.000  40.170  40.890  1.00  0.00           H  
ATOM   4483  C   VAL   271      48.750  38.170  38.770  1.00  0.00           C  
ATOM   4484  O   VAL   271      48.510  38.100  37.570  1.00  0.00           O  
ATOM   4485  N   LEU   272      48.120  37.400  39.680  1.00  0.00           N  
ATOM   4486  HN  LEU   272      48.540  37.390  40.710  1.00  0.00           H  
ATOM   4487  CA  LEU   272      47.120  36.430  39.320  1.00  0.00           C  
ATOM   4488  HA  LEU   272      47.730  35.820  38.620  1.00  0.00           H  
ATOM   4489  CB  LEU   272      46.790  35.510  40.490  1.00  0.00           C  
ATOM   4490  HB1 LEU   272      46.290  36.230  41.170  1.00  0.00           H  
ATOM   4491  HB2 LEU   272      47.770  35.310  40.950  1.00  0.00           H  
ATOM   4492  CG  LEU   272      46.030  34.200  40.110  1.00  0.00           C  
ATOM   4493  HG  LEU   272      46.460  33.950  39.240  1.00  0.00           H  
ATOM   4494  CD1 LEU   272      46.390  33.020  41.020  1.00  0.00           C  
ATOM   4495 HD11 LEU   272      47.440  32.770  40.980  1.00  0.00           H  
ATOM   4496 HD12 LEU   272      45.860  32.060  40.840  1.00  0.00           H  
ATOM   4497 HD13 LEU   272      46.160  33.250  42.080  1.00  0.00           H  
ATOM   4498  CD2 LEU   272      44.480  34.250  39.820  1.00  0.00           C  
ATOM   4499 HD21 LEU   272      43.970  33.280  39.640  1.00  0.00           H  
ATOM   4500 HD22 LEU   272      44.280  35.030  39.050  1.00  0.00           H  
ATOM   4501 HD23 LEU   272      43.930  34.680  40.680  1.00  0.00           H  
ATOM   4502  C   LEU   272      45.900  37.030  38.750  1.00  0.00           C  
ATOM   4503  O   LEU   272      45.480  36.740  37.620  1.00  0.00           O  
ATOM   4504  N   VAL   273      45.330  38.010  39.480  1.00  0.00           N  
ATOM   4505  HN  VAL   273      45.520  38.160  40.570  1.00  0.00           H  
ATOM   4506  CA  VAL   273      44.150  38.670  38.900  1.00  0.00           C  
ATOM   4507  HA  VAL   273      43.440  37.940  38.470  1.00  0.00           H  
ATOM   4508  CB  VAL   273      43.330  39.350  39.970  1.00  0.00           C  
ATOM   4509  HB  VAL   273      44.040  40.010  40.520  1.00  0.00           H  
ATOM   4510  CG1 VAL   273      42.180  40.170  39.420  1.00  0.00           C  
ATOM   4511 HG11 VAL   273      42.620  40.920  38.730  1.00  0.00           H  
ATOM   4512 HG12 VAL   273      41.710  40.660  40.140  1.00  0.00           H  
ATOM   4513 HG13 VAL   273      41.440  39.630  38.830  1.00  0.00           H  
ATOM   4514  CG2 VAL   273      42.750  38.370  40.960  1.00  0.00           C  
ATOM   4515 HG21 VAL   273      41.950  38.860  41.550  1.00  0.00           H  
ATOM   4516 HG22 VAL   273      43.570  37.960  41.590  1.00  0.00           H  
ATOM   4517 HG23 VAL   273      42.300  37.460  40.500  1.00  0.00           H  
ATOM   4518  C   VAL   273      44.520  39.580  37.700  1.00  0.00           C  
ATOM   4519  O   VAL   273      43.720  39.690  36.780  1.00  0.00           O  
ATOM   4520  N   GLY   274      45.740  40.200  37.680  1.00  0.00           N  
ATOM   4521  HN  GLY   274      46.440  40.110  38.530  1.00  0.00           H  
ATOM   4522  CA  GLY   274      46.300  40.830  36.490  1.00  0.00           C  
ATOM   4523  HA1 GLY   274      47.360  40.990  36.780  1.00  0.00           H  
ATOM   4524  HA2 GLY   274      45.760  41.790  36.350  1.00  0.00           H  
ATOM   4525  C   GLY   274      46.330  40.020  35.200  1.00  0.00           C  
ATOM   4526  O   GLY   274      45.730  40.380  34.190  1.00  0.00           O  
ATOM   4527  N   LYS   275      47.000  38.810  35.240  1.00  0.00           N  
ATOM   4528  HN  LYS   275      47.660  38.500  36.070  1.00  0.00           H  
ATOM   4529  CA  LYS   275      47.000  37.840  34.180  1.00  0.00           C  
ATOM   4530  HA  LYS   275      47.280  38.330  33.360  1.00  0.00           H  
ATOM   4531  CB  LYS   275      48.160  36.870  34.380  1.00  0.00           C  
ATOM   4532  HB1 LYS   275      47.940  35.990  33.790  1.00  0.00           H  
ATOM   4533  HB2 LYS   275      48.100  36.680  35.440  1.00  0.00           H  
ATOM   4534  CG  LYS   275      49.680  37.330  34.090  1.00  0.00           C  
ATOM   4535  HG1 LYS   275      50.360  36.840  34.630  1.00  0.00           H  
ATOM   4536  HG2 LYS   275      49.750  38.350  34.450  1.00  0.00           H  
ATOM   4537  CD  LYS   275      50.050  37.310  32.620  1.00  0.00           C  
ATOM   4538  HD1 LYS   275      49.230  37.760  32.030  1.00  0.00           H  
ATOM   4539  HD2 LYS   275      49.950  36.260  32.280  1.00  0.00           H  
ATOM   4540  CE  LYS   275      51.470  37.790  32.410  1.00  0.00           C  
ATOM   4541  HE1 LYS   275      52.100  36.880  32.540  1.00  0.00           H  
ATOM   4542  HE2 LYS   275      51.740  38.660  33.050  1.00  0.00           H  
ATOM   4543  NZ  LYS   275      51.770  38.260  31.070  1.00  0.00           N  
ATOM   4544  HZ1 LYS   275      51.620  39.360  30.980  1.00  0.00           H  
ATOM   4545  HZ2 LYS   275      51.130  37.920  30.230  1.00  0.00           H  
ATOM   4546  HZ3 LYS   275      52.860  38.150  30.890  1.00  0.00           H  
ATOM   4547  C   LYS   275      45.660  37.180  33.900  1.00  0.00           C  
ATOM   4548  O   LYS   275      45.390  36.930  32.690  1.00  0.00           O  
ATOM   4549  N   ALA   276      44.820  36.960  34.920  1.00  0.00           N  
ATOM   4550  HN  ALA   276      45.050  37.050  36.000  1.00  0.00           H  
ATOM   4551  CA  ALA   276      43.480  36.560  34.670  1.00  0.00           C  
ATOM   4552  HA  ALA   276      43.540  35.680  34.120  1.00  0.00           H  
ATOM   4553  CB  ALA   276      42.770  36.250  36.050  1.00  0.00           C  
ATOM   4554  HB1 ALA   276      41.870  35.730  36.000  1.00  0.00           H  
ATOM   4555  HB2 ALA   276      42.620  37.110  36.620  1.00  0.00           H  
ATOM   4556  HB3 ALA   276      43.420  35.740  36.620  1.00  0.00           H  
ATOM   4557  C   ALA   276      42.680  37.550  33.770  1.00  0.00           C  
ATOM   4558  O   ALA   276      42.110  37.110  32.780  1.00  0.00           O  
ATOM   4559  N   SER   277      42.780  38.910  34.010  1.00  0.00           N  
ATOM   4560  HN  SER   277      43.320  39.230  34.890  1.00  0.00           H  
ATOM   4561  CA  SER   277      42.140  39.890  33.210  1.00  0.00           C  
ATOM   4562  HA  SER   277      41.090  39.560  33.060  1.00  0.00           H  
ATOM   4563  CB  SER   277      42.230  41.370  33.780  1.00  0.00           C  
ATOM   4564  HB1 SER   277      43.290  41.680  33.860  1.00  0.00           H  
ATOM   4565  HB2 SER   277      41.710  41.300  34.760  1.00  0.00           H  
ATOM   4566  OG  SER   277      41.520  42.360  33.070  1.00  0.00           O  
ATOM   4567  HG1 SER   277      40.580  42.030  33.060  1.00  0.00           H  
ATOM   4568  C   SER   277      42.860  39.860  31.820  1.00  0.00           C  
ATOM   4569  O   SER   277      42.270  40.020  30.710  1.00  0.00           O  
ATOM   4570  N   ALA   278      44.200  39.710  31.790  1.00  0.00           N  
ATOM   4571  HN  ALA   278      44.600  39.610  32.780  1.00  0.00           H  
ATOM   4572  CA  ALA   278      45.070  39.780  30.640  1.00  0.00           C  
ATOM   4573  HA  ALA   278      44.890  40.750  30.140  1.00  0.00           H  
ATOM   4574  CB  ALA   278      46.620  39.730  31.000  1.00  0.00           C  
ATOM   4575  HB1 ALA   278      47.310  39.900  30.140  1.00  0.00           H  
ATOM   4576  HB2 ALA   278      46.770  38.870  31.390  1.00  0.00           H  
ATOM   4577  HB3 ALA   278      46.760  40.460  31.660  1.00  0.00           H  
ATOM   4578  C   ALA   278      44.820  38.840  29.510  1.00  0.00           C  
ATOM   4579  O   ALA   278      44.840  39.230  28.360  1.00  0.00           O  
ATOM   4580  N   THR   279      44.580  37.520  29.850  1.00  0.00           N  
ATOM   4581  HN  THR   279      44.640  37.360  30.920  1.00  0.00           H  
ATOM   4582  CA  THR   279      44.390  36.450  28.810  1.00  0.00           C  
ATOM   4583  HA  THR   279      44.260  36.890  27.800  1.00  0.00           H  
ATOM   4584  CB  THR   279      45.630  35.570  28.920  1.00  0.00           C  
ATOM   4585  HB  THR   279      46.450  36.270  29.160  1.00  0.00           H  
ATOM   4586  OG1 THR   279      45.870  34.920  27.680  1.00  0.00           O  
ATOM   4587  HG1 THR   279      45.610  35.660  26.890  1.00  0.00           H  
ATOM   4588  CG2 THR   279      45.650  34.610  30.030  1.00  0.00           C  
ATOM   4589 HG21 THR   279      46.440  34.000  29.940  1.00  0.00           H  
ATOM   4590 HG22 THR   279      44.810  33.930  30.020  1.00  0.00           H  
ATOM   4591 HG23 THR   279      45.710  35.130  31.010  1.00  0.00           H  
ATOM   4592  C   THR   279      43.110  35.530  29.060  1.00  0.00           C  
ATOM   4593  O   THR   279      42.950  34.520  28.400  1.00  0.00           O  
ATOM   4594  N   ALA   280      42.170  35.830  30.060  1.00  0.00           N  
ATOM   4595  HN  ALA   280      42.230  36.510  30.730  1.00  0.00           H  
ATOM   4596  CA  ALA   280      40.990  34.900  30.330  1.00  0.00           C  
ATOM   4597  HA  ALA   280      41.440  33.890  30.330  1.00  0.00           H  
ATOM   4598  CB  ALA   280      40.190  35.120  31.640  1.00  0.00           C  
ATOM   4599  HB1 ALA   280      40.850  35.050  32.540  1.00  0.00           H  
ATOM   4600  HB2 ALA   280      39.530  34.230  31.710  1.00  0.00           H  
ATOM   4601  HB3 ALA   280      39.630  35.950  31.720  1.00  0.00           H  
ATOM   4602  C   ALA   280      39.960  34.900  29.260  1.00  0.00           C  
ATOM   4603  O   ALA   280      39.450  35.980  28.860  1.00  0.00           O  
ATOM   4604  N   SER   281      39.570  33.750  28.770  1.00  0.00           N  
ATOM   4605  HN  SER   281      39.840  32.900  29.380  1.00  0.00           H  
ATOM   4606  CA  SER   281      38.570  33.690  27.740  1.00  0.00           C  
ATOM   4607  HA  SER   281      38.960  34.350  26.920  1.00  0.00           H  
ATOM   4608  CB  SER   281      38.430  32.340  27.100  1.00  0.00           C  
ATOM   4609  HB1 SER   281      38.110  31.640  27.900  1.00  0.00           H  
ATOM   4610  HB2 SER   281      39.460  32.090  26.750  1.00  0.00           H  
ATOM   4611  OG  SER   281      37.560  32.350  25.990  1.00  0.00           O  
ATOM   4612  HG1 SER   281      36.730  32.020  26.430  1.00  0.00           H  
ATOM   4613  C   SER   281      37.220  34.290  28.200  1.00  0.00           C  
ATOM   4614  O   SER   281      36.500  34.990  27.490  1.00  0.00           O  
ATOM   4615  N   GLY   282      36.860  34.020  29.440  1.00  0.00           N  
ATOM   4616  HN  GLY   282      37.480  33.450  30.110  1.00  0.00           H  
ATOM   4617  CA  GLY   282      35.650  34.480  30.110  1.00  0.00           C  
ATOM   4618  HA1 GLY   282      35.440  33.690  30.860  1.00  0.00           H  
ATOM   4619  HA2 GLY   282      34.870  34.560  29.330  1.00  0.00           H  
ATOM   4620  C   GLY   282      35.790  35.790  30.820  1.00  0.00           C  
ATOM   4621  O   GLY   282      34.930  36.200  31.560  1.00  0.00           O  
ATOM   4622  N   ASP   283      36.900  36.490  30.550  1.00  0.00           N  
ATOM   4623  HN  ASP   283      37.550  36.000  30.040  1.00  0.00           H  
ATOM   4624  CA  ASP   283      37.090  37.910  30.790  1.00  0.00           C  
ATOM   4625  HA  ASP   283      38.050  37.910  31.050  1.00  0.00           H  
ATOM   4626  CB  ASP   283      36.680  38.620  29.460  1.00  0.00           C  
ATOM   4627  HB1 ASP   283      35.670  38.440  29.140  1.00  0.00           H  
ATOM   4628  HB2 ASP   283      37.330  38.120  28.760  1.00  0.00           H  
ATOM   4629  CG  ASP   283      37.100  40.100  29.360  1.00  0.00           C  
ATOM   4630  OD1 ASP   283      36.490  40.750  28.520  1.00  0.00           O  
ATOM   4631  OD2 ASP   283      38.000  40.530  30.050  1.00  0.00           O  
ATOM   4632  C   ASP   283      36.530  38.510  32.090  1.00  0.00           C  
ATOM   4633  O   ASP   283      37.020  38.160  33.180  1.00  0.00           O  
ATOM   4634  N   TRP   284      35.550  39.340  32.040  1.00  0.00           N  
ATOM   4635  HN  TRP   284      35.230  39.560  31.130  1.00  0.00           H  
ATOM   4636  CA  TRP   284      34.930  40.020  33.190  1.00  0.00           C  
ATOM   4637  HA  TRP   284      35.740  40.490  33.730  1.00  0.00           H  
ATOM   4638  CB  TRP   284      34.040  41.250  32.700  1.00  0.00           C  
ATOM   4639  HB1 TRP   284      33.530  41.720  33.570  1.00  0.00           H  
ATOM   4640  HB2 TRP   284      33.230  41.000  31.990  1.00  0.00           H  
ATOM   4641  CG  TRP   284      34.880  42.320  32.040  1.00  0.00           C  
ATOM   4642  CD1 TRP   284      34.880  42.750  30.720  1.00  0.00           C  
ATOM   4643  HD1 TRP   284      34.430  42.300  29.950  1.00  0.00           H  
ATOM   4644  NE1 TRP   284      35.700  43.890  30.640  1.00  0.00           N  
ATOM   4645  HE1 TRP   284      35.940  44.510  29.790  1.00  0.00           H  
ATOM   4646  CE2 TRP   284      36.200  44.150  31.940  1.00  0.00           C  
ATOM   4647  CD2 TRP   284      35.780  43.170  32.760  1.00  0.00           C  
ATOM   4648  CE3 TRP   284      36.190  43.250  34.090  1.00  0.00           C  
ATOM   4649  HE3 TRP   284      35.880  42.530  34.870  1.00  0.00           H  
ATOM   4650  CZ3 TRP   284      37.130  44.230  34.500  1.00  0.00           C  
ATOM   4651  HZ3 TRP   284      37.590  44.240  35.470  1.00  0.00           H  
ATOM   4652  CZ2 TRP   284      36.960  45.240  32.280  1.00  0.00           C  
ATOM   4653  HZ2 TRP   284      37.410  45.970  31.570  1.00  0.00           H  
ATOM   4654  CH2 TRP   284      37.500  45.220  33.580  1.00  0.00           C  
ATOM   4655  HH2 TRP   284      38.200  45.860  33.820  1.00  0.00           H  
ATOM   4656  C   TRP   284      34.380  39.100  34.260  1.00  0.00           C  
ATOM   4657  O   TRP   284      34.800  39.250  35.460  1.00  0.00           O  
ATOM   4658  N   ASN   285      33.440  38.140  34.050  1.00  0.00           N  
ATOM   4659  HN  ASN   285      32.900  38.220  33.120  1.00  0.00           H  
ATOM   4660  CA  ASN   285      32.990  37.100  34.930  1.00  0.00           C  
ATOM   4661  HA  ASN   285      32.520  37.650  35.740  1.00  0.00           H  
ATOM   4662  CB  ASN   285      32.120  35.950  34.200  1.00  0.00           C  
ATOM   4663  HB1 ASN   285      31.820  35.240  34.960  1.00  0.00           H  
ATOM   4664  HB2 ASN   285      32.550  35.530  33.310  1.00  0.00           H  
ATOM   4665  CG  ASN   285      30.810  36.480  33.600  1.00  0.00           C  
ATOM   4666  OD1 ASN   285      30.320  37.620  33.610  1.00  0.00           O  
ATOM   4667  ND2 ASN   285      29.950  35.510  33.170  1.00  0.00           N  
ATOM   4668 HD21 ASN   285      29.160  35.810  32.650  1.00  0.00           H  
ATOM   4669 HD22 ASN   285      30.400  34.530  33.100  1.00  0.00           H  
ATOM   4670  C   ASN   285      34.180  36.320  35.560  1.00  0.00           C  
ATOM   4671  O   ASN   285      34.310  36.170  36.750  1.00  0.00           O  
ATOM   4672  N   THR   286      35.120  35.800  34.740  1.00  0.00           N  
ATOM   4673  HN  THR   286      34.930  36.120  33.700  1.00  0.00           H  
ATOM   4674  CA  THR   286      36.310  34.970  35.120  1.00  0.00           C  
ATOM   4675  HA  THR   286      35.900  34.160  35.760  1.00  0.00           H  
ATOM   4676  CB  THR   286      37.130  34.480  33.910  1.00  0.00           C  
ATOM   4677  HB  THR   286      37.350  35.230  33.280  1.00  0.00           H  
ATOM   4678  OG1 THR   286      36.340  33.490  33.250  1.00  0.00           O  
ATOM   4679  HG1 THR   286      36.950  32.820  32.840  1.00  0.00           H  
ATOM   4680  CG2 THR   286      38.480  33.760  34.310  1.00  0.00           C  
ATOM   4681 HG21 THR   286      39.130  34.390  34.710  1.00  0.00           H  
ATOM   4682 HG22 THR   286      38.840  33.250  33.430  1.00  0.00           H  
ATOM   4683 HG23 THR   286      38.250  32.970  35.050  1.00  0.00           H  
ATOM   4684  C   THR   286      37.250  35.750  35.980  1.00  0.00           C  
ATOM   4685  O   THR   286      37.660  35.220  37.060  1.00  0.00           O  
ATOM   4686  N   THR   287      37.580  37.040  35.680  1.00  0.00           N  
ATOM   4687  HN  THR   287      37.340  37.330  34.800  1.00  0.00           H  
ATOM   4688  CA  THR   287      38.260  37.960  36.580  1.00  0.00           C  
ATOM   4689  HA  THR   287      39.230  37.460  36.740  1.00  0.00           H  
ATOM   4690  CB  THR   287      38.550  39.360  35.980  1.00  0.00           C  
ATOM   4691  HB  THR   287      37.590  39.910  35.880  1.00  0.00           H  
ATOM   4692  OG1 THR   287      39.050  39.210  34.670  1.00  0.00           O  
ATOM   4693  HG1 THR   287      38.170  38.710  34.220  1.00  0.00           H  
ATOM   4694  CG2 THR   287      39.460  40.250  36.850  1.00  0.00           C  
ATOM   4695 HG21 THR   287      40.160  39.650  37.230  1.00  0.00           H  
ATOM   4696 HG22 THR   287      38.950  40.750  37.660  1.00  0.00           H  
ATOM   4697 HG23 THR   287      39.850  41.040  36.180  1.00  0.00           H  
ATOM   4698  C   THR   287      37.670  38.150  37.870  1.00  0.00           C  
ATOM   4699  O   THR   287      38.280  38.020  38.950  1.00  0.00           O  
ATOM   4700  N   ILE   288      36.370  38.470  37.860  1.00  0.00           N  
ATOM   4701  HN  ILE   288      35.930  38.630  37.020  1.00  0.00           H  
ATOM   4702  CA  ILE   288      35.560  38.550  39.120  1.00  0.00           C  
ATOM   4703  HA  ILE   288      36.100  39.320  39.720  1.00  0.00           H  
ATOM   4704  CB  ILE   288      34.180  39.200  38.900  1.00  0.00           C  
ATOM   4705  HB  ILE   288      33.710  38.540  38.140  1.00  0.00           H  
ATOM   4706  CG2 ILE   288      33.290  39.170  40.190  1.00  0.00           C  
ATOM   4707 HG21 ILE   288      32.360  39.710  40.060  1.00  0.00           H  
ATOM   4708 HG22 ILE   288      33.870  39.670  40.980  1.00  0.00           H  
ATOM   4709 HG23 ILE   288      33.130  38.160  40.620  1.00  0.00           H  
ATOM   4710  CG1 ILE   288      34.350  40.690  38.440  1.00  0.00           C  
ATOM   4711 HG11 ILE   288      34.920  40.630  37.490  1.00  0.00           H  
ATOM   4712 HG12 ILE   288      34.860  41.320  39.030  1.00  0.00           H  
ATOM   4713  CD  ILE   288      32.960  41.360  38.070  1.00  0.00           C  
ATOM   4714  HD1 ILE   288      33.160  42.190  37.350  1.00  0.00           H  
ATOM   4715  HD2 ILE   288      32.380  41.620  38.980  1.00  0.00           H  
ATOM   4716  HD3 ILE   288      32.320  40.640  37.520  1.00  0.00           H  
ATOM   4717  C   ILE   288      35.590  37.260  39.950  1.00  0.00           C  
ATOM   4718  O   ILE   288      35.780  37.300  41.160  1.00  0.00           O  
ATOM   4719  N   ALA   289      35.420  36.070  39.310  1.00  0.00           N  
ATOM   4720  HN  ALA   289      35.050  36.040  38.270  1.00  0.00           H  
ATOM   4721  CA  ALA   289      35.530  34.810  40.020  1.00  0.00           C  
ATOM   4722  HA  ALA   289      34.830  34.770  40.870  1.00  0.00           H  
ATOM   4723  CB  ALA   289      35.090  33.540  39.180  1.00  0.00           C  
ATOM   4724  HB1 ALA   289      35.140  32.600  39.770  1.00  0.00           H  
ATOM   4725  HB2 ALA   289      35.600  33.610  38.200  1.00  0.00           H  
ATOM   4726  HB3 ALA   289      34.100  33.570  39.020  1.00  0.00           H  
ATOM   4727  C   ALA   289      36.950  34.570  40.630  1.00  0.00           C  
ATOM   4728  O   ALA   289      37.110  34.100  41.760  1.00  0.00           O  
ATOM   4729  N   CYS   290      38.050  34.960  39.980  1.00  0.00           N  
ATOM   4730  HN  CYS   290      37.940  35.460  39.020  1.00  0.00           H  
ATOM   4731  CA  CYS   290      39.380  34.970  40.580  1.00  0.00           C  
ATOM   4732  HA  CYS   290      39.590  34.000  41.080  1.00  0.00           H  
ATOM   4733  CB  CYS   290      40.350  35.310  39.400  1.00  0.00           C  
ATOM   4734  HB1 CYS   290      41.390  35.380  39.790  1.00  0.00           H  
ATOM   4735  HB2 CYS   290      40.040  36.250  38.910  1.00  0.00           H  
ATOM   4736  SG  CYS   290      40.410  33.960  38.130  1.00  0.00           S  
ATOM   4737  HG1 CYS   290      39.490  33.590  38.240  1.00  0.00           H  
ATOM   4738  C   CYS   290      39.710  36.010  41.640  1.00  0.00           C  
ATOM   4739  O   CYS   290      40.320  35.710  42.660  1.00  0.00           O  
ATOM   4740  N   PHE   291      39.180  37.240  41.470  1.00  0.00           N  
ATOM   4741  HN  PHE   291      38.750  37.450  40.500  1.00  0.00           H  
ATOM   4742  CA  PHE   291      38.970  38.170  42.590  1.00  0.00           C  
ATOM   4743  HA  PHE   291      40.000  38.510  42.850  1.00  0.00           H  
ATOM   4744  CB  PHE   291      38.100  39.380  42.160  1.00  0.00           C  
ATOM   4745  HB1 PHE   291      37.270  39.110  41.470  1.00  0.00           H  
ATOM   4746  HB2 PHE   291      38.970  39.990  41.380  1.00  0.00           H  
ATOM   4747  CG  PHE   291      37.530  40.340  43.190  1.00  0.00           C  
ATOM   4748  CD1 PHE   291      36.200  40.520  43.590  1.00  0.00           C  
ATOM   4749  HD1 PHE   291      35.470  40.000  43.150  1.00  0.00           H  
ATOM   4750  CE1 PHE   291      35.900  41.490  44.600  1.00  0.00           C  
ATOM   4751  HE1 PHE   291      34.820  41.620  44.860  1.00  0.00           H  
ATOM   4752  CZ  PHE   291      36.990  42.270  45.150  1.00  0.00           C  
ATOM   4753  HZ  PHE   291      36.790  42.930  45.980  1.00  0.00           H  
ATOM   4754  CD2 PHE   291      38.560  41.110  43.820  1.00  0.00           C  
ATOM   4755  HD2 PHE   291      39.580  40.910  43.530  1.00  0.00           H  
ATOM   4756  CE2 PHE   291      38.290  42.110  44.760  1.00  0.00           C  
ATOM   4757  HE2 PHE   291      39.110  42.760  45.140  1.00  0.00           H  
ATOM   4758  C   PHE   291      38.330  37.500  43.790  1.00  0.00           C  
ATOM   4759  O   PHE   291      38.940  37.450  44.860  1.00  0.00           O  
ATOM   4760  N   VAL   292      37.040  37.040  43.670  1.00  0.00           N  
ATOM   4761  HN  VAL   292      36.590  37.140  42.700  1.00  0.00           H  
ATOM   4762  CA  VAL   292      36.220  36.530  44.820  1.00  0.00           C  
ATOM   4763  HA  VAL   292      36.110  37.280  45.590  1.00  0.00           H  
ATOM   4764  CB  VAL   292      34.850  36.190  44.290  1.00  0.00           C  
ATOM   4765  HB  VAL   292      35.080  35.720  43.340  1.00  0.00           H  
ATOM   4766  CG1 VAL   292      34.030  35.240  45.270  1.00  0.00           C  
ATOM   4767 HG11 VAL   292      34.400  34.230  45.240  1.00  0.00           H  
ATOM   4768 HG12 VAL   292      33.110  35.180  44.890  1.00  0.00           H  
ATOM   4769 HG13 VAL   292      34.050  35.560  46.310  1.00  0.00           H  
ATOM   4770  CG2 VAL   292      34.020  37.510  44.030  1.00  0.00           C  
ATOM   4771 HG21 VAL   292      34.040  38.260  44.850  1.00  0.00           H  
ATOM   4772 HG22 VAL   292      32.960  37.260  43.780  1.00  0.00           H  
ATOM   4773 HG23 VAL   292      34.480  37.940  43.120  1.00  0.00           H  
ATOM   4774  C   VAL   292      36.870  35.320  45.520  1.00  0.00           C  
ATOM   4775  O   VAL   292      37.120  35.350  46.710  1.00  0.00           O  
ATOM   4776  N   ALA   293      37.390  34.350  44.740  1.00  0.00           N  
ATOM   4777  HN  ALA   293      37.190  34.270  43.650  1.00  0.00           H  
ATOM   4778  CA  ALA   293      38.180  33.280  45.130  1.00  0.00           C  
ATOM   4779  HA  ALA   293      37.500  32.780  45.860  1.00  0.00           H  
ATOM   4780  CB  ALA   293      38.280  32.250  44.000  1.00  0.00           C  
ATOM   4781  HB1 ALA   293      38.900  32.650  43.170  1.00  0.00           H  
ATOM   4782  HB2 ALA   293      37.300  31.900  43.600  1.00  0.00           H  
ATOM   4783  HB3 ALA   293      38.820  31.460  44.250  1.00  0.00           H  
ATOM   4784  C   ALA   293      39.450  33.620  45.880  1.00  0.00           C  
ATOM   4785  O   ALA   293      39.730  32.980  46.910  1.00  0.00           O  
ATOM   4786  N   ILE   294      40.320  34.610  45.490  1.00  0.00           N  
ATOM   4787  HN  ILE   294      40.160  35.210  44.610  1.00  0.00           H  
ATOM   4788  CA  ILE   294      41.440  35.090  46.290  1.00  0.00           C  
ATOM   4789  HA  ILE   294      41.900  34.140  46.620  1.00  0.00           H  
ATOM   4790  CB  ILE   294      42.420  35.890  45.450  1.00  0.00           C  
ATOM   4791  HB  ILE   294      41.780  36.640  44.920  1.00  0.00           H  
ATOM   4792  CG2 ILE   294      43.370  36.630  46.340  1.00  0.00           C  
ATOM   4793 HG21 ILE   294      43.930  37.240  45.660  1.00  0.00           H  
ATOM   4794 HG22 ILE   294      44.070  35.950  46.860  1.00  0.00           H  
ATOM   4795 HG23 ILE   294      42.890  37.270  47.110  1.00  0.00           H  
ATOM   4796  CG1 ILE   294      43.130  35.120  44.370  1.00  0.00           C  
ATOM   4797 HG11 ILE   294      42.470  34.350  43.900  1.00  0.00           H  
ATOM   4798 HG12 ILE   294      43.820  34.590  44.860  1.00  0.00           H  
ATOM   4799  CD  ILE   294      43.690  36.000  43.270  1.00  0.00           C  
ATOM   4800  HD1 ILE   294      42.920  36.250  42.520  1.00  0.00           H  
ATOM   4801  HD2 ILE   294      44.340  35.370  42.620  1.00  0.00           H  
ATOM   4802  HD3 ILE   294      44.380  36.830  43.540  1.00  0.00           H  
ATOM   4803  C   ILE   294      41.030  35.830  47.580  1.00  0.00           C  
ATOM   4804  O   ILE   294      41.600  35.700  48.680  1.00  0.00           O  
ATOM   4805  N   LEU   295      39.870  36.580  47.590  1.00  0.00           N  
ATOM   4806  HN  LEU   295      39.310  36.740  46.640  1.00  0.00           H  
ATOM   4807  CA  LEU   295      39.330  37.080  48.820  1.00  0.00           C  
ATOM   4808  HA  LEU   295      40.150  37.710  49.230  1.00  0.00           H  
ATOM   4809  CB  LEU   295      38.280  38.060  48.560  1.00  0.00           C  
ATOM   4810  HB1 LEU   295      37.430  38.040  49.270  1.00  0.00           H  
ATOM   4811  HB2 LEU   295      37.910  37.910  47.530  1.00  0.00           H  
ATOM   4812  CG  LEU   295      38.700  39.570  48.670  1.00  0.00           C  
ATOM   4813  HG  LEU   295      39.150  39.710  49.550  1.00  0.00           H  
ATOM   4814  CD1 LEU   295      39.830  40.050  47.680  1.00  0.00           C  
ATOM   4815 HD11 LEU   295      40.300  40.940  48.070  1.00  0.00           H  
ATOM   4816 HD12 LEU   295      39.420  40.170  46.660  1.00  0.00           H  
ATOM   4817 HD13 LEU   295      40.600  39.250  47.710  1.00  0.00           H  
ATOM   4818  CD2 LEU   295      37.370  40.370  48.430  1.00  0.00           C  
ATOM   4819 HD21 LEU   295      37.650  41.440  48.350  1.00  0.00           H  
ATOM   4820 HD22 LEU   295      36.630  40.300  49.260  1.00  0.00           H  
ATOM   4821 HD23 LEU   295      36.960  39.910  47.510  1.00  0.00           H  
ATOM   4822  C   LEU   295      38.950  36.010  49.830  1.00  0.00           C  
ATOM   4823  O   LEU   295      39.070  36.110  51.060  1.00  0.00           O  
ATOM   4824  N   ILE   296      38.290  34.970  49.250  1.00  0.00           N  
ATOM   4825  HN  ILE   296      38.150  35.100  48.150  1.00  0.00           H  
ATOM   4826  CA  ILE   296      37.790  33.810  49.960  1.00  0.00           C  
ATOM   4827  HA  ILE   296      37.250  34.220  50.840  1.00  0.00           H  
ATOM   4828  CB  ILE   296      36.650  33.090  49.140  1.00  0.00           C  
ATOM   4829  HB  ILE   296      36.960  33.020  48.080  1.00  0.00           H  
ATOM   4830  CG2 ILE   296      36.520  31.670  49.590  1.00  0.00           C  
ATOM   4831 HG21 ILE   296      37.450  31.150  49.410  1.00  0.00           H  
ATOM   4832 HG22 ILE   296      35.690  31.180  49.030  1.00  0.00           H  
ATOM   4833 HG23 ILE   296      36.240  31.640  50.660  1.00  0.00           H  
ATOM   4834  CG1 ILE   296      35.280  33.840  49.060  1.00  0.00           C  
ATOM   4835 HG11 ILE   296      34.530  33.060  48.810  1.00  0.00           H  
ATOM   4836 HG12 ILE   296      35.290  34.550  48.370  1.00  0.00           H  
ATOM   4837  CD  ILE   296      34.740  34.370  50.370  1.00  0.00           C  
ATOM   4838  HD1 ILE   296      33.720  34.730  50.100  1.00  0.00           H  
ATOM   4839  HD2 ILE   296      35.300  35.280  50.690  1.00  0.00           H  
ATOM   4840  HD3 ILE   296      34.660  33.600  51.160  1.00  0.00           H  
ATOM   4841  C   ILE   296      38.870  32.950  50.570  1.00  0.00           C  
ATOM   4842  O   ILE   296      38.850  32.580  51.710  1.00  0.00           O  
ATOM   4843  N   GLY   297      39.840  32.670  49.750  1.00  0.00           N  
ATOM   4844  HN  GLY   297      39.730  33.140  48.740  1.00  0.00           H  
ATOM   4845  CA  GLY   297      41.130  31.960  50.050  1.00  0.00           C  
ATOM   4846  HA1 GLY   297      41.740  31.820  49.130  1.00  0.00           H  
ATOM   4847  HA2 GLY   297      40.880  30.960  50.460  1.00  0.00           H  
ATOM   4848  C   GLY   297      41.910  32.600  51.120  1.00  0.00           C  
ATOM   4849  O   GLY   297      42.430  32.010  52.040  1.00  0.00           O  
ATOM   4850  N   LEU   298      42.090  33.920  51.050  1.00  0.00           N  
ATOM   4851  HN  LEU   298      41.750  34.540  50.190  1.00  0.00           H  
ATOM   4852  CA  LEU   298      42.710  34.720  52.040  1.00  0.00           C  
ATOM   4853  HA  LEU   298      43.640  34.380  52.160  1.00  0.00           H  
ATOM   4854  CB  LEU   298      42.810  36.180  51.540  1.00  0.00           C  
ATOM   4855  HB1 LEU   298      41.850  36.580  51.260  1.00  0.00           H  
ATOM   4856  HB2 LEU   298      43.490  36.070  50.700  1.00  0.00           H  
ATOM   4857  CG  LEU   298      43.470  37.190  52.570  1.00  0.00           C  
ATOM   4858  HG  LEU   298      43.060  37.080  53.470  1.00  0.00           H  
ATOM   4859  CD1 LEU   298      44.930  36.740  52.870  1.00  0.00           C  
ATOM   4860 HD11 LEU   298      45.420  36.390  51.980  1.00  0.00           H  
ATOM   4861 HD12 LEU   298      44.940  35.880  53.570  1.00  0.00           H  
ATOM   4862 HD13 LEU   298      45.460  37.550  53.410  1.00  0.00           H  
ATOM   4863  CD2 LEU   298      43.370  38.690  52.220  1.00  0.00           C  
ATOM   4864 HD21 LEU   298      43.860  39.250  53.040  1.00  0.00           H  
ATOM   4865 HD22 LEU   298      42.360  39.070  51.920  1.00  0.00           H  
ATOM   4866 HD23 LEU   298      44.050  38.770  51.340  1.00  0.00           H  
ATOM   4867  C   LEU   298      41.990  34.690  53.470  1.00  0.00           C  
ATOM   4868  O   LEU   298      42.560  34.470  54.540  1.00  0.00           O  
ATOM   4869  N   CYS   299      40.640  34.890  53.360  1.00  0.00           N  
ATOM   4870  HN  CYS   299      40.240  35.190  52.370  1.00  0.00           H  
ATOM   4871  CA  CYS   299      39.730  34.810  54.490  1.00  0.00           C  
ATOM   4872  HA  CYS   299      40.000  35.630  55.200  1.00  0.00           H  
ATOM   4873  CB  CYS   299      38.270  35.130  54.030  1.00  0.00           C  
ATOM   4874  HB1 CYS   299      38.060  34.300  53.310  1.00  0.00           H  
ATOM   4875  HB2 CYS   299      38.320  36.040  53.400  1.00  0.00           H  
ATOM   4876  SG  CYS   299      37.080  35.320  55.380  1.00  0.00           S  
ATOM   4877  HG1 CYS   299      36.880  34.350  55.310  1.00  0.00           H  
ATOM   4878  C   CYS   299      39.860  33.500  55.230  1.00  0.00           C  
ATOM   4879  O   CYS   299      40.060  33.520  56.510  1.00  0.00           O  
ATOM   4880  N   LEU   300      39.790  32.340  54.580  1.00  0.00           N  
ATOM   4881  HN  LEU   300      39.570  32.210  53.540  1.00  0.00           H  
ATOM   4882  CA  LEU   300      39.960  31.100  55.250  1.00  0.00           C  
ATOM   4883  HA  LEU   300      39.250  30.990  56.100  1.00  0.00           H  
ATOM   4884  CB  LEU   300      39.570  30.040  54.150  1.00  0.00           C  
ATOM   4885  HB1 LEU   300      40.260  30.390  53.340  1.00  0.00           H  
ATOM   4886  HB2 LEU   300      38.320  30.210  53.770  1.00  0.00           H  
ATOM   4887  CG  LEU   300      39.890  28.550  54.380  1.00  0.00           C  
ATOM   4888  HG  LEU   300      40.870  28.400  54.520  1.00  0.00           H  
ATOM   4889  CD1 LEU   300      39.140  27.990  55.590  1.00  0.00           C  
ATOM   4890 HD11 LEU   300      39.510  26.980  55.730  1.00  0.00           H  
ATOM   4891 HD12 LEU   300      38.040  28.070  55.470  1.00  0.00           H  
ATOM   4892 HD13 LEU   300      39.450  28.600  56.470  1.00  0.00           H  
ATOM   4893  CD2 LEU   300      39.430  27.790  53.110  1.00  0.00           C  
ATOM   4894 HD21 LEU   300      39.680  26.720  53.230  1.00  0.00           H  
ATOM   4895 HD22 LEU   300      39.860  28.180  52.160  1.00  0.00           H  
ATOM   4896 HD23 LEU   300      38.320  27.760  53.070  1.00  0.00           H  
ATOM   4897  C   LEU   300      41.390  30.850  55.640  1.00  0.00           C  
ATOM   4898  O   LEU   300      41.610  30.150  56.620  1.00  0.00           O  
ATOM   4899  N   THR   301      42.440  31.430  55.010  1.00  0.00           N  
ATOM   4900  HN  THR   301      42.350  32.010  54.060  1.00  0.00           H  
ATOM   4901  CA  THR   301      43.800  31.340  55.460  1.00  0.00           C  
ATOM   4902  HA  THR   301      44.140  30.290  55.580  1.00  0.00           H  
ATOM   4903  CB  THR   301      44.720  32.010  54.440  1.00  0.00           C  
ATOM   4904  HB  THR   301      44.270  32.970  54.120  1.00  0.00           H  
ATOM   4905  OG1 THR   301      44.850  31.180  53.320  1.00  0.00           O  
ATOM   4906  HG1 THR   301      43.880  31.300  52.780  1.00  0.00           H  
ATOM   4907  CG2 THR   301      46.210  32.260  54.930  1.00  0.00           C  
ATOM   4908 HG21 THR   301      46.270  32.630  55.860  1.00  0.00           H  
ATOM   4909 HG22 THR   301      46.740  32.950  54.300  1.00  0.00           H  
ATOM   4910 HG23 THR   301      46.890  31.380  55.070  1.00  0.00           H  
ATOM   4911  C   THR   301      43.930  31.980  56.850  1.00  0.00           C  
ATOM   4912  O   THR   301      44.450  31.410  57.770  1.00  0.00           O  
ATOM   4913  N   LEU   302      43.270  33.180  57.010  1.00  0.00           N  
ATOM   4914  HN  LEU   302      42.910  33.690  56.280  1.00  0.00           H  
ATOM   4915  CA  LEU   302      43.020  33.770  58.300  1.00  0.00           C  
ATOM   4916  HA  LEU   302      44.020  33.920  58.770  1.00  0.00           H  
ATOM   4917  CB  LEU   302      42.330  35.090  58.160  1.00  0.00           C  
ATOM   4918  HB1 LEU   302      41.260  34.800  58.090  1.00  0.00           H  
ATOM   4919  HB2 LEU   302      42.690  35.570  57.230  1.00  0.00           H  
ATOM   4920  CG  LEU   302      42.340  35.940  59.450  1.00  0.00           C  
ATOM   4921  HG  LEU   302      43.170  35.710  59.950  1.00  0.00           H  
ATOM   4922  CD1 LEU   302      42.570  37.440  59.200  1.00  0.00           C  
ATOM   4923 HD11 LEU   302      43.390  37.660  58.530  1.00  0.00           H  
ATOM   4924 HD12 LEU   302      42.740  37.980  60.150  1.00  0.00           H  
ATOM   4925 HD13 LEU   302      41.660  37.920  58.770  1.00  0.00           H  
ATOM   4926  CD2 LEU   302      41.050  35.800  60.260  1.00  0.00           C  
ATOM   4927 HD21 LEU   302      40.640  34.770  60.400  1.00  0.00           H  
ATOM   4928 HD22 LEU   302      40.200  36.260  59.710  1.00  0.00           H  
ATOM   4929 HD23 LEU   302      41.130  36.360  61.210  1.00  0.00           H  
ATOM   4930  C   LEU   302      42.330  32.890  59.240  1.00  0.00           C  
ATOM   4931  O   LEU   302      42.830  32.740  60.320  1.00  0.00           O  
ATOM   4932  N   LEU   303      41.180  32.290  58.860  1.00  0.00           N  
ATOM   4933  HN  LEU   303      40.700  32.600  57.910  1.00  0.00           H  
ATOM   4934  CA  LEU   303      40.520  31.270  59.730  1.00  0.00           C  
ATOM   4935  HA  LEU   303      40.150  31.790  60.640  1.00  0.00           H  
ATOM   4936  CB  LEU   303      39.280  30.690  58.980  1.00  0.00           C
[truncated: 6,605,227 more chars]
