# Supplementary material for: Selective Protonation of Catalytic Dyad for γ-Secretase-Mediated Hydrolysis Revealed by Multiscale Simulations
Source: J Phys Chem B. 2024 Nov 7;128(46):11345–58. doi: 10.1021/acs.jpcb.4c04085 (PMC11586911; doi:10.1021/acs.jpcb.4c04085)
Supplement: Supplementary file 2 — jp4c04085_si_002.zip [file jp4c04085_si_002.zip › Figure S11 D257-protonated/GD.pdb]

CRYST1   93.017   93.017   90.482  90.00  90.00  90.00               1
ATOM      1  CAY SER     1      21.530  68.120  19.530  1.00  0.00           C  
ATOM      2  HY1 SER     1      22.640  68.130  19.550  1.00  0.00           H  
ATOM      3  HY2 SER     1      21.130  68.520  18.580  1.00  0.00           H  
ATOM      4  HY3 SER     1      21.230  67.050  19.490  1.00  0.00           H  
ATOM      5  CY  SER     1      20.920  68.660  20.710  1.00  0.00           C  
ATOM      6  OY  SER     1      20.610  69.820  20.740  1.00  0.00           O  
ATOM      7  N   SER     1      20.710  67.830  21.740  1.00  0.00           N  
ATOM      8  HN  SER     1      21.050  66.900  21.670  1.00  0.00           H  
ATOM      9  CA  SER     1      20.060  68.240  22.950  1.00  0.00           C  
ATOM     10  HA  SER     1      20.340  69.250  23.210  1.00  0.00           H  
ATOM     11  CB  SER     1      18.600  68.160  22.600  1.00  0.00           C  
ATOM     12  HB1 SER     1      18.320  67.240  22.030  1.00  0.00           H  
ATOM     13  HB2 SER     1      18.340  68.940  21.860  1.00  0.00           H  
ATOM     14  OG  SER     1      17.900  68.260  23.820  1.00  0.00           O  
ATOM     15  HG1 SER     1      18.180  69.020  24.320  1.00  0.00           H  
ATOM     16  C   SER     1      20.500  67.480  24.100  1.00  0.00           C  
ATOM     17  O   SER     1      20.890  66.310  24.050  1.00  0.00           O  
ATOM     18  N   LYS     2      20.530  68.110  25.310  1.00  0.00           N  
ATOM     19  HN  LYS     2      20.160  69.030  25.300  1.00  0.00           H  
ATOM     20  CA  LYS     2      21.300  67.510  26.430  1.00  0.00           C  
ATOM     21  HA  LYS     2      21.590  66.510  26.130  1.00  0.00           H  
ATOM     22  CB  LYS     2      22.660  68.300  26.690  1.00  0.00           C  
ATOM     23  HB1 LYS     2      22.460  69.390  26.670  1.00  0.00           H  
ATOM     24  HB2 LYS     2      23.200  68.100  25.740  1.00  0.00           H  
ATOM     25  CG  LYS     2      23.550  68.000  27.920  1.00  0.00           C  
ATOM     26  HG1 LYS     2      23.000  68.200  28.870  1.00  0.00           H  
ATOM     27  HG2 LYS     2      24.350  68.770  27.910  1.00  0.00           H  
ATOM     28  CD  LYS     2      24.270  66.650  27.990  1.00  0.00           C  
ATOM     29  HD1 LYS     2      23.500  65.850  28.040  1.00  0.00           H  
ATOM     30  HD2 LYS     2      24.720  66.610  29.010  1.00  0.00           H  
ATOM     31  CE  LYS     2      25.400  66.620  27.050  1.00  0.00           C  
ATOM     32  HE1 LYS     2      26.300  67.180  27.400  1.00  0.00           H  
ATOM     33  HE2 LYS     2      25.140  66.800  25.990  1.00  0.00           H  
ATOM     34  NZ  LYS     2      25.950  65.290  26.960  1.00  0.00           N  
ATOM     35  HZ1 LYS     2      26.450  65.010  27.830  1.00  0.00           H  
ATOM     36  HZ2 LYS     2      26.560  65.180  26.120  1.00  0.00           H  
ATOM     37  HZ3 LYS     2      25.200  64.580  26.820  1.00  0.00           H  
ATOM     38  C   LYS     2      20.470  67.340  27.730  1.00  0.00           C  
ATOM     39  O   LYS     2      20.930  66.720  28.720  1.00  0.00           O  
ATOM     40  N   GLU     3      19.320  68.020  27.770  1.00  0.00           N  
ATOM     41  HN  GLU     3      19.040  68.540  26.970  1.00  0.00           H  
ATOM     42  CA  GLU     3      18.370  68.080  28.840  1.00  0.00           C  
ATOM     43  HA  GLU     3      18.910  68.650  29.570  1.00  0.00           H  
ATOM     44  CB  GLU     3      17.070  68.740  28.400  1.00  0.00           C  
ATOM     45  HB1 GLU     3      16.400  68.940  29.260  1.00  0.00           H  
ATOM     46  HB2 GLU     3      16.600  68.130  27.600  1.00  0.00           H  
ATOM     47  CG  GLU     3      17.290  70.140  27.810  1.00  0.00           C  
ATOM     48  HG1 GLU     3      18.170  70.590  28.300  1.00  0.00           H  
ATOM     49  HG2 GLU     3      16.390  70.740  28.080  1.00  0.00           H  
ATOM     50  CD  GLU     3      17.460  70.240  26.250  1.00  0.00           C  
ATOM     51  OE1 GLU     3      16.520  70.710  25.600  1.00  0.00           O  
ATOM     52  OE2 GLU     3      18.600  69.930  25.770  1.00  0.00           O  
ATOM     53  C   GLU     3      18.020  66.750  29.420  1.00  0.00           C  
ATOM     54  O   GLU     3      18.070  66.500  30.630  1.00  0.00           O  
ATOM     55  N   LEU     4      17.690  65.730  28.570  1.00  0.00           N  
ATOM     56  HN  LEU     4      17.760  65.870  27.580  1.00  0.00           H  
ATOM     57  CA  LEU     4      17.210  64.440  28.990  1.00  0.00           C  
ATOM     58  HA  LEU     4      16.560  64.670  29.830  1.00  0.00           H  
ATOM     59  CB  LEU     4      16.580  63.660  27.840  1.00  0.00           C  
ATOM     60  HB1 LEU     4      17.290  63.520  27.000  1.00  0.00           H  
ATOM     61  HB2 LEU     4      15.740  64.290  27.470  1.00  0.00           H  
ATOM     62  CG  LEU     4      16.130  62.240  28.260  1.00  0.00           C  
ATOM     63  HG  LEU     4      16.930  61.660  28.760  1.00  0.00           H  
ATOM     64  CD1 LEU     4      14.920  62.150  29.140  1.00  0.00           C  
ATOM     65 HD11 LEU     4      14.710  61.080  29.350  1.00  0.00           H  
ATOM     66 HD12 LEU     4      14.030  62.680  28.740  1.00  0.00           H  
ATOM     67 HD13 LEU     4      15.150  62.750  30.050  1.00  0.00           H  
ATOM     68  CD2 LEU     4      15.940  61.380  26.940  1.00  0.00           C  
ATOM     69 HD21 LEU     4      15.100  61.780  26.320  1.00  0.00           H  
ATOM     70 HD22 LEU     4      15.650  60.350  27.230  1.00  0.00           H  
ATOM     71 HD23 LEU     4      16.860  61.320  26.310  1.00  0.00           H  
ATOM     72  C   LEU     4      18.300  63.560  29.660  1.00  0.00           C  
ATOM     73  O   LEU     4      17.950  62.900  30.700  1.00  0.00           O  
ATOM     74  N   GLU     5      19.580  63.640  29.210  1.00  0.00           N  
ATOM     75  HN  GLU     5      19.740  64.150  28.380  1.00  0.00           H  
ATOM     76  CA  GLU     5      20.780  63.110  29.930  1.00  0.00           C  
ATOM     77  HA  GLU     5      20.730  62.040  30.030  1.00  0.00           H  
ATOM     78  CB  GLU     5      22.000  63.310  29.000  1.00  0.00           C  
ATOM     79  HB1 GLU     5      22.930  62.970  29.490  1.00  0.00           H  
ATOM     80  HB2 GLU     5      22.060  64.330  28.570  1.00  0.00           H  
ATOM     81  CG  GLU     5      22.150  62.460  27.670  1.00  0.00           C  
ATOM     82  HG1 GLU     5      21.100  62.310  27.350  1.00  0.00           H  
ATOM     83  HG2 GLU     5      22.680  61.500  27.860  1.00  0.00           H  
ATOM     84  CD  GLU     5      22.980  63.080  26.630  1.00  0.00           C  
ATOM     85  OE1 GLU     5      22.450  63.370  25.570  1.00  0.00           O  
ATOM     86  OE2 GLU     5      24.190  63.450  26.800  1.00  0.00           O  
ATOM     87  C   GLU     5      21.000  63.790  31.310  1.00  0.00           C  
ATOM     88  O   GLU     5      21.470  63.130  32.230  1.00  0.00           O  
ATOM     89  N   LEU     6      20.790  65.110  31.440  1.00  0.00           N  
ATOM     90  HN  LEU     6      20.650  65.650  30.610  1.00  0.00           H  
ATOM     91  CA  LEU     6      20.740  65.810  32.740  1.00  0.00           C  
ATOM     92  HA  LEU     6      21.660  65.600  33.280  1.00  0.00           H  
ATOM     93  CB  LEU     6      20.880  67.410  32.620  1.00  0.00           C  
ATOM     94  HB1 LEU     6      20.760  67.930  33.600  1.00  0.00           H  
ATOM     95  HB2 LEU     6      20.150  67.840  31.910  1.00  0.00           H  
ATOM     96  CG  LEU     6      22.250  67.760  32.000  1.00  0.00           C  
ATOM     97  HG  LEU     6      22.500  67.280  31.030  1.00  0.00           H  
ATOM     98  CD1 LEU     6      22.300  69.230  31.670  1.00  0.00           C  
ATOM     99 HD11 LEU     6      22.150  69.840  32.590  1.00  0.00           H  
ATOM    100 HD12 LEU     6      21.460  69.590  31.050  1.00  0.00           H  
ATOM    101 HD13 LEU     6      23.250  69.500  31.160  1.00  0.00           H  
ATOM    102  CD2 LEU     6      23.430  67.400  32.940  1.00  0.00           C  
ATOM    103 HD21 LEU     6      23.290  67.750  33.980  1.00  0.00           H  
ATOM    104 HD22 LEU     6      24.430  67.720  32.570  1.00  0.00           H  
ATOM    105 HD23 LEU     6      23.450  66.300  33.050  1.00  0.00           H  
ATOM    106  C   LEU     6      19.570  65.350  33.560  1.00  0.00           C  
ATOM    107  O   LEU     6      19.690  65.080  34.770  1.00  0.00           O  
ATOM    108  N   ILE     7      18.370  65.070  32.960  1.00  0.00           N  
ATOM    109  HN  ILE     7      18.160  65.220  32.000  1.00  0.00           H  
ATOM    110  CA  ILE     7      17.280  64.420  33.720  1.00  0.00           C  
ATOM    111  HA  ILE     7      17.100  65.080  34.560  1.00  0.00           H  
ATOM    112  CB  ILE     7      15.980  64.380  32.940  1.00  0.00           C  
ATOM    113  HB  ILE     7      16.170  63.950  31.940  1.00  0.00           H  
ATOM    114  CG2 ILE     7      14.880  63.500  33.700  1.00  0.00           C  
ATOM    115 HG21 ILE     7      14.000  63.350  33.030  1.00  0.00           H  
ATOM    116 HG22 ILE     7      14.550  64.140  34.550  1.00  0.00           H  
ATOM    117 HG23 ILE     7      15.330  62.520  33.940  1.00  0.00           H  
ATOM    118  CG1 ILE     7      15.480  65.880  32.790  1.00  0.00           C  
ATOM    119 HG11 ILE     7      16.210  66.690  32.580  1.00  0.00           H  
ATOM    120 HG12 ILE     7      15.060  66.170  33.780  1.00  0.00           H  
ATOM    121  CD  ILE     7      14.430  65.940  31.610  1.00  0.00           C  
ATOM    122  HD1 ILE     7      13.590  65.260  31.840  1.00  0.00           H  
ATOM    123  HD2 ILE     7      14.980  65.710  30.680  1.00  0.00           H  
ATOM    124  HD3 ILE     7      14.120  67.010  31.570  1.00  0.00           H  
ATOM    125  C   ILE     7      17.650  63.020  34.260  1.00  0.00           C  
ATOM    126  O   ILE     7      17.550  62.790  35.440  1.00  0.00           O  
ATOM    127  N   THR     8      18.280  62.170  33.350  1.00  0.00           N  
ATOM    128  HN  THR     8      18.270  62.450  32.390  1.00  0.00           H  
ATOM    129  CA  THR     8      18.730  60.850  33.690  1.00  0.00           C  
ATOM    130  HA  THR     8      17.860  60.370  34.110  1.00  0.00           H  
ATOM    131  CB  THR     8      19.230  60.050  32.410  1.00  0.00           C  
ATOM    132  HB  THR     8      20.220  60.360  32.010  1.00  0.00           H  
ATOM    133  OG1 THR     8      18.370  60.300  31.300  1.00  0.00           O  
ATOM    134  HG1 THR     8      18.360  61.180  30.930  1.00  0.00           H  
ATOM    135  CG2 THR     8      19.310  58.540  32.760  1.00  0.00           C  
ATOM    136 HG21 THR     8      20.070  58.360  33.560  1.00  0.00           H  
ATOM    137 HG22 THR     8      19.500  57.930  31.850  1.00  0.00           H  
ATOM    138 HG23 THR     8      18.350  58.240  33.240  1.00  0.00           H  
ATOM    139  C   THR     8      19.800  60.780  34.750  1.00  0.00           C  
ATOM    140  O   THR     8      19.730  60.090  35.780  1.00  0.00           O  
ATOM    141  N   LEU     9      20.790  61.680  34.560  1.00  0.00           N  
ATOM    142  HN  LEU     9      20.860  62.280  33.770  1.00  0.00           H  
ATOM    143  CA  LEU     9      21.780  61.870  35.610  1.00  0.00           C  
ATOM    144  HA  LEU     9      22.190  60.900  35.860  1.00  0.00           H  
ATOM    145  CB  LEU     9      22.960  62.840  35.090  1.00  0.00           C  
ATOM    146  HB1 LEU     9      22.420  63.620  34.530  1.00  0.00           H  
ATOM    147  HB2 LEU     9      23.370  62.230  34.250  1.00  0.00           H  
ATOM    148  CG  LEU     9      24.020  63.370  36.100  1.00  0.00           C  
ATOM    149  HG  LEU     9      23.620  64.210  36.720  1.00  0.00           H  
ATOM    150  CD1 LEU     9      24.650  62.250  37.030  1.00  0.00           C  
ATOM    151 HD11 LEU     9      24.990  61.380  36.430  1.00  0.00           H  
ATOM    152 HD12 LEU     9      23.940  61.860  37.780  1.00  0.00           H  
ATOM    153 HD13 LEU     9      25.490  62.630  37.650  1.00  0.00           H  
ATOM    154  CD2 LEU     9      25.180  64.090  35.340  1.00  0.00           C  
ATOM    155 HD21 LEU     9      24.860  64.640  34.430  1.00  0.00           H  
ATOM    156 HD22 LEU     9      25.960  63.430  34.920  1.00  0.00           H  
ATOM    157 HD23 LEU     9      25.760  64.760  36.020  1.00  0.00           H  
ATOM    158  C   LEU     9      21.230  62.400  36.880  1.00  0.00           C  
ATOM    159  O   LEU     9      21.510  61.880  37.980  1.00  0.00           O  
ATOM    160  N   THR    10      20.220  63.380  36.800  1.00  0.00           N  
ATOM    161  HN  THR    10      20.000  63.940  36.010  1.00  0.00           H  
ATOM    162  CA  THR    10      19.670  63.970  38.070  1.00  0.00           C  
ATOM    163  HA  THR    10      20.500  64.370  38.640  1.00  0.00           H  
ATOM    164  CB  THR    10      18.750  65.140  37.800  1.00  0.00           C  
ATOM    165  HB  THR    10      17.970  64.710  37.140  1.00  0.00           H  
ATOM    166  OG1 THR    10      19.360  66.220  37.110  1.00  0.00           O  
ATOM    167  HG1 THR    10      19.540  65.900  36.220  1.00  0.00           H  
ATOM    168  CG2 THR    10      18.200  65.860  39.030  1.00  0.00           C  
ATOM    169 HG21 THR    10      17.420  66.620  38.790  1.00  0.00           H  
ATOM    170 HG22 THR    10      19.010  66.190  39.710  1.00  0.00           H  
ATOM    171 HG23 THR    10      17.710  65.130  39.710  1.00  0.00           H  
ATOM    172  C   THR    10      18.870  62.920  38.780  1.00  0.00           C  
ATOM    173  O   THR    10      18.850  62.770  39.980  1.00  0.00           O  
ATOM    174  N   VAL    11      18.020  62.130  38.050  1.00  0.00           N  
ATOM    175  HN  VAL    11      17.790  62.280  37.090  1.00  0.00           H  
ATOM    176  CA  VAL    11      17.270  60.950  38.630  1.00  0.00           C  
ATOM    177  HA  VAL    11      16.680  61.330  39.450  1.00  0.00           H  
ATOM    178  CB  VAL    11      16.280  60.330  37.630  1.00  0.00           C  
ATOM    179  HB  VAL    11      16.820  60.240  36.660  1.00  0.00           H  
ATOM    180  CG1 VAL    11      15.710  58.970  38.100  1.00  0.00           C  
ATOM    181 HG11 VAL    11      15.330  59.100  39.140  1.00  0.00           H  
ATOM    182 HG12 VAL    11      16.550  58.270  38.260  1.00  0.00           H  
ATOM    183 HG13 VAL    11      14.970  58.560  37.390  1.00  0.00           H  
ATOM    184  CG2 VAL    11      15.210  61.340  37.310  1.00  0.00           C  
ATOM    185 HG21 VAL    11      14.480  60.900  36.600  1.00  0.00           H  
ATOM    186 HG22 VAL    11      15.630  62.230  36.780  1.00  0.00           H  
ATOM    187 HG23 VAL    11      14.710  61.720  38.230  1.00  0.00           H  
ATOM    188  C   VAL    11      18.160  59.860  39.270  1.00  0.00           C  
ATOM    189  O   VAL    11      17.870  59.350  40.400  1.00  0.00           O  
ATOM    190  N   GLY    12      19.340  59.620  38.640  1.00  0.00           N  
ATOM    191  HN  GLY    12      19.480  60.090  37.760  1.00  0.00           H  
ATOM    192  CA  GLY    12      20.410  58.770  39.160  1.00  0.00           C  
ATOM    193  HA1 GLY    12      21.150  58.830  38.380  1.00  0.00           H  
ATOM    194  HA2 GLY    12      20.090  57.750  39.320  1.00  0.00           H  
ATOM    195  C   GLY    12      20.950  59.240  40.440  1.00  0.00           C  
ATOM    196  O   GLY    12      20.900  58.520  41.440  1.00  0.00           O  
ATOM    197  N   PHE    13      21.400  60.520  40.490  1.00  0.00           N  
ATOM    198  HN  PHE    13      21.370  61.190  39.750  1.00  0.00           H  
ATOM    199  CA  PHE    13      21.940  61.190  41.690  1.00  0.00           C  
ATOM    200  HA  PHE    13      22.770  60.580  42.000  1.00  0.00           H  
ATOM    201  CB  PHE    13      22.350  62.650  41.210  1.00  0.00           C  
ATOM    202  HB1 PHE    13      21.430  63.250  41.010  1.00  0.00           H  
ATOM    203  HB2 PHE    13      22.970  62.600  40.290  1.00  0.00           H  
ATOM    204  CG  PHE    13      23.170  63.420  42.200  1.00  0.00           C  
ATOM    205  CD1 PHE    13      24.310  62.860  42.810  1.00  0.00           C  
ATOM    206  HD1 PHE    13      24.880  62.070  42.340  1.00  0.00           H  
ATOM    207  CE1 PHE    13      24.980  63.520  43.870  1.00  0.00           C  
ATOM    208  HE1 PHE    13      25.850  63.110  44.350  1.00  0.00           H  
ATOM    209  CZ  PHE    13      24.480  64.760  44.330  1.00  0.00           C  
ATOM    210  HZ  PHE    13      24.930  65.310  45.150  1.00  0.00           H  
ATOM    211  CD2 PHE    13      22.700  64.580  42.740  1.00  0.00           C  
ATOM    212  HD2 PHE    13      21.840  65.100  42.350  1.00  0.00           H  
ATOM    213  CE2 PHE    13      23.330  65.290  43.800  1.00  0.00           C  
ATOM    214  HE2 PHE    13      23.000  66.270  44.110  1.00  0.00           H  
ATOM    215  C   PHE    13      20.930  61.220  42.810  1.00  0.00           C  
ATOM    216  O   PHE    13      21.240  60.870  43.980  1.00  0.00           O  
ATOM    217  N   GLY    14      19.680  61.450  42.440  1.00  0.00           N  
ATOM    218  HN  GLY    14      19.540  61.530  41.450  1.00  0.00           H  
ATOM    219  CA  GLY    14      18.530  61.480  43.390  1.00  0.00           C  
ATOM    220  HA1 GLY    14      17.670  61.660  42.770  1.00  0.00           H  
ATOM    221  HA2 GLY    14      18.710  62.280  44.090  1.00  0.00           H  
ATOM    222  C   GLY    14      18.270  60.170  44.020  1.00  0.00           C  
ATOM    223  O   GLY    14      18.400  60.030  45.230  1.00  0.00           O  
ATOM    224  N   ILE    15      18.010  59.080  43.250  1.00  0.00           N  
ATOM    225  HN  ILE    15      17.870  59.240  42.280  1.00  0.00           H  
ATOM    226  CA  ILE    15      17.730  57.750  43.740  1.00  0.00           C  
ATOM    227  HA  ILE    15      16.870  57.880  44.390  1.00  0.00           H  
ATOM    228  CB  ILE    15      17.280  56.720  42.660  1.00  0.00           C  
ATOM    229  HB  ILE    15      17.960  56.630  41.780  1.00  0.00           H  
ATOM    230  CG2 ILE    15      17.110  55.350  43.320  1.00  0.00           C  
ATOM    231 HG21 ILE    15      16.730  54.590  42.600  1.00  0.00           H  
ATOM    232 HG22 ILE    15      16.320  55.480  44.090  1.00  0.00           H  
ATOM    233 HG23 ILE    15      18.090  54.990  43.690  1.00  0.00           H  
ATOM    234  CG1 ILE    15      15.970  57.230  41.940  1.00  0.00           C  
ATOM    235 HG11 ILE    15      15.710  56.390  41.250  1.00  0.00           H  
ATOM    236 HG12 ILE    15      16.230  58.130  41.350  1.00  0.00           H  
ATOM    237  CD  ILE    15      14.660  57.460  42.770  1.00  0.00           C  
ATOM    238  HD1 ILE    15      14.350  56.570  43.350  1.00  0.00           H  
ATOM    239  HD2 ILE    15      13.810  57.630  42.070  1.00  0.00           H  
ATOM    240  HD3 ILE    15      14.840  58.260  43.510  1.00  0.00           H  
ATOM    241  C   ILE    15      18.830  57.280  44.690  1.00  0.00           C  
ATOM    242  O   ILE    15      18.650  56.790  45.870  1.00  0.00           O  
ATOM    243  N   LEU    16      20.090  57.480  44.270  1.00  0.00           N  
ATOM    244  HN  LEU    16      20.290  57.860  43.370  1.00  0.00           H  
ATOM    245  CA  LEU    16      21.270  57.130  45.130  1.00  0.00           C  
ATOM    246  HA  LEU    16      21.110  56.110  45.440  1.00  0.00           H  
ATOM    247  CB  LEU    16      22.560  57.160  44.240  1.00  0.00           C  
ATOM    248  HB1 LEU    16      22.680  58.210  43.910  1.00  0.00           H  
ATOM    249  HB2 LEU    16      22.240  56.520  43.390  1.00  0.00           H  
ATOM    250  CG  LEU    16      23.910  56.690  44.920  1.00  0.00           C  
ATOM    251  HG  LEU    16      23.810  55.810  45.590  1.00  0.00           H  
ATOM    252  CD1 LEU    16      24.840  56.080  43.760  1.00  0.00           C  
ATOM    253 HD11 LEU    16      24.870  56.790  42.910  1.00  0.00           H  
ATOM    254 HD12 LEU    16      24.390  55.110  43.430  1.00  0.00           H  
ATOM    255 HD13 LEU    16      25.870  56.070  44.170  1.00  0.00           H  
ATOM    256  CD2 LEU    16      24.740  57.810  45.640  1.00  0.00           C  
ATOM    257 HD21 LEU    16      24.820  58.600  44.860  1.00  0.00           H  
ATOM    258 HD22 LEU    16      25.750  57.430  45.890  1.00  0.00           H  
ATOM    259 HD23 LEU    16      24.190  58.010  46.590  1.00  0.00           H  
ATOM    260  C   LEU    16      21.490  57.830  46.450  1.00  0.00           C  
ATOM    261  O   LEU    16      21.560  57.200  47.490  1.00  0.00           O  
ATOM    262  N   ILE    17      21.420  59.170  46.480  1.00  0.00           N  
ATOM    263  HN  ILE    17      21.320  59.720  45.660  1.00  0.00           H  
ATOM    264  CA  ILE    17      21.440  59.950  47.780  1.00  0.00           C  
ATOM    265  HA  ILE    17      22.300  59.680  48.360  1.00  0.00           H  
ATOM    266  CB  ILE    17      21.740  61.430  47.470  1.00  0.00           C  
ATOM    267  HB  ILE    17      21.000  61.710  46.700  1.00  0.00           H  
ATOM    268  CG2 ILE    17      21.450  62.200  48.800  1.00  0.00           C  
ATOM    269 HG21 ILE    17      20.430  62.180  49.220  1.00  0.00           H  
ATOM    270 HG22 ILE    17      21.610  63.290  48.640  1.00  0.00           H  
ATOM    271 HG23 ILE    17      22.140  61.810  49.580  1.00  0.00           H  
ATOM    272  CG1 ILE    17      23.210  61.640  46.830  1.00  0.00           C  
ATOM    273 HG11 ILE    17      23.260  62.690  46.460  1.00  0.00           H  
ATOM    274 HG12 ILE    17      23.330  60.920  45.990  1.00  0.00           H  
ATOM    275  CD  ILE    17      24.340  61.370  47.740  1.00  0.00           C  
ATOM    276  HD1 ILE    17      24.310  62.040  48.620  1.00  0.00           H  
ATOM    277  HD2 ILE    17      25.350  61.470  47.270  1.00  0.00           H  
ATOM    278  HD3 ILE    17      24.260  60.320  48.090  1.00  0.00           H  
ATOM    279  C   ILE    17      20.190  59.660  48.670  1.00  0.00           C  
ATOM    280  O   ILE    17      20.340  59.510  49.880  1.00  0.00           O  
ATOM    281  N   PHE    18      19.020  59.450  48.040  1.00  0.00           N  
ATOM    282  HN  PHE    18      18.870  59.550  47.060  1.00  0.00           H  
ATOM    283  CA  PHE    18      17.770  59.030  48.720  1.00  0.00           C  
ATOM    284  HA  PHE    18      17.480  59.880  49.320  1.00  0.00           H  
ATOM    285  CB  PHE    18      16.640  58.720  47.780  1.00  0.00           C  
ATOM    286  HB1 PHE    18      16.920  57.960  47.020  1.00  0.00           H  
ATOM    287  HB2 PHE    18      16.340  59.630  47.210  1.00  0.00           H  
ATOM    288  CG  PHE    18      15.260  58.280  48.340  1.00  0.00           C  
ATOM    289  CD1 PHE    18      14.720  57.140  47.940  1.00  0.00           C  
ATOM    290  HD1 PHE    18      15.310  56.550  47.260  1.00  0.00           H  
ATOM    291  CE1 PHE    18      13.530  56.640  48.580  1.00  0.00           C  
ATOM    292  HE1 PHE    18      13.040  55.710  48.340  1.00  0.00           H  
ATOM    293  CZ  PHE    18      12.900  57.430  49.520  1.00  0.00           C  
ATOM    294  HZ  PHE    18      12.130  56.950  50.110  1.00  0.00           H  
ATOM    295  CD2 PHE    18      14.680  59.040  49.330  1.00  0.00           C  
ATOM    296  HD2 PHE    18      15.220  59.940  49.600  1.00  0.00           H  
ATOM    297  CE2 PHE    18      13.540  58.580  50.010  1.00  0.00           C  
ATOM    298  HE2 PHE    18      13.280  59.020  50.960  1.00  0.00           H  
ATOM    299  C   PHE    18      17.880  57.850  49.590  1.00  0.00           C  
ATOM    300  O   PHE    18      17.620  57.740  50.770  1.00  0.00           O  
ATOM    301  N   SER    19      18.450  56.780  48.940  1.00  0.00           N  
ATOM    302  HN  SER    19      18.660  56.880  47.970  1.00  0.00           H  
ATOM    303  CA  SER    19      18.670  55.400  49.400  1.00  0.00           C  
ATOM    304  HA  SER    19      17.750  54.910  49.680  1.00  0.00           H  
ATOM    305  CB  SER    19      19.090  54.520  48.230  1.00  0.00           C  
ATOM    306  HB1 SER    19      19.210  53.500  48.650  1.00  0.00           H  
ATOM    307  HB2 SER    19      20.090  54.790  47.830  1.00  0.00           H  
ATOM    308  OG  SER    19      18.090  54.450  47.230  1.00  0.00           O  
ATOM    309  HG1 SER    19      18.210  55.060  46.500  1.00  0.00           H  
ATOM    310  C   SER    19      19.600  55.340  50.570  1.00  0.00           C  
ATOM    311  O   SER    19      19.450  54.560  51.510  1.00  0.00           O  
ATOM    312  N   LEU    20      20.680  56.210  50.510  1.00  0.00           N  
ATOM    313  HN  LEU    20      20.760  56.810  49.720  1.00  0.00           H  
ATOM    314  CA  LEU    20      21.560  56.350  51.640  1.00  0.00           C  
ATOM    315  HA  LEU    20      22.000  55.410  51.960  1.00  0.00           H  
ATOM    316  CB  LEU    20      22.700  57.200  51.200  1.00  0.00           C  
ATOM    317  HB1 LEU    20      23.360  57.590  52.000  1.00  0.00           H  
ATOM    318  HB2 LEU    20      22.270  58.100  50.710  1.00  0.00           H  
ATOM    319  CG  LEU    20      23.720  56.630  50.240  1.00  0.00           C  
ATOM    320  HG  LEU    20      23.290  56.100  49.360  1.00  0.00           H  
ATOM    321  CD1 LEU    20      24.520  57.830  49.690  1.00  0.00           C  
ATOM    322 HD11 LEU    20      25.150  58.190  50.540  1.00  0.00           H  
ATOM    323 HD12 LEU    20      23.810  58.640  49.420  1.00  0.00           H  
ATOM    324 HD13 LEU    20      25.190  57.600  48.830  1.00  0.00           H  
ATOM    325  CD2 LEU    20      24.780  55.710  50.940  1.00  0.00           C  
ATOM    326 HD21 LEU    20      24.360  54.720  51.200  1.00  0.00           H  
ATOM    327 HD22 LEU    20      25.240  56.160  51.850  1.00  0.00           H  
ATOM    328 HD23 LEU    20      25.620  55.530  50.240  1.00  0.00           H  
ATOM    329  C   LEU    20      20.900  57.000  52.860  1.00  0.00           C  
ATOM    330  O   LEU    20      20.930  56.480  54.000  1.00  0.00           O  
ATOM    331  N   ILE    21      20.100  58.150  52.730  1.00  0.00           N  
ATOM    332  HN  ILE    21      20.090  58.650  51.870  1.00  0.00           H  
ATOM    333  CA  ILE    21      19.260  58.730  53.740  1.00  0.00           C  
ATOM    334  HA  ILE    21      19.850  58.950  54.620  1.00  0.00           H  
ATOM    335  CB  ILE    21      18.500  60.050  53.290  1.00  0.00           C  
ATOM    336  HB  ILE    21      17.960  59.740  52.370  1.00  0.00           H  
ATOM    337  CG2 ILE    21      17.530  60.580  54.330  1.00  0.00           C  
ATOM    338 HG21 ILE    21      16.830  59.830  54.750  1.00  0.00           H  
ATOM    339 HG22 ILE    21      16.890  61.310  53.780  1.00  0.00           H  
ATOM    340 HG23 ILE    21      17.990  61.150  55.160  1.00  0.00           H  
ATOM    341  CG1 ILE    21      19.580  61.130  53.010  1.00  0.00           C  
ATOM    342 HG11 ILE    21      20.570  60.700  52.780  1.00  0.00           H  
ATOM    343 HG12 ILE    21      19.790  61.630  53.980  1.00  0.00           H  
ATOM    344  CD  ILE    21      19.130  62.350  52.160  1.00  0.00           C  
ATOM    345  HD1 ILE    21      18.450  62.060  51.330  1.00  0.00           H  
ATOM    346  HD2 ILE    21      20.050  62.840  51.780  1.00  0.00           H  
ATOM    347  HD3 ILE    21      18.460  63.010  52.760  1.00  0.00           H  
ATOM    348  C   ILE    21      18.220  57.730  54.210  1.00  0.00           C  
ATOM    349  O   ILE    21      18.070  57.550  55.440  1.00  0.00           O  
ATOM    350  N   VAL    22      17.570  56.900  53.360  1.00  0.00           N  
ATOM    351  HN  VAL    22      17.540  57.170  52.400  1.00  0.00           H  
ATOM    352  CA  VAL    22      16.600  55.840  53.770  1.00  0.00           C  
ATOM    353  HA  VAL    22      15.940  56.360  54.450  1.00  0.00           H  
ATOM    354  CB  VAL    22      15.770  55.220  52.610  1.00  0.00           C  
ATOM    355  HB  VAL    22      16.540  54.950  51.860  1.00  0.00           H  
ATOM    356  CG1 VAL    22      15.000  53.900  52.900  1.00  0.00           C  
ATOM    357 HG11 VAL    22      14.260  53.740  52.090  1.00  0.00           H  
ATOM    358 HG12 VAL    22      14.530  54.070  53.880  1.00  0.00           H  
ATOM    359 HG13 VAL    22      15.810  53.140  52.860  1.00  0.00           H  
ATOM    360  CG2 VAL    22      14.870  56.370  52.200  1.00  0.00           C  
ATOM    361 HG21 VAL    22      14.300  56.720  53.100  1.00  0.00           H  
ATOM    362 HG22 VAL    22      14.090  56.000  51.500  1.00  0.00           H  
ATOM    363 HG23 VAL    22      15.450  57.130  51.630  1.00  0.00           H  
ATOM    364  C   VAL    22      17.170  54.760  54.600  1.00  0.00           C  
ATOM    365  O   VAL    22      16.740  54.540  55.730  1.00  0.00           O  
ATOM    366  N   THR    23      18.300  54.200  54.130  1.00  0.00           N  
ATOM    367  HN  THR    23      18.750  54.430  53.260  1.00  0.00           H  
ATOM    368  CA  THR    23      18.970  53.090  54.850  1.00  0.00           C  
ATOM    369  HA  THR    23      18.180  52.340  54.900  1.00  0.00           H  
ATOM    370  CB  THR    23      20.220  52.610  54.090  1.00  0.00           C  
ATOM    371  HB  THR    23      21.020  53.380  54.040  1.00  0.00           H  
ATOM    372  OG1 THR    23      19.830  52.190  52.720  1.00  0.00           O  
ATOM    373  HG1 THR    23      19.550  52.970  52.220  1.00  0.00           H  
ATOM    374  CG2 THR    23      20.780  51.310  54.830  1.00  0.00           C  
ATOM    375 HG21 THR    23      19.940  50.590  54.960  1.00  0.00           H  
ATOM    376 HG22 THR    23      21.310  51.460  55.790  1.00  0.00           H  
ATOM    377 HG23 THR    23      21.450  50.810  54.090  1.00  0.00           H  
ATOM    378  C   THR    23      19.510  53.480  56.260  1.00  0.00           C  
ATOM    379  O   THR    23      19.410  52.700  57.210  1.00  0.00           O  
ATOM    380  N   TYR    24      20.050  54.750  56.390  1.00  0.00           N  
ATOM    381  HN  TYR    24      19.990  55.430  55.670  1.00  0.00           H  
ATOM    382  CA  TYR    24      20.390  55.360  57.700  1.00  0.00           C  
ATOM    383  HA  TYR    24      21.060  54.690  58.230  1.00  0.00           H  
ATOM    384  CB  TYR    24      21.120  56.660  57.450  1.00  0.00           C  
ATOM    385  HB1 TYR    24      20.410  57.270  56.840  1.00  0.00           H  
ATOM    386  HB2 TYR    24      22.020  56.580  56.800  1.00  0.00           H  
ATOM    387  CG  TYR    24      21.490  57.360  58.750  1.00  0.00           C  
ATOM    388  CD1 TYR    24      20.550  58.240  59.410  1.00  0.00           C  
ATOM    389  HD1 TYR    24      19.520  58.310  59.090  1.00  0.00           H  
ATOM    390  CE1 TYR    24      20.990  58.890  60.580  1.00  0.00           C  
ATOM    391  HE1 TYR    24      20.240  59.420  61.140  1.00  0.00           H  
ATOM    392  CZ  TYR    24      22.230  58.640  61.110  1.00  0.00           C  
ATOM    393  OH  TYR    24      22.670  59.300  62.270  1.00  0.00           O  
ATOM    394  HH  TYR    24      21.960  59.860  62.570  1.00  0.00           H  
ATOM    395  CD2 TYR    24      22.840  57.270  59.280  1.00  0.00           C  
ATOM    396  HD2 TYR    24      23.570  56.640  58.790  1.00  0.00           H  
ATOM    397  CE2 TYR    24      23.190  57.860  60.490  1.00  0.00           C  
ATOM    398  HE2 TYR    24      24.200  57.890  60.870  1.00  0.00           H  
ATOM    399  C   TYR    24      19.150  55.540  58.600  1.00  0.00           C  
ATOM    400  O   TYR    24      19.180  55.180  59.760  1.00  0.00           O  
ATOM    401  N   CYS    25      18.100  56.080  58.050  1.00  0.00           N  
ATOM    402  HN  CYS    25      18.200  56.420  57.120  1.00  0.00           H  
ATOM    403  CA  CYS    25      16.800  56.150  58.720  1.00  0.00           C  
ATOM    404  HA  CYS    25      16.960  56.670  59.650  1.00  0.00           H  
ATOM    405  CB  CYS    25      15.690  57.030  57.950  1.00  0.00           C  
ATOM    406  HB1 CYS    25      14.750  57.090  58.540  1.00  0.00           H  
ATOM    407  HB2 CYS    25      15.380  56.520  57.010  1.00  0.00           H  
ATOM    408  SG  CYS    25      16.200  58.760  57.710  1.00  0.00           S  
ATOM    409  HG1 CYS    25      17.090  58.370  56.810  1.00  0.00           H  
ATOM    410  C   CYS    25      16.130  54.840  59.100  1.00  0.00           C  
ATOM    411  O   CYS    25      15.650  54.660  60.200  1.00  0.00           O  
ATOM    412  N   ILE    26      16.150  53.850  58.250  1.00  0.00           N  
ATOM    413  HN  ILE    26      16.360  54.100  57.300  1.00  0.00           H  
ATOM    414  CA  ILE    26      15.750  52.470  58.490  1.00  0.00           C  
ATOM    415  HA  ILE    26      14.770  52.720  58.850  1.00  0.00           H  
ATOM    416  CB  ILE    26      15.670  51.660  57.210  1.00  0.00           C  
ATOM    417  HB  ILE    26      16.610  51.920  56.660  1.00  0.00           H  
ATOM    418  CG2 ILE    26      15.750  50.150  57.470  1.00  0.00           C  
ATOM    419 HG21 ILE    26      14.880  49.800  58.070  1.00  0.00           H  
ATOM    420 HG22 ILE    26      16.700  49.760  57.900  1.00  0.00           H  
ATOM    421 HG23 ILE    26      15.650  49.500  56.580  1.00  0.00           H  
ATOM    422  CG1 ILE    26      14.450  52.060  56.390  1.00  0.00           C  
ATOM    423 HG11 ILE    26      14.680  51.740  55.350  1.00  0.00           H  
ATOM    424 HG12 ILE    26      14.340  53.160  56.350  1.00  0.00           H  
ATOM    425  CD  ILE    26      13.130  51.520  56.930  1.00  0.00           C  
ATOM    426  HD1 ILE    26      12.310  51.720  56.210  1.00  0.00           H  
ATOM    427  HD2 ILE    26      12.980  52.010  57.910  1.00  0.00           H  
ATOM    428  HD3 ILE    26      13.110  50.410  57.000  1.00  0.00           H  
ATOM    429  C   ILE    26      16.560  51.800  59.640  1.00  0.00           C  
ATOM    430  O   ILE    26      16.090  51.180  60.590  1.00  0.00           O  
ATOM    431  N   ASN    27      17.880  51.960  59.580  1.00  0.00           N  
ATOM    432  HN  ASN    27      18.250  52.340  58.720  1.00  0.00           H  
ATOM    433  CA  ASN    27      18.860  51.490  60.580  1.00  0.00           C  
ATOM    434  HA  ASN    27      18.640  50.440  60.720  1.00  0.00           H  
ATOM    435  CB  ASN    27      20.310  51.550  60.010  1.00  0.00           C  
ATOM    436  HB1 ASN    27      20.550  52.600  59.740  1.00  0.00           H  
ATOM    437  HB2 ASN    27      20.270  51.020  59.040  1.00  0.00           H  
ATOM    438  CG  ASN    27      21.320  50.950  60.930  1.00  0.00           C  
ATOM    439  OD1 ASN    27      21.300  49.780  61.310  1.00  0.00           O  
ATOM    440  ND2 ASN    27      22.270  51.710  61.440  1.00  0.00           N  
ATOM    441 HD21 ASN    27      22.980  51.210  61.940  1.00  0.00           H  
ATOM    442 HD22 ASN    27      22.070  52.670  61.650  1.00  0.00           H  
ATOM    443  C   ASN    27      18.680  52.220  61.990  1.00  0.00           C  
ATOM    444  O   ASN    27      18.730  51.580  63.090  1.00  0.00           O  
ATOM    445  N   ALA    28      18.390  53.550  61.950  1.00  0.00           N  
ATOM    446  HN  ALA    28      18.390  54.070  61.100  1.00  0.00           H  
ATOM    447  CA  ALA    28      18.150  54.300  63.110  1.00  0.00           C  
ATOM    448  HA  ALA    28      18.990  54.170  63.780  1.00  0.00           H  
ATOM    449  CB  ALA    28      18.060  55.820  62.900  1.00  0.00           C  
ATOM    450  HB1 ALA    28      18.280  56.250  63.900  1.00  0.00           H  
ATOM    451  HB2 ALA    28      17.060  56.200  62.600  1.00  0.00           H  
ATOM    452  HB3 ALA    28      18.810  56.030  62.100  1.00  0.00           H  
ATOM    453  C   ALA    28      16.980  53.790  63.920  1.00  0.00           C  
ATOM    454  O   ALA    28      17.040  53.690  65.160  1.00  0.00           O  
ATOM    455  N   LYS    29      15.900  53.340  63.290  1.00  0.00           N  
ATOM    456  HN  LYS    29      15.790  53.340  62.290  1.00  0.00           H  
ATOM    457  CA  LYS    29      14.720  52.900  64.010  1.00  0.00           C  
ATOM    458  HA  LYS    29      14.680  53.190  65.050  1.00  0.00           H  
ATOM    459  CB  LYS    29      13.470  53.630  63.520  1.00  0.00           C  
ATOM    460  HB1 LYS    29      12.580  53.310  64.110  1.00  0.00           H  
ATOM    461  HB2 LYS    29      13.290  53.280  62.480  1.00  0.00           H  
ATOM    462  CG  LYS    29      13.650  55.150  63.460  1.00  0.00           C  
ATOM    463  HG1 LYS    29      12.710  55.670  63.160  1.00  0.00           H  
ATOM    464  HG2 LYS    29      14.400  55.430  62.690  1.00  0.00           H  
ATOM    465  CD  LYS    29      14.000  55.780  64.780  1.00  0.00           C  
ATOM    466  HD1 LYS    29      14.080  56.870  64.580  1.00  0.00           H  
ATOM    467  HD2 LYS    29      15.000  55.420  65.110  1.00  0.00           H  
ATOM    468  CE  LYS    29      12.920  55.680  65.830  1.00  0.00           C  
ATOM    469  HE1 LYS    29      12.460  54.670  65.860  1.00  0.00           H  
ATOM    470  HE2 LYS    29      12.150  56.470  65.710  1.00  0.00           H  
ATOM    471  NZ  LYS    29      13.520  55.840  67.180  1.00  0.00           N  
ATOM    472  HZ1 LYS    29      14.110  56.690  67.070  1.00  0.00           H  
ATOM    473  HZ2 LYS    29      14.140  55.010  67.220  1.00  0.00           H  
ATOM    474  HZ3 LYS    29      12.830  55.890  67.950  1.00  0.00           H  
ATOM    475  C   LYS    29      14.500  51.440  63.980  1.00  0.00           C  
ATOM    476  O   LYS    29      13.400  50.920  64.070  1.00  0.00           O  
ATOM    477  N   ALA    30      15.530  50.660  63.720  1.00  0.00           N  
ATOM    478  HN  ALA    30      16.410  51.110  63.760  1.00  0.00           H  
ATOM    479  CA  ALA    30      15.460  49.190  63.480  1.00  0.00           C  
ATOM    480  HA  ALA    30      15.000  48.960  62.520  1.00  0.00           H  
ATOM    481  CB  ALA    30      16.920  48.830  63.160  1.00  0.00           C  
ATOM    482  HB1 ALA    30      17.220  49.270  62.180  1.00  0.00           H  
ATOM    483  HB2 ALA    30      17.100  47.730  63.130  1.00  0.00           H  
ATOM    484  HB3 ALA    30      17.490  49.200  64.030  1.00  0.00           H  
ATOM    485  C   ALA    30      14.920  48.340  64.620  1.00  0.00           C  
ATOM    486  O   ALA    30      13.940  47.570  64.510  1.00  0.00           O  
ATOM    487  N   ASP    31      15.590  48.540  65.780  1.00  0.00           N  
ATOM    488  HN  ASP    31      16.400  49.120  65.880  1.00  0.00           H  
ATOM    489  CA  ASP    31      15.020  48.120  67.070  1.00  0.00           C  
ATOM    490  HA  ASP    31      15.030  47.040  67.160  1.00  0.00           H  
ATOM    491  CB  ASP    31      16.020  48.630  68.180  1.00  0.00           C  
ATOM    492  HB1 ASP    31      15.510  48.320  69.120  1.00  0.00           H  
ATOM    493  HB2 ASP    31      16.140  49.730  68.190  1.00  0.00           H  
ATOM    494  CG  ASP    31      17.350  47.940  68.210  1.00  0.00           C  
ATOM    495  OD1 ASP    31      18.060  48.240  69.200  1.00  0.00           O  
ATOM    496  OD2 ASP    31      17.740  47.190  67.320  1.00  0.00           O  
ATOM    497  C   ASP    31      13.610  48.530  67.440  1.00  0.00           C  
ATOM    498  O   ASP    31      13.140  48.200  68.530  1.00  0.00           O  
ATOM    499  N   VAL    32      12.840  49.300  66.640  1.00  0.00           N  
ATOM    500  HN  VAL    32      13.120  49.360  65.690  1.00  0.00           H  
ATOM    501  CA  VAL    32      11.480  49.920  66.920  1.00  0.00           C  
ATOM    502  HA  VAL    32      11.220  49.650  67.940  1.00  0.00           H  
ATOM    503  CB  VAL    32      11.490  51.450  66.820  1.00  0.00           C  
ATOM    504  HB  VAL    32      11.610  51.820  65.780  1.00  0.00           H  
ATOM    505  CG1 VAL    32      10.090  51.890  67.300  1.00  0.00           C  
ATOM    506 HG11 VAL    32       9.710  51.310  68.170  1.00  0.00           H  
ATOM    507 HG12 VAL    32       9.390  51.770  66.440  1.00  0.00           H  
ATOM    508 HG13 VAL    32      10.060  52.960  67.590  1.00  0.00           H  
ATOM    509  CG2 VAL    32      12.740  51.910  67.560  1.00  0.00           C  
ATOM    510 HG21 VAL    32      12.820  51.330  68.510  1.00  0.00           H  
ATOM    511 HG22 VAL    32      12.760  53.010  67.740  1.00  0.00           H  
ATOM    512 HG23 VAL    32      13.680  51.640  67.030  1.00  0.00           H  
ATOM    513  C   VAL    32      10.540  49.280  66.000  1.00  0.00           C  
ATOM    514  O   VAL    32       9.510  48.770  66.470  1.00  0.00           O  
ATOM    515  N   LEU    33      10.910  49.170  64.710  1.00  0.00           N  
ATOM    516  HN  LEU    33      11.660  49.730  64.360  1.00  0.00           H  
ATOM    517  CA  LEU    33      10.230  48.420  63.600  1.00  0.00           C  
ATOM    518  HA  LEU    33       9.210  48.770  63.550  1.00  0.00           H  
ATOM    519  CB  LEU    33      11.070  48.630  62.310  1.00  0.00           C  
ATOM    520  HB1 LEU    33      10.580  48.030  61.520  1.00  0.00           H  
ATOM    521  HB2 LEU    33      12.110  48.240  62.430  1.00  0.00           H  
ATOM    522  CG  LEU    33      11.200  50.110  61.810  1.00  0.00           C  
ATOM    523  HG  LEU    33      11.350  50.710  62.740  1.00  0.00           H  
ATOM    524  CD1 LEU    33      12.430  50.320  60.870  1.00  0.00           C  
ATOM    525 HD11 LEU    33      12.390  49.650  59.990  1.00  0.00           H  
ATOM    526 HD12 LEU    33      13.350  50.180  61.470  1.00  0.00           H  
ATOM    527 HD13 LEU    33      12.380  51.360  60.490  1.00  0.00           H  
ATOM    528  CD2 LEU    33       9.920  50.660  61.210  1.00  0.00           C  
ATOM    529 HD21 LEU    33       9.090  50.600  61.950  1.00  0.00           H  
ATOM    530 HD22 LEU    33       9.620  50.150  60.270  1.00  0.00           H  
ATOM    531 HD23 LEU    33      10.120  51.730  61.000  1.00  0.00           H  
ATOM    532  C   LEU    33      10.120  46.910  63.750  1.00  0.00           C  
ATOM    533  O   LEU    33       9.160  46.200  63.600  1.00  0.00           O  
ATOM    534  N   PHE    34      11.280  46.330  64.160  1.00  0.00           N  
ATOM    535  HN  PHE    34      12.110  46.870  64.310  1.00  0.00           H  
ATOM    536  CA  PHE    34      11.450  44.870  64.050  1.00  0.00           C  
ATOM    537  HA  PHE    34      10.500  44.480  63.710  1.00  0.00           H  
ATOM    538  CB  PHE    34      12.610  44.460  63.130  1.00  0.00           C  
ATOM    539  HB1 PHE    34      12.670  43.350  63.160  1.00  0.00           H  
ATOM    540  HB2 PHE    34      13.560  44.880  63.510  1.00  0.00           H  
ATOM    541  CG  PHE    34      12.300  44.910  61.740  1.00  0.00           C  
ATOM    542  CD1 PHE    34      11.240  44.310  61.080  1.00  0.00           C  
ATOM    543  HD1 PHE    34      10.760  43.490  61.590  1.00  0.00           H  
ATOM    544  CE1 PHE    34      10.870  44.780  59.850  1.00  0.00           C  
ATOM    545  HE1 PHE    34       9.970  44.460  59.340  1.00  0.00           H  
ATOM    546  CZ  PHE    34      11.650  45.730  59.150  1.00  0.00           C  
ATOM    547  HZ  PHE    34      11.440  45.950  58.120  1.00  0.00           H  
ATOM    548  CD2 PHE    34      12.990  46.010  61.170  1.00  0.00           C  
ATOM    549  HD2 PHE    34      13.900  46.400  61.610  1.00  0.00           H  
ATOM    550  CE2 PHE    34      12.710  46.330  59.850  1.00  0.00           C  
ATOM    551  HE2 PHE    34      13.250  47.120  59.350  1.00  0.00           H  
ATOM    552  C   PHE    34      11.630  44.230  65.450  1.00  0.00           C  
ATOM    553  O   PHE    34      12.420  44.640  66.260  1.00  0.00           O  
ATOM    554  N   ILE    35      10.850  43.100  65.640  1.00  0.00           N  
ATOM    555  HN  ILE    35      10.230  42.870  64.900  1.00  0.00           H  
ATOM    556  CA  ILE    35      11.010  42.210  66.690  1.00  0.00           C  
ATOM    557  HA  ILE    35      11.380  42.740  67.560  1.00  0.00           H  
ATOM    558  CB  ILE    35       9.710  41.570  67.020  1.00  0.00           C  
ATOM    559  HB  ILE    35       9.360  41.170  66.040  1.00  0.00           H  
ATOM    560  CG2 ILE    35       9.700  40.330  67.960  1.00  0.00           C  
ATOM    561 HG21 ILE    35      10.320  40.560  68.850  1.00  0.00           H  
ATOM    562 HG22 ILE    35      10.120  39.480  67.380  1.00  0.00           H  
ATOM    563 HG23 ILE    35       8.740  39.910  68.320  1.00  0.00           H  
ATOM    564  CG1 ILE    35       8.680  42.640  67.510  1.00  0.00           C  
ATOM    565 HG11 ILE    35       7.720  42.090  67.610  1.00  0.00           H  
ATOM    566 HG12 ILE    35       8.480  43.530  66.880  1.00  0.00           H  
ATOM    567  CD  ILE    35       8.990  43.080  68.990  1.00  0.00           C  
ATOM    568  HD1 ILE    35      10.090  43.220  69.060  1.00  0.00           H  
ATOM    569  HD2 ILE    35       8.720  42.290  69.720  1.00  0.00           H  
ATOM    570  HD3 ILE    35       8.490  44.010  69.340  1.00  0.00           H  
ATOM    571  C   ILE    35      12.020  41.190  66.400  1.00  0.00           C  
ATOM    572  O   ILE    35      11.930  40.640  65.340  1.00  0.00           O  
ATOM    573  N   ALA    36      13.010  40.960  67.270  1.00  0.00           N  
ATOM    574  HN  ALA    36      13.000  41.540  68.080  1.00  0.00           H  
ATOM    575  CA  ALA    36      14.070  39.960  67.180  1.00  0.00           C  
ATOM    576  HA  ALA    36      14.510  40.040  66.190  1.00  0.00           H  
ATOM    577  CB  ALA    36      15.050  40.220  68.350  1.00  0.00           C  
ATOM    578  HB1 ALA    36      15.500  41.220  68.180  1.00  0.00           H  
ATOM    579  HB2 ALA    36      15.920  39.540  68.220  1.00  0.00           H  
ATOM    580  HB3 ALA    36      14.630  40.190  69.380  1.00  0.00           H  
ATOM    581  C   ALA    36      13.560  38.600  67.370  1.00  0.00           C  
ATOM    582  O   ALA    36      12.460  38.400  68.000  1.00  0.00           O  
ATOM    583  NT  ALA    36      14.220  37.640  66.800  1.00  0.00           N  
ATOM    584  HNT ALA    36      15.100  37.830  66.380  1.00  0.00           H  
ATOM    585  CAT ALA    36      13.690  36.270  66.540  1.00  0.00           C  
ATOM    586  HT1 ALA    36      14.010  35.550  67.320  1.00  0.00           H  
ATOM    587  HT2 ALA    36      14.230  36.000  65.610  1.00  0.00           H  
ATOM    588  HT3 ALA    36      12.580  36.230  66.440  1.00  0.00           H  
TER     589      ALA    36 
ATOM    589  CAY LEU    37      31.320  36.720  70.710  1.00  0.00           C  
ATOM    590  HY1 LEU    37      32.000  36.010  71.220  1.00  0.00           H  
ATOM    591  HY2 LEU    37      30.770  36.080  69.990  1.00  0.00           H  
ATOM    592  HY3 LEU    37      30.580  37.120  71.440  1.00  0.00           H  
ATOM    593  CY  LEU    37      32.110  37.730  69.950  1.00  0.00           C  
ATOM    594  OY  LEU    37      32.180  37.700  68.710  1.00  0.00           O  
ATOM    595  N   LEU    37      32.730  38.640  70.760  1.00  0.00           N  
ATOM    596  HN  LEU    37      32.590  38.510  71.740  1.00  0.00           H  
ATOM    597  CA  LEU    37      33.460  39.820  70.250  1.00  0.00           C  
ATOM    598  HA  LEU    37      32.790  40.300  69.550  1.00  0.00           H  
ATOM    599  CB  LEU    37      33.510  40.780  71.400  1.00  0.00           C  
ATOM    600  HB1 LEU    37      34.030  40.340  72.280  1.00  0.00           H  
ATOM    601  HB2 LEU    37      32.460  40.980  71.720  1.00  0.00           H  
ATOM    602  CG  LEU    37      34.270  42.180  71.180  1.00  0.00           C  
ATOM    603  HG  LEU    37      35.270  42.000  70.740  1.00  0.00           H  
ATOM    604  CD1 LEU    37      33.620  43.070  69.990  1.00  0.00           C  
ATOM    605 HD11 LEU    37      32.610  43.460  70.240  1.00  0.00           H  
ATOM    606 HD12 LEU    37      33.680  42.470  69.060  1.00  0.00           H  
ATOM    607 HD13 LEU    37      34.270  43.970  69.890  1.00  0.00           H  
ATOM    608  CD2 LEU    37      34.350  43.050  72.510  1.00  0.00           C  
ATOM    609 HD21 LEU    37      33.340  43.370  72.830  1.00  0.00           H  
ATOM    610 HD22 LEU    37      35.030  43.910  72.350  1.00  0.00           H  
ATOM    611 HD23 LEU    37      34.850  42.490  73.330  1.00  0.00           H  
ATOM    612  C   LEU    37      34.870  39.400  69.770  1.00  0.00           C  
ATOM    613  O   LEU    37      35.380  39.870  68.770  1.00  0.00           O  
ATOM    614  N   THR    38      35.470  38.400  70.410  1.00  0.00           N  
ATOM    615  HN  THR    38      35.050  38.100  71.260  1.00  0.00           H  
ATOM    616  CA  THR    38      36.670  37.700  69.910  1.00  0.00           C  
ATOM    617  HA  THR    38      37.440  38.450  69.840  1.00  0.00           H  
ATOM    618  CB  THR    38      37.040  36.370  70.620  1.00  0.00           C  
ATOM    619  HB  THR    38      37.740  35.740  70.030  1.00  0.00           H  
ATOM    620  OG1 THR    38      35.900  35.570  71.070  1.00  0.00           O  
ATOM    621  HG1 THR    38      35.450  36.180  71.660  1.00  0.00           H  
ATOM    622  CG2 THR    38      37.800  36.810  71.860  1.00  0.00           C  
ATOM    623 HG21 THR    38      38.440  36.030  72.320  1.00  0.00           H  
ATOM    624 HG22 THR    38      37.190  37.330  72.620  1.00  0.00           H  
ATOM    625 HG23 THR    38      38.510  37.550  71.420  1.00  0.00           H  
ATOM    626  C   THR    38      36.490  37.170  68.440  1.00  0.00           C  
ATOM    627  O   THR    38      37.310  37.240  67.550  1.00  0.00           O  
ATOM    628  N   LEU    39      35.290  36.600  68.230  1.00  0.00           N  
ATOM    629  HN  LEU    39      34.790  36.440  69.070  1.00  0.00           H  
ATOM    630  CA  LEU    39      34.730  36.040  66.960  1.00  0.00           C  
ATOM    631  HA  LEU    39      35.540  35.390  66.650  1.00  0.00           H  
ATOM    632  CB  LEU    39      33.350  35.270  67.130  1.00  0.00           C  
ATOM    633  HB1 LEU    39      33.400  34.590  66.260  1.00  0.00           H  
ATOM    634  HB2 LEU    39      32.390  35.790  66.940  1.00  0.00           H  
ATOM    635  CG  LEU    39      33.300  34.440  68.410  1.00  0.00           C  
ATOM    636  HG  LEU    39      33.470  35.100  69.290  1.00  0.00           H  
ATOM    637  CD1 LEU    39      31.980  33.700  68.560  1.00  0.00           C  
ATOM    638 HD11 LEU    39      31.930  32.850  67.850  1.00  0.00           H  
ATOM    639 HD12 LEU    39      31.080  34.340  68.590  1.00  0.00           H  
ATOM    640 HD13 LEU    39      31.940  33.200  69.550  1.00  0.00           H  
ATOM    641  CD2 LEU    39      34.410  33.340  68.490  1.00  0.00           C  
ATOM    642 HD21 LEU    39      34.140  32.670  69.340  1.00  0.00           H  
ATOM    643 HD22 LEU    39      35.390  33.860  68.490  1.00  0.00           H  
ATOM    644 HD23 LEU    39      34.260  32.770  67.550  1.00  0.00           H  
ATOM    645  C   LEU    39      34.560  37.170  65.900  1.00  0.00           C  
ATOM    646  O   LEU    39      35.020  37.010  64.790  1.00  0.00           O  
ATOM    647  N   LYS    40      33.940  38.270  66.330  1.00  0.00           N  
ATOM    648  HN  LYS    40      33.590  38.230  67.260  1.00  0.00           H  
ATOM    649  CA  LYS    40      33.860  39.530  65.580  1.00  0.00           C  
ATOM    650  HA  LYS    40      33.430  39.270  64.630  1.00  0.00           H  
ATOM    651  CB  LYS    40      32.990  40.650  66.230  1.00  0.00           C  
ATOM    652  HB1 LYS    40      33.150  41.610  65.680  1.00  0.00           H  
ATOM    653  HB2 LYS    40      33.350  40.830  67.260  1.00  0.00           H  
ATOM    654  CG  LYS    40      31.500  40.380  66.110  1.00  0.00           C  
ATOM    655  HG1 LYS    40      31.090  39.500  66.650  1.00  0.00           H  
ATOM    656  HG2 LYS    40      31.440  40.250  65.010  1.00  0.00           H  
ATOM    657  CD  LYS    40      30.740  41.600  66.460  1.00  0.00           C  
ATOM    658  HD1 LYS    40      30.950  42.360  65.680  1.00  0.00           H  
ATOM    659  HD2 LYS    40      31.130  41.950  67.440  1.00  0.00           H  
ATOM    660  CE  LYS    40      29.210  41.410  66.460  1.00  0.00           C  
ATOM    661  HE1 LYS    40      28.850  40.950  67.410  1.00  0.00           H  
ATOM    662  HE2 LYS    40      28.770  40.650  65.780  1.00  0.00           H  
ATOM    663  NZ  LYS    40      28.430  42.670  66.200  1.00  0.00           N  
ATOM    664  HZ1 LYS    40      27.430  42.400  66.290  1.00  0.00           H  
ATOM    665  HZ2 LYS    40      28.600  43.030  65.240  1.00  0.00           H  
ATOM    666  HZ3 LYS    40      28.590  43.350  66.970  1.00  0.00           H  
ATOM    667  C   LYS    40      35.170  40.200  65.110  1.00  0.00           C  
ATOM    668  O   LYS    40      35.340  40.490  63.920  1.00  0.00           O  
ATOM    669  N   TYR    41      36.170  40.310  66.040  1.00  0.00           N  
ATOM    670  HN  TYR    41      36.010  40.130  67.010  1.00  0.00           H  
ATOM    671  CA  TYR    41      37.570  40.640  65.750  1.00  0.00           C  
ATOM    672  HA  TYR    41      37.500  41.540  65.170  1.00  0.00           H  
ATOM    673  CB  TYR    41      38.460  40.890  67.050  1.00  0.00           C  
ATOM    674  HB1 TYR    41      39.520  41.140  66.820  1.00  0.00           H  
ATOM    675  HB2 TYR    41      38.390  40.010  67.720  1.00  0.00           H  
ATOM    676  CG  TYR    41      37.950  42.100  67.820  1.00  0.00           C  
ATOM    677  CD1 TYR    41      37.690  43.260  67.050  1.00  0.00           C  
ATOM    678  HD1 TYR    41      37.900  43.290  65.990  1.00  0.00           H  
ATOM    679  CE1 TYR    41      37.410  44.530  67.650  1.00  0.00           C  
ATOM    680  HE1 TYR    41      37.100  45.380  67.060  1.00  0.00           H  
ATOM    681  CZ  TYR    41      37.390  44.600  69.040  1.00  0.00           C  
ATOM    682  OH  TYR    41      37.000  45.840  69.600  1.00  0.00           O  
ATOM    683  HH  TYR    41      37.090  45.710  70.550  1.00  0.00           H  
ATOM    684  CD2 TYR    41      37.900  42.280  69.180  1.00  0.00           C  
ATOM    685  HD2 TYR    41      38.160  41.440  69.810  1.00  0.00           H  
ATOM    686  CE2 TYR    41      37.690  43.520  69.810  1.00  0.00           C  
ATOM    687  HE2 TYR    41      37.690  43.590  70.890  1.00  0.00           H  
ATOM    688  C   TYR    41      38.300  39.710  64.820  1.00  0.00           C  
ATOM    689  O   TYR    41      39.100  40.160  64.020  1.00  0.00           O  
ATOM    690  N   GLY    42      37.990  38.380  64.870  1.00  0.00           N  
ATOM    691  HN  GLY    42      37.420  37.980  65.590  1.00  0.00           H  
ATOM    692  CA  GLY    42      38.620  37.340  64.010  1.00  0.00           C  
ATOM    693  HA1 GLY    42      38.360  36.350  64.340  1.00  0.00           H  
ATOM    694  HA2 GLY    42      39.680  37.520  64.100  1.00  0.00           H  
ATOM    695  C   GLY    42      38.180  37.380  62.580  1.00  0.00           C  
ATOM    696  O   GLY    42      38.970  37.160  61.650  1.00  0.00           O  
ATOM    697  N   ALA    43      36.940  37.690  62.480  1.00  0.00           N  
ATOM    698  HN  ALA    43      36.420  37.670  63.320  1.00  0.00           H  
ATOM    699  CA  ALA    43      36.260  38.000  61.250  1.00  0.00           C  
ATOM    700  HA  ALA    43      36.390  37.250  60.480  1.00  0.00           H  
ATOM    701  CB  ALA    43      34.760  38.240  61.500  1.00  0.00           C  
ATOM    702  HB1 ALA    43      34.250  38.550  60.570  1.00  0.00           H  
ATOM    703  HB2 ALA    43      34.640  39.110  62.190  1.00  0.00           H  
ATOM    704  HB3 ALA    43      34.370  37.270  61.890  1.00  0.00           H  
ATOM    705  C   ALA    43      36.760  39.180  60.580  1.00  0.00           C  
ATOM    706  O   ALA    43      36.940  39.320  59.380  1.00  0.00           O  
ATOM    707  N   LYS    44      37.030  40.260  61.320  1.00  0.00           N  
ATOM    708  HN  LYS    44      37.000  40.180  62.320  1.00  0.00           H  
ATOM    709  CA  LYS    44      37.640  41.520  60.920  1.00  0.00           C  
ATOM    710  HA  LYS    44      37.040  41.970  60.150  1.00  0.00           H  
ATOM    711  CB  LYS    44      37.620  42.570  62.130  1.00  0.00           C  
ATOM    712  HB1 LYS    44      38.160  41.960  62.880  1.00  0.00           H  
ATOM    713  HB2 LYS    44      36.600  42.860  62.480  1.00  0.00           H  
ATOM    714  CG  LYS    44      38.510  43.810  61.960  1.00  0.00           C  
ATOM    715  HG1 LYS    44      39.540  43.440  61.820  1.00  0.00           H  
ATOM    716  HG2 LYS    44      38.520  44.290  62.960  1.00  0.00           H  
ATOM    717  CD  LYS    44      38.100  44.740  60.810  1.00  0.00           C  
ATOM    718  HD1 LYS    44      38.150  44.070  59.920  1.00  0.00           H  
ATOM    719  HD2 LYS    44      38.850  45.550  60.700  1.00  0.00           H  
ATOM    720  CE  LYS    44      36.640  45.310  60.900  1.00  0.00           C  
ATOM    721  HE1 LYS    44      35.860  44.520  60.840  1.00  0.00           H  
ATOM    722  HE2 LYS    44      36.560  46.000  60.030  1.00  0.00           H  
ATOM    723  NZ  LYS    44      36.490  46.030  62.190  1.00  0.00           N  
ATOM    724  HZ1 LYS    44      35.530  46.410  62.100  1.00  0.00           H  
ATOM    725  HZ2 LYS    44      37.200  46.770  62.360  1.00  0.00           H  
ATOM    726  HZ3 LYS    44      36.510  45.270  62.910  1.00  0.00           H  
ATOM    727  C   LYS    44      38.990  41.410  60.320  1.00  0.00           C  
ATOM    728  O   LYS    44      39.340  41.970  59.290  1.00  0.00           O  
ATOM    729  N   HSD    45      39.870  40.500  60.800  1.00  0.00           N  
ATOM    730  HN  HSD    45      39.670  40.000  61.650  1.00  0.00           H  
ATOM    731  CA  HSD    45      41.150  40.250  60.210  1.00  0.00           C  
ATOM    732  HA  HSD    45      41.630  41.190  60.000  1.00  0.00           H  
ATOM    733  CB  HSD    45      42.000  39.440  61.260  1.00  0.00           C  
ATOM    734  HB1 HSD    45      42.940  39.060  60.800  1.00  0.00           H  
ATOM    735  HB2 HSD    45      41.480  38.550  61.680  1.00  0.00           H  
ATOM    736  ND1 HSD    45      41.810  40.560  63.540  1.00  0.00           N  
ATOM    737  HD1 HSD    45      40.840  40.440  63.750  1.00  0.00           H  
ATOM    738  CG  HSD    45      42.430  40.270  62.320  1.00  0.00           C  
ATOM    739  CE1 HSD    45      42.670  41.280  64.290  1.00  0.00           C  
ATOM    740  HE1 HSD    45      42.530  41.530  65.340  1.00  0.00           H  
ATOM    741  NE2 HSD    45      43.780  41.530  63.620  1.00  0.00           N  
ATOM    742  CD2 HSD    45      43.620  40.950  62.370  1.00  0.00           C  
ATOM    743  HD2 HSD    45      44.400  41.030  61.620  1.00  0.00           H  
ATOM    744  C   HSD    45      41.170  39.450  58.880  1.00  0.00           C  
ATOM    745  O   HSD    45      42.020  39.740  58.050  1.00  0.00           O  
ATOM    746  N   VAL    46      40.120  38.660  58.610  1.00  0.00           N  
ATOM    747  HN  VAL    46      39.410  38.490  59.290  1.00  0.00           H  
ATOM    748  CA  VAL    46      39.790  38.160  57.300  1.00  0.00           C  
ATOM    749  HA  VAL    46      40.710  37.690  56.990  1.00  0.00           H  
ATOM    750  CB  VAL    46      38.640  37.060  57.390  1.00  0.00           C  
ATOM    751  HB  VAL    46      37.770  37.520  57.890  1.00  0.00           H  
ATOM    752  CG1 VAL    46      38.290  36.610  55.960  1.00  0.00           C  
ATOM    753 HG11 VAL    46      39.170  36.460  55.300  1.00  0.00           H  
ATOM    754 HG12 VAL    46      37.570  37.270  55.430  1.00  0.00           H  
ATOM    755 HG13 VAL    46      37.830  35.600  56.000  1.00  0.00           H  
ATOM    756  CG2 VAL    46      39.190  35.850  58.260  1.00  0.00           C  
ATOM    757 HG21 VAL    46      40.080  35.480  57.700  1.00  0.00           H  
ATOM    758 HG22 VAL    46      38.400  35.070  58.380  1.00  0.00           H  
ATOM    759 HG23 VAL    46      39.440  36.120  59.310  1.00  0.00           H  
ATOM    760  C   VAL    46      39.470  39.310  56.310  1.00  0.00           C  
ATOM    761  O   VAL    46      39.910  39.370  55.200  1.00  0.00           O  
ATOM    762  N   ILE    47      38.670  40.330  56.800  1.00  0.00           N  
ATOM    763  HN  ILE    47      38.230  40.260  57.690  1.00  0.00           H  
ATOM    764  CA  ILE    47      38.280  41.520  56.110  1.00  0.00           C  
ATOM    765  HA  ILE    47      37.940  41.160  55.150  1.00  0.00           H  
ATOM    766  CB  ILE    47      37.030  42.230  56.720  1.00  0.00           C  
ATOM    767  HB  ILE    47      37.180  42.590  57.760  1.00  0.00           H  
ATOM    768  CG2 ILE    47      36.710  43.540  55.950  1.00  0.00           C  
ATOM    769 HG21 ILE    47      35.750  44.000  56.270  1.00  0.00           H  
ATOM    770 HG22 ILE    47      36.690  43.220  54.880  1.00  0.00           H  
ATOM    771 HG23 ILE    47      37.500  44.310  56.080  1.00  0.00           H  
ATOM    772  CG1 ILE    47      35.780  41.280  56.740  1.00  0.00           C  
ATOM    773 HG11 ILE    47      34.940  41.930  57.060  1.00  0.00           H  
ATOM    774 HG12 ILE    47      35.880  40.550  57.570  1.00  0.00           H  
ATOM    775  CD  ILE    47      35.410  40.520  55.500  1.00  0.00           C  
ATOM    776  HD1 ILE    47      36.250  39.840  55.230  1.00  0.00           H  
ATOM    777  HD2 ILE    47      35.080  41.180  54.670  1.00  0.00           H  
ATOM    778  HD3 ILE    47      34.550  39.960  55.940  1.00  0.00           H  
ATOM    779  C   ILE    47      39.470  42.400  55.760  1.00  0.00           C  
ATOM    780  O   ILE    47      39.630  42.900  54.660  1.00  0.00           O  
ATOM    781  N   MET    48      40.490  42.440  56.690  1.00  0.00           N  
ATOM    782  HN  MET    48      40.470  41.970  57.570  1.00  0.00           H  
ATOM    783  CA  MET    48      41.720  43.170  56.530  1.00  0.00           C  
ATOM    784  HA  MET    48      41.580  44.030  55.890  1.00  0.00           H  
ATOM    785  CB  MET    48      42.070  43.730  57.960  1.00  0.00           C  
ATOM    786  HB1 MET    48      43.080  44.160  57.850  1.00  0.00           H  
ATOM    787  HB2 MET    48      42.190  42.800  58.570  1.00  0.00           H  
ATOM    788  CG  MET    48      41.110  44.720  58.620  1.00  0.00           C  
ATOM    789  HG1 MET    48      41.410  44.740  59.690  1.00  0.00           H  
ATOM    790  HG2 MET    48      40.090  44.310  58.480  1.00  0.00           H  
ATOM    791  SD  MET    48      41.080  46.380  57.950  1.00  0.00           S  
ATOM    792  CE  MET    48      42.850  46.820  58.330  1.00  0.00           C  
ATOM    793  HE1 MET    48      42.960  47.920  58.310  1.00  0.00           H  
ATOM    794  HE2 MET    48      43.440  46.280  57.560  1.00  0.00           H  
ATOM    795  HE3 MET    48      43.170  46.530  59.350  1.00  0.00           H  
ATOM    796  C   MET    48      42.770  42.380  55.880  1.00  0.00           C  
ATOM    797  O   MET    48      43.840  42.860  55.510  1.00  0.00           O  
ATOM    798  N   LEU    49      42.500  41.110  55.610  1.00  0.00           N  
ATOM    799  HN  LEU    49      41.700  40.640  55.970  1.00  0.00           H  
ATOM    800  CA  LEU    49      43.230  40.420  54.580  1.00  0.00           C  
ATOM    801  HA  LEU    49      44.230  40.810  54.470  1.00  0.00           H  
ATOM    802  CB  LEU    49      43.330  38.960  54.960  1.00  0.00           C  
ATOM    803  HB1 LEU    49      42.280  38.620  55.130  1.00  0.00           H  
ATOM    804  HB2 LEU    49      43.900  38.970  55.910  1.00  0.00           H  
ATOM    805  CG  LEU    49      43.880  37.940  53.900  1.00  0.00           C  
ATOM    806  HG  LEU    49      43.170  37.980  53.040  1.00  0.00           H  
ATOM    807  CD1 LEU    49      45.310  38.260  53.360  1.00  0.00           C  
ATOM    808 HD11 LEU    49      45.340  39.330  53.060  1.00  0.00           H  
ATOM    809 HD12 LEU    49      45.520  37.580  52.510  1.00  0.00           H  
ATOM    810 HD13 LEU    49      46.090  38.150  54.140  1.00  0.00           H  
ATOM    811  CD2 LEU    49      43.950  36.590  54.550  1.00  0.00           C  
ATOM    812 HD21 LEU    49      44.770  36.560  55.300  1.00  0.00           H  
ATOM    813 HD22 LEU    49      44.360  35.820  53.870  1.00  0.00           H  
ATOM    814 HD23 LEU    49      42.980  36.230  54.950  1.00  0.00           H  
ATOM    815  C   LEU    49      42.680  40.780  53.160  1.00  0.00           C  
ATOM    816  O   LEU    49      43.400  40.930  52.170  1.00  0.00           O  
ATOM    817  N   PHE    50      41.310  40.940  53.060  1.00  0.00           N  
ATOM    818  HN  PHE    50      40.670  40.740  53.790  1.00  0.00           H  
ATOM    819  CA  PHE    50      40.630  41.420  51.840  1.00  0.00           C  
ATOM    820  HA  PHE    50      40.950  40.720  51.080  1.00  0.00           H  
ATOM    821  CB  PHE    50      39.030  41.330  51.900  1.00  0.00           C  
ATOM    822  HB1 PHE    50      38.610  41.770  50.970  1.00  0.00           H  
ATOM    823  HB2 PHE    50      38.630  41.930  52.750  1.00  0.00           H  
ATOM    824  CG  PHE    50      38.370  39.970  52.200  1.00  0.00           C  
ATOM    825  CD1 PHE    50      39.030  38.770  52.240  1.00  0.00           C  
ATOM    826  HD1 PHE    50      40.090  38.860  52.040  1.00  0.00           H  
ATOM    827  CE1 PHE    50      38.450  37.530  52.590  1.00  0.00           C  
ATOM    828  HE1 PHE    50      39.070  36.650  52.610  1.00  0.00           H  
ATOM    829  CZ  PHE    50      37.010  37.470  52.740  1.00  0.00           C  
ATOM    830  HZ  PHE    50      36.610  36.480  52.910  1.00  0.00           H  
ATOM    831  CD2 PHE    50      36.960  39.840  52.380  1.00  0.00           C  
ATOM    832  HD2 PHE    50      36.400  40.750  52.320  1.00  0.00           H  
ATOM    833  CE2 PHE    50      36.300  38.600  52.540  1.00  0.00           C  
ATOM    834  HE2 PHE    50      35.230  38.680  52.500  1.00  0.00           H  
ATOM    835  C   PHE    50      41.010  42.800  51.360  1.00  0.00           C  
ATOM    836  O   PHE    50      41.410  43.060  50.220  1.00  0.00           O  
ATOM    837  N   VAL    51      40.960  43.870  52.270  1.00  0.00           N  
ATOM    838  HN  VAL    51      40.580  43.650  53.170  1.00  0.00           H  
ATOM    839  CA  VAL    51      41.150  45.280  51.920  1.00  0.00           C  
ATOM    840  HA  VAL    51      40.430  45.460  51.150  1.00  0.00           H  
ATOM    841  CB  VAL    51      40.900  46.210  53.110  1.00  0.00           C  
ATOM    842  HB  VAL    51      41.500  45.830  53.960  1.00  0.00           H  
ATOM    843  CG1 VAL    51      41.370  47.690  52.880  1.00  0.00           C  
ATOM    844 HG11 VAL    51      40.930  48.020  51.920  1.00  0.00           H  
ATOM    845 HG12 VAL    51      42.470  47.840  52.800  1.00  0.00           H  
ATOM    846 HG13 VAL    51      40.880  48.340  53.630  1.00  0.00           H  
ATOM    847  CG2 VAL    51      39.460  46.170  53.540  1.00  0.00           C  
ATOM    848 HG21 VAL    51      39.140  45.110  53.640  1.00  0.00           H  
ATOM    849 HG22 VAL    51      38.890  46.660  52.720  1.00  0.00           H  
ATOM    850 HG23 VAL    51      39.410  46.620  54.550  1.00  0.00           H  
ATOM    851  C   VAL    51      42.490  45.560  51.260  1.00  0.00           C  
ATOM    852  O   VAL    51      42.320  46.180  50.180  1.00  0.00           O  
ATOM    853  N   PRO    52      43.700  45.130  51.600  1.00  0.00           N  
ATOM    854  CD  PRO    52      44.050  44.480  52.840  1.00  0.00           C  
ATOM    855  HD1 PRO    52      43.440  43.590  53.110  1.00  0.00           H  
ATOM    856  HD2 PRO    52      43.970  45.220  53.670  1.00  0.00           H  
ATOM    857  CA  PRO    52      44.910  45.670  50.930  1.00  0.00           C  
ATOM    858  HA  PRO    52      44.930  46.750  50.940  1.00  0.00           H  
ATOM    859  CB  PRO    52      46.080  45.250  51.750  1.00  0.00           C  
ATOM    860  HB1 PRO    52      46.250  46.150  52.380  1.00  0.00           H  
ATOM    861  HB2 PRO    52      46.990  45.100  51.130  1.00  0.00           H  
ATOM    862  CG  PRO    52      45.520  44.110  52.590  1.00  0.00           C  
ATOM    863  HG1 PRO    52      45.760  43.160  52.060  1.00  0.00           H  
ATOM    864  HG2 PRO    52      46.200  44.090  53.470  1.00  0.00           H  
ATOM    865  C   PRO    52      45.070  45.180  49.490  1.00  0.00           C  
ATOM    866  O   PRO    52      45.410  45.980  48.650  1.00  0.00           O  
ATOM    867  N   VAL    53      44.900  43.890  49.110  1.00  0.00           N  
ATOM    868  HN  VAL    53      44.630  43.240  49.820  1.00  0.00           H  
ATOM    869  CA  VAL    53      45.160  43.380  47.800  1.00  0.00           C  
ATOM    870  HA  VAL    53      46.080  43.790  47.390  1.00  0.00           H  
ATOM    871  CB  VAL    53      45.350  41.930  47.770  1.00  0.00           C  
ATOM    872  HB  VAL    53      46.130  41.700  48.530  1.00  0.00           H  
ATOM    873  CG1 VAL    53      44.050  41.060  48.030  1.00  0.00           C  
ATOM    874 HG11 VAL    53      44.220  39.960  48.110  1.00  0.00           H  
ATOM    875 HG12 VAL    53      43.260  41.320  47.290  1.00  0.00           H  
ATOM    876 HG13 VAL    53      43.660  41.310  49.040  1.00  0.00           H  
ATOM    877  CG2 VAL    53      45.900  41.460  46.430  1.00  0.00           C  
ATOM    878 HG21 VAL    53      45.120  41.740  45.690  1.00  0.00           H  
ATOM    879 HG22 VAL    53      46.050  40.360  46.520  1.00  0.00           H  
ATOM    880 HG23 VAL    53      46.800  42.100  46.290  1.00  0.00           H  
ATOM    881  C   VAL    53      44.070  43.820  46.810  1.00  0.00           C  
ATOM    882  O   VAL    53      44.230  44.170  45.660  1.00  0.00           O  
ATOM    883  N   THR    54      42.860  43.990  47.430  1.00  0.00           N  
ATOM    884  HN  THR    54      42.790  43.640  48.360  1.00  0.00           H  
ATOM    885  CA  THR    54      41.730  44.560  46.700  1.00  0.00           C  
ATOM    886  HA  THR    54      41.440  43.970  45.840  1.00  0.00           H  
ATOM    887  CB  THR    54      40.490  44.570  47.540  1.00  0.00           C  
ATOM    888  HB  THR    54      40.690  45.100  48.490  1.00  0.00           H  
ATOM    889  OG1 THR    54      40.150  43.260  47.850  1.00  0.00           O  
ATOM    890  HG1 THR    54      40.610  42.960  48.630  1.00  0.00           H  
ATOM    891  CG2 THR    54      39.340  45.230  46.740  1.00  0.00           C  
ATOM    892 HG21 THR    54      39.160  44.710  45.780  1.00  0.00           H  
ATOM    893 HG22 THR    54      39.550  46.320  46.620  1.00  0.00           H  
ATOM    894 HG23 THR    54      38.400  45.220  47.330  1.00  0.00           H  
ATOM    895  C   THR    54      42.120  46.000  46.270  1.00  0.00           C  
ATOM    896  O   THR    54      42.010  46.270  45.060  1.00  0.00           O  
ATOM    897  N   LEU    55      42.710  46.880  47.190  1.00  0.00           N  
ATOM    898  HN  LEU    55      42.660  46.760  48.170  1.00  0.00           H  
ATOM    899  CA  LEU    55      43.220  48.130  46.890  1.00  0.00           C  
ATOM    900  HA  LEU    55      42.380  48.670  46.470  1.00  0.00           H  
ATOM    901  CB  LEU    55      43.580  48.860  48.210  1.00  0.00           C  
ATOM    902  HB1 LEU    55      44.150  49.770  47.950  1.00  0.00           H  
ATOM    903  HB2 LEU    55      44.160  48.100  48.780  1.00  0.00           H  
ATOM    904  CG  LEU    55      42.390  49.400  48.870  1.00  0.00           C  
ATOM    905  HG  LEU    55      41.630  48.590  48.920  1.00  0.00           H  
ATOM    906  CD1 LEU    55      42.720  49.820  50.370  1.00  0.00           C  
ATOM    907 HD11 LEU    55      43.020  48.960  51.010  1.00  0.00           H  
ATOM    908 HD12 LEU    55      41.740  50.050  50.850  1.00  0.00           H  
ATOM    909 HD13 LEU    55      43.400  50.690  50.390  1.00  0.00           H  
ATOM    910  CD2 LEU    55      41.670  50.620  48.190  1.00  0.00           C  
ATOM    911 HD21 LEU    55      41.380  50.480  47.130  1.00  0.00           H  
ATOM    912 HD22 LEU    55      42.450  51.400  48.100  1.00  0.00           H  
ATOM    913 HD23 LEU    55      40.860  50.940  48.890  1.00  0.00           H  
ATOM    914  C   LEU    55      44.270  48.200  45.800  1.00  0.00           C  
ATOM    915  O   LEU    55      44.180  49.000  44.890  1.00  0.00           O  
ATOM    916  N   CYS    56      45.220  47.330  45.800  1.00  0.00           N  
ATOM    917  HN  CYS    56      45.170  46.770  46.620  1.00  0.00           H  
ATOM    918  CA  CYS    56      46.260  47.060  44.770  1.00  0.00           C  
ATOM    919  HA  CYS    56      46.910  47.930  44.680  1.00  0.00           H  
ATOM    920  CB  CYS    56      47.090  45.800  45.330  1.00  0.00           C  
ATOM    921  HB1 CYS    56      47.800  45.540  44.510  1.00  0.00           H  
ATOM    922  HB2 CYS    56      46.320  45.010  45.490  1.00  0.00           H  
ATOM    923  SG  CYS    56      48.010  46.270  46.860  1.00  0.00           S  
ATOM    924  HG1 CYS    56      47.120  45.780  47.720  1.00  0.00           H  
ATOM    925  C   CYS    56      45.700  46.730  43.430  1.00  0.00           C  
ATOM    926  O   CYS    56      46.000  47.370  42.440  1.00  0.00           O  
ATOM    927  N   MET    57      44.710  45.830  43.410  1.00  0.00           N  
ATOM    928  HN  MET    57      44.350  45.310  44.180  1.00  0.00           H  
ATOM    929  CA  MET    57      43.900  45.430  42.290  1.00  0.00           C  
ATOM    930  HA  MET    57      44.630  45.140  41.550  1.00  0.00           H  
ATOM    931  CB  MET    57      42.940  44.160  42.630  1.00  0.00           C  
ATOM    932  HB1 MET    57      42.360  44.050  41.690  1.00  0.00           H  
ATOM    933  HB2 MET    57      42.200  44.320  43.440  1.00  0.00           H  
ATOM    934  CG  MET    57      43.610  42.810  42.840  1.00  0.00           C  
ATOM    935  HG1 MET    57      44.600  42.760  43.350  1.00  0.00           H  
ATOM    936  HG2 MET    57      43.830  42.510  41.800  1.00  0.00           H  
ATOM    937  SD  MET    57      42.460  41.670  43.810  1.00  0.00           S  
ATOM    938  CE  MET    57      43.440  40.130  43.660  1.00  0.00           C  
ATOM    939  HE1 MET    57      43.770  40.020  42.600  1.00  0.00           H  
ATOM    940  HE2 MET    57      42.910  39.170  43.820  1.00  0.00           H  
ATOM    941  HE3 MET    57      44.380  40.150  44.250  1.00  0.00           H  
ATOM    942  C   MET    57      43.070  46.550  41.720  1.00  0.00           C  
ATOM    943  O   MET    57      42.940  46.630  40.530  1.00  0.00           O  
ATOM    944  N   VAL    58      42.530  47.410  42.530  1.00  0.00           N  
ATOM    945  HN  VAL    58      42.500  47.200  43.510  1.00  0.00           H  
ATOM    946  CA  VAL    58      41.900  48.610  42.120  1.00  0.00           C  
ATOM    947  HA  VAL    58      41.270  48.280  41.310  1.00  0.00           H  
ATOM    948  CB  VAL    58      40.990  49.250  43.240  1.00  0.00           C  
ATOM    949  HB  VAL    58      41.540  49.090  44.190  1.00  0.00           H  
ATOM    950  CG1 VAL    58      40.770  50.690  42.990  1.00  0.00           C  
ATOM    951 HG11 VAL    58      40.260  51.120  43.870  1.00  0.00           H  
ATOM    952 HG12 VAL    58      40.080  50.780  42.130  1.00  0.00           H  
ATOM    953 HG13 VAL    58      41.680  51.300  42.820  1.00  0.00           H  
ATOM    954  CG2 VAL    58      39.690  48.430  43.410  1.00  0.00           C  
ATOM    955 HG21 VAL    58      38.960  48.470  42.560  1.00  0.00           H  
ATOM    956 HG22 VAL    58      39.280  48.840  44.350  1.00  0.00           H  
ATOM    957 HG23 VAL    58      39.910  47.340  43.470  1.00  0.00           H  
ATOM    958  C   VAL    58      42.800  49.560  41.410  1.00  0.00           C  
ATOM    959  O   VAL    58      42.400  49.990  40.320  1.00  0.00           O  
ATOM    960  N   VAL    59      44.000  49.900  41.930  1.00  0.00           N  
ATOM    961  HN  VAL    59      44.200  49.730  42.890  1.00  0.00           H  
ATOM    962  CA  VAL    59      44.940  50.570  41.070  1.00  0.00           C  
ATOM    963  HA  VAL    59      44.500  51.480  40.700  1.00  0.00           H  
ATOM    964  CB  VAL    59      46.280  50.980  41.710  1.00  0.00           C  
ATOM    965  HB  VAL    59      46.660  50.050  42.170  1.00  0.00           H  
ATOM    966  CG1 VAL    59      47.440  51.600  40.760  1.00  0.00           C  
ATOM    967 HG11 VAL    59      48.360  51.730  41.360  1.00  0.00           H  
ATOM    968 HG12 VAL    59      47.140  52.620  40.430  1.00  0.00           H  
ATOM    969 HG13 VAL    59      47.570  50.830  39.970  1.00  0.00           H  
ATOM    970  CG2 VAL    59      45.960  52.070  42.740  1.00  0.00           C  
ATOM    971 HG21 VAL    59      45.480  51.590  43.620  1.00  0.00           H  
ATOM    972 HG22 VAL    59      45.430  52.950  42.330  1.00  0.00           H  
ATOM    973 HG23 VAL    59      46.990  52.310  43.080  1.00  0.00           H  
ATOM    974  C   VAL    59      45.300  49.900  39.800  1.00  0.00           C  
ATOM    975  O   VAL    59      45.270  50.500  38.710  1.00  0.00           O  
ATOM    976  N   VAL    60      45.610  48.580  39.800  1.00  0.00           N  
ATOM    977  HN  VAL    60      45.690  48.020  40.620  1.00  0.00           H  
ATOM    978  CA  VAL    60      45.830  47.740  38.640  1.00  0.00           C  
ATOM    979  HA  VAL    60      46.660  48.050  38.030  1.00  0.00           H  
ATOM    980  CB  VAL    60      46.090  46.220  39.100  1.00  0.00           C  
ATOM    981  HB  VAL    60      45.220  45.900  39.710  1.00  0.00           H  
ATOM    982  CG1 VAL    60      46.090  45.220  37.890  1.00  0.00           C  
ATOM    983 HG11 VAL    60      45.060  45.240  37.460  1.00  0.00           H  
ATOM    984 HG12 VAL    60      46.360  44.210  38.270  1.00  0.00           H  
ATOM    985 HG13 VAL    60      46.830  45.670  37.190  1.00  0.00           H  
ATOM    986  CG2 VAL    60      47.490  46.100  39.810  1.00  0.00           C  
ATOM    987 HG21 VAL    60      47.640  46.590  40.800  1.00  0.00           H  
ATOM    988 HG22 VAL    60      48.380  46.400  39.220  1.00  0.00           H  
ATOM    989 HG23 VAL    60      47.800  45.050  39.940  1.00  0.00           H  
ATOM    990  C   VAL    60      44.710  47.750  37.580  1.00  0.00           C  
ATOM    991  O   VAL    60      44.900  48.120  36.430  1.00  0.00           O  
ATOM    992  N   VAL    61      43.410  47.430  37.920  1.00  0.00           N  
ATOM    993  HN  VAL    61      43.260  47.350  38.910  1.00  0.00           H  
ATOM    994  CA  VAL    61      42.280  47.400  37.030  1.00  0.00           C  
ATOM    995  HA  VAL    61      42.510  46.650  36.290  1.00  0.00           H  
ATOM    996  CB  VAL    61      41.130  46.700  37.740  1.00  0.00           C  
ATOM    997  HB  VAL    61      41.140  47.180  38.740  1.00  0.00           H  
ATOM    998  CG1 VAL    61      39.850  46.970  36.970  1.00  0.00           C  
ATOM    999 HG11 VAL    61      39.370  47.930  37.260  1.00  0.00           H  
ATOM   1000 HG12 VAL    61      39.010  46.280  37.180  1.00  0.00           H  
ATOM   1001 HG13 VAL    61      39.900  47.010  35.860  1.00  0.00           H  
ATOM   1002  CG2 VAL    61      41.300  45.140  37.750  1.00  0.00           C  
ATOM   1003 HG21 VAL    61      42.310  44.920  38.160  1.00  0.00           H  
ATOM   1004 HG22 VAL    61      41.190  44.780  36.710  1.00  0.00           H  
ATOM   1005 HG23 VAL    61      40.570  44.630  38.430  1.00  0.00           H  
ATOM   1006  C   VAL    61      41.940  48.690  36.290  1.00  0.00           C  
ATOM   1007  O   VAL    61      41.790  48.720  35.050  1.00  0.00           O  
ATOM   1008  N   ALA    62      41.960  49.770  37.030  1.00  0.00           N  
ATOM   1009  HN  ALA    62      42.320  49.590  37.950  1.00  0.00           H  
ATOM   1010  CA  ALA    62      41.850  51.110  36.510  1.00  0.00           C  
ATOM   1011  HA  ALA    62      40.930  51.300  35.980  1.00  0.00           H  
ATOM   1012  CB  ALA    62      41.950  52.160  37.670  1.00  0.00           C  
ATOM   1013  HB1 ALA    62      41.980  53.160  37.200  1.00  0.00           H  
ATOM   1014  HB2 ALA    62      42.750  51.960  38.420  1.00  0.00           H  
ATOM   1015  HB3 ALA    62      41.100  52.060  38.370  1.00  0.00           H  
ATOM   1016  C   ALA    62      42.990  51.350  35.540  1.00  0.00           C  
ATOM   1017  O   ALA    62      42.670  51.900  34.520  1.00  0.00           O  
ATOM   1018  N   THR    63      44.260  50.960  35.820  1.00  0.00           N  
ATOM   1019  HN  THR    63      44.410  50.530  36.710  1.00  0.00           H  
ATOM   1020  CA  THR    63      45.400  51.200  34.980  1.00  0.00           C  
ATOM   1021  HA  THR    63      45.500  52.260  34.790  1.00  0.00           H  
ATOM   1022  CB  THR    63      46.760  50.680  35.620  1.00  0.00           C  
ATOM   1023  HB  THR    63      46.670  49.660  36.030  1.00  0.00           H  
ATOM   1024  OG1 THR    63      47.160  51.550  36.680  1.00  0.00           O  
ATOM   1025  HG1 THR    63      46.520  51.500  37.380  1.00  0.00           H  
ATOM   1026  CG2 THR    63      48.000  50.680  34.670  1.00  0.00           C  
ATOM   1027 HG21 THR    63      47.880  49.870  33.920  1.00  0.00           H  
ATOM   1028 HG22 THR    63      48.960  50.540  35.200  1.00  0.00           H  
ATOM   1029 HG23 THR    63      48.020  51.620  34.070  1.00  0.00           H  
ATOM   1030  C   THR    63      45.410  50.350  33.780  1.00  0.00           C  
ATOM   1031  O   THR    63      45.680  50.850  32.730  1.00  0.00           O  
ATOM   1032  N   ILE    64      45.050  49.060  33.860  1.00  0.00           N  
ATOM   1033  HN  ILE    64      44.700  48.630  34.690  1.00  0.00           H  
ATOM   1034  CA  ILE    64      44.840  48.200  32.640  1.00  0.00           C  
ATOM   1035  HA  ILE    64      45.750  48.200  32.060  1.00  0.00           H  
ATOM   1036  CB  ILE    64      44.560  46.790  33.120  1.00  0.00           C  
ATOM   1037  HB  ILE    64      43.740  46.870  33.870  1.00  0.00           H  
ATOM   1038  CG2 ILE    64      44.090  45.850  32.010  1.00  0.00           C  
ATOM   1039 HG21 ILE    64      44.790  45.860  31.140  1.00  0.00           H  
ATOM   1040 HG22 ILE    64      43.160  46.250  31.560  1.00  0.00           H  
ATOM   1041 HG23 ILE    64      44.000  44.780  32.290  1.00  0.00           H  
ATOM   1042  CG1 ILE    64      45.830  46.220  33.930  1.00  0.00           C  
ATOM   1043 HG11 ILE    64      45.460  45.260  34.350  1.00  0.00           H  
ATOM   1044 HG12 ILE    64      46.060  46.840  34.820  1.00  0.00           H  
ATOM   1045  CD  ILE    64      47.000  46.010  33.060  1.00  0.00           C  
ATOM   1046  HD1 ILE    64      46.930  45.290  32.210  1.00  0.00           H  
ATOM   1047  HD2 ILE    64      47.840  45.660  33.700  1.00  0.00           H  
ATOM   1048  HD3 ILE    64      47.260  46.990  32.590  1.00  0.00           H  
ATOM   1049  C   ILE    64      43.750  48.710  31.670  1.00  0.00           C  
ATOM   1050  O   ILE    64      43.870  48.680  30.470  1.00  0.00           O  
ATOM   1051  N   LYS    65      42.670  49.240  32.270  1.00  0.00           N  
ATOM   1052  HN  LYS    65      42.540  49.320  33.250  1.00  0.00           H  
ATOM   1053  CA  LYS    65      41.550  49.790  31.470  1.00  0.00           C  
ATOM   1054  HA  LYS    65      41.420  49.230  30.550  1.00  0.00           H  
ATOM   1055  CB  LYS    65      40.220  49.540  32.360  1.00  0.00           C  
ATOM   1056  HB1 LYS    65      39.470  50.120  31.770  1.00  0.00           H  
ATOM   1057  HB2 LYS    65      40.510  50.020  33.320  1.00  0.00           H  
ATOM   1058  CG  LYS    65      39.700  48.140  32.670  1.00  0.00           C  
ATOM   1059  HG1 LYS    65      38.810  48.200  33.340  1.00  0.00           H  
ATOM   1060  HG2 LYS    65      40.450  47.490  33.180  1.00  0.00           H  
ATOM   1061  CD  LYS    65      39.380  47.430  31.350  1.00  0.00           C  
ATOM   1062  HD1 LYS    65      40.250  47.210  30.700  1.00  0.00           H  
ATOM   1063  HD2 LYS    65      38.630  47.980  30.750  1.00  0.00           H  
ATOM   1064  CE  LYS    65      38.710  46.030  31.620  1.00  0.00           C  
ATOM   1065  HE1 LYS    65      37.850  46.220  32.300  1.00  0.00           H  
ATOM   1066  HE2 LYS    65      39.450  45.340  32.080  1.00  0.00           H  
ATOM   1067  NZ  LYS    65      38.230  45.520  30.330  1.00  0.00           N  
ATOM   1068  HZ1 LYS    65      38.930  45.310  29.590  1.00  0.00           H  
ATOM   1069  HZ2 LYS    65      37.750  46.310  29.850  1.00  0.00           H  
ATOM   1070  HZ3 LYS    65      37.570  44.730  30.480  1.00  0.00           H  
ATOM   1071  C   LYS    65      41.800  51.240  30.900  1.00  0.00           C  
ATOM   1072  O   LYS    65      40.940  51.880  30.330  1.00  0.00           O  
ATOM   1073  N   SER    66      42.990  51.770  31.070  1.00  0.00           N  
ATOM   1074  HN  SER    66      43.710  51.260  31.520  1.00  0.00           H  
ATOM   1075  CA  SER    66      43.460  53.190  30.810  1.00  0.00           C  
ATOM   1076  HA  SER    66      42.760  53.750  30.220  1.00  0.00           H  
ATOM   1077  CB  SER    66      43.760  54.110  32.050  1.00  0.00           C  
ATOM   1078  HB1 SER    66      42.770  54.410  32.460  1.00  0.00           H  
ATOM   1079  HB2 SER    66      44.260  55.070  31.810  1.00  0.00           H  
ATOM   1080  OG  SER    66      44.330  53.530  33.160  1.00  0.00           O  
ATOM   1081  HG1 SER    66      43.690  52.950  33.580  1.00  0.00           H  
ATOM   1082  C   SER    66      44.630  53.090  29.910  1.00  0.00           C  
ATOM   1083  O   SER    66      44.490  53.380  28.730  1.00  0.00           O  
ATOM   1084  N   VAL    67      45.760  52.840  30.550  1.00  0.00           N  
ATOM   1085  HN  VAL    67      45.830  52.490  31.480  1.00  0.00           H  
ATOM   1086  CA  VAL    67      47.070  53.050  29.910  1.00  0.00           C  
ATOM   1087  HA  VAL    67      47.030  53.980  29.370  1.00  0.00           H  
ATOM   1088  CB  VAL    67      48.180  53.290  30.900  1.00  0.00           C  
ATOM   1089  HB  VAL    67      48.370  52.330  31.430  1.00  0.00           H  
ATOM   1090  CG1 VAL    67      49.560  53.780  30.250  1.00  0.00           C  
ATOM   1091 HG11 VAL    67      49.450  54.780  29.790  1.00  0.00           H  
ATOM   1092 HG12 VAL    67      50.050  53.080  29.530  1.00  0.00           H  
ATOM   1093 HG13 VAL    67      50.340  53.960  31.020  1.00  0.00           H  
ATOM   1094  CG2 VAL    67      47.770  54.280  31.950  1.00  0.00           C  
ATOM   1095 HG21 VAL    67      48.530  54.490  32.730  1.00  0.00           H  
ATOM   1096 HG22 VAL    67      46.880  53.980  32.540  1.00  0.00           H  
ATOM   1097 HG23 VAL    67      47.650  55.240  31.400  1.00  0.00           H  
ATOM   1098  C   VAL    67      47.440  51.890  28.970  1.00  0.00           C  
ATOM   1099  O   VAL    67      47.380  50.690  29.370  1.00  0.00           O  
ATOM   1100  N   SER    68      47.560  52.120  27.640  1.00  0.00           N  
ATOM   1101  HN  SER    68      47.250  52.980  27.230  1.00  0.00           H  
ATOM   1102  CA  SER    68      47.630  51.080  26.580  1.00  0.00           C  
ATOM   1103  HA  SER    68      46.840  50.350  26.670  1.00  0.00           H  
ATOM   1104  CB  SER    68      47.580  51.620  25.080  1.00  0.00           C  
ATOM   1105  HB1 SER    68      47.350  50.870  24.290  1.00  0.00           H  
ATOM   1106  HB2 SER    68      48.550  52.060  24.790  1.00  0.00           H  
ATOM   1107  OG  SER    68      46.470  52.560  24.830  1.00  0.00           O  
ATOM   1108  HG1 SER    68      45.710  52.340  25.380  1.00  0.00           H  
ATOM   1109  C   SER    68      48.890  50.310  26.640  1.00  0.00           C  
ATOM   1110  O   SER    68      48.890  49.140  26.240  1.00  0.00           O  
ATOM   1111  N   PHE    69      49.900  50.970  27.140  1.00  0.00           N  
ATOM   1112  HN  PHE    69      49.800  51.950  27.310  1.00  0.00           H  
ATOM   1113  CA  PHE    69      51.240  50.420  27.410  1.00  0.00           C  
ATOM   1114  HA  PHE    69      51.780  50.430  26.480  1.00  0.00           H  
ATOM   1115  CB  PHE    69      52.010  51.400  28.310  1.00  0.00           C  
ATOM   1116  HB1 PHE    69      51.460  51.740  29.220  1.00  0.00           H  
ATOM   1117  HB2 PHE    69      52.060  52.330  27.710  1.00  0.00           H  
ATOM   1118  CG  PHE    69      53.400  50.940  28.660  1.00  0.00           C  
ATOM   1119  CD1 PHE    69      53.730  50.580  29.970  1.00  0.00           C  
ATOM   1120  HD1 PHE    69      52.990  50.600  30.770  1.00  0.00           H  
ATOM   1121  CE1 PHE    69      55.000  50.220  30.320  1.00  0.00           C  
ATOM   1122  HE1 PHE    69      55.390  49.930  31.290  1.00  0.00           H  
ATOM   1123  CZ  PHE    69      55.950  50.200  29.270  1.00  0.00           C  
ATOM   1124  HZ  PHE    69      56.950  49.960  29.580  1.00  0.00           H  
ATOM   1125  CD2 PHE    69      54.410  50.910  27.650  1.00  0.00           C  
ATOM   1126  HD2 PHE    69      54.150  51.250  26.660  1.00  0.00           H  
ATOM   1127  CE2 PHE    69      55.730  50.510  27.980  1.00  0.00           C  
ATOM   1128  HE2 PHE    69      56.570  50.580  27.310  1.00  0.00           H  
ATOM   1129  C   PHE    69      51.220  48.950  27.910  1.00  0.00           C  
ATOM   1130  O   PHE    69      52.150  48.180  27.610  1.00  0.00           O  
ATOM   1131  N   TYR    70      50.170  48.490  28.640  1.00  0.00           N  
ATOM   1132  HN  TYR    70      49.400  49.100  28.760  1.00  0.00           H  
ATOM   1133  CA  TYR    70      50.140  47.180  29.320  1.00  0.00           C  
ATOM   1134  HA  TYR    70      51.120  46.740  29.360  1.00  0.00           H  
ATOM   1135  CB  TYR    70      49.470  47.360  30.710  1.00  0.00           C  
ATOM   1136  HB1 TYR    70      49.330  46.400  31.260  1.00  0.00           H  
ATOM   1137  HB2 TYR    70      48.420  47.700  30.610  1.00  0.00           H  
ATOM   1138  CG  TYR    70      50.270  48.170  31.610  1.00  0.00           C  
ATOM   1139  CD1 TYR    70      50.040  49.570  31.760  1.00  0.00           C  
ATOM   1140  HD1 TYR    70      49.260  49.990  31.150  1.00  0.00           H  
ATOM   1141  CE1 TYR    70      50.900  50.430  32.510  1.00  0.00           C  
ATOM   1142  HE1 TYR    70      50.590  51.440  32.750  1.00  0.00           H  
ATOM   1143  CZ  TYR    70      52.010  49.810  33.200  1.00  0.00           C  
ATOM   1144  OH  TYR    70      52.950  50.510  34.000  1.00  0.00           O  
ATOM   1145  HH  TYR    70      53.220  49.860  34.650  1.00  0.00           H  
ATOM   1146  CD2 TYR    70      51.360  47.630  32.310  1.00  0.00           C  
ATOM   1147  HD2 TYR    70      51.540  46.560  32.350  1.00  0.00           H  
ATOM   1148  CE2 TYR    70      52.260  48.380  33.060  1.00  0.00           C  
ATOM   1149  HE2 TYR    70      53.090  47.920  33.570  1.00  0.00           H  
ATOM   1150  C   TYR    70      49.470  46.100  28.550  1.00  0.00           C  
ATOM   1151  O   TYR    70      49.570  44.970  28.910  1.00  0.00           O  
ATOM   1152  N   THR    71      48.790  46.440  27.430  1.00  0.00           N  
ATOM   1153  HN  THR    71      48.850  47.420  27.260  1.00  0.00           H  
ATOM   1154  CA  THR    71      47.950  45.560  26.590  1.00  0.00           C  
ATOM   1155  HA  THR    71      48.170  44.580  26.980  1.00  0.00           H  
ATOM   1156  CB  THR    71      46.430  45.750  26.590  1.00  0.00           C  
ATOM   1157  HB  THR    71      45.890  45.240  25.770  1.00  0.00           H  
ATOM   1158  OG1 THR    71      46.120  47.120  26.560  1.00  0.00           O  
ATOM   1159  HG1 THR    71      46.140  47.390  27.480  1.00  0.00           H  
ATOM   1160  CG2 THR    71      45.870  45.230  27.930  1.00  0.00           C  
ATOM   1161 HG21 THR    71      46.420  45.680  28.790  1.00  0.00           H  
ATOM   1162 HG22 THR    71      46.040  44.140  28.050  1.00  0.00           H  
ATOM   1163 HG23 THR    71      44.800  45.430  28.150  1.00  0.00           H  
ATOM   1164  C   THR    71      48.360  45.490  25.170  1.00  0.00           C  
ATOM   1165  O   THR    71      48.010  44.560  24.440  1.00  0.00           O  
ATOM   1166  N   ARG    72      49.230  46.390  24.720  1.00  0.00           N  
ATOM   1167  HN  ARG    72      49.440  47.180  25.290  1.00  0.00           H  
ATOM   1168  CA  ARG    72      50.100  46.310  23.610  1.00  0.00           C  
ATOM   1169  HA  ARG    72      49.660  45.860  22.730  1.00  0.00           H  
ATOM   1170  CB  ARG    72      50.670  47.680  23.170  1.00  0.00           C  
ATOM   1171  HB1 ARG    72      51.160  47.360  22.220  1.00  0.00           H  
ATOM   1172  HB2 ARG    72      51.440  48.040  23.890  1.00  0.00           H  
ATOM   1173  CG  ARG    72      49.680  48.830  22.860  1.00  0.00           C  
ATOM   1174  HG1 ARG    72      50.310  49.740  22.700  1.00  0.00           H  
ATOM   1175  HG2 ARG    72      49.010  48.890  23.740  1.00  0.00           H  
ATOM   1176  CD  ARG    72      48.620  48.560  21.690  1.00  0.00           C  
ATOM   1177  HD1 ARG    72      47.900  49.380  21.490  1.00  0.00           H  
ATOM   1178  HD2 ARG    72      48.030  47.660  21.990  1.00  0.00           H  
ATOM   1179  NE  ARG    72      49.340  48.290  20.450  1.00  0.00           N  
ATOM   1180  HE  ARG    72      50.330  48.480  20.440  1.00  0.00           H  
ATOM   1181  CZ  ARG    72      48.980  47.560  19.440  1.00  0.00           C  
ATOM   1182  NH1 ARG    72      47.690  47.220  19.220  1.00  0.00           N  
ATOM   1183 HH11 ARG    72      47.090  47.590  19.940  1.00  0.00           H  
ATOM   1184 HH12 ARG    72      47.290  46.950  18.340  1.00  0.00           H  
ATOM   1185  NH2 ARG    72      49.850  47.240  18.450  1.00  0.00           N  
ATOM   1186 HH21 ARG    72      50.830  47.300  18.650  1.00  0.00           H  
ATOM   1187 HH22 ARG    72      49.650  46.480  17.830  1.00  0.00           H  
ATOM   1188  C   ARG    72      51.300  45.460  23.980  1.00  0.00           C  
ATOM   1189  O   ARG    72      51.920  45.700  25.020  1.00  0.00           O  
ATOM   1190  N   LYS    73      51.640  44.580  23.070  1.00  0.00           N  
ATOM   1191  HN  LYS    73      51.060  44.510  22.250  1.00  0.00           H  
ATOM   1192  CA  LYS    73      52.700  43.620  23.310  1.00  0.00           C  
ATOM   1193  HA  LYS    73      53.020  43.560  24.340  1.00  0.00           H  
ATOM   1194  CB  LYS    73      52.160  42.310  22.740  1.00  0.00           C  
ATOM   1195  HB1 LYS    73      53.070  41.680  22.770  1.00  0.00           H  
ATOM   1196  HB2 LYS    73      51.900  42.460  21.670  1.00  0.00           H  
ATOM   1197  CG  LYS    73      50.950  41.740  23.550  1.00  0.00           C  
ATOM   1198  HG1 LYS    73      50.920  40.650  23.380  1.00  0.00           H  
ATOM   1199  HG2 LYS    73      50.010  42.240  23.230  1.00  0.00           H  
ATOM   1200  CD  LYS    73      51.230  41.760  25.050  1.00  0.00           C  
ATOM   1201  HD1 LYS    73      51.540  42.770  25.420  1.00  0.00           H  
ATOM   1202  HD2 LYS    73      52.190  41.260  25.310  1.00  0.00           H  
ATOM   1203  CE  LYS    73      50.030  41.350  25.880  1.00  0.00           C  
ATOM   1204  HE1 LYS    73      49.170  42.010  25.660  1.00  0.00           H  
ATOM   1205  HE2 LYS    73      50.230  41.440  26.970  1.00  0.00           H  
ATOM   1206  NZ  LYS    73      49.660  39.910  25.490  1.00  0.00           N  
ATOM   1207  HZ1 LYS    73      49.110  39.980  24.610  1.00  0.00           H  
ATOM   1208  HZ2 LYS    73      49.050  39.500  26.220  1.00  0.00           H  
ATOM   1209  HZ3 LYS    73      50.440  39.310  25.150  1.00  0.00           H  
ATOM   1210  C   LYS    73      53.960  44.000  22.490  1.00  0.00           C  
ATOM   1211  O   LYS    73      54.930  43.250  22.420  1.00  0.00           O  
ATOM   1212  N   ASP    74      53.890  45.120  21.760  1.00  0.00           N  
ATOM   1213  HN  ASP    74      53.020  45.600  21.740  1.00  0.00           H  
ATOM   1214  CA  ASP    74      54.850  45.780  20.820  1.00  0.00           C  
ATOM   1215  HA  ASP    74      54.830  45.320  19.840  1.00  0.00           H  
ATOM   1216  CB  ASP    74      54.330  47.260  20.550  1.00  0.00           C  
ATOM   1217  HB1 ASP    74      55.090  47.700  19.880  1.00  0.00           H  
ATOM   1218  HB2 ASP    74      54.360  47.800  21.530  1.00  0.00           H  
ATOM   1219  CG  ASP    74      52.910  47.420  19.980  1.00  0.00           C  
ATOM   1220  OD1 ASP    74      52.470  48.530  19.580  1.00  0.00           O  
ATOM   1221  OD2 ASP    74      52.130  46.400  19.990  1.00  0.00           O  
ATOM   1222  C   ASP    74      56.340  45.610  21.170  1.00  0.00           C  
ATOM   1223  O   ASP    74      56.830  45.730  22.290  1.00  0.00           O  
ATOM   1224  N   GLY    75      57.140  45.340  20.060  1.00  0.00           N  
ATOM   1225  HN  GLY    75      56.650  45.350  19.200  1.00  0.00           H  
ATOM   1226  CA  GLY    75      58.580  45.240  19.960  1.00  0.00           C  
ATOM   1227  HA1 GLY    75      59.070  46.080  20.440  1.00  0.00           H  
ATOM   1228  HA2 GLY    75      58.770  44.950  18.940  1.00  0.00           H  
ATOM   1229  C   GLY    75      59.310  44.120  20.800  1.00  0.00           C  
ATOM   1230  O   GLY    75      58.750  43.420  21.710  1.00  0.00           O  
ATOM   1231  N   GLN    76      60.650  44.030  20.660  1.00  0.00           N  
ATOM   1232  HN  GLN    76      61.010  44.580  19.910  1.00  0.00           H  
ATOM   1233  CA  GLN    76      61.370  42.860  21.150  1.00  0.00           C  
ATOM   1234  HA  GLN    76      60.800  41.950  21.170  1.00  0.00           H  
ATOM   1235  CB  GLN    76      62.540  42.470  20.200  1.00  0.00           C  
ATOM   1236  HB1 GLN    76      63.090  41.680  20.760  1.00  0.00           H  
ATOM   1237  HB2 GLN    76      63.340  43.210  20.000  1.00  0.00           H  
ATOM   1238  CG  GLN    76      62.000  42.050  18.780  1.00  0.00           C  
ATOM   1239  HG1 GLN    76      62.990  41.830  18.340  1.00  0.00           H  
ATOM   1240  HG2 GLN    76      61.560  42.960  18.320  1.00  0.00           H  
ATOM   1241  CD  GLN    76      61.090  40.830  18.760  1.00  0.00           C  
ATOM   1242  OE1 GLN    76      59.850  40.830  18.670  1.00  0.00           O  
ATOM   1243  NE2 GLN    76      61.720  39.650  18.930  1.00  0.00           N  
ATOM   1244 HE21 GLN    76      62.710  39.670  19.060  1.00  0.00           H  
ATOM   1245 HE22 GLN    76      61.310  38.790  19.230  1.00  0.00           H  
ATOM   1246  C   GLN    76      61.770  42.970  22.610  1.00  0.00           C  
ATOM   1247  O   GLN    76      62.070  44.100  23.120  1.00  0.00           O  
ATOM   1248  N   LEU    77      61.820  41.860  23.360  1.00  0.00           N  
ATOM   1249  HN  LEU    77      61.590  40.990  22.920  1.00  0.00           H  
ATOM   1250  CA  LEU    77      62.170  41.910  24.740  1.00  0.00           C  
ATOM   1251  HA  LEU    77      61.830  42.870  25.100  1.00  0.00           H  
ATOM   1252  CB  LEU    77      61.400  40.870  25.540  1.00  0.00           C  
ATOM   1253  HB1 LEU    77      61.520  39.940  24.940  1.00  0.00           H  
ATOM   1254  HB2 LEU    77      60.320  41.130  25.420  1.00  0.00           H  
ATOM   1255  CG  LEU    77      61.720  40.780  27.040  1.00  0.00           C  
ATOM   1256  HG  LEU    77      62.650  41.310  27.350  1.00  0.00           H  
ATOM   1257  CD1 LEU    77      60.540  41.300  27.920  1.00  0.00           C  
ATOM   1258 HD11 LEU    77      60.740  41.010  28.980  1.00  0.00           H  
ATOM   1259 HD12 LEU    77      59.580  40.770  27.810  1.00  0.00           H  
ATOM   1260 HD13 LEU    77      60.480  42.410  27.850  1.00  0.00           H  
ATOM   1261  CD2 LEU    77      62.040  39.310  27.400  1.00  0.00           C  
ATOM   1262 HD21 LEU    77      62.930  38.960  26.840  1.00  0.00           H  
ATOM   1263 HD22 LEU    77      61.230  38.590  27.170  1.00  0.00           H  
ATOM   1264 HD23 LEU    77      62.280  39.150  28.470  1.00  0.00           H  
ATOM   1265  C   LEU    77      63.710  41.920  25.020  1.00  0.00           C  
ATOM   1266  O   LEU    77      64.430  42.960  25.020  1.00  0.00           O  
ATOM   1267  N   ILE    78      64.250  40.630  25.060  1.00  0.00           N  
ATOM   1268  HN  ILE    78      63.740  39.780  25.110  1.00  0.00           H  
ATOM   1269  CA  ILE    78      65.690  40.510  25.050  1.00  0.00           C  
ATOM   1270  HA  ILE    78      66.270  41.240  24.520  1.00  0.00           H  
ATOM   1271  CB  ILE    78      66.330  40.500  26.480  1.00  0.00           C  
ATOM   1272  HB  ILE    78      67.340  40.040  26.460  1.00  0.00           H  
ATOM   1273  CG2 ILE    78      66.570  41.950  27.070  1.00  0.00           C  
ATOM   1274 HG21 ILE    78      65.610  42.350  27.450  1.00  0.00           H  
ATOM   1275 HG22 ILE    78      66.900  42.550  26.200  1.00  0.00           H  
ATOM   1276 HG23 ILE    78      67.190  42.080  27.990  1.00  0.00           H  
ATOM   1277  CG1 ILE    78      65.480  39.640  27.520  1.00  0.00           C  
ATOM   1278 HG11 ILE    78      65.180  38.670  27.080  1.00  0.00           H  
ATOM   1279 HG12 ILE    78      64.620  40.310  27.710  1.00  0.00           H  
ATOM   1280  CD  ILE    78      66.210  39.460  28.850  1.00  0.00           C  
ATOM   1281  HD1 ILE    78      67.070  38.770  28.750  1.00  0.00           H  
ATOM   1282  HD2 ILE    78      65.570  38.990  29.630  1.00  0.00           H  
ATOM   1283  HD3 ILE    78      66.640  40.420  29.220  1.00  0.00           H  
ATOM   1284  C   ILE    78      66.150  39.240  24.240  1.00  0.00           C  
ATOM   1285  O   ILE    78      67.230  38.650  24.460  1.00  0.00           O  
ATOM   1286  N   TYR    79      65.370  38.860  23.190  1.00  0.00           N  
ATOM   1287  HN  TYR    79      64.700  39.530  22.870  1.00  0.00           H  
ATOM   1288  CA  TYR    79      65.640  37.720  22.280  1.00  0.00           C  
ATOM   1289  HA  TYR    79      66.660  37.760  21.940  1.00  0.00           H  
ATOM   1290  CB  TYR    79      65.410  36.300  23.020  1.00  0.00           C  
ATOM   1291  HB1 TYR    79      66.210  36.370  23.790  1.00  0.00           H  
ATOM   1292  HB2 TYR    79      65.630  35.440  22.350  1.00  0.00           H  
ATOM   1293  CG  TYR    79      64.080  36.220  23.830  1.00  0.00           C  
ATOM   1294  CD1 TYR    79      62.850  36.660  23.250  1.00  0.00           C  
ATOM   1295  HD1 TYR    79      62.870  36.990  22.220  1.00  0.00           H  
ATOM   1296  CE1 TYR    79      61.650  36.620  23.900  1.00  0.00           C  
ATOM   1297  HE1 TYR    79      60.730  36.950  23.450  1.00  0.00           H  
ATOM   1298  CZ  TYR    79      61.630  36.010  25.160  1.00  0.00           C  
ATOM   1299  OH  TYR    79      60.380  35.940  25.860  1.00  0.00           O  
ATOM   1300  HH  TYR    79      59.750  36.580  25.530  1.00  0.00           H  
ATOM   1301  CD2 TYR    79      64.060  35.690  25.130  1.00  0.00           C  
ATOM   1302  HD2 TYR    79      64.970  35.430  25.650  1.00  0.00           H  
ATOM   1303  CE2 TYR    79      62.820  35.610  25.820  1.00  0.00           C  
ATOM   1304  HE2 TYR    79      62.750  35.220  26.820  1.00  0.00           H  
ATOM   1305  C   TYR    79      64.860  37.920  20.980  1.00  0.00           C  
ATOM   1306  O   TYR    79      63.900  38.750  20.910  1.00  0.00           O  
ATOM   1307  N   THR    80      65.380  37.150  19.940  1.00  0.00           N  
ATOM   1308  HN  THR    80      66.180  36.620  20.200  1.00  0.00           H  
ATOM   1309  CA  THR    80      64.800  36.890  18.650  1.00  0.00           C  
ATOM   1310  HA  THR    80      64.800  37.890  18.240  1.00  0.00           H  
ATOM   1311  CB  THR    80      65.720  35.990  17.720  1.00  0.00           C  
ATOM   1312  HB  THR    80      65.170  35.670  16.810  1.00  0.00           H  
ATOM   1313  OG1 THR    80      66.190  34.850  18.450  1.00  0.00           O  
ATOM   1314  HG1 THR    80      67.060  34.580  18.140  1.00  0.00           H  
ATOM   1315  CG2 THR    80      66.870  36.820  17.360  1.00  0.00           C  
ATOM   1316 HG21 THR    80      67.590  36.410  16.630  1.00  0.00           H  
ATOM   1317 HG22 THR    80      67.430  37.130  18.270  1.00  0.00           H  
ATOM   1318 HG23 THR    80      66.510  37.730  16.840  1.00  0.00           H  
ATOM   1319  C   THR    80      63.380  36.350  18.620  1.00  0.00           C  
ATOM   1320  O   THR    80      62.640  36.760  17.710  1.00  0.00           O  
ATOM   1321  N   PRO    81      62.830  35.430  19.480  1.00  0.00           N  
ATOM   1322  CD  PRO    81      63.530  34.420  20.250  1.00  0.00           C  
ATOM   1323  HD1 PRO    81      64.110  34.900  21.070  1.00  0.00           H  
ATOM   1324  HD2 PRO    81      64.280  33.780  19.720  1.00  0.00           H  
ATOM   1325  CA  PRO    81      61.430  35.180  19.580  1.00  0.00           C  
ATOM   1326  HA  PRO    81      61.170  34.720  18.640  1.00  0.00           H  
ATOM   1327  CB  PRO    81      61.220  34.290  20.840  1.00  0.00           C  
ATOM   1328  HB1 PRO    81      60.300  33.680  20.690  1.00  0.00           H  
ATOM   1329  HB2 PRO    81      61.130  35.000  21.690  1.00  0.00           H  
ATOM   1330  CG  PRO    81      62.530  33.520  20.970  1.00  0.00           C  
ATOM   1331  HG1 PRO    81      62.920  33.340  22.000  1.00  0.00           H  
ATOM   1332  HG2 PRO    81      62.320  32.550  20.470  1.00  0.00           H  
ATOM   1333  C   PRO    81      60.500  36.370  19.690  1.00  0.00           C  
ATOM   1334  O   PRO    81      60.650  37.250  20.550  1.00  0.00           O  
ATOM   1335  N   PHE    82      59.540  36.490  18.810  1.00  0.00           N  
ATOM   1336  HN  PHE    82      59.380  35.740  18.170  1.00  0.00           H  
ATOM   1337  CA  PHE    82      58.390  37.370  18.830  1.00  0.00           C  
ATOM   1338  HA  PHE    82      58.740  38.380  18.930  1.00  0.00           H  
ATOM   1339  CB  PHE    82      57.620  37.280  17.460  1.00  0.00           C  
ATOM   1340  HB1 PHE    82      56.730  37.950  17.370  1.00  0.00           H  
ATOM   1341  HB2 PHE    82      57.170  36.260  17.390  1.00  0.00           H  
ATOM   1342  CG  PHE    82      58.580  37.510  16.410  1.00  0.00           C  
ATOM   1343  CD1 PHE    82      58.680  36.600  15.350  1.00  0.00           C  
ATOM   1344  HD1 PHE    82      58.190  35.650  15.460  1.00  0.00           H  
ATOM   1345  CE1 PHE    82      59.660  36.780  14.410  1.00  0.00           C  
ATOM   1346  HE1 PHE    82      60.010  35.950  13.820  1.00  0.00           H  
ATOM   1347  CZ  PHE    82      60.400  37.970  14.350  1.00  0.00           C  
ATOM   1348  HZ  PHE    82      61.080  38.080  13.520  1.00  0.00           H  
ATOM   1349  CD2 PHE    82      59.280  38.760  16.270  1.00  0.00           C  
ATOM   1350  HD2 PHE    82      59.070  39.590  16.930  1.00  0.00           H  
ATOM   1351  CE2 PHE    82      60.250  38.960  15.290  1.00  0.00           C  
ATOM   1352  HE2 PHE    82      60.790  39.890  15.260  1.00  0.00           H  
ATOM   1353  C   PHE    82      57.360  37.070  19.950  1.00  0.00           C  
ATOM   1354  O   PHE    82      56.640  37.990  20.250  1.00  0.00           O  
ATOM   1355  N   THR    83      57.130  35.820  20.490  1.00  0.00           N  
ATOM   1356  HN  THR    83      57.700  35.030  20.270  1.00  0.00           H  
ATOM   1357  CA  THR    83      56.100  35.550  21.550  1.00  0.00           C  
ATOM   1358  HA  THR    83      56.010  34.480  21.450  1.00  0.00           H  
ATOM   1359  CB  THR    83      56.500  35.860  23.010  1.00  0.00           C  
ATOM   1360  HB  THR    83      55.680  35.630  23.720  1.00  0.00           H  
ATOM   1361  OG1 THR    83      56.960  37.220  23.140  1.00  0.00           O  
ATOM   1362  HG1 THR    83      57.160  37.660  22.300  1.00  0.00           H  
ATOM   1363  CG2 THR    83      57.620  34.990  23.410  1.00  0.00           C  
ATOM   1364 HG21 THR    83      57.780  35.060  24.510  1.00  0.00           H  
ATOM   1365 HG22 THR    83      58.480  35.250  22.750  1.00  0.00           H  
ATOM   1366 HG23 THR    83      57.330  33.930  23.240  1.00  0.00           H  
ATOM   1367  C   THR    83      54.650  35.780  21.270  1.00  0.00           C  
ATOM   1368  O   THR    83      53.740  35.980  22.110  1.00  0.00           O  
ATOM   1369  N   GLU    84      54.340  35.680  20.000  1.00  0.00           N  
ATOM   1370  HN  GLU    84      55.050  35.360  19.380  1.00  0.00           H  
ATOM   1371  CA  GLU    84      52.930  35.890  19.500  1.00  0.00           C  
ATOM   1372  HA  GLU    84      52.570  36.750  20.040  1.00  0.00           H  
ATOM   1373  CB  GLU    84      52.780  36.150  17.980  1.00  0.00           C  
ATOM   1374  HB1 GLU    84      51.720  36.110  17.670  1.00  0.00           H  
ATOM   1375  HB2 GLU    84      53.420  35.540  17.310  1.00  0.00           H  
ATOM   1376  CG  GLU    84      53.240  37.610  17.730  1.00  0.00           C  
ATOM   1377  HG1 GLU    84      54.320  37.810  17.900  1.00  0.00           H  
ATOM   1378  HG2 GLU    84      52.660  38.320  18.350  1.00  0.00           H  
ATOM   1379  CD  GLU    84      53.170  37.980  16.330  1.00  0.00           C  
ATOM   1380  OE1 GLU    84      52.590  39.010  16.050  1.00  0.00           O  
ATOM   1381  OE2 GLU    84      53.840  37.370  15.390  1.00  0.00           O  
ATOM   1382  C   GLU    84      51.950  34.820  19.990  1.00  0.00           C  
ATOM   1383  O   GLU    84      52.250  33.630  20.110  1.00  0.00           O  
ATOM   1384  N   ASP    85      50.670  35.250  20.270  1.00  0.00           N  
ATOM   1385  HN  ASP    85      50.410  36.210  20.290  1.00  0.00           H  
ATOM   1386  CA  ASP    85      49.620  34.320  20.820  1.00  0.00           C  
ATOM   1387  HA  ASP    85      50.090  33.640  21.510  1.00  0.00           H  
ATOM   1388  CB  ASP    85      48.340  35.070  21.400  1.00  0.00           C  
ATOM   1389  HB1 ASP    85      47.520  34.320  21.510  1.00  0.00           H  
ATOM   1390  HB2 ASP    85      48.220  35.900  20.660  1.00  0.00           H  
ATOM   1391  CG  ASP    85      48.680  35.690  22.720  1.00  0.00           C  
ATOM   1392  OD1 ASP    85      49.860  35.850  23.010  1.00  0.00           O  
ATOM   1393  OD2 ASP    85      47.780  36.240  23.410  1.00  0.00           O  
ATOM   1394  C   ASP    85      49.120  33.440  19.720  1.00  0.00           C  
ATOM   1395  O   ASP    85      48.620  32.310  19.840  1.00  0.00           O  
ATOM   1396  N   THR    86      49.300  33.830  18.470  1.00  0.00           N  
ATOM   1397  HN  THR    86      49.750  34.710  18.370  1.00  0.00           H  
ATOM   1398  CA  THR    86      48.920  33.030  17.300  1.00  0.00           C  
ATOM   1399  HA  THR    86      48.120  32.360  17.580  1.00  0.00           H  
ATOM   1400  CB  THR    86      48.620  33.990  16.090  1.00  0.00           C  
ATOM   1401  HB  THR    86      48.770  33.530  15.090  1.00  0.00           H  
ATOM   1402  OG1 THR    86      49.540  35.050  16.170  1.00  0.00           O  
ATOM   1403  HG1 THR    86      49.440  35.530  15.350  1.00  0.00           H  
ATOM   1404  CG2 THR    86      47.260  34.620  16.250  1.00  0.00           C  
ATOM   1405 HG21 THR    86      47.310  35.330  17.110  1.00  0.00           H  
ATOM   1406 HG22 THR    86      46.490  33.850  16.460  1.00  0.00           H  
ATOM   1407 HG23 THR    86      47.010  35.200  15.340  1.00  0.00           H  
ATOM   1408  C   THR    86      49.970  32.010  16.890  1.00  0.00           C  
ATOM   1409  O   THR    86      49.700  31.300  15.970  1.00  0.00           O  
ATOM   1410  N   GLU    87      51.070  31.880  17.590  1.00  0.00           N  
ATOM   1411  HN  GLU    87      51.330  32.560  18.270  1.00  0.00           H  
ATOM   1412  CA  GLU    87      52.170  30.900  17.340  1.00  0.00           C  
ATOM   1413  HA  GLU    87      52.230  30.820  16.270  1.00  0.00           H  
ATOM   1414  CB  GLU    87      53.480  31.280  17.990  1.00  0.00           C  
ATOM   1415  HB1 GLU    87      54.170  30.440  17.770  1.00  0.00           H  
ATOM   1416  HB2 GLU    87      53.400  31.310  19.100  1.00  0.00           H  
ATOM   1417  CG  GLU    87      54.150  32.490  17.340  1.00  0.00           C  
ATOM   1418  HG1 GLU    87      53.360  33.270  17.270  1.00  0.00           H  
ATOM   1419  HG2 GLU    87      54.430  32.200  16.300  1.00  0.00           H  
ATOM   1420  CD  GLU    87      55.370  33.030  18.090  1.00  0.00           C  
ATOM   1421  OE1 GLU    87      56.050  32.220  18.830  1.00  0.00           O  
ATOM   1422  OE2 GLU    87      55.710  34.260  18.010  1.00  0.00           O  
ATOM   1423  C   GLU    87      51.710  29.460  17.870  1.00  0.00           C  
ATOM   1424  O   GLU    87      50.830  29.210  18.700  1.00  0.00           O  
ATOM   1425  N   THR    88      52.390  28.440  17.270  1.00  0.00           N  
ATOM   1426  HN  THR    88      53.010  28.710  16.540  1.00  0.00           H  
ATOM   1427  CA  THR    88      52.240  27.060  17.500  1.00  0.00           C  
ATOM   1428  HA  THR    88      51.200  26.860  17.300  1.00  0.00           H  
ATOM   1429  CB  THR    88      53.000  26.220  16.430  1.00  0.00           C  
ATOM   1430  HB  THR    88      52.820  26.680  15.430  1.00  0.00           H  
ATOM   1431  OG1 THR    88      52.470  24.910  16.370  1.00  0.00           O  
ATOM   1432  HG1 THR    88      52.960  24.540  15.630  1.00  0.00           H  
ATOM   1433  CG2 THR    88      54.490  26.120  16.780  1.00  0.00           C  
ATOM   1434 HG21 THR    88      55.020  27.090  16.830  1.00  0.00           H  
ATOM   1435 HG22 THR    88      54.830  25.620  15.850  1.00  0.00           H  
ATOM   1436 HG23 THR    88      54.670  25.530  17.710  1.00  0.00           H  
ATOM   1437  C   THR    88      52.460  26.700  18.940  1.00  0.00           C  
ATOM   1438  O   THR    88      53.360  27.040  19.700  1.00  0.00           O  
ATOM   1439  N   VAL    89      51.510  25.830  19.350  1.00  0.00           N  
ATOM   1440  HN  VAL    89      50.780  25.400  18.820  1.00  0.00           H  
ATOM   1441  CA  VAL    89      51.380  25.380  20.730  1.00  0.00           C  
ATOM   1442  HA  VAL    89      51.170  26.300  21.270  1.00  0.00           H  
ATOM   1443  CB  VAL    89      50.100  24.500  20.960  1.00  0.00           C  
ATOM   1444  HB  VAL    89      50.070  23.700  20.190  1.00  0.00           H  
ATOM   1445  CG1 VAL    89      50.040  23.980  22.390  1.00  0.00           C  
ATOM   1446 HG11 VAL    89      50.920  23.360  22.640  1.00  0.00           H  
ATOM   1447 HG12 VAL    89      49.120  23.450  22.710  1.00  0.00           H  
ATOM   1448 HG13 VAL    89      50.160  24.880  23.030  1.00  0.00           H  
ATOM   1449  CG2 VAL    89      48.860  25.480  20.830  1.00  0.00           C  
ATOM   1450 HG21 VAL    89      48.870  26.130  21.730  1.00  0.00           H  
ATOM   1451 HG22 VAL    89      47.930  24.930  20.610  1.00  0.00           H  
ATOM   1452 HG23 VAL    89      49.000  26.140  19.950  1.00  0.00           H  
ATOM   1453  C   VAL    89      52.600  24.760  21.440  1.00  0.00           C  
ATOM   1454  O   VAL    89      52.840  25.190  22.580  1.00  0.00           O  
ATOM   1455  N   GLY    90      53.280  23.870  20.730  1.00  0.00           N  
ATOM   1456  HN  GLY    90      52.960  23.710  19.800  1.00  0.00           H  
ATOM   1457  CA  GLY    90      54.550  23.360  21.190  1.00  0.00           C  
ATOM   1458  HA1 GLY    90      55.010  22.830  20.370  1.00  0.00           H  
ATOM   1459  HA2 GLY    90      54.330  22.840  22.110  1.00  0.00           H  
ATOM   1460  C   GLY    90      55.540  24.420  21.590  1.00  0.00           C  
ATOM   1461  O   GLY    90      56.180  24.340  22.640  1.00  0.00           O  
ATOM   1462  N   GLN    91      55.750  25.440  20.790  1.00  0.00           N  
ATOM   1463  HN  GLN    91      55.230  25.540  19.950  1.00  0.00           H  
ATOM   1464  CA  GLN    91      56.600  26.570  21.030  1.00  0.00           C  
ATOM   1465  HA  GLN    91      57.560  26.240  21.390  1.00  0.00           H  
ATOM   1466  CB  GLN    91      56.960  27.220  19.620  1.00  0.00           C  
ATOM   1467  HB1 GLN    91      57.660  28.070  19.790  1.00  0.00           H  
ATOM   1468  HB2 GLN    91      56.100  27.790  19.210  1.00  0.00           H  
ATOM   1469  CG  GLN    91      57.610  26.360  18.530  1.00  0.00           C  
ATOM   1470  HG1 GLN    91      58.050  27.010  17.740  1.00  0.00           H  
ATOM   1471  HG2 GLN    91      56.900  25.650  18.050  1.00  0.00           H  
ATOM   1472  CD  GLN    91      58.650  25.360  19.180  1.00  0.00           C  
ATOM   1473  OE1 GLN    91      58.280  24.160  19.270  1.00  0.00           O  
ATOM   1474  NE2 GLN    91      59.770  25.810  19.690  1.00  0.00           N  
ATOM   1475 HE21 GLN    91      59.830  26.800  19.570  1.00  0.00           H  
ATOM   1476 HE22 GLN    91      60.510  25.210  19.980  1.00  0.00           H  
ATOM   1477  C   GLN    91      56.070  27.490  22.140  1.00  0.00           C  
ATOM   1478  O   GLN    91      56.870  27.890  23.000  1.00  0.00           O  
ATOM   1479  N   ARG    92      54.760  27.720  22.210  1.00  0.00           N  
ATOM   1480  HN  ARG    92      54.160  27.510  21.440  1.00  0.00           H  
ATOM   1481  CA  ARG    92      54.200  28.530  23.290  1.00  0.00           C  
ATOM   1482  HA  ARG    92      54.740  29.460  23.350  1.00  0.00           H  
ATOM   1483  CB  ARG    92      52.690  28.880  23.130  1.00  0.00           C  
ATOM   1484  HB1 ARG    92      52.280  29.460  23.990  1.00  0.00           H  
ATOM   1485  HB2 ARG    92      52.160  27.900  23.140  1.00  0.00           H  
ATOM   1486  CG  ARG    92      52.420  29.730  21.980  1.00  0.00           C  
ATOM   1487  HG1 ARG    92      52.980  29.400  21.080  1.00  0.00           H  
ATOM   1488  HG2 ARG    92      52.600  30.800  22.240  1.00  0.00           H  
ATOM   1489  CD  ARG    92      50.840  29.870  21.630  1.00  0.00           C  
ATOM   1490  HD1 ARG    92      50.320  28.940  21.330  1.00  0.00           H  
ATOM   1491  HD2 ARG    92      50.820  30.570  20.760  1.00  0.00           H  
ATOM   1492  NE  ARG    92      50.100  30.590  22.730  1.00  0.00           N  
ATOM   1493  HE  ARG    92      50.610  31.220  23.310  1.00  0.00           H  
ATOM   1494  CZ  ARG    92      48.790  30.620  22.900  1.00  0.00           C  
ATOM   1495  NH1 ARG    92      48.380  31.300  23.930  1.00  0.00           N  
ATOM   1496 HH11 ARG    92      49.090  31.800  24.430  1.00  0.00           H  
ATOM   1497 HH12 ARG    92      47.410  31.370  24.160  1.00  0.00           H  
ATOM   1498  NH2 ARG    92      47.890  30.060  22.110  1.00  0.00           N  
ATOM   1499 HH21 ARG    92      48.140  29.560  21.280  1.00  0.00           H  
ATOM   1500 HH22 ARG    92      46.940  30.010  22.420  1.00  0.00           H  
ATOM   1501  C   ARG    92      54.380  27.920  24.610  1.00  0.00           C  
ATOM   1502  O   ARG    92      54.730  28.490  25.620  1.00  0.00           O  
ATOM   1503  N   ALA    93      54.220  26.560  24.640  1.00  0.00           N  
ATOM   1504  HN  ALA    93      54.010  26.040  23.820  1.00  0.00           H  
ATOM   1505  CA  ALA    93      54.530  25.700  25.770  1.00  0.00           C  
ATOM   1506  HA  ALA    93      53.920  26.110  26.560  1.00  0.00           H  
ATOM   1507  CB  ALA    93      54.030  24.270  25.460  1.00  0.00           C  
ATOM   1508  HB1 ALA    93      54.130  23.750  26.440  1.00  0.00           H  
ATOM   1509  HB2 ALA    93      54.670  23.760  24.710  1.00  0.00           H  
ATOM   1510  HB3 ALA    93      52.990  24.310  25.080  1.00  0.00           H  
ATOM   1511  C   ALA    93      56.040  25.730  26.170  1.00  0.00           C  
ATOM   1512  O   ALA    93      56.300  26.040  27.350  1.00  0.00           O  
ATOM   1513  N   LEU    94      56.990  25.560  25.210  1.00  0.00           N  
ATOM   1514  HN  LEU    94      56.630  25.520  24.280  1.00  0.00           H  
ATOM   1515  CA  LEU    94      58.400  25.720  25.470  1.00  0.00           C  
ATOM   1516  HA  LEU    94      58.770  24.990  26.170  1.00  0.00           H  
ATOM   1517  CB  LEU    94      59.150  25.450  24.140  1.00  0.00           C  
ATOM   1518  HB1 LEU    94      58.920  26.100  23.270  1.00  0.00           H  
ATOM   1519  HB2 LEU    94      58.790  24.470  23.760  1.00  0.00           H  
ATOM   1520  CG  LEU    94      60.660  25.380  24.380  1.00  0.00           C  
ATOM   1521  HG  LEU    94      61.000  26.220  25.020  1.00  0.00           H  
ATOM   1522  CD1 LEU    94      60.990  24.050  25.210  1.00  0.00           C  
ATOM   1523 HD11 LEU    94      60.420  23.150  24.890  1.00  0.00           H  
ATOM   1524 HD12 LEU    94      60.700  24.400  26.220  1.00  0.00           H  
ATOM   1525 HD13 LEU    94      62.090  23.930  25.150  1.00  0.00           H  
ATOM   1526  CD2 LEU    94      61.430  25.330  23.040  1.00  0.00           C  
ATOM   1527 HD21 LEU    94      62.510  25.560  23.210  1.00  0.00           H  
ATOM   1528 HD22 LEU    94      60.990  26.020  22.300  1.00  0.00           H  
ATOM   1529 HD23 LEU    94      61.300  24.340  22.560  1.00  0.00           H  
ATOM   1530  C   LEU    94      58.730  27.150  25.940  1.00  0.00           C  
ATOM   1531  O   LEU    94      59.350  27.290  26.990  1.00  0.00           O  
ATOM   1532  N   HSD    95      58.220  28.270  25.280  1.00  0.00           N  
ATOM   1533  HN  HSD    95      57.660  28.100  24.480  1.00  0.00           H  
ATOM   1534  CA  HSD    95      58.300  29.680  25.660  1.00  0.00           C  
ATOM   1535  HA  HSD    95      59.350  29.910  25.750  1.00  0.00           H  
ATOM   1536  CB  HSD    95      57.570  30.550  24.600  1.00  0.00           C  
ATOM   1537  HB1 HSD    95      57.420  31.540  25.080  1.00  0.00           H  
ATOM   1538  HB2 HSD    95      56.610  30.030  24.400  1.00  0.00           H  
ATOM   1539  ND1 HSD    95      59.730  31.050  23.330  1.00  0.00           N  
ATOM   1540  HD1 HSD    95      60.350  31.270  24.080  1.00  0.00           H  
ATOM   1541  CG  HSD    95      58.360  30.740  23.400  1.00  0.00           C  
ATOM   1542  CE1 HSD    95      60.060  31.020  21.950  1.00  0.00           C  
ATOM   1543  HE1 HSD    95      61.060  31.100  21.540  1.00  0.00           H  
ATOM   1544  NE2 HSD    95      59.080  30.640  21.210  1.00  0.00           N  
ATOM   1545  CD2 HSD    95      57.990  30.470  22.070  1.00  0.00           C  
ATOM   1546  HD2 HSD    95      56.990  30.170  21.790  1.00  0.00           H  
ATOM   1547  C   HSD    95      57.790  29.950  27.120  1.00  0.00           C  
ATOM   1548  O   HSD    95      58.470  30.630  27.870  1.00  0.00           O  
ATOM   1549  N   SER    96      56.700  29.280  27.550  1.00  0.00           N  
ATOM   1550  HN  SER    96      56.260  28.670  26.910  1.00  0.00           H  
ATOM   1551  CA  SER    96      56.240  29.360  28.830  1.00  0.00           C  
ATOM   1552  HA  SER    96      56.290  30.370  29.210  1.00  0.00           H  
ATOM   1553  CB  SER    96      54.780  28.810  28.870  1.00  0.00           C  
ATOM   1554  HB1 SER    96      54.280  29.090  29.820  1.00  0.00           H  
ATOM   1555  HB2 SER    96      54.840  27.710  28.760  1.00  0.00           H  
ATOM   1556  OG  SER    96      53.970  29.390  27.840  1.00  0.00           O  
ATOM   1557  HG1 SER    96      54.270  29.120  26.970  1.00  0.00           H  
ATOM   1558  C   SER    96      57.160  28.630  29.840  1.00  0.00           C  
ATOM   1559  O   SER    96      57.520  29.230  30.860  1.00  0.00           O  
ATOM   1560  N   ILE    97      57.600  27.370  29.550  1.00  0.00           N  
ATOM   1561  HN  ILE    97      57.190  26.910  28.770  1.00  0.00           H  
ATOM   1562  CA  ILE    97      58.440  26.640  30.510  1.00  0.00           C  
ATOM   1563  HA  ILE    97      58.020  26.780  31.490  1.00  0.00           H  
ATOM   1564  CB  ILE    97      58.410  25.120  30.380  1.00  0.00           C  
ATOM   1565  HB  ILE    97      57.410  24.780  30.040  1.00  0.00           H  
ATOM   1566  CG2 ILE    97      59.410  24.690  29.280  1.00  0.00           C  
ATOM   1567 HG21 ILE    97      60.450  25.080  29.290  1.00  0.00           H  
ATOM   1568 HG22 ILE    97      58.890  24.960  28.340  1.00  0.00           H  
ATOM   1569 HG23 ILE    97      59.480  23.580  29.360  1.00  0.00           H  
ATOM   1570  CG1 ILE    97      58.820  24.500  31.730  1.00  0.00           C  
ATOM   1571 HG11 ILE    97      59.880  24.700  31.970  1.00  0.00           H  
ATOM   1572 HG12 ILE    97      58.760  23.400  31.590  1.00  0.00           H  
ATOM   1573  CD  ILE    97      58.020  24.730  33.010  1.00  0.00           C  
ATOM   1574  HD1 ILE    97      56.960  24.460  32.820  1.00  0.00           H  
ATOM   1575  HD2 ILE    97      58.030  25.730  33.490  1.00  0.00           H  
ATOM   1576  HD3 ILE    97      58.280  24.040  33.850  1.00  0.00           H  
ATOM   1577  C   ILE    97      59.850  27.180  30.560  1.00  0.00           C  
ATOM   1578  O   ILE    97      60.400  27.260  31.690  1.00  0.00           O  
ATOM   1579  N   LEU    98      60.480  27.750  29.490  1.00  0.00           N  
ATOM   1580  HN  LEU    98      60.000  27.760  28.610  1.00  0.00           H  
ATOM   1581  CA  LEU    98      61.680  28.540  29.650  1.00  0.00           C  
ATOM   1582  HA  LEU    98      62.430  27.910  30.110  1.00  0.00           H  
ATOM   1583  CB  LEU    98      62.390  29.070  28.350  1.00  0.00           C  
ATOM   1584  HB1 LEU    98      63.280  29.670  28.660  1.00  0.00           H  
ATOM   1585  HB2 LEU    98      61.850  29.900  27.840  1.00  0.00           H  
ATOM   1586  CG  LEU    98      62.770  28.080  27.220  1.00  0.00           C  
ATOM   1587  HG  LEU    98      61.830  27.630  26.820  1.00  0.00           H  
ATOM   1588  CD1 LEU    98      63.580  28.770  26.150  1.00  0.00           C  
ATOM   1589 HD11 LEU    98      64.510  29.200  26.570  1.00  0.00           H  
ATOM   1590 HD12 LEU    98      62.940  29.600  25.790  1.00  0.00           H  
ATOM   1591 HD13 LEU    98      63.820  28.100  25.290  1.00  0.00           H  
ATOM   1592  CD2 LEU    98      63.580  26.930  27.860  1.00  0.00           C  
ATOM   1593 HD21 LEU    98      64.420  27.350  28.450  1.00  0.00           H  
ATOM   1594 HD22 LEU    98      63.980  26.280  27.060  1.00  0.00           H  
ATOM   1595 HD23 LEU    98      63.190  26.230  28.630  1.00  0.00           H  
ATOM   1596  C   LEU    98      61.620  29.670  30.570  1.00  0.00           C  
ATOM   1597  O   LEU    98      62.420  29.810  31.470  1.00  0.00           O  
ATOM   1598  N   ASN    99      60.590  30.520  30.430  1.00  0.00           N  
ATOM   1599  HN  ASN    99      59.990  30.350  29.650  1.00  0.00           H  
ATOM   1600  CA  ASN    99      60.700  31.830  31.100  1.00  0.00           C  
ATOM   1601  HA  ASN    99      61.740  32.060  31.210  1.00  0.00           H  
ATOM   1602  CB  ASN    99      59.840  32.850  30.390  1.00  0.00           C  
ATOM   1603  HB1 ASN    99      59.560  33.680  31.080  1.00  0.00           H  
ATOM   1604  HB2 ASN    99      58.970  32.390  29.880  1.00  0.00           H  
ATOM   1605  CG  ASN    99      60.600  33.410  29.180  1.00  0.00           C  
ATOM   1606  OD1 ASN    99      61.770  33.110  28.890  1.00  0.00           O  
ATOM   1607  ND2 ASN    99      60.060  34.350  28.450  1.00  0.00           N  
ATOM   1608 HD21 ASN    99      60.590  34.920  27.830  1.00  0.00           H  
ATOM   1609 HD22 ASN    99      59.060  34.380  28.440  1.00  0.00           H  
ATOM   1610  C   ASN    99      60.160  31.680  32.500  1.00  0.00           C  
ATOM   1611  O   ASN    99      60.570  32.320  33.460  1.00  0.00           O  
ATOM   1612  N   ALA   100      59.320  30.670  32.740  1.00  0.00           N  
ATOM   1613  HN  ALA   100      59.010  30.170  31.940  1.00  0.00           H  
ATOM   1614  CA  ALA   100      59.030  30.200  34.120  1.00  0.00           C  
ATOM   1615  HA  ALA   100      58.690  31.100  34.620  1.00  0.00           H  
ATOM   1616  CB  ALA   100      57.790  29.220  34.020  1.00  0.00           C  
ATOM   1617  HB1 ALA   100      58.140  28.290  33.520  1.00  0.00           H  
ATOM   1618  HB2 ALA   100      56.970  29.740  33.490  1.00  0.00           H  
ATOM   1619  HB3 ALA   100      57.430  28.860  35.010  1.00  0.00           H  
ATOM   1620  C   ALA   100      60.220  29.560  34.880  1.00  0.00           C  
ATOM   1621  O   ALA   100      60.480  30.020  35.970  1.00  0.00           O  
ATOM   1622  N   ALA   101      61.030  28.740  34.270  1.00  0.00           N  
ATOM   1623  HN  ALA   101      60.770  28.380  33.380  1.00  0.00           H  
ATOM   1624  CA  ALA   101      62.270  28.230  34.750  1.00  0.00           C  
ATOM   1625  HA  ALA   101      62.020  27.770  35.700  1.00  0.00           H  
ATOM   1626  CB  ALA   101      62.940  27.140  33.800  1.00  0.00           C  
ATOM   1627  HB1 ALA   101      62.180  26.330  33.710  1.00  0.00           H  
ATOM   1628  HB2 ALA   101      63.870  26.640  34.150  1.00  0.00           H  
ATOM   1629  HB3 ALA   101      63.090  27.560  32.780  1.00  0.00           H  
ATOM   1630  C   ALA   101      63.370  29.230  35.130  1.00  0.00           C  
ATOM   1631  O   ALA   101      63.860  29.240  36.280  1.00  0.00           O  
ATOM   1632  N   ILE   102      63.660  30.170  34.240  1.00  0.00           N  
ATOM   1633  HN  ILE   102      63.250  30.090  33.340  1.00  0.00           H  
ATOM   1634  CA  ILE   102      64.480  31.300  34.520  1.00  0.00           C  
ATOM   1635  HA  ILE   102      65.470  31.030  34.860  1.00  0.00           H  
ATOM   1636  CB  ILE   102      64.780  32.140  33.250  1.00  0.00           C  
ATOM   1637  HB  ILE   102      63.840  32.530  32.810  1.00  0.00           H  
ATOM   1638  CG2 ILE   102      65.790  33.270  33.670  1.00  0.00           C  
ATOM   1639 HG21 ILE   102      66.290  33.880  32.890  1.00  0.00           H  
ATOM   1640 HG22 ILE   102      66.580  32.670  34.160  1.00  0.00           H  
ATOM   1641 HG23 ILE   102      65.390  33.990  34.420  1.00  0.00           H  
ATOM   1642  CG1 ILE   102      65.340  31.270  32.090  1.00  0.00           C  
ATOM   1643 HG11 ILE   102      64.590  30.500  31.790  1.00  0.00           H  
ATOM   1644 HG12 ILE   102      66.190  30.780  32.620  1.00  0.00           H  
ATOM   1645  CD  ILE   102      65.860  31.990  30.840  1.00  0.00           C  
ATOM   1646  HD1 ILE   102      65.050  32.390  30.190  1.00  0.00           H  
ATOM   1647  HD2 ILE   102      66.480  31.230  30.320  1.00  0.00           H  
ATOM   1648  HD3 ILE   102      66.540  32.820  31.150  1.00  0.00           H  
ATOM   1649  C   ILE   102      63.900  32.150  35.710  1.00  0.00           C  
ATOM   1650  O   ILE   102      64.590  32.440  36.650  1.00  0.00           O  
ATOM   1651  N   MET   103      62.600  32.470  35.770  1.00  0.00           N  
ATOM   1652  HN  MET   103      62.070  32.270  34.950  1.00  0.00           H  
ATOM   1653  CA  MET   103      61.940  33.250  36.780  1.00  0.00           C  
ATOM   1654  HA  MET   103      62.650  34.050  36.940  1.00  0.00           H  
ATOM   1655  CB  MET   103      60.480  33.690  36.390  1.00  0.00           C  
ATOM   1656  HB1 MET   103      59.900  32.760  36.200  1.00  0.00           H  
ATOM   1657  HB2 MET   103      60.530  34.220  35.420  1.00  0.00           H  
ATOM   1658  CG  MET   103      59.770  34.690  37.260  1.00  0.00           C  
ATOM   1659  HG1 MET   103      59.100  35.350  36.670  1.00  0.00           H  
ATOM   1660  HG2 MET   103      60.620  35.250  37.700  1.00  0.00           H  
ATOM   1661  SD  MET   103      58.790  33.970  38.580  1.00  0.00           S  
ATOM   1662  CE  MET   103      58.370  35.530  39.400  1.00  0.00           C  
ATOM   1663  HE1 MET   103      57.670  36.190  38.830  1.00  0.00           H  
ATOM   1664  HE2 MET   103      59.340  36.010  39.640  1.00  0.00           H  
ATOM   1665  HE3 MET   103      57.710  35.310  40.260  1.00  0.00           H  
ATOM   1666  C   MET   103      61.990  32.570  38.110  1.00  0.00           C  
ATOM   1667  O   MET   103      62.320  33.180  39.170  1.00  0.00           O  
ATOM   1668  N   ILE   104      61.780  31.240  38.200  1.00  0.00           N  
ATOM   1669  HN  ILE   104      61.460  30.690  37.430  1.00  0.00           H  
ATOM   1670  CA  ILE   104      61.910  30.530  39.520  1.00  0.00           C  
ATOM   1671  HA  ILE   104      61.540  31.200  40.280  1.00  0.00           H  
ATOM   1672  CB  ILE   104      60.990  29.260  39.530  1.00  0.00           C  
ATOM   1673  HB  ILE   104      60.040  29.640  39.100  1.00  0.00           H  
ATOM   1674  CG2 ILE   104      61.590  28.170  38.660  1.00  0.00           C  
ATOM   1675 HG21 ILE   104      62.540  27.900  39.170  1.00  0.00           H  
ATOM   1676 HG22 ILE   104      61.850  28.540  37.640  1.00  0.00           H  
ATOM   1677 HG23 ILE   104      60.990  27.250  38.520  1.00  0.00           H  
ATOM   1678  CG1 ILE   104      60.700  28.800  40.950  1.00  0.00           C  
ATOM   1679 HG11 ILE   104      60.410  29.660  41.580  1.00  0.00           H  
ATOM   1680 HG12 ILE   104      61.530  28.300  41.490  1.00  0.00           H  
ATOM   1681  CD  ILE   104      59.610  27.740  40.920  1.00  0.00           C  
ATOM   1682  HD1 ILE   104      59.070  27.770  41.890  1.00  0.00           H  
ATOM   1683  HD2 ILE   104      60.070  26.740  40.790  1.00  0.00           H  
ATOM   1684  HD3 ILE   104      58.860  28.030  40.150  1.00  0.00           H  
ATOM   1685  C   ILE   104      63.370  30.250  39.980  1.00  0.00           C  
ATOM   1686  O   ILE   104      63.710  30.270  41.150  1.00  0.00           O  
ATOM   1687  N   SER   105      64.260  30.330  39.070  1.00  0.00           N  
ATOM   1688  HN  SER   105      64.000  30.460  38.120  1.00  0.00           H  
ATOM   1689  CA  SER   105      65.710  30.380  39.380  1.00  0.00           C  
ATOM   1690  HA  SER   105      65.950  29.560  40.040  1.00  0.00           H  
ATOM   1691  CB  SER   105      66.750  30.210  38.210  1.00  0.00           C  
ATOM   1692  HB1 SER   105      66.640  31.190  37.700  1.00  0.00           H  
ATOM   1693  HB2 SER   105      66.310  29.430  37.560  1.00  0.00           H  
ATOM   1694  OG  SER   105      68.150  30.180  38.660  1.00  0.00           O  
ATOM   1695  HG1 SER   105      68.670  29.890  37.900  1.00  0.00           H  
ATOM   1696  C   SER   105      66.080  31.560  40.300  1.00  0.00           C  
ATOM   1697  O   SER   105      66.610  31.430  41.400  1.00  0.00           O  
ATOM   1698  N   VAL   106      65.690  32.760  39.860  1.00  0.00           N  
ATOM   1699  HN  VAL   106      65.300  32.840  38.950  1.00  0.00           H  
ATOM   1700  CA  VAL   106      65.700  33.900  40.660  1.00  0.00           C  
ATOM   1701  HA  VAL   106      66.690  34.210  40.940  1.00  0.00           H  
ATOM   1702  CB  VAL   106      65.140  35.000  39.730  1.00  0.00           C  
ATOM   1703  HB  VAL   106      64.100  34.740  39.440  1.00  0.00           H  
ATOM   1704  CG1 VAL   106      65.070  36.290  40.510  1.00  0.00           C  
ATOM   1705 HG11 VAL   106      64.620  37.100  39.900  1.00  0.00           H  
ATOM   1706 HG12 VAL   106      66.040  36.620  40.950  1.00  0.00           H  
ATOM   1707 HG13 VAL   106      64.270  36.240  41.280  1.00  0.00           H  
ATOM   1708  CG2 VAL   106      65.890  35.220  38.450  1.00  0.00           C  
ATOM   1709 HG21 VAL   106      65.970  34.310  37.830  1.00  0.00           H  
ATOM   1710 HG22 VAL   106      66.960  35.460  38.620  1.00  0.00           H  
ATOM   1711 HG23 VAL   106      65.420  36.020  37.830  1.00  0.00           H  
ATOM   1712  C   VAL   106      64.990  33.870  41.970  1.00  0.00           C  
ATOM   1713  O   VAL   106      65.540  34.300  42.970  1.00  0.00           O  
ATOM   1714  N   ILE   107      63.700  33.370  42.040  1.00  0.00           N  
ATOM   1715  HN  ILE   107      63.290  33.100  41.170  1.00  0.00           H  
ATOM   1716  CA  ILE   107      62.950  33.230  43.290  1.00  0.00           C  
ATOM   1717  HA  ILE   107      63.050  34.180  43.800  1.00  0.00           H  
ATOM   1718  CB  ILE   107      61.440  32.840  43.040  1.00  0.00           C  
ATOM   1719  HB  ILE   107      61.570  31.930  42.420  1.00  0.00           H  
ATOM   1720  CG2 ILE   107      60.750  32.480  44.340  1.00  0.00           C  
ATOM   1721 HG21 ILE   107      61.200  31.530  44.690  1.00  0.00           H  
ATOM   1722 HG22 ILE   107      59.670  32.360  44.140  1.00  0.00           H  
ATOM   1723 HG23 ILE   107      60.900  33.250  45.130  1.00  0.00           H  
ATOM   1724  CG1 ILE   107      60.640  33.830  42.110  1.00  0.00           C  
ATOM   1725 HG11 ILE   107      59.680  33.320  41.890  1.00  0.00           H  
ATOM   1726 HG12 ILE   107      61.170  33.960  41.140  1.00  0.00           H  
ATOM   1727  CD  ILE   107      60.330  35.130  42.760  1.00  0.00           C  
ATOM   1728  HD1 ILE   107      59.660  35.780  42.160  1.00  0.00           H  
ATOM   1729  HD2 ILE   107      61.300  35.630  42.960  1.00  0.00           H  
ATOM   1730  HD3 ILE   107      59.690  34.900  43.640  1.00  0.00           H  
ATOM   1731  C   ILE   107      63.560  32.240  44.230  1.00  0.00           C  
ATOM   1732  O   ILE   107      63.700  32.530  45.410  1.00  0.00           O  
ATOM   1733  N   VAL   108      64.030  31.010  43.820  1.00  0.00           N  
ATOM   1734  HN  VAL   108      63.880  30.730  42.870  1.00  0.00           H  
ATOM   1735  CA  VAL   108      64.690  30.030  44.790  1.00  0.00           C  
ATOM   1736  HA  VAL   108      63.980  29.950  45.600  1.00  0.00           H  
ATOM   1737  CB  VAL   108      64.860  28.620  44.290  1.00  0.00           C  
ATOM   1738  HB  VAL   108      65.480  28.640  43.360  1.00  0.00           H  
ATOM   1739  CG1 VAL   108      65.560  27.690  45.350  1.00  0.00           C  
ATOM   1740 HG11 VAL   108      64.840  27.820  46.200  1.00  0.00           H  
ATOM   1741 HG12 VAL   108      66.530  28.100  45.710  1.00  0.00           H  
ATOM   1742 HG13 VAL   108      65.840  26.660  45.080  1.00  0.00           H  
ATOM   1743  CG2 VAL   108      63.570  27.970  43.930  1.00  0.00           C  
ATOM   1744 HG21 VAL   108      62.910  28.680  43.400  1.00  0.00           H  
ATOM   1745 HG22 VAL   108      63.160  27.460  44.820  1.00  0.00           H  
ATOM   1746 HG23 VAL   108      63.770  27.190  43.160  1.00  0.00           H  
ATOM   1747  C   VAL   108      65.940  30.580  45.290  1.00  0.00           C  
ATOM   1748  O   VAL   108      66.200  30.660  46.510  1.00  0.00           O  
ATOM   1749  N   VAL   109      66.730  31.140  44.380  1.00  0.00           N  
ATOM   1750  HN  VAL   109      66.540  31.120  43.400  1.00  0.00           H  
ATOM   1751  CA  VAL   109      67.900  31.880  44.940  1.00  0.00           C  
ATOM   1752  HA  VAL   109      68.450  31.160  45.530  1.00  0.00           H  
ATOM   1753  CB  VAL   109      68.780  32.200  43.790  1.00  0.00           C  
ATOM   1754  HB  VAL   109      68.210  32.640  42.950  1.00  0.00           H  
ATOM   1755  CG1 VAL   109      69.980  33.050  44.230  1.00  0.00           C  
ATOM   1756 HG11 VAL   109      70.390  32.630  45.180  1.00  0.00           H  
ATOM   1757 HG12 VAL   109      69.790  34.120  44.470  1.00  0.00           H  
ATOM   1758 HG13 VAL   109      70.690  33.120  43.380  1.00  0.00           H  
ATOM   1759  CG2 VAL   109      69.330  30.940  43.100  1.00  0.00           C  
ATOM   1760 HG21 VAL   109      70.000  31.310  42.300  1.00  0.00           H  
ATOM   1761 HG22 VAL   109      68.540  30.260  42.720  1.00  0.00           H  
ATOM   1762 HG23 VAL   109      69.920  30.330  43.820  1.00  0.00           H  
ATOM   1763  C   VAL   109      67.670  33.030  45.870  1.00  0.00           C  
ATOM   1764  O   VAL   109      68.390  33.080  46.910  1.00  0.00           O  
ATOM   1765  N   MET   110      66.690  33.940  45.700  1.00  0.00           N  
ATOM   1766  HN  MET   110      66.140  33.870  44.870  1.00  0.00           H  
ATOM   1767  CA  MET   110      66.320  34.930  46.660  1.00  0.00           C  
ATOM   1768  HA  MET   110      67.230  35.400  46.980  1.00  0.00           H  
ATOM   1769  CB  MET   110      65.360  36.030  46.180  1.00  0.00           C  
ATOM   1770  HB1 MET   110      65.180  36.730  47.020  1.00  0.00           H  
ATOM   1771  HB2 MET   110      64.440  35.670  45.680  1.00  0.00           H  
ATOM   1772  CG  MET   110      65.960  36.830  45.040  1.00  0.00           C  
ATOM   1773  HG1 MET   110      65.380  37.770  44.960  1.00  0.00           H  
ATOM   1774  HG2 MET   110      65.790  36.280  44.090  1.00  0.00           H  
ATOM   1775  SD  MET   110      67.730  37.370  45.230  1.00  0.00           S  
ATOM   1776  CE  MET   110      68.110  38.250  43.690  1.00  0.00           C  
ATOM   1777  HE1 MET   110      69.040  38.800  43.940  1.00  0.00           H  
ATOM   1778  HE2 MET   110      67.340  38.980  43.360  1.00  0.00           H  
ATOM   1779  HE3 MET   110      68.220  37.500  42.880  1.00  0.00           H  
ATOM   1780  C   MET   110      65.910  34.380  48.000  1.00  0.00           C  
ATOM   1781  O   MET   110      66.260  34.850  49.090  1.00  0.00           O  
ATOM   1782  N   THR   111      65.080  33.280  47.960  1.00  0.00           N  
ATOM   1783  HN  THR   111      64.760  33.090  47.040  1.00  0.00           H  
ATOM   1784  CA  THR   111      64.420  32.670  49.120  1.00  0.00           C  
ATOM   1785  HA  THR   111      63.960  33.490  49.660  1.00  0.00           H  
ATOM   1786  CB  THR   111      63.560  31.510  48.790  1.00  0.00           C  
ATOM   1787  HB  THR   111      64.250  30.790  48.310  1.00  0.00           H  
ATOM   1788  OG1 THR   111      62.440  31.770  47.950  1.00  0.00           O  
ATOM   1789  HG1 THR   111      62.740  32.120  47.100  1.00  0.00           H  
ATOM   1790  CG2 THR   111      62.810  30.990  50.040  1.00  0.00           C  
ATOM   1791 HG21 THR   111      62.040  30.250  49.720  1.00  0.00           H  
ATOM   1792 HG22 THR   111      62.290  31.810  50.570  1.00  0.00           H  
ATOM   1793 HG23 THR   111      63.560  30.440  50.660  1.00  0.00           H  
ATOM   1794  C   THR   111      65.470  32.260  50.130  1.00  0.00           C  
ATOM   1795  O   THR   111      65.640  32.580  51.310  1.00  0.00           O  
ATOM   1796  N   ILE   112      66.430  31.500  49.590  1.00  0.00           N  
ATOM   1797  HN  ILE   112      66.380  31.390  48.600  1.00  0.00           H  
ATOM   1798  CA  ILE   112      67.650  30.890  50.170  1.00  0.00           C  
ATOM   1799  HA  ILE   112      67.270  30.240  50.940  1.00  0.00           H  
ATOM   1800  CB  ILE   112      68.310  29.950  49.250  1.00  0.00           C  
ATOM   1801  HB  ILE   112      68.400  30.270  48.190  1.00  0.00           H  
ATOM   1802  CG2 ILE   112      69.750  29.540  49.710  1.00  0.00           C  
ATOM   1803 HG21 ILE   112      70.450  30.400  49.850  1.00  0.00           H  
ATOM   1804 HG22 ILE   112      70.230  28.840  48.990  1.00  0.00           H  
ATOM   1805 HG23 ILE   112      69.720  29.070  50.710  1.00  0.00           H  
ATOM   1806  CG1 ILE   112      67.420  28.640  49.030  1.00  0.00           C  
ATOM   1807 HG11 ILE   112      66.380  28.970  48.830  1.00  0.00           H  
ATOM   1808 HG12 ILE   112      67.360  28.120  50.010  1.00  0.00           H  
ATOM   1809  CD  ILE   112      67.940  27.550  48.080  1.00  0.00           C  
ATOM   1810  HD1 ILE   112      68.160  28.010  47.100  1.00  0.00           H  
ATOM   1811  HD2 ILE   112      67.140  26.790  47.930  1.00  0.00           H  
ATOM   1812  HD3 ILE   112      68.830  26.960  48.390  1.00  0.00           H  
ATOM   1813  C   ILE   112      68.610  31.970  50.680  1.00  0.00           C  
ATOM   1814  O   ILE   112      69.010  31.900  51.830  1.00  0.00           O  
ATOM   1815  N   LEU   113      68.830  32.980  49.800  1.00  0.00           N  
ATOM   1816  HN  LEU   113      68.470  32.870  48.880  1.00  0.00           H  
ATOM   1817  CA  LEU   113      69.730  34.100  50.190  1.00  0.00           C  
ATOM   1818  HA  LEU   113      70.660  33.650  50.500  1.00  0.00           H  
ATOM   1819  CB  LEU   113      69.830  35.070  48.940  1.00  0.00           C  
ATOM   1820  HB1 LEU   113      68.840  35.300  48.490  1.00  0.00           H  
ATOM   1821  HB2 LEU   113      70.320  34.520  48.110  1.00  0.00           H  
ATOM   1822  CG  LEU   113      70.740  36.340  49.200  1.00  0.00           C  
ATOM   1823  HG  LEU   113      70.180  36.860  50.000  1.00  0.00           H  
ATOM   1824  CD1 LEU   113      72.080  35.980  49.800  1.00  0.00           C  
ATOM   1825 HD11 LEU   113      72.530  35.300  49.030  1.00  0.00           H  
ATOM   1826 HD12 LEU   113      71.930  35.520  50.800  1.00  0.00           H  
ATOM   1827 HD13 LEU   113      72.820  36.790  49.980  1.00  0.00           H  
ATOM   1828  CD2 LEU   113      70.950  37.300  48.040  1.00  0.00           C  
ATOM   1829 HD21 LEU   113      71.270  36.770  47.120  1.00  0.00           H  
ATOM   1830 HD22 LEU   113      71.800  37.950  48.360  1.00  0.00           H  
ATOM   1831 HD23 LEU   113      70.010  37.820  47.760  1.00  0.00           H  
ATOM   1832  C   LEU   113      69.260  34.840  51.410  1.00  0.00           C  
ATOM   1833  O   LEU   113      69.940  35.080  52.400  1.00  0.00           O  
ATOM   1834  N   LEU   114      67.990  35.390  51.360  1.00  0.00           N  
ATOM   1835  HN  LEU   114      67.380  35.320  50.580  1.00  0.00           H  
ATOM   1836  CA  LEU   114      67.380  36.110  52.420  1.00  0.00           C  
ATOM   1837  HA  LEU   114      67.940  36.990  52.670  1.00  0.00           H  
ATOM   1838  CB  LEU   114      66.040  36.720  51.990  1.00  0.00           C  
ATOM   1839  HB1 LEU   114      65.370  36.690  52.880  1.00  0.00           H  
ATOM   1840  HB2 LEU   114      65.560  36.150  51.160  1.00  0.00           H  
ATOM   1841  CG  LEU   114      66.130  38.200  51.650  1.00  0.00           C  
ATOM   1842  HG  LEU   114      65.070  38.460  51.430  1.00  0.00           H  
ATOM   1843  CD1 LEU   114      66.310  39.260  52.780  1.00  0.00           C  
ATOM   1844 HD11 LEU   114      67.270  39.100  53.310  1.00  0.00           H  
ATOM   1845 HD12 LEU   114      65.410  39.140  53.420  1.00  0.00           H  
ATOM   1846 HD13 LEU   114      66.250  40.290  52.370  1.00  0.00           H  
ATOM   1847  CD2 LEU   114      66.880  38.550  50.410  1.00  0.00           C  
ATOM   1848 HD21 LEU   114      67.940  38.300  50.640  1.00  0.00           H  
ATOM   1849 HD22 LEU   114      66.760  39.600  50.070  1.00  0.00           H  
ATOM   1850 HD23 LEU   114      66.630  37.890  49.550  1.00  0.00           H  
ATOM   1851  C   LEU   114      67.200  35.310  53.720  1.00  0.00           C  
ATOM   1852  O   LEU   114      67.260  35.840  54.830  1.00  0.00           O  
ATOM   1853  N   VAL   115      67.090  33.970  53.640  1.00  0.00           N  
ATOM   1854  HN  VAL   115      66.950  33.640  52.710  1.00  0.00           H  
ATOM   1855  CA  VAL   115      67.020  33.050  54.760  1.00  0.00           C  
ATOM   1856  HA  VAL   115      66.370  33.450  55.530  1.00  0.00           H  
ATOM   1857  CB  VAL   115      66.570  31.610  54.470  1.00  0.00           C  
ATOM   1858  HB  VAL   115      66.980  31.320  53.480  1.00  0.00           H  
ATOM   1859  CG1 VAL   115      66.930  30.570  55.630  1.00  0.00           C  
ATOM   1860 HG11 VAL   115      68.020  30.480  55.800  1.00  0.00           H  
ATOM   1861 HG12 VAL   115      66.470  29.580  55.420  1.00  0.00           H  
ATOM   1862 HG13 VAL   115      66.400  30.960  56.520  1.00  0.00           H  
ATOM   1863  CG2 VAL   115      65.050  31.630  54.370  1.00  0.00           C  
ATOM   1864 HG21 VAL   115      64.860  32.310  53.510  1.00  0.00           H  
ATOM   1865 HG22 VAL   115      64.640  32.020  55.320  1.00  0.00           H  
ATOM   1866 HG23 VAL   115      64.590  30.650  54.140  1.00  0.00           H  
ATOM   1867  C   VAL   115      68.410  33.090  55.330  1.00  0.00           C  
ATOM   1868  O   VAL   115      68.530  33.370  56.550  1.00  0.00           O  
ATOM   1869  N   VAL   116      69.490  32.900  54.560  1.00  0.00           N  
ATOM   1870  HN  VAL   116      69.440  32.410  53.700  1.00  0.00           H  
ATOM   1871  CA  VAL   116      70.810  33.210  55.110  1.00  0.00           C  
ATOM   1872  HA  VAL   116      71.020  32.530  55.920  1.00  0.00           H  
ATOM   1873  CB  VAL   116      71.790  32.880  54.000  1.00  0.00           C  
ATOM   1874  HB  VAL   116      71.320  33.140  53.020  1.00  0.00           H  
ATOM   1875  CG1 VAL   116      73.150  33.580  54.080  1.00  0.00           C  
ATOM   1876 HG11 VAL   116      73.690  33.230  53.170  1.00  0.00           H  
ATOM   1877 HG12 VAL   116      73.770  33.320  54.980  1.00  0.00           H  
ATOM   1878 HG13 VAL   116      73.070  34.680  54.040  1.00  0.00           H  
ATOM   1879  CG2 VAL   116      71.900  31.400  53.900  1.00  0.00           C  
ATOM   1880 HG21 VAL   116      72.510  31.190  52.990  1.00  0.00           H  
ATOM   1881 HG22 VAL   116      70.980  30.790  53.820  1.00  0.00           H  
ATOM   1882 HG23 VAL   116      72.500  30.920  54.700  1.00  0.00           H  
ATOM   1883  C   VAL   116      71.140  34.610  55.680  1.00  0.00           C  
ATOM   1884  O   VAL   116      71.750  34.710  56.700  1.00  0.00           O  
ATOM   1885  N   LEU   117      70.640  35.710  55.100  1.00  0.00           N  
ATOM   1886  HN  LEU   117      70.090  35.670  54.270  1.00  0.00           H  
ATOM   1887  CA  LEU   117      70.900  37.010  55.700  1.00  0.00           C  
ATOM   1888  HA  LEU   117      71.930  37.080  56.010  1.00  0.00           H  
ATOM   1889  CB  LEU   117      70.530  38.210  54.730  1.00  0.00           C  
ATOM   1890  HB1 LEU   117      70.740  39.130  55.310  1.00  0.00           H  
ATOM   1891  HB2 LEU   117      69.440  38.140  54.510  1.00  0.00           H  
ATOM   1892  CG  LEU   117      71.300  38.140  53.410  1.00  0.00           C  
ATOM   1893  HG  LEU   117      70.940  37.270  52.830  1.00  0.00           H  
ATOM   1894  CD1 LEU   117      70.920  39.330  52.500  1.00  0.00           C  
ATOM   1895 HD11 LEU   117      71.170  40.310  52.960  1.00  0.00           H  
ATOM   1896 HD12 LEU   117      69.860  39.320  52.170  1.00  0.00           H  
ATOM   1897 HD13 LEU   117      71.560  39.170  51.610  1.00  0.00           H  
ATOM   1898  CD2 LEU   117      72.810  38.100  53.690  1.00  0.00           C  
ATOM   1899 HD21 LEU   117      73.130  37.120  54.100  1.00  0.00           H  
ATOM   1900 HD22 LEU   117      72.970  38.950  54.390  1.00  0.00           H  
ATOM   1901 HD23 LEU   117      73.340  38.220  52.710  1.00  0.00           H  
ATOM   1902  C   LEU   117      69.980  37.130  56.940  1.00  0.00           C  
ATOM   1903  O   LEU   117      70.360  37.800  57.870  1.00  0.00           O  
ATOM   1904  N   TYR   118      68.830  36.430  56.990  1.00  0.00           N  
ATOM   1905  HN  TYR   118      68.470  35.890  56.240  1.00  0.00           H  
ATOM   1906  CA  TYR   118      67.910  36.390  58.130  1.00  0.00           C  
ATOM   1907  HA  TYR   118      67.810  37.440  58.350  1.00  0.00           H  
ATOM   1908  CB  TYR   118      66.560  35.750  57.800  1.00  0.00           C  
ATOM   1909  HB1 TYR   118      66.740  34.720  57.420  1.00  0.00           H  
ATOM   1910  HB2 TYR   118      66.250  36.380  56.940  1.00  0.00           H  
ATOM   1911  CG  TYR   118      65.470  35.730  58.850  1.00  0.00           C  
ATOM   1912  CD1 TYR   118      65.300  36.790  59.820  1.00  0.00           C  
ATOM   1913  HD1 TYR   118      66.010  37.600  59.830  1.00  0.00           H  
ATOM   1914  CE1 TYR   118      64.310  36.690  60.810  1.00  0.00           C  
ATOM   1915  HE1 TYR   118      64.280  37.460  61.570  1.00  0.00           H  
ATOM   1916  CZ  TYR   118      63.490  35.580  60.800  1.00  0.00           C  
ATOM   1917  OH  TYR   118      62.480  35.460  61.860  1.00  0.00           O  
ATOM   1918  HH  TYR   118      62.290  36.360  62.150  1.00  0.00           H  
ATOM   1919  CD2 TYR   118      64.680  34.620  58.920  1.00  0.00           C  
ATOM   1920  HD2 TYR   118      64.860  33.740  58.330  1.00  0.00           H  
ATOM   1921  CE2 TYR   118      63.570  34.600  59.840  1.00  0.00           C  
ATOM   1922  HE2 TYR   118      62.980  33.700  59.880  1.00  0.00           H  
ATOM   1923  C   TYR   118      68.580  35.710  59.280  1.00  0.00           C  
ATOM   1924  O   TYR   118      68.560  36.150  60.450  1.00  0.00           O  
ATOM   1925  N   LYS   119      69.120  34.520  58.960  1.00  0.00           N  
ATOM   1926  HN  LYS   119      69.110  34.190  58.020  1.00  0.00           H  
ATOM   1927  CA  LYS   119      69.530  33.600  60.020  1.00  0.00           C  
ATOM   1928  HA  LYS   119      68.620  33.400  60.560  1.00  0.00           H  
ATOM   1929  CB  LYS   119      70.190  32.320  59.380  1.00  0.00           C  
ATOM   1930  HB1 LYS   119      70.820  31.850  60.170  1.00  0.00           H  
ATOM   1931  HB2 LYS   119      70.810  32.670  58.520  1.00  0.00           H  
ATOM   1932  CG  LYS   119      69.190  31.320  58.920  1.00  0.00           C  
ATOM   1933  HG1 LYS   119      68.490  31.900  58.290  1.00  0.00           H  
ATOM   1934  HG2 LYS   119      68.680  30.830  59.780  1.00  0.00           H  
ATOM   1935  CD  LYS   119      69.780  30.200  57.950  1.00  0.00           C  
ATOM   1936  HD1 LYS   119      70.050  30.820  57.070  1.00  0.00           H  
ATOM   1937  HD2 LYS   119      69.020  29.440  57.680  1.00  0.00           H  
ATOM   1938  CE  LYS   119      71.180  29.510  58.310  1.00  0.00           C  
ATOM   1939  HE1 LYS   119      71.910  30.260  58.670  1.00  0.00           H  
ATOM   1940  HE2 LYS   119      71.730  29.060  57.450  1.00  0.00           H  
ATOM   1941  NZ  LYS   119      70.940  28.420  59.250  1.00  0.00           N  
ATOM   1942  HZ1 LYS   119      70.020  27.980  59.080  1.00  0.00           H  
ATOM   1943  HZ2 LYS   119      70.950  28.780  60.230  1.00  0.00           H  
ATOM   1944  HZ3 LYS   119      71.690  27.720  59.100  1.00  0.00           H  
ATOM   1945  C   LYS   119      70.540  34.240  61.020  1.00  0.00           C  
ATOM   1946  O   LYS   119      70.380  34.330  62.240  1.00  0.00           O  
ATOM   1947  N   TYR   120      71.400  34.990  60.360  1.00  0.00           N  
ATOM   1948  HN  TYR   120      71.110  35.190  59.430  1.00  0.00           H  
ATOM   1949  CA  TYR   120      72.550  35.590  60.970  1.00  0.00           C  
ATOM   1950  HA  TYR   120      72.780  35.030  61.870  1.00  0.00           H  
ATOM   1951  CB  TYR   120      73.780  35.390  59.960  1.00  0.00           C  
ATOM   1952  HB1 TYR   120      74.760  35.730  60.380  1.00  0.00           H  
ATOM   1953  HB2 TYR   120      73.650  35.880  58.980  1.00  0.00           H  
ATOM   1954  CG  TYR   120      74.000  33.930  59.730  1.00  0.00           C  
ATOM   1955  CD1 TYR   120      74.190  33.000  60.780  1.00  0.00           C  
ATOM   1956  HD1 TYR   120      73.960  33.340  61.780  1.00  0.00           H  
ATOM   1957  CE1 TYR   120      74.350  31.660  60.530  1.00  0.00           C  
ATOM   1958  HE1 TYR   120      74.560  31.000  61.360  1.00  0.00           H  
ATOM   1959  CZ  TYR   120      74.560  31.240  59.210  1.00  0.00           C  
ATOM   1960  OH  TYR   120      74.840  29.890  58.930  1.00  0.00           O  
ATOM   1961  HH  TYR   120      74.500  29.380  59.670  1.00  0.00           H  
ATOM   1962  CD2 TYR   120      74.430  33.450  58.430  1.00  0.00           C  
ATOM   1963  HD2 TYR   120      74.230  34.160  57.640  1.00  0.00           H  
ATOM   1964  CE2 TYR   120      74.580  32.160  58.190  1.00  0.00           C  
ATOM   1965  HE2 TYR   120      74.920  31.790  57.230  1.00  0.00           H  
ATOM   1966  C   TYR   120      72.340  36.960  61.420  1.00  0.00           C  
ATOM   1967  O   TYR   120      73.250  37.620  61.880  1.00  0.00           O  
ATOM   1968  N   ARG   121      71.060  37.460  61.300  1.00  0.00           N  
ATOM   1969  HN  ARG   121      70.280  36.880  61.090  1.00  0.00           H  
ATOM   1970  CA  ARG   121      70.770  38.630  62.060  1.00  0.00           C  
ATOM   1971  HA  ARG   121      69.720  38.790  61.890  1.00  0.00           H  
ATOM   1972  CB  ARG   121      70.920  38.600  63.580  1.00  0.00           C  
ATOM   1973  HB1 ARG   121      70.710  39.580  64.050  1.00  0.00           H  
ATOM   1974  HB2 ARG   121      71.980  38.340  63.810  1.00  0.00           H  
ATOM   1975  CG  ARG   121      69.930  37.640  64.250  1.00  0.00           C  
ATOM   1976  HG1 ARG   121      70.310  36.620  64.060  1.00  0.00           H  
ATOM   1977  HG2 ARG   121      69.010  37.600  63.620  1.00  0.00           H  
ATOM   1978  CD  ARG   121      69.620  37.610  65.760  1.00  0.00           C  
ATOM   1979  HD1 ARG   121      70.620  37.480  66.230  1.00  0.00           H  
ATOM   1980  HD2 ARG   121      68.990  36.780  66.120  1.00  0.00           H  
ATOM   1981  NE  ARG   121      68.980  38.900  66.200  1.00  0.00           N  
ATOM   1982  HE  ARG   121      68.010  39.030  66.000  1.00  0.00           H  
ATOM   1983  CZ  ARG   121      69.590  39.940  66.720  1.00  0.00           C  
ATOM   1984  NH1 ARG   121      70.870  40.000  66.900  1.00  0.00           N  
ATOM   1985 HH11 ARG   121      71.440  39.270  66.520  1.00  0.00           H  
ATOM   1986 HH12 ARG   121      71.330  40.880  67.050  1.00  0.00           H  
ATOM   1987  NH2 ARG   121      68.880  41.010  66.940  1.00  0.00           N  
ATOM   1988 HH21 ARG   121      67.900  40.940  66.790  1.00  0.00           H  
ATOM   1989 HH22 ARG   121      69.400  41.840  67.170  1.00  0.00           H  
ATOM   1990  C   ARG   121      71.220  39.850  61.350  1.00  0.00           C  
ATOM   1991  O   ARG   121      71.510  40.930  61.880  1.00  0.00           O  
ATOM   1992  N   CYS   122      71.230  39.710  60.030  1.00  0.00           N  
ATOM   1993  HN  CYS   122      71.000  38.850  59.590  1.00  0.00           H  
ATOM   1994  CA  CYS   122      71.690  40.750  59.110  1.00  0.00           C  
ATOM   1995  HA  CYS   122      72.520  41.310  59.520  1.00  0.00           H  
ATOM   1996  CB  CYS   122      72.330  40.100  57.850  1.00  0.00           C  
ATOM   1997  HB1 CYS   122      72.840  40.930  57.330  1.00  0.00           H  
ATOM   1998  HB2 CYS   122      71.530  39.730  57.160  1.00  0.00           H  
ATOM   1999  SG  CYS   122      73.580  38.870  58.240  1.00  0.00           S  
ATOM   2000  HG1 CYS   122      74.280  39.590  59.100  1.00  0.00           H  
ATOM   2001  C   CYS   122      70.650  41.750  58.750  1.00  0.00           C  
ATOM   2002  O   CYS   122      70.550  42.150  57.580  1.00  0.00           O  
ATOM   2003  N   TYR   123      69.890  42.200  59.700  1.00  0.00           N  
ATOM   2004  HN  TYR   123      69.970  41.800  60.610  1.00  0.00           H  
ATOM   2005  CA  TYR   123      68.790  43.160  59.500  1.00  0.00           C  
ATOM   2006  HA  TYR   123      68.080  42.680  58.850  1.00  0.00           H  
ATOM   2007  CB  TYR   123      68.190  43.360  60.870  1.00  0.00           C  
ATOM   2008  HB1 TYR   123      67.340  44.080  60.770  1.00  0.00           H  
ATOM   2009  HB2 TYR   123      68.940  43.760  61.570  1.00  0.00           H  
ATOM   2010  CG  TYR   123      67.660  42.050  61.350  1.00  0.00           C  
ATOM   2011  CD1 TYR   123      66.660  41.360  60.680  1.00  0.00           C  
ATOM   2012  HD1 TYR   123      66.360  41.860  59.780  1.00  0.00           H  
ATOM   2013  CE1 TYR   123      66.180  40.140  61.180  1.00  0.00           C  
ATOM   2014  HE1 TYR   123      65.480  39.590  60.580  1.00  0.00           H  
ATOM   2015  CZ  TYR   123      66.710  39.590  62.330  1.00  0.00           C  
ATOM   2016  OH  TYR   123      66.370  38.300  62.860  1.00  0.00           O  
ATOM   2017  HH  TYR   123      66.470  38.350  63.810  1.00  0.00           H  
ATOM   2018  CD2 TYR   123      68.190  41.490  62.500  1.00  0.00           C  
ATOM   2019  HD2 TYR   123      68.980  42.040  63.000  1.00  0.00           H  
ATOM   2020  CE2 TYR   123      67.630  40.350  63.060  1.00  0.00           C  
ATOM   2021  HE2 TYR   123      67.950  40.090  64.060  1.00  0.00           H  
ATOM   2022  C   TYR   123      69.080  44.540  58.890  1.00  0.00           C  
ATOM   2023  O   TYR   123      68.330  45.080  58.080  1.00  0.00           O  
ATOM   2024  N   LYS   124      70.180  45.160  59.300  1.00  0.00           N  
ATOM   2025  HN  LYS   124      70.690  44.830  60.090  1.00  0.00           H  
ATOM   2026  CA  LYS   124      70.680  46.420  58.790  1.00  0.00           C  
ATOM   2027  HA  LYS   124      69.950  47.210  58.880  1.00  0.00           H  
ATOM   2028  CB  LYS   124      72.000  46.930  59.510  1.00  0.00           C  
ATOM   2029  HB1 LYS   124      72.290  47.940  59.170  1.00  0.00           H  
ATOM   2030  HB2 LYS   124      72.820  46.180  59.400  1.00  0.00           H  
ATOM   2031  CG  LYS   124      71.810  47.080  61.050  1.00  0.00           C  
ATOM   2032  HG1 LYS   124      72.730  47.610  61.380  1.00  0.00           H  
ATOM   2033  HG2 LYS   124      71.830  46.120  61.600  1.00  0.00           H  
ATOM   2034  CD  LYS   124      70.710  48.010  61.480  1.00  0.00           C  
ATOM   2035  HD1 LYS   124      69.740  47.460  61.440  1.00  0.00           H  
ATOM   2036  HD2 LYS   124      70.610  48.800  60.710  1.00  0.00           H  
ATOM   2037  CE  LYS   124      70.870  48.660  62.870  1.00  0.00           C  
ATOM   2038  HE1 LYS   124      70.160  49.470  63.140  1.00  0.00           H  
ATOM   2039  HE2 LYS   124      71.870  49.130  62.760  1.00  0.00           H  
ATOM   2040  NZ  LYS   124      70.910  47.650  63.930  1.00  0.00           N  
ATOM   2041  HZ1 LYS   124      70.550  48.040  64.820  1.00  0.00           H  
ATOM   2042  HZ2 LYS   124      71.880  47.320  64.090  1.00  0.00           H  
ATOM   2043  HZ3 LYS   124      70.390  46.770  63.730  1.00  0.00           H  
ATOM   2044  C   LYS   124      71.020  46.320  57.280  1.00  0.00           C  
ATOM   2045  O   LYS   124      70.750  47.210  56.480  1.00  0.00           O  
ATOM   2046  N   VAL   125      71.710  45.200  56.920  1.00  0.00           N  
ATOM   2047  HN  VAL   125      71.950  44.460  57.540  1.00  0.00           H  
ATOM   2048  CA  VAL   125      72.010  44.850  55.560  1.00  0.00           C  
ATOM   2049  HA  VAL   125      72.550  45.690  55.140  1.00  0.00           H  
ATOM   2050  CB  VAL   125      72.980  43.670  55.600  1.00  0.00           C  
ATOM   2051  HB  VAL   125      72.560  42.820  56.190  1.00  0.00           H  
ATOM   2052  CG1 VAL   125      73.300  43.140  54.250  1.00  0.00           C  
ATOM   2053 HG11 VAL   125      73.730  43.950  53.630  1.00  0.00           H  
ATOM   2054 HG12 VAL   125      72.380  42.880  53.690  1.00  0.00           H  
ATOM   2055 HG13 VAL   125      73.980  42.260  54.280  1.00  0.00           H  
ATOM   2056  CG2 VAL   125      74.320  44.190  56.220  1.00  0.00           C  
ATOM   2057 HG21 VAL   125      75.040  43.340  56.320  1.00  0.00           H  
ATOM   2058 HG22 VAL   125      74.120  44.770  57.140  1.00  0.00           H  
ATOM   2059 HG23 VAL   125      74.880  44.890  55.570  1.00  0.00           H  
ATOM   2060  C   VAL   125      70.850  44.600  54.670  1.00  0.00           C  
ATOM   2061  O   VAL   125      70.770  45.190  53.580  1.00  0.00           O  
ATOM   2062  N   ILE   126      69.820  43.830  55.110  1.00  0.00           N  
ATOM   2063  HN  ILE   126      69.880  43.360  55.990  1.00  0.00           H  
ATOM   2064  CA  ILE   126      68.490  43.690  54.430  1.00  0.00           C  
ATOM   2065  HA  ILE   126      68.730  43.390  53.420  1.00  0.00           H  
ATOM   2066  CB  ILE   126      67.560  42.660  55.110  1.00  0.00           C  
ATOM   2067  HB  ILE   126      67.360  43.050  56.130  1.00  0.00           H  
ATOM   2068  CG2 ILE   126      66.160  42.750  54.490  1.00  0.00           C  
ATOM   2069 HG21 ILE   126      65.650  43.680  54.800  1.00  0.00           H  
ATOM   2070 HG22 ILE   126      65.520  41.930  54.880  1.00  0.00           H  
ATOM   2071 HG23 ILE   126      66.160  42.620  53.380  1.00  0.00           H  
ATOM   2072  CG1 ILE   126      68.210  41.210  55.100  1.00  0.00           C  
ATOM   2073 HG11 ILE   126      69.200  41.380  55.570  1.00  0.00           H  
ATOM   2074 HG12 ILE   126      68.280  41.000  54.010  1.00  0.00           H  
ATOM   2075  CD  ILE   126      67.380  40.150  55.800  1.00  0.00           C  
ATOM   2076  HD1 ILE   126      67.150  40.490  56.840  1.00  0.00           H  
ATOM   2077  HD2 ILE   126      67.840  39.140  55.870  1.00  0.00           H  
ATOM   2078  HD3 ILE   126      66.390  40.140  55.300  1.00  0.00           H  
ATOM   2079  C   ILE   126      67.790  45.050  54.310  1.00  0.00           C  
ATOM   2080  O   ILE   126      67.190  45.370  53.250  1.00  0.00           O  
ATOM   2081  N   HSD   127      67.860  45.860  55.390  1.00  0.00           N  
ATOM   2082  HN  HSD   127      68.260  45.440  56.200  1.00  0.00           H  
ATOM   2083  CA  HSD   127      67.070  47.130  55.300  1.00  0.00           C  
ATOM   2084  HA  HSD   127      66.100  46.930  54.870  1.00  0.00           H  
ATOM   2085  CB  HSD   127      66.920  47.750  56.730  1.00  0.00           C  
ATOM   2086  HB1 HSD   127      67.920  47.860  57.200  1.00  0.00           H  
ATOM   2087  HB2 HSD   127      66.370  46.990  57.310  1.00  0.00           H  
ATOM   2088  ND1 HSD   127      66.410  50.320  57.110  1.00  0.00           N  
ATOM   2089  HD1 HSD   127      67.240  50.670  57.550  1.00  0.00           H  
ATOM   2090  CG  HSD   127      66.060  49.020  56.670  1.00  0.00           C  
ATOM   2091  CE1 HSD   127      65.310  51.070  57.020  1.00  0.00           C  
ATOM   2092  HE1 HSD   127      65.150  52.090  57.370  1.00  0.00           H  
ATOM   2093  NE2 HSD   127      64.260  50.350  56.680  1.00  0.00           N  
ATOM   2094  CD2 HSD   127      64.750  49.110  56.450  1.00  0.00           C  
ATOM   2095  HD2 HSD   127      64.170  48.280  56.080  1.00  0.00           H  
ATOM   2096  C   HSD   127      67.740  48.230  54.340  1.00  0.00           C  
ATOM   2097  O   HSD   127      66.970  48.960  53.670  1.00  0.00           O  
ATOM   2098  N   ALA   128      69.060  48.190  54.220  1.00  0.00           N  
ATOM   2099  HN  ALA   128      69.640  47.670  54.840  1.00  0.00           H  
ATOM   2100  CA  ALA   128      69.760  48.900  53.170  1.00  0.00           C  
ATOM   2101  HA  ALA   128      69.630  49.970  53.240  1.00  0.00           H  
ATOM   2102  CB  ALA   128      71.260  48.610  53.410  1.00  0.00           C  
ATOM   2103  HB1 ALA   128      71.660  48.980  54.380  1.00  0.00           H  
ATOM   2104  HB2 ALA   128      71.960  49.040  52.660  1.00  0.00           H  
ATOM   2105  HB3 ALA   128      71.460  47.530  53.240  1.00  0.00           H  
ATOM   2106  C   ALA   128      69.360  48.520  51.710  1.00  0.00           C  
ATOM   2107  O   ALA   128      69.320  49.310  50.760  1.00  0.00           O  
ATOM   2108  N   TRP   129      69.130  47.200  51.490  1.00  0.00           N  
ATOM   2109  HN  TRP   129      69.230  46.490  52.190  1.00  0.00           H  
ATOM   2110  CA  TRP   129      68.760  46.730  50.200  1.00  0.00           C  
ATOM   2111  HA  TRP   129      69.300  47.240  49.410  1.00  0.00           H  
ATOM   2112  CB  TRP   129      68.970  45.190  50.090  1.00  0.00           C  
ATOM   2113  HB1 TRP   129      68.250  44.600  50.690  1.00  0.00           H  
ATOM   2114  HB2 TRP   129      70.000  45.030  50.480  1.00  0.00           H  
ATOM   2115  CG  TRP   129      68.950  44.510  48.710  1.00  0.00           C  
ATOM   2116  CD1 TRP   129      68.150  44.740  47.560  1.00  0.00           C  
ATOM   2117  HD1 TRP   129      67.520  45.590  47.350  1.00  0.00           H  
ATOM   2118  NE1 TRP   129      68.330  43.780  46.660  1.00  0.00           N  
ATOM   2119  HE1 TRP   129      67.710  43.650  45.920  1.00  0.00           H  
ATOM   2120  CE2 TRP   129      69.270  42.890  47.170  1.00  0.00           C  
ATOM   2121  CD2 TRP   129      69.670  43.290  48.460  1.00  0.00           C  
ATOM   2122  CE3 TRP   129      70.700  42.630  49.140  1.00  0.00           C  
ATOM   2123  HE3 TRP   129      71.030  42.920  50.130  1.00  0.00           H  
ATOM   2124  CZ3 TRP   129      71.180  41.400  48.580  1.00  0.00           C  
ATOM   2125  HZ3 TRP   129      71.940  40.830  49.090  1.00  0.00           H  
ATOM   2126  CZ2 TRP   129      69.730  41.690  46.680  1.00  0.00           C  
ATOM   2127  HZ2 TRP   129      69.330  41.310  45.750  1.00  0.00           H  
ATOM   2128  CH2 TRP   129      70.710  40.920  47.370  1.00  0.00           C  
ATOM   2129  HH2 TRP   129      71.230  40.070  46.960  1.00  0.00           H  
ATOM   2130  C   TRP   129      67.280  46.990  49.830  1.00  0.00           C  
ATOM   2131  O   TRP   129      66.900  47.180  48.730  1.00  0.00           O  
ATOM   2132  N   LEU   130      66.440  47.030  50.910  1.00  0.00           N  
ATOM   2133  HN  LEU   130      66.770  46.810  51.830  1.00  0.00           H  
ATOM   2134  CA  LEU   130      65.050  47.520  50.860  1.00  0.00           C  
ATOM   2135  HA  LEU   130      64.540  47.130  49.990  1.00  0.00           H  
ATOM   2136  CB  LEU   130      64.250  47.300  52.220  1.00  0.00           C  
ATOM   2137  HB1 LEU   130      63.290  47.850  52.140  1.00  0.00           H  
ATOM   2138  HB2 LEU   130      64.810  47.690  53.100  1.00  0.00           H  
ATOM   2139  CG  LEU   130      63.800  45.840  52.440  1.00  0.00           C  
ATOM   2140  HG  LEU   130      64.710  45.230  52.590  1.00  0.00           H  
ATOM   2141  CD1 LEU   130      62.850  45.610  53.680  1.00  0.00           C  
ATOM   2142 HD11 LEU   130      63.120  46.240  54.550  1.00  0.00           H  
ATOM   2143 HD12 LEU   130      62.940  44.560  54.030  1.00  0.00           H  
ATOM   2144 HD13 LEU   130      61.840  45.900  53.300  1.00  0.00           H  
ATOM   2145  CD2 LEU   130      63.200  45.230  51.150  1.00  0.00           C  
ATOM   2146 HD21 LEU   130      63.970  45.220  50.340  1.00  0.00           H  
ATOM   2147 HD22 LEU   130      62.290  45.620  50.640  1.00  0.00           H  
ATOM   2148 HD23 LEU   130      63.010  44.170  51.420  1.00  0.00           H  
ATOM   2149  C   LEU   130      64.980  49.060  50.500  1.00  0.00           C  
ATOM   2150  O   LEU   130      64.120  49.450  49.710  1.00  0.00           O  
ATOM   2151  N   ILE   131      65.900  49.780  51.100  1.00  0.00           N  
ATOM   2152  HN  ILE   131      66.510  49.380  51.780  1.00  0.00           H  
ATOM   2153  CA  ILE   131      66.150  51.200  50.740  1.00  0.00           C  
ATOM   2154  HA  ILE   131      65.260  51.780  50.970  1.00  0.00           H  
ATOM   2155  CB  ILE   131      67.150  51.850  51.710  1.00  0.00           C  
ATOM   2156  HB  ILE   131      67.970  51.110  51.740  1.00  0.00           H  
ATOM   2157  CG2 ILE   131      67.730  53.220  51.190  1.00  0.00           C  
ATOM   2158 HG21 ILE   131      68.160  53.080  50.180  1.00  0.00           H  
ATOM   2159 HG22 ILE   131      68.430  53.660  51.930  1.00  0.00           H  
ATOM   2160 HG23 ILE   131      67.020  54.040  50.960  1.00  0.00           H  
ATOM   2161  CG1 ILE   131      66.410  52.080  53.080  1.00  0.00           C  
ATOM   2162 HG11 ILE   131      65.970  51.110  53.420  1.00  0.00           H  
ATOM   2163 HG12 ILE   131      65.510  52.730  53.110  1.00  0.00           H  
ATOM   2164  CD  ILE   131      67.380  52.500  54.130  1.00  0.00           C  
ATOM   2165  HD1 ILE   131      67.150  52.050  55.130  1.00  0.00           H  
ATOM   2166  HD2 ILE   131      67.250  53.600  54.170  1.00  0.00           H  
ATOM   2167  HD3 ILE   131      68.430  52.280  53.870  1.00  0.00           H  
ATOM   2168  C   ILE   131      66.460  51.340  49.290  1.00  0.00           C  
ATOM   2169  O   ILE   131      65.830  52.210  48.700  1.00  0.00           O  
ATOM   2170  N   ILE   132      67.370  50.510  48.690  1.00  0.00           N  
ATOM   2171  HN  ILE   132      67.800  49.930  49.370  1.00  0.00           H  
ATOM   2172  CA  ILE   132      67.690  50.390  47.290  1.00  0.00           C  
ATOM   2173  HA  ILE   132      68.020  51.380  47.020  1.00  0.00           H  
ATOM   2174  CB  ILE   132      68.800  49.440  46.800  1.00  0.00           C  
ATOM   2175  HB  ILE   132      68.530  48.410  47.120  1.00  0.00           H  
ATOM   2176  CG2 ILE   132      68.840  49.380  45.220  1.00  0.00           C  
ATOM   2177 HG21 ILE   132      69.560  48.580  44.950  1.00  0.00           H  
ATOM   2178 HG22 ILE   132      69.120  50.380  44.800  1.00  0.00           H  
ATOM   2179 HG23 ILE   132      67.850  48.970  44.940  1.00  0.00           H  
ATOM   2180  CG1 ILE   132      70.150  49.880  47.380  1.00  0.00           C  
ATOM   2181 HG11 ILE   132      70.090  49.940  48.490  1.00  0.00           H  
ATOM   2182 HG12 ILE   132      70.500  50.830  46.930  1.00  0.00           H  
ATOM   2183  CD  ILE   132      71.350  48.910  47.000  1.00  0.00           C  
ATOM   2184  HD1 ILE   132      71.040  47.870  47.240  1.00  0.00           H  
ATOM   2185  HD2 ILE   132      72.350  49.170  47.420  1.00  0.00           H  
ATOM   2186  HD3 ILE   132      71.360  48.800  45.900  1.00  0.00           H  
ATOM   2187  C   ILE   132      66.360  50.010  46.580  1.00  0.00           C  
ATOM   2188  O   ILE   132      65.980  50.590  45.530  1.00  0.00           O  
ATOM   2189  N   SER   133      65.520  49.110  47.120  1.00  0.00           N  
ATOM   2190  HN  SER   133      65.800  48.630  47.940  1.00  0.00           H  
ATOM   2191  CA  SER   133      64.200  48.680  46.490  1.00  0.00           C  
ATOM   2192  HA  SER   133      64.300  48.360  45.470  1.00  0.00           H  
ATOM   2193  CB  SER   133      63.470  47.500  47.320  1.00  0.00           C  
ATOM   2194  HB1 SER   133      62.470  47.280  46.880  1.00  0.00           H  
ATOM   2195  HB2 SER   133      63.370  47.790  48.380  1.00  0.00           H  
ATOM   2196  OG  SER   133      64.320  46.400  47.320  1.00  0.00           O  
ATOM   2197  HG1 SER   133      65.040  46.560  47.940  1.00  0.00           H  
ATOM   2198  C   SER   133      63.170  49.790  46.430  1.00  0.00           C  
ATOM   2199  O   SER   133      62.670  50.030  45.300  1.00  0.00           O  
ATOM   2200  N   SER   134      62.950  50.600  47.550  1.00  0.00           N  
ATOM   2201  HN  SER   134      63.330  50.300  48.430  1.00  0.00           H  
ATOM   2202  CA  SER   134      62.100  51.790  47.580  1.00  0.00           C  
ATOM   2203  HA  SER   134      61.070  51.630  47.290  1.00  0.00           H  
ATOM   2204  CB  SER   134      61.880  52.490  49.040  1.00  0.00           C  
ATOM   2205  HB1 SER   134      61.280  53.410  48.860  1.00  0.00           H  
ATOM   2206  HB2 SER   134      62.930  52.610  49.400  1.00  0.00           H  
ATOM   2207  OG  SER   134      61.210  51.620  50.020  1.00  0.00           O  
ATOM   2208  HG1 SER   134      61.740  51.670  50.830  1.00  0.00           H  
ATOM   2209  C   SER   134      62.480  52.910  46.630  1.00  0.00           C  
ATOM   2210  O   SER   134      61.620  53.380  45.900  1.00  0.00           O  
ATOM   2211  N   LEU   135      63.790  53.280  46.550  1.00  0.00           N  
ATOM   2212  HN  LEU   135      64.500  52.950  47.170  1.00  0.00           H  
ATOM   2213  CA  LEU   135      64.360  54.260  45.690  1.00  0.00           C  
ATOM   2214  HA  LEU   135      63.950  55.250  45.800  1.00  0.00           H  
ATOM   2215  CB  LEU   135      65.860  54.270  45.910  1.00  0.00           C  
ATOM   2216  HB1 LEU   135      66.480  54.810  45.160  1.00  0.00           H  
ATOM   2217  HB2 LEU   135      66.360  53.280  45.940  1.00  0.00           H  
ATOM   2218  CG  LEU   135      66.230  55.000  47.260  1.00  0.00           C  
ATOM   2219  HG  LEU   135      65.600  54.630  48.090  1.00  0.00           H  
ATOM   2220  CD1 LEU   135      67.770  54.730  47.570  1.00  0.00           C  
ATOM   2221 HD11 LEU   135      68.060  53.680  47.370  1.00  0.00           H  
ATOM   2222 HD12 LEU   135      68.050  55.000  48.610  1.00  0.00           H  
ATOM   2223 HD13 LEU   135      68.470  55.330  46.930  1.00  0.00           H  
ATOM   2224  CD2 LEU   135      66.120  56.520  47.130  1.00  0.00           C  
ATOM   2225 HD21 LEU   135      66.510  56.900  46.160  1.00  0.00           H  
ATOM   2226 HD22 LEU   135      66.480  57.040  48.040  1.00  0.00           H  
ATOM   2227 HD23 LEU   135      65.040  56.780  47.180  1.00  0.00           H  
ATOM   2228  C   LEU   135      64.070  53.910  44.270  1.00  0.00           C  
ATOM   2229  O   LEU   135      63.780  54.750  43.450  1.00  0.00           O  
ATOM   2230  N   LEU   136      64.220  52.570  43.870  1.00  0.00           N  
ATOM   2231  HN  LEU   136      64.340  51.930  44.630  1.00  0.00           H  
ATOM   2232  CA  LEU   136      64.200  52.090  42.460  1.00  0.00           C  
ATOM   2233  HA  LEU   136      64.750  52.780  41.840  1.00  0.00           H  
ATOM   2234  CB  LEU   136      64.560  50.530  42.480  1.00  0.00           C  
ATOM   2235  HB1 LEU   136      63.970  49.960  43.230  1.00  0.00           H  
ATOM   2236  HB2 LEU   136      65.620  50.580  42.820  1.00  0.00           H  
ATOM   2237  CG  LEU   136      64.270  49.880  41.120  1.00  0.00           C  
ATOM   2238  HG  LEU   136      63.180  49.960  40.880  1.00  0.00           H  
ATOM   2239  CD1 LEU   136      65.100  50.570  40.060  1.00  0.00           C  
ATOM   2240 HD11 LEU   136      66.180  50.720  40.260  1.00  0.00           H  
ATOM   2241 HD12 LEU   136      64.630  51.580  40.030  1.00  0.00           H  
ATOM   2242 HD13 LEU   136      64.990  50.010  39.110  1.00  0.00           H  
ATOM   2243  CD2 LEU   136      64.680  48.440  41.220  1.00  0.00           C  
ATOM   2244 HD21 LEU   136      64.820  47.930  40.250  1.00  0.00           H  
ATOM   2245 HD22 LEU   136      63.920  47.770  41.680  1.00  0.00           H  
ATOM   2246 HD23 LEU   136      65.650  48.510  41.770  1.00  0.00           H  
ATOM   2247  C   LEU   136      62.730  52.240  41.990  1.00  0.00           C  
ATOM   2248  O   LEU   136      62.480  52.920  41.050  1.00  0.00           O  
ATOM   2249  N   LEU   137      61.750  51.750  42.740  1.00  0.00           N  
ATOM   2250  HN  LEU   137      62.090  51.210  43.510  1.00  0.00           H  
ATOM   2251  CA  LEU   137      60.350  51.850  42.540  1.00  0.00           C  
ATOM   2252  HA  LEU   137      60.050  51.530  41.560  1.00  0.00           H  
ATOM   2253  CB  LEU   137      59.680  50.900  43.530  1.00  0.00           C  
ATOM   2254  HB1 LEU   137      58.720  51.310  43.910  1.00  0.00           H  
ATOM   2255  HB2 LEU   137      60.240  51.030  44.490  1.00  0.00           H  
ATOM   2256  CG  LEU   137      59.600  49.410  43.060  1.00  0.00           C  
ATOM   2257  HG  LEU   137      59.070  49.520  42.090  1.00  0.00           H  
ATOM   2258  CD1 LEU   137      60.940  48.610  42.840  1.00  0.00           C  
ATOM   2259 HD11 LEU   137      61.400  48.440  43.840  1.00  0.00           H  
ATOM   2260 HD12 LEU   137      61.580  49.080  42.070  1.00  0.00           H  
ATOM   2261 HD13 LEU   137      60.740  47.550  42.580  1.00  0.00           H  
ATOM   2262  CD2 LEU   137      58.840  48.630  44.130  1.00  0.00           C  
ATOM   2263 HD21 LEU   137      57.820  49.080  44.080  1.00  0.00           H  
ATOM   2264 HD22 LEU   137      59.320  48.820  45.120  1.00  0.00           H  
ATOM   2265 HD23 LEU   137      58.900  47.570  43.800  1.00  0.00           H  
ATOM   2266  C   LEU   137      59.690  53.260  42.640  1.00  0.00           C  
ATOM   2267  O   LEU   137      59.020  53.670  41.660  1.00  0.00           O  
ATOM   2268  N   LEU   138      59.910  54.010  43.680  1.00  0.00           N  
ATOM   2269  HN  LEU   138      60.470  53.600  44.390  1.00  0.00           H  
ATOM   2270  CA  LEU   138      59.290  55.270  43.890  1.00  0.00           C  
ATOM   2271  HA  LEU   138      58.260  55.210  43.580  1.00  0.00           H  
ATOM   2272  CB  LEU   138      59.590  55.740  45.400  1.00  0.00           C  
ATOM   2273  HB1 LEU   138      59.390  56.840  45.410  1.00  0.00           H  
ATOM   2274  HB2 LEU   138      60.660  55.710  45.690  1.00  0.00           H  
ATOM   2275  CG  LEU   138      58.810  55.020  46.480  1.00  0.00           C  
ATOM   2276  HG  LEU   138      59.200  53.990  46.630  1.00  0.00           H  
ATOM   2277  CD1 LEU   138      59.130  55.660  47.810  1.00  0.00           C  
ATOM   2278 HD11 LEU   138      60.210  55.480  47.990  1.00  0.00           H  
ATOM   2279 HD12 LEU   138      58.520  55.220  48.630  1.00  0.00           H  
ATOM   2280 HD13 LEU   138      59.030  56.770  47.850  1.00  0.00           H  
ATOM   2281  CD2 LEU   138      57.240  55.150  46.340  1.00  0.00           C  
ATOM   2282 HD21 LEU   138      56.970  54.860  45.300  1.00  0.00           H  
ATOM   2283 HD22 LEU   138      56.920  56.210  46.430  1.00  0.00           H  
ATOM   2284 HD23 LEU   138      56.640  54.510  47.020  1.00  0.00           H  
ATOM   2285  C   LEU   138      59.820  56.350  43.030  1.00  0.00           C  
ATOM   2286  O   LEU   138      59.080  57.220  42.660  1.00  0.00           O  
ATOM   2287  N   PHE   139      61.060  56.250  42.560  1.00  0.00           N  
ATOM   2288  HN  PHE   139      61.750  55.700  43.020  1.00  0.00           H  
ATOM   2289  CA  PHE   139      61.560  57.140  41.530  1.00  0.00           C  
ATOM   2290  HA  PHE   139      61.040  58.090  41.500  1.00  0.00           H  
ATOM   2291  CB  PHE   139      63.050  57.600  41.700  1.00  0.00           C  
ATOM   2292  HB1 PHE   139      63.410  58.110  40.780  1.00  0.00           H  
ATOM   2293  HB2 PHE   139      63.790  56.810  41.940  1.00  0.00           H  
ATOM   2294  CG  PHE   139      63.110  58.520  42.820  1.00  0.00           C  
ATOM   2295  CD1 PHE   139      62.870  59.950  42.560  1.00  0.00           C  
ATOM   2296  HD1 PHE   139      62.720  60.350  41.570  1.00  0.00           H  
ATOM   2297  CE1 PHE   139      62.980  60.900  43.550  1.00  0.00           C  
ATOM   2298  HE1 PHE   139      62.810  61.920  43.250  1.00  0.00           H  
ATOM   2299  CZ  PHE   139      63.290  60.530  44.830  1.00  0.00           C  
ATOM   2300  HZ  PHE   139      63.340  61.260  45.630  1.00  0.00           H  
ATOM   2301  CD2 PHE   139      63.340  58.170  44.170  1.00  0.00           C  
ATOM   2302  HD2 PHE   139      63.500  57.150  44.500  1.00  0.00           H  
ATOM   2303  CE2 PHE   139      63.390  59.130  45.150  1.00  0.00           C  
ATOM   2304  HE2 PHE   139      63.480  58.950  46.210  1.00  0.00           H  
ATOM   2305  C   PHE   139      61.360  56.560  40.180  1.00  0.00           C  
ATOM   2306  O   PHE   139      60.360  56.780  39.490  1.00  0.00           O  
ATOM   2307  N   PHE   140      62.360  55.740  39.710  1.00  0.00           N  
ATOM   2308  HN  PHE   140      63.050  55.450  40.370  1.00  0.00           H  
ATOM   2309  CA  PHE   140      62.490  55.330  38.290  1.00  0.00           C  
ATOM   2310  HA  PHE   140      62.570  56.100  37.540  1.00  0.00           H  
ATOM   2311  CB  PHE   140      63.710  54.390  38.200  1.00  0.00           C  
ATOM   2312  HB1 PHE   140      63.480  53.630  38.970  1.00  0.00           H  
ATOM   2313  HB2 PHE   140      64.670  54.880  38.460  1.00  0.00           H  
ATOM   2314  CG  PHE   140      63.950  53.690  36.870  1.00  0.00           C  
ATOM   2315  CD1 PHE   140      63.690  54.380  35.690  1.00  0.00           C  
ATOM   2316  HD1 PHE   140      63.370  55.400  35.810  1.00  0.00           H  
ATOM   2317  CE1 PHE   140      63.710  53.690  34.470  1.00  0.00           C  
ATOM   2318  HE1 PHE   140      63.460  54.210  33.560  1.00  0.00           H  
ATOM   2319  CZ  PHE   140      64.100  52.350  34.470  1.00  0.00           C  
ATOM   2320  HZ  PHE   140      63.990  51.850  33.520  1.00  0.00           H  
ATOM   2321  CD2 PHE   140      64.410  52.400  36.870  1.00  0.00           C  
ATOM   2322  HD2 PHE   140      64.480  51.880  37.810  1.00  0.00           H  
ATOM   2323  CE2 PHE   140      64.440  51.680  35.650  1.00  0.00           C  
ATOM   2324  HE2 PHE   140      64.680  50.630  35.640  1.00  0.00           H  
ATOM   2325  C   PHE   140      61.260  54.560  37.780  1.00  0.00           C  
ATOM   2326  O   PHE   140      60.700  55.030  36.760  1.00  0.00           O  
ATOM   2327  N   PHE   141      60.810  53.460  38.440  1.00  0.00           N  
ATOM   2328  HN  PHE   141      61.180  53.360  39.360  1.00  0.00           H  
ATOM   2329  CA  PHE   141      59.650  52.730  37.950  1.00  0.00           C  
ATOM   2330  HA  PHE   141      59.890  52.520  36.910  1.00  0.00           H  
ATOM   2331  CB  PHE   141      59.390  51.350  38.630  1.00  0.00           C  
ATOM   2332  HB1 PHE   141      58.470  50.840  38.290  1.00  0.00           H  
ATOM   2333  HB2 PHE   141      59.130  51.550  39.690  1.00  0.00           H  
ATOM   2334  CG  PHE   141      60.520  50.300  38.520  1.00  0.00           C  
ATOM   2335  CD1 PHE   141      60.180  49.120  39.150  1.00  0.00           C  
ATOM   2336  HD1 PHE   141      59.330  49.080  39.820  1.00  0.00           H  
ATOM   2337  CE1 PHE   141      61.090  48.080  38.940  1.00  0.00           C  
ATOM   2338  HE1 PHE   141      60.860  47.100  39.330  1.00  0.00           H  
ATOM   2339  CZ  PHE   141      62.180  48.130  38.100  1.00  0.00           C  
ATOM   2340  HZ  PHE   141      62.790  47.240  38.030  1.00  0.00           H  
ATOM   2341  CD2 PHE   141      61.640  50.470  37.640  1.00  0.00           C  
ATOM   2342  HD2 PHE   141      61.760  51.450  37.200  1.00  0.00           H  
ATOM   2343  CE2 PHE   141      62.520  49.310  37.490  1.00  0.00           C  
ATOM   2344  HE2 PHE   141      63.370  49.360  36.830  1.00  0.00           H  
ATOM   2345  C   PHE   141      58.360  53.540  37.850  1.00  0.00           C  
ATOM   2346  O   PHE   141      57.610  53.490  36.890  1.00  0.00           O  
ATOM   2347  N   SER   142      58.080  54.370  38.890  1.00  0.00           N  
ATOM   2348  HN  SER   142      58.780  54.350  39.600  1.00  0.00           H  
ATOM   2349  CA  SER   142      56.960  55.380  38.960  1.00  0.00           C  
ATOM   2350  HA  SER   142      56.050  54.830  38.780  1.00  0.00           H  
ATOM   2351  CB  SER   142      56.830  55.990  40.390  1.00  0.00           C  
ATOM   2352  HB1 SER   142      56.010  56.750  40.400  1.00  0.00           H  
ATOM   2353  HB2 SER   142      57.710  56.630  40.640  1.00  0.00           H  
ATOM   2354  OG  SER   142      56.610  55.040  41.450  1.00  0.00           O  
ATOM   2355  HG1 SER   142      57.450  54.800  41.860  1.00  0.00           H  
ATOM   2356  C   SER   142      57.020  56.380  37.890  1.00  0.00           C  
ATOM   2357  O   SER   142      55.990  56.640  37.320  1.00  0.00           O  
ATOM   2358  N   PHE   143      58.220  56.950  37.690  1.00  0.00           N  
ATOM   2359  HN  PHE   143      59.000  56.750  38.270  1.00  0.00           H  
ATOM   2360  CA  PHE   143      58.430  58.030  36.740  1.00  0.00           C  
ATOM   2361  HA  PHE   143      57.780  58.870  36.920  1.00  0.00           H  
ATOM   2362  CB  PHE   143      59.940  58.530  36.670  1.00  0.00           C  
ATOM   2363  HB1 PHE   143      60.510  57.590  36.540  1.00  0.00           H  
ATOM   2364  HB2 PHE   143      60.290  58.930  37.640  1.00  0.00           H  
ATOM   2365  CG  PHE   143      60.240  59.580  35.700  1.00  0.00           C  
ATOM   2366  CD1 PHE   143      61.070  59.240  34.650  1.00  0.00           C  
ATOM   2367  HD1 PHE   143      61.450  58.240  34.510  1.00  0.00           H  
ATOM   2368  CE1 PHE   143      61.440  60.230  33.750  1.00  0.00           C  
ATOM   2369  HE1 PHE   143      62.110  59.980  32.930  1.00  0.00           H  
ATOM   2370  CZ  PHE   143      60.870  61.530  33.750  1.00  0.00           C  
ATOM   2371  HZ  PHE   143      61.030  62.260  32.960  1.00  0.00           H  
ATOM   2372  CD2 PHE   143      59.770  60.920  35.810  1.00  0.00           C  
ATOM   2373  HD2 PHE   143      59.250  61.140  36.730  1.00  0.00           H  
ATOM   2374  CE2 PHE   143      59.920  61.910  34.760  1.00  0.00           C  
ATOM   2375  HE2 PHE   143      59.570  62.930  34.840  1.00  0.00           H  
ATOM   2376  C   PHE   143      57.970  57.570  35.340  1.00  0.00           C  
ATOM   2377  O   PHE   143      57.250  58.300  34.640  1.00  0.00           O  
ATOM   2378  N   ILE   144      58.380  56.360  34.910  1.00  0.00           N  
ATOM   2379  HN  ILE   144      59.010  55.720  35.360  1.00  0.00           H  
ATOM   2380  CA  ILE   144      58.050  55.930  33.580  1.00  0.00           C  
ATOM   2381  HA  ILE   144      58.170  56.730  32.860  1.00  0.00           H  
ATOM   2382  CB  ILE   144      58.910  54.750  33.260  1.00  0.00           C  
ATOM   2383  HB  ILE   144      58.790  53.920  33.990  1.00  0.00           H  
ATOM   2384  CG2 ILE   144      58.560  54.160  31.890  1.00  0.00           C  
ATOM   2385 HG21 ILE   144      57.650  53.530  31.980  1.00  0.00           H  
ATOM   2386 HG22 ILE   144      59.360  53.590  31.370  1.00  0.00           H  
ATOM   2387 HG23 ILE   144      58.510  55.030  31.200  1.00  0.00           H  
ATOM   2388  CG1 ILE   144      60.480  55.130  33.340  1.00  0.00           C  
ATOM   2389 HG11 ILE   144      61.060  54.180  33.440  1.00  0.00           H  
ATOM   2390 HG12 ILE   144      60.730  55.660  34.280  1.00  0.00           H  
ATOM   2391  CD  ILE   144      60.970  56.080  32.200  1.00  0.00           C  
ATOM   2392  HD1 ILE   144      60.940  55.560  31.220  1.00  0.00           H  
ATOM   2393  HD2 ILE   144      62.030  56.380  32.370  1.00  0.00           H  
ATOM   2394  HD3 ILE   144      60.320  56.970  32.140  1.00  0.00           H  
ATOM   2395  C   ILE   144      56.580  55.490  33.530  1.00  0.00           C  
ATOM   2396  O   ILE   144      55.890  55.870  32.560  1.00  0.00           O  
ATOM   2397  N   TYR   145      56.010  54.980  34.670  1.00  0.00           N  
ATOM   2398  HN  TYR   145      56.520  54.600  35.430  1.00  0.00           H  
ATOM   2399  CA  TYR   145      54.610  54.800  34.780  1.00  0.00           C  
ATOM   2400  HA  TYR   145      54.320  54.360  33.830  1.00  0.00           H  
ATOM   2401  CB  TYR   145      54.350  53.840  36.080  1.00  0.00           C  
ATOM   2402  HB1 TYR   145      55.030  54.440  36.730  1.00  0.00           H  
ATOM   2403  HB2 TYR   145      54.840  52.850  35.960  1.00  0.00           H  
ATOM   2404  CG  TYR   145      53.040  53.690  36.670  1.00  0.00           C  
ATOM   2405  CD1 TYR   145      52.770  53.690  38.060  1.00  0.00           C  
ATOM   2406  HD1 TYR   145      53.570  53.900  38.760  1.00  0.00           H  
ATOM   2407  CE1 TYR   145      51.540  53.420  38.600  1.00  0.00           C  
ATOM   2408  HE1 TYR   145      51.470  53.360  39.680  1.00  0.00           H  
ATOM   2409  CZ  TYR   145      50.500  53.080  37.720  1.00  0.00           C  
ATOM   2410  OH  TYR   145      49.200  52.760  38.200  1.00  0.00           O  
ATOM   2411  HH  TYR   145      48.770  52.430  37.410  1.00  0.00           H  
ATOM   2412  CD2 TYR   145      52.000  53.280  35.850  1.00  0.00           C  
ATOM   2413  HD2 TYR   145      52.320  53.200  34.820  1.00  0.00           H  
ATOM   2414  CE2 TYR   145      50.700  53.030  36.340  1.00  0.00           C  
ATOM   2415  HE2 TYR   145      49.870  52.780  35.690  1.00  0.00           H  
ATOM   2416  C   TYR   145      53.620  56.000  34.710  1.00  0.00           C  
ATOM   2417  O   TYR   145      52.540  56.010  34.110  1.00  0.00           O  
ATOM   2418  N   LEU   146      53.990  57.080  35.450  1.00  0.00           N  
ATOM   2419  HN  LEU   146      54.670  56.930  36.170  1.00  0.00           H  
ATOM   2420  CA  LEU   146      53.370  58.400  35.410  1.00  0.00           C  
ATOM   2421  HA  LEU   146      52.310  58.370  35.650  1.00  0.00           H  
ATOM   2422  CB  LEU   146      54.070  59.400  36.430  1.00  0.00           C  
ATOM   2423  HB1 LEU   146      55.160  59.190  36.470  1.00  0.00           H  
ATOM   2424  HB2 LEU   146      53.620  59.150  37.410  1.00  0.00           H  
ATOM   2425  CG  LEU   146      53.830  60.920  36.290  1.00  0.00           C  
ATOM   2426  HG  LEU   146      53.970  61.280  35.250  1.00  0.00           H  
ATOM   2427  CD1 LEU   146      52.400  61.260  36.700  1.00  0.00           C  
ATOM   2428 HD11 LEU   146      52.140  62.340  36.650  1.00  0.00           H  
ATOM   2429 HD12 LEU   146      52.080  60.940  37.720  1.00  0.00           H  
ATOM   2430 HD13 LEU   146      51.700  60.810  35.970  1.00  0.00           H  
ATOM   2431  CD2 LEU   146      54.800  61.650  37.260  1.00  0.00           C  
ATOM   2432 HD21 LEU   146      54.650  62.750  37.250  1.00  0.00           H  
ATOM   2433 HD22 LEU   146      55.870  61.470  37.050  1.00  0.00           H  
ATOM   2434 HD23 LEU   146      54.590  61.280  38.290  1.00  0.00           H  
ATOM   2435  C   LEU   146      53.380  58.870  33.980  1.00  0.00           C  
ATOM   2436  O   LEU   146      52.400  59.470  33.480  1.00  0.00           O  
ATOM   2437  N   GLY   147      54.480  58.700  33.290  1.00  0.00           N  
ATOM   2438  HN  GLY   147      55.130  58.050  33.670  1.00  0.00           H  
ATOM   2439  CA  GLY   147      54.740  59.270  31.950  1.00  0.00           C  
ATOM   2440  HA1 GLY   147      55.770  59.140  31.640  1.00  0.00           H  
ATOM   2441  HA2 GLY   147      54.320  60.260  31.890  1.00  0.00           H  
ATOM   2442  C   GLY   147      53.970  58.560  30.920  1.00  0.00           C  
ATOM   2443  O   GLY   147      53.430  59.200  30.020  1.00  0.00           O  
ATOM   2444  N   GLU   148      53.930  57.200  31.010  1.00  0.00           N  
ATOM   2445  HN  GLU   148      54.330  56.890  31.870  1.00  0.00           H  
ATOM   2446  CA  GLU   148      53.070  56.370  30.250  1.00  0.00           C  
ATOM   2447  HA  GLU   148      53.210  56.640  29.210  1.00  0.00           H  
ATOM   2448  CB  GLU   148      53.230  54.830  30.520  1.00  0.00           C  
ATOM   2449  HB1 GLU   148      52.330  54.310  30.140  1.00  0.00           H  
ATOM   2450  HB2 GLU   148      53.370  54.620  31.600  1.00  0.00           H  
ATOM   2451  CG  GLU   148      54.460  54.240  29.690  1.00  0.00           C  
ATOM   2452  HG1 GLU   148      54.310  53.150  29.580  1.00  0.00           H  
ATOM   2453  HG2 GLU   148      55.390  54.160  30.290  1.00  0.00           H  
ATOM   2454  CD  GLU   148      54.740  54.800  28.290  1.00  0.00           C  
ATOM   2455  OE1 GLU   148      53.850  54.760  27.410  1.00  0.00           O  
ATOM   2456  OE2 GLU   148      55.860  55.320  28.000  1.00  0.00           O  
ATOM   2457  C   GLU   148      51.610  56.770  30.580  1.00  0.00           C  
ATOM   2458  O   GLU   148      50.790  56.780  29.660  1.00  0.00           O  
ATOM   2459  N   VAL   149      51.160  57.120  31.820  1.00  0.00           N  
ATOM   2460  HN  VAL   149      51.750  57.140  32.620  1.00  0.00           H  
ATOM   2461  CA  VAL   149      49.790  57.690  32.010  1.00  0.00           C  
ATOM   2462  HA  VAL   149      49.060  56.960  31.670  1.00  0.00           H  
ATOM   2463  CB  VAL   149      49.380  57.910  33.500  1.00  0.00           C  
ATOM   2464  HB  VAL   149      50.160  58.530  33.990  1.00  0.00           H  
ATOM   2465  CG1 VAL   149      47.930  58.440  33.670  1.00  0.00           C  
ATOM   2466 HG11 VAL   149      47.910  59.530  33.480  1.00  0.00           H  
ATOM   2467 HG12 VAL   149      47.580  58.380  34.730  1.00  0.00           H  
ATOM   2468 HG13 VAL   149      47.250  57.890  32.990  1.00  0.00           H  
ATOM   2469  CG2 VAL   149      49.570  56.480  34.180  1.00  0.00           C  
ATOM   2470 HG21 VAL   149      48.600  55.940  34.250  1.00  0.00           H  
ATOM   2471 HG22 VAL   149      50.040  56.550  35.190  1.00  0.00           H  
ATOM   2472 HG23 VAL   149      50.320  55.930  33.580  1.00  0.00           H  
ATOM   2473  C   VAL   149      49.460  58.930  31.240  1.00  0.00           C  
ATOM   2474  O   VAL   149      48.500  59.020  30.480  1.00  0.00           O  
ATOM   2475  N   PHE   150      50.330  59.950  31.330  1.00  0.00           N  
ATOM   2476  HN  PHE   150      51.050  59.860  32.010  1.00  0.00           H  
ATOM   2477  CA  PHE   150      50.220  61.200  30.600  1.00  0.00           C  
ATOM   2478  HA  PHE   150      49.250  61.600  30.870  1.00  0.00           H  
ATOM   2479  CB  PHE   150      51.400  62.070  30.950  1.00  0.00           C  
ATOM   2480  HB1 PHE   150      51.480  63.010  30.370  1.00  0.00           H  
ATOM   2481  HB2 PHE   150      52.340  61.480  30.850  1.00  0.00           H  
ATOM   2482  CG  PHE   150      51.230  62.690  32.340  1.00  0.00           C  
ATOM   2483  CD1 PHE   150      52.410  63.020  32.980  1.00  0.00           C  
ATOM   2484  HD1 PHE   150      53.300  62.730  32.440  1.00  0.00           H  
ATOM   2485  CE1 PHE   150      52.460  63.860  34.120  1.00  0.00           C  
ATOM   2486  HE1 PHE   150      53.390  64.040  34.640  1.00  0.00           H  
ATOM   2487  CZ  PHE   150      51.220  64.330  34.640  1.00  0.00           C  
ATOM   2488  HZ  PHE   150      51.170  64.860  35.580  1.00  0.00           H  
ATOM   2489  CD2 PHE   150      50.000  63.190  32.850  1.00  0.00           C  
ATOM   2490  HD2 PHE   150      49.060  63.080  32.330  1.00  0.00           H  
ATOM   2491  CE2 PHE   150      50.040  64.030  33.930  1.00  0.00           C  
ATOM   2492  HE2 PHE   150      49.100  64.210  34.440  1.00  0.00           H  
ATOM   2493  C   PHE   150      50.180  60.990  29.060  1.00  0.00           C  
ATOM   2494  O   PHE   150      49.290  61.610  28.460  1.00  0.00           O  
ATOM   2495  N   LYS   151      51.000  60.130  28.500  1.00  0.00           N  
ATOM   2496  HN  LYS   151      51.760  59.760  29.030  1.00  0.00           H  
ATOM   2497  CA  LYS   151      51.160  59.750  27.100  1.00  0.00           C  
ATOM   2498  HA  LYS   151      51.430  60.600  26.500  1.00  0.00           H  
ATOM   2499  CB  LYS   151      52.390  58.850  26.950  1.00  0.00           C  
ATOM   2500  HB1 LYS   151      52.360  58.420  25.930  1.00  0.00           H  
ATOM   2501  HB2 LYS   151      52.270  58.110  27.770  1.00  0.00           H  
ATOM   2502  CG  LYS   151      53.700  59.760  27.000  1.00  0.00           C  
ATOM   2503  HG1 LYS   151      53.790  60.380  27.920  1.00  0.00           H  
ATOM   2504  HG2 LYS   151      53.840  60.400  26.110  1.00  0.00           H  
ATOM   2505  CD  LYS   151      55.010  58.930  27.210  1.00  0.00           C  
ATOM   2506  HD1 LYS   151      55.010  58.430  28.200  1.00  0.00           H  
ATOM   2507  HD2 LYS   151      55.790  59.680  27.460  1.00  0.00           H  
ATOM   2508  CE  LYS   151      55.370  58.150  25.970  1.00  0.00           C  
ATOM   2509  HE1 LYS   151      55.590  58.810  25.110  1.00  0.00           H  
ATOM   2510  HE2 LYS   151      54.530  57.500  25.670  1.00  0.00           H  
ATOM   2511  NZ  LYS   151      56.480  57.250  26.240  1.00  0.00           N  
ATOM   2512  HZ1 LYS   151      56.190  56.650  27.030  1.00  0.00           H  
ATOM   2513  HZ2 LYS   151      57.250  57.790  26.700  1.00  0.00           H  
ATOM   2514  HZ3 LYS   151      56.860  56.790  25.380  1.00  0.00           H  
ATOM   2515  C   LYS   151      49.910  59.160  26.430  1.00  0.00           C  
ATOM   2516  O   LYS   151      49.580  59.280  25.260  1.00  0.00           O  
ATOM   2517  N   THR   152      49.150  58.350  27.140  1.00  0.00           N  
ATOM   2518  HN  THR   152      49.350  58.170  28.100  1.00  0.00           H  
ATOM   2519  CA  THR   152      47.910  57.710  26.570  1.00  0.00           C  
ATOM   2520  HA  THR   152      48.170  57.450  25.560  1.00  0.00           H  
ATOM   2521  CB  THR   152      47.610  56.400  27.330  1.00  0.00           C  
ATOM   2522  HB  THR   152      48.580  55.990  27.680  1.00  0.00           H  
ATOM   2523  OG1 THR   152      46.910  55.470  26.540  1.00  0.00           O  
ATOM   2524  HG1 THR   152      47.540  55.110  25.900  1.00  0.00           H  
ATOM   2525  CG2 THR   152      46.740  56.700  28.590  1.00  0.00           C  
ATOM   2526 HG21 THR   152      45.770  57.090  28.220  1.00  0.00           H  
ATOM   2527 HG22 THR   152      47.260  57.520  29.140  1.00  0.00           H  
ATOM   2528 HG23 THR   152      46.470  55.820  29.220  1.00  0.00           H  
ATOM   2529  C   THR   152      46.750  58.770  26.480  1.00  0.00           C  
ATOM   2530  O   THR   152      45.800  58.650  25.730  1.00  0.00           O  
ATOM   2531  N   TYR   153      46.830  59.840  27.330  1.00  0.00           N  
ATOM   2532  HN  TYR   153      47.550  59.830  28.010  1.00  0.00           H  
ATOM   2533  CA  TYR   153      45.830  60.890  27.480  1.00  0.00           C  
ATOM   2534  HA  TYR   153      44.900  60.540  27.060  1.00  0.00           H  
ATOM   2535  CB  TYR   153      45.550  61.180  28.950  1.00  0.00           C  
ATOM   2536  HB1 TYR   153      45.040  62.160  29.030  1.00  0.00           H  
ATOM   2537  HB2 TYR   153      46.450  61.440  29.540  1.00  0.00           H  
ATOM   2538  CG  TYR   153      44.590  60.160  29.570  1.00  0.00           C  
ATOM   2539  CD1 TYR   153      45.070  59.340  30.650  1.00  0.00           C  
ATOM   2540  HD1 TYR   153      46.010  59.600  31.110  1.00  0.00           H  
ATOM   2541  CE1 TYR   153      44.240  58.340  31.090  1.00  0.00           C  
ATOM   2542  HE1 TYR   153      44.510  57.700  31.910  1.00  0.00           H  
ATOM   2543  CZ  TYR   153      42.980  58.060  30.620  1.00  0.00           C  
ATOM   2544  OH  TYR   153      42.300  56.870  30.900  1.00  0.00           O  
ATOM   2545  HH  TYR   153      41.440  56.850  30.470  1.00  0.00           H  
ATOM   2546  CD2 TYR   153      43.240  59.950  29.150  1.00  0.00           C  
ATOM   2547  HD2 TYR   153      42.890  60.410  28.240  1.00  0.00           H  
ATOM   2548  CE2 TYR   153      42.440  58.940  29.700  1.00  0.00           C  
ATOM   2549  HE2 TYR   153      41.510  58.690  29.230  1.00  0.00           H  
ATOM   2550  C   TYR   153      46.310  62.200  26.810  1.00  0.00           C  
ATOM   2551  O   TYR   153      45.690  63.240  26.820  1.00  0.00           O  
ATOM   2552  N   ASN   154      47.550  62.310  26.270  1.00  0.00           N  
ATOM   2553  HN  ASN   154      48.150  61.510  26.330  1.00  0.00           H  
ATOM   2554  CA  ASN   154      48.130  63.420  25.530  1.00  0.00           C  
ATOM   2555  HA  ASN   154      49.090  63.120  25.150  1.00  0.00           H  
ATOM   2556  CB  ASN   154      47.400  63.820  24.250  1.00  0.00           C  
ATOM   2557  HB1 ASN   154      48.120  64.530  23.780  1.00  0.00           H  
ATOM   2558  HB2 ASN   154      46.470  64.370  24.510  1.00  0.00           H  
ATOM   2559  CG  ASN   154      47.210  62.580  23.390  1.00  0.00           C  
ATOM   2560  OD1 ASN   154      47.900  61.570  23.510  1.00  0.00           O  
ATOM   2561  ND2 ASN   154      46.220  62.730  22.430  1.00  0.00           N  
ATOM   2562 HD21 ASN   154      45.590  63.500  22.570  1.00  0.00           H  
ATOM   2563 HD22 ASN   154      46.070  61.950  21.820  1.00  0.00           H  
ATOM   2564  C   ASN   154      48.280  64.660  26.410  1.00  0.00           C  
ATOM   2565  O   ASN   154      48.290  65.730  25.810  1.00  0.00           O  
ATOM   2566  N   VAL   155      48.390  64.560  27.770  1.00  0.00           N  
ATOM   2567  HN  VAL   155      48.450  63.680  28.230  1.00  0.00           H  
ATOM   2568  CA  VAL   155      48.400  65.720  28.760  1.00  0.00           C  
ATOM   2569  HA  VAL   155      47.450  66.230  28.760  1.00  0.00           H  
ATOM   2570  CB  VAL   155      48.540  65.120  30.250  1.00  0.00           C  
ATOM   2571  HB  VAL   155      49.430  64.480  30.380  1.00  0.00           H  
ATOM   2572  CG1 VAL   155      48.630  66.240  31.290  1.00  0.00           C  
ATOM   2573 HG11 VAL   155      47.810  66.980  31.170  1.00  0.00           H  
ATOM   2574 HG12 VAL   155      49.620  66.720  31.150  1.00  0.00           H  
ATOM   2575 HG13 VAL   155      48.540  65.820  32.310  1.00  0.00           H  
ATOM   2576  CG2 VAL   155      47.280  64.190  30.400  1.00  0.00           C  
ATOM   2577 HG21 VAL   155      46.340  64.710  30.110  1.00  0.00           H  
ATOM   2578 HG22 VAL   155      47.240  63.750  31.420  1.00  0.00           H  
ATOM   2579 HG23 VAL   155      47.240  63.290  29.750  1.00  0.00           H  
ATOM   2580  C   VAL   155      49.540  66.750  28.580  1.00  0.00           C  
ATOM   2581  O   VAL   155      50.710  66.480  28.440  1.00  0.00           O  
ATOM   2582  N   ALA   156      49.230  68.020  28.580  1.00  0.00           N  
ATOM   2583  HN  ALA   156      48.270  68.210  28.780  1.00  0.00           H  
ATOM   2584  CA  ALA   156      50.110  69.080  28.030  1.00  0.00           C  
ATOM   2585  HA  ALA   156      50.710  68.700  27.220  1.00  0.00           H  
ATOM   2586  CB  ALA   156      49.180  70.150  27.460  1.00  0.00           C  
ATOM   2587  HB1 ALA   156      48.570  69.690  26.650  1.00  0.00           H  
ATOM   2588  HB2 ALA   156      49.690  71.000  26.970  1.00  0.00           H  
ATOM   2589  HB3 ALA   156      48.440  70.440  28.240  1.00  0.00           H  
ATOM   2590  C   ALA   156      51.040  69.740  29.090  1.00  0.00           C  
ATOM   2591  O   ALA   156      51.400  70.910  29.050  1.00  0.00           O  
ATOM   2592  N   VAL   157      51.340  69.000  30.090  1.00  0.00           N  
ATOM   2593  HN  VAL   157      51.110  68.040  30.050  1.00  0.00           H  
ATOM   2594  CA  VAL   157      52.260  69.320  31.210  1.00  0.00           C  
ATOM   2595  HA  VAL   157      51.810  70.220  31.620  1.00  0.00           H  
ATOM   2596  CB  VAL   157      52.100  68.390  32.350  1.00  0.00           C  
ATOM   2597  HB  VAL   157      51.020  68.170  32.530  1.00  0.00           H  
ATOM   2598  CG1 VAL   157      52.680  66.980  32.060  1.00  0.00           C  
ATOM   2599 HG11 VAL   157      51.960  66.370  31.480  1.00  0.00           H  
ATOM   2600 HG12 VAL   157      52.910  66.360  32.950  1.00  0.00           H  
ATOM   2601 HG13 VAL   157      53.630  67.120  31.500  1.00  0.00           H  
ATOM   2602  CG2 VAL   157      52.490  68.910  33.710  1.00  0.00           C  
ATOM   2603 HG21 VAL   157      53.580  68.970  33.890  1.00  0.00           H  
ATOM   2604 HG22 VAL   157      52.050  68.290  34.520  1.00  0.00           H  
ATOM   2605 HG23 VAL   157      52.130  69.930  33.970  1.00  0.00           H  
ATOM   2606  C   VAL   157      53.700  69.610  30.840  1.00  0.00           C  
ATOM   2607  O   VAL   157      54.250  69.090  29.870  1.00  0.00           O  
ATOM   2608  N   ASP   158      54.350  70.580  31.530  1.00  0.00           N  
ATOM   2609  HN  ASP   158      54.000  71.030  32.350  1.00  0.00           H  
ATOM   2610  CA  ASP   158      55.800  71.010  31.520  1.00  0.00           C  
ATOM   2611  HA  ASP   158      56.150  71.010  30.500  1.00  0.00           H  
ATOM   2612  CB  ASP   158      55.950  72.440  31.930  1.00  0.00           C  
ATOM   2613  HB1 ASP   158      55.370  73.170  31.330  1.00  0.00           H  
ATOM   2614  HB2 ASP   158      57.020  72.710  31.810  1.00  0.00           H  
ATOM   2615  CG  ASP   158      55.540  72.680  33.370  1.00  0.00           C  
ATOM   2616  OD1 ASP   158      54.330  72.710  33.590  1.00  0.00           O  
ATOM   2617  OD2 ASP   158      56.470  72.810  34.220  1.00  0.00           O  
ATOM   2618  C   ASP   158      56.800  70.080  32.250  1.00  0.00           C  
ATOM   2619  O   ASP   158      56.470  69.510  33.260  1.00  0.00           O  
ATOM   2620  N   TYR   159      57.990  69.990  31.730  1.00  0.00           N  
ATOM   2621  HN  TYR   159      58.120  70.440  30.850  1.00  0.00           H  
ATOM   2622  CA  TYR   159      59.050  69.170  32.320  1.00  0.00           C  
ATOM   2623  HA  TYR   159      58.660  68.170  32.410  1.00  0.00           H  
ATOM   2624  CB  TYR   159      60.320  69.060  31.460  1.00  0.00           C  
ATOM   2625  HB1 TYR   159      61.270  68.970  32.030  1.00  0.00           H  
ATOM   2626  HB2 TYR   159      60.210  70.040  30.960  1.00  0.00           H  
ATOM   2627  CG  TYR   159      60.230  67.920  30.460  1.00  0.00           C  
ATOM   2628  CD1 TYR   159      60.250  68.060  29.060  1.00  0.00           C  
ATOM   2629  HD1 TYR   159      60.190  69.020  28.570  1.00  0.00           H  
ATOM   2630  CE1 TYR   159      60.320  66.880  28.260  1.00  0.00           C  
ATOM   2631  HE1 TYR   159      60.340  67.060  27.200  1.00  0.00           H  
ATOM   2632  CZ  TYR   159      60.490  65.650  28.810  1.00  0.00           C  
ATOM   2633  OH  TYR   159      60.640  64.510  28.010  1.00  0.00           O  
ATOM   2634  HH  TYR   159      60.440  64.770  27.110  1.00  0.00           H  
ATOM   2635  CD2 TYR   159      60.370  66.660  30.980  1.00  0.00           C  
ATOM   2636  HD2 TYR   159      60.560  66.620  32.040  1.00  0.00           H  
ATOM   2637  CE2 TYR   159      60.530  65.510  30.170  1.00  0.00           C  
ATOM   2638  HE2 TYR   159      60.480  64.490  30.510  1.00  0.00           H  
ATOM   2639  C   TYR   159      59.360  69.590  33.810  1.00  0.00           C  
ATOM   2640  O   TYR   159      59.800  68.720  34.470  1.00  0.00           O  
ATOM   2641  N   ILE   160      59.300  70.890  34.130  1.00  0.00           N  
ATOM   2642  HN  ILE   160      58.850  71.520  33.500  1.00  0.00           H  
ATOM   2643  CA  ILE   160      59.700  71.260  35.580  1.00  0.00           C  
ATOM   2644  HA  ILE   160      60.660  70.810  35.810  1.00  0.00           H  
ATOM   2645  CB  ILE   160      59.910  72.760  35.790  1.00  0.00           C  
ATOM   2646  HB  ILE   160      58.880  73.170  35.670  1.00  0.00           H  
ATOM   2647  CG2 ILE   160      60.400  73.080  37.230  1.00  0.00           C  
ATOM   2648 HG21 ILE   160      60.300  74.120  37.590  1.00  0.00           H  
ATOM   2649 HG22 ILE   160      61.460  72.790  37.360  1.00  0.00           H  
ATOM   2650 HG23 ILE   160      59.720  72.470  37.870  1.00  0.00           H  
ATOM   2651  CG1 ILE   160      60.880  73.440  34.820  1.00  0.00           C  
ATOM   2652 HG11 ILE   160      60.460  73.280  33.800  1.00  0.00           H  
ATOM   2653 HG12 ILE   160      61.860  72.910  34.830  1.00  0.00           H  
ATOM   2654  CD  ILE   160      60.990  74.950  35.050  1.00  0.00           C  
ATOM   2655  HD1 ILE   160      61.450  75.190  36.030  1.00  0.00           H  
ATOM   2656  HD2 ILE   160      59.960  75.340  35.190  1.00  0.00           H  
ATOM   2657  HD3 ILE   160      61.530  75.450  34.220  1.00  0.00           H  
ATOM   2658  C   ILE   160      58.650  70.790  36.510  1.00  0.00           C  
ATOM   2659  O   ILE   160      59.010  70.250  37.590  1.00  0.00           O  
ATOM   2660  N   THR   161      57.350  70.920  36.160  1.00  0.00           N  
ATOM   2661  HN  THR   161      57.000  71.500  35.430  1.00  0.00           H  
ATOM   2662  CA  THR   161      56.170  70.500  36.920  1.00  0.00           C  
ATOM   2663  HA  THR   161      56.390  70.810  37.930  1.00  0.00           H  
ATOM   2664  CB  THR   161      54.840  70.980  36.410  1.00  0.00           C  
ATOM   2665  HB  THR   161      54.830  70.770  35.320  1.00  0.00           H  
ATOM   2666  OG1 THR   161      54.900  72.410  36.520  1.00  0.00           O  
ATOM   2667  HG1 THR   161      55.250  72.700  35.670  1.00  0.00           H  
ATOM   2668  CG2 THR   161      53.600  70.520  37.170  1.00  0.00           C  
ATOM   2669 HG21 THR   161      52.760  71.140  36.790  1.00  0.00           H  
ATOM   2670 HG22 THR   161      53.600  70.680  38.270  1.00  0.00           H  
ATOM   2671 HG23 THR   161      53.370  69.440  37.070  1.00  0.00           H  
ATOM   2672  C   THR   161      56.130  68.920  37.050  1.00  0.00           C  
ATOM   2673  O   THR   161      56.020  68.440  38.160  1.00  0.00           O  
ATOM   2674  N   VAL   162      56.440  68.170  35.970  1.00  0.00           N  
ATOM   2675  HN  VAL   162      56.370  68.530  35.040  1.00  0.00           H  
ATOM   2676  CA  VAL   162      56.680  66.700  36.050  1.00  0.00           C  
ATOM   2677  HA  VAL   162      55.790  66.370  36.570  1.00  0.00           H  
ATOM   2678  CB  VAL   162      56.640  65.940  34.750  1.00  0.00           C  
ATOM   2679  HB  VAL   162      57.580  66.110  34.180  1.00  0.00           H  
ATOM   2680  CG1 VAL   162      56.480  64.400  35.020  1.00  0.00           C  
ATOM   2681 HG11 VAL   162      55.840  64.370  35.920  1.00  0.00           H  
ATOM   2682 HG12 VAL   162      57.490  63.990  35.240  1.00  0.00           H  
ATOM   2683 HG13 VAL   162      56.110  63.720  34.220  1.00  0.00           H  
ATOM   2684  CG2 VAL   162      55.420  66.330  33.860  1.00  0.00           C  
ATOM   2685 HG21 VAL   162      54.460  66.080  34.350  1.00  0.00           H  
ATOM   2686 HG22 VAL   162      55.300  65.620  33.010  1.00  0.00           H  
ATOM   2687 HG23 VAL   162      55.490  67.340  33.390  1.00  0.00           H  
ATOM   2688  C   VAL   162      57.840  66.210  36.950  1.00  0.00           C  
ATOM   2689  O   VAL   162      57.610  65.260  37.700  1.00  0.00           O  
ATOM   2690  N   ALA   163      59.070  66.810  36.870  1.00  0.00           N  
ATOM   2691  HN  ALA   163      59.090  67.610  36.270  1.00  0.00           H  
ATOM   2692  CA  ALA   163      60.170  66.610  37.720  1.00  0.00           C  
ATOM   2693  HA  ALA   163      60.300  65.540  37.740  1.00  0.00           H  
ATOM   2694  CB  ALA   163      61.360  67.350  37.010  1.00  0.00           C  
ATOM   2695  HB1 ALA   163      61.470  66.840  36.030  1.00  0.00           H  
ATOM   2696  HB2 ALA   163      62.240  67.150  37.660  1.00  0.00           H  
ATOM   2697  HB3 ALA   163      61.190  68.450  36.990  1.00  0.00           H  
ATOM   2698  C   ALA   163      59.940  66.970  39.190  1.00  0.00           C  
ATOM   2699  O   ALA   163      60.190  66.230  40.140  1.00  0.00           O  
ATOM   2700  N   LEU   164      59.310  68.090  39.490  1.00  0.00           N  
ATOM   2701  HN  LEU   164      59.290  68.770  38.760  1.00  0.00           H  
ATOM   2702  CA  LEU   164      58.740  68.510  40.700  1.00  0.00           C  
ATOM   2703  HA  LEU   164      59.570  68.680  41.370  1.00  0.00           H  
ATOM   2704  CB  LEU   164      58.170  69.970  40.560  1.00  0.00           C  
ATOM   2705  HB1 LEU   164      57.320  70.030  39.850  1.00  0.00           H  
ATOM   2706  HB2 LEU   164      58.980  70.650  40.260  1.00  0.00           H  
ATOM   2707  CG  LEU   164      57.770  70.710  41.910  1.00  0.00           C  
ATOM   2708  HG  LEU   164      57.000  70.150  42.490  1.00  0.00           H  
ATOM   2709  CD1 LEU   164      59.030  71.050  42.760  1.00  0.00           C  
ATOM   2710 HD11 LEU   164      59.930  71.440  42.250  1.00  0.00           H  
ATOM   2711 HD12 LEU   164      59.280  70.080  43.240  1.00  0.00           H  
ATOM   2712 HD13 LEU   164      58.710  71.820  43.480  1.00  0.00           H  
ATOM   2713  CD2 LEU   164      57.080  72.000  41.520  1.00  0.00           C  
ATOM   2714 HD21 LEU   164      57.770  72.710  41.030  1.00  0.00           H  
ATOM   2715 HD22 LEU   164      56.740  72.610  42.390  1.00  0.00           H  
ATOM   2716 HD23 LEU   164      56.250  71.810  40.810  1.00  0.00           H  
ATOM   2717  C   LEU   164      57.770  67.550  41.270  1.00  0.00           C  
ATOM   2718  O   LEU   164      57.910  67.010  42.340  1.00  0.00           O  
ATOM   2719  N   LEU   165      56.700  67.160  40.490  1.00  0.00           N  
ATOM   2720  HN  LEU   165      56.570  67.550  39.580  1.00  0.00           H  
ATOM   2721  CA  LEU   165      55.770  66.140  41.020  1.00  0.00           C  
ATOM   2722  HA  LEU   165      55.400  66.600  41.930  1.00  0.00           H  
ATOM   2723  CB  LEU   165      54.550  65.840  40.030  1.00  0.00           C  
ATOM   2724  HB1 LEU   165      55.030  65.450  39.110  1.00  0.00           H  
ATOM   2725  HB2 LEU   165      53.990  66.790  39.890  1.00  0.00           H  
ATOM   2726  CG  LEU   165      53.530  64.750  40.520  1.00  0.00           C  
ATOM   2727  HG  LEU   165      53.940  63.720  40.600  1.00  0.00           H  
ATOM   2728  CD1 LEU   165      52.890  65.210  41.810  1.00  0.00           C  
ATOM   2729 HD11 LEU   165      53.620  65.390  42.620  1.00  0.00           H  
ATOM   2730 HD12 LEU   165      52.190  64.450  42.220  1.00  0.00           H  
ATOM   2731 HD13 LEU   165      52.330  66.160  41.640  1.00  0.00           H  
ATOM   2732  CD2 LEU   165      52.430  64.650  39.460  1.00  0.00           C  
ATOM   2733 HD21 LEU   165      51.670  63.910  39.800  1.00  0.00           H  
ATOM   2734 HD22 LEU   165      52.770  64.380  38.430  1.00  0.00           H  
ATOM   2735 HD23 LEU   165      51.960  65.640  39.330  1.00  0.00           H  
ATOM   2736  C   LEU   165      56.340  64.830  41.500  1.00  0.00           C  
ATOM   2737  O   LEU   165      55.900  64.210  42.480  1.00  0.00           O  
ATOM   2738  N   ILE   166      57.330  64.250  40.720  1.00  0.00           N  
ATOM   2739  HN  ILE   166      57.640  64.730  39.900  1.00  0.00           H  
ATOM   2740  CA  ILE   166      57.940  62.960  41.090  1.00  0.00           C  
ATOM   2741  HA  ILE   166      57.160  62.260  41.350  1.00  0.00           H  
ATOM   2742  CB  ILE   166      58.630  62.170  39.890  1.00  0.00           C  
ATOM   2743  HB  ILE   166      57.880  62.080  39.080  1.00  0.00           H  
ATOM   2744  CG2 ILE   166      59.830  62.940  39.380  1.00  0.00           C  
ATOM   2745 HG21 ILE   166      60.470  62.250  38.790  1.00  0.00           H  
ATOM   2746 HG22 ILE   166      60.540  63.090  40.220  1.00  0.00           H  
ATOM   2747 HG23 ILE   166      59.670  63.890  38.830  1.00  0.00           H  
ATOM   2748  CG1 ILE   166      59.010  60.750  40.320  1.00  0.00           C  
ATOM   2749 HG11 ILE   166      59.540  60.850  41.290  1.00  0.00           H  
ATOM   2750 HG12 ILE   166      59.730  60.340  39.580  1.00  0.00           H  
ATOM   2751  CD  ILE   166      57.850  59.840  40.450  1.00  0.00           C  
ATOM   2752  HD1 ILE   166      56.880  60.220  40.820  1.00  0.00           H  
ATOM   2753  HD2 ILE   166      58.210  58.960  41.040  1.00  0.00           H  
ATOM   2754  HD3 ILE   166      57.600  59.330  39.500  1.00  0.00           H  
ATOM   2755  C   ILE   166      58.760  63.090  42.390  1.00  0.00           C  
ATOM   2756  O   ILE   166      58.710  62.280  43.320  1.00  0.00           O  
ATOM   2757  N   TRP   167      59.420  64.210  42.530  1.00  0.00           N  
ATOM   2758  HN  TRP   167      59.360  64.860  41.780  1.00  0.00           H  
ATOM   2759  CA  TRP   167      60.270  64.520  43.710  1.00  0.00           C  
ATOM   2760  HA  TRP   167      60.950  63.690  43.870  1.00  0.00           H  
ATOM   2761  CB  TRP   167      61.050  65.760  43.320  1.00  0.00           C  
ATOM   2762  HB1 TRP   167      60.410  66.560  42.900  1.00  0.00           H  
ATOM   2763  HB2 TRP   167      61.850  65.350  42.660  1.00  0.00           H  
ATOM   2764  CG  TRP   167      61.800  66.400  44.430  1.00  0.00           C  
ATOM   2765  CD1 TRP   167      61.490  67.580  45.040  1.00  0.00           C  
ATOM   2766  HD1 TRP   167      60.830  68.380  44.740  1.00  0.00           H  
ATOM   2767  NE1 TRP   167      62.330  67.850  46.000  1.00  0.00           N  
ATOM   2768  HE1 TRP   167      62.410  68.590  46.630  1.00  0.00           H  
ATOM   2769  CE2 TRP   167      63.280  66.830  46.120  1.00  0.00           C  
ATOM   2770  CD2 TRP   167      62.920  65.890  45.070  1.00  0.00           C  
ATOM   2771  CE3 TRP   167      63.590  64.740  45.030  1.00  0.00           C  
ATOM   2772  HE3 TRP   167      63.400  63.950  44.320  1.00  0.00           H  
ATOM   2773  CZ3 TRP   167      64.770  64.600  45.750  1.00  0.00           C  
ATOM   2774  HZ3 TRP   167      65.300  63.750  45.330  1.00  0.00           H  
ATOM   2775  CZ2 TRP   167      64.360  66.660  46.990  1.00  0.00           C  
ATOM   2776  HZ2 TRP   167      64.620  67.310  47.810  1.00  0.00           H  
ATOM   2777  CH2 TRP   167      65.190  65.600  46.660  1.00  0.00           C  
ATOM   2778  HH2 TRP   167      66.160  65.450  47.120  1.00  0.00           H  
ATOM   2779  C   TRP   167      59.440  64.620  44.960  1.00  0.00           C  
ATOM   2780  O   TRP   167      59.730  64.110  46.050  1.00  0.00           O  
ATOM   2781  N   ASN   168      58.220  65.270  44.790  1.00  0.00           N  
ATOM   2782  HN  ASN   168      58.060  65.620  43.870  1.00  0.00           H  
ATOM   2783  CA  ASN   168      57.240  65.200  45.740  1.00  0.00           C  
ATOM   2784  HA  ASN   168      57.760  65.490  46.650  1.00  0.00           H  
ATOM   2785  CB  ASN   168      56.130  66.290  45.490  1.00  0.00           C  
ATOM   2786  HB1 ASN   168      55.260  66.020  46.120  1.00  0.00           H  
ATOM   2787  HB2 ASN   168      55.720  66.150  44.470  1.00  0.00           H  
ATOM   2788  CG  ASN   168      56.600  67.690  45.930  1.00  0.00           C  
ATOM   2789  OD1 ASN   168      56.140  68.280  46.860  1.00  0.00           O  
ATOM   2790  ND2 ASN   168      57.690  68.260  45.260  1.00  0.00           N  
ATOM   2791 HD21 ASN   168      58.000  69.160  45.570  1.00  0.00           H  
ATOM   2792 HD22 ASN   168      58.040  67.800  44.440  1.00  0.00           H  
ATOM   2793  C   ASN   168      56.630  63.900  46.080  1.00  0.00           C  
ATOM   2794  O   ASN   168      56.570  63.550  47.220  1.00  0.00           O  
ATOM   2795  N   PHE   169      56.360  63.080  45.050  1.00  0.00           N  
ATOM   2796  HN  PHE   169      56.290  63.330  44.090  1.00  0.00           H  
ATOM   2797  CA  PHE   169      55.860  61.760  45.360  1.00  0.00           C  
ATOM   2798  HA  PHE   169      55.020  61.940  46.020  1.00  0.00           H  
ATOM   2799  CB  PHE   169      55.400  61.250  43.950  1.00  0.00           C  
ATOM   2800  HB1 PHE   169      56.190  61.380  43.170  1.00  0.00           H  
ATOM   2801  HB2 PHE   169      54.420  61.710  43.690  1.00  0.00           H  
ATOM   2802  CG  PHE   169      55.100  59.770  44.030  1.00  0.00           C  
ATOM   2803  CD1 PHE   169      56.140  58.870  43.670  1.00  0.00           C  
ATOM   2804  HD1 PHE   169      57.140  59.280  43.550  1.00  0.00           H  
ATOM   2805  CE1 PHE   169      55.910  57.520  43.420  1.00  0.00           C  
ATOM   2806  HE1 PHE   169      56.720  56.810  43.310  1.00  0.00           H  
ATOM   2807  CZ  PHE   169      54.640  56.990  43.560  1.00  0.00           C  
ATOM   2808  HZ  PHE   169      54.430  55.940  43.380  1.00  0.00           H  
ATOM   2809  CD2 PHE   169      53.800  59.290  44.080  1.00  0.00           C  
ATOM   2810  HD2 PHE   169      52.910  59.890  44.120  1.00  0.00           H  
ATOM   2811  CE2 PHE   169      53.570  57.860  43.960  1.00  0.00           C  
ATOM   2812  HE2 PHE   169      52.560  57.480  43.970  1.00  0.00           H  
ATOM   2813  C   PHE   169      56.910  60.900  46.060  1.00  0.00           C  
ATOM   2814  O   PHE   169      56.690  60.150  47.030  1.00  0.00           O  
ATOM   2815  N   GLY   170      58.210  60.960  45.600  1.00  0.00           N  
ATOM   2816  HN  GLY   170      58.510  61.600  44.900  1.00  0.00           H  
ATOM   2817  CA  GLY   170      59.220  59.990  45.830  1.00  0.00           C  
ATOM   2818  HA1 GLY   170      59.950  60.190  45.070  1.00  0.00           H  
ATOM   2819  HA2 GLY   170      58.810  59.000  45.770  1.00  0.00           H  
ATOM   2820  C   GLY   170      59.970  60.210  47.200  1.00  0.00           C  
ATOM   2821  O   GLY   170      60.050  59.350  48.090  1.00  0.00           O  
ATOM   2822  N   VAL   171      60.390  61.430  47.460  1.00  0.00           N  
ATOM   2823  HN  VAL   171      60.360  62.120  46.750  1.00  0.00           H  
ATOM   2824  CA  VAL   171      60.840  61.950  48.750  1.00  0.00           C  
ATOM   2825  HA  VAL   171      61.700  61.340  49.020  1.00  0.00           H  
ATOM   2826  CB  VAL   171      61.510  63.310  48.710  1.00  0.00           C  
ATOM   2827  HB  VAL   171      60.760  64.000  48.270  1.00  0.00           H  
ATOM   2828  CG1 VAL   171      61.930  63.840  50.080  1.00  0.00           C  
ATOM   2829 HG11 VAL   171      62.550  64.750  49.930  1.00  0.00           H  
ATOM   2830 HG12 VAL   171      62.470  63.150  50.760  1.00  0.00           H  
ATOM   2831 HG13 VAL   171      61.030  64.110  50.680  1.00  0.00           H  
ATOM   2832  CG2 VAL   171      62.760  63.220  47.800  1.00  0.00           C  
ATOM   2833 HG21 VAL   171      62.510  62.980  46.750  1.00  0.00           H  
ATOM   2834 HG22 VAL   171      63.530  62.470  48.090  1.00  0.00           H  
ATOM   2835 HG23 VAL   171      63.310  64.190  47.840  1.00  0.00           H  
ATOM   2836  C   VAL   171      59.790  61.860  49.910  1.00  0.00           C  
ATOM   2837  O   VAL   171      60.060  61.420  51.050  1.00  0.00           O  
ATOM   2838  N   VAL   172      58.540  62.270  49.720  1.00  0.00           N  
ATOM   2839  HN  VAL   172      58.120  62.660  48.900  1.00  0.00           H  
ATOM   2840  CA  VAL   172      57.580  62.030  50.790  1.00  0.00           C  
ATOM   2841  HA  VAL   172      58.090  62.340  51.690  1.00  0.00           H  
ATOM   2842  CB  VAL   172      56.280  62.750  50.700  1.00  0.00           C  
ATOM   2843  HB  VAL   172      55.680  62.530  49.790  1.00  0.00           H  
ATOM   2844  CG1 VAL   172      55.460  62.410  51.920  1.00  0.00           C  
ATOM   2845 HG11 VAL   172      56.040  62.650  52.840  1.00  0.00           H  
ATOM   2846 HG12 VAL   172      55.040  61.390  52.020  1.00  0.00           H  
ATOM   2847 HG13 VAL   172      54.540  63.040  51.840  1.00  0.00           H  
ATOM   2848  CG2 VAL   172      56.640  64.260  50.750  1.00  0.00           C  
ATOM   2849 HG21 VAL   172      57.330  64.500  51.590  1.00  0.00           H  
ATOM   2850 HG22 VAL   172      55.800  64.960  50.920  1.00  0.00           H  
ATOM   2851 HG23 VAL   172      57.240  64.570  49.870  1.00  0.00           H  
ATOM   2852  C   VAL   172      57.360  60.460  51.000  1.00  0.00           C  
ATOM   2853  O   VAL   172      57.150  59.990  52.130  1.00  0.00           O  
ATOM   2854  N   GLY   173      57.390  59.540  49.980  1.00  0.00           N  
ATOM   2855  HN  GLY   173      57.560  59.860  49.050  1.00  0.00           H  
ATOM   2856  CA  GLY   173      57.350  58.120  50.180  1.00  0.00           C  
ATOM   2857  HA1 GLY   173      57.220  57.650  49.220  1.00  0.00           H  
ATOM   2858  HA2 GLY   173      56.510  57.840  50.800  1.00  0.00           H  
ATOM   2859  C   GLY   173      58.540  57.450  50.870  1.00  0.00           C  
ATOM   2860  O   GLY   173      58.360  56.530  51.690  1.00  0.00           O  
ATOM   2861  N   MET   174      59.760  57.980  50.650  1.00  0.00           N  
ATOM   2862  HN  MET   174      59.910  58.670  49.950  1.00  0.00           H  
ATOM   2863  CA  MET   174      60.960  57.490  51.260  1.00  0.00           C  
ATOM   2864  HA  MET   174      60.970  56.420  51.080  1.00  0.00           H  
ATOM   2865  CB  MET   174      62.270  58.120  50.770  1.00  0.00           C  
ATOM   2866  HB1 MET   174      63.030  58.070  51.580  1.00  0.00           H  
ATOM   2867  HB2 MET   174      62.130  59.200  50.540  1.00  0.00           H  
ATOM   2868  CG  MET   174      62.900  57.300  49.590  1.00  0.00           C  
ATOM   2869  HG1 MET   174      63.860  57.790  49.310  1.00  0.00           H  
ATOM   2870  HG2 MET   174      62.130  57.350  48.790  1.00  0.00           H  
ATOM   2871  SD  MET   174      63.250  55.610  49.990  1.00  0.00           S  
ATOM   2872  CE  MET   174      64.830  55.770  50.720  1.00  0.00           C  
ATOM   2873  HE1 MET   174      64.790  56.370  51.650  1.00  0.00           H  
ATOM   2874  HE2 MET   174      65.660  56.190  50.100  1.00  0.00           H  
ATOM   2875  HE3 MET   174      65.060  54.720  50.980  1.00  0.00           H  
ATOM   2876  C   MET   174      60.940  57.710  52.890  1.00  0.00           C  
ATOM   2877  O   MET   174      61.180  56.790  53.650  1.00  0.00           O  
ATOM   2878  N   ILE   175      60.450  58.890  53.190  1.00  0.00           N  
ATOM   2879  HN  ILE   175      59.940  59.390  52.500  1.00  0.00           H  
ATOM   2880  CA  ILE   175      60.080  59.430  54.540  1.00  0.00           C  
ATOM   2881  HA  ILE   175      60.950  59.300  55.160  1.00  0.00           H  
ATOM   2882  CB  ILE   175      59.740  60.920  54.380  1.00  0.00           C  
ATOM   2883  HB  ILE   175      59.220  61.140  53.430  1.00  0.00           H  
ATOM   2884  CG2 ILE   175      58.880  61.410  55.530  1.00  0.00           C  
ATOM   2885 HG21 ILE   175      58.760  62.500  55.340  1.00  0.00           H  
ATOM   2886 HG22 ILE   175      59.310  61.280  56.540  1.00  0.00           H  
ATOM   2887 HG23 ILE   175      57.830  61.040  55.430  1.00  0.00           H  
ATOM   2888  CG1 ILE   175      61.050  61.740  54.220  1.00  0.00           C  
ATOM   2889 HG11 ILE   175      60.760  62.750  53.880  1.00  0.00           H  
ATOM   2890 HG12 ILE   175      61.610  61.320  53.360  1.00  0.00           H  
ATOM   2891  CD  ILE   175      61.970  61.980  55.390  1.00  0.00           C  
ATOM   2892  HD1 ILE   175      62.310  61.010  55.800  1.00  0.00           H  
ATOM   2893  HD2 ILE   175      61.550  62.490  56.290  1.00  0.00           H  
ATOM   2894  HD3 ILE   175      62.870  62.590  55.170  1.00  0.00           H  
ATOM   2895  C   ILE   175      58.930  58.600  55.210  1.00  0.00           C  
ATOM   2896  O   ILE   175      58.970  58.220  56.400  1.00  0.00           O  
ATOM   2897  N   SER   176      57.790  58.230  54.430  1.00  0.00           N  
ATOM   2898  HN  SER   176      57.800  58.600  53.510  1.00  0.00           H  
ATOM   2899  CA  SER   176      56.650  57.450  54.780  1.00  0.00           C  
ATOM   2900  HA  SER   176      56.240  57.830  55.710  1.00  0.00           H  
ATOM   2901  CB  SER   176      55.450  57.550  53.730  1.00  0.00           C  
ATOM   2902  HB1 SER   176      54.560  56.980  54.090  1.00  0.00           H  
ATOM   2903  HB2 SER   176      55.590  57.020  52.770  1.00  0.00           H  
ATOM   2904  OG  SER   176      55.010  58.900  53.550  1.00  0.00           O  
ATOM   2905  HG1 SER   176      55.690  59.400  53.090  1.00  0.00           H  
ATOM   2906  C   SER   176      56.970  56.020  55.090  1.00  0.00           C  
ATOM   2907  O   SER   176      56.570  55.550  56.140  1.00  0.00           O  
ATOM   2908  N   ILE   177      57.710  55.330  54.190  1.00  0.00           N  
ATOM   2909  HN  ILE   177      57.890  55.630  53.250  1.00  0.00           H  
ATOM   2910  CA  ILE   177      58.190  53.970  54.480  1.00  0.00           C  
ATOM   2911  HA  ILE   177      57.420  53.380  54.960  1.00  0.00           H  
ATOM   2912  CB  ILE   177      58.650  53.200  53.180  1.00  0.00           C  
ATOM   2913  HB  ILE   177      59.540  53.750  52.800  1.00  0.00           H  
ATOM   2914  CG2 ILE   177      59.320  51.850  53.660  1.00  0.00           C  
ATOM   2915 HG21 ILE   177      58.670  51.130  54.200  1.00  0.00           H  
ATOM   2916 HG22 ILE   177      60.220  51.890  54.310  1.00  0.00           H  
ATOM   2917 HG23 ILE   177      59.610  51.490  52.640  1.00  0.00           H  
ATOM   2918  CG1 ILE   177      57.570  53.110  52.130  1.00  0.00           C  
ATOM   2919 HG11 ILE   177      57.880  52.440  51.290  1.00  0.00           H  
ATOM   2920 HG12 ILE   177      57.290  54.080  51.670  1.00  0.00           H  
ATOM   2921  CD  ILE   177      56.220  52.520  52.600  1.00  0.00           C  
ATOM   2922  HD1 ILE   177      55.640  52.240  51.700  1.00  0.00           H  
ATOM   2923  HD2 ILE   177      55.510  53.190  53.130  1.00  0.00           H  
ATOM   2924  HD3 ILE   177      56.340  51.570  53.160  1.00  0.00           H  
ATOM   2925  C   ILE   177      59.300  53.880  55.510  1.00  0.00           C  
ATOM   2926  O   ILE   177      59.240  53.100  56.450  1.00  0.00           O  
ATOM   2927  N   HSD   178      60.340  54.750  55.510  1.00  0.00           N  
ATOM   2928  HN  HSD   178      60.500  55.410  54.780  1.00  0.00           H  
ATOM   2929  CA  HSD   178      61.530  54.580  56.290  1.00  0.00           C  
ATOM   2930  HA  HSD   178      61.500  53.700  56.930  1.00  0.00           H  
ATOM   2931  CB  HSD   178      62.750  54.410  55.310  1.00  0.00           C  
ATOM   2932  HB1 HSD   178      63.730  54.440  55.820  1.00  0.00           H  
ATOM   2933  HB2 HSD   178      62.750  55.300  54.660  1.00  0.00           H  
ATOM   2934  ND1 HSD   178      62.980  52.010  54.560  1.00  0.00           N  
ATOM   2935  HD1 HSD   178      63.250  51.690  55.470  1.00  0.00           H  
ATOM   2936  CG  HSD   178      62.680  53.350  54.310  1.00  0.00           C  
ATOM   2937  CE1 HSD   178      63.010  51.370  53.360  1.00  0.00           C  
ATOM   2938  HE1 HSD   178      63.450  50.370  53.260  1.00  0.00           H  
ATOM   2939  NE2 HSD   178      62.650  52.150  52.430  1.00  0.00           N  
ATOM   2940  CD2 HSD   178      62.440  53.420  52.980  1.00  0.00           C  
ATOM   2941  HD2 HSD   178      61.940  54.170  52.380  1.00  0.00           H  
ATOM   2942  C   HSD   178      61.960  55.610  57.320  1.00  0.00           C  
ATOM   2943  O   HSD   178      63.090  55.590  57.850  1.00  0.00           O  
ATOM   2944  N   TRP   179      61.140  56.640  57.580  1.00  0.00           N  
ATOM   2945  HN  TRP   179      60.270  56.700  57.090  1.00  0.00           H  
ATOM   2946  CA  TRP   179      61.460  57.750  58.480  1.00  0.00           C  
ATOM   2947  HA  TRP   179      62.320  57.380  59.010  1.00  0.00           H  
ATOM   2948  CB  TRP   179      61.830  59.020  57.700  1.00  0.00           C  
ATOM   2949  HB1 TRP   179      60.890  59.520  57.370  1.00  0.00           H  
ATOM   2950  HB2 TRP   179      62.440  58.810  56.800  1.00  0.00           H  
ATOM   2951  CG  TRP   179      62.630  59.950  58.510  1.00  0.00           C  
ATOM   2952  CD1 TRP   179      63.990  59.900  58.650  1.00  0.00           C  
ATOM   2953  HD1 TRP   179      64.600  59.150  58.180  1.00  0.00           H  
ATOM   2954  NE1 TRP   179      64.360  61.050  59.330  1.00  0.00           N  
ATOM   2955  HE1 TRP   179      65.090  61.110  59.970  1.00  0.00           H  
ATOM   2956  CE2 TRP   179      63.280  61.850  59.660  1.00  0.00           C  
ATOM   2957  CD2 TRP   179      62.150  61.190  59.100  1.00  0.00           C  
ATOM   2958  CE3 TRP   179      60.860  61.780  59.200  1.00  0.00           C  
ATOM   2959  HE3 TRP   179      60.010  61.250  58.790  1.00  0.00           H  
ATOM   2960  CZ3 TRP   179      60.810  63.010  59.870  1.00  0.00           C  
ATOM   2961  HZ3 TRP   179      59.880  63.530  60.020  1.00  0.00           H  
ATOM   2962  CZ2 TRP   179      63.220  63.140  60.210  1.00  0.00           C  
ATOM   2963  HZ2 TRP   179      64.100  63.630  60.600  1.00  0.00           H  
ATOM   2964  CH2 TRP   179      61.940  63.680  60.360  1.00  0.00           C  
ATOM   2965  HH2 TRP   179      61.740  64.630  60.840  1.00  0.00           H  
ATOM   2966  C   TRP   179      60.480  57.840  59.640  1.00  0.00           C  
ATOM   2967  O   TRP   179      60.390  58.880  60.360  1.00  0.00           O  
ATOM   2968  N   LYS   180      59.690  56.740  59.690  1.00  0.00           N  
ATOM   2969  HN  LYS   180      59.960  55.860  59.310  1.00  0.00           H  
ATOM   2970  CA  LYS   180      58.550  56.650  60.560  1.00  0.00           C  
ATOM   2971  HA  LYS   180      58.060  55.730  60.280  1.00  0.00           H  
ATOM   2972  CB  LYS   180      58.920  56.320  62.060  1.00  0.00           C  
ATOM   2973  HB1 LYS   180      58.010  56.360  62.700  1.00  0.00           H  
ATOM   2974  HB2 LYS   180      59.550  57.170  62.380  1.00  0.00           H  
ATOM   2975  CG  LYS   180      59.510  54.990  62.240  1.00  0.00           C  
ATOM   2976  HG1 LYS   180      60.530  54.840  61.830  1.00  0.00           H  
ATOM   2977  HG2 LYS   180      58.890  54.270  61.660  1.00  0.00           H  
ATOM   2978  CD  LYS   180      59.680  54.550  63.690  1.00  0.00           C  
ATOM   2979  HD1 LYS   180      60.420  55.210  64.170  1.00  0.00           H  
ATOM   2980  HD2 LYS   180      60.210  53.580  63.670  1.00  0.00           H  
ATOM   2981  CE  LYS   180      58.350  54.410  64.530  1.00  0.00           C  
ATOM   2982  HE1 LYS   180      57.670  53.840  63.880  1.00  0.00           H  
ATOM   2983  HE2 LYS   180      58.050  55.470  64.710  1.00  0.00           H  
ATOM   2984  NZ  LYS   180      58.630  53.760  65.800  1.00  0.00           N  
ATOM   2985  HZ1 LYS   180      58.030  52.910  65.820  1.00  0.00           H  
ATOM   2986  HZ2 LYS   180      58.430  54.350  66.640  1.00  0.00           H  
ATOM   2987  HZ3 LYS   180      59.530  53.260  65.960  1.00  0.00           H  
ATOM   2988  C   LYS   180      57.360  57.630  60.410  1.00  0.00           C  
ATOM   2989  O   LYS   180      56.690  57.900  61.360  1.00  0.00           O  
ATOM   2990  N   GLY   181      57.080  58.020  59.110  1.00  0.00           N  
ATOM   2991  HN  GLY   181      57.640  57.640  58.380  1.00  0.00           H  
ATOM   2992  CA  GLY   181      56.050  58.980  58.750  1.00  0.00           C  
ATOM   2993  HA1 GLY   181      56.020  59.080  57.680  1.00  0.00           H  
ATOM   2994  HA2 GLY   181      56.250  59.880  59.310  1.00  0.00           H  
ATOM   2995  C   GLY   181      54.640  58.700  59.130  1.00  0.00           C  
ATOM   2996  O   GLY   181      54.280  57.720  59.750  1.00  0.00           O  
ATOM   2997  N   PRO   182      53.760  59.560  58.770  1.00  0.00           N  
ATOM   2998  CD  PRO   182      54.030  60.690  57.890  1.00  0.00           C  
ATOM   2999  HD1 PRO   182      54.150  60.170  56.920  1.00  0.00           H  
ATOM   3000  HD2 PRO   182      54.930  61.300  58.100  1.00  0.00           H  
ATOM   3001  CA  PRO   182      52.300  59.260  58.870  1.00  0.00           C  
ATOM   3002  HA  PRO   182      52.020  59.270  59.910  1.00  0.00           H  
ATOM   3003  CB  PRO   182      51.630  60.460  58.090  1.00  0.00           C  
ATOM   3004  HB1 PRO   182      50.790  60.730  58.770  1.00  0.00           H  
ATOM   3005  HB2 PRO   182      51.240  60.150  57.100  1.00  0.00           H  
ATOM   3006  CG  PRO   182      52.730  61.530  58.050  1.00  0.00           C  
ATOM   3007  HG1 PRO   182      52.660  62.290  57.230  1.00  0.00           H  
ATOM   3008  HG2 PRO   182      52.660  61.940  59.080  1.00  0.00           H  
ATOM   3009  C   PRO   182      51.750  57.890  58.350  1.00  0.00           C  
ATOM   3010  O   PRO   182      51.980  57.480  57.220  1.00  0.00           O  
ATOM   3011  N   LEU   183      51.000  57.210  59.200  1.00  0.00           N  
ATOM   3012  HN  LEU   183      50.710  57.590  60.080  1.00  0.00           H  
ATOM   3013  CA  LEU   183      50.570  55.790  58.910  1.00  0.00           C  
ATOM   3014  HA  LEU   183      51.450  55.170  58.810  1.00  0.00           H  
ATOM   3015  CB  LEU   183      49.870  55.220  60.160  1.00  0.00           C  
ATOM   3016  HB1 LEU   183      48.960  55.820  60.400  1.00  0.00           H  
ATOM   3017  HB2 LEU   183      50.590  55.210  61.000  1.00  0.00           H  
ATOM   3018  CG  LEU   183      49.550  53.650  60.090  1.00  0.00           C  
ATOM   3019  HG  LEU   183      49.190  53.320  59.100  1.00  0.00           H  
ATOM   3020  CD1 LEU   183      50.730  52.740  60.400  1.00  0.00           C  
ATOM   3021 HD11 LEU   183      50.360  51.690  60.430  1.00  0.00           H  
ATOM   3022 HD12 LEU   183      51.060  52.860  61.450  1.00  0.00           H  
ATOM   3023 HD13 LEU   183      51.580  52.860  59.690  1.00  0.00           H  
ATOM   3024  CD2 LEU   183      48.420  53.260  61.110  1.00  0.00           C  
ATOM   3025 HD21 LEU   183      48.340  52.170  61.330  1.00  0.00           H  
ATOM   3026 HD22 LEU   183      47.440  53.710  60.860  1.00  0.00           H  
ATOM   3027 HD23 LEU   183      48.800  53.720  62.050  1.00  0.00           H  
ATOM   3028  C   LEU   183      49.740  55.500  57.710  1.00  0.00           C  
ATOM   3029  O   LEU   183      50.110  54.650  56.870  1.00  0.00           O  
ATOM   3030  N   ARG   184      48.580  56.170  57.500  1.00  0.00           N  
ATOM   3031  HN  ARG   184      48.360  56.910  58.120  1.00  0.00           H  
ATOM   3032  CA  ARG   184      47.710  55.980  56.370  1.00  0.00           C  
ATOM   3033  HA  ARG   184      47.560  54.920  56.250  1.00  0.00           H  
ATOM   3034  CB  ARG   184      46.290  56.620  56.510  1.00  0.00           C  
ATOM   3035  HB1 ARG   184      45.800  56.620  55.510  1.00  0.00           H  
ATOM   3036  HB2 ARG   184      46.380  57.610  57.010  1.00  0.00           H  
ATOM   3037  CG  ARG   184      45.290  55.740  57.280  1.00  0.00           C  
ATOM   3038  HG1 ARG   184      45.190  54.820  56.660  1.00  0.00           H  
ATOM   3039  HG2 ARG   184      44.280  56.200  57.270  1.00  0.00           H  
ATOM   3040  CD  ARG   184      45.690  55.290  58.670  1.00  0.00           C  
ATOM   3041  HD1 ARG   184      46.570  54.650  58.880  1.00  0.00           H  
ATOM   3042  HD2 ARG   184      44.850  54.680  59.060  1.00  0.00           H  
ATOM   3043  NE  ARG   184      45.630  56.450  59.570  1.00  0.00           N  
ATOM   3044  HE  ARG   184      46.460  57.020  59.620  1.00  0.00           H  
ATOM   3045  CZ  ARG   184      44.620  56.920  60.300  1.00  0.00           C  
ATOM   3046  NH1 ARG   184      43.470  56.280  60.370  1.00  0.00           N  
ATOM   3047 HH11 ARG   184      43.370  55.540  59.700  1.00  0.00           H  
ATOM   3048 HH12 ARG   184      42.740  56.740  60.880  1.00  0.00           H  
ATOM   3049  NH2 ARG   184      44.740  57.980  61.090  1.00  0.00           N  
ATOM   3050 HH21 ARG   184      45.660  58.300  61.340  1.00  0.00           H  
ATOM   3051 HH22 ARG   184      43.940  58.460  61.440  1.00  0.00           H  
ATOM   3052  C   ARG   184      48.310  56.450  55.040  1.00  0.00           C  
ATOM   3053  O   ARG   184      47.990  55.930  53.950  1.00  0.00           O  
ATOM   3054  N   LEU   185      49.230  57.450  54.990  1.00  0.00           N  
ATOM   3055  HN  LEU   185      49.460  57.970  55.800  1.00  0.00           H  
ATOM   3056  CA  LEU   185      50.080  57.810  53.840  1.00  0.00           C  
ATOM   3057  HA  LEU   185      49.510  57.970  52.940  1.00  0.00           H  
ATOM   3058  CB  LEU   185      50.800  59.140  54.140  1.00  0.00           C  
ATOM   3059  HB1 LEU   185      51.410  58.980  55.050  1.00  0.00           H  
ATOM   3060  HB2 LEU   185      49.940  59.820  54.280  1.00  0.00           H  
ATOM   3061  CG  LEU   185      51.650  59.780  53.000  1.00  0.00           C  
ATOM   3062  HG  LEU   185      52.470  59.030  52.900  1.00  0.00           H  
ATOM   3063  CD1 LEU   185      50.940  59.750  51.650  1.00  0.00           C  
ATOM   3064 HD11 LEU   185      51.680  60.070  50.900  1.00  0.00           H  
ATOM   3065 HD12 LEU   185      50.130  60.510  51.730  1.00  0.00           H  
ATOM   3066 HD13 LEU   185      50.500  58.780  51.310  1.00  0.00           H  
ATOM   3067  CD2 LEU   185      52.310  61.130  53.430  1.00  0.00           C  
ATOM   3068 HD21 LEU   185      53.020  60.860  54.240  1.00  0.00           H  
ATOM   3069 HD22 LEU   185      51.550  61.780  53.930  1.00  0.00           H  
ATOM   3070 HD23 LEU   185      52.880  61.610  52.610  1.00  0.00           H  
ATOM   3071  C   LEU   185      51.090  56.750  53.510  1.00  0.00           C  
ATOM   3072  O   LEU   185      51.350  56.430  52.380  1.00  0.00           O  
ATOM   3073  N   GLN   186      51.740  56.180  54.550  1.00  0.00           N  
ATOM   3074  HN  GLN   186      51.520  56.550  55.450  1.00  0.00           H  
ATOM   3075  CA  GLN   186      52.480  54.970  54.430  1.00  0.00           C  
ATOM   3076  HA  GLN   186      53.260  55.200  53.720  1.00  0.00           H  
ATOM   3077  CB  GLN   186      53.260  54.650  55.760  1.00  0.00           C  
ATOM   3078  HB1 GLN   186      52.470  54.610  56.540  1.00  0.00           H  
ATOM   3079  HB2 GLN   186      53.880  55.560  55.920  1.00  0.00           H  
ATOM   3080  CG  GLN   186      54.200  53.390  55.770  1.00  0.00           C  
ATOM   3081  HG1 GLN   186      55.060  53.620  55.100  1.00  0.00           H  
ATOM   3082  HG2 GLN   186      53.800  52.490  55.260  1.00  0.00           H  
ATOM   3083  CD  GLN   186      54.630  53.050  57.120  1.00  0.00           C  
ATOM   3084  OE1 GLN   186      54.100  52.160  57.790  1.00  0.00           O  
ATOM   3085  NE2 GLN   186      55.620  53.690  57.810  1.00  0.00           N  
ATOM   3086 HE21 GLN   186      55.750  53.600  58.800  1.00  0.00           H  
ATOM   3087 HE22 GLN   186      56.090  54.370  57.250  1.00  0.00           H  
ATOM   3088  C   GLN   186      51.790  53.740  53.870  1.00  0.00           C  
ATOM   3089  O   GLN   186      52.400  53.100  52.970  1.00  0.00           O  
ATOM   3090  N   GLN   187      50.620  53.300  54.390  1.00  0.00           N  
ATOM   3091  HN  GLN   187      50.300  53.690  55.250  1.00  0.00           H  
ATOM   3092  CA  GLN   187      49.910  52.260  53.750  1.00  0.00           C  
ATOM   3093  HA  GLN   187      50.580  51.420  53.650  1.00  0.00           H  
ATOM   3094  CB  GLN   187      48.540  51.930  54.590  1.00  0.00           C  
ATOM   3095  HB1 GLN   187      48.060  51.000  54.220  1.00  0.00           H  
ATOM   3096  HB2 GLN   187      47.870  52.810  54.510  1.00  0.00           H  
ATOM   3097  CG  GLN   187      48.680  51.770  56.110  1.00  0.00           C  
ATOM   3098  HG1 GLN   187      47.670  51.370  56.320  1.00  0.00           H  
ATOM   3099  HG2 GLN   187      48.760  52.740  56.650  1.00  0.00           H  
ATOM   3100  CD  GLN   187      49.830  50.870  56.400  1.00  0.00           C  
ATOM   3101  OE1 GLN   187      49.870  49.670  56.030  1.00  0.00           O  
ATOM   3102  NE2 GLN   187      50.790  51.340  57.240  1.00  0.00           N  
ATOM   3103 HE21 GLN   187      50.800  52.300  57.520  1.00  0.00           H  
ATOM   3104 HE22 GLN   187      51.530  50.710  57.460  1.00  0.00           H  
ATOM   3105  C   GLN   187      49.490  52.490  52.330  1.00  0.00           C  
ATOM   3106  O   GLN   187      49.570  51.530  51.600  1.00  0.00           O  
ATOM   3107  N   ALA   188      49.070  53.690  51.870  1.00  0.00           N  
ATOM   3108  HN  ALA   188      48.810  54.470  52.440  1.00  0.00           H  
ATOM   3109  CA  ALA   188      48.950  53.920  50.390  1.00  0.00           C  
ATOM   3110  HA  ALA   188      48.230  53.310  49.870  1.00  0.00           H  
ATOM   3111  CB  ALA   188      48.570  55.440  50.130  1.00  0.00           C  
ATOM   3112  HB1 ALA   188      48.730  55.790  49.090  1.00  0.00           H  
ATOM   3113  HB2 ALA   188      49.290  56.050  50.720  1.00  0.00           H  
ATOM   3114  HB3 ALA   188      47.530  55.600  50.500  1.00  0.00           H  
ATOM   3115  C   ALA   188      50.300  53.590  49.640  1.00  0.00           C  
ATOM   3116  O   ALA   188      50.330  53.000  48.520  1.00  0.00           O  
ATOM   3117  N   TYR   189      51.500  54.010  50.120  1.00  0.00           N  
ATOM   3118  HN  TYR   189      51.540  54.580  50.940  1.00  0.00           H  
ATOM   3119  CA  TYR   189      52.760  53.830  49.450  1.00  0.00           C  
ATOM   3120  HA  TYR   189      52.610  54.260  48.470  1.00  0.00           H  
ATOM   3121  CB  TYR   189      53.990  54.440  50.180  1.00  0.00           C  
ATOM   3122  HB1 TYR   189      54.970  54.010  49.900  1.00  0.00           H  
ATOM   3123  HB2 TYR   189      53.890  54.360  51.280  1.00  0.00           H  
ATOM   3124  CG  TYR   189      54.080  55.890  49.760  1.00  0.00           C  
ATOM   3125  CD1 TYR   189      54.280  56.150  48.370  1.00  0.00           C  
ATOM   3126  HD1 TYR   189      54.390  55.280  47.730  1.00  0.00           H  
ATOM   3127  CE1 TYR   189      54.430  57.390  47.830  1.00  0.00           C  
ATOM   3128  HE1 TYR   189      54.630  57.540  46.780  1.00  0.00           H  
ATOM   3129  CZ  TYR   189      54.110  58.450  48.700  1.00  0.00           C  
ATOM   3130  OH  TYR   189      54.190  59.770  48.140  1.00  0.00           O  
ATOM   3131  HH  TYR   189      54.670  59.680  47.320  1.00  0.00           H  
ATOM   3132  CD2 TYR   189      53.830  56.960  50.570  1.00  0.00           C  
ATOM   3133  HD2 TYR   189      53.710  56.730  51.620  1.00  0.00           H  
ATOM   3134  CE2 TYR   189      53.820  58.250  50.060  1.00  0.00           C  
ATOM   3135  HE2 TYR   189      53.640  59.050  50.760  1.00  0.00           H  
ATOM   3136  C   TYR   189      53.010  52.340  49.280  1.00  0.00           C  
ATOM   3137  O   TYR   189      53.590  51.950  48.270  1.00  0.00           O  
ATOM   3138  N   LEU   190      52.690  51.470  50.260  1.00  0.00           N  
ATOM   3139  HN  LEU   190      52.220  51.880  51.030  1.00  0.00           H  
ATOM   3140  CA  LEU   190      52.650  49.960  50.120  1.00  0.00           C  
ATOM   3141  HA  LEU   190      53.650  49.690  49.790  1.00  0.00           H  
ATOM   3142  CB  LEU   190      52.160  49.350  51.480  1.00  0.00           C  
ATOM   3143  HB1 LEU   190      52.230  48.240  51.410  1.00  0.00           H  
ATOM   3144  HB2 LEU   190      51.090  49.550  51.710  1.00  0.00           H  
ATOM   3145  CG  LEU   190      53.040  49.600  52.710  1.00  0.00           C  
ATOM   3146  HG  LEU   190      53.170  50.700  52.710  1.00  0.00           H  
ATOM   3147  CD1 LEU   190      52.440  49.300  54.060  1.00  0.00           C  
ATOM   3148 HD11 LEU   190      52.660  48.220  54.200  1.00  0.00           H  
ATOM   3149 HD12 LEU   190      51.330  49.270  54.050  1.00  0.00           H  
ATOM   3150 HD13 LEU   190      52.830  49.880  54.920  1.00  0.00           H  
ATOM   3151  CD2 LEU   190      54.390  48.890  52.730  1.00  0.00           C  
ATOM   3152 HD21 LEU   190      54.900  49.190  53.680  1.00  0.00           H  
ATOM   3153 HD22 LEU   190      55.030  48.990  51.830  1.00  0.00           H  
ATOM   3154 HD23 LEU   190      54.170  47.810  52.850  1.00  0.00           H  
ATOM   3155  C   LEU   190      51.620  49.420  49.160  1.00  0.00           C  
ATOM   3156  O   LEU   190      51.950  48.520  48.340  1.00  0.00           O  
ATOM   3157  N   ILE   191      50.450  49.970  49.120  1.00  0.00           N  
ATOM   3158  HN  ILE   191      50.290  50.760  49.710  1.00  0.00           H  
ATOM   3159  CA  ILE   191      49.420  49.680  48.030  1.00  0.00           C  
ATOM   3160  HA  ILE   191      49.310  48.610  47.960  1.00  0.00           H  
ATOM   3161  CB  ILE   191      48.030  50.270  48.330  1.00  0.00           C  
ATOM   3162  HB  ILE   191      48.250  51.320  48.620  1.00  0.00           H  
ATOM   3163  CG2 ILE   191      47.010  50.180  47.170  1.00  0.00           C  
ATOM   3164 HG21 ILE   191      46.770  49.160  46.810  1.00  0.00           H  
ATOM   3165 HG22 ILE   191      47.450  50.850  46.400  1.00  0.00           H  
ATOM   3166 HG23 ILE   191      46.090  50.750  47.440  1.00  0.00           H  
ATOM   3167  CG1 ILE   191      47.510  49.470  49.530  1.00  0.00           C  
ATOM   3168 HG11 ILE   191      48.230  49.370  50.370  1.00  0.00           H  
ATOM   3169 HG12 ILE   191      47.350  48.420  49.220  1.00  0.00           H  
ATOM   3170  CD  ILE   191      46.370  50.140  50.300  1.00  0.00           C  
ATOM   3171  HD1 ILE   191      45.450  50.180  49.680  1.00  0.00           H  
ATOM   3172  HD2 ILE   191      46.600  51.200  50.500  1.00  0.00           H  
ATOM   3173  HD3 ILE   191      46.000  49.600  51.210  1.00  0.00           H  
ATOM   3174  C   ILE   191      50.040  50.030  46.590  1.00  0.00           C  
ATOM   3175  O   ILE   191      49.960  49.310  45.640  1.00  0.00           O  
ATOM   3176  N   MET   192      50.700  51.200  46.500  1.00  0.00           N  
ATOM   3177  HN  MET   192      50.610  51.910  47.190  1.00  0.00           H  
ATOM   3178  CA  MET   192      51.550  51.570  45.300  1.00  0.00           C  
ATOM   3179  HA  MET   192      50.820  51.500  44.510  1.00  0.00           H  
ATOM   3180  CB  MET   192      51.970  53.060  45.250  1.00  0.00           C  
ATOM   3181  HB1 MET   192      53.060  53.150  45.060  1.00  0.00           H  
ATOM   3182  HB2 MET   192      51.740  53.500  46.250  1.00  0.00           H  
ATOM   3183  CG  MET   192      51.170  53.960  44.300  1.00  0.00           C  
ATOM   3184  HG1 MET   192      51.610  54.970  44.460  1.00  0.00           H  
ATOM   3185  HG2 MET   192      50.080  54.000  44.520  1.00  0.00           H  
ATOM   3186  SD  MET   192      51.390  53.470  42.560  1.00  0.00           S  
ATOM   3187  CE  MET   192      49.820  54.120  41.960  1.00  0.00           C  
ATOM   3188  HE1 MET   192      48.980  53.480  42.320  1.00  0.00           H  
ATOM   3189  HE2 MET   192      49.860  54.150  40.850  1.00  0.00           H  
ATOM   3190  HE3 MET   192      49.760  55.180  42.300  1.00  0.00           H  
ATOM   3191  C   MET   192      52.780  50.750  44.990  1.00  0.00           C  
ATOM   3192  O   MET   192      52.930  50.350  43.830  1.00  0.00           O  
ATOM   3193  N   ILE   193      53.620  50.320  45.990  1.00  0.00           N  
ATOM   3194  HN  ILE   193      53.450  50.720  46.890  1.00  0.00           H  
ATOM   3195  CA  ILE   193      54.610  49.290  45.670  1.00  0.00           C  
ATOM   3196  HA  ILE   193      55.200  49.680  44.860  1.00  0.00           H  
ATOM   3197  CB  ILE   193      55.570  49.040  46.920  1.00  0.00           C  
ATOM   3198  HB  ILE   193      54.910  48.950  47.810  1.00  0.00           H  
ATOM   3199  CG2 ILE   193      56.440  47.760  46.840  1.00  0.00           C  
ATOM   3200 HG21 ILE   193      55.950  46.760  46.870  1.00  0.00           H  
ATOM   3201 HG22 ILE   193      57.190  47.840  47.650  1.00  0.00           H  
ATOM   3202 HG23 ILE   193      56.990  47.800  45.870  1.00  0.00           H  
ATOM   3203  CG1 ILE   193      56.520  50.260  47.080  1.00  0.00           C  
ATOM   3204 HG11 ILE   193      56.000  51.200  46.790  1.00  0.00           H  
ATOM   3205 HG12 ILE   193      57.520  50.130  46.610  1.00  0.00           H  
ATOM   3206  CD  ILE   193      56.750  50.400  48.580  1.00  0.00           C  
ATOM   3207  HD1 ILE   193      55.900  50.960  49.010  1.00  0.00           H  
ATOM   3208  HD2 ILE   193      57.760  50.830  48.760  1.00  0.00           H  
ATOM   3209  HD3 ILE   193      56.850  49.440  49.120  1.00  0.00           H  
ATOM   3210  C   ILE   193      54.160  47.980  45.200  1.00  0.00           C  
ATOM   3211  O   ILE   193      54.610  47.540  44.140  1.00  0.00           O  
ATOM   3212  N   SER   194      53.120  47.460  45.860  1.00  0.00           N  
ATOM   3213  HN  SER   194      52.810  47.950  46.670  1.00  0.00           H  
ATOM   3214  CA  SER   194      52.410  46.240  45.570  1.00  0.00           C  
ATOM   3215  HA  SER   194      53.110  45.410  45.630  1.00  0.00           H  
ATOM   3216  CB  SER   194      51.340  45.970  46.680  1.00  0.00           C  
ATOM   3217  HB1 SER   194      50.590  45.160  46.590  1.00  0.00           H  
ATOM   3218  HB2 SER   194      50.650  46.830  46.710  1.00  0.00           H  
ATOM   3219  OG  SER   194      51.950  45.910  47.970  1.00  0.00           O  
ATOM   3220  HG1 SER   194      52.100  46.800  48.280  1.00  0.00           H  
ATOM   3221  C   SER   194      51.770  46.250  44.160  1.00  0.00           C  
ATOM   3222  O   SER   194      51.940  45.310  43.410  1.00  0.00           O  
ATOM   3223  N   ALA   195      51.060  47.350  43.820  1.00  0.00           N  
ATOM   3224  HN  ALA   195      50.940  48.050  44.520  1.00  0.00           H  
ATOM   3225  CA  ALA   195      50.560  47.690  42.440  1.00  0.00           C  
ATOM   3226  HA  ALA   195      49.950  46.880  42.060  1.00  0.00           H  
ATOM   3227  CB  ALA   195      49.590  48.930  42.410  1.00  0.00           C  
ATOM   3228  HB1 ALA   195      48.660  48.660  42.950  1.00  0.00           H  
ATOM   3229  HB2 ALA   195      49.320  49.040  41.330  1.00  0.00           H  
ATOM   3230  HB3 ALA   195      50.020  49.850  42.880  1.00  0.00           H  
ATOM   3231  C   ALA   195      51.650  47.820  41.400  1.00  0.00           C  
ATOM   3232  O   ALA   195      51.570  47.210  40.330  1.00  0.00           O  
ATOM   3233  N   LEU   196      52.770  48.540  41.730  1.00  0.00           N  
ATOM   3234  HN  LEU   196      52.720  49.090  42.560  1.00  0.00           H  
ATOM   3235  CA  LEU   196      53.780  48.830  40.700  1.00  0.00           C  
ATOM   3236  HA  LEU   196      53.330  49.270  39.820  1.00  0.00           H  
ATOM   3237  CB  LEU   196      54.700  49.860  41.370  1.00  0.00           C  
ATOM   3238  HB1 LEU   196      55.070  49.450  42.330  1.00  0.00           H  
ATOM   3239  HB2 LEU   196      54.150  50.730  41.790  1.00  0.00           H  
ATOM   3240  CG  LEU   196      55.860  50.510  40.580  1.00  0.00           C  
ATOM   3241  HG  LEU   196      56.650  49.800  40.240  1.00  0.00           H  
ATOM   3242  CD1 LEU   196      55.440  51.220  39.260  1.00  0.00           C  
ATOM   3243 HD11 LEU   196      55.050  50.580  38.440  1.00  0.00           H  
ATOM   3244 HD12 LEU   196      56.340  51.730  38.850  1.00  0.00           H  
ATOM   3245 HD13 LEU   196      54.610  51.910  39.500  1.00  0.00           H  
ATOM   3246  CD2 LEU   196      56.740  51.430  41.440  1.00  0.00           C  
ATOM   3247 HD21 LEU   196      57.190  50.730  42.180  1.00  0.00           H  
ATOM   3248 HD22 LEU   196      56.220  52.220  42.020  1.00  0.00           H  
ATOM   3249 HD23 LEU   196      57.530  51.950  40.850  1.00  0.00           H  
ATOM   3250  C   LEU   196      54.450  47.680  40.170  1.00  0.00           C  
ATOM   3251  O   LEU   196      54.550  47.490  38.920  1.00  0.00           O  
ATOM   3252  N   MET   197      54.850  46.780  41.110  1.00  0.00           N  
ATOM   3253  HN  MET   197      54.740  46.950  42.090  1.00  0.00           H  
ATOM   3254  CA  MET   197      55.530  45.590  40.730  1.00  0.00           C  
ATOM   3255  HA  MET   197      56.380  45.810  40.110  1.00  0.00           H  
ATOM   3256  CB  MET   197      56.070  44.910  42.100  1.00  0.00           C  
ATOM   3257  HB1 MET   197      56.320  43.850  41.860  1.00  0.00           H  
ATOM   3258  HB2 MET   197      55.250  44.890  42.840  1.00  0.00           H  
ATOM   3259  CG  MET   197      57.170  45.590  42.770  1.00  0.00           C  
ATOM   3260  HG1 MET   197      57.320  45.280  43.830  1.00  0.00           H  
ATOM   3261  HG2 MET   197      56.880  46.640  42.970  1.00  0.00           H  
ATOM   3262  SD  MET   197      58.800  45.430  41.890  1.00  0.00           S  
ATOM   3263  CE  MET   197      59.050  43.660  41.770  1.00  0.00           C  
ATOM   3264  HE1 MET   197      58.400  42.980  41.170  1.00  0.00           H  
ATOM   3265  HE2 MET   197      59.100  43.280  42.810  1.00  0.00           H  
ATOM   3266  HE3 MET   197      60.070  43.450  41.380  1.00  0.00           H  
ATOM   3267  C   MET   197      54.590  44.560  40.040  1.00  0.00           C  
ATOM   3268  O   MET   197      54.990  43.910  39.090  1.00  0.00           O  
ATOM   3269  N   ALA   198      53.310  44.430  40.490  1.00  0.00           N  
ATOM   3270  HN  ALA   198      52.970  44.970  41.260  1.00  0.00           H  
ATOM   3271  CA  ALA   198      52.340  43.570  39.850  1.00  0.00           C  
ATOM   3272  HA  ALA   198      52.660  42.540  39.810  1.00  0.00           H  
ATOM   3273  CB  ALA   198      51.060  43.610  40.590  1.00  0.00           C  
ATOM   3274  HB1 ALA   198      50.380  42.810  40.220  1.00  0.00           H  
ATOM   3275  HB2 ALA   198      50.560  44.600  40.610  1.00  0.00           H  
ATOM   3276  HB3 ALA   198      51.190  43.240  41.630  1.00  0.00           H  
ATOM   3277  C   ALA   198      52.110  44.040  38.350  1.00  0.00           C  
ATOM   3278  O   ALA   198      52.130  43.150  37.440  1.00  0.00           O  
ATOM   3279  N   LEU   199      52.060  45.350  38.040  1.00  0.00           N  
ATOM   3280  HN  LEU   199      51.830  45.890  38.850  1.00  0.00           H  
ATOM   3281  CA  LEU   199      51.980  45.870  36.700  1.00  0.00           C  
ATOM   3282  HA  LEU   199      51.200  45.250  36.290  1.00  0.00           H  
ATOM   3283  CB  LEU   199      51.610  47.360  36.800  1.00  0.00           C  
ATOM   3284  HB1 LEU   199      51.830  47.950  35.890  1.00  0.00           H  
ATOM   3285  HB2 LEU   199      52.170  47.770  37.670  1.00  0.00           H  
ATOM   3286  CG  LEU   199      50.070  47.600  37.010  1.00  0.00           C  
ATOM   3287  HG  LEU   199      49.690  46.810  37.690  1.00  0.00           H  
ATOM   3288  CD1 LEU   199      49.770  48.950  37.620  1.00  0.00           C  
ATOM   3289 HD11 LEU   199      48.730  49.320  37.530  1.00  0.00           H  
ATOM   3290 HD12 LEU   199      50.280  49.700  36.970  1.00  0.00           H  
ATOM   3291 HD13 LEU   199      50.200  49.190  38.620  1.00  0.00           H  
ATOM   3292  CD2 LEU   199      49.370  47.370  35.660  1.00  0.00           C  
ATOM   3293 HD21 LEU   199      48.290  47.170  35.810  1.00  0.00           H  
ATOM   3294 HD22 LEU   199      49.620  46.390  35.210  1.00  0.00           H  
ATOM   3295 HD23 LEU   199      49.580  48.090  34.840  1.00  0.00           H  
ATOM   3296  C   LEU   199      53.150  45.620  35.800  1.00  0.00           C  
ATOM   3297  O   LEU   199      52.990  45.360  34.610  1.00  0.00           O  
ATOM   3298  N   VAL   200      54.420  45.700  36.320  1.00  0.00           N  
ATOM   3299  HN  VAL   200      54.600  46.080  37.230  1.00  0.00           H  
ATOM   3300  CA  VAL   200      55.620  45.350  35.610  1.00  0.00           C  
ATOM   3301  HA  VAL   200      55.570  45.930  34.700  1.00  0.00           H  
ATOM   3302  CB  VAL   200      56.870  45.820  36.360  1.00  0.00           C  
ATOM   3303  HB  VAL   200      56.910  45.500  37.430  1.00  0.00           H  
ATOM   3304  CG1 VAL   200      58.160  45.280  35.750  1.00  0.00           C  
ATOM   3305 HG11 VAL   200      59.030  45.780  36.220  1.00  0.00           H  
ATOM   3306 HG12 VAL   200      58.230  45.340  34.640  1.00  0.00           H  
ATOM   3307 HG13 VAL   200      58.220  44.220  36.070  1.00  0.00           H  
ATOM   3308  CG2 VAL   200      56.920  47.340  36.330  1.00  0.00           C  
ATOM   3309 HG21 VAL   200      56.220  47.790  37.070  1.00  0.00           H  
ATOM   3310 HG22 VAL   200      56.690  47.670  35.300  1.00  0.00           H  
ATOM   3311 HG23 VAL   200      57.890  47.840  36.550  1.00  0.00           H  
ATOM   3312  C   VAL   200      55.670  43.850  35.170  1.00  0.00           C  
ATOM   3313  O   VAL   200      56.070  43.510  34.030  1.00  0.00           O  
ATOM   3314  N   PHE   201      55.350  42.890  36.030  1.00  0.00           N  
ATOM   3315  HN  PHE   201      55.260  43.350  36.910  1.00  0.00           H  
ATOM   3316  CA  PHE   201      55.190  41.470  35.730  1.00  0.00           C  
ATOM   3317  HA  PHE   201      56.040  41.260  35.100  1.00  0.00           H  
ATOM   3318  CB  PHE   201      55.080  40.660  37.080  1.00  0.00           C  
ATOM   3319  HB1 PHE   201      54.610  39.670  36.880  1.00  0.00           H  
ATOM   3320  HB2 PHE   201      54.300  41.190  37.660  1.00  0.00           H  
ATOM   3321  CG  PHE   201      56.260  40.450  37.880  1.00  0.00           C  
ATOM   3322  CD1 PHE   201      56.320  40.850  39.200  1.00  0.00           C  
ATOM   3323  HD1 PHE   201      55.500  41.240  39.800  1.00  0.00           H  
ATOM   3324  CE1 PHE   201      57.470  40.460  39.960  1.00  0.00           C  
ATOM   3325  HE1 PHE   201      57.540  40.600  41.020  1.00  0.00           H  
ATOM   3326  CZ  PHE   201      58.510  39.650  39.350  1.00  0.00           C  
ATOM   3327  HZ  PHE   201      59.310  39.250  39.950  1.00  0.00           H  
ATOM   3328  CD2 PHE   201      57.280  39.730  37.270  1.00  0.00           C  
ATOM   3329  HD2 PHE   201      57.170  39.230  36.320  1.00  0.00           H  
ATOM   3330  CE2 PHE   201      58.440  39.350  38.020  1.00  0.00           C  
ATOM   3331  HE2 PHE   201      59.240  38.740  37.610  1.00  0.00           H  
ATOM   3332  C   PHE   201      53.990  41.220  34.960  1.00  0.00           C  
ATOM   3333  O   PHE   201      54.010  40.240  34.210  1.00  0.00           O  
ATOM   3334  N   ILE   202      52.940  42.110  34.930  1.00  0.00           N  
ATOM   3335  HN  ILE   202      52.910  42.880  35.560  1.00  0.00           H  
ATOM   3336  CA  ILE   202      51.900  42.110  33.860  1.00  0.00           C  
ATOM   3337  HA  ILE   202      51.480  41.120  33.750  1.00  0.00           H  
ATOM   3338  CB  ILE   202      50.640  42.900  34.260  1.00  0.00           C  
ATOM   3339  HB  ILE   202      50.840  43.890  34.720  1.00  0.00           H  
ATOM   3340  CG2 ILE   202      49.640  43.090  33.070  1.00  0.00           C  
ATOM   3341 HG21 ILE   202      48.680  43.620  33.260  1.00  0.00           H  
ATOM   3342 HG22 ILE   202      49.310  42.150  32.560  1.00  0.00           H  
ATOM   3343 HG23 ILE   202      50.170  43.680  32.300  1.00  0.00           H  
ATOM   3344  CG1 ILE   202      49.900  42.130  35.420  1.00  0.00           C  
ATOM   3345 HG11 ILE   202      50.640  41.540  36.000  1.00  0.00           H  
ATOM   3346 HG12 ILE   202      49.200  41.370  35.000  1.00  0.00           H  
ATOM   3347  CD  ILE   202      49.110  43.080  36.290  1.00  0.00           C  
ATOM   3348  HD1 ILE   202      48.760  42.650  37.250  1.00  0.00           H  
ATOM   3349  HD2 ILE   202      48.230  43.510  35.770  1.00  0.00           H  
ATOM   3350  HD3 ILE   202      49.690  43.950  36.680  1.00  0.00           H  
ATOM   3351  C   ILE   202      52.370  42.530  32.510  1.00  0.00           C  
ATOM   3352  O   ILE   202      52.090  41.820  31.570  1.00  0.00           O  
ATOM   3353  N   LYS   203      53.120  43.620  32.350  1.00  0.00           N  
ATOM   3354  HN  LYS   203      53.230  44.120  33.210  1.00  0.00           H  
ATOM   3355  CA  LYS   203      53.680  44.110  31.070  1.00  0.00           C  
ATOM   3356  HA  LYS   203      52.910  44.390  30.370  1.00  0.00           H  
ATOM   3357  CB  LYS   203      54.610  45.330  31.350  1.00  0.00           C  
ATOM   3358  HB1 LYS   203      55.360  45.060  32.130  1.00  0.00           H  
ATOM   3359  HB2 LYS   203      53.960  46.060  31.870  1.00  0.00           H  
ATOM   3360  CG  LYS   203      55.280  46.060  30.190  1.00  0.00           C  
ATOM   3361  HG1 LYS   203      56.130  45.430  29.860  1.00  0.00           H  
ATOM   3362  HG2 LYS   203      55.720  46.980  30.630  1.00  0.00           H  
ATOM   3363  CD  LYS   203      54.270  46.380  29.080  1.00  0.00           C  
ATOM   3364  HD1 LYS   203      53.690  47.270  29.410  1.00  0.00           H  
ATOM   3365  HD2 LYS   203      53.650  45.510  28.800  1.00  0.00           H  
ATOM   3366  CE  LYS   203      55.150  46.780  27.810  1.00  0.00           C  
ATOM   3367  HE1 LYS   203      55.970  46.030  27.720  1.00  0.00           H  
ATOM   3368  HE2 LYS   203      55.700  47.720  28.060  1.00  0.00           H  
ATOM   3369  NZ  LYS   203      54.450  46.860  26.550  1.00  0.00           N  
ATOM   3370  HZ1 LYS   203      53.580  47.400  26.680  1.00  0.00           H  
ATOM   3371  HZ2 LYS   203      54.130  45.920  26.220  1.00  0.00           H  
ATOM   3372  HZ3 LYS   203      55.100  47.180  25.800  1.00  0.00           H  
ATOM   3373  C   LYS   203      54.570  43.010  30.330  1.00  0.00           C  
ATOM   3374  O   LYS   203      54.390  42.740  29.140  1.00  0.00           O  
ATOM   3375  N   TYR   204      55.490  42.410  31.110  1.00  0.00           N  
ATOM   3376  HN  TYR   204      55.510  42.590  32.090  1.00  0.00           H  
ATOM   3377  CA  TYR   204      56.610  41.630  30.570  1.00  0.00           C  
ATOM   3378  HA  TYR   204      56.650  41.940  29.540  1.00  0.00           H  
ATOM   3379  CB  TYR   204      57.990  41.910  31.260  1.00  0.00           C  
ATOM   3380  HB1 TYR   204      58.850  41.320  30.880  1.00  0.00           H  
ATOM   3381  HB2 TYR   204      57.880  41.690  32.340  1.00  0.00           H  
ATOM   3382  CG  TYR   204      58.320  43.340  31.170  1.00  0.00           C  
ATOM   3383  CD1 TYR   204      58.360  44.020  29.970  1.00  0.00           C  
ATOM   3384  HD1 TYR   204      58.270  43.430  29.070  1.00  0.00           H  
ATOM   3385  CE1 TYR   204      58.810  45.300  29.820  1.00  0.00           C  
ATOM   3386  HE1 TYR   204      58.770  45.790  28.860  1.00  0.00           H  
ATOM   3387  CZ  TYR   204      59.040  46.060  30.980  1.00  0.00           C  
ATOM   3388  OH  TYR   204      59.620  47.390  31.020  1.00  0.00           O  
ATOM   3389  HH  TYR   204      59.510  47.810  30.160  1.00  0.00           H  
ATOM   3390  CD2 TYR   204      58.610  44.060  32.330  1.00  0.00           C  
ATOM   3391  HD2 TYR   204      58.740  43.510  33.250  1.00  0.00           H  
ATOM   3392  CE2 TYR   204      58.940  45.430  32.230  1.00  0.00           C  
ATOM   3393  HE2 TYR   204      59.220  45.960  33.130  1.00  0.00           H  
ATOM   3394  C   TYR   204      56.320  40.110  30.400  1.00  0.00           C  
ATOM   3395  O   TYR   204      57.100  39.370  29.710  1.00  0.00           O  
ATOM   3396  N   LEU   205      55.250  39.560  31.050  1.00  0.00           N  
ATOM   3397  HN  LEU   205      54.740  40.050  31.760  1.00  0.00           H  
ATOM   3398  CA  LEU   205      54.920  38.100  30.780  1.00  0.00           C  
ATOM   3399  HA  LEU   205      55.820  37.560  30.520  1.00  0.00           H  
ATOM   3400  CB  LEU   205      54.530  37.270  31.990  1.00  0.00           C  
ATOM   3401  HB1 LEU   205      54.170  36.260  31.670  1.00  0.00           H  
ATOM   3402  HB2 LEU   205      53.590  37.580  32.500  1.00  0.00           H  
ATOM   3403  CG  LEU   205      55.570  37.390  33.130  1.00  0.00           C  
ATOM   3404  HG  LEU   205      55.880  38.440  33.260  1.00  0.00           H  
ATOM   3405  CD1 LEU   205      54.910  36.900  34.430  1.00  0.00           C  
ATOM   3406 HD11 LEU   205      54.540  35.850  34.380  1.00  0.00           H  
ATOM   3407 HD12 LEU   205      54.000  37.490  34.640  1.00  0.00           H  
ATOM   3408 HD13 LEU   205      55.580  36.940  35.310  1.00  0.00           H  
ATOM   3409  CD2 LEU   205      56.860  36.590  32.860  1.00  0.00           C  
ATOM   3410 HD21 LEU   205      57.630  37.120  32.260  1.00  0.00           H  
ATOM   3411 HD22 LEU   205      56.600  35.540  32.610  1.00  0.00           H  
ATOM   3412 HD23 LEU   205      57.410  36.570  33.830  1.00  0.00           H  
ATOM   3413  C   LEU   205      53.650  37.950  29.930  1.00  0.00           C  
ATOM   3414  O   LEU   205      52.520  38.290  30.320  1.00  0.00           O  
ATOM   3415  N   PRO   206      53.780  37.370  28.710  1.00  0.00           N  
ATOM   3416  CD  PRO   206      55.030  36.790  28.320  1.00  0.00           C  
ATOM   3417  HD1 PRO   206      55.670  36.290  29.070  1.00  0.00           H  
ATOM   3418  HD2 PRO   206      55.640  37.550  27.790  1.00  0.00           H  
ATOM   3419  CA  PRO   206      52.580  36.850  28.040  1.00  0.00           C  
ATOM   3420  HA  PRO   206      51.990  37.750  27.910  1.00  0.00           H  
ATOM   3421  CB  PRO   206      53.160  36.170  26.830  1.00  0.00           C  
ATOM   3422  HB1 PRO   206      53.130  36.950  26.050  1.00  0.00           H  
ATOM   3423  HB2 PRO   206      52.480  35.350  26.500  1.00  0.00           H  
ATOM   3424  CG  PRO   206      54.540  35.720  27.290  1.00  0.00           C  
ATOM   3425  HG1 PRO   206      54.410  34.750  27.810  1.00  0.00           H  
ATOM   3426  HG2 PRO   206      55.210  35.570  26.410  1.00  0.00           H  
ATOM   3427  C   PRO   206      51.730  35.870  28.960  1.00  0.00           C  
ATOM   3428  O   PRO   206      52.270  35.290  29.870  1.00  0.00           O  
ATOM   3429  N   GLU   207      50.440  35.840  28.610  1.00  0.00           N  
ATOM   3430  HN  GLU   207      50.050  36.370  27.860  1.00  0.00           H  
ATOM   3431  CA  GLU   207      49.390  35.320  29.440  1.00  0.00           C  
ATOM   3432  HA  GLU   207      49.280  35.840  30.380  1.00  0.00           H  
ATOM   3433  CB  GLU   207      48.010  35.420  28.730  1.00  0.00           C  
ATOM   3434  HB1 GLU   207      47.210  34.820  29.220  1.00  0.00           H  
ATOM   3435  HB2 GLU   207      48.150  35.140  27.670  1.00  0.00           H  
ATOM   3436  CG  GLU   207      47.330  36.850  28.780  1.00  0.00           C  
ATOM   3437  HG1 GLU   207      47.020  37.150  29.810  1.00  0.00           H  
ATOM   3438  HG2 GLU   207      46.360  36.700  28.250  1.00  0.00           H  
ATOM   3439  CD  GLU   207      48.010  38.110  28.080  1.00  0.00           C  
ATOM   3440  OE1 GLU   207      48.130  38.060  26.850  1.00  0.00           O  
ATOM   3441  OE2 GLU   207      48.420  39.080  28.760  1.00  0.00           O  
ATOM   3442  C   GLU   207      49.640  33.850  29.940  1.00  0.00           C  
ATOM   3443  O   GLU   207      49.540  33.590  31.100  1.00  0.00           O  
ATOM   3444  N   TRP   208      50.050  32.950  29.070  1.00  0.00           N  
ATOM   3445  HN  TRP   208      50.100  33.300  28.140  1.00  0.00           H  
ATOM   3446  CA  TRP   208      50.280  31.530  29.290  1.00  0.00           C  
ATOM   3447  HA  TRP   208      49.610  31.000  29.940  1.00  0.00           H  
ATOM   3448  CB  TRP   208      50.470  30.840  27.880  1.00  0.00           C  
ATOM   3449  HB1 TRP   208      51.090  29.920  28.020  1.00  0.00           H  
ATOM   3450  HB2 TRP   208      51.080  31.420  27.160  1.00  0.00           H  
ATOM   3451  CG  TRP   208      49.290  30.370  27.140  1.00  0.00           C  
ATOM   3452  CD1 TRP   208      48.030  30.910  27.210  1.00  0.00           C  
ATOM   3453  HD1 TRP   208      47.830  31.710  27.900  1.00  0.00           H  
ATOM   3454  NE1 TRP   208      47.160  30.130  26.490  1.00  0.00           N  
ATOM   3455  HE1 TRP   208      46.190  30.000  26.490  1.00  0.00           H  
ATOM   3456  CE2 TRP   208      47.860  29.080  25.960  1.00  0.00           C  
ATOM   3457  CD2 TRP   208      49.240  29.290  26.220  1.00  0.00           C  
ATOM   3458  CE3 TRP   208      50.150  28.340  25.720  1.00  0.00           C  
ATOM   3459  HE3 TRP   208      51.150  28.450  26.110  1.00  0.00           H  
ATOM   3460  CZ3 TRP   208      49.760  27.300  24.900  1.00  0.00           C  
ATOM   3461  HZ3 TRP   208      50.530  26.640  24.520  1.00  0.00           H  
ATOM   3462  CZ2 TRP   208      47.500  28.080  25.070  1.00  0.00           C  
ATOM   3463  HZ2 TRP   208      46.530  27.910  24.620  1.00  0.00           H  
ATOM   3464  CH2 TRP   208      48.440  27.160  24.550  1.00  0.00           C  
ATOM   3465  HH2 TRP   208      47.950  26.390  23.970  1.00  0.00           H  
ATOM   3466  C   TRP   208      51.600  31.270  30.120  1.00  0.00           C  
ATOM   3467  O   TRP   208      51.530  30.390  30.970  1.00  0.00           O  
ATOM   3468  N   THR   209      52.550  32.150  29.960  1.00  0.00           N  
ATOM   3469  HN  THR   209      52.440  32.860  29.270  1.00  0.00           H  
ATOM   3470  CA  THR   209      53.710  32.200  30.790  1.00  0.00           C  
ATOM   3471  HA  THR   209      54.190  31.240  30.910  1.00  0.00           H  
ATOM   3472  CB  THR   209      54.770  33.140  30.260  1.00  0.00           C  
ATOM   3473  HB  THR   209      54.420  34.190  30.140  1.00  0.00           H  
ATOM   3474  OG1 THR   209      55.180  32.740  29.040  1.00  0.00           O  
ATOM   3475  HG1 THR   209      54.380  32.610  28.530  1.00  0.00           H  
ATOM   3476  CG2 THR   209      56.030  33.380  31.120  1.00  0.00           C  
ATOM   3477 HG21 THR   209      56.530  32.420  31.380  1.00  0.00           H  
ATOM   3478 HG22 THR   209      55.820  33.750  32.150  1.00  0.00           H  
ATOM   3479 HG23 THR   209      56.840  33.960  30.620  1.00  0.00           H  
ATOM   3480  C   THR   209      53.310  32.620  32.290  1.00  0.00           C  
ATOM   3481  O   THR   209      53.670  32.060  33.320  1.00  0.00           O  
ATOM   3482  N   ALA   210      52.440  33.590  32.460  1.00  0.00           N  
ATOM   3483  HN  ALA   210      51.980  34.120  31.740  1.00  0.00           H  
ATOM   3484  CA  ALA   210      51.830  33.980  33.730  1.00  0.00           C  
ATOM   3485  HA  ALA   210      52.700  34.170  34.340  1.00  0.00           H  
ATOM   3486  CB  ALA   210      51.020  35.230  33.520  1.00  0.00           C  
ATOM   3487  HB1 ALA   210      51.700  36.060  33.250  1.00  0.00           H  
ATOM   3488  HB2 ALA   210      50.670  35.440  34.560  1.00  0.00           H  
ATOM   3489  HB3 ALA   210      50.120  35.120  32.880  1.00  0.00           H  
ATOM   3490  C   ALA   210      50.920  32.960  34.320  1.00  0.00           C  
ATOM   3491  O   ALA   210      50.950  32.750  35.540  1.00  0.00           O  
ATOM   3492  N   TRP   211      50.100  32.180  33.590  1.00  0.00           N  
ATOM   3493  HN  TRP   211      50.040  32.480  32.640  1.00  0.00           H  
ATOM   3494  CA  TRP   211      49.300  31.170  34.090  1.00  0.00           C  
ATOM   3495  HA  TRP   211      48.770  31.590  34.930  1.00  0.00           H  
ATOM   3496  CB  TRP   211      48.290  30.690  33.000  1.00  0.00           C  
ATOM   3497  HB1 TRP   211      47.690  29.870  33.470  1.00  0.00           H  
ATOM   3498  HB2 TRP   211      48.870  30.230  32.170  1.00  0.00           H  
ATOM   3499  CG  TRP   211      47.450  31.710  32.310  1.00  0.00           C  
ATOM   3500  CD1 TRP   211      47.140  31.470  30.960  1.00  0.00           C  
ATOM   3501  HD1 TRP   211      47.440  30.590  30.410  1.00  0.00           H  
ATOM   3502  NE1 TRP   211      46.320  32.440  30.510  1.00  0.00           N  
ATOM   3503  HE1 TRP   211      45.710  32.530  29.750  1.00  0.00           H  
ATOM   3504  CE2 TRP   211      46.170  33.380  31.500  1.00  0.00           C  
ATOM   3505  CD2 TRP   211      46.800  32.890  32.670  1.00  0.00           C  
ATOM   3506  CE3 TRP   211      46.750  33.670  33.890  1.00  0.00           C  
ATOM   3507  HE3 TRP   211      47.160  33.320  34.830  1.00  0.00           H  
ATOM   3508  CZ3 TRP   211      45.960  34.890  33.860  1.00  0.00           C  
ATOM   3509  HZ3 TRP   211      45.810  35.460  34.760  1.00  0.00           H  
ATOM   3510  CZ2 TRP   211      45.480  34.630  31.530  1.00  0.00           C  
ATOM   3511  HZ2 TRP   211      44.930  35.110  30.730  1.00  0.00           H  
ATOM   3512  CH2 TRP   211      45.360  35.320  32.710  1.00  0.00           C  
ATOM   3513  HH2 TRP   211      44.840  36.260  32.760  1.00  0.00           H  
ATOM   3514  C   TRP   211      50.160  30.050  34.660  1.00  0.00           C  
ATOM   3515  O   TRP   211      50.000  29.540  35.770  1.00  0.00           O  
ATOM   3516  N   LEU   212      51.170  29.640  33.900  1.00  0.00           N  
ATOM   3517  HN  LEU   212      51.230  30.060  33.000  1.00  0.00           H  
ATOM   3518  CA  LEU   212      52.180  28.690  34.390  1.00  0.00           C  
ATOM   3519  HA  LEU   212      51.600  27.830  34.710  1.00  0.00           H  
ATOM   3520  CB  LEU   212      53.230  28.410  33.260  1.00  0.00           C  
ATOM   3521  HB1 LEU   212      53.800  29.360  33.160  1.00  0.00           H  
ATOM   3522  HB2 LEU   212      52.740  28.230  32.270  1.00  0.00           H  
ATOM   3523  CG  LEU   212      54.160  27.240  33.600  1.00  0.00           C  
ATOM   3524  HG  LEU   212      54.850  27.470  34.440  1.00  0.00           H  
ATOM   3525  CD1 LEU   212      53.390  25.930  33.820  1.00  0.00           C  
ATOM   3526 HD11 LEU   212      52.730  25.730  32.950  1.00  0.00           H  
ATOM   3527 HD12 LEU   212      52.860  25.870  34.800  1.00  0.00           H  
ATOM   3528 HD13 LEU   212      54.130  25.100  33.900  1.00  0.00           H  
ATOM   3529  CD2 LEU   212      55.130  27.080  32.420  1.00  0.00           C  
ATOM   3530 HD21 LEU   212      55.630  26.100  32.510  1.00  0.00           H  
ATOM   3531 HD22 LEU   212      55.720  28.000  32.220  1.00  0.00           H  
ATOM   3532 HD23 LEU   212      54.490  27.040  31.510  1.00  0.00           H  
ATOM   3533  C   LEU   212      52.930  29.160  35.620  1.00  0.00           C  
ATOM   3534  O   LEU   212      53.030  28.400  36.550  1.00  0.00           O  
ATOM   3535  N   ILE   213      53.400  30.360  35.740  1.00  0.00           N  
ATOM   3536  HN  ILE   213      53.530  30.800  34.860  1.00  0.00           H  
ATOM   3537  CA  ILE   213      54.180  30.830  36.990  1.00  0.00           C  
ATOM   3538  HA  ILE   213      54.830  29.980  37.160  1.00  0.00           H  
ATOM   3539  CB  ILE   213      54.860  32.180  36.760  1.00  0.00           C  
ATOM   3540  HB  ILE   213      53.960  32.700  36.380  1.00  0.00           H  
ATOM   3541  CG2 ILE   213      55.370  32.800  38.120  1.00  0.00           C  
ATOM   3542 HG21 ILE   213      55.780  33.820  37.930  1.00  0.00           H  
ATOM   3543 HG22 ILE   213      56.160  32.100  38.480  1.00  0.00           H  
ATOM   3544 HG23 ILE   213      54.500  32.830  38.800  1.00  0.00           H  
ATOM   3545  CG1 ILE   213      55.940  32.010  35.660  1.00  0.00           C  
ATOM   3546 HG11 ILE   213      55.500  31.320  34.900  1.00  0.00           H  
ATOM   3547 HG12 ILE   213      56.820  31.430  36.010  1.00  0.00           H  
ATOM   3548  CD  ILE   213      56.420  33.340  35.050  1.00  0.00           C  
ATOM   3549  HD1 ILE   213      55.620  34.000  34.670  1.00  0.00           H  
ATOM   3550  HD2 ILE   213      57.150  33.120  34.230  1.00  0.00           H  
ATOM   3551  HD3 ILE   213      56.980  33.880  35.840  1.00  0.00           H  
ATOM   3552  C   ILE   213      53.290  30.790  38.200  1.00  0.00           C  
ATOM   3553  O   ILE   213      53.720  30.300  39.260  1.00  0.00           O  
ATOM   3554  N   LEU   214      52.040  31.280  38.130  1.00  0.00           N  
ATOM   3555  HN  LEU   214      51.650  31.750  37.340  1.00  0.00           H  
ATOM   3556  CA  LEU   214      51.160  31.210  39.270  1.00  0.00           C  
ATOM   3557  HA  LEU   214      51.600  31.820  40.050  1.00  0.00           H  
ATOM   3558  CB  LEU   214      49.800  31.760  38.900  1.00  0.00           C  
ATOM   3559  HB1 LEU   214      49.110  31.570  39.740  1.00  0.00           H  
ATOM   3560  HB2 LEU   214      49.330  31.180  38.080  1.00  0.00           H  
ATOM   3561  CG  LEU   214      49.830  33.280  38.510  1.00  0.00           C  
ATOM   3562  HG  LEU   214      50.720  33.410  37.870  1.00  0.00           H  
ATOM   3563  CD1 LEU   214      48.540  33.570  37.720  1.00  0.00           C  
ATOM   3564 HD11 LEU   214      48.600  34.630  37.410  1.00  0.00           H  
ATOM   3565 HD12 LEU   214      47.720  33.350  38.450  1.00  0.00           H  
ATOM   3566 HD13 LEU   214      48.460  32.930  36.820  1.00  0.00           H  
ATOM   3567  CD2 LEU   214      49.910  34.280  39.730  1.00  0.00           C  
ATOM   3568 HD21 LEU   214      50.850  34.100  40.300  1.00  0.00           H  
ATOM   3569 HD22 LEU   214      49.070  34.140  40.440  1.00  0.00           H  
ATOM   3570 HD23 LEU   214      49.800  35.310  39.350  1.00  0.00           H  
ATOM   3571  C   LEU   214      50.920  29.810  39.880  1.00  0.00           C  
ATOM   3572  O   LEU   214      50.840  29.560  41.080  1.00  0.00           O  
ATOM   3573  N   ALA   215      50.740  28.840  38.970  1.00  0.00           N  
ATOM   3574  HN  ALA   215      50.870  29.190  38.040  1.00  0.00           H  
ATOM   3575  CA  ALA   215      50.540  27.400  39.240  1.00  0.00           C  
ATOM   3576  HA  ALA   215      49.710  27.200  39.910  1.00  0.00           H  
ATOM   3577  CB  ALA   215      50.210  26.720  37.920  1.00  0.00           C  
ATOM   3578  HB1 ALA   215      49.950  25.670  38.180  1.00  0.00           H  
ATOM   3579  HB2 ALA   215      51.070  26.780  37.230  1.00  0.00           H  
ATOM   3580  HB3 ALA   215      49.340  27.190  37.410  1.00  0.00           H  
ATOM   3581  C   ALA   215      51.830  26.700  39.790  1.00  0.00           C  
ATOM   3582  O   ALA   215      51.700  25.870  40.690  1.00  0.00           O  
ATOM   3583  N   VAL   216      52.970  27.000  39.170  1.00  0.00           N  
ATOM   3584  HN  VAL   216      53.020  27.740  38.500  1.00  0.00           H  
ATOM   3585  CA  VAL   216      54.310  26.530  39.550  1.00  0.00           C  
ATOM   3586  HA  VAL   216      54.260  25.470  39.710  1.00  0.00           H  
ATOM   3587  CB  VAL   216      55.380  26.800  38.450  1.00  0.00           C  
ATOM   3588  HB  VAL   216      55.200  27.840  38.110  1.00  0.00           H  
ATOM   3589  CG1 VAL   216      56.770  26.500  38.960  1.00  0.00           C  
ATOM   3590 HG11 VAL   216      57.480  26.680  38.120  1.00  0.00           H  
ATOM   3591 HG12 VAL   216      56.950  25.440  39.220  1.00  0.00           H  
ATOM   3592 HG13 VAL   216      57.080  27.200  39.770  1.00  0.00           H  
ATOM   3593  CG2 VAL   216      55.110  25.940  37.250  1.00  0.00           C  
ATOM   3594 HG21 VAL   216      54.070  25.950  36.850  1.00  0.00           H  
ATOM   3595 HG22 VAL   216      55.350  24.920  37.630  1.00  0.00           H  
ATOM   3596 HG23 VAL   216      55.720  26.190  36.360  1.00  0.00           H  
ATOM   3597  C   VAL   216      54.730  27.000  40.960  1.00  0.00           C  
ATOM   3598  O   VAL   216      55.270  26.290  41.810  1.00  0.00           O  
ATOM   3599  N   ILE   217      54.500  28.310  41.250  1.00  0.00           N  
ATOM   3600  HN  ILE   217      54.010  28.840  40.560  1.00  0.00           H  
ATOM   3601  CA  ILE   217      54.930  28.970  42.500  1.00  0.00           C  
ATOM   3602  HA  ILE   217      55.950  28.620  42.600  1.00  0.00           H  
ATOM   3603  CB  ILE   217      54.960  30.470  42.380  1.00  0.00           C  
ATOM   3604  HB  ILE   217      53.970  30.770  41.980  1.00  0.00           H  
ATOM   3605  CG2 ILE   217      55.280  31.070  43.680  1.00  0.00           C  
ATOM   3606 HG21 ILE   217      54.410  30.940  44.360  1.00  0.00           H  
ATOM   3607 HG22 ILE   217      55.590  32.140  43.670  1.00  0.00           H  
ATOM   3608 HG23 ILE   217      56.150  30.480  44.040  1.00  0.00           H  
ATOM   3609  CG1 ILE   217      55.980  30.940  41.340  1.00  0.00           C  
ATOM   3610 HG11 ILE   217      55.860  32.050  41.290  1.00  0.00           H  
ATOM   3611 HG12 ILE   217      55.810  30.560  40.310  1.00  0.00           H  
ATOM   3612  CD  ILE   217      57.440  30.680  41.620  1.00  0.00           C  
ATOM   3613  HD1 ILE   217      58.070  31.300  40.940  1.00  0.00           H  
ATOM   3614  HD2 ILE   217      57.610  29.590  41.530  1.00  0.00           H  
ATOM   3615  HD3 ILE   217      57.620  31.040  42.660  1.00  0.00           H  
ATOM   3616  C   ILE   217      54.020  28.500  43.600  1.00  0.00           C  
ATOM   3617  O   ILE   217      54.460  28.370  44.760  1.00  0.00           O  
ATOM   3618  N   SER   218      52.720  28.220  43.310  1.00  0.00           N  
ATOM   3619  HN  SER   218      52.320  28.380  42.410  1.00  0.00           H  
ATOM   3620  CA  SER   218      51.850  27.550  44.230  1.00  0.00           C  
ATOM   3621  HA  SER   218      51.890  28.050  45.190  1.00  0.00           H  
ATOM   3622  CB  SER   218      50.500  27.500  43.560  1.00  0.00           C  
ATOM   3623  HB1 SER   218      49.770  26.850  44.090  1.00  0.00           H  
ATOM   3624  HB2 SER   218      50.580  27.120  42.520  1.00  0.00           H  
ATOM   3625  OG  SER   218      49.850  28.810  43.480  1.00  0.00           O  
ATOM   3626  HG1 SER   218      50.220  29.180  42.670  1.00  0.00           H  
ATOM   3627  C   SER   218      52.200  26.200  44.630  1.00  0.00           C  
ATOM   3628  O   SER   218      52.110  25.890  45.800  1.00  0.00           O  
ATOM   3629  N   VAL   219      52.700  25.290  43.740  1.00  0.00           N  
ATOM   3630  HN  VAL   219      52.690  25.610  42.790  1.00  0.00           H  
ATOM   3631  CA  VAL   219      53.190  23.940  44.050  1.00  0.00           C  
ATOM   3632  HA  VAL   219      52.550  23.380  44.720  1.00  0.00           H  
ATOM   3633  CB  VAL   219      53.480  23.150  42.790  1.00  0.00           C  
ATOM   3634  HB  VAL   219      54.060  23.760  42.060  1.00  0.00           H  
ATOM   3635  CG1 VAL   219      54.300  21.880  43.090  1.00  0.00           C  
ATOM   3636 HG11 VAL   219      55.410  21.960  43.080  1.00  0.00           H  
ATOM   3637 HG12 VAL   219      54.190  21.270  42.160  1.00  0.00           H  
ATOM   3638 HG13 VAL   219      53.920  21.260  43.930  1.00  0.00           H  
ATOM   3639  CG2 VAL   219      52.090  22.880  42.130  1.00  0.00           C  
ATOM   3640 HG21 VAL   219      51.670  23.860  41.800  1.00  0.00           H  
ATOM   3641 HG22 VAL   219      51.420  22.370  42.840  1.00  0.00           H  
ATOM   3642 HG23 VAL   219      52.230  22.200  41.260  1.00  0.00           H  
ATOM   3643  C   VAL   219      54.420  24.050  44.910  1.00  0.00           C  
ATOM   3644  O   VAL   219      54.560  23.400  45.940  1.00  0.00           O  
ATOM   3645  N   TYR   220      55.340  25.020  44.510  1.00  0.00           N  
ATOM   3646  HN  TYR   220      55.120  25.460  43.640  1.00  0.00           H  
ATOM   3647  CA  TYR   220      56.580  25.390  45.200  1.00  0.00           C  
ATOM   3648  HA  TYR   220      57.150  24.470  45.220  1.00  0.00           H  
ATOM   3649  CB  TYR   220      57.350  26.420  44.360  1.00  0.00           C  
ATOM   3650  HB1 TYR   220      56.590  27.200  44.150  1.00  0.00           H  
ATOM   3651  HB2 TYR   220      57.690  26.130  43.340  1.00  0.00           H  
ATOM   3652  CG  TYR   220      58.430  27.190  45.030  1.00  0.00           C  
ATOM   3653  CD1 TYR   220      59.520  26.430  45.580  1.00  0.00           C  
ATOM   3654  HD1 TYR   220      59.460  25.350  45.640  1.00  0.00           H  
ATOM   3655  CE1 TYR   220      60.510  27.060  46.380  1.00  0.00           C  
ATOM   3656  HE1 TYR   220      61.200  26.380  46.860  1.00  0.00           H  
ATOM   3657  CZ  TYR   220      60.490  28.420  46.580  1.00  0.00           C  
ATOM   3658  OH  TYR   220      61.500  29.070  47.340  1.00  0.00           O  
ATOM   3659  HH  TYR   220      61.300  30.010  47.360  1.00  0.00           H  
ATOM   3660  CD2 TYR   220      58.470  28.560  45.160  1.00  0.00           C  
ATOM   3661  HD2 TYR   220      57.640  29.110  44.740  1.00  0.00           H  
ATOM   3662  CE2 TYR   220      59.480  29.200  45.950  1.00  0.00           C  
ATOM   3663  HE2 TYR   220      59.570  30.280  46.030  1.00  0.00           H  
ATOM   3664  C   TYR   220      56.370  25.830  46.670  1.00  0.00           C  
ATOM   3665  O   TYR   220      56.940  25.260  47.570  1.00  0.00           O  
ATOM   3666  N   ASP   221      55.330  26.650  46.930  1.00  0.00           N  
ATOM   3667  HN  ASP   221      54.750  27.030  46.210  1.00  0.00           H  
ATOM   3668  CA  ASP   221      54.850  27.060  48.230  1.00  0.00           C  
ATOM   3669  HA  ASP   221      55.550  27.620  48.830  1.00  0.00           H  
ATOM   3670  CB  ASP   221      53.700  28.060  47.960  1.00  0.00           C  
ATOM   3671  HB1 ASP   221      52.890  27.450  47.370  1.00  0.00           H  
ATOM   3672  HB2 ASP   221      54.040  28.830  47.230  1.00  0.00           H  
ATOM   3673  CG  ASP   221      53.210  28.810  49.300  1.00  0.00           C  
ATOM   3674  OD1 ASP   221      54.120  29.070  50.130  1.00  0.00           O  
ATOM   3675  OD2 ASP   221      51.930  29.050  49.440  1.00  0.00           O  
ATOM   3676  HD2 ASP   221      53.040  30.940  50.300  1.00  0.00           H  
ATOM   3677  C   ASP   221      54.530  25.920  49.190  1.00  0.00           C  
ATOM   3678  O   ASP   221      55.100  25.730  50.240  1.00  0.00           O  
ATOM   3679  N   LEU   222      53.660  25.080  48.720  1.00  0.00           N  
ATOM   3680  HN  LEU   222      53.280  25.270  47.700  1.00  0.00           H  
ATOM   3681  CA  LEU   222      53.190  23.850  49.390  1.00  0.00           C  
ATOM   3682  HA  LEU   222      52.850  24.130  50.410  1.00  0.00           H  
ATOM   3683  CB  LEU   222      52.020  23.210  48.440  1.00  0.00           C  
ATOM   3684  HB1 LEU   222      52.450  23.130  47.540  1.00  0.00           H  
ATOM   3685  HB2 LEU   222      51.180  23.890  48.420  1.00  0.00           H  
ATOM   3686  CG  LEU   222      51.500  21.800  48.820  1.00  0.00           C  
ATOM   3687  HG  LEU   222      52.260  20.980  48.760  1.00  0.00           H  
ATOM   3688  CD1 LEU   222      51.070  21.900  50.250  1.00  0.00           C  
ATOM   3689 HD11 LEU   222      50.420  22.760  50.500  1.00  0.00           H  
ATOM   3690 HD12 LEU   222      52.020  21.870  50.840  1.00  0.00           H  
ATOM   3691 HD13 LEU   222      50.460  21.010  50.510  1.00  0.00           H  
ATOM   3692  CD2 LEU   222      50.420  21.230  47.840  1.00  0.00           C  
ATOM   3693 HD21 LEU   222      50.250  20.160  48.070  1.00  0.00           H  
ATOM   3694 HD22 LEU   222      50.760  21.350  46.790  1.00  0.00           H  
ATOM   3695 HD23 LEU   222      49.440  21.750  47.890  1.00  0.00           H  
ATOM   3696  C   LEU   222      54.400  22.850  49.570  1.00  0.00           C  
ATOM   3697  O   LEU   222      54.630  22.370  50.700  1.00  0.00           O  
ATOM   3698  N   VAL   223      55.110  22.450  48.490  1.00  0.00           N  
ATOM   3699  HN  VAL   223      54.930  22.890  47.490  1.00  0.00           H  
ATOM   3700  CA  VAL   223      56.170  21.440  48.540  1.00  0.00           C  
ATOM   3701  HA  VAL   223      55.670  20.550  48.980  1.00  0.00           H  
ATOM   3702  CB  VAL   223      56.670  21.120  47.100  1.00  0.00           C  
ATOM   3703  HB  VAL   223      56.500  21.920  46.530  1.00  0.00           H  
ATOM   3704  CG1 VAL   223      58.050  20.380  47.040  1.00  0.00           C  
ATOM   3705 HG11 VAL   223      58.850  21.050  47.320  1.00  0.00           H  
ATOM   3706 HG12 VAL   223      58.100  19.970  46.010  1.00  0.00           H  
ATOM   3707 HG13 VAL   223      58.000  19.500  47.720  1.00  0.00           H  
ATOM   3708  CG2 VAL   223      55.670  20.030  46.520  1.00  0.00           C  
ATOM   3709 HG21 VAL   223      54.740  20.570  46.230  1.00  0.00           H  
ATOM   3710 HG22 VAL   223      55.400  19.310  47.320  1.00  0.00           H  
ATOM   3711 HG23 VAL   223      56.010  19.650  45.530  1.00  0.00           H  
ATOM   3712  C   VAL   223      57.300  21.930  49.420  1.00  0.00           C  
ATOM   3713  O   VAL   223      57.710  21.130  50.280  1.00  0.00           O  
ATOM   3714  N   ALA   224      57.830  23.150  49.240  1.00  0.00           N  
ATOM   3715  HN  ALA   224      57.360  23.790  48.460  1.00  0.00           H  
ATOM   3716  CA  ALA   224      58.950  23.630  49.990  1.00  0.00           C  
ATOM   3717  HA  ALA   224      59.720  22.830  49.980  1.00  0.00           H  
ATOM   3718  CB  ALA   224      59.560  24.910  49.290  1.00  0.00           C  
ATOM   3719  HB1 ALA   224      59.760  24.830  48.320  1.00  0.00           H  
ATOM   3720  HB2 ALA   224      60.470  25.140  49.830  1.00  0.00           H  
ATOM   3721  HB3 ALA   224      58.840  25.740  49.490  1.00  0.00           H  
ATOM   3722  C   ALA   224      58.650  23.820  51.460  1.00  0.00           C  
ATOM   3723  O   ALA   224      59.520  23.510  52.280  1.00  0.00           O  
ATOM   3724  N   VAL   225      57.400  24.340  51.880  1.00  0.00           N  
ATOM   3725  HN  VAL   225      56.600  24.660  51.190  1.00  0.00           H  
ATOM   3726  CA  VAL   225      57.030  24.420  53.300  1.00  0.00           C  
ATOM   3727  HA  VAL   225      57.900  24.760  53.910  1.00  0.00           H  
ATOM   3728  CB  VAL   225      55.820  25.380  53.480  1.00  0.00           C  
ATOM   3729  HB  VAL   225      55.010  25.080  52.980  1.00  0.00           H  
ATOM   3730  CG1 VAL   225      55.510  25.600  54.970  1.00  0.00           C  
ATOM   3731 HG11 VAL   225      56.390  25.770  55.580  1.00  0.00           H  
ATOM   3732 HG12 VAL   225      55.080  24.650  55.340  1.00  0.00           H  
ATOM   3733 HG13 VAL   225      54.760  26.410  55.080  1.00  0.00           H  
ATOM   3734  CG2 VAL   225      56.250  26.700  52.870  1.00  0.00           C  
ATOM   3735 HG21 VAL   225      57.200  26.990  53.350  1.00  0.00           H  
ATOM   3736 HG22 VAL   225      55.470  27.450  53.120  1.00  0.00           H  
ATOM   3737 HG23 VAL   225      56.480  26.750  51.780  1.00  0.00           H  
ATOM   3738  C   VAL   225      56.730  23.060  53.880  1.00  0.00           C  
ATOM   3739  O   VAL   225      56.760  22.910  55.090  1.00  0.00           O  
ATOM   3740  N   LEU   226      56.420  22.020  53.080  1.00  0.00           N  
ATOM   3741  HN  LEU   226      56.400  22.350  52.020  1.00  0.00           H  
ATOM   3742  CA  LEU   226      56.100  20.630  53.400  1.00  0.00           C  
ATOM   3743  HA  LEU   226      55.560  20.620  54.370  1.00  0.00           H  
ATOM   3744  CB  LEU   226      55.310  19.820  52.270  1.00  0.00           C  
ATOM   3745  HB1 LEU   226      55.570  19.970  51.320  1.00  0.00           H  
ATOM   3746  HB2 LEU   226      54.390  20.370  52.410  1.00  0.00           H  
ATOM   3747  CG  LEU   226      54.970  18.330  52.570  1.00  0.00           C  
ATOM   3748  HG  LEU   226      55.910  17.750  52.500  1.00  0.00           H  
ATOM   3749  CD1 LEU   226      54.220  18.040  53.910  1.00  0.00           C  
ATOM   3750 HD11 LEU   226      54.720  18.520  54.770  1.00  0.00           H  
ATOM   3751 HD12 LEU   226      54.070  16.940  54.010  1.00  0.00           H  
ATOM   3752 HD13 LEU   226      53.210  18.520  53.930  1.00  0.00           H  
ATOM   3753  CD2 LEU   226      53.900  17.840  51.520  1.00  0.00           C  
ATOM   3754 HD21 LEU   226      53.800  16.730  51.430  1.00  0.00           H  
ATOM   3755 HD22 LEU   226      54.330  18.130  50.540  1.00  0.00           H  
ATOM   3756 HD23 LEU   226      52.950  18.400  51.640  1.00  0.00           H  
ATOM   3757  C   LEU   226      57.350  19.790  53.570  1.00  0.00           C  
ATOM   3758  O   LEU   226      57.450  19.040  54.570  1.00  0.00           O  
ATOM   3759  N   CYS   227      58.320  19.870  52.600  1.00  0.00           N  
ATOM   3760  HN  CYS   227      58.190  20.430  51.650  1.00  0.00           H  
ATOM   3761  CA  CYS   227      59.480  19.010  52.810  1.00  0.00           C  
ATOM   3762  HA  CYS   227      59.120  17.970  52.990  1.00  0.00           H  
ATOM   3763  CB  CYS   227      60.330  18.970  51.520  1.00  0.00           C  
ATOM   3764  HB1 CYS   227      61.020  18.270  51.680  1.00  0.00           H  
ATOM   3765  HB2 CYS   227      60.750  19.960  51.410  1.00  0.00           H  
ATOM   3766  SG  CYS   227      59.650  18.460  49.920  1.00  0.00           S  
ATOM   3767  HG1 CYS   227      59.160  19.420  49.660  1.00  0.00           H  
ATOM   3768  C   CYS   227      60.330  19.430  54.080  1.00  0.00           C  
ATOM   3769  O   CYS   227      60.410  20.640  54.300  1.00  0.00           O  
ATOM   3770  N   PRO   228      60.940  18.530  54.870  1.00  0.00           N  
ATOM   3771  CD  PRO   228      60.780  17.040  54.620  1.00  0.00           C  
ATOM   3772  HD1 PRO   228      61.270  16.850  53.640  1.00  0.00           H  
ATOM   3773  HD2 PRO   228      59.690  16.800  54.650  1.00  0.00           H  
ATOM   3774  CA  PRO   228      61.940  18.820  55.840  1.00  0.00           C  
ATOM   3775  HA  PRO   228      61.400  19.090  56.780  1.00  0.00           H  
ATOM   3776  CB  PRO   228      62.590  17.490  56.150  1.00  0.00           C  
ATOM   3777  HB1 PRO   228      62.840  17.440  57.230  1.00  0.00           H  
ATOM   3778  HB2 PRO   228      63.550  17.320  55.620  1.00  0.00           H  
ATOM   3779  CG  PRO   228      61.590  16.390  55.820  1.00  0.00           C  
ATOM   3780  HG1 PRO   228      62.200  15.340  55.280  1.00  0.00           H  
ATOM   3781  HG2 PRO   228      60.860  16.180  56.580  1.00  0.00           H  
ATOM   3782  C   PRO   228      63.070  19.910  55.600  1.00  0.00           C  
ATOM   3783  O   PRO   228      63.190  20.810  56.460  1.00  0.00           O  
ATOM   3784  N   LYS   229      63.910  19.890  54.490  1.00  0.00           N  
ATOM   3785  HN  LYS   229      63.640  19.250  53.630  1.00  0.00           H  
ATOM   3786  CA  LYS   229      64.980  20.860  54.410  1.00  0.00           C  
ATOM   3787  HA  LYS   229      65.080  21.470  55.330  1.00  0.00           H  
ATOM   3788  CB  LYS   229      66.320  20.120  54.000  1.00  0.00           C  
ATOM   3789  HB1 LYS   229      66.990  20.790  53.690  1.00  0.00           H  
ATOM   3790  HB2 LYS   229      66.060  19.390  53.240  1.00  0.00           H  
ATOM   3791  CG  LYS   229      66.870  19.440  55.250  1.00  0.00           C  
ATOM   3792  HG1 LYS   229      67.470  18.520  55.030  1.00  0.00           H  
ATOM   3793  HG2 LYS   229      66.040  19.100  55.910  1.00  0.00           H  
ATOM   3794  CD  LYS   229      67.850  20.460  55.950  1.00  0.00           C  
ATOM   3795  HD1 LYS   229      67.350  21.430  56.120  1.00  0.00           H  
ATOM   3796  HD2 LYS   229      68.600  20.680  55.160  1.00  0.00           H  
ATOM   3797  CE  LYS   229      68.360  19.910  57.290  1.00  0.00           C  
ATOM   3798  HE1 LYS   229      69.080  20.630  57.740  1.00  0.00           H  
ATOM   3799  HE2 LYS   229      68.890  18.940  57.240  1.00  0.00           H  
ATOM   3800  NZ  LYS   229      67.320  19.890  58.330  1.00  0.00           N  
ATOM   3801  HZ1 LYS   229      67.800  19.680  59.310  1.00  0.00           H  
ATOM   3802  HZ2 LYS   229      66.580  19.090  58.110  1.00  0.00           H  
ATOM   3803  HZ3 LYS   229      66.830  20.800  58.350  1.00  0.00           H  
ATOM   3804  C   LYS   229      64.780  21.920  53.290  1.00  0.00           C  
ATOM   3805  O   LYS   229      65.660  22.560  52.660  1.00  0.00           O  
ATOM   3806  N   GLY   230      63.540  21.960  52.790  1.00  0.00           N  
ATOM   3807  HN  GLY   230      62.820  21.380  53.280  1.00  0.00           H  
ATOM   3808  CA  GLY   230      63.050  22.940  51.790  1.00  0.00           C  
ATOM   3809  HA1 GLY   230      62.020  22.810  51.830  1.00  0.00           H  
ATOM   3810  HA2 GLY   230      63.380  22.690  50.880  1.00  0.00           H  
ATOM   3811  C   GLY   230      63.310  24.390  52.140  1.00  0.00           C  
ATOM   3812  O   GLY   230      63.350  24.690  53.360  1.00  0.00           O  
ATOM   3813  N   PRO   231      63.490  25.290  51.240  1.00  0.00           N  
ATOM   3814  CD  PRO   231      63.360  25.050  49.780  1.00  0.00           C  
ATOM   3815  HD1 PRO   231      62.530  24.380  49.470  1.00  0.00           H  
ATOM   3816  HD2 PRO   231      64.290  24.470  49.610  1.00  0.00           H  
ATOM   3817  CA  PRO   231      63.940  26.640  51.520  1.00  0.00           C  
ATOM   3818  HA  PRO   231      64.850  26.530  52.090  1.00  0.00           H  
ATOM   3819  CB  PRO   231      64.250  27.260  50.090  1.00  0.00           C  
ATOM   3820  HB1 PRO   231      65.330  27.070  49.870  1.00  0.00           H  
ATOM   3821  HB2 PRO   231      63.930  28.320  49.980  1.00  0.00           H  
ATOM   3822  CG  PRO   231      63.390  26.440  49.090  1.00  0.00           C  
ATOM   3823  HG1 PRO   231      62.350  26.710  49.060  1.00  0.00           H  
ATOM   3824  HG2 PRO   231      63.790  26.320  48.090  1.00  0.00           H  
ATOM   3825  C   PRO   231      63.000  27.460  52.360  1.00  0.00           C  
ATOM   3826  O   PRO   231      63.490  28.220  53.230  1.00  0.00           O  
ATOM   3827  N   LEU   232      61.690  27.470  52.040  1.00  0.00           N  
ATOM   3828  HN  LEU   232      61.370  27.040  51.060  1.00  0.00           H  
ATOM   3829  CA  LEU   232      60.650  28.160  52.770  1.00  0.00           C  
ATOM   3830  HA  LEU   232      61.010  29.190  52.970  1.00  0.00           H  
ATOM   3831  CB  LEU   232      59.390  28.230  51.880  1.00  0.00           C  
ATOM   3832  HB1 LEU   232      58.580  28.460  52.420  1.00  0.00           H  
ATOM   3833  HB2 LEU   232      59.170  27.250  51.490  1.00  0.00           H  
ATOM   3834  CG  LEU   232      59.360  29.340  50.800  1.00  0.00           C  
ATOM   3835  HG  LEU   232      60.240  29.310  50.130  1.00  0.00           H  
ATOM   3836  CD1 LEU   232      58.180  28.920  49.960  1.00  0.00           C  
ATOM   3837 HD11 LEU   232      57.250  29.140  50.520  1.00  0.00           H  
ATOM   3838 HD12 LEU   232      58.280  27.860  49.620  1.00  0.00           H  
ATOM   3839 HD13 LEU   232      58.190  29.530  49.040  1.00  0.00           H  
ATOM   3840  CD2 LEU   232      58.980  30.720  51.340  1.00  0.00           C  
ATOM   3841 HD21 LEU   232      59.760  31.460  51.590  1.00  0.00           H  
ATOM   3842 HD22 LEU   232      58.350  30.610  52.250  1.00  0.00           H  
ATOM   3843 HD23 LEU   232      58.330  31.270  50.620  1.00  0.00           H  
ATOM   3844  C   LEU   232      60.320  27.520  54.090  1.00  0.00           C  
ATOM   3845  O   LEU   232      59.970  28.120  55.130  1.00  0.00           O  
ATOM   3846  N   ARG   233      60.520  26.200  54.210  1.00  0.00           N  
ATOM   3847  HN  ARG   233      60.750  25.690  53.250  1.00  0.00           H  
ATOM   3848  CA  ARG   233      60.730  25.430  55.470  1.00  0.00           C  
ATOM   3849  HA  ARG   233      59.880  25.590  56.170  1.00  0.00           H  
ATOM   3850  CB  ARG   233      60.770  23.880  55.230  1.00  0.00           C  
ATOM   3851  HB1 ARG   233      61.640  23.650  54.800  1.00  0.00           H  
ATOM   3852  HB2 ARG   233      59.960  23.580  54.590  1.00  0.00           H  
ATOM   3853  CG  ARG   233      60.730  23.040  56.540  1.00  0.00           C  
ATOM   3854  HG1 ARG   233      61.550  23.340  57.220  1.00  0.00           H  
ATOM   3855  HG2 ARG   233      60.890  21.970  56.290  1.00  0.00           H  
ATOM   3856  CD  ARG   233      59.350  23.080  57.270  1.00  0.00           C  
ATOM   3857  HD1 ARG   233      58.540  22.650  56.640  1.00  0.00           H  
ATOM   3858  HD2 ARG   233      59.120  24.130  57.530  1.00  0.00           H  
ATOM   3859  NE  ARG   233      59.520  22.140  58.440  1.00  0.00           N  
ATOM   3860  HE  ARG   233      60.490  21.610  58.530  1.00  0.00           H  
ATOM   3861  CZ  ARG   233      58.730  22.140  59.470  1.00  0.00           C  
ATOM   3862  NH1 ARG   233      57.600  22.680  59.600  1.00  0.00           N  
ATOM   3863 HH11 ARG   233      57.160  23.250  58.760  1.00  0.00           H  
ATOM   3864 HH12 ARG   233      57.140  22.560  60.470  1.00  0.00           H  
ATOM   3865  NH2 ARG   233      59.070  21.380  60.490  1.00  0.00           N  
ATOM   3866 HH21 ARG   233      58.400  21.280  61.230  1.00  0.00           H  
ATOM   3867 HH22 ARG   233      59.880  20.800  60.420  1.00  0.00           H  
ATOM   3868  C   ARG   233      61.900  25.940  56.290  1.00  0.00           C  
ATOM   3869  O   ARG   233      61.750  26.100  57.490  1.00  0.00           O  
ATOM   3870  N   MET   234      63.040  26.280  55.690  1.00  0.00           N  
ATOM   3871  HN  MET   234      63.130  25.950  54.750  1.00  0.00           H  
ATOM   3872  CA  MET   234      64.150  26.950  56.400  1.00  0.00           C  
ATOM   3873  HA  MET   234      64.190  26.350  57.210  1.00  0.00           H  
ATOM   3874  CB  MET   234      65.500  26.870  55.690  1.00  0.00           C  
ATOM   3875  HB1 MET   234      66.080  27.630  55.980  1.00  0.00           H  
ATOM   3876  HB2 MET   234      65.250  27.090  54.660  1.00  0.00           H  
ATOM   3877  CG  MET   234      66.220  25.430  55.760  1.00  0.00           C  
ATOM   3878  HG1 MET   234      65.600  24.630  55.300  1.00  0.00           H  
ATOM   3879  HG2 MET   234      66.280  25.120  56.830  1.00  0.00           H  
ATOM   3880  SD  MET   234      67.880  25.540  55.040  1.00  0.00           S  
ATOM   3881  CE  MET   234      67.610  26.240  53.440  1.00  0.00           C  
ATOM   3882  HE1 MET   234      68.550  26.580  52.960  1.00  0.00           H  
ATOM   3883  HE2 MET   234      67.070  27.200  53.520  1.00  0.00           H  
ATOM   3884  HE3 MET   234      67.110  25.580  52.700  1.00  0.00           H  
ATOM   3885  C   MET   234      63.760  28.350  56.970  1.00  0.00           C  
ATOM   3886  O   MET   234      64.240  28.640  58.090  1.00  0.00           O  
ATOM   3887  N   LEU   235      62.980  29.170  56.260  1.00  0.00           N  
ATOM   3888  HN  LEU   235      62.950  29.000  55.170  1.00  0.00           H  
ATOM   3889  CA  LEU   235      62.320  30.400  56.800  1.00  0.00           C  
ATOM   3890  HA  LEU   235      63.080  31.080  57.260  1.00  0.00           H  
ATOM   3891  CB  LEU   235      61.630  31.290  55.650  1.00  0.00           C  
ATOM   3892  HB1 LEU   235      60.910  30.700  55.310  1.00  0.00           H  
ATOM   3893  HB2 LEU   235      62.220  31.430  54.760  1.00  0.00           H  
ATOM   3894  CG  LEU   235      60.990  32.630  56.080  1.00  0.00           C  
ATOM   3895  HG  LEU   235      60.250  32.430  56.880  1.00  0.00           H  
ATOM   3896  CD1 LEU   235      61.970  33.650  56.570  1.00  0.00           C  
ATOM   3897 HD11 LEU   235      61.630  34.670  56.840  1.00  0.00           H  
ATOM   3898 HD12 LEU   235      62.720  33.980  55.820  1.00  0.00           H  
ATOM   3899 HD13 LEU   235      62.380  33.210  57.500  1.00  0.00           H  
ATOM   3900  CD2 LEU   235      60.110  33.300  55.030  1.00  0.00           C  
ATOM   3901 HD21 LEU   235      59.260  32.600  54.880  1.00  0.00           H  
ATOM   3902 HD22 LEU   235      60.690  33.450  54.090  1.00  0.00           H  
ATOM   3903 HD23 LEU   235      59.720  34.280  55.370  1.00  0.00           H  
ATOM   3904  C   LEU   235      61.290  30.170  57.950  1.00  0.00           C  
ATOM   3905  O   LEU   235      61.390  30.800  59.020  1.00  0.00           O  
ATOM   3906  N   VAL   236      60.330  29.240  57.760  1.00  0.00           N  
ATOM   3907  HN  VAL   236      60.210  28.740  56.770  1.00  0.00           H  
ATOM   3908  CA  VAL   236      59.460  28.690  58.820  1.00  0.00           C  
ATOM   3909  HA  VAL   236      58.830  29.500  59.240  1.00  0.00           H  
ATOM   3910  CB  VAL   236      58.580  27.520  58.340  1.00  0.00           C  
ATOM   3911  HB  VAL   236      59.120  26.920  57.770  1.00  0.00           H  
ATOM   3912  CG1 VAL   236      58.020  26.750  59.600  1.00  0.00           C  
ATOM   3913 HG11 VAL   236      57.480  27.420  60.260  1.00  0.00           H  
ATOM   3914 HG12 VAL   236      58.790  26.120  60.100  1.00  0.00           H  
ATOM   3915 HG13 VAL   236      57.260  26.040  59.220  1.00  0.00           H  
ATOM   3916  CG2 VAL   236      57.460  28.230  57.490  1.00  0.00           C  
ATOM   3917 HG21 VAL   236      57.690  29.100  56.840  1.00  0.00           H  
ATOM   3918 HG22 VAL   236      56.690  28.640  58.180  1.00  0.00           H  
ATOM   3919 HG23 VAL   236      56.840  27.530  56.880  1.00  0.00           H  
ATOM   3920  C   VAL   236      60.310  28.210  60.130  1.00  0.00           C  
ATOM   3921  O   VAL   236      60.150  28.640  61.240  1.00  0.00           O  
ATOM   3922  N   GLU   237      61.370  27.390  59.940  1.00  0.00           N  
ATOM   3923  HN  GLU   237      61.590  27.000  58.930  1.00  0.00           H  
ATOM   3924  CA  GLU   237      62.200  26.890  60.950  1.00  0.00           C  
ATOM   3925  HA  GLU   237      61.510  26.490  61.730  1.00  0.00           H  
ATOM   3926  CB  GLU   237      63.200  25.850  60.490  1.00  0.00           C  
ATOM   3927  HB1 GLU   237      63.990  25.730  61.090  1.00  0.00           H  
ATOM   3928  HB2 GLU   237      63.560  26.190  59.530  1.00  0.00           H  
ATOM   3929  CG  GLU   237      62.580  24.430  60.310  1.00  0.00           C  
ATOM   3930  HG1 GLU   237      61.930  24.450  59.410  1.00  0.00           H  
ATOM   3931  HG2 GLU   237      61.830  24.300  61.120  1.00  0.00           H  
ATOM   3932  CD  GLU   237      63.700  23.380  60.260  1.00  0.00           C  
ATOM   3933  OE1 GLU   237      64.920  23.640  60.090  1.00  0.00           O  
ATOM   3934  OE2 GLU   237      63.280  22.200  60.390  1.00  0.00           O  
ATOM   3935  C   GLU   237      62.940  27.990  61.660  1.00  0.00           C  
ATOM   3936  O   GLU   237      62.760  28.140  62.860  1.00  0.00           O  
ATOM   3937  N   THR   238      63.490  28.970  60.950  1.00  0.00           N  
ATOM   3938  HN  THR   238      63.600  28.790  59.860  1.00  0.00           H  
ATOM   3939  CA  THR   238      64.180  30.110  61.560  1.00  0.00           C  
ATOM   3940  HA  THR   238      64.950  29.750  62.280  1.00  0.00           H  
ATOM   3941  CB  THR   238      64.810  30.930  60.360  1.00  0.00           C  
ATOM   3942  HB  THR   238      64.130  31.370  59.780  1.00  0.00           H  
ATOM   3943  OG1 THR   238      65.690  30.230  59.490  1.00  0.00           O  
ATOM   3944  HG1 THR   238      65.140  29.700  58.720  1.00  0.00           H  
ATOM   3945  CG2 THR   238      65.750  31.940  60.970  1.00  0.00           C  
ATOM   3946 HG21 THR   238      65.380  32.680  61.720  1.00  0.00           H  
ATOM   3947 HG22 THR   238      66.220  32.330  60.230  1.00  0.00           H  
ATOM   3948 HG23 THR   238      66.570  31.420  61.510  1.00  0.00           H  
ATOM   3949  C   THR   238      63.220  31.040  62.290  1.00  0.00           C  
ATOM   3950  O   THR   238      63.420  31.500  63.400  1.00  0.00           O  
ATOM   3951  N   ALA   239      62.010  31.360  61.660  1.00  0.00           N  
ATOM   3952  HN  ALA   239      61.650  30.940  60.700  1.00  0.00           H  
ATOM   3953  CA  ALA   239      61.060  32.300  62.150  1.00  0.00           C  
ATOM   3954  HA  ALA   239      61.610  33.170  62.550  1.00  0.00           H  
ATOM   3955  CB  ALA   239      59.970  32.640  61.040  1.00  0.00           C  
ATOM   3956  HB1 ALA   239      59.410  31.840  60.870  1.00  0.00           H  
ATOM   3957  HB2 ALA   239      60.420  32.950  60.110  1.00  0.00           H  
ATOM   3958  HB3 ALA   239      59.270  33.440  61.370  1.00  0.00           H  
ATOM   3959  C   ALA   239      60.310  31.750  63.370  1.00  0.00           C  
ATOM   3960  O   ALA   239      60.040  32.420  64.370  1.00  0.00           O  
ATOM   3961  N   GLN   240      60.010  30.430  63.380  1.00  0.00           N  
ATOM   3962  HN  GLN   240      60.150  29.810  62.460  1.00  0.00           H  
ATOM   3963  CA  GLN   240      59.460  29.760  64.610  1.00  0.00           C  
ATOM   3964  HA  GLN   240      58.640  30.430  64.940  1.00  0.00           H  
ATOM   3965  CB  GLN   240      58.960  28.300  64.270  1.00  0.00           C  
ATOM   3966  HB1 GLN   240      58.750  27.920  65.170  1.00  0.00           H  
ATOM   3967  HB2 GLN   240      59.820  27.820  63.830  1.00  0.00           H  
ATOM   3968  CG  GLN   240      57.710  28.110  63.440  1.00  0.00           C  
ATOM   3969  HG1 GLN   240      57.200  27.130  63.600  1.00  0.00           H  
ATOM   3970  HG2 GLN   240      57.960  28.000  62.370  1.00  0.00           H  
ATOM   3971  CD  GLN   240      56.710  29.260  63.580  1.00  0.00           C  
ATOM   3972  OE1 GLN   240      56.590  30.100  62.700  1.00  0.00           O  
ATOM   3973  NE2 GLN   240      55.720  29.100  64.480  1.00  0.00           N  
ATOM   3974 HE21 GLN   240      55.060  29.960  64.700  1.00  0.00           H  
ATOM   3975 HE22 GLN   240      55.510  28.130  64.990  1.00  0.00           H  
ATOM   3976  C   GLN   240      60.370  29.720  65.820  1.00  0.00           C  
ATOM   3977  O   GLN   240      59.890  29.450  66.930  1.00  0.00           O  
ATOM   3978  N   GLU   241      61.640  30.000  65.680  1.00  0.00           N  
ATOM   3979  HN  GLU   241      61.980  30.140  64.750  1.00  0.00           H  
ATOM   3980  CA  GLU   241      62.590  30.150  66.790  1.00  0.00           C  
ATOM   3981  HA  GLU   241      62.110  29.890  67.630  1.00  0.00           H  
ATOM   3982  CB  GLU   241      63.750  29.150  66.720  1.00  0.00           C  
ATOM   3983  HB1 GLU   241      64.640  29.440  67.060  1.00  0.00           H  
ATOM   3984  HB2 GLU   241      63.930  28.950  65.670  1.00  0.00           H  
ATOM   3985  CG  GLU   241      63.370  27.740  67.200  1.00  0.00           C  
ATOM   3986  HG1 GLU   241      64.000  26.980  66.690  1.00  0.00           H  
ATOM   3987  HG2 GLU   241      62.310  27.570  66.900  1.00  0.00           H  
ATOM   3988  CD  GLU   241      63.450  27.610  68.660  1.00  0.00           C  
ATOM   3989  OE1 GLU   241      62.460  28.010  69.350  1.00  0.00           O  
ATOM   3990  OE2 GLU   241      64.500  27.130  69.110  1.00  0.00           O  
ATOM   3991  C   GLU   241      63.100  31.570  66.960  1.00  0.00           C  
ATOM   3992  O   GLU   241      63.960  31.780  67.780  1.00  0.00           O  
ATOM   3993  N   ARG   242      62.630  32.600  66.300  1.00  0.00           N  
ATOM   3994  HN  ARG   242      61.930  32.360  65.470  1.00  0.00           H  
ATOM   3995  CA  ARG   242      63.120  33.930  66.320  1.00  0.00           C  
ATOM   3996  HA  ARG   242      63.510  34.070  67.350  1.00  0.00           H  
ATOM   3997  CB  ARG   242      64.090  34.360  65.230  1.00  0.00           C  
ATOM   3998  HB1 ARG   242      63.650  34.560  64.350  1.00  0.00           H  
ATOM   3999  HB2 ARG   242      64.780  33.550  65.060  1.00  0.00           H  
ATOM   4000  CG  ARG   242      64.980  35.580  65.620  1.00  0.00           C  
ATOM   4001  HG1 ARG   242      64.240  36.370  65.880  1.00  0.00           H  
ATOM   4002  HG2 ARG   242      65.590  36.020  64.800  1.00  0.00           H  
ATOM   4003  CD  ARG   242      65.860  35.250  66.820  1.00  0.00           C  
ATOM   4004  HD1 ARG   242      66.750  34.640  66.550  1.00  0.00           H  
ATOM   4005  HD2 ARG   242      65.240  34.850  67.660  1.00  0.00           H  
ATOM   4006  NE  ARG   242      66.330  36.550  67.350  1.00  0.00           N  
ATOM   4007  HE  ARG   242      66.300  37.410  66.640  1.00  0.00           H  
ATOM   4008  CZ  ARG   242      66.890  36.830  68.510  1.00  0.00           C  
ATOM   4009  NH1 ARG   242      67.330  35.810  69.250  1.00  0.00           N  
ATOM   4010 HH11 ARG   242      67.310  34.800  68.780  1.00  0.00           H  
ATOM   4011 HH12 ARG   242      67.840  35.840  70.110  1.00  0.00           H  
ATOM   4012  NH2 ARG   242      67.010  38.010  69.040  1.00  0.00           N  
ATOM   4013 HH21 ARG   242      67.420  38.060  69.950  1.00  0.00           H  
ATOM   4014 HH22 ARG   242      66.740  38.860  68.570  1.00  0.00           H  
ATOM   4015  C   ARG   242      61.920  34.940  66.270  1.00  0.00           C  
ATOM   4016  O   ARG   242      61.110  34.790  65.380  1.00  0.00           O  
ATOM   4017  N   ASN   243      61.840  35.860  67.260  1.00  0.00           N  
ATOM   4018  HN  ASN   243      62.550  35.900  67.960  1.00  0.00           H  
ATOM   4019  CA  ASN   243      60.660  36.730  67.600  1.00  0.00           C  
ATOM   4020  HA  ASN   243      59.900  36.280  67.130  1.00  0.00           H  
ATOM   4021  CB  ASN   243      60.350  36.880  69.130  1.00  0.00           C  
ATOM   4022  HB1 ASN   243      59.620  37.510  69.380  1.00  0.00           H  
ATOM   4023  HB2 ASN   243      61.190  37.300  69.660  1.00  0.00           H  
ATOM   4024  CG  ASN   243      60.080  35.570  69.810  1.00  0.00           C  
ATOM   4025  OD1 ASN   243      58.880  35.290  70.020  1.00  0.00           O  
ATOM   4026  ND2 ASN   243      61.050  34.730  70.220  1.00  0.00           N  
ATOM   4027 HD21 ASN   243      60.830  33.760  70.720  1.00  0.00           H  
ATOM   4028 HD22 ASN   243      62.090  35.020  69.960  1.00  0.00           H  
ATOM   4029  C   ASN   243      60.950  38.140  66.980  1.00  0.00           C  
ATOM   4030  O   ASN   243      60.750  39.250  67.520  1.00  0.00           O  
ATOM   4031  N   GLU   244      61.410  38.090  65.700  1.00  0.00           N  
ATOM   4032  HN  GLU   244      61.680  37.210  65.300  1.00  0.00           H  
ATOM   4033  CA  GLU   244      61.780  39.210  64.920  1.00  0.00           C  
ATOM   4034  HA  GLU   244      61.410  40.090  65.220  1.00  0.00           H  
ATOM   4035  CB  GLU   244      63.310  39.350  64.820  1.00  0.00           C  
ATOM   4036  HB1 GLU   244      63.610  39.960  64.090  1.00  0.00           H  
ATOM   4037  HB2 GLU   244      63.640  38.370  64.520  1.00  0.00           H  
ATOM   4038  CG  GLU   244      63.960  39.760  66.180  1.00  0.00           C  
ATOM   4039  HG1 GLU   244      63.480  39.220  67.020  1.00  0.00           H  
ATOM   4040  HG2 GLU   244      63.660  40.810  66.380  1.00  0.00           H  
ATOM   4041  CD  GLU   244      65.470  39.520  66.310  1.00  0.00           C  
ATOM   4042  OE1 GLU   244      66.060  38.750  65.470  1.00  0.00           O  
ATOM   4043  OE2 GLU   244      66.110  40.090  67.240  1.00  0.00           O  
ATOM   4044  C   GLU   244      61.250  39.120  63.460  1.00  0.00           C  
ATOM   4045  O   GLU   244      61.110  38.000  62.960  1.00  0.00           O  
ATOM   4046  N   THR   245      61.110  40.200  62.700  1.00  0.00           N  
ATOM   4047  HN  THR   245      61.510  41.160  63.100  1.00  0.00           H  
ATOM   4048  CA  THR   245      60.770  40.290  61.300  1.00  0.00           C  
ATOM   4049  HA  THR   245      60.040  39.490  61.030  1.00  0.00           H  
ATOM   4050  CB  THR   245      59.980  41.530  60.820  1.00  0.00           C  
ATOM   4051  HB  THR   245      59.990  41.650  59.830  1.00  0.00           H  
ATOM   4052  OG1 THR   245      60.390  42.700  61.470  1.00  0.00           O  
ATOM   4053  HG1 THR   245      61.460  42.680  61.330  1.00  0.00           H  
ATOM   4054  CG2 THR   245      58.500  41.300  61.270  1.00  0.00           C  
ATOM   4055 HG21 THR   245      58.620  41.310  62.370  1.00  0.00           H  
ATOM   4056 HG22 THR   245      58.200  40.440  60.950  1.00  0.00           H  
ATOM   4057 HG23 THR   245      57.930  42.190  60.930  1.00  0.00           H  
ATOM   4058  C   THR   245      61.950  40.120  60.360  1.00  0.00           C  
ATOM   4059  O   THR   245      63.100  40.540  60.520  1.00  0.00           O  
ATOM   4060  N   LEU   246      61.660  39.480  59.250  1.00  0.00           N  
ATOM   4061  HN  LEU   246      60.680  38.950  59.250  1.00  0.00           H  
ATOM   4062  CA  LEU   246      62.570  39.290  58.120  1.00  0.00           C  
ATOM   4063  HA  LEU   246      63.490  38.790  58.490  1.00  0.00           H  
ATOM   4064  CB  LEU   246      61.850  38.380  57.010  1.00  0.00           C  
ATOM   4065  HB1 LEU   246      60.880  38.590  56.950  1.00  0.00           H  
ATOM   4066  HB2 LEU   246      61.970  37.410  57.460  1.00  0.00           H  
ATOM   4067  CG  LEU   246      62.700  38.200  55.660  1.00  0.00           C  
ATOM   4068  HG  LEU   246      62.770  39.150  55.100  1.00  0.00           H  
ATOM   4069  CD1 LEU   246      64.070  37.590  55.920  1.00  0.00           C  
ATOM   4070 HD11 LEU   246      64.700  37.590  55.010  1.00  0.00           H  
ATOM   4071 HD12 LEU   246      63.970  36.520  56.190  1.00  0.00           H  
ATOM   4072 HD13 LEU   246      64.580  38.200  56.700  1.00  0.00           H  
ATOM   4073  CD2 LEU   246      61.830  37.230  54.880  1.00  0.00           C  
ATOM   4074 HD21 LEU   246      60.810  37.650  54.760  1.00  0.00           H  
ATOM   4075 HD22 LEU   246      61.610  36.370  55.550  1.00  0.00           H  
ATOM   4076 HD23 LEU   246      62.260  36.860  53.920  1.00  0.00           H  
ATOM   4077  C   LEU   246      62.940  40.630  57.550  1.00  0.00           C  
ATOM   4078  O   LEU   246      64.130  40.960  57.390  1.00  0.00           O  
ATOM   4079  N   PHE   247      62.000  41.420  57.180  1.00  0.00           N  
ATOM   4080  HN  PHE   247      60.970  41.000  57.150  1.00  0.00           H  
ATOM   4081  CA  PHE   247      62.170  42.770  56.700  1.00  0.00           C  
ATOM   4082  HA  PHE   247      63.180  42.850  56.240  1.00  0.00           H  
ATOM   4083  CB  PHE   247      61.200  43.030  55.490  1.00  0.00           C  
ATOM   4084  HB1 PHE   247      61.380  43.940  55.140  1.00  0.00           H  
ATOM   4085  HB2 PHE   247      60.180  43.040  55.850  1.00  0.00           H  
ATOM   4086  CG  PHE   247      61.270  42.020  54.330  1.00  0.00           C  
ATOM   4087  CD1 PHE   247      60.090  41.360  53.950  1.00  0.00           C  
ATOM   4088  HD1 PHE   247      59.210  41.660  54.550  1.00  0.00           H  
ATOM   4089  CE1 PHE   247      60.100  40.450  52.900  1.00  0.00           C  
ATOM   4090  HE1 PHE   247      59.160  40.030  52.570  1.00  0.00           H  
ATOM   4091  CZ  PHE   247      61.300  40.030  52.290  1.00  0.00           C  
ATOM   4092  HZ  PHE   247      61.350  39.290  51.500  1.00  0.00           H  
ATOM   4093  CD2 PHE   247      62.470  41.660  53.690  1.00  0.00           C  
ATOM   4094  HD2 PHE   247      63.430  42.050  54.080  1.00  0.00           H  
ATOM   4095  CE2 PHE   247      62.480  40.690  52.700  1.00  0.00           C  
ATOM   4096  HE2 PHE   247      63.420  40.360  52.290  1.00  0.00           H  
ATOM   4097  C   PHE   247      61.840  43.800  57.700  1.00  0.00           C  
ATOM   4098  O   PHE   247      60.770  43.840  58.330  1.00  0.00           O  
ATOM   4099  N   PRO   248      62.780  44.740  58.050  1.00  0.00           N  
ATOM   4100  CD  PRO   248      64.160  44.400  58.180  1.00  0.00           C  
ATOM   4101  HD1 PRO   248      64.630  44.710  57.220  1.00  0.00           H  
ATOM   4102  HD2 PRO   248      64.420  43.330  58.310  1.00  0.00           H  
ATOM   4103  CA  PRO   248      62.360  45.820  58.990  1.00  0.00           C  
ATOM   4104  HA  PRO   248      61.910  45.380  59.860  1.00  0.00           H  
ATOM   4105  CB  PRO   248      63.700  46.460  59.320  1.00  0.00           C  
ATOM   4106  HB1 PRO   248      63.580  46.960  60.300  1.00  0.00           H  
ATOM   4107  HB2 PRO   248      64.100  46.990  58.430  1.00  0.00           H  
ATOM   4108  CG  PRO   248      64.660  45.300  59.310  1.00  0.00           C  
ATOM   4109  HG1 PRO   248      65.660  45.680  59.140  1.00  0.00           H  
ATOM   4110  HG2 PRO   248      64.700  44.720  60.220  1.00  0.00           H  
ATOM   4111  C   PRO   248      61.480  46.930  58.410  1.00  0.00           C  
ATOM   4112  O   PRO   248      61.330  47.990  59.050  1.00  0.00           O  
ATOM   4113  N   ALA   249      60.790  46.630  57.220  1.00  0.00           N  
ATOM   4114  HN  ALA   249      60.930  45.690  56.640  1.00  0.00           H  
ATOM   4115  CA  ALA   249      59.900  47.540  56.520  1.00  0.00           C  
ATOM   4116  HA  ALA   249      59.100  47.890  57.210  1.00  0.00           H  
ATOM   4117  CB  ALA   249      60.670  48.760  55.970  1.00  0.00           C  
ATOM   4118  HB1 ALA   249      61.450  48.560  55.390  1.00  0.00           H  
ATOM   4119  HB2 ALA   249      60.940  49.360  56.820  1.00  0.00           H  
ATOM   4120  HB3 ALA   249      60.060  49.410  55.300  1.00  0.00           H  
ATOM   4121  C   ALA   249      59.110  46.820  55.460  1.00  0.00           C  
ATOM   4122  O   ALA   249      59.340  45.580  55.320  1.00  0.00           O  
ATOM   4123  N   LEU   250      58.090  47.440  54.790  1.00  0.00           N  
ATOM   4124  HN  LEU   250      57.850  48.490  55.040  1.00  0.00           H  
ATOM   4125  CA  LEU   250      57.260  46.810  53.720  1.00  0.00           C  
ATOM   4126  HA  LEU   250      56.700  47.710  53.400  1.00  0.00           H  
ATOM   4127  CB  LEU   250      58.100  46.390  52.440  1.00  0.00           C  
ATOM   4128  HB1 LEU   250      57.510  46.070  51.700  1.00  0.00           H  
ATOM   4129  HB2 LEU   250      58.730  45.540  52.650  1.00  0.00           H  
ATOM   4130  CG  LEU   250      59.080  47.490  51.760  1.00  0.00           C  
ATOM   4131  HG  LEU   250      60.020  47.390  52.340  1.00  0.00           H  
ATOM   4132  CD1 LEU   250      59.520  47.170  50.320  1.00  0.00           C  
ATOM   4133 HD11 LEU   250      59.940  48.040  49.780  1.00  0.00           H  
ATOM   4134 HD12 LEU   250      58.570  46.990  49.770  1.00  0.00           H  
ATOM   4135 HD13 LEU   250      60.110  46.230  50.210  1.00  0.00           H  
ATOM   4136  CD2 LEU   250      58.470  48.930  51.930  1.00  0.00           C  
ATOM   4137 HD21 LEU   250      58.540  49.390  52.940  1.00  0.00           H  
ATOM   4138 HD22 LEU   250      57.400  48.840  51.630  1.00  0.00           H  
ATOM   4139 HD23 LEU   250      59.090  49.490  51.200  1.00  0.00           H  
ATOM   4140  C   LEU   250      56.230  45.810  54.270  1.00  0.00           C  
ATOM   4141  O   LEU   250      56.100  44.750  53.680  1.00  0.00           O  
ATOM   4142  N   ILE   251      55.460  46.080  55.330  1.00  0.00           N  
ATOM   4143  HN  ILE   251      55.530  47.080  55.820  1.00  0.00           H  
ATOM   4144  CA  ILE   251      54.440  45.160  55.760  1.00  0.00           C  
ATOM   4145  HA  ILE   251      54.180  44.360  55.030  1.00  0.00           H  
ATOM   4146  CB  ILE   251      54.850  44.470  57.080  1.00  0.00           C  
ATOM   4147  HB  ILE   251      55.200  45.180  57.690  1.00  0.00           H  
ATOM   4148  CG2 ILE   251      53.670  43.810  57.790  1.00  0.00           C  
ATOM   4149 HG21 ILE   251      54.000  43.260  58.700  1.00  0.00           H  
ATOM   4150 HG22 ILE   251      53.100  43.030  57.240  1.00  0.00           H  
ATOM   4151 HG23 ILE   251      52.960  44.570  58.170  1.00  0.00           H  
ATOM   4152  CG1 ILE   251      56.030  43.480  56.880  1.00  0.00           C  
ATOM   4153 HG11 ILE   251      56.690  43.820  56.100  1.00  0.00           H  
ATOM   4154 HG12 ILE   251      55.740  42.460  56.530  1.00  0.00           H  
ATOM   4155  CD  ILE   251      56.840  43.280  58.200  1.00  0.00           C  
ATOM   4156  HD1 ILE   251      56.160  42.770  58.910  1.00  0.00           H  
ATOM   4157  HD2 ILE   251      57.150  44.280  58.580  1.00  0.00           H  
ATOM   4158  HD3 ILE   251      57.740  42.660  58.010  1.00  0.00           H  
ATOM   4159  C   ILE   251      53.180  45.930  55.970  1.00  0.00           C  
ATOM   4160  O   ILE   251      53.220  47.020  56.520  1.00  0.00           O  
ATOM   4161  N   TYR   252      52.000  45.400  55.500  1.00  0.00           N  
ATOM   4162  HN  TYR   252      51.930  44.470  54.910  1.00  0.00           H  
ATOM   4163  CA  TYR   252      50.650  45.990  55.790  1.00  0.00           C  
ATOM   4164  HA  TYR   252      50.750  47.060  55.500  1.00  0.00           H  
ATOM   4165  CB  TYR   252      49.610  45.460  54.790  1.00  0.00           C  
ATOM   4166  HB1 TYR   252      49.350  44.510  54.980  1.00  0.00           H  
ATOM   4167  HB2 TYR   252      49.980  45.510  53.770  1.00  0.00           H  
ATOM   4168  CG  TYR   252      48.440  46.340  54.800  1.00  0.00           C  
ATOM   4169  CD1 TYR   252      47.200  45.940  55.460  1.00  0.00           C  
ATOM   4170  HD1 TYR   252      47.100  44.990  56.020  1.00  0.00           H  
ATOM   4171  CE1 TYR   252      46.070  46.760  55.340  1.00  0.00           C  
ATOM   4172  HE1 TYR   252      45.130  46.450  55.780  1.00  0.00           H  
ATOM   4173  CZ  TYR   252      46.100  47.950  54.620  1.00  0.00           C  
ATOM   4174  OH  TYR   252      45.030  48.820  54.720  1.00  0.00           O  
ATOM   4175  HH  TYR   252      45.240  49.690  54.120  1.00  0.00           H  
ATOM   4176  CD2 TYR   252      48.350  47.550  54.090  1.00  0.00           C  
ATOM   4177  HD2 TYR   252      49.240  47.850  53.500  1.00  0.00           H  
ATOM   4178  CE2 TYR   252      47.250  48.350  53.920  1.00  0.00           C  
ATOM   4179  HE2 TYR   252      47.420  49.320  53.480  1.00  0.00           H  
ATOM   4180  C   TYR   252      50.260  45.990  57.200  1.00  0.00           C  
ATOM   4181  O   TYR   252      50.400  44.980  57.920  1.00  0.00           O  
ATOM   4182  N   SER   253      49.790  47.190  57.730  1.00  0.00           N  
ATOM   4183  HN  SER   253      49.720  48.050  57.090  1.00  0.00           H  
ATOM   4184  CA  SER   253      49.200  47.350  58.980  1.00  0.00           C  
ATOM   4185  HA  SER   253      49.710  46.770  59.540  1.00  0.00           H  
ATOM   4186  CB  SER   253      49.270  48.870  59.370  1.00  0.00           C  
ATOM   4187  HB1 SER   253      48.770  49.490  58.770  1.00  0.00           H  
ATOM   4188  HB2 SER   253      50.310  49.150  59.330  1.00  0.00           H  
ATOM   4189  OG  SER   253      49.000  49.090  60.770  1.00  0.00           O  
ATOM   4190  HG1 SER   253      49.940  48.850  61.310  1.00  0.00           H  
ATOM   4191  C   SER   253      47.790  46.870  59.070  1.00  0.00           C  
ATOM   4192  O   SER   253      46.790  47.580  59.180  1.00  0.00           O  
ATOM   4193  N   SER   254      47.640  45.550  59.000  1.00  0.00           N  
ATOM   4194  HN  SER   254      48.470  44.940  58.590  1.00  0.00           H  
ATOM   4195  CA  SER   254      46.480  44.740  59.120  1.00  0.00           C  
ATOM   4196  HA  SER   254      45.700  45.210  58.830  1.00  0.00           H  
ATOM   4197  CB  SER   254      46.620  43.420  58.270  1.00  0.00           C  
ATOM   4198  HB1 SER   254      46.310  43.480  57.320  1.00  0.00           H  
ATOM   4199  HB2 SER   254      45.940  42.700  58.720  1.00  0.00           H  
ATOM   4200  OG  SER   254      47.990  42.890  58.340  1.00  0.00           O  
ATOM   4201  HG1 SER   254      48.120  42.500  59.370  1.00  0.00           H  
ATOM   4202  C   SER   254      46.100  44.350  60.560  1.00  0.00           C  
ATOM   4203  O   SER   254      45.090  43.650  60.880  1.00  0.00           O  
ATOM   4204  N   THR   255      46.880  44.830  61.570  1.00  0.00           N  
ATOM   4205  HN  THR   255      47.750  45.490  61.350  1.00  0.00           H  
ATOM   4206  CA  THR   255      46.410  44.660  62.960  1.00  0.00           C  
ATOM   4207  HA  THR   255      45.460  44.800  62.980  1.00  0.00           H  
ATOM   4208  CB  THR   255      46.810  43.320  63.610  1.00  0.00           C  
ATOM   4209  HB  THR   255      46.430  42.550  63.100  1.00  0.00           H  
ATOM   4210  OG1 THR   255      46.440  43.220  65.010  1.00  0.00           O  
ATOM   4211  HG1 THR   255      45.390  43.440  65.000  1.00  0.00           H  
ATOM   4212  CG2 THR   255      48.370  43.210  63.460  1.00  0.00           C  
ATOM   4213 HG21 THR   255      48.670  42.370  64.110  1.00  0.00           H  
ATOM   4214 HG22 THR   255      48.820  44.010  63.730  1.00  0.00           H  
ATOM   4215 HG23 THR   255      48.590  42.900  62.420  1.00  0.00           H  
ATOM   4216  C   THR   255      47.050  45.900  63.650  1.00  0.00           C  
ATOM   4217  O   THR   255      48.010  46.520  63.080  1.00  0.00           O  
ATOM   4218  NT  THR   255      46.460  46.330  64.730  1.00  0.00           N  
ATOM   4219  HNT THR   255      45.610  45.770  65.170  1.00  0.00           H  
ATOM   4220  CAT THR   255      46.880  47.410  65.440  1.00  0.00           C  
ATOM   4221  HT1 THR   255      46.060  47.860  66.040  1.00  0.00           H  
ATOM   4222  HT2 THR   255      47.280  48.110  64.860  1.00  0.00           H  
ATOM   4223  HT3 THR   255      47.740  47.140  66.100  1.00  0.00           H  
TER    4224      THR   255 
ATOM   4224  CAY GLU   256      40.250  34.030  61.270  1.00  0.00           C  
ATOM   4225  HY1 GLU   256      40.590  34.700  60.450  1.00  0.00           H  
ATOM   4226  HY2 GLU   256      39.160  34.140  61.470  1.00  0.00           H  
ATOM   4227  HY3 GLU   256      40.610  33.030  60.930  1.00  0.00           H  
ATOM   4228  CY  GLU   256      41.120  34.410  62.450  1.00  0.00           C  
ATOM   4229  OY  GLU   256      40.660  34.610  63.610  1.00  0.00           O  
ATOM   4230  N   GLU   256      42.450  34.630  62.230  1.00  0.00           N  
ATOM   4231  HN  GLU   256      42.930  34.520  61.230  1.00  0.00           H  
ATOM   4232  CA  GLU   256      43.370  34.900  63.280  1.00  0.00           C  
ATOM   4233  HA  GLU   256      42.980  34.510  64.240  1.00  0.00           H  
ATOM   4234  CB  GLU   256      44.730  34.350  62.940  1.00  0.00           C  
ATOM   4235  HB1 GLU   256      45.460  34.720  63.510  1.00  0.00           H  
ATOM   4236  HB2 GLU   256      45.100  34.620  61.970  1.00  0.00           H  
ATOM   4237  CG  GLU   256      44.760  32.810  63.100  1.00  0.00           C  
ATOM   4238  HG1 GLU   256      45.650  32.290  62.680  1.00  0.00           H  
ATOM   4239  HG2 GLU   256      43.920  32.440  62.480  1.00  0.00           H  
ATOM   4240  CD  GLU   256      44.700  32.320  64.550  1.00  0.00           C  
ATOM   4241  OE1 GLU   256      43.740  32.550  65.300  1.00  0.00           O  
ATOM   4242  OE2 GLU   256      45.760  31.780  65.040  1.00  0.00           O  
ATOM   4243  C   GLU   256      43.430  36.430  63.610  1.00  0.00           C  
ATOM   4244  O   GLU   256      43.540  37.300  62.780  1.00  0.00           O  
ATOM   4245  N   ARG   257      43.540  36.710  64.910  1.00  0.00           N  
ATOM   4246  HN  ARG   257      43.660  35.900  65.660  1.00  0.00           H  
ATOM   4247  CA  ARG   257      43.830  38.020  65.440  1.00  0.00           C  
ATOM   4248  HA  ARG   257      43.280  38.780  64.840  1.00  0.00           H  
ATOM   4249  CB  ARG   257      43.260  38.260  66.860  1.00  0.00           C  
ATOM   4250  HB1 ARG   257      43.460  39.230  66.960  1.00  0.00           H  
ATOM   4251  HB2 ARG   257      43.730  37.770  67.700  1.00  0.00           H  
ATOM   4252  CG  ARG   257      41.730  38.160  66.980  1.00  0.00           C  
ATOM   4253  HG1 ARG   257      41.280  38.290  65.970  1.00  0.00           H  
ATOM   4254  HG2 ARG   257      41.210  38.950  67.570  1.00  0.00           H  
ATOM   4255  CD  ARG   257      41.300  36.690  67.420  1.00  0.00           C  
ATOM   4256  HD1 ARG   257      41.640  35.940  66.680  1.00  0.00           H  
ATOM   4257  HD2 ARG   257      40.190  36.690  67.450  1.00  0.00           H  
ATOM   4258  NE  ARG   257      41.790  36.450  68.840  1.00  0.00           N  
ATOM   4259  HE  ARG   257      41.900  37.340  69.500  1.00  0.00           H  
ATOM   4260  CZ  ARG   257      41.740  35.250  69.450  1.00  0.00           C  
ATOM   4261  NH1 ARG   257      42.140  35.240  70.700  1.00  0.00           N  
ATOM   4262 HH11 ARG   257      42.730  36.010  71.250  1.00  0.00           H  
ATOM   4263 HH12 ARG   257      42.200  34.360  71.180  1.00  0.00           H  
ATOM   4264  NH2 ARG   257      41.370  34.140  68.880  1.00  0.00           N  
ATOM   4265 HH21 ARG   257      41.420  34.130  67.890  1.00  0.00           H  
ATOM   4266 HH22 ARG   257      41.640  33.290  69.340  1.00  0.00           H  
ATOM   4267  C   ARG   257      45.280  38.300  65.440  1.00  0.00           C  
ATOM   4268  O   ARG   257      46.100  37.460  65.880  1.00  0.00           O  
ATOM   4269  N   GLY   258      45.680  39.450  64.820  1.00  0.00           N  
ATOM   4270  HN  GLY   258      45.000  40.040  64.390  1.00  0.00           H  
ATOM   4271  CA  GLY   258      47.110  39.840  64.960  1.00  0.00           C  
ATOM   4272  HA1 GLY   258      47.590  39.380  65.710  1.00  0.00           H  
ATOM   4273  HA2 GLY   258      47.230  40.830  65.040  1.00  0.00           H  
ATOM   4274  C   GLY   258      47.940  39.620  63.710  1.00  0.00           C  
ATOM   4275  O   GLY   258      49.170  39.630  63.660  1.00  0.00           O  
ATOM   4276  N   VAL   259      47.240  39.330  62.580  1.00  0.00           N  
ATOM   4277  HN  VAL   259      46.170  39.220  62.610  1.00  0.00           H  
ATOM   4278  CA  VAL   259      47.860  39.200  61.230  1.00  0.00           C  
ATOM   4279  HA  VAL   259      48.550  38.370  61.260  1.00  0.00           H  
ATOM   4280  CB  VAL   259      46.660  38.840  60.330  1.00  0.00           C  
ATOM   4281  HB  VAL   259      45.900  39.480  60.450  1.00  0.00           H  
ATOM   4282  CG1 VAL   259      47.040  38.870  58.780  1.00  0.00           C  
ATOM   4283 HG11 VAL   259      46.830  39.860  58.420  1.00  0.00           H  
ATOM   4284 HG12 VAL   259      46.480  38.190  58.110  1.00  0.00           H  
ATOM   4285 HG13 VAL   259      48.140  38.690  58.740  1.00  0.00           H  
ATOM   4286  CG2 VAL   259      46.370  37.390  60.520  1.00  0.00           C  
ATOM   4287 HG21 VAL   259      47.340  36.860  60.420  1.00  0.00           H  
ATOM   4288 HG22 VAL   259      45.540  37.010  59.890  1.00  0.00           H  
ATOM   4289 HG23 VAL   259      46.040  37.200  61.560  1.00  0.00           H  
ATOM   4290  C   VAL   259      48.710  40.430  60.620  1.00  0.00           C  
ATOM   4291  O   VAL   259      48.170  41.560  60.470  1.00  0.00           O  
ATOM   4292  N   LYS   260      49.990  40.200  60.250  1.00  0.00           N  
ATOM   4293  HN  LYS   260      50.380  39.180  60.440  1.00  0.00           H  
ATOM   4294  CA  LYS   260      50.830  41.260  59.700  1.00  0.00           C  
ATOM   4295  HA  LYS   260      50.320  42.240  59.580  1.00  0.00           H  
ATOM   4296  CB  LYS   260      52.070  41.550  60.610  1.00  0.00           C  
ATOM   4297  HB1 LYS   260      52.470  42.410  60.310  1.00  0.00           H  
ATOM   4298  HB2 LYS   260      52.840  40.790  60.530  1.00  0.00           H  
ATOM   4299  CG  LYS   260      51.630  41.610  62.120  1.00  0.00           C  
ATOM   4300  HG1 LYS   260      50.530  41.770  62.210  1.00  0.00           H  
ATOM   4301  HG2 LYS   260      52.060  42.480  62.650  1.00  0.00           H  
ATOM   4302  CD  LYS   260      52.030  40.380  62.920  1.00  0.00           C  
ATOM   4303  HD1 LYS   260      53.120  40.270  62.700  1.00  0.00           H  
ATOM   4304  HD2 LYS   260      51.470  39.500  62.560  1.00  0.00           H  
ATOM   4305  CE  LYS   260      51.860  40.500  64.420  1.00  0.00           C  
ATOM   4306  HE1 LYS   260      50.840  40.840  64.670  1.00  0.00           H  
ATOM   4307  HE2 LYS   260      52.580  41.180  64.930  1.00  0.00           H  
ATOM   4308  NZ  LYS   260      51.930  39.220  65.150  1.00  0.00           N  
ATOM   4309  HZ1 LYS   260      51.270  38.410  64.760  1.00  0.00           H  
ATOM   4310  HZ2 LYS   260      51.560  39.460  66.170  1.00  0.00           H  
ATOM   4311  HZ3 LYS   260      52.890  38.830  65.190  1.00  0.00           H  
ATOM   4312  C   LYS   260      51.330  40.800  58.340  1.00  0.00           C  
ATOM   4313  O   LYS   260      52.030  39.820  58.170  1.00  0.00           O  
ATOM   4314  N   LEU   261      50.820  41.460  57.330  1.00  0.00           N  
ATOM   4315  HN  LEU   261      50.300  42.320  57.600  1.00  0.00           H  
ATOM   4316  CA  LEU   261      50.690  41.080  55.930  1.00  0.00           C  
ATOM   4317  HA  LEU   261      50.730  40.040  55.870  1.00  0.00           H  
ATOM   4318  CB  LEU   261      49.270  41.330  55.290  1.00  0.00           C  
ATOM   4319  HB1 LEU   261      49.240  41.120  54.320  1.00  0.00           H  
ATOM   4320  HB2 LEU   261      49.000  42.370  55.410  1.00  0.00           H  
ATOM   4321  CG  LEU   261      48.090  40.600  55.950  1.00  0.00           C  
ATOM   4322  HG  LEU   261      48.170  40.700  57.050  1.00  0.00           H  
ATOM   4323  CD1 LEU   261      46.690  41.210  55.470  1.00  0.00           C  
ATOM   4324 HD11 LEU   261      46.490  40.820  54.440  1.00  0.00           H  
ATOM   4325 HD12 LEU   261      46.600  42.320  55.410  1.00  0.00           H  
ATOM   4326 HD13 LEU   261      45.920  40.790  56.150  1.00  0.00           H  
ATOM   4327  CD2 LEU   261      48.240  39.090  55.580  1.00  0.00           C  
ATOM   4328 HD21 LEU   261      47.420  38.610  56.160  1.00  0.00           H  
ATOM   4329 HD22 LEU   261      49.150  38.590  55.960  1.00  0.00           H  
ATOM   4330 HD23 LEU   261      48.230  38.950  54.480  1.00  0.00           H  
ATOM   4331  C   LEU   261      51.750  41.640  55.060  1.00  0.00           C  
ATOM   4332  O   LEU   261      51.720  42.820  54.700  1.00  0.00           O  
ATOM   4333  N   GLY   262      52.760  40.850  54.630  1.00  0.00           N  
ATOM   4334  HN  GLY   262      52.780  39.760  54.880  1.00  0.00           H  
ATOM   4335  CA  GLY   262      53.700  41.300  53.590  1.00  0.00           C  
ATOM   4336  HA1 GLY   262      54.410  40.440  53.610  1.00  0.00           H  
ATOM   4337  HA2 GLY   262      54.040  42.210  53.810  1.00  0.00           H  
ATOM   4338  C   GLY   262      53.120  41.440  52.220  1.00  0.00           C  
ATOM   4339  O   GLY   262      51.930  41.280  52.040  1.00  0.00           O  
ATOM   4340  N   LEU   263      53.970  41.600  51.210  1.00  0.00           N  
ATOM   4341  HN  LEU   263      55.030  41.450  51.290  1.00  0.00           H  
ATOM   4342  CA  LEU   263      53.610  42.100  49.870  1.00  0.00           C  
ATOM   4343  HA  LEU   263      52.540  42.230  49.890  1.00  0.00           H  
ATOM   4344  CB  LEU   263      54.360  43.370  49.490  1.00  0.00           C  
ATOM   4345  HB1 LEU   263      53.860  43.760  48.720  1.00  0.00           H  
ATOM   4346  HB2 LEU   263      55.350  43.110  49.170  1.00  0.00           H  
ATOM   4347  CG  LEU   263      54.340  44.540  50.550  1.00  0.00           C  
ATOM   4348  HG  LEU   263      54.840  44.020  51.400  1.00  0.00           H  
ATOM   4349  CD1 LEU   263      55.120  45.810  50.100  1.00  0.00           C  
ATOM   4350 HD11 LEU   263      55.480  46.340  51.010  1.00  0.00           H  
ATOM   4351 HD12 LEU   263      54.450  46.400  49.430  1.00  0.00           H  
ATOM   4352 HD13 LEU   263      56.060  45.610  49.550  1.00  0.00           H  
ATOM   4353  CD2 LEU   263      52.990  44.860  50.970  1.00  0.00           C  
ATOM   4354 HD21 LEU   263      52.800  45.560  51.810  1.00  0.00           H  
ATOM   4355 HD22 LEU   263      52.440  43.950  51.260  1.00  0.00           H  
ATOM   4356 HD23 LEU   263      52.320  45.410  50.270  1.00  0.00           H  
ATOM   4357  C   LEU   263      53.780  41.050  48.700  1.00  0.00           C  
ATOM   4358  O   LEU   263      53.380  41.250  47.560  1.00  0.00           O  
ATOM   4359  N   GLY   264      54.480  39.950  49.040  1.00  0.00           N  
ATOM   4360  HN  GLY   264      54.660  39.860  50.130  1.00  0.00           H  
ATOM   4361  CA  GLY   264      54.770  38.890  48.080  1.00  0.00           C  
ATOM   4362  HA1 GLY   264      55.030  38.030  48.730  1.00  0.00           H  
ATOM   4363  HA2 GLY   264      55.460  39.200  47.430  1.00  0.00           H  
ATOM   4364  C   GLY   264      53.580  38.330  47.310  1.00  0.00           C  
ATOM   4365  O   GLY   264      53.560  38.260  46.100  1.00  0.00           O  
ATOM   4366  N   ASP   265      52.580  37.800  48.070  1.00  0.00           N  
ATOM   4367  HN  ASP   265      52.530  37.780  49.140  1.00  0.00           H  
ATOM   4368  CA  ASP   265      51.340  37.210  47.550  1.00  0.00           C  
ATOM   4369  HA  ASP   265      51.570  36.540  46.730  1.00  0.00           H  
ATOM   4370  CB  ASP   265      50.730  36.210  48.530  1.00  0.00           C  
ATOM   4371  HB1 ASP   265      51.530  35.460  48.740  1.00  0.00           H  
ATOM   4372  HB2 ASP   265      49.920  35.570  48.070  1.00  0.00           H  
ATOM   4373  CG  ASP   265      50.250  36.760  49.810  1.00  0.00           C  
ATOM   4374  OD1 ASP   265      50.170  35.830  50.850  1.00  0.00           O  
ATOM   4375  OD2 ASP   265      49.770  37.870  49.890  1.00  0.00           O  
ATOM   4376  C   ASP   265      50.370  38.180  46.990  1.00  0.00           C  
ATOM   4377  O   ASP   265      49.730  37.920  45.960  1.00  0.00           O  
ATOM   4378  N   PHE   266      50.260  39.400  47.570  1.00  0.00           N  
ATOM   4379  HN  PHE   266      50.560  39.500  48.520  1.00  0.00           H  
ATOM   4380  CA  PHE   266      49.460  40.500  47.010  1.00  0.00           C  
ATOM   4381  HA  PHE   266      48.430  40.180  47.010  1.00  0.00           H  
ATOM   4382  CB  PHE   266      49.860  41.850  47.800  1.00  0.00           C  
ATOM   4383  HB1 PHE   266      49.290  42.680  47.340  1.00  0.00           H  
ATOM   4384  HB2 PHE   266      50.930  42.120  47.670  1.00  0.00           H  
ATOM   4385  CG  PHE   266      49.510  41.900  49.270  1.00  0.00           C  
ATOM   4386  CD1 PHE   266      48.680  40.940  49.950  1.00  0.00           C  
ATOM   4387  HD1 PHE   266      48.290  40.150  49.480  1.00  0.00           H  
ATOM   4388  CE1 PHE   266      48.310  41.160  51.270  1.00  0.00           C  
ATOM   4389  HE1 PHE   266      47.790  40.320  51.780  1.00  0.00           H  
ATOM   4390  CZ  PHE   266      48.680  42.360  51.900  1.00  0.00           C  
ATOM   4391  HZ  PHE   266      48.290  42.570  52.890  1.00  0.00           H  
ATOM   4392  CD2 PHE   266      49.740  43.100  49.910  1.00  0.00           C  
ATOM   4393  HD2 PHE   266      50.370  43.810  49.390  1.00  0.00           H  
ATOM   4394  CE2 PHE   266      49.410  43.380  51.250  1.00  0.00           C  
ATOM   4395  HE2 PHE   266      49.790  44.310  51.710  1.00  0.00           H  
ATOM   4396  C   PHE   266      49.830  40.790  45.630  1.00  0.00           C  
ATOM   4397  O   PHE   266      49.060  41.370  44.900  1.00  0.00           O  
ATOM   4398  N   ILE   267      51.140  40.710  45.300  1.00  0.00           N  
ATOM   4399  HN  ILE   267      51.920  40.470  46.010  1.00  0.00           H  
ATOM   4400  CA  ILE   267      51.640  40.960  43.980  1.00  0.00           C  
ATOM   4401  HA  ILE   267      51.210  41.880  43.620  1.00  0.00           H  
ATOM   4402  CB  ILE   267      53.160  41.160  43.910  1.00  0.00           C  
ATOM   4403  HB  ILE   267      53.600  40.550  44.690  1.00  0.00           H  
ATOM   4404  CG2 ILE   267      53.860  40.860  42.600  1.00  0.00           C  
ATOM   4405 HG21 ILE   267      54.830  41.280  42.390  1.00  0.00           H  
ATOM   4406 HG22 ILE   267      53.230  41.190  41.750  1.00  0.00           H  
ATOM   4407 HG23 ILE   267      54.020  39.760  42.620  1.00  0.00           H  
ATOM   4408  CG1 ILE   267      53.660  42.650  44.280  1.00  0.00           C  
ATOM   4409 HG11 ILE   267      52.880  42.980  44.950  1.00  0.00           H  
ATOM   4410 HG12 ILE   267      53.660  43.210  43.450  1.00  0.00           H  
ATOM   4411  CD  ILE   267      55.000  42.690  45.040  1.00  0.00           C  
ATOM   4412  HD1 ILE   267      55.240  41.760  45.600  1.00  0.00           H  
ATOM   4413  HD2 ILE   267      55.120  43.550  45.730  1.00  0.00           H  
ATOM   4414  HD3 ILE   267      55.780  42.820  44.260  1.00  0.00           H  
ATOM   4415  C   ILE   267      51.140  39.860  42.990  1.00  0.00           C  
ATOM   4416  O   ILE   267      50.650  40.170  41.900  1.00  0.00           O  
ATOM   4417  N   PHE   268      51.330  38.560  43.310  1.00  0.00           N  
ATOM   4418  HN  PHE   268      51.920  38.250  44.190  1.00  0.00           H  
ATOM   4419  CA  PHE   268      50.880  37.400  42.450  1.00  0.00           C  
ATOM   4420  HA  PHE   268      51.380  37.500  41.460  1.00  0.00           H  
ATOM   4421  CB  PHE   268      51.180  36.060  43.130  1.00  0.00           C  
ATOM   4422  HB1 PHE   268      50.810  35.180  42.570  1.00  0.00           H  
ATOM   4423  HB2 PHE   268      50.720  36.050  44.140  1.00  0.00           H  
ATOM   4424  CG  PHE   268      52.750  35.940  43.080  1.00  0.00           C  
ATOM   4425  CD1 PHE   268      53.370  35.810  44.320  1.00  0.00           C  
ATOM   4426  HD1 PHE   268      52.880  35.750  45.190  1.00  0.00           H  
ATOM   4427  CE1 PHE   268      54.770  35.480  44.330  1.00  0.00           C  
ATOM   4428  HE1 PHE   268      55.340  35.290  45.260  1.00  0.00           H  
ATOM   4429  CZ  PHE   268      55.500  35.510  43.140  1.00  0.00           C  
ATOM   4430  HZ  PHE   268      56.550  35.360  43.320  1.00  0.00           H  
ATOM   4431  CD2 PHE   268      53.540  35.870  41.860  1.00  0.00           C  
ATOM   4432  HD2 PHE   268      53.130  35.960  40.870  1.00  0.00           H  
ATOM   4433  CE2 PHE   268      54.870  35.760  41.910  1.00  0.00           C  
ATOM   4434  HE2 PHE   268      55.480  35.880  40.980  1.00  0.00           H  
ATOM   4435  C   PHE   268      49.420  37.420  42.230  1.00  0.00           C  
ATOM   4436  O   PHE   268      48.910  37.280  41.090  1.00  0.00           O  
ATOM   4437  N   TYR   269      48.630  37.730  43.270  1.00  0.00           N  
ATOM   4438  HN  TYR   269      49.070  37.830  44.250  1.00  0.00           H  
ATOM   4439  CA  TYR   269      47.140  37.890  43.120  1.00  0.00           C  
ATOM   4440  HA  TYR   269      46.620  37.020  42.740  1.00  0.00           H  
ATOM   4441  CB  TYR   269      46.540  38.260  44.490  1.00  0.00           C  
ATOM   4442  HB1 TYR   269      45.470  38.400  44.390  1.00  0.00           H  
ATOM   4443  HB2 TYR   269      47.040  39.080  44.980  1.00  0.00           H  
ATOM   4444  CG  TYR   269      46.650  37.020  45.390  1.00  0.00           C  
ATOM   4445  CD1 TYR   269      46.550  35.700  44.850  1.00  0.00           C  
ATOM   4446  HD1 TYR   269      46.420  35.580  43.870  1.00  0.00           H  
ATOM   4447  CE1 TYR   269      46.860  34.640  45.730  1.00  0.00           C  
ATOM   4448  HE1 TYR   269      47.040  33.600  45.370  1.00  0.00           H  
ATOM   4449  CZ  TYR   269      46.990  34.830  47.090  1.00  0.00           C  
ATOM   4450  OH  TYR   269      47.400  33.730  47.820  1.00  0.00           O  
ATOM   4451  HH  TYR   269      47.210  34.050  48.840  1.00  0.00           H  
ATOM   4452  CD2 TYR   269      46.770  37.210  46.780  1.00  0.00           C  
ATOM   4453  HD2 TYR   269      46.880  38.240  47.060  1.00  0.00           H  
ATOM   4454  CE2 TYR   269      46.950  36.120  47.660  1.00  0.00           C  
ATOM   4455  HE2 TYR   269      47.380  36.280  48.670  1.00  0.00           H  
ATOM   4456  C   TYR   269      46.770  39.070  42.240  1.00  0.00           C  
ATOM   4457  O   TYR   269      45.840  38.910  41.420  1.00  0.00           O  
ATOM   4458  N   SER   270      47.600  40.190  42.320  1.00  0.00           N  
ATOM   4459  HN  SER   270      48.240  40.320  43.190  1.00  0.00           H  
ATOM   4460  CA  SER   270      47.500  41.370  41.530  1.00  0.00           C  
ATOM   4461  HA  SER   270      46.440  41.580  41.510  1.00  0.00           H  
ATOM   4462  CB  SER   270      48.240  42.690  41.980  1.00  0.00           C  
ATOM   4463  HB1 SER   270      47.960  43.520  41.360  1.00  0.00           H  
ATOM   4464  HB2 SER   270      49.190  42.690  42.050  1.00  0.00           H  
ATOM   4465  OG  SER   270      47.750  43.030  43.290  1.00  0.00           O  
ATOM   4466  HG1 SER   270      48.210  42.550  44.020  1.00  0.00           H  
ATOM   4467  C   SER   270      47.770  41.140  39.990  1.00  0.00           C  
ATOM   4468  O   SER   270      46.960  41.550  39.120  1.00  0.00           O  
ATOM   4469  N   VAL   271      48.810  40.410  39.660  1.00  0.00           N  
ATOM   4470  HN  VAL   271      49.440  40.160  40.510  1.00  0.00           H  
ATOM   4471  CA  VAL   271      49.060  39.790  38.320  1.00  0.00           C  
ATOM   4472  HA  VAL   271      49.350  40.710  37.760  1.00  0.00           H  
ATOM   4473  CB  VAL   271      50.280  38.890  38.400  1.00  0.00           C  
ATOM   4474  HB  VAL   271      50.240  38.220  39.280  1.00  0.00           H  
ATOM   4475  CG1 VAL   271      50.540  38.240  37.050  1.00  0.00           C  
ATOM   4476 HG11 VAL   271      50.650  38.960  36.420  1.00  0.00           H  
ATOM   4477 HG12 VAL   271      49.880  37.630  36.630  1.00  0.00           H  
ATOM   4478 HG13 VAL   271      51.570  37.900  37.080  1.00  0.00           H  
ATOM   4479  CG2 VAL   271      51.530  39.780  38.750  1.00  0.00           C  
ATOM   4480 HG21 VAL   271      51.440  40.430  39.640  1.00  0.00           H  
ATOM   4481 HG22 VAL   271      51.790  40.410  37.870  1.00  0.00           H  
ATOM   4482 HG23 VAL   271      52.400  39.160  39.070  1.00  0.00           H  
ATOM   4483  C   VAL   271      47.890  39.040  37.720  1.00  0.00           C  
ATOM   4484  O   VAL   271      47.490  39.320  36.610  1.00  0.00           O  
ATOM   4485  N   LEU   272      47.310  38.120  38.560  1.00  0.00           N  
ATOM   4486  HN  LEU   272      47.570  37.910  39.620  1.00  0.00           H  
ATOM   4487  CA  LEU   272      46.210  37.310  38.100  1.00  0.00           C  
ATOM   4488  HA  LEU   272      46.520  36.790  37.170  1.00  0.00           H  
ATOM   4489  CB  LEU   272      46.040  36.200  39.180  1.00  0.00           C  
ATOM   4490  HB1 LEU   272      45.910  36.570  40.220  1.00  0.00           H  
ATOM   4491  HB2 LEU   272      46.970  35.600  39.070  1.00  0.00           H  
ATOM   4492  CG  LEU   272      44.790  35.260  39.090  1.00  0.00           C  
ATOM   4493  HG  LEU   272      43.980  35.820  39.240  1.00  0.00           H  
ATOM   4494  CD1 LEU   272      44.660  34.650  37.670  1.00  0.00           C  
ATOM   4495 HD11 LEU   272      44.860  35.450  36.980  1.00  0.00           H  
ATOM   4496 HD12 LEU   272      43.660  34.170  37.610  1.00  0.00           H  
ATOM   4497 HD13 LEU   272      45.430  33.860  37.530  1.00  0.00           H  
ATOM   4498  CD2 LEU   272      44.830  34.160  40.250  1.00  0.00           C  
ATOM   4499 HD21 LEU   272      44.960  34.620  41.260  1.00  0.00           H  
ATOM   4500 HD22 LEU   272      45.650  33.460  39.990  1.00  0.00           H  
ATOM   4501 HD23 LEU   272      43.880  33.600  40.190  1.00  0.00           H  
ATOM   4502  C   LEU   272      44.960  38.010  37.750  1.00  0.00           C  
ATOM   4503  O   LEU   272      44.500  37.960  36.630  1.00  0.00           O  
ATOM   4504  N   VAL   273      44.410  38.850  38.640  1.00  0.00           N  
ATOM   4505  HN  VAL   273      44.750  38.870  39.690  1.00  0.00           H  
ATOM   4506  CA  VAL   273      43.190  39.650  38.400  1.00  0.00           C  
ATOM   4507  HA  VAL   273      42.490  38.860  38.050  1.00  0.00           H  
ATOM   4508  CB  VAL   273      42.770  40.250  39.650  1.00  0.00           C  
ATOM   4509  HB  VAL   273      43.620  40.730  40.180  1.00  0.00           H  
ATOM   4510  CG1 VAL   273      41.710  41.440  39.350  1.00  0.00           C  
ATOM   4511 HG11 VAL   273      42.130  42.380  38.940  1.00  0.00           H  
ATOM   4512 HG12 VAL   273      41.340  41.660  40.250  1.00  0.00           H  
ATOM   4513 HG13 VAL   273      40.900  41.070  38.750  1.00  0.00           H  
ATOM   4514  CG2 VAL   273      42.040  39.300  40.510  1.00  0.00           C  
ATOM   4515 HG21 VAL   273      41.650  39.710  41.470  1.00  0.00           H  
ATOM   4516 HG22 VAL   273      42.760  38.500  40.800  1.00  0.00           H  
ATOM   4517 HG23 VAL   273      41.260  38.760  39.930  1.00  0.00           H  
ATOM   4518  C   VAL   273      43.490  40.720  37.260  1.00  0.00           C  
ATOM   4519  O   VAL   273      42.670  41.040  36.380  1.00  0.00           O  
ATOM   4520  N   GLY   274      44.730  41.330  37.280  1.00  0.00           N  
ATOM   4521  HN  GLY   274      45.480  41.250  38.100  1.00  0.00           H  
ATOM   4522  CA  GLY   274      45.210  42.240  36.210  1.00  0.00           C  
ATOM   4523  HA1 GLY   274      46.250  42.450  36.550  1.00  0.00           H  
ATOM   4524  HA2 GLY   274      44.620  43.170  36.090  1.00  0.00           H  
ATOM   4525  C   GLY   274      45.330  41.590  34.860  1.00  0.00           C  
ATOM   4526  O   GLY   274      45.060  42.130  33.820  1.00  0.00           O  
ATOM   4527  N   LYS   275      45.780  40.300  34.740  1.00  0.00           N  
ATOM   4528  HN  LYS   275      46.150  39.770  35.640  1.00  0.00           H  
ATOM   4529  CA  LYS   275      45.770  39.540  33.480  1.00  0.00           C  
ATOM   4530  HA  LYS   275      46.150  40.070  32.730  1.00  0.00           H  
ATOM   4531  CB  LYS   275      46.700  38.290  33.620  1.00  0.00           C  
ATOM   4532  HB1 LYS   275      46.420  37.770  32.720  1.00  0.00           H  
ATOM   4533  HB2 LYS   275      46.480  37.670  34.480  1.00  0.00           H  
ATOM   4534  CG  LYS   275      48.270  38.470  33.440  1.00  0.00           C  
ATOM   4535  HG1 LYS   275      48.740  37.600  33.360  1.00  0.00           H  
ATOM   4536  HG2 LYS   275      48.600  39.080  34.270  1.00  0.00           H  
ATOM   4537  CD  LYS   275      48.570  39.360  32.190  1.00  0.00           C  
ATOM   4538  HD1 LYS   275      48.300  40.380  32.530  1.00  0.00           H  
ATOM   4539  HD2 LYS   275      47.850  39.060  31.400  1.00  0.00           H  
ATOM   4540  CE  LYS   275      50.000  39.280  31.760  1.00  0.00           C  
ATOM   4541  HE1 LYS   275      50.170  38.180  31.760  1.00  0.00           H  
ATOM   4542  HE2 LYS   275      50.680  39.690  32.530  1.00  0.00           H  
ATOM   4543  NZ  LYS   275      50.200  39.860  30.450  1.00  0.00           N  
ATOM   4544  HZ1 LYS   275      50.140  40.970  30.440  1.00  0.00           H  
ATOM   4545  HZ2 LYS   275      49.440  39.430  29.770  1.00  0.00           H  
ATOM   4546  HZ3 LYS   275      51.200  39.560  30.090  1.00  0.00           H  
ATOM   4547  C   LYS   275      44.370  39.250  32.930  1.00  0.00           C  
ATOM   4548  O   LYS   275      44.090  39.280  31.710  1.00  0.00           O  
ATOM   4549  N   ALA   276      43.460  39.000  33.890  1.00  0.00           N  
ATOM   4550  HN  ALA   276      43.770  38.870  34.950  1.00  0.00           H  
ATOM   4551  CA  ALA   276      42.070  38.760  33.680  1.00  0.00           C  
ATOM   4552  HA  ALA   276      41.950  38.050  32.930  1.00  0.00           H  
ATOM   4553  CB  ALA   276      41.280  38.440  35.050  1.00  0.00           C  
ATOM   4554  HB1 ALA   276      41.150  39.330  35.580  1.00  0.00           H  
ATOM   4555  HB2 ALA   276      41.890  37.840  35.660  1.00  0.00           H  
ATOM   4556  HB3 ALA   276      40.320  38.170  35.070  1.00  0.00           H  
ATOM   4557  C   ALA   276      41.370  39.960  33.120  1.00  0.00           C  
ATOM   4558  O   ALA   276      40.530  39.990  32.190  1.00  0.00           O  
ATOM   4559  N   SER   277      41.620  41.160  33.760  1.00  0.00           N  
ATOM   4560  HN  SER   277      42.210  41.140  34.670  1.00  0.00           H  
ATOM   4561  CA  SER   277      41.220  42.480  33.400  1.00  0.00           C  
ATOM   4562  HA  SER   277      40.110  42.430  33.490  1.00  0.00           H  
ATOM   4563  CB  SER   277      41.830  43.520  34.360  1.00  0.00           C  
ATOM   4564  HB1 SER   277      42.920  43.540  34.150  1.00  0.00           H  
ATOM   4565  HB2 SER   277      41.640  43.180  35.400  1.00  0.00           H  
ATOM   4566  OG  SER   277      41.330  44.790  34.150  1.00  0.00           O  
ATOM   4567  HG1 SER   277      40.340  44.710  34.180  1.00  0.00           H  
ATOM   4568  C   SER   277      41.670  42.810  31.920  1.00  0.00           C  
ATOM   4569  O   SER   277      40.900  43.360  31.080  1.00  0.00           O  
ATOM   4570  N   ALA   278      42.950  42.400  31.570  1.00  0.00           N  
ATOM   4571  HN  ALA   278      43.600  41.860  32.240  1.00  0.00           H  
ATOM   4572  CA  ALA   278      43.370  42.640  30.260  1.00  0.00           C  
ATOM   4573  HA  ALA   278      43.160  43.700  30.030  1.00  0.00           H  
ATOM   4574  CB  ALA   278      44.900  42.450  30.190  1.00  0.00           C  
ATOM   4575  HB1 ALA   278      45.360  42.560  29.180  1.00  0.00           H  
ATOM   4576  HB2 ALA   278      45.210  41.600  30.520  1.00  0.00           H  
ATOM   4577  HB3 ALA   278      45.290  43.190  30.750  1.00  0.00           H  
ATOM   4578  C   ALA   278      42.720  41.800  29.220  1.00  0.00           C  
ATOM   4579  O   ALA   278      42.320  42.280  28.160  1.00  0.00           O  
ATOM   4580  N   THR   279      42.630  40.510  29.550  1.00  0.00           N  
ATOM   4581  HN  THR   279      43.030  40.050  30.450  1.00  0.00           H  
ATOM   4582  CA  THR   279      42.010  39.550  28.630  1.00  0.00           C  
ATOM   4583  HA  THR   279      41.220  40.070  28.040  1.00  0.00           H  
ATOM   4584  CB  THR   279      42.970  39.060  27.530  1.00  0.00           C  
ATOM   4585  HB  THR   279      43.490  39.850  26.950  1.00  0.00           H  
ATOM   4586  OG1 THR   279      42.430  38.030  26.650  1.00  0.00           O  
ATOM   4587  HG1 THR   279      41.820  38.590  25.910  1.00  0.00           H  
ATOM   4588  CG2 THR   279      44.090  38.340  28.290  1.00  0.00           C  
ATOM   4589 HG21 THR   279      44.600  37.700  27.710  1.00  0.00           H  
ATOM   4590 HG22 THR   279      43.800  37.870  29.220  1.00  0.00           H  
ATOM   4591 HG23 THR   279      44.780  39.150  28.600  1.00  0.00           H  
ATOM   4592  C   THR   279      41.200  38.470  29.340  1.00  0.00           C  
ATOM   4593  O   THR   279      41.740  37.740  30.190  1.00  0.00           O  
ATOM   4594  N   ALA   280      39.880  38.380  28.950  1.00  0.00           N  
ATOM   4595  HN  ALA   280      39.550  39.110  28.410  1.00  0.00           H  
ATOM   4596  CA  ALA   280      38.980  37.300  29.130  1.00  0.00           C  
ATOM   4597  HA  ALA   280      39.290  36.270  28.850  1.00  0.00           H  
ATOM   4598  CB  ALA   280      38.370  37.400  30.490  1.00  0.00           C  
ATOM   4599  HB1 ALA   280      37.940  38.400  30.730  1.00  0.00           H  
ATOM   4600  HB2 ALA   280      39.160  37.200  31.250  1.00  0.00           H  
ATOM   4601  HB3 ALA   280      37.610  36.760  30.620  1.00  0.00           H  
ATOM   4602  C   ALA   280      37.900  37.510  28.140  1.00  0.00           C  
ATOM   4603  O   ALA   280      37.800  38.500  27.430  1.00  0.00           O  
ATOM   4604  N   SER   281      37.010  36.470  27.950  1.00  0.00           N  
ATOM   4605  HN  SER   281      37.110  35.630  28.620  1.00  0.00           H  
ATOM   4606  CA  SER   281      35.930  36.730  27.060  1.00  0.00           C  
ATOM   4607  HA  SER   281      36.190  37.460  26.260  1.00  0.00           H  
ATOM   4608  CB  SER   281      35.400  35.330  26.400  1.00  0.00           C  
ATOM   4609  HB1 SER   281      34.400  35.440  25.920  1.00  0.00           H  
ATOM   4610  HB2 SER   281      35.280  34.600  27.230  1.00  0.00           H  
ATOM   4611  OG  SER   281      36.380  34.770  25.420  1.00  0.00           O  
ATOM   4612  HG1 SER   281      37.230  34.640  25.930  1.00  0.00           H  
ATOM   4613  C   SER   281      34.760  37.280  27.890  1.00  0.00           C  
ATOM   4614  O   SER   281      33.950  38.060  27.340  1.00  0.00           O  
ATOM   4615  N   GLY   282      34.530  36.980  29.170  1.00  0.00           N  
ATOM   4616  HN  GLY   282      35.070  36.210  29.690  1.00  0.00           H  
ATOM   4617  CA  GLY   282      33.500  37.580  29.960  1.00  0.00           C  
ATOM   4618  HA1 GLY   282      33.350  36.910  30.830  1.00  0.00           H  
ATOM   4619  HA2 GLY   282      32.600  37.750  29.320  1.00  0.00           H  
ATOM   4620  C   GLY   282      33.840  38.910  30.540  1.00  0.00           C  
ATOM   4621  O   GLY   282      33.040  39.560  31.210  1.00  0.00           O  
ATOM   4622  N   ASP   283      35.010  39.400  30.220  1.00  0.00           N  
ATOM   4623  HN  ASP   283      35.650  38.880  29.730  1.00  0.00           H  
ATOM   4624  CA  ASP   283      35.580  40.620  30.730  1.00  0.00           C  
ATOM   4625  HA  ASP   283      36.570  40.550  30.620  1.00  0.00           H  
ATOM   4626  CB  ASP   283      35.200  41.810  29.740  1.00  0.00           C  
ATOM   4627  HB1 ASP   283      34.140  41.990  29.840  1.00  0.00           H  
ATOM   4628  HB2 ASP   283      35.380  41.410  28.750  1.00  0.00           H  
ATOM   4629  CG  ASP   283      35.900  43.120  29.790  1.00  0.00           C  
ATOM   4630  OD1 ASP   283      37.020  43.190  30.400  1.00  0.00           O  
ATOM   4631  OD2 ASP   283      35.490  44.060  29.070  1.00  0.00           O  
ATOM   4632  C   ASP   283      35.540  40.980  32.210  1.00  0.00           C  
ATOM   4633  O   ASP   283      36.260  40.330  33.000  1.00  0.00           O  
ATOM   4634  N   TRP   284      34.660  41.950  32.600  1.00  0.00           N  
ATOM   4635  HN  TRP   284      34.120  42.340  31.870  1.00  0.00           H  
ATOM   4636  CA  TRP   284      34.310  42.350  33.980  1.00  0.00           C  
ATOM   4637  HA  TRP   284      35.200  42.660  34.500  1.00  0.00           H  
ATOM   4638  CB  TRP   284      33.380  43.620  34.030  1.00  0.00           C  
ATOM   4639  HB1 TRP   284      33.050  43.720  35.090  1.00  0.00           H  
ATOM   4640  HB2 TRP   284      32.470  43.410  33.440  1.00  0.00           H  
ATOM   4641  CG  TRP   284      33.970  44.910  33.630  1.00  0.00           C  
ATOM   4642  CD1 TRP   284      33.690  45.490  32.400  1.00  0.00           C  
ATOM   4643  HD1 TRP   284      32.960  45.130  31.830  1.00  0.00           H  
ATOM   4644  NE1 TRP   284      34.360  46.700  32.320  1.00  0.00           N  
ATOM   4645  HE1 TRP   284      34.260  47.530  31.640  1.00  0.00           H  
ATOM   4646  CE2 TRP   284      35.100  46.890  33.470  1.00  0.00           C  
ATOM   4647  CD2 TRP   284      34.850  45.780  34.300  1.00  0.00           C  
ATOM   4648  CE3 TRP   284      35.480  45.760  35.570  1.00  0.00           C  
ATOM   4649  HE3 TRP   284      35.390  44.880  36.250  1.00  0.00           H  
ATOM   4650  CZ3 TRP   284      36.400  46.700  35.910  1.00  0.00           C  
ATOM   4651  HZ3 TRP   284      36.880  46.660  36.870  1.00  0.00           H  
ATOM   4652  CZ2 TRP   284      36.020  47.820  33.810  1.00  0.00           C  
ATOM   4653  HZ2 TRP   284      36.260  48.670  33.140  1.00  0.00           H  
ATOM   4654  CH2 TRP   284      36.570  47.810  35.050  1.00  0.00           C  
ATOM   4655  HH2 TRP   284      37.200  48.490  35.360  1.00  0.00           H  
ATOM   4656  C   TRP   284      33.680  41.210  34.780  1.00  0.00           C  
ATOM   4657  O   TRP   284      34.040  40.940  35.910  1.00  0.00           O  
ATOM   4658  N   ASN   285      32.760  40.470  34.130  1.00  0.00           N  
ATOM   4659  HN  ASN   285      32.440  40.520  33.100  1.00  0.00           H  
ATOM   4660  CA  ASN   285      32.170  39.310  34.830  1.00  0.00           C  
ATOM   4661  HA  ASN   285      31.750  39.680  35.760  1.00  0.00           H  
ATOM   4662  CB  ASN   285      31.020  38.630  33.870  1.00  0.00           C  
ATOM   4663  HB1 ASN   285      30.720  37.700  34.340  1.00  0.00           H  
ATOM   4664  HB2 ASN   285      31.460  38.450  32.900  1.00  0.00           H  
ATOM   4665  CG  ASN   285      29.790  39.530  33.930  1.00  0.00           C  
ATOM   4666  OD1 ASN   285      29.630  40.590  34.480  1.00  0.00           O  
ATOM   4667  ND2 ASN   285      28.710  38.960  33.360  1.00  0.00           N  
ATOM   4668 HD21 ASN   285      27.810  39.390  33.470  1.00  0.00           H  
ATOM   4669 HD22 ASN   285      28.880  38.060  32.790  1.00  0.00           H  
ATOM   4670  C   ASN   285      33.230  38.270  35.320  1.00  0.00           C  
ATOM   4671  O   ASN   285      33.260  37.850  36.510  1.00  0.00           O  
ATOM   4672  N   THR   286      34.220  38.000  34.440  1.00  0.00           N  
ATOM   4673  HN  THR   286      34.110  38.130  33.350  1.00  0.00           H  
ATOM   4674  CA  THR   286      35.320  37.090  34.760  1.00  0.00           C  
ATOM   4675  HA  THR   286      34.890  36.200  35.250  1.00  0.00           H  
ATOM   4676  CB  THR   286      36.130  36.760  33.540  1.00  0.00           C  
ATOM   4677  HB  THR   286      36.670  37.550  33.250  1.00  0.00           H  
ATOM   4678  OG1 THR   286      35.200  36.450  32.570  1.00  0.00           O  
ATOM   4679  HG1 THR   286      35.600  35.840  31.890  1.00  0.00           H  
ATOM   4680  CG2 THR   286      37.060  35.500  33.710  1.00  0.00           C  
ATOM   4681 HG21 THR   286      36.550  34.640  33.630  1.00  0.00           H  
ATOM   4682 HG22 THR   286      37.440  35.460  34.720  1.00  0.00           H  
ATOM   4683 HG23 THR   286      37.840  35.530  32.930  1.00  0.00           H  
ATOM   4684  C   THR   286      36.220  37.670  35.820  1.00  0.00           C  
ATOM   4685  O   THR   286      36.680  36.930  36.690  1.00  0.00           O  
ATOM   4686  N   THR   287      36.460  38.990  35.740  1.00  0.00           N  
ATOM   4687  HN  THR   287      36.010  39.410  35.000  1.00  0.00           H  
ATOM   4688  CA  THR   287      37.260  39.710  36.740  1.00  0.00           C  
ATOM   4689  HA  THR   287      38.270  39.250  36.750  1.00  0.00           H  
ATOM   4690  CB  THR   287      37.310  41.250  36.390  1.00  0.00           C  
ATOM   4691  HB  THR   287      36.300  41.710  36.330  1.00  0.00           H  
ATOM   4692  OG1 THR   287      37.940  41.470  35.110  1.00  0.00           O  
ATOM   4693  HG1 THR   287      37.410  41.070  34.220  1.00  0.00           H  
ATOM   4694  CG2 THR   287      38.180  41.980  37.480  1.00  0.00           C  
ATOM   4695 HG21 THR   287      38.170  42.930  37.190  1.00  0.00           H  
ATOM   4696 HG22 THR   287      39.180  41.570  37.570  1.00  0.00           H  
ATOM   4697 HG23 THR   287      37.640  42.160  38.440  1.00  0.00           H  
ATOM   4698  C   THR   287      36.560  39.600  38.130  1.00  0.00           C  
ATOM   4699  O   THR   287      37.240  39.260  39.080  1.00  0.00           O  
ATOM   4700  N   ILE   288      35.230  39.820  38.250  1.00  0.00           N  
ATOM   4701  HN  ILE   288      34.720  40.130  37.500  1.00  0.00           H  
ATOM   4702  CA  ILE   288      34.590  39.550  39.560  1.00  0.00           C  
ATOM   4703  HA  ILE   288      35.170  40.000  40.390  1.00  0.00           H  
ATOM   4704  CB  ILE   288      33.200  40.190  39.730  1.00  0.00           C  
ATOM   4705  HB  ILE   288      33.410  41.270  39.880  1.00  0.00           H  
ATOM   4706  CG2 ILE   288      32.230  39.890  38.620  1.00  0.00           C  
ATOM   4707 HG21 ILE   288      31.260  40.250  38.900  1.00  0.00           H  
ATOM   4708 HG22 ILE   288      32.230  38.780  38.670  1.00  0.00           H  
ATOM   4709 HG23 ILE   288      32.600  40.090  37.590  1.00  0.00           H  
ATOM   4710  CG1 ILE   288      32.540  39.900  41.070  1.00  0.00           C  
ATOM   4711 HG11 ILE   288      33.100  39.830  42.030  1.00  0.00           H  
ATOM   4712 HG12 ILE   288      32.180  38.980  40.910  1.00  0.00           H  
ATOM   4713  CD  ILE   288      31.310  40.780  41.440  1.00  0.00           C  
ATOM   4714  HD1 ILE   288      30.810  40.370  42.340  1.00  0.00           H  
ATOM   4715  HD2 ILE   288      30.610  40.960  40.590  1.00  0.00           H  
ATOM   4716  HD3 ILE   288      31.750  41.740  41.780  1.00  0.00           H  
ATOM   4717  C   ILE   288      34.540  38.110  39.920  1.00  0.00           C  
ATOM   4718  O   ILE   288      34.700  37.760  41.090  1.00  0.00           O  
ATOM   4719  N   ALA   289      34.230  37.150  39.010  1.00  0.00           N  
ATOM   4720  HN  ALA   289      33.810  37.470  38.030  1.00  0.00           H  
ATOM   4721  CA  ALA   289      34.160  35.710  39.410  1.00  0.00           C  
ATOM   4722  HA  ALA   289      33.600  35.640  40.370  1.00  0.00           H  
ATOM   4723  CB  ALA   289      33.420  34.940  38.220  1.00  0.00           C  
ATOM   4724  HB1 ALA   289      32.360  35.260  38.380  1.00  0.00           H  
ATOM   4725  HB2 ALA   289      33.590  33.840  38.260  1.00  0.00           H  
ATOM   4726  HB3 ALA   289      33.650  35.240  37.300  1.00  0.00           H  
ATOM   4727  C   ALA   289      35.460  35.000  39.840  1.00  0.00           C  
ATOM   4728  O   ALA   289      35.600  34.190  40.750  1.00  0.00           O  
ATOM   4729  N   CYS   290      36.560  35.370  39.170  1.00  0.00           N  
ATOM   4730  HN  CYS   290      36.510  35.880  38.220  1.00  0.00           H  
ATOM   4731  CA  CYS   290      37.970  35.120  39.610  1.00  0.00           C  
ATOM   4732  HA  CYS   290      38.070  34.020  39.530  1.00  0.00           H  
ATOM   4733  CB  CYS   290      38.910  35.700  38.500  1.00  0.00           C  
ATOM   4734  HB1 CYS   290      38.620  36.770  38.470  1.00  0.00           H  
ATOM   4735  HB2 CYS   290      38.690  35.100  37.590  1.00  0.00           H  
ATOM   4736  SG  CYS   290      40.710  35.450  38.920  1.00  0.00           S  
ATOM   4737  HG1 CYS   290      41.090  36.170  38.340  1.00  0.00           H  
ATOM   4738  C   CYS   290      38.250  35.800  41.070  1.00  0.00           C  
ATOM   4739  O   CYS   290      38.870  35.240  42.000  1.00  0.00           O  
ATOM   4740  N   PHE   291      37.890  37.110  41.110  1.00  0.00           N  
ATOM   4741  HN  PHE   291      37.320  37.580  40.320  1.00  0.00           H  
ATOM   4742  CA  PHE   291      38.080  37.940  42.330  1.00  0.00           C  
ATOM   4743  HA  PHE   291      39.160  37.850  42.580  1.00  0.00           H  
ATOM   4744  CB  PHE   291      37.860  39.500  42.030  1.00  0.00           C  
ATOM   4745  HB1 PHE   291      36.940  39.490  41.400  1.00  0.00           H  
ATOM   4746  HB2 PHE   291      38.870  39.910  41.280  1.00  0.00           H  
ATOM   4747  CG  PHE   291      37.600  40.400  43.250  1.00  0.00           C  
ATOM   4748  CD1 PHE   291      38.750  40.840  43.960  1.00  0.00           C  
ATOM   4749  HD1 PHE   291      39.670  40.570  43.690  1.00  0.00           H  
ATOM   4750  CE1 PHE   291      38.490  41.730  44.980  1.00  0.00           C  
ATOM   4751  HE1 PHE   291      39.380  42.010  45.580  1.00  0.00           H  
ATOM   4752  CZ  PHE   291      37.270  42.110  45.370  1.00  0.00           C  
ATOM   4753  HZ  PHE   291      37.180  42.710  46.260  1.00  0.00           H  
ATOM   4754  CD2 PHE   291      36.290  40.810  43.580  1.00  0.00           C  
ATOM   4755  HD2 PHE   291      35.470  40.440  42.990  1.00  0.00           H  
ATOM   4756  CE2 PHE   291      36.140  41.690  44.630  1.00  0.00           C  
ATOM   4757  HE2 PHE   291      35.150  42.110  44.930  1.00  0.00           H  
ATOM   4758  C   PHE   291      37.320  37.480  43.520  1.00  0.00           C  
ATOM   4759  O   PHE   291      37.880  37.470  44.600  1.00  0.00           O  
ATOM   4760  N   VAL   292      36.070  37.030  43.400  1.00  0.00           N  
ATOM   4761  HN  VAL   292      35.420  37.310  42.580  1.00  0.00           H  
ATOM   4762  CA  VAL   292      35.360  36.570  44.620  1.00  0.00           C  
ATOM   4763  HA  VAL   292      35.670  37.170  45.460  1.00  0.00           H  
ATOM   4764  CB  VAL   292      33.820  36.590  44.470  1.00  0.00           C  
ATOM   4765  HB  VAL   292      33.680  37.540  43.970  1.00  0.00           H  
ATOM   4766  CG1 VAL   292      33.310  35.590  43.330  1.00  0.00           C  
ATOM   4767 HG11 VAL   292      32.390  35.970  42.920  1.00  0.00           H  
ATOM   4768 HG12 VAL   292      33.120  34.700  43.740  1.00  0.00           H  
ATOM   4769 HG13 VAL   292      34.070  35.480  42.570  1.00  0.00           H  
ATOM   4770  CG2 VAL   292      33.030  36.530  45.790  1.00  0.00           C  
ATOM   4771 HG21 VAL   292      33.310  37.400  46.410  1.00  0.00           H  
ATOM   4772 HG22 VAL   292      33.290  35.590  46.340  1.00  0.00           H  
ATOM   4773 HG23 VAL   292      31.960  36.460  45.520  1.00  0.00           H  
ATOM   4774  C   VAL   292      35.860  35.180  44.980  1.00  0.00           C  
ATOM   4775  O   VAL   292      35.900  34.870  46.190  1.00  0.00           O  
ATOM   4776  N   ALA   293      36.370  34.350  43.970  1.00  0.00           N  
ATOM   4777  HN  ALA   293      36.090  34.610  42.920  1.00  0.00           H  
ATOM   4778  CA  ALA   293      37.080  33.120  44.310  1.00  0.00           C  
ATOM   4779  HA  ALA   293      36.440  32.510  44.980  1.00  0.00           H  
ATOM   4780  CB  ALA   293      37.220  32.340  43.040  1.00  0.00           C  
ATOM   4781  HB1 ALA   293      37.180  31.240  43.170  1.00  0.00           H  
ATOM   4782  HB2 ALA   293      38.160  32.630  42.530  1.00  0.00           H  
ATOM   4783  HB3 ALA   293      36.470  32.530  42.410  1.00  0.00           H  
ATOM   4784  C   ALA   293      38.410  33.280  45.040  1.00  0.00           C  
ATOM   4785  O   ALA   293      38.810  32.490  45.920  1.00  0.00           O  
ATOM   4786  N   ILE   294      39.130  34.440  44.760  1.00  0.00           N  
ATOM   4787  HN  ILE   294      38.850  35.020  43.900  1.00  0.00           H  
ATOM   4788  CA  ILE   294      40.390  34.800  45.530  1.00  0.00           C  
ATOM   4789  HA  ILE   294      40.980  33.860  45.620  1.00  0.00           H  
ATOM   4790  CB  ILE   294      41.300  35.730  44.750  1.00  0.00           C  
ATOM   4791  HB  ILE   294      40.730  36.540  44.250  1.00  0.00           H  
ATOM   4792  CG2 ILE   294      42.330  36.320  45.650  1.00  0.00           C  
ATOM   4793 HG21 ILE   294      42.930  35.580  46.160  1.00  0.00           H  
ATOM   4794 HG22 ILE   294      41.870  36.900  46.470  1.00  0.00           H  
ATOM   4795 HG23 ILE   294      42.960  36.990  45.020  1.00  0.00           H  
ATOM   4796  CG1 ILE   294      41.950  34.940  43.550  1.00  0.00           C  
ATOM   4797 HG11 ILE   294      41.180  34.180  43.280  1.00  0.00           H  
ATOM   4798 HG12 ILE   294      42.810  34.500  43.830  1.00  0.00           H  
ATOM   4799  CD  ILE   294      42.320  35.790  42.310  1.00  0.00           C  
ATOM   4800  HD1 ILE   294      42.760  35.090  41.570  1.00  0.00           H  
ATOM   4801  HD2 ILE   294      43.130  36.490  42.620  1.00  0.00           H  
ATOM   4802  HD3 ILE   294      41.430  36.330  41.920  1.00  0.00           H  
ATOM   4803  C   ILE   294      40.050  35.160  46.980  1.00  0.00           C  
ATOM   4804  O   ILE   294      40.710  34.700  47.900  1.00  0.00           O  
ATOM   4805  N   LEU   295      38.970  35.890  47.180  1.00  0.00           N  
ATOM   4806  HN  LEU   295      38.510  36.380  46.290  1.00  0.00           H  
ATOM   4807  CA  LEU   295      38.410  36.020  48.520  1.00  0.00           C  
ATOM   4808  HA  LEU   295      39.210  36.540  49.080  1.00  0.00           H  
ATOM   4809  CB  LEU   295      37.290  37.130  48.580  1.00  0.00           C  
ATOM   4810  HB1 LEU   295      37.230  37.230  49.680  1.00  0.00           H  
ATOM   4811  HB2 LEU   295      36.430  36.620  48.070  1.00  0.00           H  
ATOM   4812  CG  LEU   295      37.600  38.510  47.870  1.00  0.00           C  
ATOM   4813  HG  LEU   295      37.490  38.460  46.880  1.00  0.00           H  
ATOM   4814  CD1 LEU   295      36.540  39.520  48.300  1.00  0.00           C  
ATOM   4815 HD11 LEU   295      36.550  40.400  47.680  1.00  0.00           H  
ATOM   4816 HD12 LEU   295      36.610  39.900  49.350  1.00  0.00           H  
ATOM   4817 HD13 LEU   295      35.510  39.130  48.150  1.00  0.00           H  
ATOM   4818  CD2 LEU   295      38.930  39.050  48.220  1.00  0.00           C  
ATOM   4819 HD21 LEU   295      39.230  39.910  47.580  1.00  0.00           H  
ATOM   4820 HD22 LEU   295      39.720  38.280  48.220  1.00  0.00           H  
ATOM   4821 HD23 LEU   295      38.890  39.520  49.220  1.00  0.00           H  
ATOM   4822  C   LEU   295      38.030  34.800  49.320  1.00  0.00           C  
ATOM   4823  O   LEU   295      38.230  34.770  50.510  1.00  0.00           O  
ATOM   4824  N   ILE   296      37.460  33.740  48.660  1.00  0.00           N  
ATOM   4825  HN  ILE   296      37.220  33.710  47.570  1.00  0.00           H  
ATOM   4826  CA  ILE   296      37.170  32.490  49.340  1.00  0.00           C  
ATOM   4827  HA  ILE   296      36.640  32.760  50.280  1.00  0.00           H  
ATOM   4828  CB  ILE   296      36.120  31.510  48.600  1.00  0.00           C  
ATOM   4829  HB  ILE   296      36.600  31.130  47.670  1.00  0.00           H  
ATOM   4830  CG2 ILE   296      35.750  30.320  49.510  1.00  0.00           C  
ATOM   4831 HG21 ILE   296      36.690  29.820  49.680  1.00  0.00           H  
ATOM   4832 HG22 ILE   296      34.950  29.730  49.020  1.00  0.00           H  
ATOM   4833 HG23 ILE   296      35.360  30.730  50.470  1.00  0.00           H  
ATOM   4834  CG1 ILE   296      34.830  32.280  48.050  1.00  0.00           C  
ATOM   4835 HG11 ILE   296      34.150  31.530  47.610  1.00  0.00           H  
ATOM   4836 HG12 ILE   296      35.090  32.920  47.330  1.00  0.00           H  
ATOM   4837  CD  ILE   296      34.080  33.160  49.090  1.00  0.00           C  
ATOM   4838  HD1 ILE   296      33.700  32.480  49.890  1.00  0.00           H  
ATOM   4839  HD2 ILE   296      33.270  33.640  48.510  1.00  0.00           H  
ATOM   4840  HD3 ILE   296      34.720  34.000  49.440  1.00  0.00           H  
ATOM   4841  C   ILE   296      38.410  31.710  49.770  1.00  0.00           C  
ATOM   4842  O   ILE   296      38.570  31.380  50.900  1.00  0.00           O  
ATOM   4843  N   GLY   297      39.450  31.680  48.950  1.00  0.00           N  
ATOM   4844  HN  GLY   297      39.330  32.080  47.920  1.00  0.00           H  
ATOM   4845  CA  GLY   297      40.690  31.030  49.210  1.00  0.00           C  
ATOM   4846  HA1 GLY   297      41.280  31.060  48.270  1.00  0.00           H  
ATOM   4847  HA2 GLY   297      40.450  29.990  49.520  1.00  0.00           H  
ATOM   4848  C   GLY   297      41.480  31.720  50.350  1.00  0.00           C  
ATOM   4849  O   GLY   297      41.970  30.990  51.250  1.00  0.00           O  
ATOM   4850  N   LEU   298      41.510  33.090  50.340  1.00  0.00           N  
ATOM   4851  HN  LEU   298      40.890  33.490  49.510  1.00  0.00           H  
ATOM   4852  CA  LEU   298      42.070  33.990  51.380  1.00  0.00           C  
ATOM   4853  HA  LEU   298      43.050  33.790  51.390  1.00  0.00           H  
ATOM   4854  CB  LEU   298      41.950  35.510  51.030  1.00  0.00           C  
ATOM   4855  HB1 LEU   298      42.170  36.080  51.910  1.00  0.00           H  
ATOM   4856  HB2 LEU   298      40.900  35.660  50.840  1.00  0.00           H  
ATOM   4857  CG  LEU   298      42.870  36.060  49.930  1.00  0.00           C  
ATOM   4858  HG  LEU   298      42.660  35.530  49.100  1.00  0.00           H  
ATOM   4859  CD1 LEU   298      42.620  37.520  49.780  1.00  0.00           C  
ATOM   4860 HD11 LEU   298      41.600  37.680  50.100  1.00  0.00           H  
ATOM   4861 HD12 LEU   298      42.750  37.910  48.750  1.00  0.00           H  
ATOM   4862 HD13 LEU   298      43.290  38.090  50.450  1.00  0.00           H  
ATOM   4863  CD2 LEU   298      44.400  35.830  50.210  1.00  0.00           C  
ATOM   4864 HD21 LEU   298      44.690  34.780  49.980  1.00  0.00           H  
ATOM   4865 HD22 LEU   298      44.570  36.040  51.280  1.00  0.00           H  
ATOM   4866 HD23 LEU   298      44.970  36.410  49.450  1.00  0.00           H  
ATOM   4867  C   LEU   298      41.400  33.670  52.700  1.00  0.00           C  
ATOM   4868  O   LEU   298      42.030  33.470  53.740  1.00  0.00           O  
ATOM   4869  N   CYS   299      40.020  33.630  52.720  1.00  0.00           N  
ATOM   4870  HN  CYS   299      39.550  33.570  51.710  1.00  0.00           H  
ATOM   4871  CA  CYS   299      39.270  33.220  53.870  1.00  0.00           C  
ATOM   4872  HA  CYS   299      39.620  33.900  54.670  1.00  0.00           H  
ATOM   4873  CB  CYS   299      37.770  33.370  53.550  1.00  0.00           C  
ATOM   4874  HB1 CYS   299      37.540  32.770  52.640  1.00  0.00           H  
ATOM   4875  HB2 CYS   299      37.650  34.400  53.140  1.00  0.00           H  
ATOM   4876  SG  CYS   299      36.620  32.950  54.870  1.00  0.00           S  
ATOM   4877  HG1 CYS   299      36.570  31.960  54.800  1.00  0.00           H  
ATOM   4878  C   CYS   299      39.610  31.810  54.400  1.00  0.00           C  
ATOM   4879  O   CYS   299      39.870  31.680  55.570  1.00  0.00           O  
ATOM   4880  N   LEU   300      39.720  30.820  53.490  1.00  0.00           N  
ATOM   4881  HN  LEU   300      39.590  31.110  52.460  1.00  0.00           H  
ATOM   4882  CA  LEU   300      39.950  29.460  53.840  1.00  0.00           C  
ATOM   4883  HA  LEU   300      39.280  29.200  54.690  1.00  0.00           H  
ATOM   4884  CB  LEU   300      39.740  28.380  52.720  1.00  0.00           C  
ATOM   4885  HB1 LEU   300      40.070  27.360  53.000  1.00  0.00           H  
ATOM   4886  HB2 LEU   300      40.540  28.720  51.720  1.00  0.00           H  
ATOM   4887  CG  LEU   300      38.290  28.330  52.130  1.00  0.00           C  
ATOM   4888  HG  LEU   300      38.020  29.250  51.840  1.00  0.00           H  
ATOM   4889  CD1 LEU   300      38.130  27.390  50.860  1.00  0.00           C  
ATOM   4890 HD11 LEU   300      37.110  27.130  50.640  1.00  0.00           H  
ATOM   4891 HD12 LEU   300      38.610  26.410  51.070  1.00  0.00           H  
ATOM   4892 HD13 LEU   300      38.590  27.830  49.950  1.00  0.00           H  
ATOM   4893  CD2 LEU   300      37.290  27.930  53.230  1.00  0.00           C  
ATOM   4894 HD21 LEU   300      37.330  26.830  53.340  1.00  0.00           H  
ATOM   4895 HD22 LEU   300      36.250  28.220  53.000  1.00  0.00           H  
ATOM   4896 HD23 LEU   300      37.490  28.470  54.190  1.00  0.00           H  
ATOM   4897  C   LEU   300      41.310  29.200  54.410  1.00  0.00           C  
ATOM   4898  O   LEU   300      41.420  28.600  55.430  1.00  0.00           O  
ATOM   4899  N   THR   301      42.260  29.740  53.720  1.00  0.00           N  
ATOM   4900  HN  THR   301      41.940  30.260  52.790  1.00  0.00           H  
ATOM   4901  CA  THR   301      43.670  29.970  54.230  1.00  0.00           C  
ATOM   4902  HA  THR   301      44.150  28.970  54.260  1.00  0.00           H  
ATOM   4903  CB  THR   301      44.590  30.910  53.360  1.00  0.00           C  
ATOM   4904  HB  THR   301      44.170  31.940  53.310  1.00  0.00           H  
ATOM   4905  OG1 THR   301      44.740  30.470  52.000  1.00  0.00           O  
ATOM   4906  HG1 THR   301      43.880  30.960  51.490  1.00  0.00           H  
ATOM   4907  CG2 THR   301      45.990  31.030  53.930  1.00  0.00           C  
ATOM   4908 HG21 THR   301      46.010  31.270  54.900  1.00  0.00           H  
ATOM   4909 HG22 THR   301      46.570  31.730  53.340  1.00  0.00           H  
ATOM   4910 HG23 THR   301      46.430  30.020  53.830  1.00  0.00           H  
ATOM   4911  C   THR   301      43.760  30.440  55.610  1.00  0.00           C  
ATOM   4912  O   THR   301      44.360  29.750  56.440  1.00  0.00           O  
ATOM   4913  N   LEU   302      43.240  31.590  55.870  1.00  0.00           N  
ATOM   4914  HN  LEU   302      42.720  32.060  55.220  1.00  0.00           H  
ATOM   4915  CA  LEU   302      43.230  32.110  57.150  1.00  0.00           C  
ATOM   4916  HA  LEU   302      44.270  32.050  57.540  1.00  0.00           H  
ATOM   4917  CB  LEU   302      42.870  33.650  57.160  1.00  0.00           C  
ATOM   4918  HB1 LEU   302      41.900  33.760  56.630  1.00  0.00           H  
ATOM   4919  HB2 LEU   302      43.640  34.110  56.510  1.00  0.00           H  
ATOM   4920  CG  LEU   302      42.960  34.440  58.470  1.00  0.00           C  
ATOM   4921  HG  LEU   302      42.140  34.270  59.030  1.00  0.00           H  
ATOM   4922  CD1 LEU   302      44.140  34.110  59.320  1.00  0.00           C  
ATOM   4923 HD11 LEU   302      44.080  33.390  60.120  1.00  0.00           H  
ATOM   4924 HD12 LEU   302      44.270  34.990  59.980  1.00  0.00           H  
ATOM   4925 HD13 LEU   302      45.040  33.830  58.740  1.00  0.00           H  
ATOM   4926  CD2 LEU   302      42.920  35.930  58.180  1.00  0.00           C  
ATOM   4927 HD21 LEU   302      42.820  36.510  59.120  1.00  0.00           H  
ATOM   4928 HD22 LEU   302      42.160  36.170  57.400  1.00  0.00           H  
ATOM   4929 HD23 LEU   302      43.870  36.130  57.640  1.00  0.00           H  
ATOM   4930  C   LEU   302      42.400  31.400  58.230  1.00  0.00           C  
ATOM   4931  O   LEU   302      42.900  31.210  59.330  1.00  0.00           O  
ATOM   4932  N   LEU   303      41.250  30.780  57.860  1.00  0.00           N  
ATOM   4933  HN  LEU   303      40.870  30.990  56.840  1.00  0.00           H  
ATOM   4934  CA  LEU   303      40.580  29.780  58.780  1.00  0.00           C  
ATOM   4935  HA  LEU   303      40.520  30.250  59.780  1.00  0.00           H  
ATOM   4936  CB  LEU   303      39.180  29.390  58.300  1.00  0.00           C
[truncated: 6,600,891 more chars]
