# Supplementary material for: Selective Protonation of Catalytic Dyad for γ-Secretase-Mediated Hydrolysis Revealed by Multiscale Simulations
Source: J Phys Chem B. 2024 Nov 7;128(46):11345–58. doi: 10.1021/acs.jpcb.4c04085 (PMC11586911; doi:10.1021/acs.jpcb.4c04085)
Supplement: Supplementary file 2 — jp4c04085_si_002.zip [file jp4c04085_si_002.zip › Figure S11 D257-protonated/RS.pdb]

CRYST1   92.876   92.876   90.454  90.00  90.00  90.00               1
ATOM      1  CAY SER     1      21.800  68.390  20.390  1.00  0.00           C  
ATOM      2  HY1 SER     1      22.850  68.380  20.760  1.00  0.00           H  
ATOM      3  HY2 SER     1      21.610  69.070  19.530  1.00  0.00           H  
ATOM      4  HY3 SER     1      21.680  67.390  19.920  1.00  0.00           H  
ATOM      5  CY  SER     1      20.910  68.530  21.510  1.00  0.00           C  
ATOM      6  OY  SER     1      20.350  69.580  21.740  1.00  0.00           O  
ATOM      7  N   SER     1      20.910  67.520  22.340  1.00  0.00           N  
ATOM      8  HN  SER     1      21.430  66.690  22.120  1.00  0.00           H  
ATOM      9  CA  SER     1      20.110  67.420  23.600  1.00  0.00           C  
ATOM     10  HA  SER     1      19.840  68.430  23.880  1.00  0.00           H  
ATOM     11  CB  SER     1      18.800  66.590  23.470  1.00  0.00           C  
ATOM     12  HB1 SER     1      19.150  65.540  23.460  1.00  0.00           H  
ATOM     13  HB2 SER     1      18.260  66.940  22.560  1.00  0.00           H  
ATOM     14  OG  SER     1      18.000  66.870  24.580  1.00  0.00           O  
ATOM     15  HG1 SER     1      17.840  67.820  24.560  1.00  0.00           H  
ATOM     16  C   SER     1      21.030  66.910  24.720  1.00  0.00           C  
ATOM     17  O   SER     1      21.970  66.110  24.410  1.00  0.00           O  
ATOM     18  N   LYS     2      20.880  67.390  25.940  1.00  0.00           N  
ATOM     19  HN  LYS     2      20.300  68.190  26.050  1.00  0.00           H  
ATOM     20  CA  LYS     2      21.560  66.930  27.110  1.00  0.00           C  
ATOM     21  HA  LYS     2      22.030  65.960  27.010  1.00  0.00           H  
ATOM     22  CB  LYS     2      22.610  68.100  27.310  1.00  0.00           C  
ATOM     23  HB1 LYS     2      22.060  69.050  27.470  1.00  0.00           H  
ATOM     24  HB2 LYS     2      23.240  68.070  26.400  1.00  0.00           H  
ATOM     25  CG  LYS     2      23.690  68.000  28.440  1.00  0.00           C  
ATOM     26  HG1 LYS     2      23.260  68.080  29.460  1.00  0.00           H  
ATOM     27  HG2 LYS     2      24.450  68.790  28.290  1.00  0.00           H  
ATOM     28  CD  LYS     2      24.400  66.650  28.380  1.00  0.00           C  
ATOM     29  HD1 LYS     2      23.540  65.970  28.510  1.00  0.00           H  
ATOM     30  HD2 LYS     2      25.120  66.540  29.220  1.00  0.00           H  
ATOM     31  CE  LYS     2      25.240  66.250  27.100  1.00  0.00           C  
ATOM     32  HE1 LYS     2      26.190  66.820  27.110  1.00  0.00           H  
ATOM     33  HE2 LYS     2      24.680  66.410  26.150  1.00  0.00           H  
ATOM     34  NZ  LYS     2      25.480  64.810  27.280  1.00  0.00           N  
ATOM     35  HZ1 LYS     2      26.180  64.610  28.020  1.00  0.00           H  
ATOM     36  HZ2 LYS     2      25.970  64.390  26.470  1.00  0.00           H  
ATOM     37  HZ3 LYS     2      24.660  64.190  27.420  1.00  0.00           H  
ATOM     38  C   LYS     2      20.690  66.840  28.340  1.00  0.00           C  
ATOM     39  O   LYS     2      21.060  66.120  29.260  1.00  0.00           O  
ATOM     40  N   GLU     3      19.470  67.470  28.210  1.00  0.00           N  
ATOM     41  HN  GLU     3      19.280  67.880  27.320  1.00  0.00           H  
ATOM     42  CA  GLU     3      18.470  67.630  29.250  1.00  0.00           C  
ATOM     43  HA  GLU     3      18.860  68.200  30.080  1.00  0.00           H  
ATOM     44  CB  GLU     3      17.340  68.500  28.660  1.00  0.00           C  
ATOM     45  HB1 GLU     3      16.510  68.500  29.400  1.00  0.00           H  
ATOM     46  HB2 GLU     3      16.930  67.980  27.770  1.00  0.00           H  
ATOM     47  CG  GLU     3      17.890  69.980  28.270  1.00  0.00           C  
ATOM     48  HG1 GLU     3      18.800  70.280  28.820  1.00  0.00           H  
ATOM     49  HG2 GLU     3      17.110  70.730  28.540  1.00  0.00           H  
ATOM     50  CD  GLU     3      18.220  70.130  26.730  1.00  0.00           C  
ATOM     51  OE1 GLU     3      18.000  71.260  26.230  1.00  0.00           O  
ATOM     52  OE2 GLU     3      18.910  69.290  26.180  1.00  0.00           O  
ATOM     53  C   GLU     3      17.920  66.320  29.930  1.00  0.00           C  
ATOM     54  O   GLU     3      17.900  66.190  31.160  1.00  0.00           O  
ATOM     55  N   LEU     4      17.520  65.340  29.130  1.00  0.00           N  
ATOM     56  HN  LEU     4      17.550  65.610  28.170  1.00  0.00           H  
ATOM     57  CA  LEU     4      17.100  63.970  29.630  1.00  0.00           C  
ATOM     58  HA  LEU     4      16.370  64.160  30.400  1.00  0.00           H  
ATOM     59  CB  LEU     4      16.600  63.120  28.500  1.00  0.00           C  
ATOM     60  HB1 LEU     4      17.340  62.880  27.700  1.00  0.00           H  
ATOM     61  HB2 LEU     4      15.830  63.670  27.920  1.00  0.00           H  
ATOM     62  CG  LEU     4      15.960  61.770  28.890  1.00  0.00           C  
ATOM     63  HG  LEU     4      16.690  61.120  29.430  1.00  0.00           H  
ATOM     64  CD1 LEU     4      14.800  61.940  29.850  1.00  0.00           C  
ATOM     65 HD11 LEU     4      14.360  61.000  30.250  1.00  0.00           H  
ATOM     66 HD12 LEU     4      13.980  62.550  29.400  1.00  0.00           H  
ATOM     67 HD13 LEU     4      15.130  62.530  30.730  1.00  0.00           H  
ATOM     68  CD2 LEU     4      15.350  61.030  27.750  1.00  0.00           C  
ATOM     69 HD21 LEU     4      14.450  61.540  27.330  1.00  0.00           H  
ATOM     70 HD22 LEU     4      15.130  59.970  27.960  1.00  0.00           H  
ATOM     71 HD23 LEU     4      16.140  61.130  26.970  1.00  0.00           H  
ATOM     72  C   LEU     4      18.250  63.270  30.380  1.00  0.00           C  
ATOM     73  O   LEU     4      18.040  62.710  31.440  1.00  0.00           O  
ATOM     74  N   GLU     5      19.450  63.350  29.790  1.00  0.00           N  
ATOM     75  HN  GLU     5      19.580  63.860  28.950  1.00  0.00           H  
ATOM     76  CA  GLU     5      20.600  62.760  30.530  1.00  0.00           C  
ATOM     77  HA  GLU     5      20.390  61.710  30.690  1.00  0.00           H  
ATOM     78  CB  GLU     5      21.770  62.910  29.530  1.00  0.00           C  
ATOM     79  HB1 GLU     5      22.670  62.370  29.920  1.00  0.00           H  
ATOM     80  HB2 GLU     5      21.900  64.000  29.390  1.00  0.00           H  
ATOM     81  CG  GLU     5      21.370  62.210  28.190  1.00  0.00           C  
ATOM     82  HG1 GLU     5      20.490  62.730  27.750  1.00  0.00           H  
ATOM     83  HG2 GLU     5      20.910  61.200  28.220  1.00  0.00           H  
ATOM     84  CD  GLU     5      22.470  62.300  27.160  1.00  0.00           C  
ATOM     85  OE1 GLU     5      22.280  61.780  26.010  1.00  0.00           O  
ATOM     86  OE2 GLU     5      23.650  62.740  27.450  1.00  0.00           O  
ATOM     87  C   GLU     5      21.010  63.350  31.890  1.00  0.00           C  
ATOM     88  O   GLU     5      21.080  62.640  32.910  1.00  0.00           O  
ATOM     89  N   LEU     6      21.000  64.690  32.000  1.00  0.00           N  
ATOM     90  HN  LEU     6      20.760  65.230  31.190  1.00  0.00           H  
ATOM     91  CA  LEU     6      21.140  65.440  33.250  1.00  0.00           C  
ATOM     92  HA  LEU     6      22.040  65.100  33.740  1.00  0.00           H  
ATOM     93  CB  LEU     6      21.330  66.950  32.900  1.00  0.00           C  
ATOM     94  HB1 LEU     6      20.430  67.590  33.030  1.00  0.00           H  
ATOM     95  HB2 LEU     6      21.510  67.000  31.800  1.00  0.00           H  
ATOM     96  CG  LEU     6      22.600  67.580  33.440  1.00  0.00           C  
ATOM     97  HG  LEU     6      23.470  67.020  33.040  1.00  0.00           H  
ATOM     98  CD1 LEU     6      22.620  69.040  32.980  1.00  0.00           C  
ATOM     99 HD11 LEU     6      21.910  69.590  33.640  1.00  0.00           H  
ATOM    100 HD12 LEU     6      22.180  69.110  31.960  1.00  0.00           H  
ATOM    101 HD13 LEU     6      23.550  69.640  33.000  1.00  0.00           H  
ATOM    102  CD2 LEU     6      22.690  67.560  34.980  1.00  0.00           C  
ATOM    103 HD21 LEU     6      21.920  68.220  35.440  1.00  0.00           H  
ATOM    104 HD22 LEU     6      23.690  67.900  35.300  1.00  0.00           H  
ATOM    105 HD23 LEU     6      22.670  66.510  35.350  1.00  0.00           H  
ATOM    106  C   LEU     6      19.980  65.100  34.240  1.00  0.00           C  
ATOM    107  O   LEU     6      20.180  64.870  35.390  1.00  0.00           O  
ATOM    108  N   ILE     7      18.700  64.940  33.750  1.00  0.00           N  
ATOM    109  HN  ILE     7      18.520  65.090  32.780  1.00  0.00           H  
ATOM    110  CA  ILE     7      17.550  64.290  34.510  1.00  0.00           C  
ATOM    111  HA  ILE     7      17.430  64.860  35.420  1.00  0.00           H  
ATOM    112  CB  ILE     7      16.240  64.520  33.800  1.00  0.00           C  
ATOM    113  HB  ILE     7      16.340  64.170  32.750  1.00  0.00           H  
ATOM    114  CG2 ILE     7      15.070  63.680  34.450  1.00  0.00           C  
ATOM    115 HG21 ILE     7      14.120  63.850  33.890  1.00  0.00           H  
ATOM    116 HG22 ILE     7      14.870  64.000  35.500  1.00  0.00           H  
ATOM    117 HG23 ILE     7      15.270  62.590  34.540  1.00  0.00           H  
ATOM    118  CG1 ILE     7      15.840  66.010  33.870  1.00  0.00           C  
ATOM    119 HG11 ILE     7      16.760  66.610  33.710  1.00  0.00           H  
ATOM    120 HG12 ILE     7      15.460  66.380  34.850  1.00  0.00           H  
ATOM    121  CD  ILE     7      14.840  66.380  32.780  1.00  0.00           C  
ATOM    122  HD1 ILE     7      13.900  65.840  33.020  1.00  0.00           H  
ATOM    123  HD2 ILE     7      15.360  66.010  31.870  1.00  0.00           H  
ATOM    124  HD3 ILE     7      14.810  67.480  32.670  1.00  0.00           H  
ATOM    125  C   ILE     7      17.840  62.920  34.990  1.00  0.00           C  
ATOM    126  O   ILE     7      17.680  62.610  36.190  1.00  0.00           O  
ATOM    127  N   THR     8      18.270  62.030  34.080  1.00  0.00           N  
ATOM    128  HN  THR     8      18.360  62.240  33.120  1.00  0.00           H  
ATOM    129  CA  THR     8      18.600  60.590  34.380  1.00  0.00           C  
ATOM    130  HA  THR     8      17.730  60.160  34.860  1.00  0.00           H  
ATOM    131  CB  THR     8      19.110  59.790  33.170  1.00  0.00           C  
ATOM    132  HB  THR     8      20.140  60.080  32.860  1.00  0.00           H  
ATOM    133  OG1 THR     8      18.220  60.020  32.090  1.00  0.00           O  
ATOM    134  HG1 THR     8      18.330  60.910  31.740  1.00  0.00           H  
ATOM    135  CG2 THR     8      19.090  58.290  33.430  1.00  0.00           C  
ATOM    136 HG21 THR     8      19.460  58.120  34.470  1.00  0.00           H  
ATOM    137 HG22 THR     8      19.660  57.700  32.680  1.00  0.00           H  
ATOM    138 HG23 THR     8      18.030  57.950  33.410  1.00  0.00           H  
ATOM    139  C   THR     8      19.700  60.610  35.510  1.00  0.00           C  
ATOM    140  O   THR     8      19.480  59.990  36.520  1.00  0.00           O  
ATOM    141  N   LEU     9      20.830  61.370  35.350  1.00  0.00           N  
ATOM    142  HN  LEU     9      20.950  61.780  34.450  1.00  0.00           H  
ATOM    143  CA  LEU     9      21.900  61.440  36.330  1.00  0.00           C  
ATOM    144  HA  LEU     9      22.280  60.440  36.460  1.00  0.00           H  
ATOM    145  CB  LEU     9      23.000  62.290  35.850  1.00  0.00           C  
ATOM    146  HB1 LEU     9      22.650  63.320  35.610  1.00  0.00           H  
ATOM    147  HB2 LEU     9      23.330  61.850  34.880  1.00  0.00           H  
ATOM    148  CG  LEU     9      24.230  62.400  36.680  1.00  0.00           C  
ATOM    149  HG  LEU     9      24.040  62.740  37.720  1.00  0.00           H  
ATOM    150  CD1 LEU     9      25.020  61.110  36.930  1.00  0.00           C  
ATOM    151 HD11 LEU     9      25.360  60.620  36.000  1.00  0.00           H  
ATOM    152 HD12 LEU     9      24.390  60.380  37.470  1.00  0.00           H  
ATOM    153 HD13 LEU     9      25.940  61.320  37.510  1.00  0.00           H  
ATOM    154  CD2 LEU     9      25.210  63.400  35.990  1.00  0.00           C  
ATOM    155 HD21 LEU     9      24.630  64.260  35.610  1.00  0.00           H  
ATOM    156 HD22 LEU     9      25.790  62.900  35.180  1.00  0.00           H  
ATOM    157 HD23 LEU     9      26.080  63.850  36.520  1.00  0.00           H  
ATOM    158  C   LEU     9      21.420  61.920  37.670  1.00  0.00           C  
ATOM    159  O   LEU     9      21.790  61.430  38.750  1.00  0.00           O  
ATOM    160  N   THR    10      20.550  62.990  37.670  1.00  0.00           N  
ATOM    161  HN  THR    10      20.170  63.350  36.820  1.00  0.00           H  
ATOM    162  CA  THR    10      20.070  63.610  38.900  1.00  0.00           C  
ATOM    163  HA  THR    10      20.920  63.740  39.560  1.00  0.00           H  
ATOM    164  CB  THR    10      19.670  65.090  38.770  1.00  0.00           C  
ATOM    165  HB  THR    10      18.680  65.130  38.270  1.00  0.00           H  
ATOM    166  OG1 THR    10      20.590  65.830  37.910  1.00  0.00           O  
ATOM    167  HG1 THR    10      20.640  65.450  37.030  1.00  0.00           H  
ATOM    168  CG2 THR    10      19.490  65.910  40.170  1.00  0.00           C  
ATOM    169 HG21 THR    10      19.060  66.940  40.140  1.00  0.00           H  
ATOM    170 HG22 THR    10      20.460  65.920  40.710  1.00  0.00           H  
ATOM    171 HG23 THR    10      18.780  65.430  40.870  1.00  0.00           H  
ATOM    172  C   THR    10      18.940  62.900  39.550  1.00  0.00           C  
ATOM    173  O   THR    10      18.840  62.960  40.760  1.00  0.00           O  
ATOM    174  N   VAL    11      18.080  62.160  38.740  1.00  0.00           N  
ATOM    175  HN  VAL    11      18.200  62.140  37.750  1.00  0.00           H  
ATOM    176  CA  VAL    11      17.160  61.150  39.340  1.00  0.00           C  
ATOM    177  HA  VAL    11      16.530  61.800  39.920  1.00  0.00           H  
ATOM    178  CB  VAL    11      16.240  60.540  38.290  1.00  0.00           C  
ATOM    179  HB  VAL    11      16.830  60.520  37.340  1.00  0.00           H  
ATOM    180  CG1 VAL    11      15.700  59.140  38.630  1.00  0.00           C  
ATOM    181 HG11 VAL    11      15.380  59.190  39.700  1.00  0.00           H  
ATOM    182 HG12 VAL    11      16.490  58.390  38.400  1.00  0.00           H  
ATOM    183 HG13 VAL    11      14.790  58.900  38.050  1.00  0.00           H  
ATOM    184  CG2 VAL    11      15.040  61.460  38.080  1.00  0.00           C  
ATOM    185 HG21 VAL    11      14.500  61.160  37.150  1.00  0.00           H  
ATOM    186 HG22 VAL    11      15.400  62.510  37.930  1.00  0.00           H  
ATOM    187 HG23 VAL    11      14.420  61.570  38.990  1.00  0.00           H  
ATOM    188  C   VAL    11      17.950  60.070  40.050  1.00  0.00           C  
ATOM    189  O   VAL    11      17.580  59.610  41.140  1.00  0.00           O  
ATOM    190  N   GLY    12      19.040  59.520  39.490  1.00  0.00           N  
ATOM    191  HN  GLY    12      19.240  59.710  38.530  1.00  0.00           H  
ATOM    192  CA  GLY    12      20.020  58.530  40.070  1.00  0.00           C  
ATOM    193  HA1 GLY    12      20.760  58.290  39.320  1.00  0.00           H  
ATOM    194  HA2 GLY    12      19.430  57.650  40.300  1.00  0.00           H  
ATOM    195  C   GLY    12      20.670  59.040  41.290  1.00  0.00           C  
ATOM    196  O   GLY    12      20.750  58.260  42.320  1.00  0.00           O  
ATOM    197  N   PHE    13      21.200  60.260  41.300  1.00  0.00           N  
ATOM    198  HN  PHE    13      21.190  60.660  40.390  1.00  0.00           H  
ATOM    199  CA  PHE    13      21.870  60.940  42.370  1.00  0.00           C  
ATOM    200  HA  PHE    13      22.710  60.370  42.750  1.00  0.00           H  
ATOM    201  CB  PHE    13      22.590  62.270  41.770  1.00  0.00           C  
ATOM    202  HB1 PHE    13      21.830  62.780  41.150  1.00  0.00           H  
ATOM    203  HB2 PHE    13      23.410  61.810  41.170  1.00  0.00           H  
ATOM    204  CG  PHE    13      23.260  63.070  42.830  1.00  0.00           C  
ATOM    205  CD1 PHE    13      24.390  62.610  43.560  1.00  0.00           C  
ATOM    206  HD1 PHE    13      24.770  61.640  43.280  1.00  0.00           H  
ATOM    207  CE1 PHE    13      24.860  63.360  44.700  1.00  0.00           C  
ATOM    208  HE1 PHE    13      25.690  62.990  45.290  1.00  0.00           H  
ATOM    209  CZ  PHE    13      24.300  64.650  45.010  1.00  0.00           C  
ATOM    210  HZ  PHE    13      24.710  65.310  45.760  1.00  0.00           H  
ATOM    211  CD2 PHE    13      22.710  64.340  43.160  1.00  0.00           C  
ATOM    212  HD2 PHE    13      21.890  64.750  42.580  1.00  0.00           H  
ATOM    213  CE2 PHE    13      23.210  65.080  44.290  1.00  0.00           C  
ATOM    214  HE2 PHE    13      22.820  66.040  44.590  1.00  0.00           H  
ATOM    215  C   PHE    13      20.930  61.190  43.550  1.00  0.00           C  
ATOM    216  O   PHE    13      21.370  60.950  44.680  1.00  0.00           O  
ATOM    217  N   GLY    14      19.670  61.600  43.230  1.00  0.00           N  
ATOM    218  HN  GLY    14      19.500  61.710  42.250  1.00  0.00           H  
ATOM    219  CA  GLY    14      18.380  61.610  43.950  1.00  0.00           C  
ATOM    220  HA1 GLY    14      17.510  61.860  43.360  1.00  0.00           H  
ATOM    221  HA2 GLY    14      18.510  62.240  44.820  1.00  0.00           H  
ATOM    222  C   GLY    14      18.110  60.290  44.590  1.00  0.00           C  
ATOM    223  O   GLY    14      17.970  60.310  45.860  1.00  0.00           O  
ATOM    224  N   ILE    15      18.040  59.200  43.830  1.00  0.00           N  
ATOM    225  HN  ILE    15      18.150  59.300  42.840  1.00  0.00           H  
ATOM    226  CA  ILE    15      17.910  57.840  44.350  1.00  0.00           C  
ATOM    227  HA  ILE    15      17.040  57.820  44.990  1.00  0.00           H  
ATOM    228  CB  ILE    15      17.750  56.780  43.260  1.00  0.00           C  
ATOM    229  HB  ILE    15      18.540  56.980  42.500  1.00  0.00           H  
ATOM    230  CG2 ILE    15      18.000  55.330  43.720  1.00  0.00           C  
ATOM    231 HG21 ILE    15      17.810  54.700  42.830  1.00  0.00           H  
ATOM    232 HG22 ILE    15      17.220  55.080  44.480  1.00  0.00           H  
ATOM    233 HG23 ILE    15      19.050  55.130  44.020  1.00  0.00           H  
ATOM    234  CG1 ILE    15      16.430  56.890  42.530  1.00  0.00           C  
ATOM    235 HG11 ILE    15      16.530  56.230  41.640  1.00  0.00           H  
ATOM    236 HG12 ILE    15      16.170  57.950  42.340  1.00  0.00           H  
ATOM    237  CD  ILE    15      15.210  56.340  43.300  1.00  0.00           C  
ATOM    238  HD1 ILE    15      15.330  55.250  43.510  1.00  0.00           H  
ATOM    239  HD2 ILE    15      14.280  56.290  42.690  1.00  0.00           H  
ATOM    240  HD3 ILE    15      15.060  56.930  44.230  1.00  0.00           H  
ATOM    241  C   ILE    15      19.050  57.510  45.260  1.00  0.00           C  
ATOM    242  O   ILE    15      18.810  56.970  46.330  1.00  0.00           O  
ATOM    243  N   LEU    16      20.290  57.770  44.890  1.00  0.00           N  
ATOM    244  HN  LEU    16      20.350  58.270  44.030  1.00  0.00           H  
ATOM    245  CA  LEU    16      21.530  57.410  45.610  1.00  0.00           C  
ATOM    246  HA  LEU    16      21.450  56.340  45.740  1.00  0.00           H  
ATOM    247  CB  LEU    16      22.840  57.660  44.820  1.00  0.00           C  
ATOM    248  HB1 LEU    16      22.990  58.750  44.740  1.00  0.00           H  
ATOM    249  HB2 LEU    16      22.690  57.180  43.830  1.00  0.00           H  
ATOM    250  CG  LEU    16      24.080  56.980  45.490  1.00  0.00           C  
ATOM    251  HG  LEU    16      23.860  55.980  45.920  1.00  0.00           H  
ATOM    252  CD1 LEU    16      25.050  56.830  44.260  1.00  0.00           C  
ATOM    253 HD11 LEU    16      25.050  57.770  43.670  1.00  0.00           H  
ATOM    254 HD12 LEU    16      24.720  55.940  43.670  1.00  0.00           H  
ATOM    255 HD13 LEU    16      26.080  56.700  44.670  1.00  0.00           H  
ATOM    256  CD2 LEU    16      24.830  57.860  46.490  1.00  0.00           C  
ATOM    257 HD21 LEU    16      24.950  58.840  45.990  1.00  0.00           H  
ATOM    258 HD22 LEU    16      25.880  57.560  46.710  1.00  0.00           H  
ATOM    259 HD23 LEU    16      24.190  57.960  47.390  1.00  0.00           H  
ATOM    260  C   LEU    16      21.520  58.020  47.040  1.00  0.00           C  
ATOM    261  O   LEU    16      21.580  57.330  48.070  1.00  0.00           O  
ATOM    262  N   ILE    17      21.240  59.340  47.130  1.00  0.00           N  
ATOM    263  HN  ILE    17      21.070  59.740  46.240  1.00  0.00           H  
ATOM    264  CA  ILE    17      21.150  60.090  48.390  1.00  0.00           C  
ATOM    265  HA  ILE    17      21.970  59.690  48.980  1.00  0.00           H  
ATOM    266  CB  ILE    17      21.180  61.580  48.160  1.00  0.00           C  
ATOM    267  HB  ILE    17      20.340  61.760  47.460  1.00  0.00           H  
ATOM    268  CG2 ILE    17      20.760  62.350  49.520  1.00  0.00           C  
ATOM    269 HG21 ILE    17      19.660  62.320  49.620  1.00  0.00           H  
ATOM    270 HG22 ILE    17      21.030  63.430  49.440  1.00  0.00           H  
ATOM    271 HG23 ILE    17      21.230  62.040  50.480  1.00  0.00           H  
ATOM    272  CG1 ILE    17      22.530  62.120  47.500  1.00  0.00           C  
ATOM    273 HG11 ILE    17      22.340  63.210  47.490  1.00  0.00           H  
ATOM    274 HG12 ILE    17      22.620  61.830  46.430  1.00  0.00           H  
ATOM    275  CD  ILE    17      23.890  61.890  48.230  1.00  0.00           C  
ATOM    276  HD1 ILE    17      24.180  60.820  48.230  1.00  0.00           H  
ATOM    277  HD2 ILE    17      23.960  62.290  49.260  1.00  0.00           H  
ATOM    278  HD3 ILE    17      24.690  62.460  47.710  1.00  0.00           H  
ATOM    279  C   ILE    17      19.880  59.650  49.230  1.00  0.00           C  
ATOM    280  O   ILE    17      20.030  59.290  50.380  1.00  0.00           O  
ATOM    281  N   PHE    18      18.780  59.460  48.600  1.00  0.00           N  
ATOM    282  HN  PHE    18      18.690  59.670  47.630  1.00  0.00           H  
ATOM    283  CA  PHE    18      17.620  58.800  49.240  1.00  0.00           C  
ATOM    284  HA  PHE    18      17.460  59.290  50.180  1.00  0.00           H  
ATOM    285  CB  PHE    18      16.380  58.920  48.230  1.00  0.00           C  
ATOM    286  HB1 PHE    18      16.420  58.370  47.260  1.00  0.00           H  
ATOM    287  HB2 PHE    18      16.330  60.020  48.080  1.00  0.00           H  
ATOM    288  CG  PHE    18      15.100  58.420  48.900  1.00  0.00           C  
ATOM    289  CD1 PHE    18      14.540  57.180  48.610  1.00  0.00           C  
ATOM    290  HD1 PHE    18      15.030  56.500  47.930  1.00  0.00           H  
ATOM    291  CE1 PHE    18      13.220  56.880  49.160  1.00  0.00           C  
ATOM    292  HE1 PHE    18      12.670  55.970  49.000  1.00  0.00           H  
ATOM    293  CZ  PHE    18      12.540  57.870  49.940  1.00  0.00           C  
ATOM    294  HZ  PHE    18      11.580  57.680  50.390  1.00  0.00           H  
ATOM    295  CD2 PHE    18      14.410  59.370  49.690  1.00  0.00           C  
ATOM    296  HD2 PHE    18      14.780  60.370  49.820  1.00  0.00           H  
ATOM    297  CE2 PHE    18      13.170  59.070  50.150  1.00  0.00           C  
ATOM    298  HE2 PHE    18      12.690  59.750  50.850  1.00  0.00           H  
ATOM    299  C   PHE    18      17.830  57.400  49.760  1.00  0.00           C  
ATOM    300  O   PHE    18      17.370  57.100  50.860  1.00  0.00           O  
ATOM    301  N   SER    19      18.540  56.510  48.990  1.00  0.00           N  
ATOM    302  HN  SER    19      18.800  56.780  48.060  1.00  0.00           H  
ATOM    303  CA  SER    19      18.950  55.210  49.440  1.00  0.00           C  
ATOM    304  HA  SER    19      18.120  54.610  49.770  1.00  0.00           H  
ATOM    305  CB  SER    19      19.600  54.380  48.340  1.00  0.00           C  
ATOM    306  HB1 SER    19      20.070  53.450  48.710  1.00  0.00           H  
ATOM    307  HB2 SER    19      20.380  55.080  47.960  1.00  0.00           H  
ATOM    308  OG  SER    19      18.670  53.950  47.320  1.00  0.00           O  
ATOM    309  HG1 SER    19      18.400  54.740  46.850  1.00  0.00           H  
ATOM    310  C   SER    19      19.860  55.210  50.600  1.00  0.00           C  
ATOM    311  O   SER    19      19.590  54.490  51.550  1.00  0.00           O  
ATOM    312  N   LEU    20      20.850  56.070  50.620  1.00  0.00           N  
ATOM    313  HN  LEU    20      20.960  56.620  49.790  1.00  0.00           H  
ATOM    314  CA  LEU    20      21.710  56.330  51.730  1.00  0.00           C  
ATOM    315  HA  LEU    20      22.260  55.450  52.000  1.00  0.00           H  
ATOM    316  CB  LEU    20      22.830  57.410  51.490  1.00  0.00           C  
ATOM    317  HB1 LEU    20      23.270  57.540  52.500  1.00  0.00           H  
ATOM    318  HB2 LEU    20      22.350  58.370  51.180  1.00  0.00           H  
ATOM    319  CG  LEU    20      23.980  57.050  50.480  1.00  0.00           C  
ATOM    320  HG  LEU    20      23.420  56.810  49.560  1.00  0.00           H  
ATOM    321  CD1 LEU    20      24.900  58.260  50.390  1.00  0.00           C  
ATOM    322 HD11 LEU    20      25.500  58.430  51.300  1.00  0.00           H  
ATOM    323 HD12 LEU    20      24.280  59.070  49.950  1.00  0.00           H  
ATOM    324 HD13 LEU    20      25.720  58.050  49.670  1.00  0.00           H  
ATOM    325  CD2 LEU    20      24.850  55.900  50.950  1.00  0.00           C  
ATOM    326 HD21 LEU    20      24.270  54.960  51.010  1.00  0.00           H  
ATOM    327 HD22 LEU    20      25.370  56.170  51.890  1.00  0.00           H  
ATOM    328 HD23 LEU    20      25.730  55.710  50.290  1.00  0.00           H  
ATOM    329  C   LEU    20      20.950  56.780  52.950  1.00  0.00           C  
ATOM    330  O   LEU    20      21.090  56.140  54.000  1.00  0.00           O  
ATOM    331  N   ILE    21      20.120  57.810  52.890  1.00  0.00           N  
ATOM    332  HN  ILE    21      19.980  58.140  51.960  1.00  0.00           H  
ATOM    333  CA  ILE    21      19.370  58.350  53.950  1.00  0.00           C  
ATOM    334  HA  ILE    21      20.000  58.460  54.820  1.00  0.00           H  
ATOM    335  CB  ILE    21      18.640  59.700  53.670  1.00  0.00           C  
ATOM    336  HB  ILE    21      17.980  59.560  52.780  1.00  0.00           H  
ATOM    337  CG2 ILE    21      17.820  60.390  54.880  1.00  0.00           C  
ATOM    338 HG21 ILE    21      16.890  59.800  55.040  1.00  0.00           H  
ATOM    339 HG22 ILE    21      17.490  61.390  54.540  1.00  0.00           H  
ATOM    340 HG23 ILE    21      18.450  60.540  55.780  1.00  0.00           H  
ATOM    341  CG1 ILE    21      19.700  60.770  53.320  1.00  0.00           C  
ATOM    342 HG11 ILE    21      20.500  60.300  52.710  1.00  0.00           H  
ATOM    343 HG12 ILE    21      20.240  61.090  54.240  1.00  0.00           H  
ATOM    344  CD  ILE    21      19.030  61.860  52.500  1.00  0.00           C  
ATOM    345  HD1 ILE    21      18.330  61.490  51.720  1.00  0.00           H  
ATOM    346  HD2 ILE    21      19.680  62.590  51.970  1.00  0.00           H  
ATOM    347  HD3 ILE    21      18.490  62.540  53.190  1.00  0.00           H  
ATOM    348  C   ILE    21      18.340  57.460  54.440  1.00  0.00           C  
ATOM    349  O   ILE    21      18.340  57.150  55.650  1.00  0.00           O  
ATOM    350  N   VAL    22      17.490  56.850  53.620  1.00  0.00           N  
ATOM    351  HN  VAL    22      17.390  57.100  52.660  1.00  0.00           H  
ATOM    352  CA  VAL    22      16.520  55.850  53.990  1.00  0.00           C  
ATOM    353  HA  VAL    22      15.900  56.360  54.720  1.00  0.00           H  
ATOM    354  CB  VAL    22      15.680  55.440  52.870  1.00  0.00           C  
ATOM    355  HB  VAL    22      16.260  55.070  52.000  1.00  0.00           H  
ATOM    356  CG1 VAL    22      14.770  54.130  53.200  1.00  0.00           C  
ATOM    357 HG11 VAL    22      13.980  54.050  52.420  1.00  0.00           H  
ATOM    358 HG12 VAL    22      14.300  54.210  54.200  1.00  0.00           H  
ATOM    359 HG13 VAL    22      15.430  53.230  53.240  1.00  0.00           H  
ATOM    360  CG2 VAL    22      14.730  56.590  52.660  1.00  0.00           C  
ATOM    361 HG21 VAL    22      15.070  57.580  52.300  1.00  0.00           H  
ATOM    362 HG22 VAL    22      14.130  56.890  53.550  1.00  0.00           H  
ATOM    363 HG23 VAL    22      14.060  56.260  51.840  1.00  0.00           H  
ATOM    364  C   VAL    22      17.150  54.730  54.630  1.00  0.00           C  
ATOM    365  O   VAL    22      16.690  54.260  55.700  1.00  0.00           O  
ATOM    366  N   THR    23      18.260  54.200  54.130  1.00  0.00           N  
ATOM    367  HN  THR    23      18.590  54.570  53.260  1.00  0.00           H  
ATOM    368  CA  THR    23      18.930  53.090  54.750  1.00  0.00           C  
ATOM    369  HA  THR    23      18.230  52.270  54.820  1.00  0.00           H  
ATOM    370  CB  THR    23      20.150  52.530  54.040  1.00  0.00           C  
ATOM    371  HB  THR    23      20.930  53.280  53.800  1.00  0.00           H  
ATOM    372  OG1 THR    23      19.750  51.950  52.750  1.00  0.00           O  
ATOM    373  HG1 THR    23      19.590  52.730  52.210  1.00  0.00           H  
ATOM    374  CG2 THR    23      20.810  51.360  54.830  1.00  0.00           C  
ATOM    375 HG21 THR    23      20.170  50.450  54.870  1.00  0.00           H  
ATOM    376 HG22 THR    23      21.040  51.630  55.880  1.00  0.00           H  
ATOM    377 HG23 THR    23      21.750  51.110  54.300  1.00  0.00           H  
ATOM    378  C   THR    23      19.360  53.410  56.090  1.00  0.00           C  
ATOM    379  O   THR    23      19.120  52.710  57.060  1.00  0.00           O  
ATOM    380  N   TYR    24      19.940  54.650  56.200  1.00  0.00           N  
ATOM    381  HN  TYR    24      20.050  55.260  55.410  1.00  0.00           H  
ATOM    382  CA  TYR    24      20.460  55.130  57.470  1.00  0.00           C  
ATOM    383  HA  TYR    24      21.300  54.510  57.750  1.00  0.00           H  
ATOM    384  CB  TYR    24      21.120  56.570  57.300  1.00  0.00           C  
ATOM    385  HB1 TYR    24      20.460  57.410  56.980  1.00  0.00           H  
ATOM    386  HB2 TYR    24      21.880  56.460  56.500  1.00  0.00           H  
ATOM    387  CG  TYR    24      21.830  56.970  58.560  1.00  0.00           C  
ATOM    388  CD1 TYR    24      21.340  57.830  59.510  1.00  0.00           C  
ATOM    389  HD1 TYR    24      20.420  58.390  59.460  1.00  0.00           H  
ATOM    390  CE1 TYR    24      22.130  58.180  60.640  1.00  0.00           C  
ATOM    391  HE1 TYR    24      21.710  58.950  61.280  1.00  0.00           H  
ATOM    392  CZ  TYR    24      23.420  57.730  60.800  1.00  0.00           C  
ATOM    393  OH  TYR    24      24.190  58.190  61.850  1.00  0.00           O  
ATOM    394  HH  TYR    24      23.550  58.490  62.500  1.00  0.00           H  
ATOM    395  CD2 TYR    24      23.180  56.480  58.770  1.00  0.00           C  
ATOM    396  HD2 TYR    24      23.650  55.780  58.090  1.00  0.00           H  
ATOM    397  CE2 TYR    24      24.000  56.870  59.870  1.00  0.00           C  
ATOM    398  HE2 TYR    24      25.040  56.590  59.950  1.00  0.00           H  
ATOM    399  C   TYR    24      19.380  55.140  58.600  1.00  0.00           C  
ATOM    400  O   TYR    24      19.600  54.740  59.710  1.00  0.00           O  
ATOM    401  N   CYS    25      18.220  55.600  58.180  1.00  0.00           N  
ATOM    402  HN  CYS    25      18.240  55.950  57.240  1.00  0.00           H  
ATOM    403  CA  CYS    25      16.880  55.590  58.830  1.00  0.00           C  
ATOM    404  HA  CYS    25      16.940  56.130  59.760  1.00  0.00           H  
ATOM    405  CB  CYS    25      15.800  56.280  57.960  1.00  0.00           C  
ATOM    406  HB1 CYS    25      14.890  56.240  58.600  1.00  0.00           H  
ATOM    407  HB2 CYS    25      15.610  55.900  56.940  1.00  0.00           H  
ATOM    408  SG  CYS    25      16.090  58.070  57.660  1.00  0.00           S  
ATOM    409  HG1 CYS    25      17.250  58.110  57.010  1.00  0.00           H  
ATOM    410  C   CYS    25      16.370  54.230  59.250  1.00  0.00           C  
ATOM    411  O   CYS    25      15.990  53.940  60.380  1.00  0.00           O  
ATOM    412  N   ILE    26      16.460  53.210  58.270  1.00  0.00           N  
ATOM    413  HN  ILE    26      16.560  53.510  57.320  1.00  0.00           H  
ATOM    414  CA  ILE    26      16.100  51.800  58.590  1.00  0.00           C  
ATOM    415  HA  ILE    26      15.080  51.830  58.940  1.00  0.00           H  
ATOM    416  CB  ILE    26      16.220  50.860  57.430  1.00  0.00           C  
ATOM    417  HB  ILE    26      17.020  51.020  56.670  1.00  0.00           H  
ATOM    418  CG2 ILE    26      16.250  49.420  57.740  1.00  0.00           C  
ATOM    419 HG21 ILE    26      15.460  49.210  58.500  1.00  0.00           H  
ATOM    420 HG22 ILE    26      17.230  49.190  58.200  1.00  0.00           H  
ATOM    421 HG23 ILE    26      16.080  48.710  56.900  1.00  0.00           H  
ATOM    422  CG1 ILE    26      14.960  51.060  56.530  1.00  0.00           C  
ATOM    423 HG11 ILE    26      15.090  50.480  55.600  1.00  0.00           H  
ATOM    424 HG12 ILE    26      15.000  52.130  56.230  1.00  0.00           H  
ATOM    425  CD  ILE    26      13.530  50.850  57.170  1.00  0.00           C  
ATOM    426  HD1 ILE    26      12.920  50.810  56.250  1.00  0.00           H  
ATOM    427  HD2 ILE    26      13.080  51.590  57.870  1.00  0.00           H  
ATOM    428  HD3 ILE    26      13.450  49.810  57.550  1.00  0.00           H  
ATOM    429  C   ILE    26      16.950  51.270  59.670  1.00  0.00           C  
ATOM    430  O   ILE    26      16.530  50.670  60.670  1.00  0.00           O  
ATOM    431  N   ASN    27      18.280  51.450  59.520  1.00  0.00           N  
ATOM    432  HN  ASN    27      18.650  51.920  58.720  1.00  0.00           H  
ATOM    433  CA  ASN    27      19.260  51.060  60.510  1.00  0.00           C  
ATOM    434  HA  ASN    27      19.030  50.020  60.650  1.00  0.00           H  
ATOM    435  CB  ASN    27      20.670  51.000  59.850  1.00  0.00           C  
ATOM    436  HB1 ASN    27      20.970  52.030  59.590  1.00  0.00           H  
ATOM    437  HB2 ASN    27      20.580  50.250  59.040  1.00  0.00           H  
ATOM    438  CG  ASN    27      21.710  50.270  60.730  1.00  0.00           C  
ATOM    439  OD1 ASN    27      21.750  49.030  60.790  1.00  0.00           O  
ATOM    440  ND2 ASN    27      22.690  51.120  61.170  1.00  0.00           N  
ATOM    441 HD21 ASN    27      23.490  50.700  61.600  1.00  0.00           H  
ATOM    442 HD22 ASN    27      22.540  52.060  60.890  1.00  0.00           H  
ATOM    443  C   ASN    27      19.230  51.730  61.930  1.00  0.00           C  
ATOM    444  O   ASN    27      19.430  51.090  62.960  1.00  0.00           O  
ATOM    445  N   ALA    28      18.910  53.080  61.980  1.00  0.00           N  
ATOM    446  HN  ALA    28      18.750  53.560  61.120  1.00  0.00           H  
ATOM    447  CA  ALA    28      18.770  53.760  63.240  1.00  0.00           C  
ATOM    448  HA  ALA    28      19.670  53.630  63.810  1.00  0.00           H  
ATOM    449  CB  ALA    28      18.390  55.240  62.900  1.00  0.00           C  
ATOM    450  HB1 ALA    28      18.050  55.930  63.710  1.00  0.00           H  
ATOM    451  HB2 ALA    28      17.620  55.280  62.100  1.00  0.00           H  
ATOM    452  HB3 ALA    28      19.250  55.650  62.330  1.00  0.00           H  
ATOM    453  C   ALA    28      17.640  53.210  64.110  1.00  0.00           C  
ATOM    454  O   ALA    28      17.740  53.240  65.330  1.00  0.00           O  
ATOM    455  N   LYS    29      16.620  52.620  63.510  1.00  0.00           N  
ATOM    456  HN  LYS    29      16.580  52.660  62.510  1.00  0.00           H  
ATOM    457  CA  LYS    29      15.410  52.210  64.190  1.00  0.00           C  
ATOM    458  HA  LYS    29      15.450  52.540  65.220  1.00  0.00           H  
ATOM    459  CB  LYS    29      14.190  52.700  63.460  1.00  0.00           C  
ATOM    460  HB1 LYS    29      13.330  52.290  64.030  1.00  0.00           H  
ATOM    461  HB2 LYS    29      14.060  52.280  62.440  1.00  0.00           H  
ATOM    462  CG  LYS    29      14.180  54.280  63.310  1.00  0.00           C  
ATOM    463  HG1 LYS    29      13.240  54.620  62.810  1.00  0.00           H  
ATOM    464  HG2 LYS    29      14.990  54.470  62.590  1.00  0.00           H  
ATOM    465  CD  LYS    29      14.480  55.080  64.620  1.00  0.00           C  
ATOM    466  HD1 LYS    29      14.390  56.180  64.490  1.00  0.00           H  
ATOM    467  HD2 LYS    29      15.560  55.010  64.860  1.00  0.00           H  
ATOM    468  CE  LYS    29      13.590  54.730  65.840  1.00  0.00           C  
ATOM    469  HE1 LYS    29      13.870  53.740  66.270  1.00  0.00           H  
ATOM    470  HE2 LYS    29      12.500  54.760  65.640  1.00  0.00           H  
ATOM    471  NZ  LYS    29      13.860  55.720  66.880  1.00  0.00           N  
ATOM    472  HZ1 LYS    29      13.180  56.470  66.640  1.00  0.00           H  
ATOM    473  HZ2 LYS    29      14.850  56.000  67.010  1.00  0.00           H  
ATOM    474  HZ3 LYS    29      13.500  55.420  67.810  1.00  0.00           H  
ATOM    475  C   LYS    29      15.300  50.680  64.450  1.00  0.00           C  
ATOM    476  O   LYS    29      14.320  50.150  64.930  1.00  0.00           O  
ATOM    477  N   ALA    30      16.360  49.920  64.060  1.00  0.00           N  
ATOM    478  HN  ALA    30      17.130  50.400  63.640  1.00  0.00           H  
ATOM    479  CA  ALA    30      16.330  48.480  63.900  1.00  0.00           C  
ATOM    480  HA  ALA    30      15.520  48.220  63.240  1.00  0.00           H  
ATOM    481  CB  ALA    30      17.710  47.940  63.410  1.00  0.00           C  
ATOM    482  HB1 ALA    30      17.690  48.000  62.300  1.00  0.00           H  
ATOM    483  HB2 ALA    30      17.890  46.860  63.620  1.00  0.00           H  
ATOM    484  HB3 ALA    30      18.420  48.550  64.000  1.00  0.00           H  
ATOM    485  C   ALA    30      15.930  47.730  65.150  1.00  0.00           C  
ATOM    486  O   ALA    30      15.230  46.690  65.040  1.00  0.00           O  
ATOM    487  N   ASP    31      16.330  48.210  66.380  1.00  0.00           N  
ATOM    488  HN  ASP    31      16.860  49.040  66.300  1.00  0.00           H  
ATOM    489  CA  ASP    31      15.950  47.710  67.700  1.00  0.00           C  
ATOM    490  HA  ASP    31      16.280  46.680  67.750  1.00  0.00           H  
ATOM    491  CB  ASP    31      16.620  48.580  68.790  1.00  0.00           C  
ATOM    492  HB1 ASP    31      16.440  48.310  69.850  1.00  0.00           H  
ATOM    493  HB2 ASP    31      16.280  49.630  68.660  1.00  0.00           H  
ATOM    494  CG  ASP    31      18.160  48.410  68.590  1.00  0.00           C  
ATOM    495  OD1 ASP    31      18.900  49.310  69.010  1.00  0.00           O  
ATOM    496  OD2 ASP    31      18.640  47.350  68.090  1.00  0.00           O  
ATOM    497  C   ASP    31      14.450  47.680  67.830  1.00  0.00           C  
ATOM    498  O   ASP    31      13.910  46.680  68.280  1.00  0.00           O  
ATOM    499  N   VAL    32      13.740  48.810  67.520  1.00  0.00           N  
ATOM    500  HN  VAL    32      14.230  49.670  67.380  1.00  0.00           H  
ATOM    501  CA  VAL    32      12.290  48.890  67.400  1.00  0.00           C  
ATOM    502  HA  VAL    32      11.830  48.620  68.340  1.00  0.00           H  
ATOM    503  CB  VAL    32      11.880  50.310  67.080  1.00  0.00           C  
ATOM    504  HB  VAL    32      12.430  50.750  66.220  1.00  0.00           H  
ATOM    505  CG1 VAL    32      10.360  50.400  66.830  1.00  0.00           C  
ATOM    506 HG11 VAL    32       9.690  49.790  67.470  1.00  0.00           H  
ATOM    507 HG12 VAL    32      10.020  49.940  65.880  1.00  0.00           H  
ATOM    508 HG13 VAL    32      10.050  51.470  66.830  1.00  0.00           H  
ATOM    509  CG2 VAL    32      12.300  51.080  68.300  1.00  0.00           C  
ATOM    510 HG21 VAL    32      11.940  50.710  69.280  1.00  0.00           H  
ATOM    511 HG22 VAL    32      11.990  52.130  68.120  1.00  0.00           H  
ATOM    512 HG23 VAL    32      13.410  51.000  68.400  1.00  0.00           H  
ATOM    513  C   VAL    32      11.650  47.910  66.400  1.00  0.00           C  
ATOM    514  O   VAL    32      10.980  47.000  66.760  1.00  0.00           O  
ATOM    515  N   LEU    33      12.120  48.070  65.120  1.00  0.00           N  
ATOM    516  HN  LEU    33      12.800  48.790  64.990  1.00  0.00           H  
ATOM    517  CA  LEU    33      11.530  47.540  63.910  1.00  0.00           C  
ATOM    518  HA  LEU    33      10.490  47.840  63.860  1.00  0.00           H  
ATOM    519  CB  LEU    33      12.200  48.020  62.540  1.00  0.00           C  
ATOM    520  HB1 LEU    33      11.720  47.410  61.740  1.00  0.00           H  
ATOM    521  HB2 LEU    33      13.280  47.770  62.490  1.00  0.00           H  
ATOM    522  CG  LEU    33      11.960  49.510  62.340  1.00  0.00           C  
ATOM    523  HG  LEU    33      12.370  50.090  63.190  1.00  0.00           H  
ATOM    524  CD1 LEU    33      12.700  49.860  61.000  1.00  0.00           C  
ATOM    525 HD11 LEU    33      12.220  49.310  60.160  1.00  0.00           H  
ATOM    526 HD12 LEU    33      13.760  49.620  61.200  1.00  0.00           H  
ATOM    527 HD13 LEU    33      12.530  50.920  60.740  1.00  0.00           H  
ATOM    528  CD2 LEU    33      10.440  49.860  62.190  1.00  0.00           C  
ATOM    529 HD21 LEU    33       9.950  49.680  63.170  1.00  0.00           H  
ATOM    530 HD22 LEU    33       9.890  49.290  61.420  1.00  0.00           H  
ATOM    531 HD23 LEU    33      10.360  50.960  62.040  1.00  0.00           H  
ATOM    532  C   LEU    33      11.510  46.040  63.790  1.00  0.00           C  
ATOM    533  O   LEU    33      10.530  45.450  63.280  1.00  0.00           O  
ATOM    534  N   PHE    34      12.500  45.310  64.170  1.00  0.00           N  
ATOM    535  HN  PHE    34      13.330  45.710  64.560  1.00  0.00           H  
ATOM    536  CA  PHE    34      12.760  43.900  63.780  1.00  0.00           C  
ATOM    537  HA  PHE    34      11.940  43.480  63.220  1.00  0.00           H  
ATOM    538  CB  PHE    34      14.090  43.880  62.940  1.00  0.00           C  
ATOM    539  HB1 PHE    34      14.180  42.840  62.560  1.00  0.00           H  
ATOM    540  HB2 PHE    34      15.030  44.090  63.510  1.00  0.00           H  
ATOM    541  CG  PHE    34      14.060  44.760  61.720  1.00  0.00           C  
ATOM    542  CD1 PHE    34      12.940  44.680  60.850  1.00  0.00           C  
ATOM    543  HD1 PHE    34      12.240  43.890  61.070  1.00  0.00           H  
ATOM    544  CE1 PHE    34      12.760  45.580  59.830  1.00  0.00           C  
ATOM    545  HE1 PHE    34      11.890  45.670  59.200  1.00  0.00           H  
ATOM    546  CZ  PHE    34      13.670  46.620  59.660  1.00  0.00           C  
ATOM    547  HZ  PHE    34      13.600  47.330  58.850  1.00  0.00           H  
ATOM    548  CD2 PHE    34      15.100  45.730  61.450  1.00  0.00           C  
ATOM    549  HD2 PHE    34      15.900  45.760  62.170  1.00  0.00           H  
ATOM    550  CE2 PHE    34      14.850  46.680  60.500  1.00  0.00           C  
ATOM    551  HE2 PHE    34      15.480  47.550  60.430  1.00  0.00           H  
ATOM    552  C   PHE    34      12.920  43.060  64.970  1.00  0.00           C  
ATOM    553  O   PHE    34      14.000  43.040  65.590  1.00  0.00           O  
ATOM    554  N   ILE    35      11.780  42.490  65.430  1.00  0.00           N  
ATOM    555  HN  ILE    35      10.920  42.820  65.050  1.00  0.00           H  
ATOM    556  CA  ILE    35      11.830  41.720  66.690  1.00  0.00           C  
ATOM    557  HA  ILE    35      12.370  42.260  67.460  1.00  0.00           H  
ATOM    558  CB  ILE    35      10.390  41.420  67.100  1.00  0.00           C  
ATOM    559  HB  ILE    35       9.860  40.810  66.330  1.00  0.00           H  
ATOM    560  CG2 ILE    35      10.170  40.530  68.380  1.00  0.00           C  
ATOM    561 HG21 ILE    35      10.620  41.020  69.270  1.00  0.00           H  
ATOM    562 HG22 ILE    35      10.620  39.570  68.060  1.00  0.00           H  
ATOM    563 HG23 ILE    35       9.070  40.520  68.540  1.00  0.00           H  
ATOM    564  CG1 ILE    35       9.470  42.620  67.190  1.00  0.00           C  
ATOM    565 HG11 ILE    35       8.470  42.160  67.300  1.00  0.00           H  
ATOM    566 HG12 ILE    35       9.520  43.300  66.310  1.00  0.00           H  
ATOM    567  CD  ILE    35       9.700  43.530  68.370  1.00  0.00           C  
ATOM    568  HD1 ILE    35      10.730  43.930  68.270  1.00  0.00           H  
ATOM    569  HD2 ILE    35       9.530  43.070  69.360  1.00  0.00           H  
ATOM    570  HD3 ILE    35       9.000  44.390  68.300  1.00  0.00           H  
ATOM    571  C   ILE    35      12.620  40.440  66.430  1.00  0.00           C  
ATOM    572  O   ILE    35      12.550  39.860  65.340  1.00  0.00           O  
ATOM    573  N   ALA    36      13.450  39.890  67.370  1.00  0.00           N  
ATOM    574  HN  ALA    36      13.440  40.320  68.270  1.00  0.00           H  
ATOM    575  CA  ALA    36      14.370  38.800  67.220  1.00  0.00           C  
ATOM    576  HA  ALA    36      14.990  38.940  66.340  1.00  0.00           H  
ATOM    577  CB  ALA    36      15.240  38.820  68.450  1.00  0.00           C  
ATOM    578  HB1 ALA    36      15.690  39.830  68.520  1.00  0.00           H  
ATOM    579  HB2 ALA    36      16.020  38.030  68.470  1.00  0.00           H  
ATOM    580  HB3 ALA    36      14.570  38.670  69.330  1.00  0.00           H  
ATOM    581  C   ALA    36      13.780  37.490  66.960  1.00  0.00           C  
ATOM    582  O   ALA    36      12.660  37.230  67.440  1.00  0.00           O  
ATOM    583  NT  ALA    36      14.410  36.610  66.160  1.00  0.00           N  
ATOM    584  HNT ALA    36      15.300  36.950  65.850  1.00  0.00           H  
ATOM    585  CAT ALA    36      14.040  35.240  65.970  1.00  0.00           C  
ATOM    586  HT1 ALA    36      12.970  35.040  66.140  1.00  0.00           H  
ATOM    587  HT2 ALA    36      14.690  34.660  66.660  1.00  0.00           H  
ATOM    588  HT3 ALA    36      14.330  34.880  64.960  1.00  0.00           H  
TER     589      ALA    36 
ATOM    589  CAY LEU    37      32.250  36.820  72.050  1.00  0.00           C  
ATOM    590  HY1 LEU    37      32.890  35.910  72.090  1.00  0.00           H  
ATOM    591  HY2 LEU    37      31.170  36.570  72.020  1.00  0.00           H  
ATOM    592  HY3 LEU    37      32.410  37.330  73.020  1.00  0.00           H  
ATOM    593  CY  LEU    37      32.690  37.800  71.100  1.00  0.00           C  
ATOM    594  OY  LEU    37      32.350  37.670  69.960  1.00  0.00           O  
ATOM    595  N   LEU    37      33.310  38.900  71.470  1.00  0.00           N  
ATOM    596  HN  LEU    37      33.400  39.070  72.450  1.00  0.00           H  
ATOM    597  CA  LEU    37      34.000  39.950  70.670  1.00  0.00           C  
ATOM    598  HA  LEU    37      33.320  40.230  69.870  1.00  0.00           H  
ATOM    599  CB  LEU    37      34.300  41.180  71.520  1.00  0.00           C  
ATOM    600  HB1 LEU    37      35.020  40.880  72.310  1.00  0.00           H  
ATOM    601  HB2 LEU    37      33.390  41.610  71.990  1.00  0.00           H  
ATOM    602  CG  LEU    37      34.890  42.330  70.740  1.00  0.00           C  
ATOM    603  HG  LEU    37      35.850  41.930  70.360  1.00  0.00           H  
ATOM    604  CD1 LEU    37      34.030  43.020  69.570  1.00  0.00           C  
ATOM    605 HD11 LEU    37      34.640  43.800  69.070  1.00  0.00           H  
ATOM    606 HD12 LEU    37      33.100  43.500  69.940  1.00  0.00           H  
ATOM    607 HD13 LEU    37      33.770  42.260  68.810  1.00  0.00           H  
ATOM    608  CD2 LEU    37      35.240  43.430  71.700  1.00  0.00           C  
ATOM    609 HD21 LEU    37      35.750  44.320  71.290  1.00  0.00           H  
ATOM    610 HD22 LEU    37      35.860  43.050  72.540  1.00  0.00           H  
ATOM    611 HD23 LEU    37      34.320  43.670  72.280  1.00  0.00           H  
ATOM    612  C   LEU    37      35.260  39.340  69.900  1.00  0.00           C  
ATOM    613  O   LEU    37      35.480  39.730  68.800  1.00  0.00           O  
ATOM    614  N   THR    38      35.980  38.350  70.470  1.00  0.00           N  
ATOM    615  HN  THR    38      35.710  38.100  71.400  1.00  0.00           H  
ATOM    616  CA  THR    38      37.150  37.570  69.920  1.00  0.00           C  
ATOM    617  HA  THR    38      37.950  38.260  69.680  1.00  0.00           H  
ATOM    618  CB  THR    38      37.570  36.440  70.920  1.00  0.00           C  
ATOM    619  HB  THR    38      38.450  35.920  70.470  1.00  0.00           H  
ATOM    620  OG1 THR    38      36.490  35.620  71.300  1.00  0.00           O  
ATOM    621  HG1 THR    38      36.950  34.950  71.800  1.00  0.00           H  
ATOM    622  CG2 THR    38      38.060  37.270  72.140  1.00  0.00           C  
ATOM    623 HG21 THR    38      38.480  36.620  72.940  1.00  0.00           H  
ATOM    624 HG22 THR    38      37.180  37.710  72.660  1.00  0.00           H  
ATOM    625 HG23 THR    38      38.720  38.110  71.830  1.00  0.00           H  
ATOM    626  C   THR    38      36.830  36.890  68.610  1.00  0.00           C  
ATOM    627  O   THR    38      37.710  36.880  67.700  1.00  0.00           O  
ATOM    628  N   LEU    39      35.630  36.340  68.430  1.00  0.00           N  
ATOM    629  HN  LEU    39      35.050  36.270  69.240  1.00  0.00           H  
ATOM    630  CA  LEU    39      34.950  35.880  67.240  1.00  0.00           C  
ATOM    631  HA  LEU    39      35.670  35.180  66.860  1.00  0.00           H  
ATOM    632  CB  LEU    39      33.540  35.340  67.590  1.00  0.00           C  
ATOM    633  HB1 LEU    39      33.300  34.810  66.640  1.00  0.00           H  
ATOM    634  HB2 LEU    39      32.760  36.100  67.820  1.00  0.00           H  
ATOM    635  CG  LEU    39      33.440  34.260  68.660  1.00  0.00           C  
ATOM    636  HG  LEU    39      33.930  34.670  69.570  1.00  0.00           H  
ATOM    637  CD1 LEU    39      31.930  33.940  69.110  1.00  0.00           C  
ATOM    638 HD11 LEU    39      31.410  33.300  68.370  1.00  0.00           H  
ATOM    639 HD12 LEU    39      31.310  34.850  69.280  1.00  0.00           H  
ATOM    640 HD13 LEU    39      32.040  33.350  70.050  1.00  0.00           H  
ATOM    641  CD2 LEU    39      34.180  32.960  68.340  1.00  0.00           C  
ATOM    642 HD21 LEU    39      33.720  32.080  68.840  1.00  0.00           H  
ATOM    643 HD22 LEU    39      35.240  32.980  68.660  1.00  0.00           H  
ATOM    644 HD23 LEU    39      34.170  32.580  67.300  1.00  0.00           H  
ATOM    645  C   LEU    39      34.870  36.980  66.160  1.00  0.00           C  
ATOM    646  O   LEU    39      35.260  36.800  65.020  1.00  0.00           O  
ATOM    647  N   LYS    40      34.480  38.190  66.500  1.00  0.00           N  
ATOM    648  HN  LYS    40      34.250  38.480  67.430  1.00  0.00           H  
ATOM    649  CA  LYS    40      34.560  39.350  65.560  1.00  0.00           C  
ATOM    650  HA  LYS    40      34.100  39.160  64.600  1.00  0.00           H  
ATOM    651  CB  LYS    40      33.670  40.540  66.060  1.00  0.00           C  
ATOM    652  HB1 LYS    40      33.790  41.460  65.450  1.00  0.00           H  
ATOM    653  HB2 LYS    40      34.060  40.820  67.060  1.00  0.00           H  
ATOM    654  CG  LYS    40      32.180  40.200  66.040  1.00  0.00           C  
ATOM    655  HG1 LYS    40      31.990  39.480  66.860  1.00  0.00           H  
ATOM    656  HG2 LYS    40      31.890  39.800  65.050  1.00  0.00           H  
ATOM    657  CD  LYS    40      31.290  41.400  66.400  1.00  0.00           C  
ATOM    658  HD1 LYS    40      31.450  42.250  65.700  1.00  0.00           H  
ATOM    659  HD2 LYS    40      31.540  41.690  67.440  1.00  0.00           H  
ATOM    660  CE  LYS    40      29.790  41.020  66.270  1.00  0.00           C  
ATOM    661  HE1 LYS    40      29.460  40.440  67.150  1.00  0.00           H  
ATOM    662  HE2 LYS    40      29.710  40.430  65.330  1.00  0.00           H  
ATOM    663  NZ  LYS    40      29.010  42.200  66.080  1.00  0.00           N  
ATOM    664  HZ1 LYS    40      27.980  42.050  66.110  1.00  0.00           H  
ATOM    665  HZ2 LYS    40      29.160  42.550  65.110  1.00  0.00           H  
ATOM    666  HZ3 LYS    40      29.240  42.910  66.810  1.00  0.00           H  
ATOM    667  C   LYS    40      35.960  39.950  65.290  1.00  0.00           C  
ATOM    668  O   LYS    40      36.220  40.310  64.180  1.00  0.00           O  
ATOM    669  N   TYR    41      36.950  39.930  66.240  1.00  0.00           N  
ATOM    670  HN  TYR    41      36.670  39.520  67.100  1.00  0.00           H  
ATOM    671  CA  TYR    41      38.370  40.130  66.000  1.00  0.00           C  
ATOM    672  HA  TYR    41      38.530  41.000  65.390  1.00  0.00           H  
ATOM    673  CB  TYR    41      39.130  40.170  67.330  1.00  0.00           C  
ATOM    674  HB1 TYR    41      40.240  40.190  67.260  1.00  0.00           H  
ATOM    675  HB2 TYR    41      38.780  39.260  67.860  1.00  0.00           H  
ATOM    676  CG  TYR    41      38.710  41.470  68.060  1.00  0.00           C  
ATOM    677  CD1 TYR    41      38.040  42.640  67.480  1.00  0.00           C  
ATOM    678  HD1 TYR    41      37.760  42.630  66.430  1.00  0.00           H  
ATOM    679  CE1 TYR    41      37.790  43.790  68.270  1.00  0.00           C  
ATOM    680  HE1 TYR    41      37.300  44.680  67.920  1.00  0.00           H  
ATOM    681  CZ  TYR    41      38.270  43.870  69.600  1.00  0.00           C  
ATOM    682  OH  TYR    41      37.990  45.040  70.350  1.00  0.00           O  
ATOM    683  HH  TYR    41      38.090  44.730  71.250  1.00  0.00           H  
ATOM    684  CD2 TYR    41      39.070  41.570  69.400  1.00  0.00           C  
ATOM    685  HD2 TYR    41      39.650  40.740  69.770  1.00  0.00           H  
ATOM    686  CE2 TYR    41      38.960  42.780  70.130  1.00  0.00           C  
ATOM    687  HE2 TYR    41      39.450  42.900  71.090  1.00  0.00           H  
ATOM    688  C   TYR    41      38.960  39.120  65.070  1.00  0.00           C  
ATOM    689  O   TYR    41      39.760  39.420  64.170  1.00  0.00           O  
ATOM    690  N   GLY    42      38.550  37.850  65.230  1.00  0.00           N  
ATOM    691  HN  GLY    42      37.910  37.680  65.970  1.00  0.00           H  
ATOM    692  CA  GLY    42      38.790  36.820  64.260  1.00  0.00           C  
ATOM    693  HA1 GLY    42      38.280  36.000  64.750  1.00  0.00           H  
ATOM    694  HA2 GLY    42      39.850  36.630  64.250  1.00  0.00           H  
ATOM    695  C   GLY    42      38.240  37.100  62.800  1.00  0.00           C  
ATOM    696  O   GLY    42      38.950  36.980  61.800  1.00  0.00           O  
ATOM    697  N   ALA    43      36.970  37.520  62.660  1.00  0.00           N  
ATOM    698  HN  ALA    43      36.320  37.390  63.410  1.00  0.00           H  
ATOM    699  CA  ALA    43      36.450  38.080  61.440  1.00  0.00           C  
ATOM    700  HA  ALA    43      36.430  37.310  60.690  1.00  0.00           H  
ATOM    701  CB  ALA    43      34.970  38.320  61.700  1.00  0.00           C  
ATOM    702  HB1 ALA    43      34.410  38.800  60.860  1.00  0.00           H  
ATOM    703  HB2 ALA    43      34.870  39.020  62.550  1.00  0.00           H  
ATOM    704  HB3 ALA    43      34.450  37.400  62.040  1.00  0.00           H  
ATOM    705  C   ALA    43      37.050  39.300  60.900  1.00  0.00           C  
ATOM    706  O   ALA    43      37.330  39.410  59.670  1.00  0.00           O  
ATOM    707  N   LYS    44      37.340  40.260  61.780  1.00  0.00           N  
ATOM    708  HN  LYS    44      37.170  40.110  62.750  1.00  0.00           H  
ATOM    709  CA  LYS    44      38.010  41.490  61.450  1.00  0.00           C  
ATOM    710  HA  LYS    44      37.380  42.060  60.780  1.00  0.00           H  
ATOM    711  CB  LYS    44      38.210  42.470  62.760  1.00  0.00           C  
ATOM    712  HB1 LYS    44      38.740  41.850  63.510  1.00  0.00           H  
ATOM    713  HB2 LYS    44      37.160  42.690  63.030  1.00  0.00           H  
ATOM    714  CG  LYS    44      38.960  43.780  62.480  1.00  0.00           C  
ATOM    715  HG1 LYS    44      39.980  43.550  62.100  1.00  0.00           H  
ATOM    716  HG2 LYS    44      39.060  44.280  63.470  1.00  0.00           H  
ATOM    717  CD  LYS    44      38.410  44.650  61.350  1.00  0.00           C  
ATOM    718  HD1 LYS    44      38.580  44.120  60.390  1.00  0.00           H  
ATOM    719  HD2 LYS    44      39.070  45.540  61.370  1.00  0.00           H  
ATOM    720  CE  LYS    44      36.920  45.180  61.400  1.00  0.00           C  
ATOM    721  HE1 LYS    44      36.250  44.300  61.420  1.00  0.00           H  
ATOM    722  HE2 LYS    44      36.710  45.650  60.420  1.00  0.00           H  
ATOM    723  NZ  LYS    44      36.530  46.060  62.490  1.00  0.00           N  
ATOM    724  HZ1 LYS    44      35.560  46.390  62.290  1.00  0.00           H  
ATOM    725  HZ2 LYS    44      37.170  46.870  62.530  1.00  0.00           H  
ATOM    726  HZ3 LYS    44      36.570  45.590  63.410  1.00  0.00           H  
ATOM    727  C   LYS    44      39.340  41.390  60.850  1.00  0.00           C  
ATOM    728  O   LYS    44      39.710  42.140  60.000  1.00  0.00           O  
ATOM    729  N   HSD    45      40.220  40.400  61.240  1.00  0.00           N  
ATOM    730  HN  HSD    45      40.010  39.810  62.010  1.00  0.00           H  
ATOM    731  CA  HSD    45      41.450  39.980  60.550  1.00  0.00           C  
ATOM    732  HA  HSD    45      42.040  40.870  60.430  1.00  0.00           H  
ATOM    733  CB  HSD    45      42.370  39.080  61.450  1.00  0.00           C  
ATOM    734  HB1 HSD    45      43.220  38.700  60.830  1.00  0.00           H  
ATOM    735  HB2 HSD    45      41.840  38.260  61.980  1.00  0.00           H  
ATOM    736  ND1 HSD    45      42.520  40.380  63.670  1.00  0.00           N  
ATOM    737  HD1 HSD    45      41.550  40.440  63.870  1.00  0.00           H  
ATOM    738  CG  HSD    45      43.060  39.990  62.470  1.00  0.00           C  
ATOM    739  CE1 HSD    45      43.470  41.010  64.350  1.00  0.00           C  
ATOM    740  HE1 HSD    45      43.330  41.520  65.300  1.00  0.00           H  
ATOM    741  NE2 HSD    45      44.650  41.020  63.740  1.00  0.00           N  
ATOM    742  CD2 HSD    45      44.360  40.370  62.520  1.00  0.00           C  
ATOM    743  HD2 HSD    45      45.130  40.390  61.760  1.00  0.00           H  
ATOM    744  C   HSD    45      41.310  39.320  59.200  1.00  0.00           C  
ATOM    745  O   HSD    45      42.200  39.360  58.260  1.00  0.00           O  
ATOM    746  N   VAL    46      40.190  38.720  58.960  1.00  0.00           N  
ATOM    747  HN  VAL    46      39.410  38.710  59.590  1.00  0.00           H  
ATOM    748  CA  VAL    46      39.920  38.340  57.580  1.00  0.00           C  
ATOM    749  HA  VAL    46      40.760  37.860  57.110  1.00  0.00           H  
ATOM    750  CB  VAL    46      38.740  37.290  57.510  1.00  0.00           C  
ATOM    751  HB  VAL    46      37.730  37.740  57.520  1.00  0.00           H  
ATOM    752  CG1 VAL    46      38.800  36.670  56.040  1.00  0.00           C  
ATOM    753 HG11 VAL    46      39.690  36.000  55.950  1.00  0.00           H  
ATOM    754 HG12 VAL    46      38.950  37.460  55.270  1.00  0.00           H  
ATOM    755 HG13 VAL    46      37.960  35.960  55.850  1.00  0.00           H  
ATOM    756  CG2 VAL    46      38.820  36.240  58.610  1.00  0.00           C  
ATOM    757 HG21 VAL    46      39.850  36.050  58.990  1.00  0.00           H  
ATOM    758 HG22 VAL    46      38.540  35.310  58.070  1.00  0.00           H  
ATOM    759 HG23 VAL    46      38.200  36.470  59.490  1.00  0.00           H  
ATOM    760  C   VAL    46      39.540  39.510  56.800  1.00  0.00           C  
ATOM    761  O   VAL    46      40.020  39.750  55.680  1.00  0.00           O  
ATOM    762  N   ILE    47      38.730  40.470  57.340  1.00  0.00           N  
ATOM    763  HN  ILE    47      38.480  40.280  58.280  1.00  0.00           H  
ATOM    764  CA  ILE    47      38.410  41.720  56.660  1.00  0.00           C  
ATOM    765  HA  ILE    47      38.080  41.390  55.680  1.00  0.00           H  
ATOM    766  CB  ILE    47      37.180  42.440  57.200  1.00  0.00           C  
ATOM    767  HB  ILE    47      37.300  42.880  58.220  1.00  0.00           H  
ATOM    768  CG2 ILE    47      36.960  43.720  56.300  1.00  0.00           C  
ATOM    769 HG21 ILE    47      35.950  44.130  56.520  1.00  0.00           H  
ATOM    770 HG22 ILE    47      37.070  43.480  55.220  1.00  0.00           H  
ATOM    771 HG23 ILE    47      37.750  44.460  56.520  1.00  0.00           H  
ATOM    772  CG1 ILE    47      35.920  41.570  57.330  1.00  0.00           C  
ATOM    773 HG11 ILE    47      35.170  42.250  57.800  1.00  0.00           H  
ATOM    774 HG12 ILE    47      36.080  40.750  58.060  1.00  0.00           H  
ATOM    775  CD  ILE    47      35.430  40.970  56.070  1.00  0.00           C  
ATOM    776  HD1 ILE    47      36.220  40.500  55.450  1.00  0.00           H  
ATOM    777  HD2 ILE    47      34.960  41.760  55.450  1.00  0.00           H  
ATOM    778  HD3 ILE    47      34.720  40.120  56.210  1.00  0.00           H  
ATOM    779  C   ILE    47      39.600  42.580  56.360  1.00  0.00           C  
ATOM    780  O   ILE    47      39.860  42.990  55.230  1.00  0.00           O  
ATOM    781  N   MET    48      40.540  42.700  57.320  1.00  0.00           N  
ATOM    782  HN  MET    48      40.390  42.270  58.210  1.00  0.00           H  
ATOM    783  CA  MET    48      41.830  43.230  57.010  1.00  0.00           C  
ATOM    784  HA  MET    48      41.700  44.210  56.570  1.00  0.00           H  
ATOM    785  CB  MET    48      42.710  43.420  58.290  1.00  0.00           C  
ATOM    786  HB1 MET    48      43.740  43.720  58.000  1.00  0.00           H  
ATOM    787  HB2 MET    48      42.650  42.450  58.830  1.00  0.00           H  
ATOM    788  CG  MET    48      42.080  44.390  59.300  1.00  0.00           C  
ATOM    789  HG1 MET    48      42.960  44.560  59.960  1.00  0.00           H  
ATOM    790  HG2 MET    48      41.250  44.000  59.930  1.00  0.00           H  
ATOM    791  SD  MET    48      41.720  46.010  58.500  1.00  0.00           S  
ATOM    792  CE  MET    48      43.370  46.300  57.760  1.00  0.00           C  
ATOM    793  HE1 MET    48      43.220  47.110  57.010  1.00  0.00           H  
ATOM    794  HE2 MET    48      43.810  45.430  57.230  1.00  0.00           H  
ATOM    795  HE3 MET    48      44.170  46.710  58.410  1.00  0.00           H  
ATOM    796  C   MET    48      42.610  42.470  55.970  1.00  0.00           C  
ATOM    797  O   MET    48      43.390  43.170  55.280  1.00  0.00           O  
ATOM    798  N   LEU    49      42.570  41.160  55.790  1.00  0.00           N  
ATOM    799  HN  LEU    49      41.920  40.650  56.350  1.00  0.00           H  
ATOM    800  CA  LEU    49      43.210  40.460  54.670  1.00  0.00           C  
ATOM    801  HA  LEU    49      44.200  40.870  54.620  1.00  0.00           H  
ATOM    802  CB  LEU    49      43.270  38.930  54.900  1.00  0.00           C  
ATOM    803  HB1 LEU    49      42.250  38.590  55.170  1.00  0.00           H  
ATOM    804  HB2 LEU    49      43.890  38.780  55.810  1.00  0.00           H  
ATOM    805  CG  LEU    49      43.760  37.990  53.870  1.00  0.00           C  
ATOM    806  HG  LEU    49      43.150  38.200  52.970  1.00  0.00           H  
ATOM    807  CD1 LEU    49      45.260  37.860  53.580  1.00  0.00           C  
ATOM    808 HD11 LEU    49      45.560  38.880  53.260  1.00  0.00           H  
ATOM    809 HD12 LEU    49      45.420  37.020  52.880  1.00  0.00           H  
ATOM    810 HD13 LEU    49      45.750  37.560  54.540  1.00  0.00           H  
ATOM    811  CD2 LEU    49      43.440  36.490  54.240  1.00  0.00           C  
ATOM    812 HD21 LEU    49      43.820  36.220  55.250  1.00  0.00           H  
ATOM    813 HD22 LEU    49      43.870  35.780  53.510  1.00  0.00           H  
ATOM    814 HD23 LEU    49      42.330  36.550  54.240  1.00  0.00           H  
ATOM    815  C   LEU    49      42.690  40.890  53.360  1.00  0.00           C  
ATOM    816  O   LEU    49      43.420  40.960  52.390  1.00  0.00           O  
ATOM    817  N   PHE    50      41.400  41.170  53.120  1.00  0.00           N  
ATOM    818  HN  PHE    50      40.760  41.040  53.870  1.00  0.00           H  
ATOM    819  CA  PHE    50      40.890  41.760  51.880  1.00  0.00           C  
ATOM    820  HA  PHE    50      41.320  41.100  51.140  1.00  0.00           H  
ATOM    821  CB  PHE    50      39.320  41.620  51.730  1.00  0.00           C  
ATOM    822  HB1 PHE    50      39.070  41.810  50.670  1.00  0.00           H  
ATOM    823  HB2 PHE    50      38.890  42.360  52.440  1.00  0.00           H  
ATOM    824  CG  PHE    50      38.760  40.270  52.160  1.00  0.00           C  
ATOM    825  CD1 PHE    50      39.470  39.000  52.070  1.00  0.00           C  
ATOM    826  HD1 PHE    50      40.520  38.950  51.830  1.00  0.00           H  
ATOM    827  CE1 PHE    50      38.780  37.820  52.230  1.00  0.00           C  
ATOM    828  HE1 PHE    50      39.240  36.880  51.970  1.00  0.00           H  
ATOM    829  CZ  PHE    50      37.430  37.750  52.580  1.00  0.00           C  
ATOM    830  HZ  PHE    50      36.960  36.780  52.630  1.00  0.00           H  
ATOM    831  CD2 PHE    50      37.400  40.210  52.530  1.00  0.00           C  
ATOM    832  HD2 PHE    50      36.920  41.170  52.650  1.00  0.00           H  
ATOM    833  CE2 PHE    50      36.720  38.950  52.770  1.00  0.00           C  
ATOM    834  HE2 PHE    50      35.660  38.910  52.950  1.00  0.00           H  
ATOM    835  C   PHE    50      41.290  43.130  51.500  1.00  0.00           C  
ATOM    836  O   PHE    50      41.640  43.400  50.340  1.00  0.00           O  
ATOM    837  N   VAL    51      41.240  44.100  52.410  1.00  0.00           N  
ATOM    838  HN  VAL    51      40.910  43.870  53.320  1.00  0.00           H  
ATOM    839  CA  VAL    51      41.400  45.550  52.150  1.00  0.00           C  
ATOM    840  HA  VAL    51      40.640  45.770  51.420  1.00  0.00           H  
ATOM    841  CB  VAL    51      41.260  46.330  53.420  1.00  0.00           C  
ATOM    842  HB  VAL    51      41.830  45.760  54.180  1.00  0.00           H  
ATOM    843  CG1 VAL    51      41.790  47.790  53.390  1.00  0.00           C  
ATOM    844 HG11 VAL    51      41.300  48.350  52.560  1.00  0.00           H  
ATOM    845 HG12 VAL    51      42.880  47.840  53.200  1.00  0.00           H  
ATOM    846 HG13 VAL    51      41.620  48.280  54.370  1.00  0.00           H  
ATOM    847  CG2 VAL    51      39.790  46.290  53.910  1.00  0.00           C  
ATOM    848 HG21 VAL    51      39.410  45.250  53.990  1.00  0.00           H  
ATOM    849 HG22 VAL    51      39.170  46.830  53.150  1.00  0.00           H  
ATOM    850 HG23 VAL    51      39.810  46.790  54.900  1.00  0.00           H  
ATOM    851  C   VAL    51      42.640  45.980  51.390  1.00  0.00           C  
ATOM    852  O   VAL    51      42.440  46.480  50.320  1.00  0.00           O  
ATOM    853  N   PRO    52      43.960  45.730  51.700  1.00  0.00           N  
ATOM    854  CD  PRO    52      44.410  45.130  52.930  1.00  0.00           C  
ATOM    855  HD1 PRO    52      43.870  44.190  53.160  1.00  0.00           H  
ATOM    856  HD2 PRO    52      44.340  45.930  53.710  1.00  0.00           H  
ATOM    857  CA  PRO    52      45.020  46.250  50.940  1.00  0.00           C  
ATOM    858  HA  PRO    52      44.740  47.270  50.730  1.00  0.00           H  
ATOM    859  CB  PRO    52      46.270  46.070  51.790  1.00  0.00           C  
ATOM    860  HB1 PRO    52      46.380  46.940  52.470  1.00  0.00           H  
ATOM    861  HB2 PRO    52      47.210  45.830  51.250  1.00  0.00           H  
ATOM    862  CG  PRO    52      45.870  44.880  52.680  1.00  0.00           C  
ATOM    863  HG1 PRO    52      46.080  43.870  52.260  1.00  0.00           H  
ATOM    864  HG2 PRO    52      46.490  44.830  53.600  1.00  0.00           H  
ATOM    865  C   PRO    52      45.170  45.550  49.570  1.00  0.00           C  
ATOM    866  O   PRO    52      45.440  46.260  48.620  1.00  0.00           O  
ATOM    867  N   VAL    53      45.090  44.240  49.460  1.00  0.00           N  
ATOM    868  HN  VAL    53      44.960  43.650  50.260  1.00  0.00           H  
ATOM    869  CA  VAL    53      45.170  43.600  48.180  1.00  0.00           C  
ATOM    870  HA  VAL    53      46.070  43.960  47.710  1.00  0.00           H  
ATOM    871  CB  VAL    53      45.140  42.110  48.300  1.00  0.00           C  
ATOM    872  HB  VAL    53      45.950  41.790  48.990  1.00  0.00           H  
ATOM    873  CG1 VAL    53      43.840  41.430  48.730  1.00  0.00           C  
ATOM    874 HG11 VAL    53      43.940  40.420  49.180  1.00  0.00           H  
ATOM    875 HG12 VAL    53      43.030  41.490  47.980  1.00  0.00           H  
ATOM    876 HG13 VAL    53      43.520  41.860  49.700  1.00  0.00           H  
ATOM    877  CG2 VAL    53      45.540  41.560  46.930  1.00  0.00           C  
ATOM    878 HG21 VAL    53      44.770  41.620  46.130  1.00  0.00           H  
ATOM    879 HG22 VAL    53      45.820  40.490  46.980  1.00  0.00           H  
ATOM    880 HG23 VAL    53      46.280  42.220  46.420  1.00  0.00           H  
ATOM    881  C   VAL    53      44.050  44.010  47.220  1.00  0.00           C  
ATOM    882  O   VAL    53      44.290  44.350  46.090  1.00  0.00           O  
ATOM    883  N   THR    54      42.850  44.200  47.780  1.00  0.00           N  
ATOM    884  HN  THR    54      42.790  44.110  48.770  1.00  0.00           H  
ATOM    885  CA  THR    54      41.730  44.840  47.050  1.00  0.00           C  
ATOM    886  HA  THR    54      41.570  44.260  46.150  1.00  0.00           H  
ATOM    887  CB  THR    54      40.420  44.880  47.840  1.00  0.00           C  
ATOM    888  HB  THR    54      40.530  45.500  48.750  1.00  0.00           H  
ATOM    889  OG1 THR    54      39.990  43.540  48.260  1.00  0.00           O  
ATOM    890  HG1 THR    54      40.610  43.300  48.940  1.00  0.00           H  
ATOM    891  CG2 THR    54      39.210  45.360  46.950  1.00  0.00           C  
ATOM    892 HG21 THR    54      39.210  44.810  45.990  1.00  0.00           H  
ATOM    893 HG22 THR    54      39.370  46.450  46.840  1.00  0.00           H  
ATOM    894 HG23 THR    54      38.240  45.210  47.460  1.00  0.00           H  
ATOM    895  C   THR    54      41.970  46.250  46.480  1.00  0.00           C  
ATOM    896  O   THR    54      41.750  46.480  45.300  1.00  0.00           O  
ATOM    897  N   LEU    55      42.530  47.090  47.260  1.00  0.00           N  
ATOM    898  HN  LEU    55      42.550  46.940  48.240  1.00  0.00           H  
ATOM    899  CA  LEU    55      43.060  48.370  46.840  1.00  0.00           C  
ATOM    900  HA  LEU    55      42.230  48.870  46.360  1.00  0.00           H  
ATOM    901  CB  LEU    55      43.540  49.220  48.030  1.00  0.00           C  
ATOM    902  HB1 LEU    55      43.870  50.200  47.620  1.00  0.00           H  
ATOM    903  HB2 LEU    55      44.430  48.700  48.430  1.00  0.00           H  
ATOM    904  CG  LEU    55      42.430  49.550  49.030  1.00  0.00           C  
ATOM    905  HG  LEU    55      41.880  48.670  49.420  1.00  0.00           H  
ATOM    906  CD1 LEU    55      43.070  50.170  50.260  1.00  0.00           C  
ATOM    907 HD11 LEU    55      43.660  49.460  50.870  1.00  0.00           H  
ATOM    908 HD12 LEU    55      42.260  50.560  50.920  1.00  0.00           H  
ATOM    909 HD13 LEU    55      43.650  51.050  49.910  1.00  0.00           H  
ATOM    910  CD2 LEU    55      41.380  50.540  48.490  1.00  0.00           C  
ATOM    911 HD21 LEU    55      40.740  49.940  47.810  1.00  0.00           H  
ATOM    912 HD22 LEU    55      41.840  51.400  47.960  1.00  0.00           H  
ATOM    913 HD23 LEU    55      40.770  50.890  49.350  1.00  0.00           H  
ATOM    914  C   LEU    55      44.210  48.230  45.850  1.00  0.00           C  
ATOM    915  O   LEU    55      44.350  49.120  45.030  1.00  0.00           O  
ATOM    916  N   CYS    56      45.140  47.210  45.930  1.00  0.00           N  
ATOM    917  HN  CYS    56      45.000  46.530  46.640  1.00  0.00           H  
ATOM    918  CA  CYS    56      46.160  47.000  44.940  1.00  0.00           C  
ATOM    919  HA  CYS    56      46.550  47.990  44.790  1.00  0.00           H  
ATOM    920  CB  CYS    56      47.120  45.860  45.230  1.00  0.00           C  
ATOM    921  HB1 CYS    56      47.850  45.800  44.390  1.00  0.00           H  
ATOM    922  HB2 CYS    56      46.530  44.930  45.100  1.00  0.00           H  
ATOM    923  SG  CYS    56      48.000  45.850  46.860  1.00  0.00           S  
ATOM    924  HG1 CYS    56      46.870  45.820  47.550  1.00  0.00           H  
ATOM    925  C   CYS    56      45.600  46.660  43.560  1.00  0.00           C  
ATOM    926  O   CYS    56      45.990  47.160  42.510  1.00  0.00           O  
ATOM    927  N   MET    57      44.630  45.730  43.670  1.00  0.00           N  
ATOM    928  HN  MET    57      44.370  45.430  44.580  1.00  0.00           H  
ATOM    929  CA  MET    57      43.850  45.160  42.590  1.00  0.00           C  
ATOM    930  HA  MET    57      44.520  44.710  41.880  1.00  0.00           H  
ATOM    931  CB  MET    57      42.840  44.050  43.040  1.00  0.00           C  
ATOM    932  HB1 MET    57      41.990  43.870  42.340  1.00  0.00           H  
ATOM    933  HB2 MET    57      42.420  44.390  44.010  1.00  0.00           H  
ATOM    934  CG  MET    57      43.540  42.660  43.290  1.00  0.00           C  
ATOM    935  HG1 MET    57      44.330  42.720  44.070  1.00  0.00           H  
ATOM    936  HG2 MET    57      44.110  42.410  42.370  1.00  0.00           H  
ATOM    937  SD  MET    57      42.330  41.340  43.540  1.00  0.00           S  
ATOM    938  CE  MET    57      43.700  40.190  43.600  1.00  0.00           C  
ATOM    939  HE1 MET    57      43.300  39.250  44.050  1.00  0.00           H  
ATOM    940  HE2 MET    57      44.470  40.510  44.330  1.00  0.00           H  
ATOM    941  HE3 MET    57      44.110  39.980  42.590  1.00  0.00           H  
ATOM    942  C   MET    57      43.080  46.250  41.840  1.00  0.00           C  
ATOM    943  O   MET    57      43.230  46.390  40.650  1.00  0.00           O  
ATOM    944  N   VAL    58      42.370  47.170  42.500  1.00  0.00           N  
ATOM    945  HN  VAL    58      42.170  47.130  43.480  1.00  0.00           H  
ATOM    946  CA  VAL    58      41.830  48.370  41.960  1.00  0.00           C  
ATOM    947  HA  VAL    58      41.160  48.170  41.140  1.00  0.00           H  
ATOM    948  CB  VAL    58      41.070  49.200  42.940  1.00  0.00           C  
ATOM    949  HB  VAL    58      41.760  49.440  43.780  1.00  0.00           H  
ATOM    950  CG1 VAL    58      40.480  50.560  42.340  1.00  0.00           C  
ATOM    951 HG11 VAL    58      39.740  51.060  42.990  1.00  0.00           H  
ATOM    952 HG12 VAL    58      40.020  50.530  41.330  1.00  0.00           H  
ATOM    953 HG13 VAL    58      41.340  51.250  42.220  1.00  0.00           H  
ATOM    954  CG2 VAL    58      39.830  48.400  43.320  1.00  0.00           C  
ATOM    955 HG21 VAL    58      39.400  47.920  42.420  1.00  0.00           H  
ATOM    956 HG22 VAL    58      39.030  49.050  43.730  1.00  0.00           H  
ATOM    957 HG23 VAL    58      40.080  47.650  44.110  1.00  0.00           H  
ATOM    958  C   VAL    58      42.790  49.300  41.260  1.00  0.00           C  
ATOM    959  O   VAL    58      42.510  49.660  40.130  1.00  0.00           O  
ATOM    960  N   VAL    59      43.940  49.610  41.880  1.00  0.00           N  
ATOM    961  HN  VAL    59      44.120  49.240  42.780  1.00  0.00           H  
ATOM    962  CA  VAL    59      44.950  50.470  41.200  1.00  0.00           C  
ATOM    963  HA  VAL    59      44.500  51.390  40.850  1.00  0.00           H  
ATOM    964  CB  VAL    59      46.130  50.830  42.060  1.00  0.00           C  
ATOM    965  HB  VAL    59      46.580  49.860  42.380  1.00  0.00           H  
ATOM    966  CG1 VAL    59      47.180  51.690  41.260  1.00  0.00           C  
ATOM    967 HG11 VAL    59      47.920  52.000  42.020  1.00  0.00           H  
ATOM    968 HG12 VAL    59      46.760  52.590  40.770  1.00  0.00           H  
ATOM    969 HG13 VAL    59      47.740  50.970  40.620  1.00  0.00           H  
ATOM    970  CG2 VAL    59      45.640  51.680  43.230  1.00  0.00           C  
ATOM    971 HG21 VAL    59      44.890  51.080  43.790  1.00  0.00           H  
ATOM    972 HG22 VAL    59      45.140  52.590  42.830  1.00  0.00           H  
ATOM    973 HG23 VAL    59      46.460  51.920  43.940  1.00  0.00           H  
ATOM    974  C   VAL    59      45.510  49.830  39.920  1.00  0.00           C  
ATOM    975  O   VAL    59      45.620  50.480  38.910  1.00  0.00           O  
ATOM    976  N   VAL    60      45.850  48.530  39.930  1.00  0.00           N  
ATOM    977  HN  VAL    60      45.720  47.990  40.760  1.00  0.00           H  
ATOM    978  CA  VAL    60      46.090  47.640  38.760  1.00  0.00           C  
ATOM    979  HA  VAL    60      47.070  47.890  38.370  1.00  0.00           H  
ATOM    980  CB  VAL    60      46.410  46.220  39.180  1.00  0.00           C  
ATOM    981  HB  VAL    60      45.570  45.780  39.760  1.00  0.00           H  
ATOM    982  CG1 VAL    60      46.760  45.270  38.020  1.00  0.00           C  
ATOM    983 HG11 VAL    60      45.940  44.980  37.330  1.00  0.00           H  
ATOM    984 HG12 VAL    60      47.050  44.280  38.430  1.00  0.00           H  
ATOM    985 HG13 VAL    60      47.590  45.600  37.360  1.00  0.00           H  
ATOM    986  CG2 VAL    60      47.690  46.180  40.050  1.00  0.00           C  
ATOM    987 HG21 VAL    60      48.400  46.690  39.360  1.00  0.00           H  
ATOM    988 HG22 VAL    60      48.140  45.190  40.240  1.00  0.00           H  
ATOM    989 HG23 VAL    60      47.600  46.720  41.020  1.00  0.00           H  
ATOM    990  C   VAL    60      45.090  47.710  37.650  1.00  0.00           C  
ATOM    991  O   VAL    60      45.380  48.150  36.540  1.00  0.00           O  
ATOM    992  N   VAL    61      43.830  47.330  37.970  1.00  0.00           N  
ATOM    993  HN  VAL    61      43.700  47.110  38.930  1.00  0.00           H  
ATOM    994  CA  VAL    61      42.680  47.370  37.070  1.00  0.00           C  
ATOM    995  HA  VAL    61      42.930  46.790  36.190  1.00  0.00           H  
ATOM    996  CB  VAL    61      41.440  46.880  37.860  1.00  0.00           C  
ATOM    997  HB  VAL    61      41.340  47.470  38.800  1.00  0.00           H  
ATOM    998  CG1 VAL    61      40.150  47.150  37.040  1.00  0.00           C  
ATOM    999 HG11 VAL    61      39.830  48.220  37.010  1.00  0.00           H  
ATOM   1000 HG12 VAL    61      39.290  46.570  37.420  1.00  0.00           H  
ATOM   1001 HG13 VAL    61      40.230  46.840  35.970  1.00  0.00           H  
ATOM   1002  CG2 VAL    61      41.660  45.370  38.120  1.00  0.00           C  
ATOM   1003 HG21 VAL    61      40.740  45.100  38.690  1.00  0.00           H  
ATOM   1004 HG22 VAL    61      42.580  45.190  38.710  1.00  0.00           H  
ATOM   1005 HG23 VAL    61      41.670  44.800  37.160  1.00  0.00           H  
ATOM   1006  C   VAL    61      42.450  48.740  36.490  1.00  0.00           C  
ATOM   1007  O   VAL    61      42.340  48.870  35.270  1.00  0.00           O  
ATOM   1008  N   ALA    62      42.420  49.840  37.250  1.00  0.00           N  
ATOM   1009  HN  ALA    62      42.660  49.780  38.220  1.00  0.00           H  
ATOM   1010  CA  ALA    62      42.370  51.140  36.700  1.00  0.00           C  
ATOM   1011  HA  ALA    62      41.460  51.160  36.110  1.00  0.00           H  
ATOM   1012  CB  ALA    62      42.180  52.150  37.860  1.00  0.00           C  
ATOM   1013  HB1 ALA    62      41.800  53.070  37.390  1.00  0.00           H  
ATOM   1014  HB2 ALA    62      43.120  52.300  38.430  1.00  0.00           H  
ATOM   1015  HB3 ALA    62      41.450  51.740  38.600  1.00  0.00           H  
ATOM   1016  C   ALA    62      43.540  51.520  35.740  1.00  0.00           C  
ATOM   1017  O   ALA    62      43.290  52.150  34.730  1.00  0.00           O  
ATOM   1018  N   THR    63      44.770  51.120  36.030  1.00  0.00           N  
ATOM   1019  HN  THR    63      45.080  50.770  36.910  1.00  0.00           H  
ATOM   1020  CA  THR    63      45.990  51.330  35.160  1.00  0.00           C  
ATOM   1021  HA  THR    63      45.890  52.380  34.920  1.00  0.00           H  
ATOM   1022  CB  THR    63      47.270  50.960  35.940  1.00  0.00           C  
ATOM   1023  HB  THR    63      47.280  49.900  36.250  1.00  0.00           H  
ATOM   1024  OG1 THR    63      47.380  51.740  37.110  1.00  0.00           O  
ATOM   1025  HG1 THR    63      46.590  51.450  37.580  1.00  0.00           H  
ATOM   1026  CG2 THR    63      48.430  51.160  34.940  1.00  0.00           C  
ATOM   1027 HG21 THR    63      48.450  50.450  34.080  1.00  0.00           H  
ATOM   1028 HG22 THR    63      49.430  51.000  35.410  1.00  0.00           H  
ATOM   1029 HG23 THR    63      48.530  52.190  34.540  1.00  0.00           H  
ATOM   1030  C   THR    63      45.740  50.420  33.920  1.00  0.00           C  
ATOM   1031  O   THR    63      45.940  50.940  32.800  1.00  0.00           O  
ATOM   1032  N   ILE    64      45.210  49.120  34.030  1.00  0.00           N  
ATOM   1033  HN  ILE    64      45.120  48.860  34.980  1.00  0.00           H  
ATOM   1034  CA  ILE    64      44.840  48.160  32.990  1.00  0.00           C  
ATOM   1035  HA  ILE    64      45.720  48.110  32.360  1.00  0.00           H  
ATOM   1036  CB  ILE    64      44.550  46.770  33.520  1.00  0.00           C  
ATOM   1037  HB  ILE    64      43.810  47.000  34.320  1.00  0.00           H  
ATOM   1038  CG2 ILE    64      43.990  45.850  32.410  1.00  0.00           C  
ATOM   1039 HG21 ILE    64      44.770  45.580  31.670  1.00  0.00           H  
ATOM   1040 HG22 ILE    64      43.120  46.340  31.920  1.00  0.00           H  
ATOM   1041 HG23 ILE    64      43.670  44.920  32.930  1.00  0.00           H  
ATOM   1042  CG1 ILE    64      45.780  46.040  34.330  1.00  0.00           C  
ATOM   1043 HG11 ILE    64      45.320  45.170  34.850  1.00  0.00           H  
ATOM   1044 HG12 ILE    64      46.260  46.840  34.940  1.00  0.00           H  
ATOM   1045  CD  ILE    64      46.880  45.510  33.370  1.00  0.00           C  
ATOM   1046  HD1 ILE    64      46.850  46.150  32.460  1.00  0.00           H  
ATOM   1047  HD2 ILE    64      46.690  44.460  33.060  1.00  0.00           H  
ATOM   1048  HD3 ILE    64      47.850  45.460  33.900  1.00  0.00           H  
ATOM   1049  C   ILE    64      43.830  48.800  32.080  1.00  0.00           C  
ATOM   1050  O   ILE    64      43.990  48.690  30.850  1.00  0.00           O  
ATOM   1051  N   LYS    65      42.810  49.430  32.610  1.00  0.00           N  
ATOM   1052  HN  LYS    65      42.770  49.360  33.600  1.00  0.00           H  
ATOM   1053  CA  LYS    65      41.720  50.070  31.780  1.00  0.00           C  
ATOM   1054  HA  LYS    65      41.580  49.450  30.910  1.00  0.00           H  
ATOM   1055  CB  LYS    65      40.460  49.940  32.630  1.00  0.00           C  
ATOM   1056  HB1 LYS    65      39.630  50.430  32.070  1.00  0.00           H  
ATOM   1057  HB2 LYS    65      40.620  50.330  33.660  1.00  0.00           H  
ATOM   1058  CG  LYS    65      40.190  48.460  32.890  1.00  0.00           C  
ATOM   1059  HG1 LYS    65      39.400  48.520  33.660  1.00  0.00           H  
ATOM   1060  HG2 LYS    65      41.050  47.980  33.420  1.00  0.00           H  
ATOM   1061  CD  LYS    65      39.700  47.560  31.780  1.00  0.00           C  
ATOM   1062  HD1 LYS    65      40.530  47.500  31.050  1.00  0.00           H  
ATOM   1063  HD2 LYS    65      38.860  48.030  31.220  1.00  0.00           H  
ATOM   1064  CE  LYS    65      39.460  46.080  32.260  1.00  0.00           C  
ATOM   1065  HE1 LYS    65      38.760  46.140  33.120  1.00  0.00           H  
ATOM   1066  HE2 LYS    65      40.460  45.710  32.540  1.00  0.00           H  
ATOM   1067  NZ  LYS    65      38.910  45.320  31.190  1.00  0.00           N  
ATOM   1068  HZ1 LYS    65      39.650  45.150  30.470  1.00  0.00           H  
ATOM   1069  HZ2 LYS    65      38.170  45.850  30.690  1.00  0.00           H  
ATOM   1070  HZ3 LYS    65      38.500  44.400  31.460  1.00  0.00           H  
ATOM   1071  C   LYS    65      41.950  51.500  31.370  1.00  0.00           C  
ATOM   1072  O   LYS    65      41.060  52.300  31.050  1.00  0.00           O  
ATOM   1073  N   SER    66      43.240  51.950  31.450  1.00  0.00           N  
ATOM   1074  HN  SER    66      43.910  51.440  31.990  1.00  0.00           H  
ATOM   1075  CA  SER    66      43.700  53.240  31.000  1.00  0.00           C  
ATOM   1076  HA  SER    66      42.950  53.480  30.260  1.00  0.00           H  
ATOM   1077  CB  SER    66      43.760  54.300  32.170  1.00  0.00           C  
ATOM   1078  HB1 SER    66      42.740  54.390  32.580  1.00  0.00           H  
ATOM   1079  HB2 SER    66      44.130  55.290  31.830  1.00  0.00           H  
ATOM   1080  OG  SER    66      44.560  53.850  33.230  1.00  0.00           O  
ATOM   1081  HG1 SER    66      44.000  53.280  33.760  1.00  0.00           H  
ATOM   1082  C   SER    66      45.000  53.130  30.280  1.00  0.00           C  
ATOM   1083  O   SER    66      45.050  53.370  29.100  1.00  0.00           O  
ATOM   1084  N   VAL    67      46.140  52.720  30.870  1.00  0.00           N  
ATOM   1085  HN  VAL    67      46.030  52.340  31.780  1.00  0.00           H  
ATOM   1086  CA  VAL    67      47.500  52.930  30.420  1.00  0.00           C  
ATOM   1087  HA  VAL    67      47.560  53.830  29.840  1.00  0.00           H  
ATOM   1088  CB  VAL    67      48.480  53.100  31.530  1.00  0.00           C  
ATOM   1089  HB  VAL    67      48.450  52.180  32.150  1.00  0.00           H  
ATOM   1090  CG1 VAL    67      49.900  53.380  30.930  1.00  0.00           C  
ATOM   1091 HG11 VAL    67      49.950  54.370  30.430  1.00  0.00           H  
ATOM   1092 HG12 VAL    67      50.130  52.640  30.120  1.00  0.00           H  
ATOM   1093 HG13 VAL    67      50.690  53.260  31.700  1.00  0.00           H  
ATOM   1094  CG2 VAL    67      48.160  54.280  32.560  1.00  0.00           C  
ATOM   1095 HG21 VAL    67      48.800  54.420  33.450  1.00  0.00           H  
ATOM   1096 HG22 VAL    67      47.150  53.980  32.930  1.00  0.00           H  
ATOM   1097 HG23 VAL    67      48.080  55.250  32.040  1.00  0.00           H  
ATOM   1098  C   VAL    67      47.800  51.680  29.490  1.00  0.00           C  
ATOM   1099  O   VAL    67      47.880  50.600  29.960  1.00  0.00           O  
ATOM   1100  N   SER    68      47.930  51.920  28.170  1.00  0.00           N  
ATOM   1101  HN  SER    68      47.990  52.860  27.840  1.00  0.00           H  
ATOM   1102  CA  SER    68      48.170  50.860  27.170  1.00  0.00           C  
ATOM   1103  HA  SER    68      47.290  50.240  27.250  1.00  0.00           H  
ATOM   1104  CB  SER    68      48.180  51.500  25.730  1.00  0.00           C  
ATOM   1105  HB1 SER    68      48.530  50.740  24.990  1.00  0.00           H  
ATOM   1106  HB2 SER    68      48.850  52.390  25.720  1.00  0.00           H  
ATOM   1107  OG  SER    68      46.900  51.890  25.390  1.00  0.00           O  
ATOM   1108  HG1 SER    68      46.380  51.120  25.630  1.00  0.00           H  
ATOM   1109  C   SER    68      49.490  50.140  27.360  1.00  0.00           C  
ATOM   1110  O   SER    68      49.590  49.000  26.960  1.00  0.00           O  
ATOM   1111  N   PHE    69      50.580  50.770  27.850  1.00  0.00           N  
ATOM   1112  HN  PHE    69      50.610  51.750  28.020  1.00  0.00           H  
ATOM   1113  CA  PHE    69      51.890  50.300  28.050  1.00  0.00           C  
ATOM   1114  HA  PHE    69      52.290  50.140  27.060  1.00  0.00           H  
ATOM   1115  CB  PHE    69      52.700  51.400  28.860  1.00  0.00           C  
ATOM   1116  HB1 PHE    69      52.090  51.660  29.750  1.00  0.00           H  
ATOM   1117  HB2 PHE    69      52.690  52.300  28.210  1.00  0.00           H  
ATOM   1118  CG  PHE    69      54.130  50.950  29.180  1.00  0.00           C  
ATOM   1119  CD1 PHE    69      54.500  50.370  30.470  1.00  0.00           C  
ATOM   1120  HD1 PHE    69      53.670  49.930  31.000  1.00  0.00           H  
ATOM   1121  CE1 PHE    69      55.880  50.250  30.810  1.00  0.00           C  
ATOM   1122  HE1 PHE    69      56.220  49.720  31.690  1.00  0.00           H  
ATOM   1123  CZ  PHE    69      56.830  50.640  29.860  1.00  0.00           C  
ATOM   1124  HZ  PHE    69      57.890  50.510  30.040  1.00  0.00           H  
ATOM   1125  CD2 PHE    69      55.120  51.360  28.280  1.00  0.00           C  
ATOM   1126  HD2 PHE    69      54.920  51.820  27.330  1.00  0.00           H  
ATOM   1127  CE2 PHE    69      56.420  51.190  28.630  1.00  0.00           C  
ATOM   1128  HE2 PHE    69      57.230  51.510  27.990  1.00  0.00           H  
ATOM   1129  C   PHE    69      52.000  48.890  28.650  1.00  0.00           C  
ATOM   1130  O   PHE    69      52.780  48.050  28.230  1.00  0.00           O  
ATOM   1131  N   TYR    70      51.200  48.710  29.720  1.00  0.00           N  
ATOM   1132  HN  TYR    70      50.730  49.500  30.110  1.00  0.00           H  
ATOM   1133  CA  TYR    70      51.080  47.470  30.400  1.00  0.00           C  
ATOM   1134  HA  TYR    70      52.020  47.000  30.640  1.00  0.00           H  
ATOM   1135  CB  TYR    70      50.350  47.670  31.770  1.00  0.00           C  
ATOM   1136  HB1 TYR    70      50.200  46.670  32.230  1.00  0.00           H  
ATOM   1137  HB2 TYR    70      49.400  48.160  31.470  1.00  0.00           H  
ATOM   1138  CG  TYR    70      51.130  48.550  32.630  1.00  0.00           C  
ATOM   1139  CD1 TYR    70      50.750  49.930  32.760  1.00  0.00           C  
ATOM   1140  HD1 TYR    70      49.820  50.200  32.290  1.00  0.00           H  
ATOM   1141  CE1 TYR    70      51.570  50.800  33.450  1.00  0.00           C  
ATOM   1142  HE1 TYR    70      51.160  51.790  33.590  1.00  0.00           H  
ATOM   1143  CZ  TYR    70      52.640  50.380  34.190  1.00  0.00           C  
ATOM   1144  OH  TYR    70      53.300  51.240  35.090  1.00  0.00           O  
ATOM   1145  HH  TYR    70      53.790  50.630  35.650  1.00  0.00           H  
ATOM   1146  CD2 TYR    70      52.170  48.090  33.440  1.00  0.00           C  
ATOM   1147  HD2 TYR    70      52.430  47.040  33.430  1.00  0.00           H  
ATOM   1148  CE2 TYR    70      52.960  49.040  34.140  1.00  0.00           C  
ATOM   1149  HE2 TYR    70      53.700  48.670  34.830  1.00  0.00           H  
ATOM   1150  C   TYR    70      50.170  46.450  29.630  1.00  0.00           C  
ATOM   1151  O   TYR    70      50.440  45.270  29.940  1.00  0.00           O  
ATOM   1152  N   THR    71      49.200  46.740  28.680  1.00  0.00           N  
ATOM   1153  HN  THR    71      49.050  47.660  28.330  1.00  0.00           H  
ATOM   1154  CA  THR    71      48.580  45.620  27.870  1.00  0.00           C  
ATOM   1155  HA  THR    71      48.640  44.700  28.430  1.00  0.00           H  
ATOM   1156  CB  THR    71      47.050  45.770  27.510  1.00  0.00           C  
ATOM   1157  HB  THR    71      46.730  44.990  26.790  1.00  0.00           H  
ATOM   1158  OG1 THR    71      46.800  47.120  27.080  1.00  0.00           O  
ATOM   1159  HG1 THR    71      46.640  47.620  27.880  1.00  0.00           H  
ATOM   1160  CG2 THR    71      46.100  45.550  28.630  1.00  0.00           C  
ATOM   1161 HG21 THR    71      45.930  44.480  28.860  1.00  0.00           H  
ATOM   1162 HG22 THR    71      45.100  45.860  28.250  1.00  0.00           H  
ATOM   1163 HG23 THR    71      46.290  46.250  29.470  1.00  0.00           H  
ATOM   1164  C   THR    71      49.380  45.380  26.630  1.00  0.00           C  
ATOM   1165  O   THR    71      49.410  44.300  26.100  1.00  0.00           O  
ATOM   1166  N   ARG    72      50.130  46.430  26.190  1.00  0.00           N  
ATOM   1167  HN  ARG    72      50.080  47.350  26.580  1.00  0.00           H  
ATOM   1168  CA  ARG    72      50.930  46.300  24.990  1.00  0.00           C  
ATOM   1169  HA  ARG    72      50.340  45.820  24.230  1.00  0.00           H  
ATOM   1170  CB  ARG    72      51.220  47.680  24.430  1.00  0.00           C  
ATOM   1171  HB1 ARG    72      51.960  47.620  23.590  1.00  0.00           H  
ATOM   1172  HB2 ARG    72      51.630  48.320  25.240  1.00  0.00           H  
ATOM   1173  CG  ARG    72      49.990  48.420  23.810  1.00  0.00           C  
ATOM   1174  HG1 ARG    72      50.210  49.450  23.450  1.00  0.00           H  
ATOM   1175  HG2 ARG    72      49.220  48.610  24.600  1.00  0.00           H  
ATOM   1176  CD  ARG    72      49.120  47.650  22.720  1.00  0.00           C  
ATOM   1177  HD1 ARG    72      48.430  48.430  22.330  1.00  0.00           H  
ATOM   1178  HD2 ARG    72      48.590  46.720  23.020  1.00  0.00           H  
ATOM   1179  NE  ARG    72      50.140  47.400  21.710  1.00  0.00           N  
ATOM   1180  HE  ARG    72      51.130  47.450  21.880  1.00  0.00           H  
ATOM   1181  CZ  ARG    72      49.890  46.800  20.530  1.00  0.00           C  
ATOM   1182  NH1 ARG    72      48.670  46.390  20.330  1.00  0.00           N  
ATOM   1183 HH11 ARG    72      47.930  46.650  20.960  1.00  0.00           H  
ATOM   1184 HH12 ARG    72      48.280  46.220  19.430  1.00  0.00           H  
ATOM   1185  NH2 ARG    72      50.870  46.490  19.770  1.00  0.00           N  
ATOM   1186 HH21 ARG    72      51.790  46.620  20.130  1.00  0.00           H  
ATOM   1187 HH22 ARG    72      50.630  46.140  18.860  1.00  0.00           H  
ATOM   1188  C   ARG    72      52.210  45.490  25.170  1.00  0.00           C  
ATOM   1189  O   ARG    72      53.070  45.720  26.020  1.00  0.00           O  
ATOM   1190  N   LYS    73      52.440  44.500  24.320  1.00  0.00           N  
ATOM   1191  HN  LYS    73      51.790  44.120  23.670  1.00  0.00           H  
ATOM   1192  CA  LYS    73      53.590  43.660  24.370  1.00  0.00           C  
ATOM   1193  HA  LYS    73      53.980  43.690  25.370  1.00  0.00           H  
ATOM   1194  CB  LYS    73      53.140  42.250  23.910  1.00  0.00           C  
ATOM   1195  HB1 LYS    73      53.980  41.560  24.130  1.00  0.00           H  
ATOM   1196  HB2 LYS    73      52.860  42.180  22.840  1.00  0.00           H  
ATOM   1197  CG  LYS    73      51.810  41.810  24.520  1.00  0.00           C  
ATOM   1198  HG1 LYS    73      51.580  40.860  23.990  1.00  0.00           H  
ATOM   1199  HG2 LYS    73      50.950  42.480  24.310  1.00  0.00           H  
ATOM   1200  CD  LYS    73      51.790  41.590  26.020  1.00  0.00           C  
ATOM   1201  HD1 LYS    73      52.060  42.630  26.270  1.00  0.00           H  
ATOM   1202  HD2 LYS    73      52.690  40.980  26.270  1.00  0.00           H  
ATOM   1203  CE  LYS    73      50.490  41.080  26.750  1.00  0.00           C  
ATOM   1204  HE1 LYS    73      49.690  41.840  26.640  1.00  0.00           H  
ATOM   1205  HE2 LYS    73      50.790  40.880  27.800  1.00  0.00           H  
ATOM   1206  NZ  LYS    73      50.120  39.750  26.240  1.00  0.00           N  
ATOM   1207  HZ1 LYS    73      49.620  39.790  25.330  1.00  0.00           H  
ATOM   1208  HZ2 LYS    73      49.510  39.210  26.880  1.00  0.00           H  
ATOM   1209  HZ3 LYS    73      51.020  39.280  26.040  1.00  0.00           H  
ATOM   1210  C   LYS    73      54.680  44.180  23.460  1.00  0.00           C  
ATOM   1211  O   LYS    73      55.580  43.490  22.920  1.00  0.00           O  
ATOM   1212  N   ASP    74      54.630  45.480  23.130  1.00  0.00           N  
ATOM   1213  HN  ASP    74      54.020  46.100  23.620  1.00  0.00           H  
ATOM   1214  CA  ASP    74      55.480  46.160  22.190  1.00  0.00           C  
ATOM   1215  HA  ASP    74      55.270  45.670  21.250  1.00  0.00           H  
ATOM   1216  CB  ASP    74      55.080  47.650  22.100  1.00  0.00           C  
ATOM   1217  HB1 ASP    74      55.620  48.210  21.310  1.00  0.00           H  
ATOM   1218  HB2 ASP    74      55.270  48.130  23.090  1.00  0.00           H  
ATOM   1219  CG  ASP    74      53.650  47.840  21.790  1.00  0.00           C  
ATOM   1220  OD1 ASP    74      53.220  49.030  22.010  1.00  0.00           O  
ATOM   1221  OD2 ASP    74      52.950  46.920  21.260  1.00  0.00           O  
ATOM   1222  C   ASP    74      57.000  46.040  22.340  1.00  0.00           C  
ATOM   1223  O   ASP    74      57.520  46.130  23.470  1.00  0.00           O  
ATOM   1224  N   GLY    75      57.690  45.870  21.150  1.00  0.00           N  
ATOM   1225  HN  GLY    75      57.200  45.840  20.280  1.00  0.00           H  
ATOM   1226  CA  GLY    75      59.100  45.700  20.960  1.00  0.00           C  
ATOM   1227  HA1 GLY    75      59.650  46.420  21.550  1.00  0.00           H  
ATOM   1228  HA2 GLY    75      59.320  45.680  19.900  1.00  0.00           H  
ATOM   1229  C   GLY    75      59.720  44.430  21.580  1.00  0.00           C  
ATOM   1230  O   GLY    75      59.160  43.760  22.460  1.00  0.00           O  
ATOM   1231  N   GLN    76      60.930  43.990  21.090  1.00  0.00           N  
ATOM   1232  HN  GLN    76      61.420  44.490  20.380  1.00  0.00           H  
ATOM   1233  CA  GLN    76      61.760  42.830  21.680  1.00  0.00           C  
ATOM   1234  HA  GLN    76      61.070  42.000  21.650  1.00  0.00           H  
ATOM   1235  CB  GLN    76      62.980  42.440  20.820  1.00  0.00           C  
ATOM   1236  HB1 GLN    76      63.430  41.580  21.340  1.00  0.00           H  
ATOM   1237  HB2 GLN    76      63.810  43.170  20.900  1.00  0.00           H  
ATOM   1238  CG  GLN    76      62.680  42.170  19.390  1.00  0.00           C  
ATOM   1239  HG1 GLN    76      63.620  41.790  18.930  1.00  0.00           H  
ATOM   1240  HG2 GLN    76      62.380  43.010  18.730  1.00  0.00           H  
ATOM   1241  CD  GLN    76      61.730  40.980  19.240  1.00  0.00           C  
ATOM   1242  OE1 GLN    76      60.530  41.060  19.200  1.00  0.00           O  
ATOM   1243  NE2 GLN    76      62.300  39.760  19.150  1.00  0.00           N  
ATOM   1244 HE21 GLN    76      63.260  39.830  18.870  1.00  0.00           H  
ATOM   1245 HE22 GLN    76      61.730  39.030  18.770  1.00  0.00           H  
ATOM   1246  C   GLN    76      62.070  43.180  23.160  1.00  0.00           C  
ATOM   1247  O   GLN    76      62.350  44.350  23.560  1.00  0.00           O  
ATOM   1248  N   LEU    77      62.170  42.120  23.980  1.00  0.00           N  
ATOM   1249  HN  LEU    77      61.980  41.230  23.580  1.00  0.00           H  
ATOM   1250  CA  LEU    77      62.720  41.950  25.270  1.00  0.00           C  
ATOM   1251  HA  LEU    77      62.540  42.840  25.840  1.00  0.00           H  
ATOM   1252  CB  LEU    77      62.140  40.620  25.940  1.00  0.00           C  
ATOM   1253  HB1 LEU    77      62.810  39.770  25.710  1.00  0.00           H  
ATOM   1254  HB2 LEU    77      61.090  40.410  25.610  1.00  0.00           H  
ATOM   1255  CG  LEU    77      62.120  40.660  27.520  1.00  0.00           C  
ATOM   1256  HG  LEU    77      63.100  40.990  27.920  1.00  0.00           H  
ATOM   1257  CD1 LEU    77      61.060  41.490  28.170  1.00  0.00           C  
ATOM   1258 HD11 LEU    77      61.130  41.480  29.280  1.00  0.00           H  
ATOM   1259 HD12 LEU    77      60.090  40.960  28.000  1.00  0.00           H  
ATOM   1260 HD13 LEU    77      60.910  42.520  27.780  1.00  0.00           H  
ATOM   1261  CD2 LEU    77      62.000  39.270  28.110  1.00  0.00           C  
ATOM   1262 HD21 LEU    77      62.790  38.640  27.650  1.00  0.00           H  
ATOM   1263 HD22 LEU    77      60.980  38.840  28.010  1.00  0.00           H  
ATOM   1264 HD23 LEU    77      62.160  39.420  29.200  1.00  0.00           H  
ATOM   1265  C   LEU    77      64.230  41.950  25.130  1.00  0.00           C  
ATOM   1266  O   LEU    77      64.820  42.680  24.340  1.00  0.00           O  
ATOM   1267  N   ILE    78      64.900  41.130  25.950  1.00  0.00           N  
ATOM   1268  HN  ILE    78      64.300  40.590  26.530  1.00  0.00           H  
ATOM   1269  CA  ILE    78      66.380  41.020  25.960  1.00  0.00           C  
ATOM   1270  HA  ILE    78      66.920  41.760  25.400  1.00  0.00           H  
ATOM   1271  CB  ILE    78      66.840  41.210  27.420  1.00  0.00           C  
ATOM   1272  HB  ILE    78      67.920  40.980  27.540  1.00  0.00           H  
ATOM   1273  CG2 ILE    78      66.750  42.620  27.830  1.00  0.00           C  
ATOM   1274 HG21 ILE    78      65.740  42.920  28.170  1.00  0.00           H  
ATOM   1275 HG22 ILE    78      67.300  43.300  27.150  1.00  0.00           H  
ATOM   1276 HG23 ILE    78      67.340  42.760  28.760  1.00  0.00           H  
ATOM   1277  CG1 ILE    78      65.990  40.400  28.420  1.00  0.00           C  
ATOM   1278 HG11 ILE    78      65.830  39.350  28.090  1.00  0.00           H  
ATOM   1279 HG12 ILE    78      65.080  40.990  28.640  1.00  0.00           H  
ATOM   1280  CD  ILE    78      66.730  40.310  29.780  1.00  0.00           C  
ATOM   1281  HD1 ILE    78      67.660  39.720  29.730  1.00  0.00           H  
ATOM   1282  HD2 ILE    78      66.060  39.800  30.500  1.00  0.00           H  
ATOM   1283  HD3 ILE    78      67.080  41.260  30.230  1.00  0.00           H  
ATOM   1284  C   ILE    78      66.730  39.660  25.310  1.00  0.00           C  
ATOM   1285  O   ILE    78      67.820  39.060  25.510  1.00  0.00           O  
ATOM   1286  N   TYR    79      65.860  39.160  24.410  1.00  0.00           N  
ATOM   1287  HN  TYR    79      65.010  39.680  24.340  1.00  0.00           H  
ATOM   1288  CA  TYR    79      66.130  37.990  23.600  1.00  0.00           C  
ATOM   1289  HA  TYR    79      67.180  37.900  23.410  1.00  0.00           H  
ATOM   1290  CB  TYR    79      65.760  36.630  24.250  1.00  0.00           C  
ATOM   1291  HB1 TYR    79      66.610  36.420  24.920  1.00  0.00           H  
ATOM   1292  HB2 TYR    79      65.960  35.760  23.590  1.00  0.00           H  
ATOM   1293  CG  TYR    79      64.440  36.490  24.890  1.00  0.00           C  
ATOM   1294  CD1 TYR    79      63.250  36.870  24.220  1.00  0.00           C  
ATOM   1295  HD1 TYR    79      63.220  37.180  23.190  1.00  0.00           H  
ATOM   1296  CE1 TYR    79      61.970  36.760  24.780  1.00  0.00           C  
ATOM   1297  HE1 TYR    79      61.070  37.110  24.290  1.00  0.00           H  
ATOM   1298  CZ  TYR    79      61.840  36.290  26.120  1.00  0.00           C  
ATOM   1299  OH  TYR    79      60.560  36.280  26.690  1.00  0.00           O  
ATOM   1300  HH  TYR    79      60.000  36.950  26.290  1.00  0.00           H  
ATOM   1301  CD2 TYR    79      64.260  35.980  26.160  1.00  0.00           C  
ATOM   1302  HD2 TYR    79      65.170  35.660  26.660  1.00  0.00           H  
ATOM   1303  CE2 TYR    79      63.010  35.890  26.760  1.00  0.00           C  
ATOM   1304  HE2 TYR    79      63.030  35.610  27.810  1.00  0.00           H  
ATOM   1305  C   TYR    79      65.540  38.060  22.160  1.00  0.00           C  
ATOM   1306  O   TYR    79      64.740  38.920  21.880  1.00  0.00           O  
ATOM   1307  N   THR    80      65.980  37.180  21.240  1.00  0.00           N  
ATOM   1308  HN  THR    80      66.760  36.600  21.450  1.00  0.00           H  
ATOM   1309  CA  THR    80      65.570  37.120  19.870  1.00  0.00           C  
ATOM   1310  HA  THR    80      65.590  38.130  19.480  1.00  0.00           H  
ATOM   1311  CB  THR    80      66.460  36.200  19.010  1.00  0.00           C  
ATOM   1312  HB  THR    80      65.950  36.050  18.030  1.00  0.00           H  
ATOM   1313  OG1 THR    80      66.840  35.020  19.710  1.00  0.00           O  
ATOM   1314  HG1 THR    80      67.690  34.680  19.410  1.00  0.00           H  
ATOM   1315  CG2 THR    80      67.800  36.890  18.700  1.00  0.00           C  
ATOM   1316 HG21 THR    80      68.370  37.100  19.630  1.00  0.00           H  
ATOM   1317 HG22 THR    80      67.460  37.840  18.230  1.00  0.00           H  
ATOM   1318 HG23 THR    80      68.420  36.350  17.950  1.00  0.00           H  
ATOM   1319  C   THR    80      64.090  36.680  19.720  1.00  0.00           C  
ATOM   1320  O   THR    80      63.490  37.210  18.750  1.00  0.00           O  
ATOM   1321  N   PRO    81      63.380  35.860  20.510  1.00  0.00           N  
ATOM   1322  CD  PRO    81      63.970  34.780  21.410  1.00  0.00           C  
ATOM   1323  HD1 PRO    81      64.500  35.170  22.310  1.00  0.00           H  
ATOM   1324  HD2 PRO    81      64.800  34.230  20.910  1.00  0.00           H  
ATOM   1325  CA  PRO    81      61.960  35.620  20.360  1.00  0.00           C  
ATOM   1326  HA  PRO    81      61.820  35.330  19.330  1.00  0.00           H  
ATOM   1327  CB  PRO    81      61.550  34.420  21.260  1.00  0.00           C  
ATOM   1328  HB1 PRO    81      61.010  33.580  20.780  1.00  0.00           H  
ATOM   1329  HB2 PRO    81      60.890  34.650  22.130  1.00  0.00           H  
ATOM   1330  CG  PRO    81      62.880  33.710  21.630  1.00  0.00           C  
ATOM   1331  HG1 PRO    81      62.820  33.500  22.720  1.00  0.00           H  
ATOM   1332  HG2 PRO    81      63.140  32.790  21.070  1.00  0.00           H  
ATOM   1333  C   PRO    81      60.920  36.670  20.470  1.00  0.00           C  
ATOM   1334  O   PRO    81      61.050  37.500  21.400  1.00  0.00           O  
ATOM   1335  N   PHE    82      59.850  36.680  19.570  1.00  0.00           N  
ATOM   1336  HN  PHE    82      59.740  36.050  18.810  1.00  0.00           H  
ATOM   1337  CA  PHE    82      58.720  37.580  19.620  1.00  0.00           C  
ATOM   1338  HA  PHE    82      58.990  38.550  20.000  1.00  0.00           H  
ATOM   1339  CB  PHE    82      58.050  37.660  18.210  1.00  0.00           C  
ATOM   1340  HB1 PHE    82      57.130  38.280  18.250  1.00  0.00           H  
ATOM   1341  HB2 PHE    82      57.820  36.610  17.960  1.00  0.00           H  
ATOM   1342  CG  PHE    82      59.080  38.220  17.280  1.00  0.00           C  
ATOM   1343  CD1 PHE    82      59.790  37.310  16.510  1.00  0.00           C  
ATOM   1344  HD1 PHE    82      59.640  36.240  16.540  1.00  0.00           H  
ATOM   1345  CE1 PHE    82      60.700  37.730  15.540  1.00  0.00           C  
ATOM   1346  HE1 PHE    82      61.190  37.030  14.880  1.00  0.00           H  
ATOM   1347  CZ  PHE    82      60.870  39.110  15.280  1.00  0.00           C  
ATOM   1348  HZ  PHE    82      61.560  39.520  14.560  1.00  0.00           H  
ATOM   1349  CD2 PHE    82      59.290  39.620  17.110  1.00  0.00           C  
ATOM   1350  HD2 PHE    82      58.690  40.360  17.630  1.00  0.00           H  
ATOM   1351  CE2 PHE    82      60.190  40.010  16.130  1.00  0.00           C  
ATOM   1352  HE2 PHE    82      60.290  41.050  15.840  1.00  0.00           H  
ATOM   1353  C   PHE    82      57.770  37.070  20.740  1.00  0.00           C  
ATOM   1354  O   PHE    82      56.950  37.820  21.300  1.00  0.00           O  
ATOM   1355  N   THR    83      57.690  35.820  21.090  1.00  0.00           N  
ATOM   1356  HN  THR    83      58.280  35.120  20.700  1.00  0.00           H  
ATOM   1357  CA  THR    83      56.710  35.250  22.160  1.00  0.00           C  
ATOM   1358  HA  THR    83      56.810  34.180  22.100  1.00  0.00           H  
ATOM   1359  CB  THR    83      57.040  35.480  23.560  1.00  0.00           C  
ATOM   1360  HB  THR    83      56.320  34.990  24.240  1.00  0.00           H  
ATOM   1361  OG1 THR    83      56.830  36.800  23.860  1.00  0.00           O  
ATOM   1362  HG1 THR    83      56.980  37.220  23.000  1.00  0.00           H  
ATOM   1363  CG2 THR    83      58.470  35.050  23.960  1.00  0.00           C  
ATOM   1364 HG21 THR    83      58.650  35.260  25.040  1.00  0.00           H  
ATOM   1365 HG22 THR    83      59.240  35.640  23.410  1.00  0.00           H  
ATOM   1366 HG23 THR    83      58.590  33.950  23.810  1.00  0.00           H  
ATOM   1367  C   THR    83      55.250  35.420  21.810  1.00  0.00           C  
ATOM   1368  O   THR    83      54.400  35.450  22.660  1.00  0.00           O  
ATOM   1369  N   GLU    84      54.900  35.400  20.460  1.00  0.00           N  
ATOM   1370  HN  GLU    84      55.540  35.290  19.700  1.00  0.00           H  
ATOM   1371  CA  GLU    84      53.520  35.710  20.020  1.00  0.00           C  
ATOM   1372  HA  GLU    84      53.310  36.620  20.570  1.00  0.00           H  
ATOM   1373  CB  GLU    84      53.420  36.070  18.560  1.00  0.00           C  
ATOM   1374  HB1 GLU    84      52.360  36.260  18.260  1.00  0.00           H  
ATOM   1375  HB2 GLU    84      53.750  35.220  17.920  1.00  0.00           H  
ATOM   1376  CG  GLU    84      54.470  37.190  18.270  1.00  0.00           C  
ATOM   1377  HG1 GLU    84      55.500  36.790  18.230  1.00  0.00           H  
ATOM   1378  HG2 GLU    84      54.280  37.770  19.200  1.00  0.00           H  
ATOM   1379  CD  GLU    84      54.110  37.900  16.990  1.00  0.00           C  
ATOM   1380  OE1 GLU    84      53.530  39.050  17.020  1.00  0.00           O  
ATOM   1381  OE2 GLU    84      54.350  37.320  15.900  1.00  0.00           O  
ATOM   1382  C   GLU    84      52.490  34.730  20.570  1.00  0.00           C  
ATOM   1383  O   GLU    84      52.790  33.550  20.830  1.00  0.00           O  
ATOM   1384  N   ASP    85      51.170  35.010  20.590  1.00  0.00           N  
ATOM   1385  HN  ASP    85      50.810  35.910  20.350  1.00  0.00           H  
ATOM   1386  CA  ASP    85      50.130  33.990  20.760  1.00  0.00           C  
ATOM   1387  HA  ASP    85      50.490  33.210  21.410  1.00  0.00           H  
ATOM   1388  CB  ASP    85      48.900  34.670  21.420  1.00  0.00           C  
ATOM   1389  HB1 ASP    85      48.110  33.970  21.750  1.00  0.00           H  
ATOM   1390  HB2 ASP    85      48.460  35.440  20.760  1.00  0.00           H  
ATOM   1391  CG  ASP    85      49.330  35.400  22.610  1.00  0.00           C  
ATOM   1392  OD1 ASP    85      49.990  34.760  23.470  1.00  0.00           O  
ATOM   1393  OD2 ASP    85      48.900  36.590  22.800  1.00  0.00           O  
ATOM   1394  C   ASP    85      49.690  33.420  19.330  1.00  0.00           C  
ATOM   1395  O   ASP    85      48.740  32.650  19.240  1.00  0.00           O  
ATOM   1396  N   THR    86      50.420  33.720  18.240  1.00  0.00           N  
ATOM   1397  HN  THR    86      51.260  34.240  18.380  1.00  0.00           H  
ATOM   1398  CA  THR    86      50.190  33.160  16.920  1.00  0.00           C  
ATOM   1399  HA  THR    86      49.190  32.810  16.730  1.00  0.00           H  
ATOM   1400  CB  THR    86      50.390  34.190  15.850  1.00  0.00           C  
ATOM   1401  HB  THR    86      50.410  33.720  14.850  1.00  0.00           H  
ATOM   1402  OG1 THR    86      51.670  34.720  16.060  1.00  0.00           O  
ATOM   1403  HG1 THR    86      51.850  35.410  15.410  1.00  0.00           H  
ATOM   1404  CG2 THR    86      49.380  35.320  16.000  1.00  0.00           C  
ATOM   1405 HG21 THR    86      49.700  35.960  16.850  1.00  0.00           H  
ATOM   1406 HG22 THR    86      48.400  34.900  16.290  1.00  0.00           H  
ATOM   1407 HG23 THR    86      49.240  36.030  15.150  1.00  0.00           H  
ATOM   1408  C   THR    86      50.930  31.810  16.720  1.00  0.00           C  
ATOM   1409  O   THR    86      50.470  31.020  15.880  1.00  0.00           O  
ATOM   1410  N   GLU    87      51.980  31.510  17.490  1.00  0.00           N  
ATOM   1411  HN  GLU    87      52.220  32.210  18.170  1.00  0.00           H  
ATOM   1412  CA  GLU    87      52.800  30.310  17.450  1.00  0.00           C  
ATOM   1413  HA  GLU    87      53.020  30.130  16.410  1.00  0.00           H  
ATOM   1414  CB  GLU    87      54.050  30.480  18.330  1.00  0.00           C  
ATOM   1415  HB1 GLU    87      54.720  29.760  17.820  1.00  0.00           H  
ATOM   1416  HB2 GLU    87      53.900  30.210  19.390  1.00  0.00           H  
ATOM   1417  CG  GLU    87      54.630  31.910  18.250  1.00  0.00           C  
ATOM   1418  HG1 GLU    87      54.200  32.520  19.070  1.00  0.00           H  
ATOM   1419  HG2 GLU    87      54.420  32.310  17.230  1.00  0.00           H  
ATOM   1420  CD  GLU    87      56.140  31.890  18.570  1.00  0.00           C  
ATOM   1421  OE1 GLU    87      56.560  31.750  19.720  1.00  0.00           O  
ATOM   1422  OE2 GLU    87      56.880  31.940  17.590  1.00  0.00           O  
ATOM   1423  C   GLU    87      52.070  28.950  17.780  1.00  0.00           C  
ATOM   1424  O   GLU    87      51.070  28.960  18.510  1.00  0.00           O  
ATOM   1425  N   THR    88      52.570  27.760  17.310  1.00  0.00           N  
ATOM   1426  HN  THR    88      53.400  27.690  16.750  1.00  0.00           H  
ATOM   1427  CA  THR    88      51.900  26.530  17.690  1.00  0.00           C  
ATOM   1428  HA  THR    88      50.840  26.630  17.530  1.00  0.00           H  
ATOM   1429  CB  THR    88      52.320  25.330  16.810  1.00  0.00           C  
ATOM   1430  HB  THR    88      51.910  25.540  15.790  1.00  0.00           H  
ATOM   1431  OG1 THR    88      51.750  24.110  17.190  1.00  0.00           O  
ATOM   1432  HG1 THR    88      50.800  24.300  17.170  1.00  0.00           H  
ATOM   1433  CG2 THR    88      53.860  25.140  16.930  1.00  0.00           C  
ATOM   1434 HG21 THR    88      54.440  26.020  16.580  1.00  0.00           H  
ATOM   1435 HG22 THR    88      54.160  24.400  16.160  1.00  0.00           H  
ATOM   1436 HG23 THR    88      54.130  24.820  17.960  1.00  0.00           H  
ATOM   1437  C   THR    88      52.080  26.200  19.160  1.00  0.00           C  
ATOM   1438  O   THR    88      52.900  26.780  19.870  1.00  0.00           O  
ATOM   1439  N   VAL    89      51.240  25.320  19.800  1.00  0.00           N  
ATOM   1440  HN  VAL    89      50.750  24.620  19.280  1.00  0.00           H  
ATOM   1441  CA  VAL    89      51.150  25.120  21.240  1.00  0.00           C  
ATOM   1442  HA  VAL    89      50.840  26.100  21.570  1.00  0.00           H  
ATOM   1443  CB  VAL    89      50.130  24.060  21.600  1.00  0.00           C  
ATOM   1444  HB  VAL    89      50.320  23.110  21.040  1.00  0.00           H  
ATOM   1445  CG1 VAL    89      49.940  23.810  23.110  1.00  0.00           C  
ATOM   1446 HG11 VAL    89      50.630  23.040  23.520  1.00  0.00           H  
ATOM   1447 HG12 VAL    89      48.940  23.340  23.250  1.00  0.00           H  
ATOM   1448 HG13 VAL    89      50.070  24.700  23.760  1.00  0.00           H  
ATOM   1449  CG2 VAL    89      48.790  24.620  21.140  1.00  0.00           C  
ATOM   1450 HG21 VAL    89      48.690  25.600  21.660  1.00  0.00           H  
ATOM   1451 HG22 VAL    89      47.970  23.880  21.290  1.00  0.00           H  
ATOM   1452 HG23 VAL    89      48.680  24.950  20.090  1.00  0.00           H  
ATOM   1453  C   VAL    89      52.420  24.690  21.900  1.00  0.00           C  
ATOM   1454  O   VAL    89      52.730  25.170  23.010  1.00  0.00           O  
ATOM   1455  N   GLY    90      53.220  23.750  21.240  1.00  0.00           N  
ATOM   1456  HN  GLY    90      52.960  23.320  20.380  1.00  0.00           H  
ATOM   1457  CA  GLY    90      54.520  23.370  21.720  1.00  0.00           C  
ATOM   1458  HA1 GLY    90      54.820  22.540  21.100  1.00  0.00           H  
ATOM   1459  HA2 GLY    90      54.450  23.100  22.770  1.00  0.00           H  
ATOM   1460  C   GLY    90      55.580  24.480  21.740  1.00  0.00           C  
ATOM   1461  O   GLY    90      56.380  24.600  22.670  1.00  0.00           O  
ATOM   1462  N   GLN    91      55.640  25.410  20.730  1.00  0.00           N  
ATOM   1463  HN  GLN    91      54.930  25.440  20.030  1.00  0.00           H  
ATOM   1464  CA  GLN    91      56.440  26.650  20.820  1.00  0.00           C  
ATOM   1465  HA  GLN    91      57.450  26.350  21.060  1.00  0.00           H  
ATOM   1466  CB  GLN    91      56.340  27.410  19.450  1.00  0.00           C  
ATOM   1467  HB1 GLN    91      56.710  28.410  19.740  1.00  0.00           H  
ATOM   1468  HB2 GLN    91      55.320  27.740  19.150  1.00  0.00           H  
ATOM   1469  CG  GLN    91      57.230  26.850  18.340  1.00  0.00           C  
ATOM   1470  HG1 GLN    91      57.380  27.400  17.390  1.00  0.00           H  
ATOM   1471  HG2 GLN    91      56.740  25.910  17.990  1.00  0.00           H  
ATOM   1472  CD  GLN    91      58.550  26.400  18.820  1.00  0.00           C  
ATOM   1473  OE1 GLN    91      58.740  25.210  19.020  1.00  0.00           O  
ATOM   1474  NE2 GLN    91      59.450  27.330  19.090  1.00  0.00           N  
ATOM   1475 HE21 GLN    91      59.220  28.300  19.040  1.00  0.00           H  
ATOM   1476 HE22 GLN    91      60.250  27.010  19.600  1.00  0.00           H  
ATOM   1477  C   GLN    91      55.980  27.540  21.970  1.00  0.00           C  
ATOM   1478  O   GLN    91      56.760  28.070  22.760  1.00  0.00           O  
ATOM   1479  N   ARG    92      54.640  27.770  22.060  1.00  0.00           N  
ATOM   1480  HN  ARG    92      54.060  27.210  21.460  1.00  0.00           H  
ATOM   1481  CA  ARG    92      54.080  28.580  23.120  1.00  0.00           C  
ATOM   1482  HA  ARG    92      54.510  29.570  23.050  1.00  0.00           H  
ATOM   1483  CB  ARG    92      52.550  28.800  22.970  1.00  0.00           C  
ATOM   1484  HB1 ARG    92      52.190  29.380  23.850  1.00  0.00           H  
ATOM   1485  HB2 ARG    92      52.160  27.760  22.920  1.00  0.00           H  
ATOM   1486  CG  ARG    92      52.140  29.640  21.670  1.00  0.00           C  
ATOM   1487  HG1 ARG    92      52.580  29.080  20.820  1.00  0.00           H  
ATOM   1488  HG2 ARG    92      52.650  30.620  21.770  1.00  0.00           H  
ATOM   1489  CD  ARG    92      50.650  29.810  21.440  1.00  0.00           C  
ATOM   1490  HD1 ARG    92      50.250  28.780  21.490  1.00  0.00           H  
ATOM   1491  HD2 ARG    92      50.320  30.240  20.480  1.00  0.00           H  
ATOM   1492  NE  ARG    92      50.060  30.620  22.550  1.00  0.00           N  
ATOM   1493  HE  ARG    92      50.630  31.300  23.010  1.00  0.00           H  
ATOM   1494  CZ  ARG    92      48.780  30.840  22.720  1.00  0.00           C  
ATOM   1495  NH1 ARG    92      48.400  31.740  23.570  1.00  0.00           N  
ATOM   1496 HH11 ARG    92      49.120  32.270  23.990  1.00  0.00           H  
ATOM   1497 HH12 ARG    92      47.460  31.660  23.900  1.00  0.00           H  
ATOM   1498  NH2 ARG    92      47.870  30.030  22.220  1.00  0.00           N  
ATOM   1499 HH21 ARG    92      48.250  29.370  21.580  1.00  0.00           H  
ATOM   1500 HH22 ARG    92      46.880  30.160  22.330  1.00  0.00           H  
ATOM   1501  C   ARG    92      54.360  28.100  24.490  1.00  0.00           C  
ATOM   1502  O   ARG    92      54.840  28.790  25.390  1.00  0.00           O  
ATOM   1503  N   ALA    93      54.240  26.770  24.670  1.00  0.00           N  
ATOM   1504  HN  ALA    93      53.880  26.300  23.860  1.00  0.00           H  
ATOM   1505  CA  ALA    93      54.680  26.080  25.880  1.00  0.00           C  
ATOM   1506  HA  ALA    93      54.190  26.570  26.700  1.00  0.00           H  
ATOM   1507  CB  ALA    93      54.230  24.620  25.910  1.00  0.00           C  
ATOM   1508  HB1 ALA    93      54.520  24.090  26.840  1.00  0.00           H  
ATOM   1509  HB2 ALA    93      54.580  24.040  25.030  1.00  0.00           H  
ATOM   1510  HB3 ALA    93      53.120  24.580  25.910  1.00  0.00           H  
ATOM   1511  C   ALA    93      56.210  26.050  26.190  1.00  0.00           C  
ATOM   1512  O   ALA    93      56.600  26.120  27.310  1.00  0.00           O  
ATOM   1513  N   LEU    94      57.050  25.930  25.160  1.00  0.00           N  
ATOM   1514  HN  LEU    94      56.590  25.760  24.290  1.00  0.00           H  
ATOM   1515  CA  LEU    94      58.530  26.000  25.240  1.00  0.00           C  
ATOM   1516  HA  LEU    94      58.850  25.260  25.960  1.00  0.00           H  
ATOM   1517  CB  LEU    94      59.150  25.590  23.880  1.00  0.00           C  
ATOM   1518  HB1 LEU    94      58.670  26.160  23.050  1.00  0.00           H  
ATOM   1519  HB2 LEU    94      58.700  24.580  23.750  1.00  0.00           H  
ATOM   1520  CG  LEU    94      60.600  25.550  23.630  1.00  0.00           C  
ATOM   1521  HG  LEU    94      60.990  26.580  23.500  1.00  0.00           H  
ATOM   1522  CD1 LEU    94      61.300  24.850  24.750  1.00  0.00           C  
ATOM   1523 HD11 LEU    94      60.930  23.830  24.960  1.00  0.00           H  
ATOM   1524 HD12 LEU    94      61.250  25.390  25.730  1.00  0.00           H  
ATOM   1525 HD13 LEU    94      62.390  24.800  24.520  1.00  0.00           H  
ATOM   1526  CD2 LEU    94      60.830  24.880  22.300  1.00  0.00           C  
ATOM   1527 HD21 LEU    94      61.910  24.850  22.040  1.00  0.00           H  
ATOM   1528 HD22 LEU    94      60.280  25.390  21.470  1.00  0.00           H  
ATOM   1529 HD23 LEU    94      60.550  23.810  22.250  1.00  0.00           H  
ATOM   1530  C   LEU    94      59.070  27.270  25.690  1.00  0.00           C  
ATOM   1531  O   LEU    94      59.820  27.280  26.660  1.00  0.00           O  
ATOM   1532  N   HSD    95      58.640  28.410  25.150  1.00  0.00           N  
ATOM   1533  HN  HSD    95      58.170  28.460  24.270  1.00  0.00           H  
ATOM   1534  CA  HSD    95      58.860  29.640  25.790  1.00  0.00           C  
ATOM   1535  HA  HSD    95      59.930  29.770  25.870  1.00  0.00           H  
ATOM   1536  CB  HSD    95      58.410  30.830  24.930  1.00  0.00           C  
ATOM   1537  HB1 HSD    95      58.520  31.820  25.430  1.00  0.00           H  
ATOM   1538  HB2 HSD    95      57.350  30.780  24.590  1.00  0.00           H  
ATOM   1539  ND1 HSD    95      60.500  31.390  23.680  1.00  0.00           N  
ATOM   1540  HD1 HSD    95      61.040  31.460  24.520  1.00  0.00           H  
ATOM   1541  CG  HSD    95      59.180  30.940  23.770  1.00  0.00           C  
ATOM   1542  CE1 HSD    95      60.850  31.270  22.370  1.00  0.00           C  
ATOM   1543  HE1 HSD    95      61.880  31.340  22.000  1.00  0.00           H  
ATOM   1544  NE2 HSD    95      59.850  30.830  21.580  1.00  0.00           N  
ATOM   1545  CD2 HSD    95      58.810  30.690  22.460  1.00  0.00           C  
ATOM   1546  HD2 HSD    95      57.820  30.530  22.050  1.00  0.00           H  
ATOM   1547  C   HSD    95      58.210  29.730  27.170  1.00  0.00           C  
ATOM   1548  O   HSD    95      58.900  30.070  28.130  1.00  0.00           O  
ATOM   1549  N   SER    96      56.940  29.360  27.360  1.00  0.00           N  
ATOM   1550  HN  SER    96      56.280  29.050  26.670  1.00  0.00           H  
ATOM   1551  CA  SER    96      56.350  29.460  28.700  1.00  0.00           C  
ATOM   1552  HA  SER    96      56.350  30.510  28.950  1.00  0.00           H  
ATOM   1553  CB  SER    96      54.870  28.900  28.780  1.00  0.00           C  
ATOM   1554  HB1 SER    96      54.340  28.960  29.760  1.00  0.00           H  
ATOM   1555  HB2 SER    96      54.830  27.830  28.520  1.00  0.00           H  
ATOM   1556  OG  SER    96      53.980  29.520  27.790  1.00  0.00           O  
ATOM   1557  HG1 SER    96      54.190  29.220  26.890  1.00  0.00           H  
ATOM   1558  C   SER    96      57.170  28.770  29.790  1.00  0.00           C  
ATOM   1559  O   SER    96      57.330  29.400  30.810  1.00  0.00           O  
ATOM   1560  N   ILE    97      57.710  27.510  29.640  1.00  0.00           N  
ATOM   1561  HN  ILE    97      57.550  27.000  28.790  1.00  0.00           H  
ATOM   1562  CA  ILE    97      58.570  26.870  30.630  1.00  0.00           C  
ATOM   1563  HA  ILE    97      58.210  27.060  31.640  1.00  0.00           H  
ATOM   1564  CB  ILE    97      58.670  25.340  30.540  1.00  0.00           C  
ATOM   1565  HB  ILE    97      57.630  24.970  30.600  1.00  0.00           H  
ATOM   1566  CG2 ILE    97      59.240  24.830  29.200  1.00  0.00           C  
ATOM   1567 HG21 ILE    97      60.320  24.700  29.010  1.00  0.00           H  
ATOM   1568 HG22 ILE    97      58.880  25.480  28.370  1.00  0.00           H  
ATOM   1569 HG23 ILE    97      58.810  23.810  29.070  1.00  0.00           H  
ATOM   1570  CG1 ILE    97      59.390  24.660  31.710  1.00  0.00           C  
ATOM   1571 HG11 ILE    97      60.410  25.090  31.700  1.00  0.00           H  
ATOM   1572 HG12 ILE    97      59.390  23.590  31.400  1.00  0.00           H  
ATOM   1573  CD  ILE    97      58.830  24.890  33.110  1.00  0.00           C  
ATOM   1574  HD1 ILE    97      57.760  24.590  33.210  1.00  0.00           H  
ATOM   1575  HD2 ILE    97      58.980  25.910  33.530  1.00  0.00           H  
ATOM   1576  HD3 ILE    97      59.310  24.280  33.910  1.00  0.00           H  
ATOM   1577  C   ILE    97      60.020  27.470  30.730  1.00  0.00           C  
ATOM   1578  O   ILE    97      60.500  27.690  31.790  1.00  0.00           O  
ATOM   1579  N   LEU    98      60.710  27.840  29.620  1.00  0.00           N  
ATOM   1580  HN  LEU    98      60.300  27.890  28.720  1.00  0.00           H  
ATOM   1581  CA  LEU    98      62.030  28.420  29.780  1.00  0.00           C  
ATOM   1582  HA  LEU    98      62.670  27.690  30.250  1.00  0.00           H  
ATOM   1583  CB  LEU    98      62.670  28.780  28.380  1.00  0.00           C  
ATOM   1584  HB1 LEU    98      63.600  29.380  28.450  1.00  0.00           H  
ATOM   1585  HB2 LEU    98      61.920  29.420  27.860  1.00  0.00           H  
ATOM   1586  CG  LEU    98      62.920  27.550  27.520  1.00  0.00           C  
ATOM   1587  HG  LEU    98      62.020  26.900  27.550  1.00  0.00           H  
ATOM   1588  CD1 LEU    98      63.140  27.900  26.110  1.00  0.00           C  
ATOM   1589 HD11 LEU    98      63.870  28.720  25.990  1.00  0.00           H  
ATOM   1590 HD12 LEU    98      62.200  28.320  25.690  1.00  0.00           H  
ATOM   1591 HD13 LEU    98      63.470  26.980  25.580  1.00  0.00           H  
ATOM   1592  CD2 LEU    98      64.090  26.740  28.030  1.00  0.00           C  
ATOM   1593 HD21 LEU    98      64.390  25.910  27.350  1.00  0.00           H  
ATOM   1594 HD22 LEU    98      63.910  26.320  29.040  1.00  0.00           H  
ATOM   1595 HD23 LEU    98      64.950  27.420  28.210  1.00  0.00           H  
ATOM   1596  C   LEU    98      62.080  29.700  30.600  1.00  0.00           C  
ATOM   1597  O   LEU    98      62.880  29.750  31.520  1.00  0.00           O  
ATOM   1598  N   ASN    99      61.150  30.720  30.260  1.00  0.00           N  
ATOM   1599  HN  ASN    99      60.500  30.660  29.510  1.00  0.00           H  
ATOM   1600  CA  ASN    99      61.100  32.010  30.990  1.00  0.00           C  
ATOM   1601  HA  ASN    99      61.990  32.620  30.930  1.00  0.00           H  
ATOM   1602  CB  ASN    99      60.020  33.060  30.430  1.00  0.00           C  
ATOM   1603  HB1 ASN    99      60.020  34.100  30.820  1.00  0.00           H  
ATOM   1604  HB2 ASN    99      59.040  32.550  30.430  1.00  0.00           H  
ATOM   1605  CG  ASN    99      60.370  33.400  28.990  1.00  0.00           C  
ATOM   1606  OD1 ASN    99      61.470  33.170  28.540  1.00  0.00           O  
ATOM   1607  ND2 ASN    99      59.430  34.130  28.330  1.00  0.00           N  
ATOM   1608 HD21 ASN    99      59.810  34.820  27.710  1.00  0.00           H  
ATOM   1609 HD22 ASN    99      58.460  33.920  28.360  1.00  0.00           H  
ATOM   1610  C   ASN    99      60.720  31.770  32.500  1.00  0.00           C  
ATOM   1611  O   ASN    99      61.030  32.470  33.410  1.00  0.00           O  
ATOM   1612  N   ALA   100      59.850  30.760  32.790  1.00  0.00           N  
ATOM   1613  HN  ALA   100      59.480  30.330  31.970  1.00  0.00           H  
ATOM   1614  CA  ALA   100      59.380  30.330  34.100  1.00  0.00           C  
ATOM   1615  HA  ALA   100      59.200  31.160  34.770  1.00  0.00           H  
ATOM   1616  CB  ALA   100      58.110  29.390  34.060  1.00  0.00           C  
ATOM   1617  HB1 ALA   100      58.330  28.470  33.480  1.00  0.00           H  
ATOM   1618  HB2 ALA   100      57.210  29.950  33.720  1.00  0.00           H  
ATOM   1619  HB3 ALA   100      57.840  29.100  35.090  1.00  0.00           H  
ATOM   1620  C   ALA   100      60.420  29.580  34.950  1.00  0.00           C  
ATOM   1621  O   ALA   100      60.630  30.040  36.110  1.00  0.00           O  
ATOM   1622  N   ALA   101      61.260  28.720  34.380  1.00  0.00           N  
ATOM   1623  HN  ALA   101      61.150  28.570  33.400  1.00  0.00           H  
ATOM   1624  CA  ALA   101      62.500  28.230  34.970  1.00  0.00           C  
ATOM   1625  HA  ALA   101      62.260  27.560  35.780  1.00  0.00           H  
ATOM   1626  CB  ALA   101      63.170  27.450  33.900  1.00  0.00           C  
ATOM   1627  HB1 ALA   101      62.550  26.680  33.380  1.00  0.00           H  
ATOM   1628  HB2 ALA   101      64.030  26.850  34.280  1.00  0.00           H  
ATOM   1629  HB3 ALA   101      63.640  28.090  33.120  1.00  0.00           H  
ATOM   1630  C   ALA   101      63.520  29.270  35.510  1.00  0.00           C  
ATOM   1631  O   ALA   101      64.090  29.200  36.620  1.00  0.00           O  
ATOM   1632  N   ILE   102      63.750  30.340  34.700  1.00  0.00           N  
ATOM   1633  HN  ILE   102      63.320  30.310  33.800  1.00  0.00           H  
ATOM   1634  CA  ILE   102      64.530  31.470  35.030  1.00  0.00           C  
ATOM   1635  HA  ILE   102      65.450  31.080  35.450  1.00  0.00           H  
ATOM   1636  CB  ILE   102      64.850  32.440  33.960  1.00  0.00           C  
ATOM   1637  HB  ILE   102      63.920  32.970  33.640  1.00  0.00           H  
ATOM   1638  CG2 ILE   102      65.850  33.440  34.390  1.00  0.00           C  
ATOM   1639 HG21 ILE   102      66.140  34.130  33.570  1.00  0.00           H  
ATOM   1640 HG22 ILE   102      66.810  33.010  34.740  1.00  0.00           H  
ATOM   1641 HG23 ILE   102      65.440  34.010  35.250  1.00  0.00           H  
ATOM   1642  CG1 ILE   102      65.290  31.630  32.710  1.00  0.00           C  
ATOM   1643 HG11 ILE   102      64.750  30.700  32.420  1.00  0.00           H  
ATOM   1644 HG12 ILE   102      66.310  31.240  32.890  1.00  0.00           H  
ATOM   1645  CD  ILE   102      65.420  32.550  31.500  1.00  0.00           C  
ATOM   1646  HD1 ILE   102      65.700  31.930  30.620  1.00  0.00           H  
ATOM   1647  HD2 ILE   102      66.270  33.270  31.580  1.00  0.00           H  
ATOM   1648  HD3 ILE   102      64.450  33.060  31.400  1.00  0.00           H  
ATOM   1649  C   ILE   102      63.920  32.140  36.230  1.00  0.00           C  
ATOM   1650  O   ILE   102      64.620  32.490  37.170  1.00  0.00           O  
ATOM   1651  N   MET   103      62.610  32.290  36.340  1.00  0.00           N  
ATOM   1652  HN  MET   103      62.050  32.120  35.540  1.00  0.00           H  
ATOM   1653  CA  MET   103      61.810  32.920  37.380  1.00  0.00           C  
ATOM   1654  HA  MET   103      62.310  33.880  37.440  1.00  0.00           H  
ATOM   1655  CB  MET   103      60.410  33.330  36.820  1.00  0.00           C  
ATOM   1656  HB1 MET   103      59.890  32.390  36.530  1.00  0.00           H  
ATOM   1657  HB2 MET   103      60.510  33.920  35.880  1.00  0.00           H  
ATOM   1658  CG  MET   103      59.530  34.160  37.790  1.00  0.00           C  
ATOM   1659  HG1 MET   103      58.810  34.770  37.200  1.00  0.00           H  
ATOM   1660  HG2 MET   103      60.200  34.940  38.230  1.00  0.00           H  
ATOM   1661  SD  MET   103      58.590  33.230  39.000  1.00  0.00           S  
ATOM   1662  CE  MET   103      58.020  34.850  39.700  1.00  0.00           C  
ATOM   1663  HE1 MET   103      57.460  35.440  38.950  1.00  0.00           H  
ATOM   1664  HE2 MET   103      58.820  35.490  40.140  1.00  0.00           H  
ATOM   1665  HE3 MET   103      57.340  34.570  40.530  1.00  0.00           H  
ATOM   1666  C   MET   103      61.880  32.200  38.730  1.00  0.00           C  
ATOM   1667  O   MET   103      62.250  32.790  39.760  1.00  0.00           O  
ATOM   1668  N   ILE   104      61.770  30.830  38.700  1.00  0.00           N  
ATOM   1669  HN  ILE   104      61.510  30.330  37.870  1.00  0.00           H  
ATOM   1670  CA  ILE   104      61.910  29.970  39.930  1.00  0.00           C  
ATOM   1671  HA  ILE   104      61.400  30.500  40.720  1.00  0.00           H  
ATOM   1672  CB  ILE   104      61.420  28.560  39.820  1.00  0.00           C  
ATOM   1673  HB  ILE   104      60.370  28.690  39.510  1.00  0.00           H  
ATOM   1674  CG2 ILE   104      62.160  27.780  38.670  1.00  0.00           C  
ATOM   1675 HG21 ILE   104      63.100  27.420  39.140  1.00  0.00           H  
ATOM   1676 HG22 ILE   104      62.240  28.360  37.730  1.00  0.00           H  
ATOM   1677 HG23 ILE   104      61.650  26.810  38.470  1.00  0.00           H  
ATOM   1678  CG1 ILE   104      61.280  27.770  41.170  1.00  0.00           C  
ATOM   1679 HG11 ILE   104      61.000  28.450  42.000  1.00  0.00           H  
ATOM   1680 HG12 ILE   104      62.250  27.370  41.540  1.00  0.00           H  
ATOM   1681  CD  ILE   104      60.270  26.620  41.080  1.00  0.00           C  
ATOM   1682  HD1 ILE   104      60.170  26.150  42.080  1.00  0.00           H  
ATOM   1683  HD2 ILE   104      60.590  25.800  40.390  1.00  0.00           H  
ATOM   1684  HD3 ILE   104      59.310  27.070  40.770  1.00  0.00           H  
ATOM   1685  C   ILE   104      63.410  29.960  40.380  1.00  0.00           C  
ATOM   1686  O   ILE   104      63.650  30.000  41.580  1.00  0.00           O  
ATOM   1687  N   SER   105      64.440  30.080  39.460  1.00  0.00           N  
ATOM   1688  HN  SER   105      64.130  30.040  38.510  1.00  0.00           H  
ATOM   1689  CA  SER   105      65.830  30.360  39.910  1.00  0.00           C  
ATOM   1690  HA  SER   105      66.090  29.520  40.530  1.00  0.00           H  
ATOM   1691  CB  SER   105      66.860  30.560  38.720  1.00  0.00           C  
ATOM   1692  HB1 SER   105      66.740  31.480  38.110  1.00  0.00           H  
ATOM   1693  HB2 SER   105      66.800  29.670  38.060  1.00  0.00           H  
ATOM   1694  OG  SER   105      68.180  30.450  39.310  1.00  0.00           O  
ATOM   1695  HG1 SER   105      68.170  31.040  40.060  1.00  0.00           H  
ATOM   1696  C   SER   105      66.030  31.530  40.850  1.00  0.00           C  
ATOM   1697  O   SER   105      66.860  31.400  41.790  1.00  0.00           O  
ATOM   1698  N   VAL   106      65.300  32.650  40.640  1.00  0.00           N  
ATOM   1699  HN  VAL   106      64.560  32.690  39.970  1.00  0.00           H  
ATOM   1700  CA  VAL   106      65.350  33.800  41.590  1.00  0.00           C  
ATOM   1701  HA  VAL   106      66.390  34.000  41.800  1.00  0.00           H  
ATOM   1702  CB  VAL   106      64.700  35.010  40.910  1.00  0.00           C  
ATOM   1703  HB  VAL   106      63.610  35.030  41.080  1.00  0.00           H  
ATOM   1704  CG1 VAL   106      65.220  36.260  41.690  1.00  0.00           C  
ATOM   1705 HG11 VAL   106      64.730  37.220  41.430  1.00  0.00           H  
ATOM   1706 HG12 VAL   106      66.310  36.300  41.480  1.00  0.00           H  
ATOM   1707 HG13 VAL   106      65.130  36.030  42.780  1.00  0.00           H  
ATOM   1708  CG2 VAL   106      65.000  35.060  39.440  1.00  0.00           C  
ATOM   1709 HG21 VAL   106      64.340  34.370  38.880  1.00  0.00           H  
ATOM   1710 HG22 VAL   106      66.100  34.960  39.270  1.00  0.00           H  
ATOM   1711 HG23 VAL   106      64.750  36.070  39.060  1.00  0.00           H  
ATOM   1712  C   VAL   106      64.720  33.380  42.890  1.00  0.00           C  
ATOM   1713  O   VAL   106      65.470  33.400  43.870  1.00  0.00           O  
ATOM   1714  N   ILE   107      63.450  32.980  42.900  1.00  0.00           N  
ATOM   1715  HN  ILE   107      63.010  32.810  42.020  1.00  0.00           H  
ATOM   1716  CA  ILE   107      62.690  32.630  44.080  1.00  0.00           C  
ATOM   1717  HA  ILE   107      62.560  33.560  44.620  1.00  0.00           H  
ATOM   1718  CB  ILE   107      61.350  32.100  43.590  1.00  0.00           C  
ATOM   1719  HB  ILE   107      61.540  31.220  42.940  1.00  0.00           H  
ATOM   1720  CG2 ILE   107      60.500  31.600  44.750  1.00  0.00           C  
ATOM   1721 HG21 ILE   107      60.920  30.640  45.140  1.00  0.00           H  
ATOM   1722 HG22 ILE   107      59.490  31.340  44.370  1.00  0.00           H  
ATOM   1723 HG23 ILE   107      60.480  32.350  45.570  1.00  0.00           H  
ATOM   1724  CG1 ILE   107      60.410  33.100  42.830  1.00  0.00           C  
ATOM   1725 HG11 ILE   107      59.360  32.760  42.920  1.00  0.00           H  
ATOM   1726 HG12 ILE   107      60.710  32.910  41.780  1.00  0.00           H  
ATOM   1727  CD  ILE   107      60.450  34.550  43.130  1.00  0.00           C  
ATOM   1728  HD1 ILE   107      59.970  34.710  44.120  1.00  0.00           H  
ATOM   1729  HD2 ILE   107      59.960  35.220  42.380  1.00  0.00           H  
ATOM   1730  HD3 ILE   107      61.530  34.810  43.110  1.00  0.00           H  
ATOM   1731  C   ILE   107      63.400  31.680  45.020  1.00  0.00           C  
ATOM   1732  O   ILE   107      63.350  31.830  46.260  1.00  0.00           O  
ATOM   1733  N   VAL   108      63.960  30.580  44.540  1.00  0.00           N  
ATOM   1734  HN  VAL   108      63.970  30.540  43.540  1.00  0.00           H  
ATOM   1735  CA  VAL   108      64.730  29.630  45.390  1.00  0.00           C  
ATOM   1736  HA  VAL   108      64.060  29.420  46.200  1.00  0.00           H  
ATOM   1737  CB  VAL   108      65.100  28.340  44.590  1.00  0.00           C  
ATOM   1738  HB  VAL   108      65.490  28.660  43.600  1.00  0.00           H  
ATOM   1739  CG1 VAL   108      66.130  27.500  45.320  1.00  0.00           C  
ATOM   1740 HG11 VAL   108      65.760  27.270  46.340  1.00  0.00           H  
ATOM   1741 HG12 VAL   108      67.150  27.930  45.400  1.00  0.00           H  
ATOM   1742 HG13 VAL   108      66.210  26.480  44.870  1.00  0.00           H  
ATOM   1743  CG2 VAL   108      63.780  27.500  44.350  1.00  0.00           C  
ATOM   1744 HG21 VAL   108      63.950  26.870  43.450  1.00  0.00           H  
ATOM   1745 HG22 VAL   108      62.870  28.140  44.380  1.00  0.00           H  
ATOM   1746 HG23 VAL   108      63.620  26.680  45.080  1.00  0.00           H  
ATOM   1747  C   VAL   108      66.040  30.310  46.010  1.00  0.00           C  
ATOM   1748  O   VAL   108      66.300  30.200  47.180  1.00  0.00           O  
ATOM   1749  N   VAL   109      66.810  31.040  45.170  1.00  0.00           N  
ATOM   1750  HN  VAL   109      66.570  31.100  44.200  1.00  0.00           H  
ATOM   1751  CA  VAL   109      68.030  31.710  45.620  1.00  0.00           C  
ATOM   1752  HA  VAL   109      68.710  30.980  46.020  1.00  0.00           H  
ATOM   1753  CB  VAL   109      68.810  32.410  44.490  1.00  0.00           C  
ATOM   1754  HB  VAL   109      68.120  33.020  43.870  1.00  0.00           H  
ATOM   1755  CG1 VAL   109      69.890  33.400  44.870  1.00  0.00           C  
ATOM   1756 HG11 VAL   109      70.650  33.000  45.580  1.00  0.00           H  
ATOM   1757 HG12 VAL   109      69.440  34.360  45.210  1.00  0.00           H  
ATOM   1758 HG13 VAL   109      70.400  33.700  43.940  1.00  0.00           H  
ATOM   1759  CG2 VAL   109      69.530  31.300  43.700  1.00  0.00           C  
ATOM   1760 HG21 VAL   109      69.910  31.720  42.750  1.00  0.00           H  
ATOM   1761 HG22 VAL   109      68.710  30.630  43.370  1.00  0.00           H  
ATOM   1762 HG23 VAL   109      70.420  30.840  44.180  1.00  0.00           H  
ATOM   1763  C   VAL   109      67.790  32.760  46.620  1.00  0.00           C  
ATOM   1764  O   VAL   109      68.430  32.870  47.650  1.00  0.00           O  
ATOM   1765  N   MET   110      66.750  33.610  46.310  1.00  0.00           N  
ATOM   1766  HN  MET   110      66.300  33.600  45.420  1.00  0.00           H  
ATOM   1767  CA  MET   110      66.390  34.550  47.260  1.00  0.00           C  
ATOM   1768  HA  MET   110      67.330  34.910  47.640  1.00  0.00           H  
ATOM   1769  CB  MET   110      65.470  35.590  46.660  1.00  0.00           C  
ATOM   1770  HB1 MET   110      65.110  36.350  47.400  1.00  0.00           H  
ATOM   1771  HB2 MET   110      64.590  35.050  46.260  1.00  0.00           H  
ATOM   1772  CG  MET   110      66.110  36.400  45.450  1.00  0.00           C  
ATOM   1773  HG1 MET   110      65.340  37.120  45.100  1.00  0.00           H  
ATOM   1774  HG2 MET   110      66.350  35.710  44.620  1.00  0.00           H  
ATOM   1775  SD  MET   110      67.650  37.310  45.860  1.00  0.00           S  
ATOM   1776  CE  MET   110      67.790  37.870  44.140  1.00  0.00           C  
ATOM   1777  HE1 MET   110      68.780  38.360  44.040  1.00  0.00           H  
ATOM   1778  HE2 MET   110      67.020  38.630  43.870  1.00  0.00           H  
ATOM   1779  HE3 MET   110      67.790  36.980  43.490  1.00  0.00           H  
ATOM   1780  C   MET   110      65.820  34.080  48.620  1.00  0.00           C  
ATOM   1781  O   MET   110      66.110  34.640  49.710  1.00  0.00           O  
ATOM   1782  N   THR   111      64.960  33.020  48.530  1.00  0.00           N  
ATOM   1783  HN  THR   111      64.820  32.400  47.770  1.00  0.00           H  
ATOM   1784  CA  THR   111      64.580  32.340  49.780  1.00  0.00           C  
ATOM   1785  HA  THR   111      64.100  33.030  50.460  1.00  0.00           H  
ATOM   1786  CB  THR   111      63.490  31.310  49.420  1.00  0.00           C  
ATOM   1787  HB  THR   111      63.970  30.530  48.800  1.00  0.00           H  
ATOM   1788  OG1 THR   111      62.340  31.860  48.760  1.00  0.00           O  
ATOM   1789  HG1 THR   111      62.630  31.890  47.850  1.00  0.00           H  
ATOM   1790  CG2 THR   111      63.000  30.720  50.790  1.00  0.00           C  
ATOM   1791 HG21 THR   111      61.990  30.260  50.720  1.00  0.00           H  
ATOM   1792 HG22 THR   111      62.760  31.530  51.520  1.00  0.00           H  
ATOM   1793 HG23 THR   111      63.690  30.030  51.310  1.00  0.00           H  
ATOM   1794  C   THR   111      65.680  31.760  50.620  1.00  0.00           C  
ATOM   1795  O   THR   111      65.760  32.000  51.860  1.00  0.00           O  
ATOM   1796  N   ILE   112      66.650  31.080  50.010  1.00  0.00           N  
ATOM   1797  HN  ILE   112      66.510  30.860  49.040  1.00  0.00           H  
ATOM   1798  CA  ILE   112      67.850  30.690  50.680  1.00  0.00           C  
ATOM   1799  HA  ILE   112      67.580  30.060  51.520  1.00  0.00           H  
ATOM   1800  CB  ILE   112      68.710  29.830  49.810  1.00  0.00           C  
ATOM   1801  HB  ILE   112      68.930  30.440  48.910  1.00  0.00           H  
ATOM   1802  CG2 ILE   112      70.050  29.390  50.570  1.00  0.00           C  
ATOM   1803 HG21 ILE   112      70.780  30.200  50.780  1.00  0.00           H  
ATOM   1804 HG22 ILE   112      70.520  28.530  50.040  1.00  0.00           H  
ATOM   1805 HG23 ILE   112      69.860  29.010  51.600  1.00  0.00           H  
ATOM   1806  CG1 ILE   112      67.880  28.610  49.410  1.00  0.00           C  
ATOM   1807 HG11 ILE   112      66.900  28.860  48.940  1.00  0.00           H  
ATOM   1808 HG12 ILE   112      67.490  28.000  50.250  1.00  0.00           H  
ATOM   1809  CD  ILE   112      68.580  27.640  48.450  1.00  0.00           C  
ATOM   1810  HD1 ILE   112      69.190  28.240  47.740  1.00  0.00           H  
ATOM   1811  HD2 ILE   112      67.860  27.000  47.910  1.00  0.00           H  
ATOM   1812  HD3 ILE   112      69.380  27.000  48.890  1.00  0.00           H  
ATOM   1813  C   ILE   112      68.690  31.800  51.240  1.00  0.00           C  
ATOM   1814  O   ILE   112      69.100  31.760  52.400  1.00  0.00           O  
ATOM   1815  N   LEU   113      68.940  32.860  50.430  1.00  0.00           N  
ATOM   1816  HN  LEU   113      68.710  32.840  49.460  1.00  0.00           H  
ATOM   1817  CA  LEU   113      69.730  33.980  50.810  1.00  0.00           C  
ATOM   1818  HA  LEU   113      70.720  33.620  51.060  1.00  0.00           H  
ATOM   1819  CB  LEU   113      69.850  34.860  49.560  1.00  0.00           C  
ATOM   1820  HB1 LEU   113      68.860  35.070  49.090  1.00  0.00           H  
ATOM   1821  HB2 LEU   113      70.360  34.310  48.740  1.00  0.00           H  
ATOM   1822  CG  LEU   113      70.770  36.180  49.700  1.00  0.00           C  
ATOM   1823  HG  LEU   113      70.430  36.800  50.550  1.00  0.00           H  
ATOM   1824  CD1 LEU   113      72.180  35.860  50.190  1.00  0.00           C  
ATOM   1825 HD11 LEU   113      72.700  36.840  50.130  1.00  0.00           H  
ATOM   1826 HD12 LEU   113      72.710  35.040  49.660  1.00  0.00           H  
ATOM   1827 HD13 LEU   113      72.200  35.610  51.270  1.00  0.00           H  
ATOM   1828  CD2 LEU   113      70.630  37.050  48.400  1.00  0.00           C  
ATOM   1829 HD21 LEU   113      70.630  36.310  47.580  1.00  0.00           H  
ATOM   1830 HD22 LEU   113      71.480  37.770  48.340  1.00  0.00           H  
ATOM   1831 HD23 LEU   113      69.640  37.530  48.280  1.00  0.00           H  
ATOM   1832  C   LEU   113      69.290  34.780  52.030  1.00  0.00           C  
ATOM   1833  O   LEU   113      70.040  35.080  52.970  1.00  0.00           O  
ATOM   1834  N   LEU   114      67.930  35.140  52.050  1.00  0.00           N  
ATOM   1835  HN  LEU   114      67.420  34.880  51.220  1.00  0.00           H  
ATOM   1836  CA  LEU   114      67.210  35.850  53.100  1.00  0.00           C  
ATOM   1837  HA  LEU   114      67.780  36.760  53.210  1.00  0.00           H  
ATOM   1838  CB  LEU   114      65.750  36.270  52.660  1.00  0.00           C  
ATOM   1839  HB1 LEU   114      64.940  35.640  53.110  1.00  0.00           H  
ATOM   1840  HB2 LEU   114      65.510  36.080  51.590  1.00  0.00           H  
ATOM   1841  CG  LEU   114      65.340  37.700  52.950  1.00  0.00           C  
ATOM   1842  HG  LEU   114      64.270  37.770  52.640  1.00  0.00           H  
ATOM   1843  CD1 LEU   114      65.440  38.030  54.460  1.00  0.00           C  
ATOM   1844 HD11 LEU   114      66.490  38.090  54.830  1.00  0.00           H  
ATOM   1845 HD12 LEU   114      65.100  37.150  55.050  1.00  0.00           H  
ATOM   1846 HD13 LEU   114      64.880  38.940  54.760  1.00  0.00           H  
ATOM   1847  CD2 LEU   114      66.130  38.710  52.200  1.00  0.00           C  
ATOM   1848 HD21 LEU   114      67.200  38.670  52.510  1.00  0.00           H  
ATOM   1849 HD22 LEU   114      65.800  39.690  52.610  1.00  0.00           H  
ATOM   1850 HD23 LEU   114      65.970  38.740  51.100  1.00  0.00           H  
ATOM   1851  C   LEU   114      67.320  35.070  54.470  1.00  0.00           C  
ATOM   1852  O   LEU   114      67.630  35.650  55.530  1.00  0.00           O  
ATOM   1853  N   VAL   115      67.070  33.770  54.440  1.00  0.00           N  
ATOM   1854  HN  VAL   115      66.810  33.350  53.570  1.00  0.00           H  
ATOM   1855  CA  VAL   115      67.170  32.770  55.550  1.00  0.00           C  
ATOM   1856  HA  VAL   115      66.550  33.130  56.350  1.00  0.00           H  
ATOM   1857  CB  VAL   115      66.700  31.380  55.000  1.00  0.00           C  
ATOM   1858  HB  VAL   115      67.020  31.250  53.940  1.00  0.00           H  
ATOM   1859  CG1 VAL   115      67.390  30.120  55.650  1.00  0.00           C  
ATOM   1860 HG11 VAL   115      68.460  30.100  55.370  1.00  0.00           H  
ATOM   1861 HG12 VAL   115      66.920  29.180  55.280  1.00  0.00           H  
ATOM   1862 HG13 VAL   115      67.280  30.180  56.750  1.00  0.00           H  
ATOM   1863  CG2 VAL   115      65.160  31.460  54.950  1.00  0.00           C  
ATOM   1864 HG21 VAL   115      64.730  30.690  54.270  1.00  0.00           H  
ATOM   1865 HG22 VAL   115      64.770  32.420  54.570  1.00  0.00           H  
ATOM   1866 HG23 VAL   115      64.760  31.340  55.980  1.00  0.00           H  
ATOM   1867  C   VAL   115      68.580  32.700  56.110  1.00  0.00           C  
ATOM   1868  O   VAL   115      68.810  32.630  57.320  1.00  0.00           O  
ATOM   1869  N   VAL   116      69.610  32.710  55.270  1.00  0.00           N  
ATOM   1870  HN  VAL   116      69.450  32.680  54.290  1.00  0.00           H  
ATOM   1871  CA  VAL   116      70.970  32.710  55.780  1.00  0.00           C  
ATOM   1872  HA  VAL   116      71.050  32.030  56.620  1.00  0.00           H  
ATOM   1873  CB  VAL   116      71.940  32.460  54.670  1.00  0.00           C  
ATOM   1874  HB  VAL   116      71.630  32.860  53.680  1.00  0.00           H  
ATOM   1875  CG1 VAL   116      73.340  33.030  54.980  1.00  0.00           C  
ATOM   1876 HG11 VAL   116      74.030  32.550  54.260  1.00  0.00           H  
ATOM   1877 HG12 VAL   116      73.700  32.700  55.980  1.00  0.00           H  
ATOM   1878 HG13 VAL   116      73.510  34.120  54.830  1.00  0.00           H  
ATOM   1879  CG2 VAL   116      72.050  30.960  54.380  1.00  0.00           C  
ATOM   1880 HG21 VAL   116      72.960  30.590  53.860  1.00  0.00           H  
ATOM   1881 HG22 VAL   116      71.190  30.470  53.890  1.00  0.00           H  
ATOM   1882 HG23 VAL   116      72.170  30.430  55.350  1.00  0.00           H  
ATOM   1883  C   VAL   116      71.270  33.960  56.510  1.00  0.00           C  
ATOM   1884  O   VAL   116      71.760  33.950  57.640  1.00  0.00           O  
ATOM   1885  N   LEU   117      70.850  35.100  55.970  1.00  0.00           N  
ATOM   1886  HN  LEU   117      70.450  35.090  55.060  1.00  0.00           H  
ATOM   1887  CA  LEU   117      70.920  36.330  56.750  1.00  0.00           C  
ATOM   1888  HA  LEU   117      71.940  36.600  57.000  1.00  0.00           H  
ATOM   1889  CB  LEU   117      70.500  37.500  55.810  1.00  0.00           C  
ATOM   1890  HB1 LEU   117      70.410  38.530  56.220  1.00  0.00           H  
ATOM   1891  HB2 LEU   117      69.520  37.260  55.340  1.00  0.00           H  
ATOM   1892  CG  LEU   117      71.350  37.710  54.540  1.00  0.00           C  
ATOM   1893  HG  LEU   117      71.540  36.730  54.040  1.00  0.00           H  
ATOM   1894  CD1 LEU   117      70.660  38.710  53.540  1.00  0.00           C  
ATOM   1895 HD11 LEU   117      70.630  39.780  53.830  1.00  0.00           H  
ATOM   1896 HD12 LEU   117      69.610  38.380  53.370  1.00  0.00           H  
ATOM   1897 HD13 LEU   117      71.200  38.730  52.560  1.00  0.00           H  
ATOM   1898  CD2 LEU   117      72.640  38.340  54.920  1.00  0.00           C  
ATOM   1899 HD21 LEU   117      73.260  37.840  55.700  1.00  0.00           H  
ATOM   1900 HD22 LEU   117      72.630  39.370  55.330  1.00  0.00           H  
ATOM   1901 HD23 LEU   117      73.340  38.430  54.070  1.00  0.00           H  
ATOM   1902  C   LEU   117      70.150  36.340  58.000  1.00  0.00           C  
ATOM   1903  O   LEU   117      70.550  36.670  59.110  1.00  0.00           O  
ATOM   1904  N   TYR   118      68.960  35.790  58.010  1.00  0.00           N  
ATOM   1905  HN  TYR   118      68.690  35.360  57.150  1.00  0.00           H  
ATOM   1906  CA  TYR   118      68.040  35.680  59.250  1.00  0.00           C  
ATOM   1907  HA  TYR   118      67.920  36.630  59.740  1.00  0.00           H  
ATOM   1908  CB  TYR   118      66.690  35.020  58.700  1.00  0.00           C  
ATOM   1909  HB1 TYR   118      66.800  33.980  58.340  1.00  0.00           H  
ATOM   1910  HB2 TYR   118      66.240  35.700  57.950  1.00  0.00           H  
ATOM   1911  CG  TYR   118      65.590  34.960  59.760  1.00  0.00           C  
ATOM   1912  CD1 TYR   118      65.320  36.160  60.500  1.00  0.00           C  
ATOM   1913  HD1 TYR   118      65.970  37.020  60.410  1.00  0.00           H  
ATOM   1914  CE1 TYR   118      64.240  36.270  61.350  1.00  0.00           C  
ATOM   1915  HE1 TYR   118      63.990  37.240  61.740  1.00  0.00           H  
ATOM   1916  CZ  TYR   118      63.320  35.170  61.430  1.00  0.00           C  
ATOM   1917  OH  TYR   118      62.040  35.260  62.040  1.00  0.00           O  
ATOM   1918  HH  TYR   118      62.090  36.000  62.650  1.00  0.00           H  
ATOM   1919  CD2 TYR   118      64.700  33.890  59.860  1.00  0.00           C  
ATOM   1920  HD2 TYR   118      64.890  32.920  59.420  1.00  0.00           H  
ATOM   1921  CE2 TYR   118      63.610  34.000  60.740  1.00  0.00           C  
ATOM   1922  HE2 TYR   118      62.940  33.170  60.910  1.00  0.00           H  
ATOM   1923  C   TYR   118      68.700  34.850  60.380  1.00  0.00           C  
ATOM   1924  O   TYR   118      68.550  35.220  61.540  1.00  0.00           O  
ATOM   1925  N   LYS   119      69.320  33.720  60.080  1.00  0.00           N  
ATOM   1926  HN  LYS   119      69.390  33.470  59.120  1.00  0.00           H  
ATOM   1927  CA  LYS   119      69.930  32.760  61.030  1.00  0.00           C  
ATOM   1928  HA  LYS   119      69.220  32.550  61.820  1.00  0.00           H  
ATOM   1929  CB  LYS   119      70.470  31.450  60.410  1.00  0.00           C  
ATOM   1930  HB1 LYS   119      71.220  30.920  61.040  1.00  0.00           H  
ATOM   1931  HB2 LYS   119      71.050  31.640  59.480  1.00  0.00           H  
ATOM   1932  CG  LYS   119      69.440  30.370  60.100  1.00  0.00           C  
ATOM   1933  HG1 LYS   119      68.540  30.940  59.810  1.00  0.00           H  
ATOM   1934  HG2 LYS   119      69.280  29.750  61.000  1.00  0.00           H  
ATOM   1935  CD  LYS   119      69.860  29.650  58.800  1.00  0.00           C  
ATOM   1936  HD1 LYS   119      69.840  30.440  58.020  1.00  0.00           H  
ATOM   1937  HD2 LYS   119      69.010  28.980  58.530  1.00  0.00           H  
ATOM   1938  CE  LYS   119      71.170  28.850  58.780  1.00  0.00           C  
ATOM   1939  HE1 LYS   119      72.050  29.480  59.010  1.00  0.00           H  
ATOM   1940  HE2 LYS   119      71.340  28.460  57.760  1.00  0.00           H  
ATOM   1941  NZ  LYS   119      71.290  27.760  59.820  1.00  0.00           N  
ATOM   1942  HZ1 LYS   119      70.460  27.130  59.900  1.00  0.00           H  
ATOM   1943  HZ2 LYS   119      71.380  28.200  60.760  1.00  0.00           H  
ATOM   1944  HZ3 LYS   119      72.210  27.330  59.600  1.00  0.00           H  
ATOM   1945  C   LYS   119      71.070  33.510  61.810  1.00  0.00           C  
ATOM   1946  O   LYS   119      71.170  33.350  63.060  1.00  0.00           O  
ATOM   1947  N   TYR   120      71.880  34.260  61.070  1.00  0.00           N  
ATOM   1948  HN  TYR   120      71.710  34.340  60.090  1.00  0.00           H  
ATOM   1949  CA  TYR   120      72.960  34.970  61.690  1.00  0.00           C  
ATOM   1950  HA  TYR   120      73.280  34.440  62.580  1.00  0.00           H  
ATOM   1951  CB  TYR   120      74.240  34.900  60.800  1.00  0.00           C  
ATOM   1952  HB1 TYR   120      75.060  35.510  61.250  1.00  0.00           H  
ATOM   1953  HB2 TYR   120      73.920  35.500  59.920  1.00  0.00           H  
ATOM   1954  CG  TYR   120      74.630  33.540  60.410  1.00  0.00           C  
ATOM   1955  CD1 TYR   120      74.640  32.570  61.380  1.00  0.00           C  
ATOM   1956  HD1 TYR   120      74.340  32.740  62.400  1.00  0.00           H  
ATOM   1957  CE1 TYR   120      74.820  31.210  60.980  1.00  0.00           C  
ATOM   1958  HE1 TYR   120      74.800  30.420  61.720  1.00  0.00           H  
ATOM   1959  CZ  TYR   120      75.050  30.930  59.640  1.00  0.00           C  
ATOM   1960  OH  TYR   120      75.110  29.510  59.340  1.00  0.00           O  
ATOM   1961  HH  TYR   120      75.030  29.050  60.180  1.00  0.00           H  
ATOM   1962  CD2 TYR   120      74.810  33.170  59.050  1.00  0.00           C  
ATOM   1963  HD2 TYR   120      74.500  33.930  58.340  1.00  0.00           H  
ATOM   1964  CE2 TYR   120      74.850  31.880  58.650  1.00  0.00           C  
ATOM   1965  HE2 TYR   120      74.780  31.550  57.630  1.00  0.00           H  
ATOM   1966  C   TYR   120      72.570  36.370  62.150  1.00  0.00           C  
ATOM   1967  O   TYR   120      73.470  37.090  62.560  1.00  0.00           O  
ATOM   1968  N   ARG   121      71.260  36.770  62.090  1.00  0.00           N  
ATOM   1969  HN  ARG   121      70.690  36.080  61.650  1.00  0.00           H  
ATOM   1970  CA  ARG   121      70.630  37.930  62.660  1.00  0.00           C  
ATOM   1971  HA  ARG   121      69.580  37.890  62.420  1.00  0.00           H  
ATOM   1972  CB  ARG   121      70.770  37.970  64.190  1.00  0.00           C  
ATOM   1973  HB1 ARG   121      70.320  38.910  64.560  1.00  0.00           H  
ATOM   1974  HB2 ARG   121      71.820  37.900  64.560  1.00  0.00           H  
ATOM   1975  CG  ARG   121      69.890  36.940  64.910  1.00  0.00           C  
ATOM   1976  HG1 ARG   121      70.220  35.930  64.580  1.00  0.00           H  
ATOM   1977  HG2 ARG   121      68.880  36.930  64.460  1.00  0.00           H  
ATOM   1978  CD  ARG   121      69.850  37.060  66.440  1.00  0.00           C  
ATOM   1979  HD1 ARG   121      70.880  37.020  66.840  1.00  0.00           H  
ATOM   1980  HD2 ARG   121      69.450  36.130  66.900  1.00  0.00           H  
ATOM   1981  NE  ARG   121      69.150  38.330  66.830  1.00  0.00           N  
ATOM   1982  HE  ARG   121      68.190  38.400  66.570  1.00  0.00           H  
ATOM   1983  CZ  ARG   121      69.740  39.520  67.110  1.00  0.00           C  
ATOM   1984  NH1 ARG   121      71.020  39.550  67.390  1.00  0.00           N  
ATOM   1985 HH11 ARG   121      71.640  38.780  67.230  1.00  0.00           H  
ATOM   1986 HH12 ARG   121      71.490  40.430  67.360  1.00  0.00           H  
ATOM   1987  NH2 ARG   121      68.890  40.530  67.220  1.00  0.00           N  
ATOM   1988 HH21 ARG   121      67.910  40.360  67.320  1.00  0.00           H  
ATOM   1989 HH22 ARG   121      69.200  41.380  67.650  1.00  0.00           H  
ATOM   1990  C   ARG   121      70.950  39.230  61.950  1.00  0.00           C  
ATOM   1991  O   ARG   121      71.010  40.360  62.480  1.00  0.00           O  
ATOM   1992  N   CYS   122      71.160  39.180  60.580  1.00  0.00           N  
ATOM   1993  HN  CYS   122      71.140  38.340  60.050  1.00  0.00           H  
ATOM   1994  CA  CYS   122      71.840  40.230  59.800  1.00  0.00           C  
ATOM   1995  HA  CYS   122      72.480  40.770  60.490  1.00  0.00           H  
ATOM   1996  CB  CYS   122      72.770  39.660  58.670  1.00  0.00           C  
ATOM   1997  HB1 CYS   122      73.620  40.370  58.570  1.00  0.00           H  
ATOM   1998  HB2 CYS   122      72.320  39.630  57.650  1.00  0.00           H  
ATOM   1999  SG  CYS   122      73.370  37.990  59.010  1.00  0.00           S  
ATOM   2000  HG1 CYS   122      73.870  38.180  60.230  1.00  0.00           H  
ATOM   2001  C   CYS   122      70.840  41.260  59.280  1.00  0.00           C  
ATOM   2002  O   CYS   122      70.780  41.630  58.060  1.00  0.00           O  
ATOM   2003  N   TYR   123      70.010  41.780  60.180  1.00  0.00           N  
ATOM   2004  HN  TYR   123      70.110  41.510  61.130  1.00  0.00           H  
ATOM   2005  CA  TYR   123      68.980  42.710  59.870  1.00  0.00           C  
ATOM   2006  HA  TYR   123      68.300  42.230  59.190  1.00  0.00           H  
ATOM   2007  CB  TYR   123      68.170  43.080  61.090  1.00  0.00           C  
ATOM   2008  HB1 TYR   123      67.250  43.620  60.810  1.00  0.00           H  
ATOM   2009  HB2 TYR   123      68.630  43.740  61.860  1.00  0.00           H  
ATOM   2010  CG  TYR   123      67.660  41.920  61.860  1.00  0.00           C  
ATOM   2011  CD1 TYR   123      66.800  40.950  61.230  1.00  0.00           C  
ATOM   2012  HD1 TYR   123      66.240  41.090  60.320  1.00  0.00           H  
ATOM   2013  CE1 TYR   123      66.270  39.840  61.960  1.00  0.00           C  
ATOM   2014  HE1 TYR   123      65.530  39.170  61.530  1.00  0.00           H  
ATOM   2015  CZ  TYR   123      66.770  39.590  63.230  1.00  0.00           C  
ATOM   2016  OH  TYR   123      66.380  38.410  63.890  1.00  0.00           O  
ATOM   2017  HH  TYR   123      66.380  38.550  64.840  1.00  0.00           H  
ATOM   2018  CD2 TYR   123      68.070  41.620  63.170  1.00  0.00           C  
ATOM   2019  HD2 TYR   123      68.800  42.210  63.700  1.00  0.00           H  
ATOM   2020  CE2 TYR   123      67.550  40.510  63.820  1.00  0.00           C  
ATOM   2021  HE2 TYR   123      67.900  40.300  64.820  1.00  0.00           H  
ATOM   2022  C   TYR   123      69.550  43.990  59.280  1.00  0.00           C  
ATOM   2023  O   TYR   123      68.950  44.550  58.400  1.00  0.00           O  
ATOM   2024  N   LYS   124      70.710  44.550  59.650  1.00  0.00           N  
ATOM   2025  HN  LYS   124      71.280  44.190  60.380  1.00  0.00           H  
ATOM   2026  CA  LYS   124      71.250  45.750  59.050  1.00  0.00           C  
ATOM   2027  HA  LYS   124      70.600  46.590  59.230  1.00  0.00           H  
ATOM   2028  CB  LYS   124      72.560  46.130  59.870  1.00  0.00           C  
ATOM   2029  HB1 LYS   124      73.170  46.850  59.280  1.00  0.00           H  
ATOM   2030  HB2 LYS   124      73.090  45.180  60.090  1.00  0.00           H  
ATOM   2031  CG  LYS   124      72.330  46.900  61.220  1.00  0.00           C  
ATOM   2032  HG1 LYS   124      73.350  47.040  61.650  1.00  0.00           H  
ATOM   2033  HG2 LYS   124      71.680  46.250  61.850  1.00  0.00           H  
ATOM   2034  CD  LYS   124      71.660  48.250  61.090  1.00  0.00           C  
ATOM   2035  HD1 LYS   124      70.660  48.080  60.650  1.00  0.00           H  
ATOM   2036  HD2 LYS   124      72.140  48.920  60.340  1.00  0.00           H  
ATOM   2037  CE  LYS   124      71.540  49.040  62.440  1.00  0.00           C  
ATOM   2038  HE1 LYS   124      71.290  50.120  62.380  1.00  0.00           H  
ATOM   2039  HE2 LYS   124      72.510  48.940  62.960  1.00  0.00           H  
ATOM   2040  NZ  LYS   124      70.440  48.500  63.320  1.00  0.00           N  
ATOM   2041  HZ1 LYS   124      70.390  49.010  64.230  1.00  0.00           H  
ATOM   2042  HZ2 LYS   124      70.580  47.480  63.430  1.00  0.00           H  
ATOM   2043  HZ3 LYS   124      69.510  48.660  62.880  1.00  0.00           H  
ATOM   2044  C   LYS   124      71.620  45.620  57.570  1.00  0.00           C  
ATOM   2045  O   LYS   124      71.200  46.420  56.750  1.00  0.00           O  
ATOM   2046  N   VAL   125      72.220  44.470  57.150  1.00  0.00           N  
ATOM   2047  HN  VAL   125      72.620  43.870  57.840  1.00  0.00           H  
ATOM   2048  CA  VAL   125      72.450  43.980  55.800  1.00  0.00           C  
ATOM   2049  HA  VAL   125      73.020  44.790  55.380  1.00  0.00           H  
ATOM   2050  CB  VAL   125      73.330  42.770  55.800  1.00  0.00           C  
ATOM   2051  HB  VAL   125      73.160  42.020  56.590  1.00  0.00           H  
ATOM   2052  CG1 VAL   125      73.200  42.070  54.430  1.00  0.00           C  
ATOM   2053 HG11 VAL   125      73.200  42.770  53.570  1.00  0.00           H  
ATOM   2054 HG12 VAL   125      72.360  41.350  54.370  1.00  0.00           H  
ATOM   2055 HG13 VAL   125      74.150  41.510  54.340  1.00  0.00           H  
ATOM   2056  CG2 VAL   125      74.760  43.280  55.970  1.00  0.00           C  
ATOM   2057 HG21 VAL   125      75.110  43.790  55.050  1.00  0.00           H  
ATOM   2058 HG22 VAL   125      75.370  42.360  56.120  1.00  0.00           H  
ATOM   2059 HG23 VAL   125      74.960  43.890  56.870  1.00  0.00           H  
ATOM   2060  C   VAL   125      71.190  43.720  55.010  1.00  0.00           C  
ATOM   2061  O   VAL   125      70.970  44.170  53.900  1.00  0.00           O  
ATOM   2062  N   ILE   126      70.160  43.060  55.690  1.00  0.00           N  
ATOM   2063  HN  ILE   126      70.300  42.750  56.630  1.00  0.00           H  
ATOM   2064  CA  ILE   126      68.880  42.970  54.990  1.00  0.00           C  
ATOM   2065  HA  ILE   126      68.980  42.640  53.970  1.00  0.00           H  
ATOM   2066  CB  ILE   126      67.880  41.990  55.640  1.00  0.00           C  
ATOM   2067  HB  ILE   126      67.840  42.320  56.700  1.00  0.00           H  
ATOM   2068  CG2 ILE   126      66.510  42.030  55.000  1.00  0.00           C  
ATOM   2069 HG21 ILE   126      65.970  42.950  55.290  1.00  0.00           H  
ATOM   2070 HG22 ILE   126      66.000  41.120  55.380  1.00  0.00           H  
ATOM   2071 HG23 ILE   126      66.520  41.760  53.920  1.00  0.00           H  
ATOM   2072  CG1 ILE   126      68.450  40.610  55.620  1.00  0.00           C  
ATOM   2073 HG11 ILE   126      69.560  40.580  55.550  1.00  0.00           H  
ATOM   2074 HG12 ILE   126      68.120  40.220  54.630  1.00  0.00           H  
ATOM   2075  CD  ILE   126      68.040  39.740  56.840  1.00  0.00           C  
ATOM   2076  HD1 ILE   126      68.570  39.990  57.780  1.00  0.00           H  
ATOM   2077  HD2 ILE   126      68.090  38.650  56.630  1.00  0.00           H  
ATOM   2078  HD3 ILE   126      66.940  39.780  56.950  1.00  0.00           H  
ATOM   2079  C   ILE   126      68.220  44.300  54.900  1.00  0.00           C  
ATOM   2080  O   ILE   126      67.560  44.550  53.920  1.00  0.00           O  
ATOM   2081  N   HSD   127      68.370  45.240  55.870  1.00  0.00           N  
ATOM   2082  HN  HSD   127      68.970  45.100  56.650  1.00  0.00           H  
ATOM   2083  CA  HSD   127      67.810  46.510  55.820  1.00  0.00           C  
ATOM   2084  HA  HSD   127      66.740  46.430  55.730  1.00  0.00           H  
ATOM   2085  CB  HSD   127      67.980  47.350  57.120  1.00  0.00           C  
ATOM   2086  HB1 HSD   127      68.970  47.840  57.240  1.00  0.00           H  
ATOM   2087  HB2 HSD   127      67.800  46.660  57.970  1.00  0.00           H  
ATOM   2088  ND1 HSD   127      67.120  49.650  58.150  1.00  0.00           N  
ATOM   2089  HD1 HSD   127      67.910  49.940  58.670  1.00  0.00           H  
ATOM   2090  CG  HSD   127      66.990  48.490  57.330  1.00  0.00           C  
ATOM   2091  CE1 HSD   127      66.010  50.420  57.950  1.00  0.00           C  
ATOM   2092  HE1 HSD   127      65.930  51.330  58.550  1.00  0.00           H  
ATOM   2093  NE2 HSD   127      65.120  49.830  57.100  1.00  0.00           N  
ATOM   2094  CD2 HSD   127      65.750  48.650  56.770  1.00  0.00           C  
ATOM   2095  HD2 HSD   127      65.130  47.910  56.290  1.00  0.00           H  
ATOM   2096  C   HSD   127      68.230  47.360  54.700  1.00  0.00           C  
ATOM   2097  O   HSD   127      67.390  48.040  54.110  1.00  0.00           O  
ATOM   2098  N   ALA   128      69.540  47.280  54.290  1.00  0.00           N  
ATOM   2099  HN  ALA   128      70.160  46.710  54.830  1.00  0.00           H  
ATOM   2100  CA  ALA   128      70.150  47.890  53.190  1.00  0.00           C  
ATOM   2101  HA  ALA   128      70.140  48.970  53.140  1.00  0.00           H  
ATOM   2102  CB  ALA   128      71.700  47.520  53.180  1.00  0.00           C  
ATOM   2103  HB1 ALA   128      72.140  47.610  54.190  1.00  0.00           H  
ATOM   2104  HB2 ALA   128      72.180  48.180  52.430  1.00  0.00           H  
ATOM   2105  HB3 ALA   128      71.840  46.460  52.880  1.00  0.00           H  
ATOM   2106  C   ALA   128      69.580  47.440  51.870  1.00  0.00           C  
ATOM   2107  O   ALA   128      69.440  48.270  51.010  1.00  0.00           O  
ATOM   2108  N   TRP   129      69.170  46.180  51.750  1.00  0.00           N  
ATOM   2109  HN  TRP   129      69.050  45.650  52.580  1.00  0.00           H  
ATOM   2110  CA  TRP   129      68.740  45.700  50.420  1.00  0.00           C  
ATOM   2111  HA  TRP   129      69.210  46.110  49.540  1.00  0.00           H  
ATOM   2112  CB  TRP   129      68.810  44.150  50.370  1.00  0.00           C  
ATOM   2113  HB1 TRP   129      68.290  43.610  51.190  1.00  0.00           H  
ATOM   2114  HB2 TRP   129      69.880  44.030  50.640  1.00  0.00           H  
ATOM   2115  CG  TRP   129      68.610  43.500  49.020  1.00  0.00           C  
ATOM   2116  CD1 TRP   129      67.510  43.660  48.190  1.00  0.00           C  
ATOM   2117  HD1 TRP   129      66.660  44.280  48.460  1.00  0.00           H  
ATOM   2118  NE1 TRP   129      67.720  42.860  47.120  1.00  0.00           N  
ATOM   2119  HE1 TRP   129      67.140  42.720  46.350  1.00  0.00           H  
ATOM   2120  CE2 TRP   129      68.820  42.110  47.190  1.00  0.00           C  
ATOM   2121  CD2 TRP   129      69.470  42.520  48.360  1.00  0.00           C  
ATOM   2122  CE3 TRP   129      70.650  41.930  48.700  1.00  0.00           C  
ATOM   2123  HE3 TRP   129      71.030  42.150  49.690  1.00  0.00           H  
ATOM   2124  CZ3 TRP   129      71.210  40.960  47.880  1.00  0.00           C  
ATOM   2125  HZ3 TRP   129      72.200  40.640  48.170  1.00  0.00           H  
ATOM   2126  CZ2 TRP   129      69.260  41.110  46.380  1.00  0.00           C  
ATOM   2127  HZ2 TRP   129      68.690  40.870  45.500  1.00  0.00           H  
ATOM   2128  CH2 TRP   129      70.510  40.560  46.710  1.00  0.00           C  
ATOM   2129  HH2 TRP   129      70.910  39.770  46.090  1.00  0.00           H  
ATOM   2130  C   TRP   129      67.220  46.170  50.360  1.00  0.00           C  
ATOM   2131  O   TRP   129      66.730  46.560  49.230  1.00  0.00           O  
ATOM   2132  N   LEU   130      66.530  46.230  51.470  1.00  0.00           N  
ATOM   2133  HN  LEU   130      67.030  45.890  52.270  1.00  0.00           H  
ATOM   2134  CA  LEU   130      65.180  46.820  51.600  1.00  0.00           C  
ATOM   2135  HA  LEU   130      64.580  46.340  50.840  1.00  0.00           H  
ATOM   2136  CB  LEU   130      64.600  46.450  52.980  1.00  0.00           C  
ATOM   2137  HB1 LEU   130      63.600  46.870  53.210  1.00  0.00           H  
ATOM   2138  HB2 LEU   130      65.210  46.710  53.870  1.00  0.00           H  
ATOM   2139  CG  LEU   130      64.380  44.880  53.130  1.00  0.00           C  
ATOM   2140  HG  LEU   130      65.350  44.320  53.100  1.00  0.00           H  
ATOM   2141  CD1 LEU   130      63.780  44.660  54.550  1.00  0.00           C  
ATOM   2142 HD11 LEU   130      64.460  44.920  55.380  1.00  0.00           H  
ATOM   2143 HD12 LEU   130      63.600  43.570  54.660  1.00  0.00           H  
ATOM   2144 HD13 LEU   130      62.830  45.240  54.610  1.00  0.00           H  
ATOM   2145  CD2 LEU   130      63.430  44.360  51.980  1.00  0.00           C  
ATOM   2146 HD21 LEU   130      64.030  44.010  51.110  1.00  0.00           H  
ATOM   2147 HD22 LEU   130      62.630  45.100  51.800  1.00  0.00           H  
ATOM   2148 HD23 LEU   130      62.800  43.550  52.410  1.00  0.00           H  
ATOM   2149  C   LEU   130      65.050  48.250  51.190  1.00  0.00           C  
ATOM   2150  O   LEU   130      64.200  48.740  50.460  1.00  0.00           O  
ATOM   2151  N   ILE   131      66.070  49.080  51.710  1.00  0.00           N  
ATOM   2152  HN  ILE   131      66.730  48.630  52.320  1.00  0.00           H  
ATOM   2153  CA  ILE   131      66.240  50.470  51.250  1.00  0.00           C  
ATOM   2154  HA  ILE   131      65.330  51.020  51.350  1.00  0.00           H  
ATOM   2155  CB  ILE   131      67.380  51.110  52.150  1.00  0.00           C  
ATOM   2156  HB  ILE   131      68.190  50.380  52.320  1.00  0.00           H  
ATOM   2157  CG2 ILE   131      68.010  52.400  51.550  1.00  0.00           C  
ATOM   2158 HG21 ILE   131      68.850  52.070  50.890  1.00  0.00           H  
ATOM   2159 HG22 ILE   131      68.410  53.100  52.310  1.00  0.00           H  
ATOM   2160 HG23 ILE   131      67.260  53.010  51.020  1.00  0.00           H  
ATOM   2161  CG1 ILE   131      66.710  51.380  53.530  1.00  0.00           C  
ATOM   2162 HG11 ILE   131      66.200  50.450  53.880  1.00  0.00           H  
ATOM   2163 HG12 ILE   131      65.950  52.180  53.470  1.00  0.00           H  
ATOM   2164  CD  ILE   131      67.760  51.770  54.680  1.00  0.00           C  
ATOM   2165  HD1 ILE   131      68.480  52.570  54.390  1.00  0.00           H  
ATOM   2166  HD2 ILE   131      68.450  50.940  54.910  1.00  0.00           H  
ATOM   2167  HD3 ILE   131      67.310  52.080  55.650  1.00  0.00           H  
ATOM   2168  C   ILE   131      66.620  50.560  49.800  1.00  0.00           C  
ATOM   2169  O   ILE   131      66.080  51.410  49.120  1.00  0.00           O  
ATOM   2170  N   ILE   132      67.470  49.730  49.200  1.00  0.00           N  
ATOM   2171  HN  ILE   132      67.940  49.110  49.810  1.00  0.00           H  
ATOM   2172  CA  ILE   132      67.740  49.660  47.800  1.00  0.00           C  
ATOM   2173  HA  ILE   132      68.130  50.620  47.490  1.00  0.00           H  
ATOM   2174  CB  ILE   132      68.890  48.710  47.470  1.00  0.00           C  
ATOM   2175  HB  ILE   132      68.760  47.730  47.980  1.00  0.00           H  
ATOM   2176  CG2 ILE   132      69.000  48.590  45.940  1.00  0.00           C  
ATOM   2177 HG21 ILE   132      69.940  48.170  45.530  1.00  0.00           H  
ATOM   2178 HG22 ILE   132      68.900  49.590  45.470  1.00  0.00           H  
ATOM   2179 HG23 ILE   132      68.160  47.990  45.510  1.00  0.00           H  
ATOM   2180  CG1 ILE   132      70.110  49.400  48.150  1.00  0.00           C  
ATOM   2181 HG11 ILE   132      69.800  49.750  49.150  1.00  0.00           H  
ATOM   2182 HG12 ILE   132      70.470  50.240  47.510  1.00  0.00           H  
ATOM   2183  CD  ILE   132      71.220  48.340  48.400  1.00  0.00           C  
ATOM   2184  HD1 ILE   132      72.010  48.690  49.090  1.00  0.00           H  
ATOM   2185  HD2 ILE   132      71.620  48.090  47.390  1.00  0.00           H  
ATOM   2186  HD3 ILE   132      70.660  47.480  48.830  1.00  0.00           H  
ATOM   2187  C   ILE   132      66.480  49.390  46.980  1.00  0.00           C  
ATOM   2188  O   ILE   132      66.230  50.070  46.010  1.00  0.00           O  
ATOM   2189  N   SER   133      65.550  48.470  47.350  1.00  0.00           N  
ATOM   2190  HN  SER   133      65.800  48.000  48.200  1.00  0.00           H  
ATOM   2191  CA  SER   133      64.200  48.280  46.840  1.00  0.00           C  
ATOM   2192  HA  SER   133      64.260  47.800  45.870  1.00  0.00           H  
ATOM   2193  CB  SER   133      63.440  47.190  47.620  1.00  0.00           C  
ATOM   2194  HB1 SER   133      62.380  47.130  47.290  1.00  0.00           H  
ATOM   2195  HB2 SER   133      63.350  47.350  48.720  1.00  0.00           H  
ATOM   2196  OG  SER   133      64.120  45.940  47.450  1.00  0.00           O  
ATOM   2197  HG1 SER   133      64.950  46.070  47.910  1.00  0.00           H  
ATOM   2198  C   SER   133      63.380  49.530  46.960  1.00  0.00           C  
ATOM   2199  O   SER   133      62.770  49.930  46.010  1.00  0.00           O  
ATOM   2200  N   SER   134      63.400  50.140  48.150  1.00  0.00           N  
ATOM   2201  HN  SER   134      63.960  49.860  48.920  1.00  0.00           H  
ATOM   2202  CA  SER   134      62.590  51.360  48.250  1.00  0.00           C  
ATOM   2203  HA  SER   134      61.630  51.110  47.810  1.00  0.00           H  
ATOM   2204  CB  SER   134      62.500  51.880  49.640  1.00  0.00           C  
ATOM   2205  HB1 SER   134      61.920  52.820  49.590  1.00  0.00           H  
ATOM   2206  HB2 SER   134      63.460  52.140  50.130  1.00  0.00           H  
ATOM   2207  OG  SER   134      61.670  51.030  50.380  1.00  0.00           O  
ATOM   2208  HG1 SER   134      62.160  50.890  51.200  1.00  0.00           H  
ATOM   2209  C   SER   134      62.980  52.510  47.390  1.00  0.00           C  
ATOM   2210  O   SER   134      62.100  53.060  46.710  1.00  0.00           O  
ATOM   2211  N   LEU   135      64.330  52.870  47.290  1.00  0.00           N  
ATOM   2212  HN  LEU   135      64.970  52.400  47.890  1.00  0.00           H  
ATOM   2213  CA  LEU   135      64.850  53.880  46.410  1.00  0.00           C  
ATOM   2214  HA  LEU   135      64.400  54.830  46.660  1.00  0.00           H  
ATOM   2215  CB  LEU   135      66.400  54.010  46.500  1.00  0.00           C  
ATOM   2216  HB1 LEU   135      66.690  54.740  45.720  1.00  0.00           H  
ATOM   2217  HB2 LEU   135      66.920  53.030  46.380  1.00  0.00           H  
ATOM   2218  CG  LEU   135      66.870  54.650  47.860  1.00  0.00           C  
ATOM   2219  HG  LEU   135      66.530  54.050  48.730  1.00  0.00           H  
ATOM   2220  CD1 LEU   135      68.370  54.430  47.910  1.00  0.00           C  
ATOM   2221 HD11 LEU   135      68.850  54.860  48.820  1.00  0.00           H  
ATOM   2222 HD12 LEU   135      68.830  55.040  47.100  1.00  0.00           H  
ATOM   2223 HD13 LEU   135      68.550  53.350  47.790  1.00  0.00           H  
ATOM   2224  CD2 LEU   135      66.670  56.160  48.020  1.00  0.00           C  
ATOM   2225 HD21 LEU   135      67.310  56.690  47.280  1.00  0.00           H  
ATOM   2226 HD22 LEU   135      66.870  56.500  49.060  1.00  0.00           H  
ATOM   2227 HD23 LEU   135      65.610  56.360  47.760  1.00  0.00           H  
ATOM   2228  C   LEU   135      64.630  53.580  44.940  1.00  0.00           C  
ATOM   2229  O   LEU   135      64.380  54.400  44.050  1.00  0.00           O  
ATOM   2230  N   LEU   136      64.750  52.320  44.500  1.00  0.00           N  
ATOM   2231  HN  LEU   136      65.070  51.570  45.060  1.00  0.00           H  
ATOM   2232  CA  LEU   136      64.340  51.840  43.200  1.00  0.00           C  
ATOM   2233  HA  LEU   136      64.890  52.420  42.480  1.00  0.00           H  
ATOM   2234  CB  LEU   136      64.730  50.370  42.940  1.00  0.00           C  
ATOM   2235  HB1 LEU   136      64.260  49.650  43.650  1.00  0.00           H  
ATOM   2236  HB2 LEU   136      65.820  50.370  43.180  1.00  0.00           H  
ATOM   2237  CG  LEU   136      64.520  49.770  41.460  1.00  0.00           C  
ATOM   2238  HG  LEU   136      63.430  49.690  41.280  1.00  0.00           H  
ATOM   2239  CD1 LEU   136      65.300  50.630  40.430  1.00  0.00           C  
ATOM   2240 HD11 LEU   136      66.390  50.690  40.640  1.00  0.00           H  
ATOM   2241 HD12 LEU   136      64.940  51.680  40.380  1.00  0.00           H  
ATOM   2242 HD13 LEU   136      65.180  50.100  39.460  1.00  0.00           H  
ATOM   2243  CD2 LEU   136      65.060  48.350  41.370  1.00  0.00           C  
ATOM   2244 HD21 LEU   136      64.660  47.840  40.460  1.00  0.00           H  
ATOM   2245 HD22 LEU   136      64.660  47.730  42.190  1.00  0.00           H  
ATOM   2246 HD23 LEU   136      66.160  48.300  41.260  1.00  0.00           H  
ATOM   2247  C   LEU   136      62.890  52.000  42.840  1.00  0.00           C  
ATOM   2248  O   LEU   136      62.420  52.540  41.820  1.00  0.00           O  
ATOM   2249  N   LEU   137      62.010  51.670  43.820  1.00  0.00           N  
ATOM   2250  HN  LEU   137      62.330  51.220  44.650  1.00  0.00           H  
ATOM   2251  CA  LEU   137      60.590  51.610  43.600  1.00  0.00           C  
ATOM   2252  HA  LEU   137      60.380  51.140  42.650  1.00  0.00           H  
ATOM   2253  CB  LEU   137      59.920  50.710  44.590  1.00  0.00           C  
ATOM   2254  HB1 LEU   137      58.900  51.080  44.840  1.00  0.00           H  
ATOM   2255  HB2 LEU   137      60.430  50.680  45.570  1.00  0.00           H  
ATOM   2256  CG  LEU   137      59.870  49.190  44.150  1.00  0.00           C  
ATOM   2257  HG  LEU   137      59.340  49.250  43.180  1.00  0.00           H  
ATOM   2258  CD1 LEU   137      61.230  48.550  43.860  1.00  0.00           C  
ATOM   2259 HD11 LEU   137      61.790  49.210  43.160  1.00  0.00           H  
ATOM   2260 HD12 LEU   137      61.040  47.570  43.370  1.00  0.00           H  
ATOM   2261 HD13 LEU   137      61.930  48.340  44.700  1.00  0.00           H  
ATOM   2262  CD2 LEU   137      59.130  48.350  45.210  1.00  0.00           C  
ATOM   2263 HD21 LEU   137      58.660  47.410  44.830  1.00  0.00           H  
ATOM   2264 HD22 LEU   137      58.240  48.900  45.580  1.00  0.00           H  
ATOM   2265 HD23 LEU   137      59.740  48.100  46.100  1.00  0.00           H  
ATOM   2266  C   LEU   137      59.990  53.070  43.620  1.00  0.00           C  
ATOM   2267  O   LEU   137      59.190  53.320  42.780  1.00  0.00           O  
ATOM   2268  N   LEU   138      60.320  53.910  44.620  1.00  0.00           N  
ATOM   2269  HN  LEU   138      60.990  53.660  45.320  1.00  0.00           H  
ATOM   2270  CA  LEU   138      59.700  55.120  44.890  1.00  0.00           C  
ATOM   2271  HA  LEU   138      58.740  55.010  44.420  1.00  0.00           H  
ATOM   2272  CB  LEU   138      59.370  55.260  46.400  1.00  0.00           C  
ATOM   2273  HB1 LEU   138      58.670  56.090  46.620  1.00  0.00           H  
ATOM   2274  HB2 LEU   138      60.290  55.430  47.010  1.00  0.00           H  
ATOM   2275  CG  LEU   138      58.600  54.060  47.080  1.00  0.00           C  
ATOM   2276  HG  LEU   138      58.990  53.040  46.890  1.00  0.00           H  
ATOM   2277  CD1 LEU   138      58.750  54.220  48.600  1.00  0.00           C  
ATOM   2278 HD11 LEU   138      59.830  54.290  48.820  1.00  0.00           H  
ATOM   2279 HD12 LEU   138      58.300  53.300  49.040  1.00  0.00           H  
ATOM   2280 HD13 LEU   138      58.240  55.140  48.960  1.00  0.00           H  
ATOM   2281  CD2 LEU   138      57.150  54.090  46.770  1.00  0.00           C  
ATOM   2282 HD21 LEU   138      56.880  53.660  45.780  1.00  0.00           H  
ATOM   2283 HD22 LEU   138      56.820  55.150  46.730  1.00  0.00           H  
ATOM   2284 HD23 LEU   138      56.690  53.600  47.650  1.00  0.00           H  
ATOM   2285  C   LEU   138      60.420  56.300  44.310  1.00  0.00           C  
ATOM   2286  O   LEU   138      59.800  57.370  44.340  1.00  0.00           O  
ATOM   2287  N   PHE   139      61.570  56.150  43.610  1.00  0.00           N  
ATOM   2288  HN  PHE   139      62.090  55.300  43.610  1.00  0.00           H  
ATOM   2289  CA  PHE   139      62.000  57.030  42.540  1.00  0.00           C  
ATOM   2290  HA  PHE   139      61.340  57.900  42.550  1.00  0.00           H  
ATOM   2291  CB  PHE   139      63.410  57.580  42.730  1.00  0.00           C  
ATOM   2292  HB1 PHE   139      63.830  58.100  41.850  1.00  0.00           H  
ATOM   2293  HB2 PHE   139      64.130  56.830  43.110  1.00  0.00           H  
ATOM   2294  CG  PHE   139      63.390  58.700  43.770  1.00  0.00           C  
ATOM   2295  CD1 PHE   139      63.350  60.050  43.390  1.00  0.00           C  
ATOM   2296  HD1 PHE   139      63.270  60.270  42.340  1.00  0.00           H  
ATOM   2297  CE1 PHE   139      63.300  61.090  44.350  1.00  0.00           C  
ATOM   2298  HE1 PHE   139      63.250  62.090  43.950  1.00  0.00           H  
ATOM   2299  CZ  PHE   139      63.650  60.770  45.660  1.00  0.00           C  
ATOM   2300  HZ  PHE   139      63.550  61.590  46.360  1.00  0.00           H  
ATOM   2301  CD2 PHE   139      63.580  58.400  45.120  1.00  0.00           C  
ATOM   2302  HD2 PHE   139      63.610  57.390  45.500  1.00  0.00           H  
ATOM   2303  CE2 PHE   139      63.720  59.440  46.080  1.00  0.00           C  
ATOM   2304  HE2 PHE   139      63.950  59.300  47.120  1.00  0.00           H  
ATOM   2305  C   PHE   139      61.930  56.430  41.190  1.00  0.00           C  
ATOM   2306  O   PHE   139      61.030  56.750  40.470  1.00  0.00           O  
ATOM   2307  N   PHE   140      62.890  55.510  40.800  1.00  0.00           N  
ATOM   2308  HN  PHE   140      63.620  55.290  41.440  1.00  0.00           H  
ATOM   2309  CA  PHE   140      62.900  55.050  39.420  1.00  0.00           C  
ATOM   2310  HA  PHE   140      62.870  55.870  38.710  1.00  0.00           H  
ATOM   2311  CB  PHE   140      64.260  54.430  39.090  1.00  0.00           C  
ATOM   2312  HB1 PHE   140      64.310  53.650  39.870  1.00  0.00           H  
ATOM   2313  HB2 PHE   140      65.130  55.090  39.300  1.00  0.00           H  
ATOM   2314  CG  PHE   140      64.480  53.790  37.750  1.00  0.00           C  
ATOM   2315  CD1 PHE   140      63.890  54.250  36.570  1.00  0.00           C  
ATOM   2316  HD1 PHE   140      63.460  55.240  36.650  1.00  0.00           H  
ATOM   2317  CE1 PHE   140      63.990  53.570  35.360  1.00  0.00           C  
ATOM   2318  HE1 PHE   140      63.490  53.960  34.490  1.00  0.00           H  
ATOM   2319  CZ  PHE   140      64.840  52.470  35.270  1.00  0.00           C  
ATOM   2320  HZ  PHE   140      64.950  51.870  34.370  1.00  0.00           H  
ATOM   2321  CD2 PHE   140      65.310  52.690  37.670  1.00  0.00           C  
ATOM   2322  HD2 PHE   140      65.890  52.310  38.490  1.00  0.00           H  
ATOM   2323  CE2 PHE   140      65.550  52.050  36.420  1.00  0.00           C  
ATOM   2324  HE2 PHE   140      66.250  51.250  36.310  1.00  0.00           H  
ATOM   2325  C   PHE   140      61.730  54.350  38.770  1.00  0.00           C  
ATOM   2326  O   PHE   140      61.110  54.880  37.870  1.00  0.00           O  
ATOM   2327  N   PHE   141      61.180  53.210  39.310  1.00  0.00           N  
ATOM   2328  HN  PHE   141      61.600  52.850  40.150  1.00  0.00           H  
ATOM   2329  CA  PHE   141      60.030  52.520  38.780  1.00  0.00           C  
ATOM   2330  HA  PHE   141      60.320  52.270  37.770  1.00  0.00           H  
ATOM   2331  CB  PHE   141      59.700  51.150  39.540  1.00  0.00           C  
ATOM   2332  HB1 PHE   141      58.690  50.790  39.250  1.00  0.00           H  
ATOM   2333  HB2 PHE   141      59.580  51.350  40.620  1.00  0.00           H  
ATOM   2334  CG  PHE   141      60.680  50.040  39.370  1.00  0.00           C  
ATOM   2335  CD1 PHE   141      60.250  48.800  39.700  1.00  0.00           C  
ATOM   2336  HD1 PHE   141      59.320  48.700  40.250  1.00  0.00           H  
ATOM   2337  CE1 PHE   141      61.000  47.610  39.550  1.00  0.00           C  
ATOM   2338  HE1 PHE   141      60.680  46.610  39.810  1.00  0.00           H  
ATOM   2339  CZ  PHE   141      62.240  47.770  38.910  1.00  0.00           C  
ATOM   2340  HZ  PHE   141      62.820  46.900  38.650  1.00  0.00           H  
ATOM   2341  CD2 PHE   141      61.940  50.100  38.710  1.00  0.00           C  
ATOM   2342  HD2 PHE   141      62.250  51.020  38.250  1.00  0.00           H  
ATOM   2343  CE2 PHE   141      62.710  48.970  38.470  1.00  0.00           C  
ATOM   2344  HE2 PHE   141      63.620  49.000  37.890  1.00  0.00           H  
ATOM   2345  C   PHE   141      58.720  53.400  38.800  1.00  0.00           C  
ATOM   2346  O   PHE   141      57.920  53.450  37.840  1.00  0.00           O  
ATOM   2347  N   SER   142      58.410  54.200  39.850  1.00  0.00           N  
ATOM   2348  HN  SER   142      58.850  53.920  40.700  1.00  0.00           H  
ATOM   2349  CA  SER   142      57.490  55.320  40.020  1.00  0.00           C  
ATOM   2350  HA  SER   142      56.450  55.050  40.040  1.00  0.00           H  
ATOM   2351  CB  SER   142      57.730  55.870  41.410  1.00  0.00           C  
ATOM   2352  HB1 SER   142      57.230  56.850  41.550  1.00  0.00           H  
ATOM   2353  HB2 SER   142      58.780  55.930  41.740  1.00  0.00           H  
ATOM   2354  OG  SER   142      57.010  55.110  42.350  1.00  0.00           O  
ATOM   2355  HG1 SER   142      57.550  54.330  42.490  1.00  0.00           H  
ATOM   2356  C   SER   142      57.660  56.350  38.970  1.00  0.00           C  
ATOM   2357  O   SER   142      56.710  56.820  38.380  1.00  0.00           O  
ATOM   2358  N   PHE   143      58.900  56.810  38.650  1.00  0.00           N  
ATOM   2359  HN  PHE   143      59.670  56.510  39.220  1.00  0.00           H  
ATOM   2360  CA  PHE   143      59.200  57.850  37.620  1.00  0.00           C  
ATOM   2361  HA  PHE   143      58.560  58.680  37.890  1.00  0.00           H  
ATOM   2362  CB  PHE   143      60.670  58.120  37.470  1.00  0.00           C  
ATOM   2363  HB1 PHE   143      61.200  57.200  37.130  1.00  0.00           H  
ATOM   2364  HB2 PHE   143      61.080  58.380  38.470  1.00  0.00           H  
ATOM   2365  CG  PHE   143      61.020  59.250  36.610  1.00  0.00           C  
ATOM   2366  CD1 PHE   143      62.140  59.190  35.700  1.00  0.00           C  
ATOM   2367  HD1 PHE   143      62.690  58.300  35.460  1.00  0.00           H  
ATOM   2368  CE1 PHE   143      62.560  60.360  34.930  1.00  0.00           C  
ATOM   2369  HE1 PHE   143      63.300  60.320  34.150  1.00  0.00           H  
ATOM   2370  CZ  PHE   143      61.850  61.590  35.090  1.00  0.00           C  
ATOM   2371  HZ  PHE   143      62.150  62.470  34.540  1.00  0.00           H  
ATOM   2372  CD2 PHE   143      60.320  60.480  36.720  1.00  0.00           C  
ATOM   2373  HD2 PHE   143      59.570  60.580  37.500  1.00  0.00           H  
ATOM   2374  CE2 PHE   143      60.810  61.620  36.030  1.00  0.00           C  
ATOM   2375  HE2 PHE   143      60.430  62.610  36.260  1.00  0.00           H  
ATOM   2376  C   PHE   143      58.740  57.290  36.290  1.00  0.00           C  
ATOM   2377  O   PHE   143      58.130  57.990  35.450  1.00  0.00           O  
ATOM   2378  N   ILE   144      58.980  55.990  35.980  1.00  0.00           N  
ATOM   2379  HN  ILE   144      59.550  55.420  36.570  1.00  0.00           H  
ATOM   2380  CA  ILE   144      58.500  55.420  34.730  1.00  0.00           C  
ATOM   2381  HA  ILE   144      58.680  56.060  33.890  1.00  0.00           H  
ATOM   2382  CB  ILE   144      59.220  54.130  34.480  1.00  0.00           C  
ATOM   2383  HB  ILE   144      59.200  53.490  35.380  1.00  0.00           H  
ATOM   2384  CG2 ILE   144      58.540  53.260  33.430  1.00  0.00           C  
ATOM   2385 HG21 ILE   144      57.660  52.740  33.870  1.00  0.00           H  
ATOM   2386 HG22 ILE   144      59.240  52.440  33.160  1.00  0.00           H  
ATOM   2387 HG23 ILE   144      58.280  53.750  32.470  1.00  0.00           H  
ATOM   2388  CG1 ILE   144      60.760  54.330  34.180  1.00  0.00           C  
ATOM   2389 HG11 ILE   144      61.170  53.330  33.910  1.00  0.00           H  
ATOM   2390 HG12 ILE   144      61.130  54.530  35.210  1.00  0.00           H  
ATOM   2391  CD  ILE   144      61.170  55.330  33.090  1.00  0.00           C  
ATOM   2392  HD1 ILE   144      60.620  55.220  32.130  1.00  0.00           H  
ATOM   2393  HD2 ILE   144      62.260  55.270  32.840  1.00  0.00           H  
ATOM   2394  HD3 ILE   144      60.890  56.290  33.580  1.00  0.00           H  
ATOM   2395  C   ILE   144      56.950  55.260  34.690  1.00  0.00           C  
ATOM   2396  O   ILE   144      56.370  55.710  33.670  1.00  0.00           O  
ATOM   2397  N   TYR   145      56.220  54.770  35.750  1.00  0.00           N  
ATOM   2398  HN  TYR   145      56.760  54.390  36.500  1.00  0.00           H  
ATOM   2399  CA  TYR   145      54.810  54.830  35.880  1.00  0.00           C  
ATOM   2400  HA  TYR   145      54.390  54.200  35.100  1.00  0.00           H  
ATOM   2401  CB  TYR   145      54.410  54.240  37.260  1.00  0.00           C  
ATOM   2402  HB1 TYR   145      54.730  55.020  37.980  1.00  0.00           H  
ATOM   2403  HB2 TYR   145      55.020  53.340  37.490  1.00  0.00           H  
ATOM   2404  CG  TYR   145      52.950  53.930  37.610  1.00  0.00           C  
ATOM   2405  CD1 TYR   145      52.610  53.760  38.940  1.00  0.00           C  
ATOM   2406  HD1 TYR   145      53.470  53.810  39.610  1.00  0.00           H  
ATOM   2407  CE1 TYR   145      51.330  53.470  39.340  1.00  0.00           C  
ATOM   2408  HE1 TYR   145      51.010  53.420  40.370  1.00  0.00           H  
ATOM   2409  CZ  TYR   145      50.360  53.340  38.320  1.00  0.00           C  
ATOM   2410  OH  TYR   145      49.060  53.090  38.800  1.00  0.00           O  
ATOM   2411  HH  TYR   145      48.550  52.760  38.050  1.00  0.00           H  
ATOM   2412  CD2 TYR   145      51.950  53.660  36.630  1.00  0.00           C  
ATOM   2413  HD2 TYR   145      52.310  53.770  35.620  1.00  0.00           H  
ATOM   2414  CE2 TYR   145      50.650  53.380  36.960  1.00  0.00           C  
ATOM   2415  HE2 TYR   145      49.810  53.220  36.300  1.00  0.00           H  
ATOM   2416  C   TYR   145      54.150  56.190  35.650  1.00  0.00           C  
ATOM   2417  O   TYR   145      53.250  56.310  34.820  1.00  0.00           O  
ATOM   2418  N   LEU   146      54.640  57.230  36.350  1.00  0.00           N  
ATOM   2419  HN  LEU   146      55.350  57.030  37.020  1.00  0.00           H  
ATOM   2420  CA  LEU   146      54.160  58.630  36.290  1.00  0.00           C  
ATOM   2421  HA  LEU   146      53.090  58.600  36.390  1.00  0.00           H  
ATOM   2422  CB  LEU   146      54.930  59.410  37.340  1.00  0.00           C  
ATOM   2423  HB1 LEU   146      56.030  59.350  37.210  1.00  0.00           H  
ATOM   2424  HB2 LEU   146      54.720  58.840  38.270  1.00  0.00           H  
ATOM   2425  CG  LEU   146      54.570  60.880  37.540  1.00  0.00           C  
ATOM   2426  HG  LEU   146      54.720  61.360  36.540  1.00  0.00           H  
ATOM   2427  CD1 LEU   146      53.100  61.120  37.930  1.00  0.00           C  
ATOM   2428 HD11 LEU   146      52.900  62.200  38.080  1.00  0.00           H  
ATOM   2429 HD12 LEU   146      52.710  60.560  38.810  1.00  0.00           H  
ATOM   2430 HD13 LEU   146      52.500  60.790  37.060  1.00  0.00           H  
ATOM   2431  CD2 LEU   146      55.410  61.440  38.690  1.00  0.00           C  
ATOM   2432 HD21 LEU   146      55.110  62.490  38.860  1.00  0.00           H  
ATOM   2433 HD22 LEU   146      56.500  61.410  38.440  1.00  0.00           H  
ATOM   2434 HD23 LEU   146      55.240  60.810  39.580  1.00  0.00           H  
ATOM   2435  C   LEU   146      54.420  59.240  34.860  1.00  0.00           C  
ATOM   2436  O   LEU   146      53.610  59.890  34.280  1.00  0.00           O  
ATOM   2437  N   GLY   147      55.540  58.860  34.240  1.00  0.00           N  
ATOM   2438  HN  GLY   147      56.200  58.380  34.820  1.00  0.00           H  
ATOM   2439  CA  GLY   147      55.960  59.370  32.900  1.00  0.00           C  
ATOM   2440  HA1 GLY   147      57.010  59.150  32.770  1.00  0.00           H  
ATOM   2441  HA2 GLY   147      55.840  60.440  32.850  1.00  0.00           H  
ATOM   2442  C   GLY   147      55.110  58.710  31.920  1.00  0.00           C  
ATOM   2443  O   GLY   147      54.680  59.370  31.010  1.00  0.00           O  
ATOM   2444  N   GLU   148      54.730  57.410  32.110  1.00  0.00           N  
ATOM   2445  HN  GLU   148      55.050  56.880  32.880  1.00  0.00           H  
ATOM   2446  CA  GLU   148      53.720  56.820  31.270  1.00  0.00           C  
ATOM   2447  HA  GLU   148      53.900  57.080  30.240  1.00  0.00           H  
ATOM   2448  CB  GLU   148      53.730  55.260  31.490  1.00  0.00           C  
ATOM   2449  HB1 GLU   148      52.790  54.790  31.130  1.00  0.00           H  
ATOM   2450  HB2 GLU   148      53.830  55.060  32.570  1.00  0.00           H  
ATOM   2451  CG  GLU   148      54.870  54.430  30.860  1.00  0.00           C  
ATOM   2452  HG1 GLU   148      54.600  53.380  30.630  1.00  0.00           H  
ATOM   2453  HG2 GLU   148      55.770  54.310  31.500  1.00  0.00           H  
ATOM   2454  CD  GLU   148      55.540  54.980  29.540  1.00  0.00           C  
ATOM   2455  OE1 GLU   148      54.730  55.090  28.590  1.00  0.00           O  
ATOM   2456  OE2 GLU   148      56.690  55.430  29.550  1.00  0.00           O  
ATOM   2457  C   GLU   148      52.290  57.480  31.410  1.00  0.00           C  
ATOM   2458  O   GLU   148      51.750  57.790  30.340  1.00  0.00           O  
ATOM   2459  N   VAL   149      51.830  57.680  32.650  1.00  0.00           N  
ATOM   2460  HN  VAL   149      52.320  57.190  33.360  1.00  0.00           H  
ATOM   2461  CA  VAL   149      50.540  58.310  32.950  1.00  0.00           C  
ATOM   2462  HA  VAL   149      49.720  57.720  32.560  1.00  0.00           H  
ATOM   2463  CB  VAL   149      50.450  58.440  34.480  1.00  0.00           C  
ATOM   2464  HB  VAL   149      51.420  58.860  34.800  1.00  0.00           H  
ATOM   2465  CG1 VAL   149      49.250  59.410  34.840  1.00  0.00           C  
ATOM   2466 HG11 VAL   149      48.860  59.440  35.880  1.00  0.00           H  
ATOM   2467 HG12 VAL   149      48.430  59.000  34.210  1.00  0.00           H  
ATOM   2468 HG13 VAL   149      49.530  60.440  34.540  1.00  0.00           H  
ATOM   2469  CG2 VAL   149      50.270  57.030  35.030  1.00  0.00           C  
ATOM   2470 HG21 VAL   149      50.400  56.870  36.120  1.00  0.00           H  
ATOM   2471 HG22 VAL   149      51.000  56.370  34.510  1.00  0.00           H  
ATOM   2472 HG23 VAL   149      49.310  56.610  34.660  1.00  0.00           H  
ATOM   2473  C   VAL   149      50.460  59.650  32.290  1.00  0.00           C  
ATOM   2474  O   VAL   149      49.490  59.930  31.560  1.00  0.00           O  
ATOM   2475  N   PHE   150      51.490  60.530  32.430  1.00  0.00           N  
ATOM   2476  HN  PHE   150      52.230  60.290  33.050  1.00  0.00           H  
ATOM   2477  CA  PHE   150      51.550  61.800  31.760  1.00  0.00           C  
ATOM   2478  HA  PHE   150      50.600  62.300  31.930  1.00  0.00           H  
ATOM   2479  CB  PHE   150      52.740  62.700  32.220  1.00  0.00           C  
ATOM   2480  HB1 PHE   150      52.770  63.530  31.480  1.00  0.00           H  
ATOM   2481  HB2 PHE   150      53.680  62.100  32.200  1.00  0.00           H  
ATOM   2482  CG  PHE   150      52.470  63.310  33.610  1.00  0.00           C  
ATOM   2483  CD1 PHE   150      53.370  63.140  34.670  1.00  0.00           C  
ATOM   2484  HD1 PHE   150      54.220  62.490  34.500  1.00  0.00           H  
ATOM   2485  CE1 PHE   150      53.040  63.610  35.930  1.00  0.00           C  
ATOM   2486  HE1 PHE   150      53.880  63.470  36.590  1.00  0.00           H  
ATOM   2487  CZ  PHE   150      51.880  64.350  36.100  1.00  0.00           C  
ATOM   2488  HZ  PHE   150      51.490  64.800  37.000  1.00  0.00           H  
ATOM   2489  CD2 PHE   150      51.340  64.160  33.700  1.00  0.00           C  
ATOM   2490  HD2 PHE   150      50.750  64.490  32.860  1.00  0.00           H  
ATOM   2491  CE2 PHE   150      51.120  64.740  34.940  1.00  0.00           C  
ATOM   2492  HE2 PHE   150      50.200  65.260  35.150  1.00  0.00           H  
ATOM   2493  C   PHE   150      51.550  61.750  30.270  1.00  0.00           C  
ATOM   2494  O   PHE   150      50.870  62.570  29.660  1.00  0.00           O  
ATOM   2495  N   LYS   151      52.220  60.720  29.650  1.00  0.00           N  
ATOM   2496  HN  LYS   151      52.830  60.220  30.270  1.00  0.00           H  
ATOM   2497  CA  LYS   151      52.290  60.470  28.260  1.00  0.00           C  
ATOM   2498  HA  LYS   151      52.450  61.480  27.900  1.00  0.00           H  
ATOM   2499  CB  LYS   151      53.310  59.470  27.780  1.00  0.00           C  
ATOM   2500  HB1 LYS   151      53.250  59.280  26.690  1.00  0.00           H  
ATOM   2501  HB2 LYS   151      53.230  58.530  28.370  1.00  0.00           H  
ATOM   2502  CG  LYS   151      54.850  59.840  28.040  1.00  0.00           C  
ATOM   2503  HG1 LYS   151      54.810  60.450  28.970  1.00  0.00           H  
ATOM   2504  HG2 LYS   151      55.170  60.470  27.180  1.00  0.00           H  
ATOM   2505  CD  LYS   151      55.750  58.660  28.230  1.00  0.00           C  
ATOM   2506  HD1 LYS   151      55.390  58.090  29.110  1.00  0.00           H  
ATOM   2507  HD2 LYS   151      56.720  59.100  28.530  1.00  0.00           H  
ATOM   2508  CE  LYS   151      55.780  57.710  27.020  1.00  0.00           C  
ATOM   2509  HE1 LYS   151      56.060  58.330  26.140  1.00  0.00           H  
ATOM   2510  HE2 LYS   151      54.770  57.250  26.940  1.00  0.00           H  
ATOM   2511  NZ  LYS   151      56.810  56.700  27.170  1.00  0.00           N  
ATOM   2512  HZ1 LYS   151      56.620  56.150  28.030  1.00  0.00           H  
ATOM   2513  HZ2 LYS   151      57.760  57.120  27.150  1.00  0.00           H  
ATOM   2514  HZ3 LYS   151      56.710  55.970  26.440  1.00  0.00           H  
ATOM   2515  C   LYS   151      50.950  60.000  27.750  1.00  0.00           C  
ATOM   2516  O   LYS   151      50.450  60.460  26.710  1.00  0.00           O  
ATOM   2517  N   THR   152      50.280  58.980  28.330  1.00  0.00           N  
ATOM   2518  HN  THR   152      50.600  58.610  29.190  1.00  0.00           H  
ATOM   2519  CA  THR   152      49.130  58.420  27.670  1.00  0.00           C  
ATOM   2520  HA  THR   152      49.420  58.240  26.650  1.00  0.00           H  
ATOM   2521  CB  THR   152      48.760  57.130  28.390  1.00  0.00           C  
ATOM   2522  HB  THR   152      49.720  56.650  28.690  1.00  0.00           H  
ATOM   2523  OG1 THR   152      48.080  56.180  27.560  1.00  0.00           O  
ATOM   2524  HG1 THR   152      48.610  56.030  26.780  1.00  0.00           H  
ATOM   2525  CG2 THR   152      47.770  57.250  29.580  1.00  0.00           C  
ATOM   2526 HG21 THR   152      46.770  57.590  29.220  1.00  0.00           H  
ATOM   2527 HG22 THR   152      48.300  57.990  30.220  1.00  0.00           H  
ATOM   2528 HG23 THR   152      47.690  56.300  30.140  1.00  0.00           H  
ATOM   2529  C   THR   152      47.950  59.350  27.540  1.00  0.00           C  
ATOM   2530  O   THR   152      47.200  59.260  26.580  1.00  0.00           O  
ATOM   2531  N   TYR   153      47.800  60.300  28.460  1.00  0.00           N  
ATOM   2532  HN  TYR   153      48.470  60.440  29.190  1.00  0.00           H  
ATOM   2533  CA  TYR   153      46.720  61.290  28.400  1.00  0.00           C  
ATOM   2534  HA  TYR   153      45.860  60.930  27.860  1.00  0.00           H  
ATOM   2535  CB  TYR   153      46.350  61.710  29.900  1.00  0.00           C  
ATOM   2536  HB1 TYR   153      45.840  62.690  29.940  1.00  0.00           H  
ATOM   2537  HB2 TYR   153      47.280  61.810  30.500  1.00  0.00           H  
ATOM   2538  CG  TYR   153      45.530  60.660  30.560  1.00  0.00           C  
ATOM   2539  CD1 TYR   153      46.110  59.640  31.410  1.00  0.00           C  
ATOM   2540  HD1 TYR   153      47.180  59.540  31.580  1.00  0.00           H  
ATOM   2541  CE1 TYR   153      45.270  58.640  32.000  1.00  0.00           C  
ATOM   2542  HE1 TYR   153      45.610  57.860  32.670  1.00  0.00           H  
ATOM   2543  CZ  TYR   153      43.950  58.570  31.650  1.00  0.00           C  
ATOM   2544  OH  TYR   153      43.070  57.630  32.060  1.00  0.00           O  
ATOM   2545  HH  TYR   153      42.200  57.960  31.840  1.00  0.00           H  
ATOM   2546  CD2 TYR   153      44.170  60.550  30.260  1.00  0.00           C  
ATOM   2547  HD2 TYR   153      43.790  61.270  29.550  1.00  0.00           H  
ATOM   2548  CE2 TYR   153      43.370  59.560  30.820  1.00  0.00           C  
ATOM   2549  HE2 TYR   153      42.310  59.550  30.610  1.00  0.00           H  
ATOM   2550  C   TYR   153      47.070  62.540  27.690  1.00  0.00           C  
ATOM   2551  O   TYR   153      46.320  63.520  27.630  1.00  0.00           O  
ATOM   2552  N   ASN   154      48.240  62.520  27.000  1.00  0.00           N  
ATOM   2553  HN  ASN   154      48.540  61.570  27.000  1.00  0.00           H  
ATOM   2554  CA  ASN   154      48.990  63.540  26.390  1.00  0.00           C  
ATOM   2555  HA  ASN   154      50.000  63.170  26.500  1.00  0.00           H  
ATOM   2556  CB  ASN   154      48.610  63.700  24.930  1.00  0.00           C  
ATOM   2557  HB1 ASN   154      49.190  64.580  24.560  1.00  0.00           H  
ATOM   2558  HB2 ASN   154      47.520  63.880  24.810  1.00  0.00           H  
ATOM   2559  CG  ASN   154      49.030  62.550  24.030  1.00  0.00           C  
ATOM   2560  OD1 ASN   154      50.180  62.620  23.460  1.00  0.00           O  
ATOM   2561  ND2 ASN   154      48.170  61.540  23.830  1.00  0.00           N  
ATOM   2562 HD21 ASN   154      47.300  61.460  24.320  1.00  0.00           H  
ATOM   2563 HD22 ASN   154      48.280  60.890  23.080  1.00  0.00           H  
ATOM   2564  C   ASN   154      48.990  64.860  27.060  1.00  0.00           C  
ATOM   2565  O   ASN   154      48.490  65.840  26.510  1.00  0.00           O  
ATOM   2566  N   VAL   155      49.450  64.900  28.390  1.00  0.00           N  
ATOM   2567  HN  VAL   155      49.900  64.060  28.670  1.00  0.00           H  
ATOM   2568  CA  VAL   155      49.170  65.990  29.320  1.00  0.00           C  
ATOM   2569  HA  VAL   155      48.190  66.440  29.230  1.00  0.00           H  
ATOM   2570  CB  VAL   155      49.260  65.480  30.820  1.00  0.00           C  
ATOM   2571  HB  VAL   155      50.230  64.970  30.940  1.00  0.00           H  
ATOM   2572  CG1 VAL   155      49.010  66.670  31.790  1.00  0.00           C  
ATOM   2573 HG11 VAL   155      48.030  67.110  31.500  1.00  0.00           H  
ATOM   2574 HG12 VAL   155      49.820  67.430  31.720  1.00  0.00           H  
ATOM   2575 HG13 VAL   155      48.970  66.220  32.810  1.00  0.00           H  
ATOM   2576  CG2 VAL   155      48.150  64.450  30.940  1.00  0.00           C  
ATOM   2577 HG21 VAL   155      47.210  64.790  30.450  1.00  0.00           H  
ATOM   2578 HG22 VAL   155      47.980  64.290  32.030  1.00  0.00           H  
ATOM   2579 HG23 VAL   155      48.430  63.540  30.360  1.00  0.00           H  
ATOM   2580  C   VAL   155      50.210  67.030  29.070  1.00  0.00           C  
ATOM   2581  O   VAL   155      51.430  66.700  29.000  1.00  0.00           O  
ATOM   2582  N   ALA   156      49.790  68.310  28.770  1.00  0.00           N  
ATOM   2583  HN  ALA   156      48.810  68.470  28.750  1.00  0.00           H  
ATOM   2584  CA  ALA   156      50.700  69.380  28.500  1.00  0.00           C  
ATOM   2585  HA  ALA   156      51.350  68.930  27.760  1.00  0.00           H  
ATOM   2586  CB  ALA   156      49.780  70.480  27.940  1.00  0.00           C  
ATOM   2587  HB1 ALA   156      49.160  70.100  27.100  1.00  0.00           H  
ATOM   2588  HB2 ALA   156      50.350  71.280  27.430  1.00  0.00           H  
ATOM   2589  HB3 ALA   156      49.050  70.910  28.660  1.00  0.00           H  
ATOM   2590  C   ALA   156      51.630  69.930  29.520  1.00  0.00           C  
ATOM   2591  O   ALA   156      52.030  71.050  29.300  1.00  0.00           O  
ATOM   2592  N   VAL   157      51.950  69.180  30.520  1.00  0.00           N  
ATOM   2593  HN  VAL   157      51.600  68.250  30.440  1.00  0.00           H  
ATOM   2594  CA  VAL   157      52.750  69.510  31.700  1.00  0.00           C  
ATOM   2595  HA  VAL   157      52.320  70.420  32.100  1.00  0.00           H  
ATOM   2596  CB  VAL   157      52.580  68.520  32.870  1.00  0.00           C  
ATOM   2597  HB  VAL   157      51.470  68.520  32.940  1.00  0.00           H  
ATOM   2598  CG1 VAL   157      53.010  67.130  32.450  1.00  0.00           C  
ATOM   2599 HG11 VAL   157      53.070  66.420  33.290  1.00  0.00           H  
ATOM   2600 HG12 VAL   157      54.020  67.240  32.010  1.00  0.00           H  
ATOM   2601 HG13 VAL   157      52.350  66.720  31.660  1.00  0.00           H  
ATOM   2602  CG2 VAL   157      53.220  68.950  34.170  1.00  0.00           C  
ATOM   2603 HG21 VAL   157      54.260  69.340  34.150  1.00  0.00           H  
ATOM   2604 HG22 VAL   157      53.220  68.120  34.910  1.00  0.00           H  
ATOM   2605 HG23 VAL   157      52.550  69.690  34.670  1.00  0.00           H  
ATOM   2606  C   VAL   157      54.260  70.010  31.370  1.00  0.00           C  
ATOM   2607  O   VAL   157      54.770  69.680  30.310  1.00  0.00           O  
ATOM   2608  N   ASP   158      54.840  70.800  32.270  1.00  0.00           N  
ATOM   2609  HN  ASP   158      54.310  71.130  33.060  1.00  0.00           H  
ATOM   2610  CA  ASP   158      56.260  71.100  32.200  1.00  0.00           C  
ATOM   2611  HA  ASP   158      56.510  71.140  31.150  1.00  0.00           H  
ATOM   2612  CB  ASP   158      56.470  72.490  32.770  1.00  0.00           C  
ATOM   2613  HB1 ASP   158      55.730  73.170  32.290  1.00  0.00           H  
ATOM   2614  HB2 ASP   158      57.480  72.880  32.540  1.00  0.00           H  
ATOM   2615  CG  ASP   158      56.360  72.590  34.250  1.00  0.00           C  
ATOM   2616  OD1 ASP   158      55.160  72.510  34.680  1.00  0.00           O  
ATOM   2617  OD2 ASP   158      57.380  72.770  34.940  1.00  0.00           O  
ATOM   2618  C   ASP   158      57.190  70.000  32.790  1.00  0.00           C  
ATOM   2619  O   ASP   158      56.870  69.440  33.820  1.00  0.00           O  
ATOM   2620  N   TYR   159      58.400  69.860  32.280  1.00  0.00           N  
ATOM   2621  HN  TYR   159      58.610  70.420  31.480  1.00  0.00           H  
ATOM   2622  CA  TYR   159      59.390  68.900  32.840  1.00  0.00           C  
ATOM   2623  HA  TYR   159      58.840  67.970  32.880  1.00  0.00           H  
ATOM   2624  CB  TYR   159      60.560  68.950  31.810  1.00  0.00           C  
ATOM   2625  HB1 TYR   159      61.490  69.280  32.320  1.00  0.00           H  
ATOM   2626  HB2 TYR   159      60.310  69.660  31.000  1.00  0.00           H  
ATOM   2627  CG  TYR   159      60.930  67.620  31.240  1.00  0.00           C  
ATOM   2628  CD1 TYR   159      61.170  67.440  29.880  1.00  0.00           C  
ATOM   2629  HD1 TYR   159      61.070  68.280  29.200  1.00  0.00           H  
ATOM   2630  CE1 TYR   159      61.430  66.140  29.390  1.00  0.00           C  
ATOM   2631  HE1 TYR   159      61.420  66.000  28.320  1.00  0.00           H  
ATOM   2632  CZ  TYR   159      61.490  65.070  30.230  1.00  0.00           C  
ATOM   2633  OH  TYR   159      61.980  63.800  29.820  1.00  0.00           O  
ATOM   2634  HH  TYR   159      62.210  63.810  28.890  1.00  0.00           H  
ATOM   2635  CD2 TYR   159      61.060  66.520  32.060  1.00  0.00           C  
ATOM   2636  HD2 TYR   159      60.830  66.550  33.110  1.00  0.00           H  
ATOM   2637  CE2 TYR   159      61.310  65.200  31.580  1.00  0.00           C  
ATOM   2638  HE2 TYR   159      61.360  64.330  32.210  1.00  0.00           H  
ATOM   2639  C   TYR   159      59.830  69.260  34.240  1.00  0.00           C  
ATOM   2640  O   TYR   159      60.180  68.300  34.930  1.00  0.00           O  
ATOM   2641  N   ILE   160      59.880  70.540  34.730  1.00  0.00           N  
ATOM   2642  HN  ILE   160      59.570  71.300  34.170  1.00  0.00           H  
ATOM   2643  CA  ILE   160      60.330  70.960  36.090  1.00  0.00           C  
ATOM   2644  HA  ILE   160      61.220  70.380  36.310  1.00  0.00           H  
ATOM   2645  CB  ILE   160      60.730  72.430  36.300  1.00  0.00           C  
ATOM   2646  HB  ILE   160      59.850  73.080  36.090  1.00  0.00           H  
ATOM   2647  CG2 ILE   160      61.190  72.710  37.700  1.00  0.00           C  
ATOM   2648 HG21 ILE   160      61.450  73.780  37.860  1.00  0.00           H  
ATOM   2649 HG22 ILE   160      62.070  72.070  37.920  1.00  0.00           H  
ATOM   2650 HG23 ILE   160      60.440  72.440  38.470  1.00  0.00           H  
ATOM   2651  CG1 ILE   160      61.810  72.790  35.220  1.00  0.00           C  
ATOM   2652 HG11 ILE   160      61.210  72.510  34.320  1.00  0.00           H  
ATOM   2653 HG12 ILE   160      62.720  72.160  35.260  1.00  0.00           H  
ATOM   2654  CD  ILE   160      62.210  74.280  35.150  1.00  0.00           C  
ATOM   2655  HD1 ILE   160      61.340  74.850  34.790  1.00  0.00           H  
ATOM   2656  HD2 ILE   160      63.010  74.460  34.400  1.00  0.00           H  
ATOM   2657  HD3 ILE   160      62.470  74.710  36.140  1.00  0.00           H  
ATOM   2658  C   ILE   160      59.290  70.510  37.110  1.00  0.00           C  
ATOM   2659  O   ILE   160      59.520  70.040  38.210  1.00  0.00           O  
ATOM   2660  N   THR   161      58.000  70.770  36.750  1.00  0.00           N  
ATOM   2661  HN  THR   161      57.840  71.320  35.940  1.00  0.00           H  
ATOM   2662  CA  THR   161      56.910  70.190  37.520  1.00  0.00           C  
ATOM   2663  HA  THR   161      56.900  70.650  38.500  1.00  0.00           H  
ATOM   2664  CB  THR   161      55.480  70.400  36.890  1.00  0.00           C  
ATOM   2665  HB  THR   161      55.610  70.260  35.800  1.00  0.00           H  
ATOM   2666  OG1 THR   161      55.030  71.690  37.200  1.00  0.00           O  
ATOM   2667  HG1 THR   161      55.050  72.100  36.340  1.00  0.00           H  
ATOM   2668  CG2 THR   161      54.490  69.440  37.550  1.00  0.00           C  
ATOM   2669 HG21 THR   161      53.480  69.850  37.330  1.00  0.00           H  
ATOM   2670 HG22 THR   161      54.450  69.480  38.660  1.00  0.00           H  
ATOM   2671 HG23 THR   161      54.580  68.410  37.160  1.00  0.00           H  
ATOM   2672  C   THR   161      57.140  68.670  37.720  1.00  0.00           C  
ATOM   2673  O   THR   161      57.200  68.230  38.890  1.00  0.00           O  
ATOM   2674  N   VAL   162      57.290  67.860  36.600  1.00  0.00           N  
ATOM   2675  HN  VAL   162      56.990  68.200  35.710  1.00  0.00           H  
ATOM   2676  CA  VAL   162      57.440  66.380  36.730  1.00  0.00           C  
ATOM   2677  HA  VAL   162      56.650  66.050  37.390  1.00  0.00           H  
ATOM   2678  CB  VAL   162      57.340  65.680  35.420  1.00  0.00           C  
ATOM   2679  HB  VAL   162      58.100  66.110  34.730  1.00  0.00           H  
ATOM   2680  CG1 VAL   162      57.750  64.260  35.620  1.00  0.00           C  
ATOM   2681 HG11 VAL   162      57.140  63.830  36.440  1.00  0.00           H  
ATOM   2682 HG12 VAL   162      58.830  64.150  35.870  1.00  0.00           H  
ATOM   2683 HG13 VAL   162      57.600  63.610  34.740  1.00  0.00           H  
ATOM   2684  CG2 VAL   162      55.880  65.810  34.880  1.00  0.00           C  
ATOM   2685 HG21 VAL   162      55.110  65.340  35.520  1.00  0.00           H  
ATOM   2686 HG22 VAL   162      55.690  65.420  33.860  1.00  0.00           H  
ATOM   2687 HG23 VAL   162      55.550  66.870  34.820  1.00  0.00           H  
ATOM   2688  C   VAL   162      58.610  65.910  37.600  1.00  0.00           C  
ATOM   2689  O   VAL   162      58.460  65.030  38.500  1.00  0.00           O  
ATOM   2690  N   ALA   163      59.790  66.610  37.440  1.00  0.00           N  
ATOM   2691  HN  ALA   163      59.980  67.140  36.620  1.00  0.00           H  
ATOM   2692  CA  ALA   163      61.000  66.390  38.240  1.00  0.00           C  
ATOM   2693  HA  ALA   163      61.420  65.410  38.100  1.00  0.00           H  
ATOM   2694  CB  ALA   163      62.070  67.360  37.670  1.00  0.00           C  
ATOM   2695  HB1 ALA   163      62.030  67.260  36.560  1.00  0.00           H  
ATOM   2696  HB2 ALA   163      63.070  66.950  37.910  1.00  0.00           H  
ATOM   2697  HB3 ALA   163      61.980  68.410  38.010  1.00  0.00           H  
ATOM   2698  C   ALA   163      60.820  66.710  39.640  1.00  0.00           C  
ATOM   2699  O   ALA   163      61.220  65.960  40.540  1.00  0.00           O  
ATOM   2700  N   LEU   164      60.080  67.820  39.920  1.00  0.00           N  
ATOM   2701  HN  LEU   164      59.810  68.360  39.130  1.00  0.00           H  
ATOM   2702  CA  LEU   164      59.660  68.210  41.190  1.00  0.00           C  
ATOM   2703  HA  LEU   164      60.550  68.190  41.810  1.00  0.00           H  
ATOM   2704  CB  LEU   164      59.270  69.740  41.290  1.00  0.00           C  
ATOM   2705  HB1 LEU   164      58.390  69.890  40.630  1.00  0.00           H  
ATOM   2706  HB2 LEU   164      60.160  70.280  40.910  1.00  0.00           H  
ATOM   2707  CG  LEU   164      58.990  70.350  42.670  1.00  0.00           C  
ATOM   2708  HG  LEU   164      58.310  69.730  43.280  1.00  0.00           H  
ATOM   2709  CD1 LEU   164      60.250  70.570  43.480  1.00  0.00           C  
ATOM   2710 HD11 LEU   164      60.990  71.070  42.830  1.00  0.00           H  
ATOM   2711 HD12 LEU   164      60.730  69.590  43.680  1.00  0.00           H  
ATOM   2712 HD13 LEU   164      60.050  71.210  44.370  1.00  0.00           H  
ATOM   2713  CD2 LEU   164      58.130  71.570  42.530  1.00  0.00           C  
ATOM   2714 HD21 LEU   164      57.070  71.290  42.320  1.00  0.00           H  
ATOM   2715 HD22 LEU   164      58.430  72.340  41.780  1.00  0.00           H  
ATOM   2716 HD23 LEU   164      57.890  72.160  43.440  1.00  0.00           H  
ATOM   2717  C   LEU   164      58.700  67.230  41.860  1.00  0.00           C  
ATOM   2718  O   LEU   164      58.880  66.780  43.000  1.00  0.00           O  
ATOM   2719  N   LEU   165      57.660  66.810  41.130  1.00  0.00           N  
ATOM   2720  HN  LEU   165      57.430  67.250  40.260  1.00  0.00           H  
ATOM   2721  CA  LEU   165      56.750  65.790  41.590  1.00  0.00           C  
ATOM   2722  HA  LEU   165      56.300  66.110  42.520  1.00  0.00           H  
ATOM   2723  CB  LEU   165      55.650  65.670  40.510  1.00  0.00           C  
ATOM   2724  HB1 LEU   165      56.050  65.450  39.500  1.00  0.00           H  
ATOM   2725  HB2 LEU   165      55.140  66.660  40.580  1.00  0.00           H  
ATOM   2726  CG  LEU   165      54.460  64.690  40.750  1.00  0.00           C  
ATOM   2727  HG  LEU   165      54.960  63.710  40.910  1.00  0.00           H  
ATOM   2728  CD1 LEU   165      53.520  65.010  41.910  1.00  0.00           C  
ATOM   2729 HD11 LEU   165      54.040  64.830  42.870  1.00  0.00           H  
ATOM   2730 HD12 LEU   165      52.670  64.300  42.000  1.00  0.00           H  
ATOM   2731 HD13 LEU   165      53.260  66.090  41.930  1.00  0.00           H  
ATOM   2732  CD2 LEU   165      53.690  64.680  39.370  1.00  0.00           C  
ATOM   2733 HD21 LEU   165      52.920  63.880  39.350  1.00  0.00           H  
ATOM   2734 HD22 LEU   165      54.410  64.640  38.530  1.00  0.00           H  
ATOM   2735 HD23 LEU   165      53.130  65.630  39.280  1.00  0.00           H  
ATOM   2736  C   LEU   165      57.340  64.430  41.970  1.00  0.00           C  
ATOM   2737  O   LEU   165      57.010  63.920  43.040  1.00  0.00           O  
ATOM   2738  N   ILE   166      58.300  63.900  41.220  1.00  0.00           N  
ATOM   2739  HN  ILE   166      58.640  64.330  40.390  1.00  0.00           H  
ATOM   2740  CA  ILE   166      58.910  62.590  41.700  1.00  0.00           C  
ATOM   2741  HA  ILE   166      58.110  62.020  42.150  1.00  0.00           H  
ATOM   2742  CB  ILE   166      59.510  61.750  40.560  1.00  0.00           C  
ATOM   2743  HB  ILE   166      58.790  61.620  39.730  1.00  0.00           H  
ATOM   2744  CG2 ILE   166      60.690  62.560  40.060  1.00  0.00           C  
ATOM   2745 HG21 ILE   166      61.170  62.080  39.180  1.00  0.00           H  
ATOM   2746 HG22 ILE   166      61.540  62.470  40.780  1.00  0.00           H  
ATOM   2747 HG23 ILE   166      60.510  63.640  39.880  1.00  0.00           H  
ATOM   2748  CG1 ILE   166      59.900  60.330  41.010  1.00  0.00           C  
ATOM   2749 HG11 ILE   166      60.360  60.380  42.020  1.00  0.00           H  
ATOM   2750 HG12 ILE   166      60.630  59.960  40.260  1.00  0.00           H  
ATOM   2751  CD  ILE   166      58.710  59.440  41.120  1.00  0.00           C  
ATOM   2752  HD1 ILE   166      57.930  59.810  41.810  1.00  0.00           H  
ATOM   2753  HD2 ILE   166      59.210  58.490  41.410  1.00  0.00           H  
ATOM   2754  HD3 ILE   166      58.210  59.270  40.150  1.00  0.00           H  
ATOM   2755  C   ILE   166      59.810  62.860  42.850  1.00  0.00           C  
ATOM   2756  O   ILE   166      60.050  62.020  43.730  1.00  0.00           O  
ATOM   2757  N   TRP   167      60.330  64.100  43.000  1.00  0.00           N  
ATOM   2758  HN  TRP   167      60.410  64.840  42.330  1.00  0.00           H  
ATOM   2759  CA  TRP   167      61.030  64.400  44.240  1.00  0.00           C  
ATOM   2760  HA  TRP   167      61.760  63.630  44.440  1.00  0.00           H  
ATOM   2761  CB  TRP   167      61.840  65.760  44.080  1.00  0.00           C  
ATOM   2762  HB1 TRP   167      61.150  66.530  43.670  1.00  0.00           H  
ATOM   2763  HB2 TRP   167      62.490  65.610  43.190  1.00  0.00           H  
ATOM   2764  CG  TRP   167      62.620  66.360  45.160  1.00  0.00           C  
ATOM   2765  CD1 TRP   167      62.360  67.490  45.840  1.00  0.00           C  
ATOM   2766  HD1 TRP   167      61.550  68.130  45.540  1.00  0.00           H  
ATOM   2767  NE1 TRP   167      63.260  67.700  46.900  1.00  0.00           N  
ATOM   2768  HE1 TRP   167      63.310  68.360  47.620  1.00  0.00           H  
ATOM   2769  CE2 TRP   167      64.220  66.750  46.800  1.00  0.00           C  
ATOM   2770  CD2 TRP   167      63.900  65.890  45.710  1.00  0.00           C  
ATOM   2771  CE3 TRP   167      64.780  64.810  45.440  1.00  0.00           C  
ATOM   2772  HE3 TRP   167      64.390  64.120  44.700  1.00  0.00           H  
ATOM   2773  CZ3 TRP   167      65.830  64.520  46.350  1.00  0.00           C  
ATOM   2774  HZ3 TRP   167      66.480  63.700  46.120  1.00  0.00           H  
ATOM   2775  CZ2 TRP   167      65.420  66.620  47.550  1.00  0.00           C  
ATOM   2776  HZ2 TRP   167      65.650  67.270  48.380  1.00  0.00           H  
ATOM   2777  CH2 TRP   167      66.250  65.540  47.250  1.00  0.00           C  
ATOM   2778  HH2 TRP   167      67.150  65.380  47.810  1.00  0.00           H  
ATOM   2779  C   TRP   167      60.130  64.510  45.530  1.00  0.00           C  
ATOM   2780  O   TRP   167      60.440  63.850  46.530  1.00  0.00           O  
ATOM   2781  N   ASN   168      59.000  65.110  45.440  1.00  0.00           N  
ATOM   2782  HN  ASN   168      58.720  65.490  44.560  1.00  0.00           H  
ATOM   2783  CA  ASN   168      58.060  65.060  46.490  1.00  0.00           C  
ATOM   2784  HA  ASN   168      58.540  65.340  47.410  1.00  0.00           H  
ATOM   2785  CB  ASN   168      56.850  65.930  46.340  1.00  0.00           C  
ATOM   2786  HB1 ASN   168      56.190  65.630  47.190  1.00  0.00           H  
ATOM   2787  HB2 ASN   168      56.250  65.680  45.440  1.00  0.00           H  
ATOM   2788  CG  ASN   168      57.210  67.370  46.520  1.00  0.00           C  
ATOM   2789  OD1 ASN   168      56.750  67.960  47.540  1.00  0.00           O  
ATOM   2790  ND2 ASN   168      58.140  67.950  45.700  1.00  0.00           N  
ATOM   2791 HD21 ASN   168      58.540  68.810  46.020  1.00  0.00           H  
ATOM   2792 HD22 ASN   168      58.440  67.490  44.860  1.00  0.00           H  
ATOM   2793  C   ASN   168      57.480  63.710  46.890  1.00  0.00           C  
ATOM   2794  O   ASN   168      57.430  63.460  48.100  1.00  0.00           O  
ATOM   2795  N   PHE   169      57.110  62.900  45.860  1.00  0.00           N  
ATOM   2796  HN  PHE   169      57.310  63.240  44.940  1.00  0.00           H  
ATOM   2797  CA  PHE   169      56.650  61.550  45.990  1.00  0.00           C  
ATOM   2798  HA  PHE   169      55.750  61.630  46.580  1.00  0.00           H  
ATOM   2799  CB  PHE   169      55.950  61.030  44.610  1.00  0.00           C  
ATOM   2800  HB1 PHE   169      56.700  61.190  43.800  1.00  0.00           H  
ATOM   2801  HB2 PHE   169      55.040  61.620  44.370  1.00  0.00           H  
ATOM   2802  CG  PHE   169      55.610  59.540  44.580  1.00  0.00           C  
ATOM   2803  CD1 PHE   169      56.460  58.420  44.520  1.00  0.00           C  
ATOM   2804  HD1 PHE   169      57.520  58.620  44.450  1.00  0.00           H  
ATOM   2805  CE1 PHE   169      56.010  57.120  44.480  1.00  0.00           C  
ATOM   2806  HE1 PHE   169      56.630  56.250  44.570  1.00  0.00           H  
ATOM   2807  CZ  PHE   169      54.580  56.960  44.540  1.00  0.00           C  
ATOM   2808  HZ  PHE   169      54.240  55.940  44.550  1.00  0.00           H  
ATOM   2809  CD2 PHE   169      54.210  59.300  44.560  1.00  0.00           C  
ATOM   2810  HD2 PHE   169      53.480  60.100  44.540  1.00  0.00           H  
ATOM   2811  CE2 PHE   169      53.770  58.000  44.630  1.00  0.00           C  
ATOM   2812  HE2 PHE   169      52.700  57.820  44.700  1.00  0.00           H  
ATOM   2813  C   PHE   169      57.750  60.720  46.660  1.00  0.00           C  
ATOM   2814  O   PHE   169      57.460  60.020  47.600  1.00  0.00           O  
ATOM   2815  N   GLY   170      58.970  60.750  46.080  1.00  0.00           N  
ATOM   2816  HN  GLY   170      59.220  61.280  45.270  1.00  0.00           H  
ATOM   2817  CA  GLY   170      60.130  59.870  46.490  1.00  0.00           C  
ATOM   2818  HA1 GLY   170      61.010  60.010  45.880  1.00  0.00           H  
ATOM   2819  HA2 GLY   170      59.830  58.840  46.500  1.00  0.00           H  
ATOM   2820  C   GLY   170      60.680  60.170  47.860  1.00  0.00           C  
ATOM   2821  O   GLY   170      60.900  59.240  48.600  1.00  0.00           O  
ATOM   2822  N   VAL   171      60.990  61.380  48.180  1.00  0.00           N  
ATOM   2823  HN  VAL   171      60.710  62.160  47.610  1.00  0.00           H  
ATOM   2824  CA  VAL   171      61.540  61.760  49.410  1.00  0.00           C  
ATOM   2825  HA  VAL   171      62.470  61.210  49.520  1.00  0.00           H  
ATOM   2826  CB  VAL   171      61.850  63.230  49.380  1.00  0.00           C  
ATOM   2827  HB  VAL   171      61.030  63.800  48.900  1.00  0.00           H  
ATOM   2828  CG1 VAL   171      62.040  63.730  50.830  1.00  0.00           C  
ATOM   2829 HG11 VAL   171      62.570  64.710  50.880  1.00  0.00           H  
ATOM   2830 HG12 VAL   171      62.540  62.970  51.470  1.00  0.00           H  
ATOM   2831 HG13 VAL   171      61.060  63.890  51.340  1.00  0.00           H  
ATOM   2832  CG2 VAL   171      63.150  63.570  48.530  1.00  0.00           C  
ATOM   2833 HG21 VAL   171      62.930  63.630  47.440  1.00  0.00           H  
ATOM   2834 HG22 VAL   171      64.000  62.900  48.770  1.00  0.00           H  
ATOM   2835 HG23 VAL   171      63.450  64.590  48.850  1.00  0.00           H  
ATOM   2836  C   VAL   171      60.550  61.470  50.550  1.00  0.00           C  
ATOM   2837  O   VAL   171      60.990  61.010  51.620  1.00  0.00           O  
ATOM   2838  N   VAL   172      59.230  61.690  50.420  1.00  0.00           N  
ATOM   2839  HN  VAL   172      58.750  61.830  49.550  1.00  0.00           H  
ATOM   2840  CA  VAL   172      58.380  61.630  51.590  1.00  0.00           C  
ATOM   2841  HA  VAL   172      58.920  61.760  52.510  1.00  0.00           H  
ATOM   2842  CB  VAL   172      57.320  62.820  51.510  1.00  0.00           C  
ATOM   2843  HB  VAL   172      56.580  62.790  50.680  1.00  0.00           H  
ATOM   2844  CG1 VAL   172      56.550  62.700  52.910  1.00  0.00           C  
ATOM   2845 HG11 VAL   172      57.300  62.580  53.720  1.00  0.00           H  
ATOM   2846 HG12 VAL   172      55.940  61.780  52.980  1.00  0.00           H  
ATOM   2847 HG13 VAL   172      55.970  63.630  53.100  1.00  0.00           H  
ATOM   2848  CG2 VAL   172      58.130  64.140  51.490  1.00  0.00           C  
ATOM   2849 HG21 VAL   172      58.800  64.190  52.370  1.00  0.00           H  
ATOM   2850 HG22 VAL   172      57.550  65.060  51.730  1.00  0.00           H  
ATOM   2851 HG23 VAL   172      58.740  64.320  50.570  1.00  0.00           H  
ATOM   2852  C   VAL   172      57.720  60.250  51.690  1.00  0.00           C  
ATOM   2853  O   VAL   172      57.220  59.770  52.730  1.00  0.00           O  
ATOM   2854  N   GLY   173      58.070  59.400  50.650  1.00  0.00           N  
ATOM   2855  HN  GLY   173      58.370  59.670  49.740  1.00  0.00           H  
ATOM   2856  CA  GLY   173      58.010  57.930  50.730  1.00  0.00           C  
ATOM   2857  HA1 GLY   173      58.120  57.510  49.740  1.00  0.00           H  
ATOM   2858  HA2 GLY   173      57.040  57.680  51.130  1.00  0.00           H  
ATOM   2859  C   GLY   173      59.070  57.290  51.640  1.00  0.00           C  
ATOM   2860  O   GLY   173      58.830  56.500  52.520  1.00  0.00           O  
ATOM   2861  N   MET   174      60.370  57.590  51.290  1.00  0.00           N  
ATOM   2862  HN  MET   174      60.530  58.220  50.530  1.00  0.00           H  
ATOM   2863  CA  MET   174      61.510  57.060  52.060  1.00  0.00           C  
ATOM   2864  HA  MET   174      61.420  56.010  51.830  1.00  0.00           H  
ATOM   2865  CB  MET   174      62.870  57.660  51.630  1.00  0.00           C  
ATOM   2866  HB1 MET   174      63.660  57.270  52.300  1.00  0.00           H  
ATOM   2867  HB2 MET   174      62.830  58.770  51.720  1.00  0.00           H  
ATOM   2868  CG  MET   174      63.300  57.260  50.150  1.00  0.00           C  
ATOM   2869  HG1 MET   174      64.270  57.720  49.850  1.00  0.00           H  
ATOM   2870  HG2 MET   174      62.540  57.700  49.470  1.00  0.00           H  
ATOM   2871  SD  MET   174      63.230  55.480  50.010  1.00  0.00           S  
ATOM   2872  CE  MET   174      64.730  55.070  50.830  1.00  0.00           C  
ATOM   2873  HE1 MET   174      65.270  54.200  50.410  1.00  0.00           H  
ATOM   2874  HE2 MET   174      64.570  55.020  51.930  1.00  0.00           H  
ATOM   2875  HE3 MET   174      65.360  55.980  50.740  1.00  0.00           H  
ATOM   2876  C   MET   174      61.380  57.360  53.510  1.00  0.00           C  
ATOM   2877  O   MET   174      61.740  56.510  54.380  1.00  0.00           O  
ATOM   2878  N   ILE   175      60.950  58.640  53.830  1.00  0.00           N  
ATOM   2879  HN  ILE   175      60.620  59.150  53.040  1.00  0.00           H  
ATOM   2880  CA  ILE   175      60.550  59.090  55.140  1.00  0.00           C  
ATOM   2881  HA  ILE   175      61.380  58.970  55.810  1.00  0.00           H  
ATOM   2882  CB  ILE   175      60.000  60.510  55.010  1.00  0.00           C  
ATOM   2883  HB  ILE   175      59.320  60.560  54.130  1.00  0.00           H  
ATOM   2884  CG2 ILE   175      59.180  60.990  56.190  1.00  0.00           C  
ATOM   2885 HG21 ILE   175      58.730  61.940  55.830  1.00  0.00           H  
ATOM   2886 HG22 ILE   175      59.880  61.260  57.010  1.00  0.00           H  
ATOM   2887 HG23 ILE   175      58.370  60.410  56.690  1.00  0.00           H  
ATOM   2888  CG1 ILE   175      61.160  61.560  54.750  1.00  0.00           C  
ATOM   2889 HG11 ILE   175      60.700  62.560  54.570  1.00  0.00           H  
ATOM   2890 HG12 ILE   175      61.700  61.370  53.800  1.00  0.00           H  
ATOM   2891  CD  ILE   175      62.220  61.680  55.850  1.00  0.00           C  
ATOM   2892  HD1 ILE   175      62.360  60.690  56.320  1.00  0.00           H  
ATOM   2893  HD2 ILE   175      61.880  62.230  56.750  1.00  0.00           H  
ATOM   2894  HD3 ILE   175      63.200  62.010  55.450  1.00  0.00           H  
ATOM   2895  C   ILE   175      59.470  58.200  55.810  1.00  0.00           C  
ATOM   2896  O   ILE   175      59.590  57.740  56.970  1.00  0.00           O  
ATOM   2897  N   SER   176      58.380  57.890  55.070  1.00  0.00           N  
ATOM   2898  HN  SER   176      58.180  58.410  54.240  1.00  0.00           H  
ATOM   2899  CA  SER   176      57.300  57.030  55.500  1.00  0.00           C  
ATOM   2900  HA  SER   176      56.960  57.430  56.450  1.00  0.00           H  
ATOM   2901  CB  SER   176      56.040  57.180  54.570  1.00  0.00           C  
ATOM   2902  HB1 SER   176      55.180  56.600  54.960  1.00  0.00           H  
ATOM   2903  HB2 SER   176      56.390  56.910  53.550  1.00  0.00           H  
ATOM   2904  OG  SER   176      55.600  58.590  54.480  1.00  0.00           O  
ATOM   2905  HG1 SER   176      55.950  59.030  53.710  1.00  0.00           H  
ATOM   2906  C   SER   176      57.640  55.580  55.840  1.00  0.00           C  
ATOM   2907  O   SER   176      57.230  55.000  56.860  1.00  0.00           O  
ATOM   2908  N   ILE   177      58.480  54.950  54.970  1.00  0.00           N  
ATOM   2909  HN  ILE   177      58.690  55.380  54.090  1.00  0.00           H  
ATOM   2910  CA  ILE   177      58.950  53.630  55.090  1.00  0.00           C  
ATOM   2911  HA  ILE   177      58.170  53.050  55.570  1.00  0.00           H  
ATOM   2912  CB  ILE   177      59.270  53.030  53.690  1.00  0.00           C  
ATOM   2913  HB  ILE   177      60.090  53.700  53.350  1.00  0.00           H  
ATOM   2914  CG2 ILE   177      59.820  51.600  53.730  1.00  0.00           C  
ATOM   2915 HG21 ILE   177      59.020  50.910  54.080  1.00  0.00           H  
ATOM   2916 HG22 ILE   177      60.640  51.440  54.450  1.00  0.00           H  
ATOM   2917 HG23 ILE   177      60.120  51.140  52.760  1.00  0.00           H  
ATOM   2918  CG1 ILE   177      58.030  53.180  52.760  1.00  0.00           C  
ATOM   2919 HG11 ILE   177      58.130  52.630  51.800  1.00  0.00           H  
ATOM   2920 HG12 ILE   177      57.840  54.270  52.640  1.00  0.00           H  
ATOM   2921  CD  ILE   177      56.640  52.600  53.310  1.00  0.00           C  
ATOM   2922  HD1 ILE   177      56.190  53.310  54.040  1.00  0.00           H  
ATOM   2923  HD2 ILE   177      56.920  51.640  53.810  1.00  0.00           H  
ATOM   2924  HD3 ILE   177      55.910  52.350  52.510  1.00  0.00           H  
ATOM   2925  C   ILE   177      60.160  53.460  56.020  1.00  0.00           C  
ATOM   2926  O   ILE   177      60.160  52.530  56.860  1.00  0.00           O  
ATOM   2927  N   HSD   178      61.190  54.290  55.980  1.00  0.00           N  
ATOM   2928  HN  HSD   178      61.230  55.020  55.300  1.00  0.00           H  
ATOM   2929  CA  HSD   178      62.370  54.130  56.760  1.00  0.00           C  
ATOM   2930  HA  HSD   178      62.460  53.190  57.280  1.00  0.00           H  
ATOM   2931  CB  HSD   178      63.600  54.100  55.760  1.00  0.00           C  
ATOM   2932  HB1 HSD   178      64.610  54.020  56.210  1.00  0.00           H  
ATOM   2933  HB2 HSD   178      63.640  54.940  55.040  1.00  0.00           H  
ATOM   2934  ND1 HSD   178      63.520  51.540  55.350  1.00  0.00           N  
ATOM   2935  HD1 HSD   178      63.690  51.240  56.290  1.00  0.00           H  
ATOM   2936  CG  HSD   178      63.430  52.830  54.870  1.00  0.00           C  
ATOM   2937  CE1 HSD   178      63.350  50.680  54.280  1.00  0.00           C  
ATOM   2938  HE1 HSD   178      63.490  49.600  54.180  1.00  0.00           H  
ATOM   2939  NE2 HSD   178      63.080  51.320  53.180  1.00  0.00           N  
ATOM   2940  CD2 HSD   178      63.130  52.710  53.540  1.00  0.00           C  
ATOM   2941  HD2 HSD   178      62.980  53.360  52.690  1.00  0.00           H  
ATOM   2942  C   HSD   178      62.640  55.260  57.860  1.00  0.00           C  
ATOM   2943  O   HSD   178      63.740  55.160  58.460  1.00  0.00           O  
ATOM   2944  N   TRP   179      61.760  56.200  58.160  1.00  0.00           N  
ATOM   2945  HN  TRP   179      60.920  56.350  57.650  1.00  0.00           H  
ATOM   2946  CA  TRP   179      62.030  57.160  59.160  1.00  0.00           C  
ATOM   2947  HA  TRP   179      62.700  56.680  59.850  1.00  0.00           H  
ATOM   2948  CB  TRP   179      62.650  58.390  58.540  1.00  0.00           C  
ATOM   2949  HB1 TRP   179      61.870  58.930  57.960  1.00  0.00           H  
ATOM   2950  HB2 TRP   179      63.420  58.050  57.820  1.00  0.00           H  
ATOM   2951  CG  TRP   179      63.310  59.320  59.430  1.00  0.00           C  
ATOM   2952  CD1 TRP   179      64.550  59.260  59.980  1.00  0.00           C  
ATOM   2953  HD1 TRP   179      65.160  58.370  59.850  1.00  0.00           H  
ATOM   2954  NE1 TRP   179      64.770  60.380  60.740  1.00  0.00           N  
ATOM   2955  HE1 TRP   179      65.580  60.630  61.220  1.00  0.00           H  
ATOM   2956  CE2 TRP   179      63.640  61.100  60.780  1.00  0.00           C  
ATOM   2957  CD2 TRP   179      62.740  60.560  59.890  1.00  0.00           C  
ATOM   2958  CE3 TRP   179      61.610  61.290  59.640  1.00  0.00           C  
ATOM   2959  HE3 TRP   179      60.840  60.890  59.010  1.00  0.00           H  
ATOM   2960  CZ3 TRP   179      61.310  62.440  60.330  1.00  0.00           C  
ATOM   2961  HZ3 TRP   179      60.340  62.910  60.230  1.00  0.00           H  
ATOM   2962  CZ2 TRP   179      63.440  62.350  61.450  1.00  0.00           C  
ATOM   2963  HZ2 TRP   179      64.110  62.750  62.200  1.00  0.00           H  
ATOM   2964  CH2 TRP   179      62.260  63.010  61.200  1.00  0.00           C  
ATOM   2965  HH2 TRP   179      62.140  63.930  61.750  1.00  0.00           H  
ATOM   2966  C   TRP   179      60.770  57.380  60.000  1.00  0.00           C  
ATOM   2967  O   TRP   179      60.530  58.410  60.610  1.00  0.00           O  
ATOM   2968  N   LYS   180      59.910  56.370  59.920  1.00  0.00           N  
ATOM   2969  HN  LYS   180      60.200  55.510  59.510  1.00  0.00           H  
ATOM   2970  CA  LYS   180      58.600  56.360  60.520  1.00  0.00           C  
ATOM   2971  HA  LYS   180      58.070  55.590  59.990  1.00  0.00           H  
ATOM   2972  CB  LYS   180      58.720  55.930  62.040  1.00  0.00           C  
ATOM   2973  HB1 LYS   180      57.670  55.870  62.400  1.00  0.00           H  
ATOM   2974  HB2 LYS   180      59.340  56.660  62.590  1.00  0.00           H  
ATOM   2975  CG  LYS   180      59.130  54.490  62.330  1.00  0.00           C  
ATOM   2976  HG1 LYS   180      60.100  54.370  61.800  1.00  0.00           H  
ATOM   2977  HG2 LYS   180      58.460  53.770  61.820  1.00  0.00           H  
ATOM   2978  CD  LYS   180      59.470  54.080  63.810  1.00  0.00           C  
ATOM   2979  HD1 LYS   180      60.400  54.620  64.080  1.00  0.00           H  
ATOM   2980  HD2 LYS   180      59.850  53.040  63.700  1.00  0.00           H  
ATOM   2981  CE  LYS   180      58.340  54.240  64.810  1.00  0.00           C  
ATOM   2982  HE1 LYS   180      57.600  53.430  64.630  1.00  0.00           H  
ATOM   2983  HE2 LYS   180      57.800  55.210  64.700  1.00  0.00           H  
ATOM   2984  NZ  LYS   180      58.880  54.090  66.190  1.00  0.00           N  
ATOM   2985  HZ1 LYS   180      59.210  55.010  66.550  1.00  0.00           H  
ATOM   2986  HZ2 LYS   180      59.700  53.450  66.190  1.00  0.00           H  
ATOM   2987  HZ3 LYS   180      58.190  53.750  66.890  1.00  0.00           H  
ATOM   2988  C   LYS   180      57.770  57.660  60.320  1.00  0.00           C  
ATOM   2989  O   LYS   180      57.440  58.230  61.380  1.00  0.00           O  
ATOM   2990  N   GLY   181      57.460  58.010  59.100  1.00  0.00           N  
ATOM   2991  HN  GLY   181      58.000  57.510  58.430  1.00  0.00           H  
ATOM   2992  CA  GLY   181      56.430  58.990  58.840  1.00  0.00           C  
ATOM   2993  HA1 GLY   181      56.580  59.240  57.800  1.00  0.00           H  
ATOM   2994  HA2 GLY   181      56.680  59.830  59.470  1.00  0.00           H  
ATOM   2995  C   GLY   181      55.010  58.510  59.010  1.00  0.00           C  
ATOM   2996  O   GLY   181      54.920  57.280  59.300  1.00  0.00           O  
ATOM   2997  N   PRO   182      53.940  59.220  58.730  1.00  0.00           N  
ATOM   2998  CD  PRO   182      54.140  60.550  58.120  1.00  0.00           C  
ATOM   2999  HD1 PRO   182      54.090  60.380  57.030  1.00  0.00           H  
ATOM   3000  HD2 PRO   182      54.990  61.210  58.390  1.00  0.00           H  
ATOM   3001  CA  PRO   182      52.540  58.980  59.040  1.00  0.00           C  
ATOM   3002  HA  PRO   182      52.360  58.970  60.110  1.00  0.00           H  
ATOM   3003  CB  PRO   182      51.870  60.200  58.350  1.00  0.00           C  
ATOM   3004  HB1 PRO   182      50.910  60.350  58.880  1.00  0.00           H  
ATOM   3005  HB2 PRO   182      51.670  59.990  57.280  1.00  0.00           H  
ATOM   3006  CG  PRO   182      52.830  61.390  58.480  1.00  0.00           C  
ATOM   3007  HG1 PRO   182      52.750  62.170  57.700  1.00  0.00           H  
ATOM   3008  HG2 PRO   182      52.960  61.690  59.540  1.00  0.00           H  
ATOM   3009  C   PRO   182      52.110  57.630  58.590  1.00  0.00           C  
ATOM   3010  O   PRO   182      52.360  57.210  57.450  1.00  0.00           O  
ATOM   3011  N   LEU   183      51.470  56.890  59.510  1.00  0.00           N  
ATOM   3012  HN  LEU   183      51.260  57.350  60.370  1.00  0.00           H  
ATOM   3013  CA  LEU   183      51.240  55.490  59.380  1.00  0.00           C  
ATOM   3014  HA  LEU   183      52.150  54.940  59.210  1.00  0.00           H  
ATOM   3015  CB  LEU   183      50.640  55.020  60.720  1.00  0.00           C  
ATOM   3016  HB1 LEU   183      49.720  55.590  60.990  1.00  0.00           H  
ATOM   3017  HB2 LEU   183      51.250  55.220  61.620  1.00  0.00           H  
ATOM   3018  CG  LEU   183      50.350  53.520  60.740  1.00  0.00           C  
ATOM   3019  HG  LEU   183      49.800  53.280  59.800  1.00  0.00           H  
ATOM   3020  CD1 LEU   183      51.600  52.600  60.760  1.00  0.00           C  
ATOM   3021 HD11 LEU   183      51.420  51.500  60.680  1.00  0.00           H  
ATOM   3022 HD12 LEU   183      52.010  52.700  61.790  1.00  0.00           H  
ATOM   3023 HD13 LEU   183      52.330  53.010  60.030  1.00  0.00           H  
ATOM   3024  CD2 LEU   183      49.460  53.260  61.910  1.00  0.00           C  
ATOM   3025 HD21 LEU   183      49.130  52.200  61.910  1.00  0.00           H  
ATOM   3026 HD22 LEU   183      48.520  53.840  61.820  1.00  0.00           H  
ATOM   3027 HD23 LEU   183      49.930  53.430  62.900  1.00  0.00           H  
ATOM   3028  C   LEU   183      50.340  55.220  58.200  1.00  0.00           C  
ATOM   3029  O   LEU   183      50.610  54.360  57.330  1.00  0.00           O  
ATOM   3030  N   ARG   184      49.210  55.920  58.110  1.00  0.00           N  
ATOM   3031  HN  ARG   184      48.950  56.670  58.710  1.00  0.00           H  
ATOM   3032  CA  ARG   184      48.350  55.840  56.950  1.00  0.00           C  
ATOM   3033  HA  ARG   184      48.060  54.810  56.850  1.00  0.00           H  
ATOM   3034  CB  ARG   184      46.970  56.550  57.070  1.00  0.00           C  
ATOM   3035  HB1 ARG   184      46.580  56.810  56.060  1.00  0.00           H  
ATOM   3036  HB2 ARG   184      47.140  57.570  57.490  1.00  0.00           H  
ATOM   3037  CG  ARG   184      45.740  55.840  57.720  1.00  0.00           C  
ATOM   3038  HG1 ARG   184      45.530  54.900  57.160  1.00  0.00           H  
ATOM   3039  HG2 ARG   184      44.870  56.530  57.770  1.00  0.00           H  
ATOM   3040  CD  ARG   184      46.080  55.310  59.180  1.00  0.00           C  
ATOM   3041  HD1 ARG   184      47.000  54.690  59.260  1.00  0.00           H  
ATOM   3042  HD2 ARG   184      45.320  54.580  59.530  1.00  0.00           H  
ATOM   3043  NE  ARG   184      46.220  56.460  60.070  1.00  0.00           N  
ATOM   3044  HE  ARG   184      47.130  56.880  60.050  1.00  0.00           H  
ATOM   3045  CZ  ARG   184      45.220  57.050  60.760  1.00  0.00           C  
ATOM   3046  NH1 ARG   184      44.000  56.650  60.650  1.00  0.00           N  
ATOM   3047 HH11 ARG   184      43.710  55.990  59.950  1.00  0.00           H  
ATOM   3048 HH12 ARG   184      43.250  56.980  61.230  1.00  0.00           H  
ATOM   3049  NH2 ARG   184      45.480  58.040  61.530  1.00  0.00           N  
ATOM   3050 HH21 ARG   184      46.440  58.120  61.800  1.00  0.00           H  
ATOM   3051 HH22 ARG   184      44.850  58.230  62.280  1.00  0.00           H  
ATOM   3052  C   ARG   184      49.100  56.200  55.640  1.00  0.00           C  
ATOM   3053  O   ARG   184      48.930  55.470  54.630  1.00  0.00           O  
ATOM   3054  N   LEU   185      49.940  57.240  55.620  1.00  0.00           N  
ATOM   3055  HN  LEU   185      49.970  57.860  56.410  1.00  0.00           H  
ATOM   3056  CA  LEU   185      50.690  57.630  54.400  1.00  0.00           C  
ATOM   3057  HA  LEU   185      49.910  57.620  53.660  1.00  0.00           H  
ATOM   3058  CB  LEU   185      51.320  58.980  54.690  1.00  0.00           C  
ATOM   3059  HB1 LEU   185      51.950  58.990  55.610  1.00  0.00           H  
ATOM   3060  HB2 LEU   185      50.490  59.700  54.860  1.00  0.00           H  
ATOM   3061  CG  LEU   185      52.250  59.430  53.540  1.00  0.00           C  
ATOM   3062  HG  LEU   185      53.100  58.720  53.410  1.00  0.00           H  
ATOM   3063  CD1 LEU   185      51.500  59.470  52.230  1.00  0.00           C  
ATOM   3064 HD11 LEU   185      52.180  59.710  51.390  1.00  0.00           H  
ATOM   3065 HD12 LEU   185      50.710  60.250  52.220  1.00  0.00           H  
ATOM   3066 HD13 LEU   185      51.020  58.490  52.040  1.00  0.00           H  
ATOM   3067  CD2 LEU   185      52.830  60.810  53.760  1.00  0.00           C  
ATOM   3068 HD21 LEU   185      53.270  60.980  54.770  1.00  0.00           H  
ATOM   3069 HD22 LEU   185      52.080  61.610  53.860  1.00  0.00           H  
ATOM   3070 HD23 LEU   185      53.630  60.960  53.010  1.00  0.00           H  
ATOM   3071  C   LEU   185      51.640  56.530  54.070  1.00  0.00           C  
ATOM   3072  O   LEU   185      51.860  56.130  52.910  1.00  0.00           O  
ATOM   3073  N   GLN   186      52.180  55.950  55.090  1.00  0.00           N  
ATOM   3074  HN  GLN   186      52.100  56.210  56.050  1.00  0.00           H  
ATOM   3075  CA  GLN   186      53.050  54.760  54.990  1.00  0.00           C  
ATOM   3076  HA  GLN   186      53.940  54.960  54.410  1.00  0.00           H  
ATOM   3077  CB  GLN   186      53.760  54.440  56.360  1.00  0.00           C  
ATOM   3078  HB1 GLN   186      52.950  54.240  57.100  1.00  0.00           H  
ATOM   3079  HB2 GLN   186      54.380  55.280  56.740  1.00  0.00           H  
ATOM   3080  CG  GLN   186      54.550  53.120  56.410  1.00  0.00           C  
ATOM   3081  HG1 GLN   186      55.460  53.150  55.770  1.00  0.00           H  
ATOM   3082  HG2 GLN   186      54.010  52.260  55.970  1.00  0.00           H  
ATOM   3083  CD  GLN   186      54.750  52.750  57.930  1.00  0.00           C  
ATOM   3084  OE1 GLN   186      54.560  51.600  58.330  1.00  0.00           O  
ATOM   3085  NE2 GLN   186      55.130  53.740  58.810  1.00  0.00           N  
ATOM   3086 HE21 GLN   186      55.250  53.430  59.760  1.00  0.00           H  
ATOM   3087 HE22 GLN   186      55.380  54.630  58.450  1.00  0.00           H  
ATOM   3088  C   GLN   186      52.370  53.500  54.390  1.00  0.00           C  
ATOM   3089  O   GLN   186      52.950  52.830  53.500  1.00  0.00           O  
ATOM   3090  N   GLN   187      51.110  53.160  54.830  1.00  0.00           N  
ATOM   3091  HN  GLN   187      50.610  53.690  55.510  1.00  0.00           H  
ATOM   3092  CA  GLN   187      50.350  52.120  54.170  1.00  0.00           C  
ATOM   3093  HA  GLN   187      50.890  51.180  54.240  1.00  0.00           H  
ATOM   3094  CB  GLN   187      49.050  51.870  55.110  1.00  0.00           C  
ATOM   3095  HB1 GLN   187      48.350  51.120  54.680  1.00  0.00           H  
ATOM   3096  HB2 GLN   187      48.490  52.830  55.080  1.00  0.00           H  
ATOM   3097  CG  GLN   187      49.210  51.380  56.610  1.00  0.00           C  
ATOM   3098  HG1 GLN   187      48.350  50.690  56.760  1.00  0.00           H  
ATOM   3099  HG2 GLN   187      49.050  52.300  57.210  1.00  0.00           H  
ATOM   3100  CD  GLN   187      50.530  50.680  56.900  1.00  0.00           C  
ATOM   3101  OE1 GLN   187      50.580  49.510  56.570  1.00  0.00           O  
ATOM   3102  NE2 GLN   187      51.580  51.340  57.480  1.00  0.00           N  
ATOM   3103 HE21 GLN   187      51.350  52.250  57.810  1.00  0.00           H  
ATOM   3104 HE22 GLN   187      52.490  50.930  57.430  1.00  0.00           H  
ATOM   3105  C   GLN   187      49.900  52.310  52.720  1.00  0.00           C  
ATOM   3106  O   GLN   187      49.720  51.340  51.950  1.00  0.00           O  
ATOM   3107  N   ALA   188      49.650  53.490  52.280  1.00  0.00           N  
ATOM   3108  HN  ALA   188      49.580  54.250  52.930  1.00  0.00           H  
ATOM   3109  CA  ALA   188      49.450  53.880  50.960  1.00  0.00           C  
ATOM   3110  HA  ALA   188      48.630  53.240  50.670  1.00  0.00           H  
ATOM   3111  CB  ALA   188      48.970  55.300  51.050  1.00  0.00           C  
ATOM   3112  HB1 ALA   188      48.940  55.800  50.060  1.00  0.00           H  
ATOM   3113  HB2 ALA   188      49.760  55.860  51.600  1.00  0.00           H  
ATOM   3114  HB3 ALA   188      48.000  55.240  51.590  1.00  0.00           H  
ATOM   3115  C   ALA   188      50.730  53.690  50.060  1.00  0.00           C  
ATOM   3116  O   ALA   188      50.710  53.110  48.950  1.00  0.00           O  
ATOM   3117  N   TYR   189      51.910  54.000  50.630  1.00  0.00           N  
ATOM   3118  HN  TYR   189      51.930  54.220  51.610  1.00  0.00           H  
ATOM   3119  CA  TYR   189      53.190  53.730  50.000  1.00  0.00           C  
ATOM   3120  HA  TYR   189      53.120  54.120  48.990  1.00  0.00           H  
ATOM   3121  CB  TYR   189      54.360  54.440  50.650  1.00  0.00           C  
ATOM   3122  HB1 TYR   189      55.340  54.030  50.320  1.00  0.00           H  
ATOM   3123  HB2 TYR   189      54.140  54.320  51.730  1.00  0.00           H  
ATOM   3124  CG  TYR   189      54.390  55.880  50.380  1.00  0.00           C  
ATOM   3125  CD1 TYR   189      54.440  56.340  49.050  1.00  0.00           C  
ATOM   3126  HD1 TYR   189      54.500  55.640  48.230  1.00  0.00           H  
ATOM   3127  CE1 TYR   189      54.680  57.680  48.780  1.00  0.00           C  
ATOM   3128  HE1 TYR   189      54.930  57.960  47.770  1.00  0.00           H  
ATOM   3129  CZ  TYR   189      54.550  58.650  49.790  1.00  0.00           C  
ATOM   3130  OH  TYR   189      54.860  59.990  49.470  1.00  0.00           O  
ATOM   3131  HH  TYR   189      55.230  59.810  48.610  1.00  0.00           H  
ATOM   3132  CD2 TYR   189      54.500  56.820  51.370  1.00  0.00           C  
ATOM   3133  HD2 TYR   189      54.410  56.520  52.410  1.00  0.00           H  
ATOM   3134  CE2 TYR   189      54.660  58.150  51.090  1.00  0.00           C  
ATOM   3135  HE2 TYR   189      54.640  58.850  51.910  1.00  0.00           H  
ATOM   3136  C   TYR   189      53.540  52.260  49.840  1.00  0.00           C  
ATOM   3137  O   TYR   189      53.840  51.810  48.730  1.00  0.00           O  
ATOM   3138  N   LEU   190      53.230  51.430  50.810  1.00  0.00           N  
ATOM   3139  HN  LEU   190      52.850  51.740  51.680  1.00  0.00           H  
ATOM   3140  CA  LEU   190      53.180  50.020  50.730  1.00  0.00           C  
ATOM   3141  HA  LEU   190      54.120  49.540  50.470  1.00  0.00           H  
ATOM   3142  CB  LEU   190      52.900  49.570  52.150  1.00  0.00           C  
ATOM   3143  HB1 LEU   190      52.460  48.550  52.190  1.00  0.00           H  
ATOM   3144  HB2 LEU   190      52.180  50.280  52.620  1.00  0.00           H  
ATOM   3145  CG  LEU   190      54.090  49.630  53.100  1.00  0.00           C  
ATOM   3146  HG  LEU   190      54.610  50.610  53.000  1.00  0.00           H  
ATOM   3147  CD1 LEU   190      53.590  49.560  54.610  1.00  0.00           C  
ATOM   3148 HD11 LEU   190      52.950  48.650  54.600  1.00  0.00           H  
ATOM   3149 HD12 LEU   190      53.040  50.490  54.860  1.00  0.00           H  
ATOM   3150 HD13 LEU   190      54.410  49.440  55.340  1.00  0.00           H  
ATOM   3151  CD2 LEU   190      55.130  48.530  52.780  1.00  0.00           C  
ATOM   3152 HD21 LEU   190      56.130  48.790  53.180  1.00  0.00           H  
ATOM   3153 HD22 LEU   190      55.240  48.450  51.680  1.00  0.00           H  
ATOM   3154 HD23 LEU   190      54.840  47.560  53.240  1.00  0.00           H  
ATOM   3155  C   LEU   190      52.190  49.420  49.670  1.00  0.00           C  
ATOM   3156  O   LEU   190      52.530  48.540  48.880  1.00  0.00           O  
ATOM   3157  N   ILE   191      50.910  49.950  49.600  1.00  0.00           N  
ATOM   3158  HN  ILE   191      50.710  50.780  50.110  1.00  0.00           H  
ATOM   3159  CA  ILE   191      49.960  49.590  48.510  1.00  0.00           C  
ATOM   3160  HA  ILE   191      49.800  48.530  48.440  1.00  0.00           H  
ATOM   3161  CB  ILE   191      48.510  50.000  48.870  1.00  0.00           C  
ATOM   3162  HB  ILE   191      48.390  51.100  49.030  1.00  0.00           H  
ATOM   3163  CG2 ILE   191      47.560  49.700  47.680  1.00  0.00           C  
ATOM   3164 HG21 ILE   191      47.790  48.710  47.220  1.00  0.00           H  
ATOM   3165 HG22 ILE   191      47.780  50.430  46.870  1.00  0.00           H  
ATOM   3166 HG23 ILE   191      46.490  49.880  47.910  1.00  0.00           H  
ATOM   3167  CG1 ILE   191      48.060  49.210  50.150  1.00  0.00           C  
ATOM   3168 HG11 ILE   191      48.850  49.200  50.930  1.00  0.00           H  
ATOM   3169 HG12 ILE   191      48.030  48.210  49.650  1.00  0.00           H  
ATOM   3170  CD  ILE   191      46.710  49.660  50.800  1.00  0.00           C  
ATOM   3171  HD1 ILE   191      45.870  49.480  50.100  1.00  0.00           H  
ATOM   3172  HD2 ILE   191      46.790  50.740  51.020  1.00  0.00           H  
ATOM   3173  HD3 ILE   191      46.550  49.160  51.780  1.00  0.00           H  
ATOM   3174  C   ILE   191      50.480  49.960  47.200  1.00  0.00           C  
ATOM   3175  O   ILE   191      50.420  49.200  46.210  1.00  0.00           O  
ATOM   3176  N   MET   192      51.100  51.110  47.030  1.00  0.00           N  
ATOM   3177  HN  MET   192      51.150  51.680  47.850  1.00  0.00           H  
ATOM   3178  CA  MET   192      51.830  51.460  45.830  1.00  0.00           C  
ATOM   3179  HA  MET   192      51.160  51.180  45.020  1.00  0.00           H  
ATOM   3180  CB  MET   192      52.210  52.930  45.660  1.00  0.00           C  
ATOM   3181  HB1 MET   192      52.720  52.980  44.670  1.00  0.00           H  
ATOM   3182  HB2 MET   192      52.870  53.050  46.550  1.00  0.00           H  
ATOM   3183  CG  MET   192      50.980  53.940  45.630  1.00  0.00           C  
ATOM   3184  HG1 MET   192      51.230  54.980  45.940  1.00  0.00           H  
ATOM   3185  HG2 MET   192      50.350  53.580  46.470  1.00  0.00           H  
ATOM   3186  SD  MET   192      50.020  53.990  44.100  1.00  0.00           S  
ATOM   3187  CE  MET   192      51.190  55.260  43.520  1.00  0.00           C  
ATOM   3188  HE1 MET   192      51.160  56.280  43.970  1.00  0.00           H  
ATOM   3189  HE2 MET   192      51.000  55.510  42.460  1.00  0.00           H  
ATOM   3190  HE3 MET   192      52.170  54.760  43.660  1.00  0.00           H  
ATOM   3191  C   MET   192      53.020  50.540  45.500  1.00  0.00           C  
ATOM   3192  O   MET   192      53.190  50.110  44.330  1.00  0.00           O  
ATOM   3193  N   ILE   193      53.870  50.200  46.470  1.00  0.00           N  
ATOM   3194  HN  ILE   193      53.870  50.700  47.340  1.00  0.00           H  
ATOM   3195  CA  ILE   193      54.970  49.200  46.270  1.00  0.00           C  
ATOM   3196  HA  ILE   193      55.730  49.560  45.590  1.00  0.00           H  
ATOM   3197  CB  ILE   193      55.820  49.000  47.630  1.00  0.00           C  
ATOM   3198  HB  ILE   193      55.170  49.010  48.520  1.00  0.00           H  
ATOM   3199  CG2 ILE   193      56.540  47.620  47.670  1.00  0.00           C  
ATOM   3200 HG21 ILE   193      55.980  46.680  47.870  1.00  0.00           H  
ATOM   3201 HG22 ILE   193      57.380  47.750  48.390  1.00  0.00           H  
ATOM   3202 HG23 ILE   193      57.090  47.450  46.720  1.00  0.00           H  
ATOM   3203  CG1 ILE   193      56.760  50.230  47.920  1.00  0.00           C  
ATOM   3204 HG11 ILE   193      56.150  51.130  47.690  1.00  0.00           H  
ATOM   3205 HG12 ILE   193      57.570  50.060  47.180  1.00  0.00           H  
ATOM   3206  CD  ILE   193      57.340  50.290  49.280  1.00  0.00           C  
ATOM   3207  HD1 ILE   193      58.050  51.150  49.330  1.00  0.00           H  
ATOM   3208  HD2 ILE   193      57.840  49.350  49.590  1.00  0.00           H  
ATOM   3209  HD3 ILE   193      56.630  50.580  50.080  1.00  0.00           H  
ATOM   3210  C   ILE   193      54.510  47.860  45.690  1.00  0.00           C  
ATOM   3211  O   ILE   193      54.890  47.310  44.630  1.00  0.00           O  
ATOM   3212  N   SER   194      53.490  47.310  46.390  1.00  0.00           N  
ATOM   3213  HN  SER   194      53.130  47.810  47.180  1.00  0.00           H  
ATOM   3214  CA  SER   194      52.870  46.070  45.960  1.00  0.00           C  
ATOM   3215  HA  SER   194      53.620  45.290  45.920  1.00  0.00           H  
ATOM   3216  CB  SER   194      51.770  45.720  46.960  1.00  0.00           C  
ATOM   3217  HB1 SER   194      51.250  44.790  46.650  1.00  0.00           H  
ATOM   3218  HB2 SER   194      50.910  46.420  47.030  1.00  0.00           H  
ATOM   3219  OG  SER   194      52.290  45.390  48.190  1.00  0.00           O  
ATOM   3220  HG1 SER   194      52.660  46.190  48.590  1.00  0.00           H  
ATOM   3221  C   SER   194      52.230  46.170  44.620  1.00  0.00           C  
ATOM   3222  O   SER   194      52.450  45.260  43.830  1.00  0.00           O  
ATOM   3223  N   ALA   195      51.370  47.200  44.340  1.00  0.00           N  
ATOM   3224  HN  ALA   195      51.040  47.750  45.100  1.00  0.00           H  
ATOM   3225  CA  ALA   195      50.710  47.410  43.060  1.00  0.00           C  
ATOM   3226  HA  ALA   195      50.090  46.540  42.890  1.00  0.00           H  
ATOM   3227  CB  ALA   195      49.790  48.640  43.250  1.00  0.00           C  
ATOM   3228  HB1 ALA   195      49.050  48.550  44.080  1.00  0.00           H  
ATOM   3229  HB2 ALA   195      49.150  48.810  42.360  1.00  0.00           H  
ATOM   3230  HB3 ALA   195      50.370  49.560  43.510  1.00  0.00           H  
ATOM   3231  C   ALA   195      51.780  47.620  41.930  1.00  0.00           C  
ATOM   3232  O   ALA   195      51.710  47.040  40.850  1.00  0.00           O  
ATOM   3233  N   LEU   196      52.850  48.450  42.090  1.00  0.00           N  
ATOM   3234  HN  LEU   196      52.960  48.880  42.980  1.00  0.00           H  
ATOM   3235  CA  LEU   196      53.930  48.660  41.160  1.00  0.00           C  
ATOM   3236  HA  LEU   196      53.590  49.130  40.250  1.00  0.00           H  
ATOM   3237  CB  LEU   196      54.790  49.640  41.800  1.00  0.00           C  
ATOM   3238  HB1 LEU   196      55.200  49.240  42.750  1.00  0.00           H  
ATOM   3239  HB2 LEU   196      54.250  50.550  42.150  1.00  0.00           H  
ATOM   3240  CG  LEU   196      55.940  50.320  40.970  1.00  0.00           C  
ATOM   3241  HG  LEU   196      56.520  49.500  40.490  1.00  0.00           H  
ATOM   3242  CD1 LEU   196      55.450  51.480  40.010  1.00  0.00           C  
ATOM   3243 HD11 LEU   196      56.160  51.930  39.280  1.00  0.00           H  
ATOM   3244 HD12 LEU   196      55.030  52.320  40.600  1.00  0.00           H  
ATOM   3245 HD13 LEU   196      54.550  51.200  39.420  1.00  0.00           H  
ATOM   3246  CD2 LEU   196      57.000  51.010  41.810  1.00  0.00           C  
ATOM   3247 HD21 LEU   196      57.160  50.310  42.660  1.00  0.00           H  
ATOM   3248 HD22 LEU   196      56.500  51.900  42.270  1.00  0.00           H  
ATOM   3249 HD23 LEU   196      57.870  51.440  41.280  1.00  0.00           H  
ATOM   3250  C   LEU   196      54.680  47.330  40.800  1.00  0.00           C  
ATOM   3251  O   LEU   196      55.000  47.100  39.630  1.00  0.00           O  
ATOM   3252  N   MET   197      54.930  46.390  41.730  1.00  0.00           N  
ATOM   3253  HN  MET   197      54.680  46.670  42.650  1.00  0.00           H  
ATOM   3254  CA  MET   197      55.370  45.020  41.540  1.00  0.00           C  
ATOM   3255  HA  MET   197      56.260  45.070  40.930  1.00  0.00           H  
ATOM   3256  CB  MET   197      55.830  44.300  42.810  1.00  0.00           C  
ATOM   3257  HB1 MET   197      55.840  43.190  42.750  1.00  0.00           H  
ATOM   3258  HB2 MET   197      55.090  44.390  43.640  1.00  0.00           H  
ATOM   3259  CG  MET   197      57.120  44.860  43.420  1.00  0.00           C  
ATOM   3260  HG1 MET   197      57.220  44.270  44.360  1.00  0.00           H  
ATOM   3261  HG2 MET   197      56.830  45.850  43.830  1.00  0.00           H  
ATOM   3262  SD  MET   197      58.630  44.990  42.410  1.00  0.00           S  
ATOM   3263  CE  MET   197      58.860  43.250  41.830  1.00  0.00           C  
ATOM   3264  HE1 MET   197      59.840  43.180  41.310  1.00  0.00           H  
ATOM   3265  HE2 MET   197      57.990  42.900  41.250  1.00  0.00           H  
ATOM   3266  HE3 MET   197      59.020  42.580  42.700  1.00  0.00           H  
ATOM   3267  C   MET   197      54.500  44.180  40.700  1.00  0.00           C  
ATOM   3268  O   MET   197      54.880  43.450  39.790  1.00  0.00           O  
ATOM   3269  N   ALA   198      53.150  44.130  40.890  1.00  0.00           N  
ATOM   3270  HN  ALA   198      52.790  44.530  41.730  1.00  0.00           H  
ATOM   3271  CA  ALA   198      52.280  43.440  39.950  1.00  0.00           C  
ATOM   3272  HA  ALA   198      52.730  42.500  39.660  1.00  0.00           H  
ATOM   3273  CB  ALA   198      50.820  43.340  40.440  1.00  0.00           C  
ATOM   3274  HB1 ALA   198      50.130  42.970  39.650  1.00  0.00           H  
ATOM   3275  HB2 ALA   198      50.410  44.330  40.730  1.00  0.00           H  
ATOM   3276  HB3 ALA   198      50.730  42.610  41.270  1.00  0.00           H  
ATOM   3277  C   ALA   198      52.300  44.080  38.630  1.00  0.00           C  
ATOM   3278  O   ALA   198      52.390  43.400  37.610  1.00  0.00           O  
ATOM   3279  N   LEU   199      52.190  45.460  38.470  1.00  0.00           N  
ATOM   3280  HN  LEU   199      52.140  46.140  39.190  1.00  0.00           H  
ATOM   3281  CA  LEU   199      52.320  46.140  37.140  1.00  0.00           C  
ATOM   3282  HA  LEU   199      51.510  45.840  36.510  1.00  0.00           H  
ATOM   3283  CB  LEU   199      52.090  47.640  37.450  1.00  0.00           C  
ATOM   3284  HB1 LEU   199      52.170  48.240  36.520  1.00  0.00           H  
ATOM   3285  HB2 LEU   199      52.880  47.930  38.170  1.00  0.00           H  
ATOM   3286  CG  LEU   199      50.680  48.040  37.980  1.00  0.00           C  
ATOM   3287  HG  LEU   199      50.390  47.270  38.720  1.00  0.00           H  
ATOM   3288  CD1 LEU   199      50.510  49.420  38.550  1.00  0.00           C  
ATOM   3289 HD11 LEU   199      49.620  49.580  39.190  1.00  0.00           H  
ATOM   3290 HD12 LEU   199      50.730  50.170  37.770  1.00  0.00           H  
ATOM   3291 HD13 LEU   199      51.340  49.580  39.280  1.00  0.00           H  
ATOM   3292  CD2 LEU   199      49.630  47.800  36.840  1.00  0.00           C  
ATOM   3293 HD21 LEU   199      48.590  48.060  37.130  1.00  0.00           H  
ATOM   3294 HD22 LEU   199      49.660  46.760  36.460  1.00  0.00           H  
ATOM   3295 HD23 LEU   199      49.890  48.400  35.940  1.00  0.00           H  
ATOM   3296  C   LEU   199      53.620  45.870  36.460  1.00  0.00           C  
ATOM   3297  O   LEU   199      53.680  45.630  35.270  1.00  0.00           O  
ATOM   3298  N   VAL   200      54.810  45.790  37.130  1.00  0.00           N  
ATOM   3299  HN  VAL   200      54.870  46.110  38.070  1.00  0.00           H  
ATOM   3300  CA  VAL   200      56.010  45.350  36.400  1.00  0.00           C  
ATOM   3301  HA  VAL   200      56.030  45.900  35.470  1.00  0.00           H  
ATOM   3302  CB  VAL   200      57.350  45.810  37.000  1.00  0.00           C  
ATOM   3303  HB  VAL   200      57.650  45.430  38.000  1.00  0.00           H  
ATOM   3304  CG1 VAL   200      58.460  45.440  35.910  1.00  0.00           C  
ATOM   3305 HG11 VAL   200      59.400  45.860  36.340  1.00  0.00           H  
ATOM   3306 HG12 VAL   200      58.300  45.930  34.930  1.00  0.00           H  
ATOM   3307 HG13 VAL   200      58.500  44.330  35.880  1.00  0.00           H  
ATOM   3308  CG2 VAL   200      57.280  47.360  37.040  1.00  0.00           C  
ATOM   3309 HG21 VAL   200      56.650  47.720  37.870  1.00  0.00           H  
ATOM   3310 HG22 VAL   200      57.060  47.820  36.050  1.00  0.00           H  
ATOM   3311 HG23 VAL   200      58.350  47.600  37.230  1.00  0.00           H  
ATOM   3312  C   VAL   200      55.950  43.880  36.100  1.00  0.00           C  
ATOM   3313  O   VAL   200      56.180  43.580  34.950  1.00  0.00           O  
ATOM   3314  N   PHE   201      55.530  42.970  36.990  1.00  0.00           N  
ATOM   3315  HN  PHE   201      55.370  43.170  37.950  1.00  0.00           H  
ATOM   3316  CA  PHE   201      55.460  41.540  36.590  1.00  0.00           C  
ATOM   3317  HA  PHE   201      56.340  41.210  36.060  1.00  0.00           H  
ATOM   3318  CB  PHE   201      55.240  40.490  37.760  1.00  0.00           C  
ATOM   3319  HB1 PHE   201      54.860  39.490  37.490  1.00  0.00           H  
ATOM   3320  HB2 PHE   201      54.480  40.930  38.440  1.00  0.00           H  
ATOM   3321  CG  PHE   201      56.490  40.060  38.460  1.00  0.00           C  
ATOM   3322  CD1 PHE   201      56.540  40.040  39.870  1.00  0.00           C  
ATOM   3323  HD1 PHE   201      55.740  40.560  40.380  1.00  0.00           H  
ATOM   3324  CE1 PHE   201      57.670  39.540  40.560  1.00  0.00           C  
ATOM   3325  HE1 PHE   201      57.730  39.440  41.630  1.00  0.00           H  
ATOM   3326  CZ  PHE   201      58.730  39.040  39.820  1.00  0.00           C  
ATOM   3327  HZ  PHE   201      59.600  38.560  40.230  1.00  0.00           H  
ATOM   3328  CD2 PHE   201      57.550  39.460  37.770  1.00  0.00           C  
ATOM   3329  HD2 PHE   201      57.560  39.430  36.690  1.00  0.00           H  
ATOM   3330  CE2 PHE   201      58.700  39.020  38.430  1.00  0.00           C  
ATOM   3331  HE2 PHE   201      59.530  38.750  37.790  1.00  0.00           H  
ATOM   3332  C   PHE   201      54.370  41.240  35.610  1.00  0.00           C  
ATOM   3333  O   PHE   201      54.520  40.210  34.920  1.00  0.00           O  
ATOM   3334  N   ILE   202      53.330  42.090  35.440  1.00  0.00           N  
ATOM   3335  HN  ILE   202      53.170  42.890  36.010  1.00  0.00           H  
ATOM   3336  CA  ILE   202      52.430  41.980  34.280  1.00  0.00           C  
ATOM   3337  HA  ILE   202      52.000  40.990  34.240  1.00  0.00           H  
ATOM   3338  CB  ILE   202      51.280  43.020  34.530  1.00  0.00           C  
ATOM   3339  HB  ILE   202      51.750  43.890  35.030  1.00  0.00           H  
ATOM   3340  CG2 ILE   202      50.620  43.550  33.260  1.00  0.00           C  
ATOM   3341 HG21 ILE   202      50.090  44.470  33.600  1.00  0.00           H  
ATOM   3342 HG22 ILE   202      49.920  42.830  32.790  1.00  0.00           H  
ATOM   3343 HG23 ILE   202      51.320  43.920  32.470  1.00  0.00           H  
ATOM   3344  CG1 ILE   202      50.210  42.320  35.490  1.00  0.00           C  
ATOM   3345 HG11 ILE   202      50.730  41.660  36.210  1.00  0.00           H  
ATOM   3346 HG12 ILE   202      49.560  41.620  34.920  1.00  0.00           H  
ATOM   3347  CD  ILE   202      49.390  43.330  36.230  1.00  0.00           C  
ATOM   3348  HD1 ILE   202      49.170  43.020  37.280  1.00  0.00           H  
ATOM   3349  HD2 ILE   202      48.420  43.580  35.760  1.00  0.00           H  
ATOM   3350  HD3 ILE   202      49.980  44.250  36.430  1.00  0.00           H  
ATOM   3351  C   ILE   202      53.060  42.280  32.980  1.00  0.00           C  
ATOM   3352  O   ILE   202      52.950  41.500  32.050  1.00  0.00           O  
ATOM   3353  N   LYS   203      53.800  43.430  32.860  1.00  0.00           N  
ATOM   3354  HN  LYS   203      53.980  43.950  33.690  1.00  0.00           H  
ATOM   3355  CA  LYS   203      54.400  43.960  31.640  1.00  0.00           C  
ATOM   3356  HA  LYS   203      53.570  44.230  31.000  1.00  0.00           H  
ATOM   3357  CB  LYS   203      55.190  45.200  31.950  1.00  0.00           C  
ATOM   3358  HB1 LYS   203      55.780  45.110  32.880  1.00  0.00           H  
ATOM   3359  HB2 LYS   203      54.450  45.990  32.210  1.00  0.00           H  
ATOM   3360  CG  LYS   203      56.030  45.840  30.790  1.00  0.00           C  
ATOM   3361  HG1 LYS   203      56.840  45.130  30.500  1.00  0.00           H  
ATOM   3362  HG2 LYS   203      56.610  46.710  31.160  1.00  0.00           H  
ATOM   3363  CD  LYS   203      55.260  46.300  29.530  1.00  0.00           C  
ATOM   3364  HD1 LYS   203      54.370  46.880  29.850  1.00  0.00           H  
ATOM   3365  HD2 LYS   203      54.730  45.450  29.060  1.00  0.00           H  
ATOM   3366  CE  LYS   203      56.120  47.030  28.590  1.00  0.00           C  
ATOM   3367  HE1 LYS   203      56.900  46.270  28.390  1.00  0.00           H  
ATOM   3368  HE2 LYS   203      56.650  47.960  28.860  1.00  0.00           H  
ATOM   3369  NZ  LYS   203      55.380  47.120  27.320  1.00  0.00           N  
ATOM   3370  HZ1 LYS   203      54.390  47.290  27.610  1.00  0.00           H  
ATOM   3371  HZ2 LYS   203      55.470  46.240  26.770  1.00  0.00           H  
ATOM   3372  HZ3 LYS   203      55.750  47.870  26.700  1.00  0.00           H  
ATOM   3373  C   LYS   203      55.240  43.050  30.810  1.00  0.00           C  
ATOM   3374  O   LYS   203      55.310  43.130  29.590  1.00  0.00           O  
ATOM   3375  N   TYR   204      55.960  42.230  31.500  1.00  0.00           N  
ATOM   3376  HN  TYR   204      55.930  42.240  32.490  1.00  0.00           H  
ATOM   3377  CA  TYR   204      56.970  41.330  30.910  1.00  0.00           C  
ATOM   3378  HA  TYR   204      57.110  41.530  29.850  1.00  0.00           H  
ATOM   3379  CB  TYR   204      58.290  41.690  31.550  1.00  0.00           C  
ATOM   3380  HB1 TYR   204      59.070  41.000  31.160  1.00  0.00           H  
ATOM   3381  HB2 TYR   204      58.250  41.410  32.630  1.00  0.00           H  
ATOM   3382  CG  TYR   204      58.740  43.110  31.270  1.00  0.00           C  
ATOM   3383  CD1 TYR   204      58.790  43.600  29.980  1.00  0.00           C  
ATOM   3384  HD1 TYR   204      58.590  42.910  29.170  1.00  0.00           H  
ATOM   3385  CE1 TYR   204      59.520  44.830  29.810  1.00  0.00           C  
ATOM   3386  HE1 TYR   204      59.760  45.220  28.830  1.00  0.00           H  
ATOM   3387  CZ  TYR   204      60.010  45.600  30.920  1.00  0.00           C  
ATOM   3388  OH  TYR   204      60.790  46.810  30.750  1.00  0.00           O  
ATOM   3389  HH  TYR   204      60.570  47.150  29.880  1.00  0.00           H  
ATOM   3390  CD2 TYR   204      59.250  43.860  32.370  1.00  0.00           C  
ATOM   3391  HD2 TYR   204      59.190  43.490  33.380  1.00  0.00           H  
ATOM   3392  CE2 TYR   204      59.790  45.120  32.190  1.00  0.00           C  
ATOM   3393  HE2 TYR   204      60.120  45.740  33.010  1.00  0.00           H  
ATOM   3394  C   TYR   204      56.700  39.870  30.840  1.00  0.00           C  
ATOM   3395  O   TYR   204      57.510  39.160  30.210  1.00  0.00           O  
ATOM   3396  N   LEU   205      55.520  39.330  31.350  1.00  0.00           N  
ATOM   3397  HN  LEU   205      54.950  39.990  31.850  1.00  0.00           H  
ATOM   3398  CA  LEU   205      55.120  37.930  31.230  1.00  0.00           C  
ATOM   3399  HA  LEU   205      56.000  37.450  30.830  1.00  0.00           H  
ATOM   3400  CB  LEU   205      54.690  37.450  32.630  1.00  0.00           C  
ATOM   3401  HB1 LEU   205      53.970  36.610  32.500  1.00  0.00           H  
ATOM   3402  HB2 LEU   205      54.250  38.390  33.040  1.00  0.00           H  
ATOM   3403  CG  LEU   205      55.810  36.980  33.560  1.00  0.00           C  
ATOM   3404  HG  LEU   205      56.460  37.850  33.800  1.00  0.00           H  
ATOM   3405  CD1 LEU   205      55.170  36.520  34.870  1.00  0.00           C  
ATOM   3406 HD11 LEU   205      54.490  35.650  34.780  1.00  0.00           H  
ATOM   3407 HD12 LEU   205      54.630  37.350  35.380  1.00  0.00           H  
ATOM   3408 HD13 LEU   205      55.860  36.210  35.690  1.00  0.00           H  
ATOM   3409  CD2 LEU   205      56.620  35.900  32.830  1.00  0.00           C  
ATOM   3410 HD21 LEU   205      57.050  36.360  31.920  1.00  0.00           H  
ATOM   3411 HD22 LEU   205      56.060  34.970  32.580  1.00  0.00           H  
ATOM   3412 HD23 LEU   205      57.550  35.650  33.380  1.00  0.00           H  
ATOM   3413  C   LEU   205      54.030  37.720  30.210  1.00  0.00           C  
ATOM   3414  O   LEU   205      52.920  38.220  30.380  1.00  0.00           O  
ATOM   3415  N   PRO   206      54.120  37.000  29.060  1.00  0.00           N  
ATOM   3416  CD  PRO   206      55.380  36.710  28.350  1.00  0.00           C  
ATOM   3417  HD1 PRO   206      55.830  35.790  28.790  1.00  0.00           H  
ATOM   3418  HD2 PRO   206      56.010  37.620  28.480  1.00  0.00           H  
ATOM   3419  CA  PRO   206      53.060  36.410  28.320  1.00  0.00           C  
ATOM   3420  HA  PRO   206      52.530  37.280  27.960  1.00  0.00           H  
ATOM   3421  CB  PRO   206      53.570  35.750  27.000  1.00  0.00           C  
ATOM   3422  HB1 PRO   206      52.990  36.000  26.080  1.00  0.00           H  
ATOM   3423  HB2 PRO   206      53.730  34.650  27.020  1.00  0.00           H  
ATOM   3424  CG  PRO   206      54.980  36.410  26.950  1.00  0.00           C  
ATOM   3425  HG1 PRO   206      55.740  35.930  26.290  1.00  0.00           H  
ATOM   3426  HG2 PRO   206      54.730  37.360  26.420  1.00  0.00           H  
ATOM   3427  C   PRO   206      52.000  35.660  29.090  1.00  0.00           C  
ATOM   3428  O   PRO   206      52.360  35.140  30.110  1.00  0.00           O  
ATOM   3429  N   GLU   207      50.720  35.630  28.580  1.00  0.00           N  
ATOM   3430  HN  GLU   207      50.560  35.900  27.640  1.00  0.00           H  
ATOM   3431  CA  GLU   207      49.640  35.090  29.400  1.00  0.00           C  
ATOM   3432  HA  GLU   207      49.600  35.640  30.340  1.00  0.00           H  
ATOM   3433  CB  GLU   207      48.280  35.410  28.870  1.00  0.00           C  
ATOM   3434  HB1 GLU   207      47.510  34.720  29.270  1.00  0.00           H  
ATOM   3435  HB2 GLU   207      48.280  35.110  27.800  1.00  0.00           H  
ATOM   3436  CG  GLU   207      47.810  36.880  29.080  1.00  0.00           C  
ATOM   3437  HG1 GLU   207      48.040  37.210  30.110  1.00  0.00           H  
ATOM   3438  HG2 GLU   207      46.710  37.020  28.950  1.00  0.00           H  
ATOM   3439  CD  GLU   207      48.530  37.850  28.190  1.00  0.00           C  
ATOM   3440  OE1 GLU   207      48.670  37.490  27.020  1.00  0.00           O  
ATOM   3441  OE2 GLU   207      48.850  38.990  28.600  1.00  0.00           O  
ATOM   3442  C   GLU   207      49.800  33.630  29.930  1.00  0.00           C  
ATOM   3443  O   GLU   207      49.610  33.350  31.140  1.00  0.00           O  
ATOM   3444  N   TRP   208      50.150  32.700  29.090  1.00  0.00           N  
ATOM   3445  HN  TRP   208      50.370  33.030  28.170  1.00  0.00           H  
ATOM   3446  CA  TRP   208      50.480  31.290  29.350  1.00  0.00           C  
ATOM   3447  HA  TRP   208      49.620  30.860  29.830  1.00  0.00           H  
ATOM   3448  CB  TRP   208      50.710  30.480  28.060  1.00  0.00           C  
ATOM   3449  HB1 TRP   208      51.330  29.580  28.270  1.00  0.00           H  
ATOM   3450  HB2 TRP   208      51.400  31.060  27.400  1.00  0.00           H  
ATOM   3451  CG  TRP   208      49.510  30.160  27.220  1.00  0.00           C  
ATOM   3452  CD1 TRP   208      48.270  30.770  27.310  1.00  0.00           C  
ATOM   3453  HD1 TRP   208      48.000  31.650  27.880  1.00  0.00           H  
ATOM   3454  NE1 TRP   208      47.400  30.110  26.490  1.00  0.00           N  
ATOM   3455  HE1 TRP   208      46.450  30.320  26.410  1.00  0.00           H  
ATOM   3456  CE2 TRP   208      48.090  29.130  25.860  1.00  0.00           C  
ATOM   3457  CD2 TRP   208      49.420  29.050  26.260  1.00  0.00           C  
ATOM   3458  CE3 TRP   208      50.320  28.220  25.660  1.00  0.00           C  
ATOM   3459  HE3 TRP   208      51.390  28.220  25.810  1.00  0.00           H  
ATOM   3460  CZ3 TRP   208      49.820  27.280  24.770  1.00  0.00           C  
ATOM   3461  HZ3 TRP   208      50.420  26.520  24.290  1.00  0.00           H  
ATOM   3462  CZ2 TRP   208      47.560  28.270  24.920  1.00  0.00           C  
ATOM   3463  HZ2 TRP   208      46.520  28.330  24.640  1.00  0.00           H  
ATOM   3464  CH2 TRP   208      48.500  27.310  24.360  1.00  0.00           C  
ATOM   3465  HH2 TRP   208      48.130  26.550  23.690  1.00  0.00           H  
ATOM   3466  C   TRP   208      51.530  31.090  30.310  1.00  0.00           C  
ATOM   3467  O   TRP   208      51.560  30.200  31.160  1.00  0.00           O  
ATOM   3468  N   THR   209      52.550  31.970  30.190  1.00  0.00           N  
ATOM   3469  HN  THR   209      52.460  32.610  29.430  1.00  0.00           H  
ATOM   3470  CA  THR   209      53.760  31.890  31.050  1.00  0.00           C  
ATOM   3471  HA  THR   209      54.150  30.890  31.110  1.00  0.00           H  
ATOM   3472  CB  THR   209      54.820  32.880  30.490  1.00  0.00           C  
ATOM   3473  HB  THR   209      54.550  33.950  30.530  1.00  0.00           H  
ATOM   3474  OG1 THR   209      55.130  32.720  29.120  1.00  0.00           O  
ATOM   3475  HG1 THR   209      54.360  32.550  28.570  1.00  0.00           H  
ATOM   3476  CG2 THR   209      56.010  32.540  31.200  1.00  0.00           C  
ATOM   3477 HG21 THR   209      56.320  31.490  31.020  1.00  0.00           H  
ATOM   3478 HG22 THR   209      55.980  32.740  32.290  1.00  0.00           H  
ATOM   3479 HG23 THR   209      56.820  33.230  30.860  1.00  0.00           H  
ATOM   3480  C   THR   209      53.420  32.340  32.430  1.00  0.00           C  
ATOM   3481  O   THR   209      53.640  31.720  33.440  1.00  0.00           O  
ATOM   3482  N   ALA   210      52.580  33.420  32.480  1.00  0.00           N  
ATOM   3483  HN  ALA   210      52.390  33.990  31.680  1.00  0.00           H  
ATOM   3484  CA  ALA   210      52.000  33.950  33.740  1.00  0.00           C  
ATOM   3485  HA  ALA   210      52.810  34.160  34.420  1.00  0.00           H  
ATOM   3486  CB  ALA   210      51.250  35.280  33.420  1.00  0.00           C  
ATOM   3487  HB1 ALA   210      52.010  35.980  33.010  1.00  0.00           H  
ATOM   3488  HB2 ALA   210      50.860  35.770  34.340  1.00  0.00           H  
ATOM   3489  HB3 ALA   210      50.420  35.230  32.690  1.00  0.00           H  
ATOM   3490  C   ALA   210      51.060  32.970  34.490  1.00  0.00           C  
ATOM   3491  O   ALA   210      51.180  32.830  35.720  1.00  0.00           O  
ATOM   3492  N   TRP   211      50.140  32.310  33.740  1.00  0.00           N  
ATOM   3493  HN  TRP   211      49.970  32.450  32.770  1.00  0.00           H  
ATOM   3494  CA  TRP   211      49.470  31.170  34.350  1.00  0.00           C  
ATOM   3495  HA  TRP   211      48.920  31.480  35.230  1.00  0.00           H  
ATOM   3496  CB  TRP   211      48.250  30.590  33.470  1.00  0.00           C  
ATOM   3497  HB1 TRP   211      47.570  29.950  34.070  1.00  0.00           H  
ATOM   3498  HB2 TRP   211      48.850  29.950  32.790  1.00  0.00           H  
ATOM   3499  CG  TRP   211      47.460  31.630  32.730  1.00  0.00           C  
ATOM   3500  CD1 TRP   211      47.310  31.500  31.400  1.00  0.00           C  
ATOM   3501  HD1 TRP   211      47.790  30.810  30.730  1.00  0.00           H  
ATOM   3502  NE1 TRP   211      46.660  32.630  30.970  1.00  0.00           N  
ATOM   3503  HE1 TRP   211      45.980  32.750  30.280  1.00  0.00           H  
ATOM   3504  CE2 TRP   211      46.450  33.480  31.990  1.00  0.00           C  
ATOM   3505  CD2 TRP   211      46.900  32.890  33.120  1.00  0.00           C  
ATOM   3506  CE3 TRP   211      46.850  33.550  34.330  1.00  0.00           C  
ATOM   3507  HE3 TRP   211      47.180  33.200  35.300  1.00  0.00           H  
ATOM   3508  CZ3 TRP   211      46.210  34.800  34.410  1.00  0.00           C  
ATOM   3509  HZ3 TRP   211      46.120  35.380  35.320  1.00  0.00           H  
ATOM   3510  CZ2 TRP   211      45.840  34.700  32.010  1.00  0.00           C  
ATOM   3511  HZ2 TRP   211      45.390  35.020  31.090  1.00  0.00           H  
ATOM   3512  CH2 TRP   211      45.660  35.350  33.190  1.00  0.00           C  
ATOM   3513  HH2 TRP   211      45.050  36.230  33.250  1.00  0.00           H  
ATOM   3514  C   TRP   211      50.350  30.000  34.860  1.00  0.00           C  
ATOM   3515  O   TRP   211      50.130  29.380  35.850  1.00  0.00           O  
ATOM   3516  N   LEU   212      51.410  29.630  34.020  1.00  0.00           N  
ATOM   3517  HN  LEU   212      51.650  30.100  33.170  1.00  0.00           H  
ATOM   3518  CA  LEU   212      52.230  28.560  34.390  1.00  0.00           C  
ATOM   3519  HA  LEU   212      51.660  27.680  34.640  1.00  0.00           H  
ATOM   3520  CB  LEU   212      53.080  28.180  33.200  1.00  0.00           C  
ATOM   3521  HB1 LEU   212      53.800  28.950  32.850  1.00  0.00           H  
ATOM   3522  HB2 LEU   212      52.390  28.010  32.350  1.00  0.00           H  
ATOM   3523  CG  LEU   212      53.970  26.820  33.390  1.00  0.00           C  
ATOM   3524  HG  LEU   212      54.590  26.880  34.310  1.00  0.00           H  
ATOM   3525  CD1 LEU   212      53.090  25.540  33.530  1.00  0.00           C  
ATOM   3526 HD11 LEU   212      52.420  25.560  32.650  1.00  0.00           H  
ATOM   3527 HD12 LEU   212      52.410  25.710  34.390  1.00  0.00           H  
ATOM   3528 HD13 LEU   212      53.730  24.640  33.600  1.00  0.00           H  
ATOM   3529  CD2 LEU   212      54.900  26.650  32.190  1.00  0.00           C  
ATOM   3530 HD21 LEU   212      55.690  25.890  32.360  1.00  0.00           H  
ATOM   3531 HD22 LEU   212      55.340  27.620  31.860  1.00  0.00           H  
ATOM   3532 HD23 LEU   212      54.370  26.240  31.310  1.00  0.00           H  
ATOM   3533  C   LEU   212      53.090  28.870  35.650  1.00  0.00           C  
ATOM   3534  O   LEU   212      53.210  28.100  36.630  1.00  0.00           O  
ATOM   3535  N   ILE   213      53.630  30.110  35.790  1.00  0.00           N  
ATOM   3536  HN  ILE   213      53.330  30.710  35.050  1.00  0.00           H  
ATOM   3537  CA  ILE   213      54.400  30.620  36.910  1.00  0.00           C  
ATOM   3538  HA  ILE   213      55.200  29.920  37.090  1.00  0.00           H  
ATOM   3539  CB  ILE   213      54.980  32.000  36.560  1.00  0.00           C  
ATOM   3540  HB  ILE   213      54.220  32.640  36.060  1.00  0.00           H  
ATOM   3541  CG2 ILE   213      55.270  32.790  37.900  1.00  0.00           C  
ATOM   3542 HG21 ILE   213      55.860  33.710  37.700  1.00  0.00           H  
ATOM   3543 HG22 ILE   213      55.720  32.200  38.730  1.00  0.00           H  
ATOM   3544 HG23 ILE   213      54.310  33.190  38.290  1.00  0.00           H  
ATOM   3545  CG1 ILE   213      56.130  31.880  35.540  1.00  0.00           C  
ATOM   3546 HG11 ILE   213      55.760  31.360  34.630  1.00  0.00           H  
ATOM   3547 HG12 ILE   213      56.890  31.180  35.940  1.00  0.00           H  
ATOM   3548  CD  ILE   213      56.840  33.210  35.180  1.00  0.00           C  
ATOM   3549  HD1 ILE   213      56.000  33.830  34.800  1.00  0.00           H  
ATOM   3550  HD2 ILE   213      57.540  33.070  34.330  1.00  0.00           H  
ATOM   3551  HD3 ILE   213      57.390  33.820  35.930  1.00  0.00           H  
ATOM   3552  C   ILE   213      53.650  30.540  38.210  1.00  0.00           C  
ATOM   3553  O   ILE   213      54.210  30.010  39.140  1.00  0.00           O  
ATOM   3554  N   LEU   214      52.430  31.090  38.300  1.00  0.00           N  
ATOM   3555  HN  LEU   214      52.060  31.460  37.450  1.00  0.00           H  
ATOM   3556  CA  LEU   214      51.570  31.190  39.490  1.00  0.00           C  
ATOM   3557  HA  LEU   214      52.170  31.810  40.140  1.00  0.00           H  
ATOM   3558  CB  LEU   214      50.180  31.840  39.180  1.00  0.00           C  
ATOM   3559  HB1 LEU   214      49.570  31.770  40.110  1.00  0.00           H  
ATOM   3560  HB2 LEU   214      49.650  31.150  38.500  1.00  0.00           H  
ATOM   3561  CG  LEU   214      50.120  33.360  38.820  1.00  0.00           C  
ATOM   3562  HG  LEU   214      50.940  33.510  38.080  1.00  0.00           H  
ATOM   3563  CD1 LEU   214      48.810  33.700  38.110  1.00  0.00           C  
ATOM   3564 HD11 LEU   214      48.730  34.810  38.010  1.00  0.00           H  
ATOM   3565 HD12 LEU   214      48.000  33.280  38.730  1.00  0.00           H  
ATOM   3566 HD13 LEU   214      48.720  33.290  37.080  1.00  0.00           H  
ATOM   3567  CD2 LEU   214      50.400  34.280  40.060  1.00  0.00           C  
ATOM   3568 HD21 LEU   214      51.250  34.020  40.720  1.00  0.00           H  
ATOM   3569 HD22 LEU   214      49.500  34.410  40.700  1.00  0.00           H  
ATOM   3570 HD23 LEU   214      50.490  35.300  39.640  1.00  0.00           H  
ATOM   3571  C   LEU   214      51.410  29.750  40.070  1.00  0.00           C  
ATOM   3572  O   LEU   214      51.700  29.420  41.230  1.00  0.00           O  
ATOM   3573  N   ALA   215      51.000  28.900  39.100  1.00  0.00           N  
ATOM   3574  HN  ALA   215      50.850  29.220  38.170  1.00  0.00           H  
ATOM   3575  CA  ALA   215      50.760  27.470  39.340  1.00  0.00           C  
ATOM   3576  HA  ALA   215      50.150  27.570  40.230  1.00  0.00           H  
ATOM   3577  CB  ALA   215      50.250  26.810  38.060  1.00  0.00           C  
ATOM   3578  HB1 ALA   215      49.820  25.790  38.170  1.00  0.00           H  
ATOM   3579  HB2 ALA   215      50.980  26.850  37.230  1.00  0.00           H  
ATOM   3580  HB3 ALA   215      49.490  27.450  37.560  1.00  0.00           H  
ATOM   3581  C   ALA   215      51.990  26.710  39.840  1.00  0.00           C  
ATOM   3582  O   ALA   215      51.860  26.050  40.820  1.00  0.00           O  
ATOM   3583  N   VAL   216      53.210  26.850  39.190  1.00  0.00           N  
ATOM   3584  HN  VAL   216      53.210  27.420  38.370  1.00  0.00           H  
ATOM   3585  CA  VAL   216      54.530  26.350  39.610  1.00  0.00           C  
ATOM   3586  HA  VAL   216      54.480  25.280  39.710  1.00  0.00           H  
ATOM   3587  CB  VAL   216      55.590  26.770  38.610  1.00  0.00           C  
ATOM   3588  HB  VAL   216      55.580  27.870  38.480  1.00  0.00           H  
ATOM   3589  CG1 VAL   216      57.040  26.410  39.020  1.00  0.00           C  
ATOM   3590 HG11 VAL   216      57.730  26.670  38.190  1.00  0.00           H  
ATOM   3591 HG12 VAL   216      57.200  25.340  39.270  1.00  0.00           H  
ATOM   3592 HG13 VAL   216      57.310  27.040  39.900  1.00  0.00           H  
ATOM   3593  CG2 VAL   216      55.320  26.050  37.320  1.00  0.00           C  
ATOM   3594 HG21 VAL   216      55.930  26.520  36.520  1.00  0.00           H  
ATOM   3595 HG22 VAL   216      54.270  26.100  36.930  1.00  0.00           H  
ATOM   3596 HG23 VAL   216      55.560  24.990  37.550  1.00  0.00           H  
ATOM   3597  C   VAL   216      54.850  26.910  40.970  1.00  0.00           C  
ATOM   3598  O   VAL   216      55.220  26.240  41.940  1.00  0.00           O  
ATOM   3599  N   ILE   217      54.730  28.290  41.130  1.00  0.00           N  
ATOM   3600  HN  ILE   217      54.410  28.870  40.380  1.00  0.00           H  
ATOM   3601  CA  ILE   217      55.100  28.930  42.410  1.00  0.00           C  
ATOM   3602  HA  ILE   217      56.060  28.460  42.610  1.00  0.00           H  
ATOM   3603  CB  ILE   217      55.160  30.400  42.260  1.00  0.00           C  
ATOM   3604  HB  ILE   217      54.250  30.800  41.780  1.00  0.00           H  
ATOM   3605  CG2 ILE   217      55.250  31.130  43.590  1.00  0.00           C  
ATOM   3606 HG21 ILE   217      54.250  31.220  44.080  1.00  0.00           H  
ATOM   3607 HG22 ILE   217      55.580  32.170  43.390  1.00  0.00           H  
ATOM   3608 HG23 ILE   217      55.940  30.690  44.340  1.00  0.00           H  
ATOM   3609  CG1 ILE   217      56.280  31.020  41.330  1.00  0.00           C  
ATOM   3610 HG11 ILE   217      56.040  32.090  41.130  1.00  0.00           H  
ATOM   3611 HG12 ILE   217      56.190  30.390  40.420  1.00  0.00           H  
ATOM   3612  CD  ILE   217      57.640  30.810  41.980  1.00  0.00           C  
ATOM   3613  HD1 ILE   217      58.400  31.320  41.360  1.00  0.00           H  
ATOM   3614  HD2 ILE   217      57.940  29.740  41.940  1.00  0.00           H  
ATOM   3615  HD3 ILE   217      57.630  31.280  42.980  1.00  0.00           H  
ATOM   3616  C   ILE   217      54.320  28.430  43.600  1.00  0.00           C  
ATOM   3617  O   ILE   217      54.850  28.290  44.680  1.00  0.00           O  
ATOM   3618  N   SER   218      53.010  28.130  43.460  1.00  0.00           N  
ATOM   3619  HN  SER   218      52.540  28.370  42.610  1.00  0.00           H  
ATOM   3620  CA  SER   218      52.120  27.450  44.390  1.00  0.00           C  
ATOM   3621  HA  SER   218      52.250  27.990  45.320  1.00  0.00           H  
ATOM   3622  CB  SER   218      50.670  27.340  43.930  1.00  0.00           C  
ATOM   3623  HB1 SER   218      50.250  26.730  44.760  1.00  0.00           H  
ATOM   3624  HB2 SER   218      50.680  26.740  43.000  1.00  0.00           H  
ATOM   3625  OG  SER   218      50.080  28.580  43.900  1.00  0.00           O  
ATOM   3626  HG1 SER   218      50.560  29.080  43.240  1.00  0.00           H  
ATOM   3627  C   SER   218      52.680  26.050  44.800  1.00  0.00           C  
ATOM   3628  O   SER   218      52.810  25.760  45.980  1.00  0.00           O  
ATOM   3629  N   VAL   219      53.000  25.200  43.890  1.00  0.00           N  
ATOM   3630  HN  VAL   219      52.930  25.590  42.970  1.00  0.00           H  
ATOM   3631  CA  VAL   219      53.710  23.920  44.120  1.00  0.00           C  
ATOM   3632  HA  VAL   219      53.090  23.350  44.800  1.00  0.00           H  
ATOM   3633  CB  VAL   219      53.820  23.050  42.840  1.00  0.00           C  
ATOM   3634  HB  VAL   219      54.350  23.580  42.010  1.00  0.00           H  
ATOM   3635  CG1 VAL   219      54.650  21.860  43.260  1.00  0.00           C  
ATOM   3636 HG11 VAL   219      55.680  22.160  43.530  1.00  0.00           H  
ATOM   3637 HG12 VAL   219      54.730  21.120  42.430  1.00  0.00           H  
ATOM   3638 HG13 VAL   219      54.180  21.470  44.190  1.00  0.00           H  
ATOM   3639  CG2 VAL   219      52.400  22.730  42.430  1.00  0.00           C  
ATOM   3640 HG21 VAL   219      52.470  22.320  41.400  1.00  0.00           H  
ATOM   3641 HG22 VAL   219      51.900  23.710  42.270  1.00  0.00           H  
ATOM   3642 HG23 VAL   219      51.840  22.080  43.140  1.00  0.00           H  
ATOM   3643  C   VAL   219      55.010  24.140  44.910  1.00  0.00           C  
ATOM   3644  O   VAL   219      55.170  23.460  45.930  1.00  0.00           O  
ATOM   3645  N   TYR   220      55.910  25.090  44.550  1.00  0.00           N  
ATOM   3646  HN  TYR   220      55.660  25.520  43.690  1.00  0.00           H  
ATOM   3647  CA  TYR   220      57.090  25.490  45.320  1.00  0.00           C  
ATOM   3648  HA  TYR   220      57.680  24.580  45.390  1.00  0.00           H  
ATOM   3649  CB  TYR   220      57.920  26.620  44.630  1.00  0.00           C  
ATOM   3650  HB1 TYR   220      57.230  27.400  44.260  1.00  0.00           H  
ATOM   3651  HB2 TYR   220      58.420  26.210  43.720  1.00  0.00           H  
ATOM   3652  CG  TYR   220      58.970  27.250  45.590  1.00  0.00           C  
ATOM   3653  CD1 TYR   220      60.250  26.710  45.750  1.00  0.00           C  
ATOM   3654  HD1 TYR   220      60.610  25.800  45.290  1.00  0.00           H  
ATOM   3655  CE1 TYR   220      61.190  27.320  46.620  1.00  0.00           C  
ATOM   3656  HE1 TYR   220      62.140  26.860  46.800  1.00  0.00           H  
ATOM   3657  CZ  TYR   220      60.830  28.520  47.310  1.00  0.00           C  
ATOM   3658  OH  TYR   220      61.800  29.190  48.080  1.00  0.00           O  
ATOM   3659  HH  TYR   220      61.600  30.110  48.240  1.00  0.00           H  
ATOM   3660  CD2 TYR   220      58.630  28.510  46.250  1.00  0.00           C  
ATOM   3661  HD2 TYR   220      57.640  28.910  46.080  1.00  0.00           H  
ATOM   3662  CE2 TYR   220      59.600  29.100  47.090  1.00  0.00           C  
ATOM   3663  HE2 TYR   220      59.430  30.080  47.520  1.00  0.00           H  
ATOM   3664  C   TYR   220      56.740  25.920  46.750  1.00  0.00           C  
ATOM   3665  O   TYR   220      57.340  25.650  47.780  1.00  0.00           O  
ATOM   3666  N   ASP   221      55.670  26.640  46.960  1.00  0.00           N  
ATOM   3667  HN  ASP   221      55.280  27.130  46.190  1.00  0.00           H  
ATOM   3668  CA  ASP   221      55.220  26.980  48.280  1.00  0.00           C  
ATOM   3669  HA  ASP   221      56.070  27.390  48.800  1.00  0.00           H  
ATOM   3670  CB  ASP   221      54.160  28.110  48.220  1.00  0.00           C  
ATOM   3671  HB1 ASP   221      53.150  27.790  47.970  1.00  0.00           H  
ATOM   3672  HB2 ASP   221      54.510  28.830  47.470  1.00  0.00           H  
ATOM   3673  CG  ASP   221      54.050  28.870  49.570  1.00  0.00           C  
ATOM   3674  OD1 ASP   221      54.700  28.700  50.560  1.00  0.00           O  
ATOM   3675  OD2 ASP   221      52.990  29.730  49.540  1.00  0.00           O  
ATOM   3676  HD2 ASP   221      53.010  30.230  50.440  1.00  0.00           H  
ATOM   3677  C   ASP   221      54.610  25.820  49.120  1.00  0.00           C  
ATOM   3678  O   ASP   221      55.130  25.570  50.180  1.00  0.00           O  
ATOM   3679  N   LEU   222      53.730  25.000  48.570  1.00  0.00           N  
ATOM   3680  HN  LEU   222      53.420  25.310  47.540  1.00  0.00           H  
ATOM   3681  CA  LEU   222      53.250  23.720  49.160  1.00  0.00           C  
ATOM   3682  HA  LEU   222      52.770  23.990  50.120  1.00  0.00           H  
ATOM   3683  CB  LEU   222      52.180  23.180  48.110  1.00  0.00           C  
ATOM   3684  HB1 LEU   222      52.650  22.950  47.260  1.00  0.00           H  
ATOM   3685  HB2 LEU   222      51.480  23.980  47.890  1.00  0.00           H  
ATOM   3686  CG  LEU   222      51.300  21.960  48.620  1.00  0.00           C  
ATOM   3687  HG  LEU   222      51.960  21.220  49.130  1.00  0.00           H  
ATOM   3688  CD1 LEU   222      50.300  22.410  49.650  1.00  0.00           C  
ATOM   3689 HD11 LEU   222      49.580  22.990  49.030  1.00  0.00           H  
ATOM   3690 HD12 LEU   222      50.740  23.010  50.470  1.00  0.00           H  
ATOM   3691 HD13 LEU   222      49.770  21.560  50.110  1.00  0.00           H  
ATOM   3692  CD2 LEU   222      50.500  21.110  47.550  1.00  0.00           C  
ATOM   3693 HD21 LEU   222      50.030  20.180  47.930  1.00  0.00           H  
ATOM   3694 HD22 LEU   222      51.110  20.970  46.630  1.00  0.00           H  
ATOM   3695 HD23 LEU   222      49.670  21.790  47.260  1.00  0.00           H  
ATOM   3696  C   LEU   222      54.270  22.650  49.510  1.00  0.00           C  
ATOM   3697  O   LEU   222      54.260  21.990  50.600  1.00  0.00           O  
ATOM   3698  N   VAL   223      55.210  22.310  48.610  1.00  0.00           N  
ATOM   3699  HN  VAL   223      55.200  22.750  47.590  1.00  0.00           H  
ATOM   3700  CA  VAL   223      56.350  21.400  48.790  1.00  0.00           C  
ATOM   3701  HA  VAL   223      56.000  20.480  49.300  1.00  0.00           H  
ATOM   3702  CB  VAL   223      56.970  20.910  47.450  1.00  0.00           C  
ATOM   3703  HB  VAL   223      57.320  21.710  46.960  1.00  0.00           H  
ATOM   3704  CG1 VAL   223      58.150  19.940  47.630  1.00  0.00           C  
ATOM   3705 HG11 VAL   223      59.020  20.440  48.030  1.00  0.00           H  
ATOM   3706 HG12 VAL   223      58.340  19.530  46.610  1.00  0.00           H  
ATOM   3707 HG13 VAL   223      57.840  19.040  48.190  1.00  0.00           H  
ATOM   3708  CG2 VAL   223      55.820  20.140  46.740  1.00  0.00           C  
ATOM   3709 HG21 VAL   223      54.980  20.730  46.300  1.00  0.00           H  
ATOM   3710 HG22 VAL   223      55.310  19.410  47.410  1.00  0.00           H  
ATOM   3711 HG23 VAL   223      56.240  19.520  45.920  1.00  0.00           H  
ATOM   3712  C   VAL   223      57.410  22.000  49.760  1.00  0.00           C  
ATOM   3713  O   VAL   223      57.930  21.210  50.530  1.00  0.00           O  
ATOM   3714  N   ALA   224      57.720  23.340  49.620  1.00  0.00           N  
ATOM   3715  HN  ALA   224      57.230  24.000  48.870  1.00  0.00           H  
ATOM   3716  CA  ALA   224      58.860  23.890  50.380  1.00  0.00           C  
ATOM   3717  HA  ALA   224      59.570  23.050  50.510  1.00  0.00           H  
ATOM   3718  CB  ALA   224      59.510  25.170  49.790  1.00  0.00           C  
ATOM   3719  HB1 ALA   224      59.630  25.120  48.800  1.00  0.00           H  
ATOM   3720  HB2 ALA   224      60.370  25.340  50.420  1.00  0.00           H  
ATOM   3721  HB3 ALA   224      58.860  26.060  49.950  1.00  0.00           H  
ATOM   3722  C   ALA   224      58.610  24.150  51.890  1.00  0.00           C  
ATOM   3723  O   ALA   224      59.520  24.370  52.640  1.00  0.00           O  
ATOM   3724  N   VAL   225      57.280  24.360  52.270  1.00  0.00           N  
ATOM   3725  HN  VAL   225      56.520  24.400  51.470  1.00  0.00           H  
ATOM   3726  CA  VAL   225      56.860  24.380  53.660  1.00  0.00           C  
ATOM   3727  HA  VAL   225      57.680  24.830  54.260  1.00  0.00           H  
ATOM   3728  CB  VAL   225      55.660  25.270  53.830  1.00  0.00           C  
ATOM   3729  HB  VAL   225      55.020  25.030  53.110  1.00  0.00           H  
ATOM   3730  CG1 VAL   225      55.030  25.240  55.230  1.00  0.00           C  
ATOM   3731 HG11 VAL   225      55.750  25.380  56.020  1.00  0.00           H  
ATOM   3732 HG12 VAL   225      54.380  24.370  55.450  1.00  0.00           H  
ATOM   3733 HG13 VAL   225      54.360  26.130  55.300  1.00  0.00           H  
ATOM   3734  CG2 VAL   225      56.050  26.800  53.500  1.00  0.00           C  
ATOM   3735 HG21 VAL   225      56.770  27.150  54.260  1.00  0.00           H  
ATOM   3736 HG22 VAL   225      55.120  27.420  53.570  1.00  0.00           H  
ATOM   3737 HG23 VAL   225      56.600  26.790  52.530  1.00  0.00           H  
ATOM   3738  C   VAL   225      56.720  22.990  54.250  1.00  0.00           C  
ATOM   3739  O   VAL   225      56.880  22.800  55.450  1.00  0.00           O  
ATOM   3740  N   LEU   226      56.440  21.980  53.420  1.00  0.00           N  
ATOM   3741  HN  LEU   226      56.350  22.150  52.330  1.00  0.00           H  
ATOM   3742  CA  LEU   226      56.160  20.630  53.780  1.00  0.00           C  
ATOM   3743  HA  LEU   226      55.480  20.590  54.660  1.00  0.00           H  
ATOM   3744  CB  LEU   226      55.530  19.860  52.450  1.00  0.00           C  
ATOM   3745  HB1 LEU   226      56.040  20.210  51.670  1.00  0.00           H  
ATOM   3746  HB2 LEU   226      54.550  20.290  52.310  1.00  0.00           H  
ATOM   3747  CG  LEU   226      55.260  18.320  52.540  1.00  0.00           C  
ATOM   3748  HG  LEU   226      56.210  17.760  52.660  1.00  0.00           H  
ATOM   3749  CD1 LEU   226      54.140  17.950  53.520  1.00  0.00           C  
ATOM   3750 HD11 LEU   226      54.400  18.190  54.570  1.00  0.00           H  
ATOM   3751 HD12 LEU   226      53.940  16.870  53.390  1.00  0.00           H  
ATOM   3752 HD13 LEU   226      53.190  18.490  53.300  1.00  0.00           H  
ATOM   3753  CD2 LEU   226      54.840  17.890  51.150  1.00  0.00           C  
ATOM   3754 HD21 LEU   226      54.630  16.810  51.020  1.00  0.00           H  
ATOM   3755 HD22 LEU   226      55.650  18.090  50.420  1.00  0.00           H  
ATOM   3756 HD23 LEU   226      53.900  18.450  50.970  1.00  0.00           H  
ATOM   3757  C   LEU   226      57.400  19.730  54.070  1.00  0.00           C  
ATOM   3758  O   LEU   226      57.520  19.230  55.190  1.00  0.00           O  
ATOM   3759  N   CYS   227      58.380  19.610  53.130  1.00  0.00           N  
ATOM   3760  HN  CYS   227      58.240  20.190  52.190  1.00  0.00           H  
ATOM   3761  CA  CYS   227      59.590  18.800  53.250  1.00  0.00           C  
ATOM   3762  HA  CYS   227      59.220  17.770  53.450  1.00  0.00           H  
ATOM   3763  CB  CYS   227      60.390  18.690  51.970  1.00  0.00           C  
ATOM   3764  HB1 CYS   227      61.110  18.010  52.000  1.00  0.00           H  
ATOM   3765  HB2 CYS   227      60.840  19.630  51.680  1.00  0.00           H  
ATOM   3766  SG  CYS   227      59.330  18.170  50.580  1.00  0.00           S  
ATOM   3767  HG1 CYS   227      58.410  18.730  50.860  1.00  0.00           H  
ATOM   3768  C   CYS   227      60.600  19.400  54.230  1.00  0.00           C  
ATOM   3769  O   CYS   227      60.910  20.550  53.990  1.00  0.00           O  
ATOM   3770  N   PRO   228      61.170  18.630  55.100  1.00  0.00           N  
ATOM   3771  CD  PRO   228      60.600  17.260  55.340  1.00  0.00           C  
ATOM   3772  HD1 PRO   228      60.700  16.620  54.440  1.00  0.00           H  
ATOM   3773  HD2 PRO   228      59.520  17.310  55.590  1.00  0.00           H  
ATOM   3774  CA  PRO   228      62.040  19.030  56.210  1.00  0.00           C  
ATOM   3775  HA  PRO   228      61.460  19.660  56.920  1.00  0.00           H  
ATOM   3776  CB  PRO   228      62.440  17.720  56.920  1.00  0.00           C  
ATOM   3777  HB1 PRO   228      62.620  17.920  58.000  1.00  0.00           H  
ATOM   3778  HB2 PRO   228      63.440  17.430  56.550  1.00  0.00           H  
ATOM   3779  CG  PRO   228      61.270  16.730  56.640  1.00  0.00           C  
ATOM   3780  HG1 PRO   228      61.700  15.510  56.340  1.00  0.00           H  
ATOM   3781  HG2 PRO   228      60.540  16.690  57.430  1.00  0.00           H  
ATOM   3782  C   PRO   228      63.120  19.980  55.830  1.00  0.00           C  
ATOM   3783  O   PRO   228      63.510  20.840  56.700  1.00  0.00           O  
ATOM   3784  N   LYS   229      63.740  19.920  54.610  1.00  0.00           N  
ATOM   3785  HN  LYS   229      63.450  19.080  53.930  1.00  0.00           H  
ATOM   3786  CA  LYS   229      64.880  20.750  54.310  1.00  0.00           C  
ATOM   3787  HA  LYS   229      65.190  21.430  55.130  1.00  0.00           H  
ATOM   3788  CB  LYS   229      66.040  19.830  53.890  1.00  0.00           C  
ATOM   3789  HB1 LYS   229      66.790  20.400  53.570  1.00  0.00           H  
ATOM   3790  HB2 LYS   229      65.640  19.180  53.130  1.00  0.00           H  
ATOM   3791  CG  LYS   229      66.610  18.990  55.100  1.00  0.00           C  
ATOM   3792  HG1 LYS   229      66.910  17.990  54.700  1.00  0.00           H  
ATOM   3793  HG2 LYS   229      65.840  18.820  55.880  1.00  0.00           H  
ATOM   3794  CD  LYS   229      67.720  19.720  55.900  1.00  0.00           C  
ATOM   3795  HD1 LYS   229      67.370  20.770  56.010  1.00  0.00           H  
ATOM   3796  HD2 LYS   229      68.620  19.820  55.270  1.00  0.00           H  
ATOM   3797  CE  LYS   229      68.260  19.260  57.230  1.00  0.00           C  
ATOM   3798  HE1 LYS   229      69.160  19.840  57.540  1.00  0.00           H  
ATOM   3799  HE2 LYS   229      68.590  18.210  57.060  1.00  0.00           H  
ATOM   3800  NZ  LYS   229      67.250  19.320  58.300  1.00  0.00           N  
ATOM   3801  HZ1 LYS   229      67.870  19.350  59.220  1.00  0.00           H  
ATOM   3802  HZ2 LYS   229      66.590  18.430  58.450  1.00  0.00           H  
ATOM   3803  HZ3 LYS   229      66.660  20.170  58.320  1.00  0.00           H  
ATOM   3804  C   LYS   229      64.500  21.580  53.120  1.00  0.00           C  
ATOM   3805  O   LYS   229      65.340  22.020  52.360  1.00  0.00           O  
ATOM   3806  N   GLY   230      63.150  21.760  52.890  1.00  0.00           N  
ATOM   3807  HN  GLY   230      62.410  21.480  53.560  1.00  0.00           H  
ATOM   3808  CA  GLY   230      62.760  22.770  51.940  1.00  0.00           C  
ATOM   3809  HA1 GLY   230      61.730  22.620  52.030  1.00  0.00           H  
ATOM   3810  HA2 GLY   230      63.140  22.540  51.050  1.00  0.00           H  
ATOM   3811  C   GLY   230      63.080  24.210  52.280  1.00  0.00           C  
ATOM   3812  O   GLY   230      63.140  24.480  53.510  1.00  0.00           O  
ATOM   3813  N   PRO   231      63.210  25.130  51.310  1.00  0.00           N  
ATOM   3814  CD  PRO   231      63.430  24.890  49.880  1.00  0.00           C  
ATOM   3815  HD1 PRO   231      62.430  24.960  49.410  1.00  0.00           H  
ATOM   3816  HD2 PRO   231      63.920  23.900  49.720  1.00  0.00           H  
ATOM   3817  CA  PRO   231      63.680  26.480  51.760  1.00  0.00           C  
ATOM   3818  HA  PRO   231      64.640  26.310  52.220  1.00  0.00           H  
ATOM   3819  CB  PRO   231      63.760  27.180  50.450  1.00  0.00           C  
ATOM   3820  HB1 PRO   231      64.480  28.020  50.480  1.00  0.00           H  
ATOM   3821  HB2 PRO   231      62.770  27.440  50.010  1.00  0.00           H  
ATOM   3822  CG  PRO   231      64.270  26.060  49.490  1.00  0.00           C  
ATOM   3823  HG1 PRO   231      64.230  26.530  48.520  1.00  0.00           H  
ATOM   3824  HG2 PRO   231      65.300  25.800  49.690  1.00  0.00           H  
ATOM   3825  C   PRO   231      62.780  27.260  52.730  1.00  0.00           C  
ATOM   3826  O   PRO   231      63.350  27.870  53.590  1.00  0.00           O  
ATOM   3827  N   LEU   232      61.430  27.280  52.500  1.00  0.00           N  
ATOM   3828  HN  LEU   232      61.000  26.720  51.650  1.00  0.00           H  
ATOM   3829  CA  LEU   232      60.420  27.860  53.390  1.00  0.00           C  
ATOM   3830  HA  LEU   232      60.750  28.910  53.580  1.00  0.00           H  
ATOM   3831  CB  LEU   232      59.060  28.020  52.660  1.00  0.00           C  
ATOM   3832  HB1 LEU   232      58.230  28.230  53.170  1.00  0.00           H  
ATOM   3833  HB2 LEU   232      58.970  27.060  52.180  1.00  0.00           H  
ATOM   3834  CG  LEU   232      59.130  28.890  51.350  1.00  0.00           C  
ATOM   3835  HG  LEU   232      60.000  28.520  50.770  1.00  0.00           H  
ATOM   3836  CD1 LEU   232      57.910  28.560  50.530  1.00  0.00           C  
ATOM   3837 HD11 LEU   232      56.990  29.080  50.880  1.00  0.00           H  
ATOM   3838 HD12 LEU   232      57.740  27.460  50.580  1.00  0.00           H  
ATOM   3839 HD13 LEU   232      58.050  28.850  49.460  1.00  0.00           H  
ATOM   3840  CD2 LEU   232      59.190  30.320  51.710  1.00  0.00           C  
ATOM   3841 HD21 LEU   232      59.980  30.660  52.420  1.00  0.00           H  
ATOM   3842 HD22 LEU   232      58.310  30.540  52.360  1.00  0.00           H  
ATOM   3843 HD23 LEU   232      59.060  30.910  50.780  1.00  0.00           H  
ATOM   3844  C   LEU   232      60.360  27.140  54.740  1.00  0.00           C  
ATOM   3845  O   LEU   232      60.140  27.710  55.810  1.00  0.00           O  
ATOM   3846  N   ARG   233      60.670  25.850  54.700  1.00  0.00           N  
ATOM   3847  HN  ARG   233      60.730  25.350  53.710  1.00  0.00           H  
ATOM   3848  CA  ARG   233      60.830  25.160  56.000  1.00  0.00           C  
ATOM   3849  HA  ARG   233      59.860  25.260  56.540  1.00  0.00           H  
ATOM   3850  CB  ARG   233      60.970  23.630  55.890  1.00  0.00           C  
ATOM   3851  HB1 ARG   233      61.650  23.430  55.190  1.00  0.00           H  
ATOM   3852  HB2 ARG   233      60.040  23.350  55.430  1.00  0.00           H  
ATOM   3853  CG  ARG   233      61.160  22.860  57.200  1.00  0.00           C  
ATOM   3854  HG1 ARG   233      62.110  23.200  57.660  1.00  0.00           H  
ATOM   3855  HG2 ARG   233      61.380  21.800  56.940  1.00  0.00           H  
ATOM   3856  CD  ARG   233      59.960  22.880  58.060  1.00  0.00           C  
ATOM   3857  HD1 ARG   233      59.140  22.250  57.650  1.00  0.00           H  
ATOM   3858  HD2 ARG   233      59.740  23.950  58.200  1.00  0.00           H  
ATOM   3859  NE  ARG   233      60.280  22.260  59.370  1.00  0.00           N  
ATOM   3860  HE  ARG   233      61.120  21.530  59.480  1.00  0.00           H  
ATOM   3861  CZ  ARG   233      59.460  22.280  60.390  1.00  0.00           C  
ATOM   3862  NH1 ARG   233      58.250  22.810  60.320  1.00  0.00           N  
ATOM   3863 HH11 ARG   233      57.840  23.000  59.300  1.00  0.00           H  
ATOM   3864 HH12 ARG   233      57.590  22.390  60.940  1.00  0.00           H  
ATOM   3865  NH2 ARG   233      59.870  21.880  61.580  1.00  0.00           N  
ATOM   3866 HH21 ARG   233      59.400  22.270  62.380  1.00  0.00           H  
ATOM   3867 HH22 ARG   233      60.800  21.550  61.710  1.00  0.00           H  
ATOM   3868  C   ARG   233      62.000  25.710  56.940  1.00  0.00           C  
ATOM   3869  O   ARG   233      61.820  26.000  58.150  1.00  0.00           O  
ATOM   3870  N   MET   234      63.240  25.990  56.400  1.00  0.00           N  
ATOM   3871  HN  MET   234      63.510  25.750  55.460  1.00  0.00           H  
ATOM   3872  CA  MET   234      64.340  26.620  57.100  1.00  0.00           C  
ATOM   3873  HA  MET   234      64.580  26.160  57.950  1.00  0.00           H  
ATOM   3874  CB  MET   234      65.580  26.650  56.200  1.00  0.00           C  
ATOM   3875  HB1 MET   234      66.410  26.990  56.620  1.00  0.00           H  
ATOM   3876  HB2 MET   234      65.350  27.200  55.300  1.00  0.00           H  
ATOM   3877  CG  MET   234      65.960  25.250  55.610  1.00  0.00           C  
ATOM   3878  HG1 MET   234      65.150  24.910  54.920  1.00  0.00           H  
ATOM   3879  HG2 MET   234      66.010  24.560  56.480  1.00  0.00           H  
ATOM   3880  SD  MET   234      67.560  25.190  54.740  1.00  0.00           S  
ATOM   3881  CE  MET   234      67.660  26.810  53.830  1.00  0.00           C  
ATOM   3882  HE1 MET   234      66.760  26.990  53.200  1.00  0.00           H  
ATOM   3883  HE2 MET   234      68.540  26.940  53.160  1.00  0.00           H  
ATOM   3884  HE3 MET   234      67.770  27.690  54.500  1.00  0.00           H  
ATOM   3885  C   MET   234      64.050  28.060  57.600  1.00  0.00           C  
ATOM   3886  O   MET   234      64.490  28.420  58.670  1.00  0.00           O  
ATOM   3887  N   LEU   235      63.220  28.840  56.830  1.00  0.00           N  
ATOM   3888  HN  LEU   235      63.090  28.450  55.790  1.00  0.00           H  
ATOM   3889  CA  LEU   235      62.480  30.040  57.210  1.00  0.00           C  
ATOM   3890  HA  LEU   235      63.070  30.950  57.440  1.00  0.00           H  
ATOM   3891  CB  LEU   235      61.480  30.450  56.050  1.00  0.00           C  
ATOM   3892  HB1 LEU   235      60.580  30.030  56.170  1.00  0.00           H  
ATOM   3893  HB2 LEU   235      61.880  30.050  55.130  1.00  0.00           H  
ATOM   3894  CG  LEU   235      61.060  31.940  55.970  1.00  0.00           C  
ATOM   3895  HG  LEU   235      61.960  32.580  55.910  1.00  0.00           H  
ATOM   3896  CD1 LEU   235      60.380  32.240  54.690  1.00  0.00           C  
ATOM   3897 HD11 LEU   235      60.890  31.870  53.780  1.00  0.00           H  
ATOM   3898 HD12 LEU   235      60.330  33.340  54.520  1.00  0.00           H  
ATOM   3899 HD13 LEU   235      59.350  31.820  54.620  1.00  0.00           H  
ATOM   3900  CD2 LEU   235      60.170  32.440  57.100  1.00  0.00           C  
ATOM   3901 HD21 LEU   235      60.390  31.940  58.070  1.00  0.00           H  
ATOM   3902 HD22 LEU   235      59.110  32.120  57.110  1.00  0.00           H  
ATOM   3903 HD23 LEU   235      60.110  33.540  57.190  1.00  0.00           H  
ATOM   3904  C   LEU   235      61.580  29.780  58.470  1.00  0.00           C  
ATOM   3905  O   LEU   235      61.860  30.390  59.520  1.00  0.00           O  
ATOM   3906  N   VAL   236      60.590  28.820  58.340  1.00  0.00           N  
ATOM   3907  HN  VAL   236      60.470  28.280  57.380  1.00  0.00           H  
ATOM   3908  CA  VAL   236      59.800  28.310  59.480  1.00  0.00           C  
ATOM   3909  HA  VAL   236      59.320  29.280  59.740  1.00  0.00           H  
ATOM   3910  CB  VAL   236      58.760  27.240  58.970  1.00  0.00           C  
ATOM   3911  HB  VAL   236      59.280  26.570  58.440  1.00  0.00           H  
ATOM   3912  CG1 VAL   236      58.080  26.540  60.190  1.00  0.00           C  
ATOM   3913 HG11 VAL   236      58.120  27.030  61.150  1.00  0.00           H  
ATOM   3914 HG12 VAL   236      58.430  25.490  60.310  1.00  0.00           H  
ATOM   3915 HG13 VAL   236      56.980  26.520  60.040  1.00  0.00           H  
ATOM   3916  CG2 VAL   236      57.620  27.930  58.100  1.00  0.00           C  
ATOM   3917 HG21 VAL   236      57.170  27.130  57.480  1.00  0.00           H  
ATOM   3918 HG22 VAL   236      58.170  28.640  57.440  1.00  0.00           H  
ATOM   3919 HG23 VAL   236      56.900  28.400  58.800  1.00  0.00           H  
ATOM   3920  C   VAL   236      60.610  27.870  60.730  1.00  0.00           C  
ATOM   3921  O   VAL   236      60.270  28.310  61.820  1.00  0.00           O  
ATOM   3922  N   GLU   237      61.630  26.980  60.660  1.00  0.00           N  
ATOM   3923  HN  GLU   237      61.950  26.470  59.720  1.00  0.00           H  
ATOM   3924  CA  GLU   237      62.410  26.580  61.840  1.00  0.00           C  
ATOM   3925  HA  GLU   237      61.700  26.040  62.490  1.00  0.00           H  
ATOM   3926  CB  GLU   237      63.560  25.560  61.430  1.00  0.00           C  
ATOM   3927  HB1 GLU   237      64.070  25.380  62.270  1.00  0.00           H  
ATOM   3928  HB2 GLU   237      64.220  25.980  60.690  1.00  0.00           H  
ATOM   3929  CG  GLU   237      63.080  24.240  60.870  1.00  0.00           C  
ATOM   3930  HG1 GLU   237      62.350  24.460  60.060  1.00  0.00           H  
ATOM   3931  HG2 GLU   237      62.420  23.620  61.510  1.00  0.00           H  
ATOM   3932  CD  GLU   237      64.200  23.340  60.430  1.00  0.00           C  
ATOM   3933  OE1 GLU   237      65.100  23.720  59.670  1.00  0.00           O  
ATOM   3934  OE2 GLU   237      64.060  22.160  60.780  1.00  0.00           O  
ATOM   3935  C   GLU   237      63.100  27.640  62.680  1.00  0.00           C  
ATOM   3936  O   GLU   237      62.910  27.740  63.870  1.00  0.00           O  
ATOM   3937  N   THR   238      63.830  28.580  61.940  1.00  0.00           N  
ATOM   3938  HN  THR   238      63.830  28.390  60.840  1.00  0.00           H  
ATOM   3939  CA  THR   238      64.450  29.820  62.450  1.00  0.00           C  
ATOM   3940  HA  THR   238      65.220  29.570  63.210  1.00  0.00           H  
ATOM   3941  CB  THR   238      65.210  30.630  61.310  1.00  0.00           C  
ATOM   3942  HB  THR   238      64.580  31.020  60.640  1.00  0.00           H  
ATOM   3943  OG1 THR   238      66.090  29.730  60.640  1.00  0.00           O  
ATOM   3944  HG1 THR   238      65.500  29.230  59.890  1.00  0.00           H  
ATOM   3945  CG2 THR   238      66.080  31.780  62.000  1.00  0.00           C  
ATOM   3946 HG21 THR   238      65.340  32.430  62.500  1.00  0.00           H  
ATOM   3947 HG22 THR   238      66.580  32.240  61.330  1.00  0.00           H  
ATOM   3948 HG23 THR   238      66.750  31.330  62.770  1.00  0.00           H  
ATOM   3949  C   THR   238      63.480  30.690  63.040  1.00  0.00           C  
ATOM   3950  O   THR   238      63.680  31.200  64.140  1.00  0.00           O  
ATOM   3951  N   ALA   239      62.260  30.810  62.360  1.00  0.00           N  
ATOM   3952  HN  ALA   239      62.170  30.400  61.330  1.00  0.00           H  
ATOM   3953  CA  ALA   239      61.150  31.620  62.800  1.00  0.00           C  
ATOM   3954  HA  ALA   239      61.440  32.630  63.170  1.00  0.00           H  
ATOM   3955  CB  ALA   239      60.140  31.970  61.690  1.00  0.00           C  
ATOM   3956  HB1 ALA   239      59.980  31.100  61.220  1.00  0.00           H  
ATOM   3957  HB2 ALA   239      60.540  32.660  60.960  1.00  0.00           H  
ATOM   3958  HB3 ALA   239      59.250  32.500  62.090  1.00  0.00           H  
ATOM   3959  C   ALA   239      60.520  31.090  64.070  1.00  0.00           C  
ATOM   3960  O   ALA   239      60.090  31.930  64.900  1.00  0.00           O  
ATOM   3961  N   GLN   240      60.540  29.770  64.290  1.00  0.00           N  
ATOM   3962  HN  GLN   240      61.050  28.980  63.680  1.00  0.00           H  
ATOM   3963  CA  GLN   240      59.950  29.240  65.510  1.00  0.00           C  
ATOM   3964  HA  GLN   240      59.030  29.820  65.740  1.00  0.00           H  
ATOM   3965  CB  GLN   240      59.550  27.650  65.420  1.00  0.00           C  
ATOM   3966  HB1 GLN   240      59.370  27.390  66.360  1.00  0.00           H  
ATOM   3967  HB2 GLN   240      60.480  27.130  65.240  1.00  0.00           H  
ATOM   3968  CG  GLN   240      58.430  27.270  64.390  1.00  0.00           C  
ATOM   3969  HG1 GLN   240      58.060  26.300  64.760  1.00  0.00           H  
ATOM   3970  HG2 GLN   240      58.820  27.020  63.370  1.00  0.00           H  
ATOM   3971  CD  GLN   240      57.250  28.250  64.210  1.00  0.00           C  
ATOM   3972  OE1 GLN   240      56.640  28.400  63.120  1.00  0.00           O  
ATOM   3973  NE2 GLN   240      56.750  28.970  65.260  1.00  0.00           N  
ATOM   3974 HE21 GLN   240      55.790  29.510  65.100  1.00  0.00           H  
ATOM   3975 HE22 GLN   240      57.380  29.090  66.170  1.00  0.00           H  
ATOM   3976  C   GLN   240      60.780  29.470  66.740  1.00  0.00           C  
ATOM   3977  O   GLN   240      60.260  29.540  67.850  1.00  0.00           O  
ATOM   3978  N   GLU   241      62.070  29.600  66.570  1.00  0.00           N  
ATOM   3979  HN  GLU   241      62.600  29.430  65.740  1.00  0.00           H  
ATOM   3980  CA  GLU   241      62.960  29.960  67.720  1.00  0.00           C  
ATOM   3981  HA  GLU   241      62.540  29.530  68.520  1.00  0.00           H  
ATOM   3982  CB  GLU   241      64.410  29.370  67.640  1.00  0.00           C  
ATOM   3983  HB1 GLU   241      65.110  29.650  68.300  1.00  0.00           H  
ATOM   3984  HB2 GLU   241      64.800  29.720  66.700  1.00  0.00           H  
ATOM   3985  CG  GLU   241      64.350  27.810  67.610  1.00  0.00           C  
ATOM   3986  HG1 GLU   241      65.360  27.370  67.460  1.00  0.00           H  
ATOM   3987  HG2 GLU   241      63.700  27.460  66.780  1.00  0.00           H  
ATOM   3988  CD  GLU   241      63.790  27.230  68.900  1.00  0.00           C  
ATOM   3989  OE1 GLU   241      62.710  26.620  68.870  1.00  0.00           O  
ATOM   3990  OE2 GLU   241      64.410  27.570  69.960  1.00  0.00           O  
ATOM   3991  C   GLU   241      63.030  31.370  68.060  1.00  0.00           C  
ATOM   3992  O   GLU   241      63.320  31.740  69.140  1.00  0.00           O  
ATOM   3993  N   ARG   242      62.710  32.240  67.020  1.00  0.00           N  
ATOM   3994  HN  ARG   242      62.390  31.870  66.030  1.00  0.00           H  
ATOM   3995  CA  ARG   242      63.040  33.670  67.080  1.00  0.00           C  
ATOM   3996  HA  ARG   242      63.540  33.840  68.070  1.00  0.00           H  
ATOM   3997  CB  ARG   242      64.030  34.050  65.980  1.00  0.00           C  
ATOM   3998  HB1 ARG   242      63.580  34.300  65.120  1.00  0.00           H  
ATOM   3999  HB2 ARG   242      64.730  33.240  65.810  1.00  0.00           H  
ATOM   4000  CG  ARG   242      64.960  35.210  66.310  1.00  0.00           C  
ATOM   4001  HG1 ARG   242      64.230  35.980  66.630  1.00  0.00           H  
ATOM   4002  HG2 ARG   242      65.610  35.590  65.490  1.00  0.00           H  
ATOM   4003  CD  ARG   242      65.990  34.790  67.420  1.00  0.00           C  
ATOM   4004  HD1 ARG   242      66.840  34.380  66.840  1.00  0.00           H  
ATOM   4005  HD2 ARG   242      65.500  34.150  68.180  1.00  0.00           H  
ATOM   4006  NE  ARG   242      66.460  36.130  67.990  1.00  0.00           N  
ATOM   4007  HE  ARG   242      66.570  37.020  67.340  1.00  0.00           H  
ATOM   4008  CZ  ARG   242      66.870  36.220  69.270  1.00  0.00           C  
ATOM   4009  NH1 ARG   242      67.120  35.200  70.090  1.00  0.00           N  
ATOM   4010 HH11 ARG   242      67.310  34.220  69.610  1.00  0.00           H  
ATOM   4011 HH12 ARG   242      67.500  35.400  70.990  1.00  0.00           H  
ATOM   4012  NH2 ARG   242      66.890  37.440  69.830  1.00  0.00           N  
ATOM   4013 HH21 ARG   242      67.170  37.480  70.790  1.00  0.00           H  
ATOM   4014 HH22 ARG   242      66.540  38.250  69.350  1.00  0.00           H  
ATOM   4015  C   ARG   242      61.800  34.500  66.850  1.00  0.00           C  
ATOM   4016  O   ARG   242      61.070  34.450  65.870  1.00  0.00           O  
ATOM   4017  N   ASN   243      61.410  35.400  67.790  1.00  0.00           N  
ATOM   4018  HN  ASN   243      62.070  35.640  68.490  1.00  0.00           H  
ATOM   4019  CA  ASN   243      60.140  36.120  67.700  1.00  0.00           C  
ATOM   4020  HA  ASN   243      59.460  35.560  67.220  1.00  0.00           H  
ATOM   4021  CB  ASN   243      59.680  36.340  69.160  1.00  0.00           C  
ATOM   4022  HB1 ASN   243      58.940  37.000  69.230  1.00  0.00           H  
ATOM   4023  HB2 ASN   243      60.420  36.770  69.820  1.00  0.00           H  
ATOM   4024  CG  ASN   243      59.230  34.940  69.780  1.00  0.00           C  
ATOM   4025  OD1 ASN   243      58.760  34.070  69.110  1.00  0.00           O  
ATOM   4026  ND2 ASN   243      59.460  34.730  71.130  1.00  0.00           N  
ATOM   4027 HD21 ASN   243      59.210  33.710  71.490  1.00  0.00           H  
ATOM   4028 HD22 ASN   243      60.080  35.480  71.670  1.00  0.00           H  
ATOM   4029  C   ASN   243      60.270  37.390  66.850  1.00  0.00           C  
ATOM   4030  O   ASN   243      59.300  38.070  66.620  1.00  0.00           O  
ATOM   4031  N   GLU   244      61.520  37.750  66.470  1.00  0.00           N  
ATOM   4032  HN  GLU   244      62.320  37.250  66.830  1.00  0.00           H  
ATOM   4033  CA  GLU   244      61.950  38.830  65.550  1.00  0.00           C  
ATOM   4034  HA  GLU   244      61.430  39.630  65.870  1.00  0.00           H  
ATOM   4035  CB  GLU   244      63.590  38.900  65.530  1.00  0.00           C  
ATOM   4036  HB1 GLU   244      63.960  39.610  64.930  1.00  0.00           H  
ATOM   4037  HB2 GLU   244      64.030  37.930  65.370  1.00  0.00           H  
ATOM   4038  CG  GLU   244      64.120  39.330  66.910  1.00  0.00           C  
ATOM   4039  HG1 GLU   244      63.730  38.700  67.740  1.00  0.00           H  
ATOM   4040  HG2 GLU   244      63.810  40.380  67.120  1.00  0.00           H  
ATOM   4041  CD  GLU   244      65.640  39.190  67.110  1.00  0.00           C  
ATOM   4042  OE1 GLU   244      66.420  38.560  66.350  1.00  0.00           O  
ATOM   4043  OE2 GLU   244      66.070  39.610  68.220  1.00  0.00           O  
ATOM   4044  C   GLU   244      61.430  38.520  64.140  1.00  0.00           C  
ATOM   4045  O   GLU   244      61.300  37.370  63.750  1.00  0.00           O  
ATOM   4046  N   THR   245      61.110  39.590  63.420  1.00  0.00           N  
ATOM   4047  HN  THR   245      61.220  40.620  63.830  1.00  0.00           H  
ATOM   4048  CA  THR   245      60.550  39.470  62.060  1.00  0.00           C  
ATOM   4049  HA  THR   245      59.800  38.640  62.010  1.00  0.00           H  
ATOM   4050  CB  THR   245      59.760  40.730  61.530  1.00  0.00           C  
ATOM   4051  HB  THR   245      59.530  40.690  60.560  1.00  0.00           H  
ATOM   4052  OG1 THR   245      60.530  41.870  61.670  1.00  0.00           O  
ATOM   4053  HG1 THR   245      60.700  42.380  60.730  1.00  0.00           H  
ATOM   4054  CG2 THR   245      58.470  40.780  62.340  1.00  0.00           C  
ATOM   4055 HG21 THR   245      57.950  41.730  62.090  1.00  0.00           H  
ATOM   4056 HG22 THR   245      58.570  40.770  63.300  1.00  0.00           H  
ATOM   4057 HG23 THR   245      57.730  40.030  61.980  1.00  0.00           H  
ATOM   4058  C   THR   245      61.680  39.210  61.080  1.00  0.00           C  
ATOM   4059  O   THR   245      62.880  39.590  61.240  1.00  0.00           O  
ATOM   4060  N   LEU   246      61.340  38.560  59.920  1.00  0.00           N  
ATOM   4061  HN  LEU   246      60.290  38.210  59.870  1.00  0.00           H  
ATOM   4062  CA  LEU   246      62.200  38.340  58.790  1.00  0.00           C  
ATOM   4063  HA  LEU   246      63.140  37.880  59.150  1.00  0.00           H  
ATOM   4064  CB  LEU   246      61.470  37.390  57.740  1.00  0.00           C  
ATOM   4065  HB1 LEU   246      60.640  37.810  57.370  1.00  0.00           H  
ATOM   4066  HB2 LEU   246      61.200  36.430  58.170  1.00  0.00           H  
ATOM   4067  CG  LEU   246      62.440  36.910  56.650  1.00  0.00           C  
ATOM   4068  HG  LEU   246      62.960  37.760  56.160  1.00  0.00           H  
ATOM   4069  CD1 LEU   246      63.450  35.880  57.220  1.00  0.00           C  
ATOM   4070 HD11 LEU   246      64.200  35.530  56.460  1.00  0.00           H  
ATOM   4071 HD12 LEU   246      62.860  35.100  57.740  1.00  0.00           H  
ATOM   4072 HD13 LEU   246      63.980  36.440  58.010  1.00  0.00           H  
ATOM   4073  CD2 LEU   246      61.640  36.190  55.540  1.00  0.00           C  
ATOM   4074 HD21 LEU   246      60.960  36.830  54.940  1.00  0.00           H  
ATOM   4075 HD22 LEU   246      61.090  35.380  56.060  1.00  0.00           H  
ATOM   4076 HD23 LEU   246      62.370  35.780  54.810  1.00  0.00           H  
ATOM   4077  C   LEU   246      62.690  39.710  58.110  1.00  0.00           C  
ATOM   4078  O   LEU   246      63.890  39.930  57.860  1.00  0.00           O  
ATOM   4079  N   PHE   247      61.720  40.670  57.910  1.00  0.00           N  
ATOM   4080  HN  PHE   247      60.700  40.450  58.290  1.00  0.00           H  
ATOM   4081  CA  PHE   247      62.080  42.000  57.520  1.00  0.00           C  
ATOM   4082  HA  PHE   247      63.060  41.970  57.000  1.00  0.00           H  
ATOM   4083  CB  PHE   247      61.230  42.570  56.360  1.00  0.00           C  
ATOM   4084  HB1 PHE   247      61.640  43.400  55.980  1.00  0.00           H  
ATOM   4085  HB2 PHE   247      60.290  42.880  56.800  1.00  0.00           H  
ATOM   4086  CG  PHE   247      61.170  41.660  55.190  1.00  0.00           C  
ATOM   4087  CD1 PHE   247      59.980  41.780  54.500  1.00  0.00           C  
ATOM   4088  HD1 PHE   247      59.230  42.550  54.770  1.00  0.00           H  
ATOM   4089  CE1 PHE   247      59.770  41.140  53.280  1.00  0.00           C  
ATOM   4090  HE1 PHE   247      58.920  41.380  52.660  1.00  0.00           H  
ATOM   4091  CZ  PHE   247      60.710  40.140  52.900  1.00  0.00           C  
ATOM   4092  HZ  PHE   247      60.490  39.470  52.090  1.00  0.00           H  
ATOM   4093  CD2 PHE   247      62.200  40.860  54.650  1.00  0.00           C  
ATOM   4094  HD2 PHE   247      63.220  40.840  55.100  1.00  0.00           H  
ATOM   4095  CE2 PHE   247      61.900  39.990  53.530  1.00  0.00           C  
ATOM   4096  HE2 PHE   247      62.690  39.400  53.100  1.00  0.00           H  
ATOM   4097  C   PHE   247      62.130  42.980  58.680  1.00  0.00           C  
ATOM   4098  O   PHE   247      61.200  42.960  59.460  1.00  0.00           O  
ATOM   4099  N   PRO   248      63.090  43.810  58.850  1.00  0.00           N  
ATOM   4100  CD  PRO   248      64.460  43.560  58.350  1.00  0.00           C  
ATOM   4101  HD1 PRO   248      64.540  43.380  57.260  1.00  0.00           H  
ATOM   4102  HD2 PRO   248      64.770  42.630  58.880  1.00  0.00           H  
ATOM   4103  CA  PRO   248      63.000  44.890  59.850  1.00  0.00           C  
ATOM   4104  HA  PRO   248      62.520  44.450  60.710  1.00  0.00           H  
ATOM   4105  CB  PRO   248      64.480  45.170  60.040  1.00  0.00           C  
ATOM   4106  HB1 PRO   248      64.830  44.380  60.750  1.00  0.00           H  
ATOM   4107  HB2 PRO   248      64.660  46.230  60.310  1.00  0.00           H  
ATOM   4108  CG  PRO   248      65.190  44.800  58.720  1.00  0.00           C  
ATOM   4109  HG1 PRO   248      65.020  45.510  57.930  1.00  0.00           H  
ATOM   4110  HG2 PRO   248      66.260  44.650  58.850  1.00  0.00           H  
ATOM   4111  C   PRO   248      62.190  46.130  59.340  1.00  0.00           C  
ATOM   4112  O   PRO   248      62.220  47.180  59.950  1.00  0.00           O  
ATOM   4113  N   ALA   249      61.290  45.980  58.270  1.00  0.00           N  
ATOM   4114  HN  ALA   249      61.260  44.990  57.770  1.00  0.00           H  
ATOM   4115  CA  ALA   249      60.570  47.060  57.570  1.00  0.00           C  
ATOM   4116  HA  ALA   249      60.130  47.820  58.250  1.00  0.00           H  
ATOM   4117  CB  ALA   249      61.540  47.960  56.720  1.00  0.00           C  
ATOM   4118  HB1 ALA   249      61.840  48.840  57.070  1.00  0.00           H  
ATOM   4119  HB2 ALA   249      61.120  48.270  55.790  1.00  0.00           H  
ATOM   4120  HB3 ALA   249      62.450  47.440  56.340  1.00  0.00           H  
ATOM   4121  C   ALA   249      59.490  46.320  56.720  1.00  0.00           C  
ATOM   4122  O   ALA   249      59.680  45.130  56.580  1.00  0.00           O  
ATOM   4123  N   LEU   250      58.550  47.120  56.190  1.00  0.00           N  
ATOM   4124  HN  LEU   250      58.700  48.170  56.520  1.00  0.00           H  
ATOM   4125  CA  LEU   250      57.710  46.770  55.060  1.00  0.00           C  
ATOM   4126  HA  LEU   250      57.190  47.730  54.850  1.00  0.00           H  
ATOM   4127  CB  LEU   250      58.440  46.370  53.740  1.00  0.00           C  
ATOM   4128  HB1 LEU   250      57.870  46.180  52.940  1.00  0.00           H  
ATOM   4129  HB2 LEU   250      59.040  45.490  53.930  1.00  0.00           H  
ATOM   4130  CG  LEU   250      59.610  47.290  53.280  1.00  0.00           C  
ATOM   4131  HG  LEU   250      60.100  47.620  54.220  1.00  0.00           H  
ATOM   4132  CD1 LEU   250      60.550  46.590  52.320  1.00  0.00           C  
ATOM   4133 HD11 LEU   250      61.410  47.240  52.030  1.00  0.00           H  
ATOM   4134 HD12 LEU   250      59.970  46.390  51.400  1.00  0.00           H  
ATOM   4135 HD13 LEU   250      60.880  45.610  52.730  1.00  0.00           H  
ATOM   4136  CD2 LEU   250      58.980  48.540  52.610  1.00  0.00           C  
ATOM   4137 HD21 LEU   250      58.270  49.010  53.320  1.00  0.00           H  
ATOM   4138 HD22 LEU   250      58.370  48.110  51.790  1.00  0.00           H  
ATOM   4139 HD23 LEU   250      59.810  49.230  52.370  1.00  0.00           H  
ATOM   4140  C   LEU   250      56.510  45.750  55.380  1.00  0.00           C  
ATOM   4141  O   LEU   250      56.060  44.900  54.610  1.00  0.00           O  
ATOM   4142  N   ILE   251      55.980  45.900  56.630  1.00  0.00           N  
ATOM   4143  HN  ILE   251      56.480  46.620  57.320  1.00  0.00           H  
ATOM   4144  CA  ILE   251      54.920  45.050  57.170  1.00  0.00           C  
ATOM   4145  HA  ILE   251      54.730  44.220  56.470  1.00  0.00           H  
ATOM   4146  CB  ILE   251      55.310  44.420  58.530  1.00  0.00           C  
ATOM   4147  HB  ILE   251      55.650  45.150  59.120  1.00  0.00           H  
ATOM   4148  CG2 ILE   251      54.140  43.700  59.150  1.00  0.00           C  
ATOM   4149 HG21 ILE   251      54.400  43.200  60.110  1.00  0.00           H  
ATOM   4150 HG22 ILE   251      53.640  42.940  58.510  1.00  0.00           H  
ATOM   4151 HG23 ILE   251      53.490  44.540  59.470  1.00  0.00           H  
ATOM   4152  CG1 ILE   251      56.510  43.490  58.240  1.00  0.00           C  
ATOM   4153 HG11 ILE   251      57.330  44.120  57.930  1.00  0.00           H  
ATOM   4154 HG12 ILE   251      56.070  42.850  57.450  1.00  0.00           H  
ATOM   4155  CD  ILE   251      56.950  42.770  59.500  1.00  0.00           C  
ATOM   4156  HD1 ILE   251      56.200  42.040  59.870  1.00  0.00           H  
ATOM   4157  HD2 ILE   251      57.210  43.560  60.230  1.00  0.00           H  
ATOM   4158  HD3 ILE   251      57.900  42.240  59.300  1.00  0.00           H  
ATOM   4159  C   ILE   251      53.610  45.860  57.260  1.00  0.00           C  
ATOM   4160  O   ILE   251      53.620  46.940  57.830  1.00  0.00           O  
ATOM   4161  N   TYR   252      52.540  45.390  56.640  1.00  0.00           N  
ATOM   4162  HN  TYR   252      52.480  44.330  56.310  1.00  0.00           H  
ATOM   4163  CA  TYR   252      51.260  46.110  56.700  1.00  0.00           C  
ATOM   4164  HA  TYR   252      51.550  47.120  56.340  1.00  0.00           H  
ATOM   4165  CB  TYR   252      50.350  45.410  55.640  1.00  0.00           C  
ATOM   4166  HB1 TYR   252      50.120  44.470  55.910  1.00  0.00           H  
ATOM   4167  HB2 TYR   252      50.830  45.440  54.680  1.00  0.00           H  
ATOM   4168  CG  TYR   252      49.070  46.190  55.590  1.00  0.00           C  
ATOM   4169  CD1 TYR   252      48.020  45.720  56.280  1.00  0.00           C  
ATOM   4170  HD1 TYR   252      48.100  44.820  56.930  1.00  0.00           H  
ATOM   4171  CE1 TYR   252      46.780  46.520  56.250  1.00  0.00           C  
ATOM   4172  HE1 TYR   252      45.930  46.200  56.830  1.00  0.00           H  
ATOM   4173  CZ  TYR   252      46.670  47.740  55.490  1.00  0.00           C  
ATOM   4174  OH  TYR   252      45.420  48.360  55.460  1.00  0.00           O  
ATOM   4175  HH  TYR   252      45.460  49.260  54.860  1.00  0.00           H  
ATOM   4176  CD2 TYR   252      49.010  47.400  54.810  1.00  0.00           C  
ATOM   4177  HD2 TYR   252      49.900  47.670  54.190  1.00  0.00           H  
ATOM   4178  CE2 TYR   252      47.830  48.190  54.790  1.00  0.00           C  
ATOM   4179  HE2 TYR   252      47.730  49.080  54.190  1.00  0.00           H  
ATOM   4180  C   TYR   252      50.740  46.270  58.180  1.00  0.00           C  
ATOM   4181  O   TYR   252      50.720  45.390  59.020  1.00  0.00           O  
ATOM   4182  N   SER   253      50.200  47.430  58.510  1.00  0.00           N  
ATOM   4183  HN  SER   253      50.140  48.110  57.680  1.00  0.00           H  
ATOM   4184  CA  SER   253      49.570  47.750  59.800  1.00  0.00           C  
ATOM   4185  HA  SER   253      50.040  47.270  60.490  1.00  0.00           H  
ATOM   4186  CB  SER   253      49.520  49.180  60.280  1.00  0.00           C  
ATOM   4187  HB1 SER   253      49.050  49.820  59.680  1.00  0.00           H  
ATOM   4188  HB2 SER   253      50.530  49.570  60.260  1.00  0.00           H  
ATOM   4189  OG  SER   253      49.250  49.430  61.680  1.00  0.00           O  
ATOM   4190  HG1 SER   253      50.250  49.380  62.160  1.00  0.00           H  
ATOM   4191  C   SER   253      48.130  47.190  59.760  1.00  0.00           C  
ATOM   4192  O   SER   253      47.110  47.860  59.710  1.00  0.00           O  
ATOM   4193  N   SER   254      48.050  45.850  59.870  1.00  0.00           N  
ATOM   4194  HN  SER   254      48.940  45.220  59.630  1.00  0.00           H  
ATOM   4195  CA  SER   254      46.840  45.110  60.070  1.00  0.00           C  
ATOM   4196  HA  SER   254      46.120  45.630  59.710  1.00  0.00           H  
ATOM   4197  CB  SER   254      46.910  43.780  59.270  1.00  0.00           C  
ATOM   4198  HB1 SER   254      46.830  44.000  58.300  1.00  0.00           H  
ATOM   4199  HB2 SER   254      46.090  43.100  59.490  1.00  0.00           H  
ATOM   4200  OG  SER   254      48.150  43.060  59.490  1.00  0.00           O  
ATOM   4201  HG1 SER   254      48.070  42.440  60.410  1.00  0.00           H  
ATOM   4202  C   SER   254      46.530  44.690  61.470  1.00  0.00           C  
ATOM   4203  O   SER   254      45.510  44.100  61.690  1.00  0.00           O  
ATOM   4204  N   THR   255      47.330  45.070  62.570  1.00  0.00           N  
ATOM   4205  HN  THR   255      48.350  45.470  62.420  1.00  0.00           H  
ATOM   4206  CA  THR   255      46.980  44.640  63.950  1.00  0.00           C  
ATOM   4207  HA  THR   255      46.020  44.670  63.970  1.00  0.00           H  
ATOM   4208  CB  THR   255      47.450  43.240  64.210  1.00  0.00           C  
ATOM   4209  HB  THR   255      47.300  42.720  63.380  1.00  0.00           H  
ATOM   4210  OG1 THR   255      46.650  42.640  65.210  1.00  0.00           O  
ATOM   4211  HG1 THR   255      45.830  42.300  64.600  1.00  0.00           H  
ATOM   4212  CG2 THR   255      48.920  43.110  64.670  1.00  0.00           C  
ATOM   4213 HG21 THR   255      49.140  42.030  64.820  1.00  0.00           H  
ATOM   4214 HG22 THR   255      49.130  43.550  65.490  1.00  0.00           H  
ATOM   4215 HG23 THR   255      49.700  43.420  63.940  1.00  0.00           H  
ATOM   4216  C   THR   255      47.530  45.570  64.970  1.00  0.00           C  
ATOM   4217  O   THR   255      48.490  46.300  64.620  1.00  0.00           O  
ATOM   4218  NT  THR   255      46.970  45.590  66.140  1.00  0.00           N  
ATOM   4219  HNT THR   255      46.220  44.770  66.220  1.00  0.00           H  
ATOM   4220  CAT THR   255      47.100  46.460  67.200  1.00  0.00           C  
ATOM   4221  HT1 THR   255      46.140  46.580  67.740  1.00  0.00           H  
ATOM   4222  HT2 THR   255      47.350  47.330  66.770  1.00  0.00           H  
ATOM   4223  HT3 THR   255      47.850  46.050  67.910  1.00  0.00           H  
TER    4224      THR   255 
ATOM   4224  CAY GLU   256      40.600  32.900  61.770  1.00  0.00           C  
ATOM   4225  HY1 GLU   256      40.340  33.740  61.100  1.00  0.00           H  
ATOM   4226  HY2 GLU   256      39.630  32.490  62.140  1.00  0.00           H  
ATOM   4227  HY3 GLU   256      41.090  32.100  61.180  1.00  0.00           H  
ATOM   4228  CY  GLU   256      41.460  33.310  62.770  1.00  0.00           C  
ATOM   4229  OY  GLU   256      41.040  33.660  63.870  1.00  0.00           O  
ATOM   4230  N   GLU   256      42.810  33.270  62.500  1.00  0.00           N  
ATOM   4231  HN  GLU   256      43.190  32.850  61.550  1.00  0.00           H  
ATOM   4232  CA  GLU   256      43.860  33.980  63.330  1.00  0.00           C  
ATOM   4233  HA  GLU   256      43.670  33.450  64.280  1.00  0.00           H  
ATOM   4234  CB  GLU   256      45.370  33.700  63.070  1.00  0.00           C  
ATOM   4235  HB1 GLU   256      45.780  34.350  63.710  1.00  0.00           H  
ATOM   4236  HB2 GLU   256      45.640  34.000  62.070  1.00  0.00           H  
ATOM   4237  CG  GLU   256      45.760  32.220  63.350  1.00  0.00           C  
ATOM   4238  HG1 GLU   256      46.810  32.190  62.970  1.00  0.00           H  
ATOM   4239  HG2 GLU   256      45.140  31.540  62.730  1.00  0.00           H  
ATOM   4240  CD  GLU   256      45.670  31.760  64.800  1.00  0.00           C  
ATOM   4241  OE1 GLU   256      44.750  30.940  65.190  1.00  0.00           O  
ATOM   4242  OE2 GLU   256      46.390  32.360  65.640  1.00  0.00           O  
ATOM   4243  C   GLU   256      43.630  35.530  63.500  1.00  0.00           C  
ATOM   4244  O   GLU   256      43.230  36.340  62.650  1.00  0.00           O  
ATOM   4245  N   ARG   257      43.910  35.880  64.780  1.00  0.00           N  
ATOM   4246  HN  ARG   257      44.240  35.110  65.500  1.00  0.00           H  
ATOM   4247  CA  ARG   257      43.940  37.190  65.330  1.00  0.00           C  
ATOM   4248  HA  ARG   257      43.280  37.820  64.690  1.00  0.00           H  
ATOM   4249  CB  ARG   257      43.220  37.360  66.730  1.00  0.00           C  
ATOM   4250  HB1 ARG   257      43.290  38.310  67.030  1.00  0.00           H  
ATOM   4251  HB2 ARG   257      43.710  36.770  67.500  1.00  0.00           H  
ATOM   4252  CG  ARG   257      41.760  36.890  66.840  1.00  0.00           C  
ATOM   4253  HG1 ARG   257      41.140  37.140  65.950  1.00  0.00           H  
ATOM   4254  HG2 ARG   257      41.280  37.410  67.690  1.00  0.00           H  
ATOM   4255  CD  ARG   257      41.630  35.430  67.030  1.00  0.00           C  
ATOM   4256  HD1 ARG   257      42.210  34.820  66.310  1.00  0.00           H  
ATOM   4257  HD2 ARG   257      40.590  35.060  66.850  1.00  0.00           H  
ATOM   4258  NE  ARG   257      41.990  35.180  68.460  1.00  0.00           N  
ATOM   4259  HE  ARG   257      41.910  35.980  69.230  1.00  0.00           H  
ATOM   4260  CZ  ARG   257      42.360  34.030  69.040  1.00  0.00           C  
ATOM   4261  NH1 ARG   257      42.760  33.980  70.320  1.00  0.00           N  
ATOM   4262 HH11 ARG   257      43.050  34.930  70.800  1.00  0.00           H  
ATOM   4263 HH12 ARG   257      43.250  33.140  70.550  1.00  0.00           H  
ATOM   4264  NH2 ARG   257      42.420  32.890  68.370  1.00  0.00           N  
ATOM   4265 HH21 ARG   257      42.350  32.870  67.380  1.00  0.00           H  
ATOM   4266 HH22 ARG   257      42.980  32.230  68.870  1.00  0.00           H  
ATOM   4267  C   ARG   257      45.420  37.600  65.280  1.00  0.00           C  
ATOM   4268  O   ARG   257      46.280  36.740  64.970  1.00  0.00           O  
ATOM   4269  N   GLY   258      45.680  38.860  65.500  1.00  0.00           N  
ATOM   4270  HN  GLY   258      44.990  39.570  65.380  1.00  0.00           H  
ATOM   4271  CA  GLY   258      47.020  39.390  65.730  1.00  0.00           C  
ATOM   4272  HA1 GLY   258      47.490  38.850  66.430  1.00  0.00           H  
ATOM   4273  HA2 GLY   258      46.990  40.340  66.030  1.00  0.00           H  
ATOM   4274  C   GLY   258      47.970  39.260  64.570  1.00  0.00           C  
ATOM   4275  O   GLY   258      49.220  39.120  64.690  1.00  0.00           O  
ATOM   4276  N   VAL   259      47.440  39.320  63.380  1.00  0.00           N  
ATOM   4277  HN  VAL   259      46.380  39.470  63.460  1.00  0.00           H  
ATOM   4278  CA  VAL   259      48.040  38.970  62.110  1.00  0.00           C  
ATOM   4279  HA  VAL   259      48.800  38.210  62.240  1.00  0.00           H  
ATOM   4280  CB  VAL   259      47.090  38.380  61.130  1.00  0.00           C  
ATOM   4281  HB  VAL   259      46.270  38.900  60.910  1.00  0.00           H  
ATOM   4282  CG1 VAL   259      47.760  38.080  59.730  1.00  0.00           C  
ATOM   4283 HG11 VAL   259      48.140  38.970  59.250  1.00  0.00           H  
ATOM   4284 HG12 VAL   259      47.130  37.470  59.050  1.00  0.00           H  
ATOM   4285 HG13 VAL   259      48.670  37.440  59.770  1.00  0.00           H  
ATOM   4286  CG2 VAL   259      46.620  37.030  61.660  1.00  0.00           C  
ATOM   4287 HG21 VAL   259      47.500  36.360  61.780  1.00  0.00           H  
ATOM   4288 HG22 VAL   259      45.960  36.560  60.900  1.00  0.00           H  
ATOM   4289 HG23 VAL   259      46.070  37.020  62.630  1.00  0.00           H  
ATOM   4290  C   VAL   259      48.720  40.120  61.510  1.00  0.00           C  
ATOM   4291  O   VAL   259      48.100  41.200  61.380  1.00  0.00           O  
ATOM   4292  N   LYS   260      50.030  39.970  61.180  1.00  0.00           N  
ATOM   4293  HN  LYS   260      50.580  39.020  61.390  1.00  0.00           H  
ATOM   4294  CA  LYS   260      50.930  40.970  60.580  1.00  0.00           C  
ATOM   4295  HA  LYS   260      50.360  41.930  60.610  1.00  0.00           H  
ATOM   4296  CB  LYS   260      52.340  41.050  61.200  1.00  0.00           C  
ATOM   4297  HB1 LYS   260      52.780  41.850  60.800  1.00  0.00           H  
ATOM   4298  HB2 LYS   260      52.900  40.200  60.840  1.00  0.00           H  
ATOM   4299  CG  LYS   260      52.450  41.090  62.720  1.00  0.00           C  
ATOM   4300  HG1 LYS   260      51.630  41.760  63.070  1.00  0.00           H  
ATOM   4301  HG2 LYS   260      53.470  41.490  62.910  1.00  0.00           H  
ATOM   4302  CD  LYS   260      52.180  39.690  63.380  1.00  0.00           C  
ATOM   4303  HD1 LYS   260      52.900  38.960  62.960  1.00  0.00           H  
ATOM   4304  HD2 LYS   260      51.120  39.420  63.200  1.00  0.00           H  
ATOM   4305  CE  LYS   260      52.300  39.650  64.890  1.00  0.00           C  
ATOM   4306  HE1 LYS   260      51.510  40.370  65.190  1.00  0.00           H  
ATOM   4307  HE2 LYS   260      53.340  39.830  65.250  1.00  0.00           H  
ATOM   4308  NZ  LYS   260      51.840  38.380  65.540  1.00  0.00           N  
ATOM   4309  HZ1 LYS   260      50.770  38.240  65.270  1.00  0.00           H  
ATOM   4310  HZ2 LYS   260      51.980  38.400  66.640  1.00  0.00           H  
ATOM   4311  HZ3 LYS   260      52.310  37.590  65.050  1.00  0.00           H  
ATOM   4312  C   LYS   260      51.160  40.680  59.090  1.00  0.00           C  
ATOM   4313  O   LYS   260      51.890  39.770  58.670  1.00  0.00           O  
ATOM   4314  N   LEU   261      50.520  41.350  58.120  1.00  0.00           N  
ATOM   4315  HN  LEU   261      49.740  42.020  58.300  1.00  0.00           H  
ATOM   4316  CA  LEU   261      50.500  40.860  56.720  1.00  0.00           C  
ATOM   4317  HA  LEU   261      50.660  39.840  56.770  1.00  0.00           H  
ATOM   4318  CB  LEU   261      49.190  41.400  56.000  1.00  0.00           C  
ATOM   4319  HB1 LEU   261      49.300  41.180  55.030  1.00  0.00           H  
ATOM   4320  HB2 LEU   261      49.160  42.480  55.920  1.00  0.00           H  
ATOM   4321  CG  LEU   261      47.900  40.790  56.660  1.00  0.00           C  
ATOM   4322  HG  LEU   261      47.980  40.870  57.760  1.00  0.00           H  
ATOM   4323  CD1 LEU   261      46.710  41.690  56.190  1.00  0.00           C  
ATOM   4324 HD11 LEU   261      45.770  41.610  56.780  1.00  0.00           H  
ATOM   4325 HD12 LEU   261      46.490  41.370  55.150  1.00  0.00           H  
ATOM   4326 HD13 LEU   261      46.880  42.780  56.290  1.00  0.00           H  
ATOM   4327  CD2 LEU   261      47.770  39.310  56.120  1.00  0.00           C  
ATOM   4328 HD21 LEU   261      48.670  38.760  56.470  1.00  0.00           H  
ATOM   4329 HD22 LEU   261      47.670  39.230  55.010  1.00  0.00           H  
ATOM   4330 HD23 LEU   261      46.890  38.780  56.530  1.00  0.00           H  
ATOM   4331  C   LEU   261      51.680  41.480  55.930  1.00  0.00           C  
ATOM   4332  O   LEU   261      52.200  42.570  56.300  1.00  0.00           O  
ATOM   4333  N   GLY   262      52.030  40.690  54.890  1.00  0.00           N  
ATOM   4334  HN  GLY   262      51.380  39.830  54.610  1.00  0.00           H  
ATOM   4335  CA  GLY   262      53.090  41.030  53.980  1.00  0.00           C  
ATOM   4336  HA1 GLY   262      53.610  40.080  53.740  1.00  0.00           H  
ATOM   4337  HA2 GLY   262      53.770  41.660  54.340  1.00  0.00           H  
ATOM   4338  C   GLY   262      52.610  41.500  52.600  1.00  0.00           C  
ATOM   4339  O   GLY   262      51.450  41.860  52.420  1.00  0.00           O  
ATOM   4340  N   LEU   263      53.440  41.480  51.560  1.00  0.00           N  
ATOM   4341  HN  LEU   263      54.490  41.280  51.740  1.00  0.00           H  
ATOM   4342  CA  LEU   263      53.090  42.020  50.240  1.00  0.00           C  
ATOM   4343  HA  LEU   263      52.040  42.250  50.180  1.00  0.00           H  
ATOM   4344  CB  LEU   263      53.950  43.270  49.910  1.00  0.00           C  
ATOM   4345  HB1 LEU   263      53.670  43.710  49.050  1.00  0.00           H  
ATOM   4346  HB2 LEU   263      54.930  42.890  49.650  1.00  0.00           H  
ATOM   4347  CG  LEU   263      53.960  44.310  51.070  1.00  0.00           C  
ATOM   4348  HG  LEU   263      54.490  43.890  51.950  1.00  0.00           H  
ATOM   4349  CD1 LEU   263      54.920  45.480  50.740  1.00  0.00           C  
ATOM   4350 HD11 LEU   263      54.730  46.350  51.400  1.00  0.00           H  
ATOM   4351 HD12 LEU   263      54.830  45.810  49.680  1.00  0.00           H  
ATOM   4352 HD13 LEU   263      55.940  45.120  50.960  1.00  0.00           H  
ATOM   4353  CD2 LEU   263      52.570  44.830  51.460  1.00  0.00           C  
ATOM   4354 HD21 LEU   263      52.760  45.760  52.040  1.00  0.00           H  
ATOM   4355 HD22 LEU   263      52.290  44.050  52.190  1.00  0.00           H  
ATOM   4356 HD23 LEU   263      51.740  44.780  50.720  1.00  0.00           H  
ATOM   4357  C   LEU   263      53.290  40.960  49.130  1.00  0.00           C  
ATOM   4358  O   LEU   263      52.740  41.120  48.080  1.00  0.00           O  
ATOM   4359  N   GLY   264      54.250  39.980  49.300  1.00  0.00           N  
ATOM   4360  HN  GLY   264      54.800  39.890  50.260  1.00  0.00           H  
ATOM   4361  CA  GLY   264      54.520  39.020  48.260  1.00  0.00           C  
ATOM   4362  HA1 GLY   264      55.220  38.300  48.740  1.00  0.00           H  
ATOM   4363  HA2 GLY   264      54.950  39.490  47.490  1.00  0.00           H  
ATOM   4364  C   GLY   264      53.460  38.160  47.690  1.00  0.00           C  
ATOM   4365  O   GLY   264      53.390  37.910  46.490  1.00  0.00           O  
ATOM   4366  N   ASP   265      52.580  37.660  48.540  1.00  0.00           N  
ATOM   4367  HN  ASP   265      52.570  37.840  49.610  1.00  0.00           H  
ATOM   4368  CA  ASP   265      51.300  37.040  48.010  1.00  0.00           C  
ATOM   4369  HA  ASP   265      51.570  36.250  47.320  1.00  0.00           H  
ATOM   4370  CB  ASP   265      50.490  36.300  49.160  1.00  0.00           C  
ATOM   4371  HB1 ASP   265      51.050  35.420  49.530  1.00  0.00           H  
ATOM   4372  HB2 ASP   265      49.560  35.910  48.850  1.00  0.00           H  
ATOM   4373  CG  ASP   265      50.310  37.260  50.400  1.00  0.00           C  
ATOM   4374  OD1 ASP   265      49.690  36.660  51.410  1.00  0.00           O  
ATOM   4375  OD2 ASP   265      50.910  38.320  50.610  1.00  0.00           O  
ATOM   4376  C   ASP   265      50.340  37.950  47.250  1.00  0.00           C  
ATOM   4377  O   ASP   265      49.850  37.580  46.210  1.00  0.00           O  
ATOM   4378  N   PHE   266      50.240  39.220  47.680  1.00  0.00           N  
ATOM   4379  HN  PHE   266      50.640  39.420  48.570  1.00  0.00           H  
ATOM   4380  CA  PHE   266      49.560  40.300  47.090  1.00  0.00           C  
ATOM   4381  HA  PHE   266      48.600  39.810  47.050  1.00  0.00           H  
ATOM   4382  CB  PHE   266      49.430  41.660  47.800  1.00  0.00           C  
ATOM   4383  HB1 PHE   266      48.770  42.350  47.230  1.00  0.00           H  
ATOM   4384  HB2 PHE   266      50.420  42.150  47.710  1.00  0.00           H  
ATOM   4385  CG  PHE   266      48.760  41.570  49.220  1.00  0.00           C  
ATOM   4386  CD1 PHE   266      48.370  40.270  49.760  1.00  0.00           C  
ATOM   4387  HD1 PHE   266      48.470  39.380  49.320  1.00  0.00           H  
ATOM   4388  CE1 PHE   266      47.750  40.270  51.020  1.00  0.00           C  
ATOM   4389  HE1 PHE   266      47.510  39.220  51.310  1.00  0.00           H  
ATOM   4390  CZ  PHE   266      47.710  41.420  51.860  1.00  0.00           C  
ATOM   4391  HZ  PHE   266      47.220  41.340  52.820  1.00  0.00           H  
ATOM   4392  CD2 PHE   266      48.780  42.690  50.070  1.00  0.00           C  
ATOM   4393  HD2 PHE   266      49.160  43.650  49.750  1.00  0.00           H  
ATOM   4394  CE2 PHE   266      48.210  42.620  51.350  1.00  0.00           C  
ATOM   4395  HE2 PHE   266      48.340  43.450  52.070  1.00  0.00           H  
ATOM   4396  C   PHE   266      50.090  40.600  45.710  1.00  0.00           C  
ATOM   4397  O   PHE   266      49.290  40.950  44.870  1.00  0.00           O  
ATOM   4398  N   ILE   267      51.440  40.520  45.520  1.00  0.00           N  
ATOM   4399  HN  ILE   267      52.030  40.280  46.390  1.00  0.00           H  
ATOM   4400  CA  ILE   267      52.040  40.720  44.160  1.00  0.00           C  
ATOM   4401  HA  ILE   267      51.800  41.660  43.680  1.00  0.00           H  
ATOM   4402  CB  ILE   267      53.590  40.770  44.120  1.00  0.00           C  
ATOM   4403  HB  ILE   267      53.900  39.860  44.600  1.00  0.00           H  
ATOM   4404  CG2 ILE   267      54.270  40.820  42.680  1.00  0.00           C  
ATOM   4405 HG21 ILE   267      55.300  41.150  42.690  1.00  0.00           H  
ATOM   4406 HG22 ILE   267      53.860  41.630  42.040  1.00  0.00           H  
ATOM   4407 HG23 ILE   267      54.130  39.850  42.170  1.00  0.00           H  
ATOM   4408  CG1 ILE   267      54.050  42.030  44.950  1.00  0.00           C  
ATOM   4409 HG11 ILE   267      53.330  42.050  45.750  1.00  0.00           H  
ATOM   4410 HG12 ILE   267      53.880  42.860  44.420  1.00  0.00           H  
ATOM   4411  CD  ILE   267      55.410  41.930  45.740  1.00  0.00           C  
ATOM   4412  HD1 ILE   267      56.290  42.160  45.110  1.00  0.00           H  
ATOM   4413  HD2 ILE   267      55.480  40.860  46.040  1.00  0.00           H  
ATOM   4414  HD3 ILE   267      55.310  42.600  46.620  1.00  0.00           H  
ATOM   4415  C   ILE   267      51.470  39.660  43.230  1.00  0.00           C  
ATOM   4416  O   ILE   267      50.990  39.920  42.130  1.00  0.00           O  
ATOM   4417  N   PHE   268      51.520  38.400  43.690  1.00  0.00           N  
ATOM   4418  HN  PHE   268      51.960  38.120  44.670  1.00  0.00           H  
ATOM   4419  CA  PHE   268      50.950  37.360  42.850  1.00  0.00           C  
ATOM   4420  HA  PHE   268      51.310  37.520  41.810  1.00  0.00           H  
ATOM   4421  CB  PHE   268      51.370  35.950  43.300  1.00  0.00           C  
ATOM   4422  HB1 PHE   268      50.930  35.180  42.630  1.00  0.00           H  
ATOM   4423  HB2 PHE   268      51.140  35.880  44.380  1.00  0.00           H  
ATOM   4424  CG  PHE   268      52.810  35.590  43.130  1.00  0.00           C  
ATOM   4425  CD1 PHE   268      53.570  35.230  44.290  1.00  0.00           C  
ATOM   4426  HD1 PHE   268      53.120  35.250  45.180  1.00  0.00           H  
ATOM   4427  CE1 PHE   268      54.860  34.720  44.100  1.00  0.00           C  
ATOM   4428  HE1 PHE   268      55.440  34.430  45.000  1.00  0.00           H  
ATOM   4429  CZ  PHE   268      55.370  34.660  42.830  1.00  0.00           C  
ATOM   4430  HZ  PHE   268      56.400  34.360  42.740  1.00  0.00           H  
ATOM   4431  CD2 PHE   268      53.370  35.560  41.830  1.00  0.00           C  
ATOM   4432  HD2 PHE   268      52.880  35.920  40.940  1.00  0.00           H  
ATOM   4433  CE2 PHE   268      54.650  35.070  41.700  1.00  0.00           C  
ATOM   4434  HE2 PHE   268      55.160  34.990  40.710  1.00  0.00           H  
ATOM   4435  C   PHE   268      49.410  37.360  42.610  1.00  0.00           C  
ATOM   4436  O   PHE   268      48.960  37.040  41.550  1.00  0.00           O  
ATOM   4437  N   TYR   269      48.570  37.660  43.630  1.00  0.00           N  
ATOM   4438  HN  TYR   269      49.060  37.760  44.590  1.00  0.00           H  
ATOM   4439  CA  TYR   269      47.150  37.830  43.400  1.00  0.00           C  
ATOM   4440  HA  TYR   269      46.750  36.930  42.970  1.00  0.00           H  
ATOM   4441  CB  TYR   269      46.320  38.060  44.730  1.00  0.00           C  
ATOM   4442  HB1 TYR   269      45.250  38.120  44.570  1.00  0.00           H  
ATOM   4443  HB2 TYR   269      46.670  39.000  45.120  1.00  0.00           H  
ATOM   4444  CG  TYR   269      46.550  37.020  45.790  1.00  0.00           C  
ATOM   4445  CD1 TYR   269      46.650  35.670  45.500  1.00  0.00           C  
ATOM   4446  HD1 TYR   269      46.710  35.320  44.570  1.00  0.00           H  
ATOM   4447  CE1 TYR   269      47.030  34.780  46.560  1.00  0.00           C  
ATOM   4448  HE1 TYR   269      47.110  33.710  46.250  1.00  0.00           H  
ATOM   4449  CZ  TYR   269      47.150  35.210  47.850  1.00  0.00           C  
ATOM   4450  OH  TYR   269      47.360  34.190  48.860  1.00  0.00           O  
ATOM   4451  HH  TYR   269      47.490  34.670  49.820  1.00  0.00           H  
ATOM   4452  CD2 TYR   269      46.550  37.430  47.130  1.00  0.00           C  
ATOM   4453  HD2 TYR   269      46.420  38.470  47.370  1.00  0.00           H  
ATOM   4454  CE2 TYR   269      46.980  36.590  48.150  1.00  0.00           C  
ATOM   4455  HE2 TYR   269      47.160  36.940  49.190  1.00  0.00           H  
ATOM   4456  C   TYR   269      46.840  38.950  42.360  1.00  0.00           C  
ATOM   4457  O   TYR   269      45.980  38.730  41.510  1.00  0.00           O  
ATOM   4458  N   SER   270      47.560  40.070  42.420  1.00  0.00           N  
ATOM   4459  HN  SER   270      48.210  40.160  43.280  1.00  0.00           H  
ATOM   4460  CA  SER   270      47.330  41.190  41.640  1.00  0.00           C  
ATOM   4461  HA  SER   270      46.280  41.410  41.580  1.00  0.00           H  
ATOM   4462  CB  SER   270      47.870  42.380  42.330  1.00  0.00           C  
ATOM   4463  HB1 SER   270      47.430  43.270  41.880  1.00  0.00           H  
ATOM   4464  HB2 SER   270      48.830  42.360  42.290  1.00  0.00           H  
ATOM   4465  OG  SER   270      47.450  42.380  43.700  1.00  0.00           O  
ATOM   4466  HG1 SER   270      48.060  41.840  44.250  1.00  0.00           H  
ATOM   4467  C   SER   270      47.900  41.160  40.210  1.00  0.00           C  
ATOM   4468  O   SER   270      47.350  41.830  39.350  1.00  0.00           O  
ATOM   4469  N   VAL   271      48.880  40.290  39.940  1.00  0.00           N  
ATOM   4470  HN  VAL   271      49.490  39.750  40.650  1.00  0.00           H  
ATOM   4471  CA  VAL   271      49.240  39.660  38.650  1.00  0.00           C  
ATOM   4472  HA  VAL   271      49.290  40.480  37.890  1.00  0.00           H  
ATOM   4473  CB  VAL   271      50.580  38.850  38.650  1.00  0.00           C  
ATOM   4474  HB  VAL   271      50.590  38.260  39.590  1.00  0.00           H  
ATOM   4475  CG1 VAL   271      50.740  38.130  37.410  1.00  0.00           C  
ATOM   4476 HG11 VAL   271      50.420  38.710  36.720  1.00  0.00           H  
ATOM   4477 HG12 VAL   271      50.250  37.260  37.450  1.00  0.00           H  
ATOM   4478 HG13 VAL   271      51.790  37.920  37.290  1.00  0.00           H  
ATOM   4479  CG2 VAL   271      51.610  39.910  38.810  1.00  0.00           C  
ATOM   4480 HG21 VAL   271      52.580  39.570  39.230  1.00  0.00           H  
ATOM   4481 HG22 VAL   271      51.310  40.730  39.500  1.00  0.00           H  
ATOM   4482 HG23 VAL   271      51.860  40.360  37.830  1.00  0.00           H  
ATOM   4483  C   VAL   271      47.960  39.000  38.140  1.00  0.00           C  
ATOM   4484  O   VAL   271      47.420  39.340  37.140  1.00  0.00           O  
ATOM   4485  N   LEU   272      47.410  38.080  38.880  1.00  0.00           N  
ATOM   4486  HN  LEU   272      47.790  37.740  39.870  1.00  0.00           H  
ATOM   4487  CA  LEU   272      46.270  37.240  38.300  1.00  0.00           C  
ATOM   4488  HA  LEU   272      46.640  36.780  37.360  1.00  0.00           H  
ATOM   4489  CB  LEU   272      45.930  36.090  39.290  1.00  0.00           C  
ATOM   4490  HB1 LEU   272      45.690  36.560  40.260  1.00  0.00           H  
ATOM   4491  HB2 LEU   272      46.860  35.480  39.320  1.00  0.00           H  
ATOM   4492  CG  LEU   272      44.690  35.230  39.060  1.00  0.00           C  
ATOM   4493  HG  LEU   272      43.900  35.840  39.150  1.00  0.00           H  
ATOM   4494  CD1 LEU   272      44.710  34.570  37.680  1.00  0.00           C  
ATOM   4495 HD11 LEU   272      44.230  35.180  36.940  1.00  0.00           H  
ATOM   4496 HD12 LEU   272      44.280  33.550  37.770  1.00  0.00           H  
ATOM   4497 HD13 LEU   272      45.710  34.390  37.220  1.00  0.00           H  
ATOM   4498  CD2 LEU   272      44.620  34.120  40.130  1.00  0.00           C  
ATOM   4499 HD21 LEU   272      44.620  34.570  41.140  1.00  0.00           H  
ATOM   4500 HD22 LEU   272      45.430  33.380  39.990  1.00  0.00           H  
ATOM   4501 HD23 LEU   272      43.690  33.500  40.050  1.00  0.00           H  
ATOM   4502  C   LEU   272      45.010  38.050  38.000  1.00  0.00           C  
ATOM   4503  O   LEU   272      44.640  38.030  36.820  1.00  0.00           O  
ATOM   4504  N   VAL   273      44.490  38.820  39.000  1.00  0.00           N  
ATOM   4505  HN  VAL   273      45.030  38.750  39.970  1.00  0.00           H  
ATOM   4506  CA  VAL   273      43.290  39.710  38.860  1.00  0.00           C  
ATOM   4507  HA  VAL   273      42.560  39.150  38.250  1.00  0.00           H  
ATOM   4508  CB  VAL   273      42.710  40.270  40.090  1.00  0.00           C  
ATOM   4509  HB  VAL   273      43.510  40.650  40.770  1.00  0.00           H  
ATOM   4510  CG1 VAL   273      41.770  41.430  39.710  1.00  0.00           C  
ATOM   4511 HG11 VAL   273      42.480  42.260  39.490  1.00  0.00           H  
ATOM   4512 HG12 VAL   273      41.300  41.720  40.540  1.00  0.00           H  
ATOM   4513 HG13 VAL   273      41.000  41.150  38.990  1.00  0.00           H  
ATOM   4514  CG2 VAL   273      41.910  39.150  40.850  1.00  0.00           C  
ATOM   4515 HG21 VAL   273      41.240  39.440  41.690  1.00  0.00           H  
ATOM   4516 HG22 VAL   273      42.630  38.420  41.270  1.00  0.00           H  
ATOM   4517 HG23 VAL   273      41.330  38.510  40.160  1.00  0.00           H  
ATOM   4518  C   VAL   273      43.630  40.820  37.820  1.00  0.00           C  
ATOM   4519  O   VAL   273      42.810  41.200  37.030  1.00  0.00           O  
ATOM   4520  N   GLY   274      44.820  41.500  37.690  1.00  0.00           N  
ATOM   4521  HN  GLY   274      45.680  41.340  38.370  1.00  0.00           H  
ATOM   4522  CA  GLY   274      45.170  42.330  36.520  1.00  0.00           C  
ATOM   4523  HA1 GLY   274      46.210  42.670  36.680  1.00  0.00           H  
ATOM   4524  HA2 GLY   274      44.400  43.110  36.350  1.00  0.00           H  
ATOM   4525  C   GLY   274      45.240  41.590  35.220  1.00  0.00           C  
ATOM   4526  O   GLY   274      44.610  42.010  34.250  1.00  0.00           O  
ATOM   4527  N   LYS   275      45.990  40.390  35.090  1.00  0.00           N  
ATOM   4528  HN  LYS   275      46.430  39.900  35.980  1.00  0.00           H  
ATOM   4529  CA  LYS   275      46.030  39.710  33.830  1.00  0.00           C  
ATOM   4530  HA  LYS   275      46.460  40.380  33.220  1.00  0.00           H  
ATOM   4531  CB  LYS   275      47.000  38.450  33.810  1.00  0.00           C  
ATOM   4532  HB1 LYS   275      46.720  37.770  33.020  1.00  0.00           H  
ATOM   4533  HB2 LYS   275      47.030  37.930  34.760  1.00  0.00           H  
ATOM   4534  CG  LYS   275      48.480  38.820  33.580  1.00  0.00           C  
ATOM   4535  HG1 LYS   275      49.050  38.000  33.610  1.00  0.00           H  
ATOM   4536  HG2 LYS   275      48.880  39.500  34.320  1.00  0.00           H  
ATOM   4537  CD  LYS   275      48.840  39.550  32.210  1.00  0.00           C  
ATOM   4538  HD1 LYS   275      48.400  40.580  32.160  1.00  0.00           H  
ATOM   4539  HD2 LYS   275      48.370  38.880  31.460  1.00  0.00           H  
ATOM   4540  CE  LYS   275      50.300  39.500  31.890  1.00  0.00           C  
ATOM   4541  HE1 LYS   275      50.600  38.430  31.930  1.00  0.00           H  
ATOM   4542  HE2 LYS   275      50.900  40.050  32.640  1.00  0.00           H  
ATOM   4543  NZ  LYS   275      50.570  39.920  30.570  1.00  0.00           N  
ATOM   4544  HZ1 LYS   275      50.430  41.020  30.430  1.00  0.00           H  
ATOM   4545  HZ2 LYS   275      49.930  39.460  29.780  1.00  0.00           H  
ATOM   4546  HZ3 LYS   275      51.650  39.760  30.360  1.00  0.00           H  
ATOM   4547  C   LYS   275      44.680  39.160  33.290  1.00  0.00           C  
ATOM   4548  O   LYS   275      44.370  39.010  32.110  1.00  0.00           O  
ATOM   4549  N   ALA   276      43.930  38.690  34.300  1.00  0.00           N  
ATOM   4550  HN  ALA   276      44.310  38.610  35.340  1.00  0.00           H  
ATOM   4551  CA  ALA   276      42.510  38.420  34.080  1.00  0.00           C  
ATOM   4552  HA  ALA   276      42.310  37.700  33.360  1.00  0.00           H  
ATOM   4553  CB  ALA   276      41.940  37.860  35.450  1.00  0.00           C  
ATOM   4554  HB1 ALA   276      42.000  38.480  36.280  1.00  0.00           H  
ATOM   4555  HB2 ALA   276      42.430  36.960  35.640  1.00  0.00           H  
ATOM   4556  HB3 ALA   276      40.980  37.600  35.440  1.00  0.00           H  
ATOM   4557  C   ALA   276      41.660  39.590  33.680  1.00  0.00           C  
ATOM   4558  O   ALA   276      40.690  39.520  32.930  1.00  0.00           O  
ATOM   4559  N   SER   277      41.870  40.820  34.280  1.00  0.00           N  
ATOM   4560  HN  SER   277      42.670  40.830  35.010  1.00  0.00           H  
ATOM   4561  CA  SER   277      41.220  41.990  33.890  1.00  0.00           C  
ATOM   4562  HA  SER   277      40.140  41.720  33.900  1.00  0.00           H  
ATOM   4563  CB  SER   277      41.610  43.110  34.950  1.00  0.00           C  
ATOM   4564  HB1 SER   277      42.710  43.030  35.110  1.00  0.00           H  
ATOM   4565  HB2 SER   277      41.060  42.760  35.850  1.00  0.00           H  
ATOM   4566  OG  SER   277      41.190  44.390  34.530  1.00  0.00           O  
ATOM   4567  HG1 SER   277      40.220  44.500  34.730  1.00  0.00           H  
ATOM   4568  C   SER   277      41.560  42.440  32.440  1.00  0.00           C  
ATOM   4569  O   SER   277      40.710  43.010  31.730  1.00  0.00           O  
ATOM   4570  N   ALA   278      42.860  42.370  32.130  1.00  0.00           N  
ATOM   4571  HN  ALA   278      43.510  42.070  32.940  1.00  0.00           H  
ATOM   4572  CA  ALA   278      43.490  42.740  30.970  1.00  0.00           C  
ATOM   4573  HA  ALA   278      43.350  43.840  30.910  1.00  0.00           H  
ATOM   4574  CB  ALA   278      45.060  42.500  30.950  1.00  0.00           C  
ATOM   4575  HB1 ALA   278      45.500  42.800  29.980  1.00  0.00           H  
ATOM   4576  HB2 ALA   278      45.300  41.580  31.080  1.00  0.00           H  
ATOM   4577  HB3 ALA   278      45.570  42.990  31.660  1.00  0.00           H  
ATOM   4578  C   ALA   278      42.880  41.940  29.880  1.00  0.00           C  
ATOM   4579  O   ALA   278      42.440  42.450  28.880  1.00  0.00           O  
ATOM   4580  N   THR   279      42.730  40.670  30.080  1.00  0.00           N  
ATOM   4581  HN  THR   279      43.170  40.160  30.920  1.00  0.00           H  
ATOM   4582  CA  THR   279      42.190  39.890  28.980  1.00  0.00           C  
ATOM   4583  HA  THR   279      41.390  40.430  28.440  1.00  0.00           H  
ATOM   4584  CB  THR   279      43.230  39.330  28.050  1.00  0.00           C  
ATOM   4585  HB  THR   279      43.660  40.310  27.760  1.00  0.00           H  
ATOM   4586  OG1 THR   279      42.800  38.630  26.930  1.00  0.00           O  
ATOM   4587  HG1 THR   279      42.360  39.380  26.240  1.00  0.00           H  
ATOM   4588  CG2 THR   279      44.370  38.380  28.580  1.00  0.00           C  
ATOM   4589 HG21 THR   279      44.870  37.900  27.870  1.00  0.00           H  
ATOM   4590 HG22 THR   279      43.950  37.650  29.270  1.00  0.00           H  
ATOM   4591 HG23 THR   279      45.020  38.990  29.250  1.00  0.00           H  
ATOM   4592  C   THR   279      41.450  38.660  29.480  1.00  0.00           C  
ATOM   4593  O   THR   279      41.870  37.880  30.360  1.00  0.00           O  
ATOM   4594  N   ALA   280      40.170  38.580  28.930  1.00  0.00           N  
ATOM   4595  HN  ALA   280      39.950  39.210  28.250  1.00  0.00           H  
ATOM   4596  CA  ALA   280      39.130  37.640  29.270  1.00  0.00           C  
ATOM   4597  HA  ALA   280      39.460  36.580  29.200  1.00  0.00           H  
ATOM   4598  CB  ALA   280      38.500  37.960  30.680  1.00  0.00           C  
ATOM   4599  HB1 ALA   280      38.110  39.000  30.690  1.00  0.00           H  
ATOM   4600  HB2 ALA   280      39.230  37.780  31.500  1.00  0.00           H  
ATOM   4601  HB3 ALA   280      37.680  37.390  30.750  1.00  0.00           H  
ATOM   4602  C   ALA   280      38.170  37.830  28.060  1.00  0.00           C  
ATOM   4603  O   ALA   280      38.060  38.850  27.370  1.00  0.00           O  
ATOM   4604  N   SER   281      37.290  36.760  27.880  1.00  0.00           N  
ATOM   4605  HN  SER   281      37.280  35.900  28.530  1.00  0.00           H  
ATOM   4606  CA  SER   281      36.240  36.880  26.940  1.00  0.00           C  
ATOM   4607  HA  SER   281      36.430  37.730  26.250  1.00  0.00           H  
ATOM   4608  CB  SER   281      36.020  35.580  26.110  1.00  0.00           C  
ATOM   4609  HB1 SER   281      35.160  35.730  25.420  1.00  0.00           H  
ATOM   4610  HB2 SER   281      35.600  34.800  26.790  1.00  0.00           H  
ATOM   4611  OG  SER   281      37.230  35.210  25.490  1.00  0.00           O  
ATOM   4612  HG1 SER   281      37.760  34.670  26.140  1.00  0.00           H  
ATOM   4613  C   SER   281      34.900  37.230  27.580  1.00  0.00           C  
ATOM   4614  O   SER   281      33.970  37.630  26.900  1.00  0.00           O  
ATOM   4615  N   GLY   282      34.860  37.270  28.940  1.00  0.00           N  
ATOM   4616  HN  GLY   282      35.490  36.600  29.510  1.00  0.00           H  
ATOM   4617  CA  GLY   282      33.680  37.790  29.710  1.00  0.00           C  
ATOM   4618  HA1 GLY   282      33.390  36.900  30.320  1.00  0.00           H  
ATOM   4619  HA2 GLY   282      32.850  38.120  29.050  1.00  0.00           H  
ATOM   4620  C   GLY   282      33.960  38.910  30.620  1.00  0.00           C  
ATOM   4621  O   GLY   282      33.130  39.350  31.460  1.00  0.00           O  
ATOM   4622  N   ASP   283      35.160  39.420  30.520  1.00  0.00           N  
ATOM   4623  HN  ASP   283      35.690  39.070  29.790  1.00  0.00           H  
ATOM   4624  CA  ASP   283      35.670  40.660  31.080  1.00  0.00           C  
ATOM   4625  HA  ASP   283      36.660  40.550  31.060  1.00  0.00           H  
ATOM   4626  CB  ASP   283      35.470  41.850  30.040  1.00  0.00           C  
ATOM   4627  HB1 ASP   283      34.460  42.200  29.940  1.00  0.00           H  
ATOM   4628  HB2 ASP   283      35.690  41.360  29.110  1.00  0.00           H  
ATOM   4629  CG  ASP   283      36.360  43.100  30.320  1.00  0.00           C  
ATOM   4630  OD1 ASP   283      37.270  43.030  31.220  1.00  0.00           O  
ATOM   4631  OD2 ASP   283      36.150  44.120  29.600  1.00  0.00           O  
ATOM   4632  C   ASP   283      35.270  41.010  32.510  1.00  0.00           C  
ATOM   4633  O   ASP   283      35.850  40.440  33.380  1.00  0.00           O  
ATOM   4634  N   TRP   284      34.430  42.010  32.720  1.00  0.00           N  
ATOM   4635  HN  TRP   284      34.210  42.670  32.000  1.00  0.00           H  
ATOM   4636  CA  TRP   284      33.900  42.300  34.030  1.00  0.00           C  
ATOM   4637  HA  TRP   284      34.770  42.590  34.600  1.00  0.00           H  
ATOM   4638  CB  TRP   284      33.100  43.580  34.240  1.00  0.00           C  
ATOM   4639  HB1 TRP   284      32.860  43.720  35.310  1.00  0.00           H  
ATOM   4640  HB2 TRP   284      32.110  43.570  33.730  1.00  0.00           H  
ATOM   4641  CG  TRP   284      33.820  44.780  33.770  1.00  0.00           C  
ATOM   4642  CD1 TRP   284      33.560  45.510  32.640  1.00  0.00           C  
ATOM   4643  HD1 TRP   284      32.830  45.370  31.970  1.00  0.00           H  
ATOM   4644  NE1 TRP   284      34.370  46.630  32.620  1.00  0.00           N  
ATOM   4645  HE1 TRP   284      34.090  47.570  32.180  1.00  0.00           H  
ATOM   4646  CE2 TRP   284      35.210  46.610  33.690  1.00  0.00           C  
ATOM   4647  CD2 TRP   284      34.740  45.560  34.550  1.00  0.00           C  
ATOM   4648  CE3 TRP   284      35.410  45.330  35.810  1.00  0.00           C  
ATOM   4649  HE3 TRP   284      35.190  44.530  36.550  1.00  0.00           H  
ATOM   4650  CZ3 TRP   284      36.550  46.080  36.110  1.00  0.00           C  
ATOM   4651  HZ3 TRP   284      37.100  45.960  37.020  1.00  0.00           H  
ATOM   4652  CZ2 TRP   284      36.240  47.460  34.170  1.00  0.00           C  
ATOM   4653  HZ2 TRP   284      36.600  48.190  33.400  1.00  0.00           H  
ATOM   4654  CH2 TRP   284      36.820  47.220  35.380  1.00  0.00           C  
ATOM   4655  HH2 TRP   284      37.580  47.730  35.720  1.00  0.00           H  
ATOM   4656  C   TRP   284      33.240  41.140  34.710  1.00  0.00           C  
ATOM   4657  O   TRP   284      33.490  40.880  35.920  1.00  0.00           O  
ATOM   4658  N   ASN   285      32.460  40.310  34.010  1.00  0.00           N  
ATOM   4659  HN  ASN   285      32.240  40.550  32.980  1.00  0.00           H  
ATOM   4660  CA  ASN   285      31.790  39.080  34.560  1.00  0.00           C  
ATOM   4661  HA  ASN   285      31.270  39.390  35.460  1.00  0.00           H  
ATOM   4662  CB  ASN   285      30.940  38.380  33.470  1.00  0.00           C  
ATOM   4663  HB1 ASN   285      30.390  37.490  33.750  1.00  0.00           H  
ATOM   4664  HB2 ASN   285      31.550  38.130  32.620  1.00  0.00           H  
ATOM   4665  CG  ASN   285      29.900  39.340  32.900  1.00  0.00           C  
ATOM   4666  OD1 ASN   285      30.020  40.000  31.820  1.00  0.00           O  
ATOM   4667  ND2 ASN   285      28.770  39.360  33.670  1.00  0.00           N  
ATOM   4668 HD21 ASN   285      28.060  40.020  33.410  1.00  0.00           H  
ATOM   4669 HD22 ASN   285      28.640  38.920  34.650  1.00  0.00           H  
ATOM   4670  C   ASN   285      32.780  38.080  35.070  1.00  0.00           C  
ATOM   4671  O   ASN   285      32.550  37.510  36.160  1.00  0.00           O  
ATOM   4672  N   THR   286      33.910  37.890  34.270  1.00  0.00           N  
ATOM   4673  HN  THR   286      33.920  38.430  33.300  1.00  0.00           H  
ATOM   4674  CA  THR   286      35.070  37.040  34.570  1.00  0.00           C  
ATOM   4675  HA  THR   286      34.610  36.110  34.960  1.00  0.00           H  
ATOM   4676  CB  THR   286      35.830  36.700  33.300  1.00  0.00           C  
ATOM   4677  HB  THR   286      36.200  37.500  32.820  1.00  0.00           H  
ATOM   4678  OG1 THR   286      34.910  36.150  32.380  1.00  0.00           O  
ATOM   4679  HG1 THR   286      35.450  35.580  31.760  1.00  0.00           H  
ATOM   4680  CG2 THR   286      36.980  35.720  33.470  1.00  0.00           C  
ATOM   4681 HG21 THR   286      36.630  34.880  33.890  1.00  0.00           H  
ATOM   4682 HG22 THR   286      37.840  36.050  34.030  1.00  0.00           H  
ATOM   4683 HG23 THR   286      37.490  35.440  32.520  1.00  0.00           H  
ATOM   4684  C   THR   286      35.900  37.630  35.690  1.00  0.00           C  
ATOM   4685  O   THR   286      36.350  37.010  36.620  1.00  0.00           O  
ATOM   4686  N   THR   287      36.030  38.980  35.720  1.00  0.00           N  
ATOM   4687  HN  THR   287      35.520  39.460  35.070  1.00  0.00           H  
ATOM   4688  CA  THR   287      36.920  39.620  36.720  1.00  0.00           C  
ATOM   4689  HA  THR   287      37.850  39.030  36.600  1.00  0.00           H  
ATOM   4690  CB  THR   287      37.320  40.990  36.380  1.00  0.00           C  
ATOM   4691  HB  THR   287      36.480  41.720  36.440  1.00  0.00           H  
ATOM   4692  OG1 THR   287      37.820  41.020  35.060  1.00  0.00           O  
ATOM   4693  HG1 THR   287      36.990  40.690  34.400  1.00  0.00           H  
ATOM   4694  CG2 THR   287      38.550  41.570  37.180  1.00  0.00           C  
ATOM   4695 HG21 THR   287      38.700  42.500  36.850  1.00  0.00           H  
ATOM   4696 HG22 THR   287      39.430  40.970  37.030  1.00  0.00           H  
ATOM   4697 HG23 THR   287      38.250  41.690  38.240  1.00  0.00           H  
ATOM   4698  C   THR   287      36.270  39.590  38.080  1.00  0.00           C  
ATOM   4699  O   THR   287      36.870  39.200  39.120  1.00  0.00           O  
ATOM   4700  N   ILE   288      34.960  39.870  38.150  1.00  0.00           N  
ATOM   4701  HN  ILE   288      34.490  40.140  37.360  1.00  0.00           H  
ATOM   4702  CA  ILE   288      34.230  39.720  39.420  1.00  0.00           C  
ATOM   4703  HA  ILE   288      34.820  40.230  40.210  1.00  0.00           H  
ATOM   4704  CB  ILE   288      32.890  40.500  39.380  1.00  0.00           C  
ATOM   4705  HB  ILE   288      33.010  41.440  38.800  1.00  0.00           H  
ATOM   4706  CG2 ILE   288      31.710  39.710  38.660  1.00  0.00           C  
ATOM   4707 HG21 ILE   288      30.820  40.270  38.900  1.00  0.00           H  
ATOM   4708 HG22 ILE   288      31.620  38.690  39.090  1.00  0.00           H  
ATOM   4709 HG23 ILE   288      31.910  39.710  37.570  1.00  0.00           H  
ATOM   4710  CG1 ILE   288      32.440  40.960  40.780  1.00  0.00           C  
ATOM   4711 HG11 ILE   288      33.350  41.510  41.120  1.00  0.00           H  
ATOM   4712 HG12 ILE   288      32.260  40.180  41.380  1.00  0.00           H  
ATOM   4713  CD  ILE   288      31.140  41.850  40.840  1.00  0.00           C  
ATOM   4714  HD1 ILE   288      31.150  42.630  40.050  1.00  0.00           H  
ATOM   4715  HD2 ILE   288      31.010  42.470  41.750  1.00  0.00           H  
ATOM   4716  HD3 ILE   288      30.210  41.260  40.660  1.00  0.00           H  
ATOM   4717  C   ILE   288      34.060  38.280  39.920  1.00  0.00           C  
ATOM   4718  O   ILE   288      34.310  38.030  41.100  1.00  0.00           O  
ATOM   4719  N   ALA   289      33.800  37.280  39.020  1.00  0.00           N  
ATOM   4720  HN  ALA   289      33.370  37.580  38.040  1.00  0.00           H  
ATOM   4721  CA  ALA   289      33.940  35.900  39.300  1.00  0.00           C  
ATOM   4722  HA  ALA   289      33.290  35.670  40.180  1.00  0.00           H  
ATOM   4723  CB  ALA   289      33.410  35.160  38.040  1.00  0.00           C  
ATOM   4724  HB1 ALA   289      32.330  35.400  37.980  1.00  0.00           H  
ATOM   4725  HB2 ALA   289      33.640  34.080  38.190  1.00  0.00           H  
ATOM   4726  HB3 ALA   289      33.860  35.350  37.170  1.00  0.00           H  
ATOM   4727  C   ALA   289      35.320  35.410  39.730  1.00  0.00           C  
ATOM   4728  O   ALA   289      35.470  34.670  40.760  1.00  0.00           O  
ATOM   4729  N   CYS   290      36.410  35.930  39.090  1.00  0.00           N  
ATOM   4730  HN  CYS   290      36.260  36.340  38.100  1.00  0.00           H  
ATOM   4731  CA  CYS   290      37.760  35.720  39.620  1.00  0.00           C  
ATOM   4732  HA  CYS   290      37.900  34.620  39.710  1.00  0.00           H  
ATOM   4733  CB  CYS   290      38.820  36.340  38.620  1.00  0.00           C  
ATOM   4734  HB1 CYS   290      38.730  37.450  38.670  1.00  0.00           H  
ATOM   4735  HB2 CYS   290      38.650  35.910  37.610  1.00  0.00           H  
ATOM   4736  SG  CYS   290      40.550  35.920  39.180  1.00  0.00           S  
ATOM   4737  HG1 CYS   290      40.310  35.980  40.150  1.00  0.00           H  
ATOM   4738  C   CYS   290      37.950  36.290  41.020  1.00  0.00           C  
ATOM   4739  O   CYS   290      38.460  35.680  41.940  1.00  0.00           O  
ATOM   4740  N   PHE   291      37.560  37.540  41.210  1.00  0.00           N  
ATOM   4741  HN  PHE   291      37.260  38.160  40.380  1.00  0.00           H  
ATOM   4742  CA  PHE   291      37.750  38.170  42.490  1.00  0.00           C  
ATOM   4743  HA  PHE   291      38.830  38.100  42.750  1.00  0.00           H  
ATOM   4744  CB  PHE   291      37.440  39.680  42.360  1.00  0.00           C  
ATOM   4745  HB1 PHE   291      36.380  39.610  42.020  1.00  0.00           H  
ATOM   4746  HB2 PHE   291      38.070  40.240  41.340  1.00  0.00           H  
ATOM   4747  CG  PHE   291      37.450  40.590  43.560  1.00  0.00           C  
ATOM   4748  CD1 PHE   291      38.650  40.720  44.220  1.00  0.00           C  
ATOM   4749  HD1 PHE   291      39.460  40.270  43.860  1.00  0.00           H  
ATOM   4750  CE1 PHE   291      38.690  41.610  45.340  1.00  0.00           C  
ATOM   4751  HE1 PHE   291      39.660  41.670  45.870  1.00  0.00           H  
ATOM   4752  CZ  PHE   291      37.500  42.290  45.710  1.00  0.00           C  
ATOM   4753  HZ  PHE   291      37.520  42.960  46.550  1.00  0.00           H  
ATOM   4754  CD2 PHE   291      36.320  41.330  43.920  1.00  0.00           C  
ATOM   4755  HD2 PHE   291      35.470  41.330  43.250  1.00  0.00           H  
ATOM   4756  CE2 PHE   291      36.330  42.110  45.060  1.00  0.00           C  
ATOM   4757  HE2 PHE   291      35.410  42.640  45.400  1.00  0.00           H  
ATOM   4758  C   PHE   291      37.110  37.560  43.760  1.00  0.00           C  
ATOM   4759  O   PHE   291      37.710  37.320  44.850  1.00  0.00           O  
ATOM   4760  N   VAL   292      35.820  37.260  43.570  1.00  0.00           N  
ATOM   4761  HN  VAL   292      35.340  37.430  42.610  1.00  0.00           H  
ATOM   4762  CA  VAL   292      34.960  36.610  44.590  1.00  0.00           C  
ATOM   4763  HA  VAL   292      35.050  37.230  45.470  1.00  0.00           H  
ATOM   4764  CB  VAL   292      33.470  36.620  44.010  1.00  0.00           C  
ATOM   4765  HB  VAL   292      33.470  37.360  43.220  1.00  0.00           H  
ATOM   4766  CG1 VAL   292      32.930  35.270  43.430  1.00  0.00           C  
ATOM   4767 HG11 VAL   292      31.930  35.410  43.050  1.00  0.00           H  
ATOM   4768 HG12 VAL   292      32.900  34.540  44.110  1.00  0.00           H  
ATOM   4769 HG13 VAL   292      33.600  34.790  42.730  1.00  0.00           H  
ATOM   4770  CG2 VAL   292      32.450  37.050  45.080  1.00  0.00           C  
ATOM   4771 HG21 VAL   292      32.940  37.840  45.680  1.00  0.00           H  
ATOM   4772 HG22 VAL   292      32.460  36.210  45.810  1.00  0.00           H  
ATOM   4773 HG23 VAL   292      31.440  37.400  44.790  1.00  0.00           H  
ATOM   4774  C   VAL   292      35.430  35.210  44.950  1.00  0.00           C  
ATOM   4775  O   VAL   292      35.470  34.790  46.170  1.00  0.00           O  
ATOM   4776  N   ALA   293      35.930  34.430  43.970  1.00  0.00           N  
ATOM   4777  HN  ALA   293      35.730  34.690  42.910  1.00  0.00           H  
ATOM   4778  CA  ALA   293      36.600  33.170  44.150  1.00  0.00           C  
ATOM   4779  HA  ALA   293      35.910  32.500  44.690  1.00  0.00           H  
ATOM   4780  CB  ALA   293      36.880  32.460  42.800  1.00  0.00           C  
ATOM   4781  HB1 ALA   293      37.280  31.480  43.150  1.00  0.00           H  
ATOM   4782  HB2 ALA   293      37.670  33.040  42.280  1.00  0.00           H  
ATOM   4783  HB3 ALA   293      36.030  32.330  42.290  1.00  0.00           H  
ATOM   4784  C   ALA   293      37.850  33.280  44.980  1.00  0.00           C  
ATOM   4785  O   ALA   293      38.050  32.500  45.960  1.00  0.00           O  
ATOM   4786  N   ILE   294      38.730  34.220  44.610  1.00  0.00           N  
ATOM   4787  HN  ILE   294      38.720  34.840  43.720  1.00  0.00           H  
ATOM   4788  CA  ILE   294      40.040  34.390  45.440  1.00  0.00           C  
ATOM   4789  HA  ILE   294      40.660  33.470  45.450  1.00  0.00           H  
ATOM   4790  CB  ILE   294      40.880  35.430  44.700  1.00  0.00           C  
ATOM   4791  HB  ILE   294      40.260  36.310  44.400  1.00  0.00           H  
ATOM   4792  CG2 ILE   294      42.030  35.830  45.550  1.00  0.00           C  
ATOM   4793 HG21 ILE   294      42.450  35.070  46.190  1.00  0.00           H  
ATOM   4794 HG22 ILE   294      41.760  36.640  46.260  1.00  0.00           H  
ATOM   4795 HG23 ILE   294      42.820  36.290  44.930  1.00  0.00           H  
ATOM   4796  CG1 ILE   294      41.320  34.700  43.380  1.00  0.00           C  
ATOM   4797 HG11 ILE   294      40.480  34.210  42.850  1.00  0.00           H  
ATOM   4798 HG12 ILE   294      41.950  33.930  43.530  1.00  0.00           H  
ATOM   4799  CD  ILE   294      42.000  35.660  42.350  1.00  0.00           C  
ATOM   4800  HD1 ILE   294      42.750  36.360  42.770  1.00  0.00           H  
ATOM   4801  HD2 ILE   294      41.230  36.270  41.840  1.00  0.00           H  
ATOM   4802  HD3 ILE   294      42.580  35.050  41.630  1.00  0.00           H  
ATOM   4803  C   ILE   294      39.690  34.840  46.840  1.00  0.00           C  
ATOM   4804  O   ILE   294      40.370  34.310  47.740  1.00  0.00           O  
ATOM   4805  N   LEU   295      38.720  35.690  47.040  1.00  0.00           N  
ATOM   4806  HN  LEU   295      38.150  36.250  46.270  1.00  0.00           H  
ATOM   4807  CA  LEU   295      38.290  36.110  48.420  1.00  0.00           C  
ATOM   4808  HA  LEU   295      39.190  36.440  48.970  1.00  0.00           H  
ATOM   4809  CB  LEU   295      37.180  37.160  48.420  1.00  0.00           C  
ATOM   4810  HB1 LEU   295      36.930  37.310  49.490  1.00  0.00           H  
ATOM   4811  HB2 LEU   295      36.250  36.840  47.900  1.00  0.00           H  
ATOM   4812  CG  LEU   295      37.470  38.550  47.790  1.00  0.00           C  
ATOM   4813  HG  LEU   295      37.640  38.470  46.810  1.00  0.00           H  
ATOM   4814  CD1 LEU   295      36.160  39.370  47.850  1.00  0.00           C  
ATOM   4815 HD11 LEU   295      36.330  40.270  47.270  1.00  0.00           H  
ATOM   4816 HD12 LEU   295      35.910  39.750  48.860  1.00  0.00           H  
ATOM   4817 HD13 LEU   295      35.280  38.880  47.390  1.00  0.00           H  
ATOM   4818  CD2 LEU   295      38.640  39.250  48.580  1.00  0.00           C  
ATOM   4819 HD21 LEU   295      38.760  40.310  48.270  1.00  0.00           H  
ATOM   4820 HD22 LEU   295      39.540  38.680  48.260  1.00  0.00           H  
ATOM   4821 HD23 LEU   295      38.580  39.070  49.680  1.00  0.00           H  
ATOM   4822  C   LEU   295      37.890  34.950  49.360  1.00  0.00           C  
ATOM   4823  O   LEU   295      38.230  35.000  50.520  1.00  0.00           O  
ATOM   4824  N   ILE   296      37.070  33.980  48.830  1.00  0.00           N  
ATOM   4825  HN  ILE   296      36.800  33.970  47.750  1.00  0.00           H  
ATOM   4826  CA  ILE   296      36.770  32.780  49.510  1.00  0.00           C  
ATOM   4827  HA  ILE   296      36.540  33.090  50.550  1.00  0.00           H  
ATOM   4828  CB  ILE   296      35.540  32.110  48.910  1.00  0.00           C  
ATOM   4829  HB  ILE   296      35.750  32.100  47.820  1.00  0.00           H  
ATOM   4830  CG2 ILE   296      35.450  30.590  49.320  1.00  0.00           C  
ATOM   4831 HG21 ILE   296      36.230  29.990  48.860  1.00  0.00           H  
ATOM   4832 HG22 ILE   296      34.510  30.200  48.880  1.00  0.00           H  
ATOM   4833 HG23 ILE   296      35.520  30.330  50.400  1.00  0.00           H  
ATOM   4834  CG1 ILE   296      34.200  32.990  49.210  1.00  0.00           C  
ATOM   4835 HG11 ILE   296      33.360  32.370  48.830  1.00  0.00           H  
ATOM   4836 HG12 ILE   296      34.170  33.880  48.760  1.00  0.00           H  
ATOM   4837  CD  ILE   296      33.950  33.120  50.670  1.00  0.00           C  
ATOM   4838  HD1 ILE   296      32.910  33.490  50.850  1.00  0.00           H  
ATOM   4839  HD2 ILE   296      34.630  33.960  50.930  1.00  0.00           H  
ATOM   4840  HD3 ILE   296      34.330  32.210  51.180  1.00  0.00           H  
ATOM   4841  C   ILE   296      38.000  31.850  49.710  1.00  0.00           C  
ATOM   4842  O   ILE   296      38.150  31.250  50.810  1.00  0.00           O  
ATOM   4843  N   GLY   297      38.900  31.770  48.720  1.00  0.00           N  
ATOM   4844  HN  GLY   297      38.580  32.170  47.740  1.00  0.00           H  
ATOM   4845  CA  GLY   297      40.250  31.210  48.820  1.00  0.00           C  
ATOM   4846  HA1 GLY   297      40.590  31.500  47.800  1.00  0.00           H  
ATOM   4847  HA2 GLY   297      40.080  30.110  48.880  1.00  0.00           H  
ATOM   4848  C   GLY   297      41.110  31.660  49.980  1.00  0.00           C  
ATOM   4849  O   GLY   297      41.570  30.900  50.820  1.00  0.00           O  
ATOM   4850  N   LEU   298      41.300  33.010  50.020  1.00  0.00           N  
ATOM   4851  HN  LEU   298      40.960  33.570  49.120  1.00  0.00           H  
ATOM   4852  CA  LEU   298      41.930  33.760  51.120  1.00  0.00           C  
ATOM   4853  HA  LEU   298      42.910  33.570  51.120  1.00  0.00           H  
ATOM   4854  CB  LEU   298      41.730  35.280  50.810  1.00  0.00           C  
ATOM   4855  HB1 LEU   298      41.940  35.860  51.690  1.00  0.00           H  
ATOM   4856  HB2 LEU   298      40.670  35.410  50.640  1.00  0.00           H  
ATOM   4857  CG  LEU   298      42.500  35.880  49.620  1.00  0.00           C  
ATOM   4858  HG  LEU   298      42.220  35.290  48.860  1.00  0.00           H  
ATOM   4859  CD1 LEU   298      42.060  37.370  49.480  1.00  0.00           C  
ATOM   4860 HD11 LEU   298      41.030  37.460  49.800  1.00  0.00           H  
ATOM   4861 HD12 LEU   298      42.170  37.570  48.400  1.00  0.00           H  
ATOM   4862 HD13 LEU   298      42.780  38.080  49.930  1.00  0.00           H  
ATOM   4863  CD2 LEU   298      44.050  35.970  49.740  1.00  0.00           C  
ATOM   4864 HD21 LEU   298      44.470  36.190  48.730  1.00  0.00           H  
ATOM   4865 HD22 LEU   298      44.490  35.000  50.050  1.00  0.00           H  
ATOM   4866 HD23 LEU   298      44.490  36.800  50.330  1.00  0.00           H  
ATOM   4867  C   LEU   298      41.280  33.510  52.410  1.00  0.00           C  
ATOM   4868  O   LEU   298      41.940  33.180  53.380  1.00  0.00           O  
ATOM   4869  N   CYS   299      39.950  33.630  52.520  1.00  0.00           N  
ATOM   4870  HN  CYS   299      39.290  33.730  51.630  1.00  0.00           H  
ATOM   4871  CA  CYS   299      39.180  33.340  53.720  1.00  0.00           C  
ATOM   4872  HA  CYS   299      39.680  33.860  54.580  1.00  0.00           H  
ATOM   4873  CB  CYS   299      37.710  33.880  53.610  1.00  0.00           C  
ATOM   4874  HB1 CYS   299      37.440  33.720  52.550  1.00  0.00           H  
ATOM   4875  HB2 CYS   299      37.870  34.970  53.770  1.00  0.00           H  
ATOM   4876  SG  CYS   299      36.390  33.370  54.770  1.00  0.00           S  
ATOM   4877  HG1 CYS   299      35.850  34.190  54.620  1.00  0.00           H  
ATOM   4878  C   CYS   299      39.190  31.880  54.200  1.00  0.00           C  
ATOM   4879  O   CYS   299      39.410  31.610  55.400  1.00  0.00           O  
ATOM   4880  N   LEU   300      39.150  30.880  53.350  1.00  0.00           N  
ATOM   4881  HN  LEU   300      38.800  31.020  52.340  1.00  0.00           H  
ATOM   4882  CA  LEU   300      39.300  29.500  53.770  1.00  0.00           C  
ATOM   4883  HA  LEU   300      38.670  29.240  54.650  1.00  0.00           H  
ATOM   4884  CB  LEU   300      39.100  28.400  52.690  1.00  0.00           C  
ATOM   4885  HB1 LEU   300      39.280  27.340  52.980  1.00  0.00           H  
ATOM   4886  HB2 LEU   300      39.890  28.640  51.650  1.00  0.00           H  
ATOM   4887  CG  LEU   300      37.670  28.300  52.030  1.00  0.00           C  
ATOM   4888  HG  LEU   300      37.400  29.180  51.670  1.00  0.00           H  
ATOM   4889  CD1 LEU   300      37.710  27.470  50.720  1.00  0.00           C  
ATOM   4890 HD11 LEU   300      36.660  27.300  50.530  1.00  0.00           H  
ATOM   4891 HD12 LEU   300      38.230  26.500  50.810  1.00  0.00           H  
ATOM   4892 HD13 LEU   300      38.160  27.980  49.840  1.00  0.00           H  
ATOM   4893  CD2 LEU   300      36.730  27.870  53.100  1.00  0.00           C  
ATOM   4894 HD21 LEU   300      37.150  27.050  53.720  1.00  0.00           H  
ATOM   4895 HD22 LEU   300      35.790  27.460  52.690  1.00  0.00           H  
ATOM   4896 HD23 LEU   300      36.300  28.690  53.710  1.00  0.00           H  
ATOM   4897  C   LEU   300      40.740  29.180  54.260  1.00  0.00           C  
ATOM   4898  O   LEU   300      40.940  28.560  55.310  1.00  0.00           O  
ATOM   4899  N   THR   301      41.800  29.690  53.550  1.00  0.00           N  
ATOM   4900  HN  THR   301      41.680  30.100  52.520  1.00  0.00           H  
ATOM   4901  CA  THR   301      43.210  29.680  54.000  1.00  0.00           C  
ATOM   4902  HA  THR   301      43.500  28.610  53.980  1.00  0.00           H  
ATOM   4903  CB  THR   301      44.190  30.470  53.060  1.00  0.00           C  
ATOM   4904  HB  THR   301      44.040  31.560  53.140  1.00  0.00           H  
ATOM   4905  OG1 THR   301      44.010  30.100  51.660  1.00  0.00           O  
ATOM   4906  HG1 THR   301      43.010  30.500  51.400  1.00  0.00           H  
ATOM   4907  CG2 THR   301      45.580  30.060  53.380  1.00  0.00           C  
ATOM   4908 HG21 THR   301      45.780  30.170  54.350  1.00  0.00           H  
ATOM   4909 HG22 THR   301      46.220  30.590  52.690  1.00  0.00           H  
ATOM   4910 HG23 THR   301      45.790  29.010  53.110  1.00  0.00           H  
ATOM   4911  C   THR   301      43.420  30.200  55.440  1.00  0.00           C  
ATOM   4912  O   THR   301      44.010  29.520  56.290  1.00  0.00           O  
ATOM   4913  N   LEU   302      42.900  31.410  55.750  1.00  0.00           N  
ATOM   4914  HN  LEU   302      42.570  32.040  55.110  1.00  0.00           H  
ATOM   4915  CA  LEU   302      42.870  32.000  57.090  1.00  0.00           C  
ATOM   4916  HA  LEU   302      43.940  32.130  57.370  1.00  0.00           H  
ATOM   4917  CB  LEU   302      42.660  33.460  57.050  1.00  0.00           C  
ATOM   4918  HB1 LEU   302      41.730  33.860  56.590  1.00  0.00           H  
ATOM   4919  HB2 LEU   302      43.370  33.890  56.310  1.00  0.00           H  
ATOM   4920  CG  LEU   302      42.660  34.270  58.370  1.00  0.00           C  
ATOM   4921  HG  LEU   302      41.920  33.870  58.910  1.00  0.00           H  
ATOM   4922  CD1 LEU   302      44.060  34.240  59.040  1.00  0.00           C  
ATOM   4923 HD11 LEU   302      44.380  33.220  59.180  1.00  0.00           H  
ATOM   4924 HD12 LEU   302      44.020  34.870  59.960  1.00  0.00           H  
ATOM   4925 HD13 LEU   302      44.760  34.550  58.240  1.00  0.00           H  
ATOM   4926  CD2 LEU   302      42.440  35.750  58.110  1.00  0.00           C  
ATOM   4927 HD21 LEU   302      42.330  36.350  59.040  1.00  0.00           H  
ATOM   4928 HD22 LEU   302      41.530  35.930  57.500  1.00  0.00           H  
ATOM   4929 HD23 LEU   302      43.290  36.120  57.500  1.00  0.00           H  
ATOM   4930  C   LEU   302      42.170  31.230  58.210  1.00  0.00           C  
ATOM   4931  O   LEU   302      42.590  31.080  59.340  1.00  0.00           O  
ATOM   4932  N   LEU   303      40.980  30.690  57.830  1.00  0.00           N  
ATOM   4933  HN  LEU   303      40.630  31.060  56.840  1.00  0.00           H  
ATOM   4934  CA  LEU   303      40.160  29.880  58.680  1.00  0.00           C  
ATOM   4935  HA  LEU   303      40.050  30.390  59.660  1.00  0.00           H  
ATOM   4936  CB  LEU   303      38.740  29.570  58.100  1.00  0.00           C
[truncated: 6,600,891 more chars]
