# Supplementary material for: Selective Protonation of Catalytic Dyad for γ-Secretase-Mediated Hydrolysis Revealed by Multiscale Simulations
Source: J Phys Chem B. 2024 Nov 7;128(46):11345–58. doi: 10.1021/acs.jpcb.4c04085 (PMC11586911; doi:10.1021/acs.jpcb.4c04085)
Supplement: Supplementary file 2 — jp4c04085_si_002.zip [file jp4c04085_si_002.zip › Figure S11 D257-protonated/TS.pdb]

CRYST1   92.903   92.903   90.530  90.00  90.00  90.00               1
ATOM      1  CAY SER     1      20.620  68.810  19.860  1.00  0.00           C  
ATOM      2  HY1 SER     1      21.650  68.590  19.500  1.00  0.00           H  
ATOM      3  HY2 SER     1      20.280  69.790  19.470  1.00  0.00           H  
ATOM      4  HY3 SER     1      20.020  68.040  19.330  1.00  0.00           H  
ATOM      5  CY  SER     1      20.500  68.700  21.320  1.00  0.00           C  
ATOM      6  OY  SER     1      20.820  69.610  22.040  1.00  0.00           O  
ATOM      7  N   SER     1      19.920  67.560  21.820  1.00  0.00           N  
ATOM      8  HN  SER     1      19.620  66.780  21.270  1.00  0.00           H  
ATOM      9  CA  SER     1      19.460  67.540  23.150  1.00  0.00           C  
ATOM     10  HA  SER     1      19.350  68.520  23.600  1.00  0.00           H  
ATOM     11  CB  SER     1      18.000  66.940  23.140  1.00  0.00           C  
ATOM     12  HB1 SER     1      18.120  65.880  22.830  1.00  0.00           H  
ATOM     13  HB2 SER     1      17.370  67.480  22.400  1.00  0.00           H  
ATOM     14  OG  SER     1      17.360  67.180  24.410  1.00  0.00           O  
ATOM     15  HG1 SER     1      17.310  68.130  24.560  1.00  0.00           H  
ATOM     16  C   SER     1      20.400  66.830  24.090  1.00  0.00           C  
ATOM     17  O   SER     1      20.870  65.690  23.870  1.00  0.00           O  
ATOM     18  N   LYS     2      20.670  67.500  25.210  1.00  0.00           N  
ATOM     19  HN  LYS     2      20.360  68.440  25.250  1.00  0.00           H  
ATOM     20  CA  LYS     2      21.380  66.970  26.310  1.00  0.00           C  
ATOM     21  HA  LYS     2      21.850  66.050  26.000  1.00  0.00           H  
ATOM     22  CB  LYS     2      22.330  68.200  26.680  1.00  0.00           C  
ATOM     23  HB1 LYS     2      21.820  69.160  26.910  1.00  0.00           H  
ATOM     24  HB2 LYS     2      22.970  68.440  25.800  1.00  0.00           H  
ATOM     25  CG  LYS     2      23.330  67.880  27.840  1.00  0.00           C  
ATOM     26  HG1 LYS     2      22.720  68.160  28.730  1.00  0.00           H  
ATOM     27  HG2 LYS     2      24.080  68.670  27.610  1.00  0.00           H  
ATOM     28  CD  LYS     2      24.070  66.460  27.850  1.00  0.00           C  
ATOM     29  HD1 LYS     2      23.360  65.670  27.550  1.00  0.00           H  
ATOM     30  HD2 LYS     2      24.530  66.340  28.850  1.00  0.00           H  
ATOM     31  CE  LYS     2      25.180  66.440  26.800  1.00  0.00           C  
ATOM     32  HE1 LYS     2      25.970  67.150  27.120  1.00  0.00           H  
ATOM     33  HE2 LYS     2      24.740  66.760  25.830  1.00  0.00           H  
ATOM     34  NZ  LYS     2      25.690  65.050  26.660  1.00  0.00           N  
ATOM     35  HZ1 LYS     2      26.440  64.920  27.370  1.00  0.00           H  
ATOM     36  HZ2 LYS     2      26.200  64.830  25.780  1.00  0.00           H  
ATOM     37  HZ3 LYS     2      24.910  64.360  26.650  1.00  0.00           H  
ATOM     38  C   LYS     2      20.520  66.610  27.460  1.00  0.00           C  
ATOM     39  O   LYS     2      21.000  66.020  28.400  1.00  0.00           O  
ATOM     40  N   GLU     3      19.220  66.980  27.390  1.00  0.00           N  
ATOM     41  HN  GLU     3      19.000  67.500  26.570  1.00  0.00           H  
ATOM     42  CA  GLU     3      18.300  67.030  28.580  1.00  0.00           C  
ATOM     43  HA  GLU     3      18.870  67.610  29.290  1.00  0.00           H  
ATOM     44  CB  GLU     3      17.040  67.770  28.200  1.00  0.00           C  
ATOM     45  HB1 GLU     3      16.230  67.660  28.950  1.00  0.00           H  
ATOM     46  HB2 GLU     3      16.680  67.210  27.310  1.00  0.00           H  
ATOM     47  CG  GLU     3      17.200  69.300  27.830  1.00  0.00           C  
ATOM     48  HG1 GLU     3      17.870  69.770  28.580  1.00  0.00           H  
ATOM     49  HG2 GLU     3      16.190  69.780  27.820  1.00  0.00           H  
ATOM     50  CD  GLU     3      17.730  69.510  26.450  1.00  0.00           C  
ATOM     51  OE1 GLU     3      16.910  69.550  25.500  1.00  0.00           O  
ATOM     52  OE2 GLU     3      18.970  69.710  26.230  1.00  0.00           O  
ATOM     53  C   GLU     3      17.890  65.770  29.340  1.00  0.00           C  
ATOM     54  O   GLU     3      17.990  65.650  30.560  1.00  0.00           O  
ATOM     55  N   LEU     4      17.440  64.690  28.670  1.00  0.00           N  
ATOM     56  HN  LEU     4      17.370  64.800  27.680  1.00  0.00           H  
ATOM     57  CA  LEU     4      17.130  63.470  29.290  1.00  0.00           C  
ATOM     58  HA  LEU     4      16.480  63.620  30.130  1.00  0.00           H  
ATOM     59  CB  LEU     4      16.420  62.560  28.280  1.00  0.00           C  
ATOM     60  HB1 LEU     4      17.160  62.370  27.480  1.00  0.00           H  
ATOM     61  HB2 LEU     4      15.610  63.120  27.750  1.00  0.00           H  
ATOM     62  CG  LEU     4      15.890  61.250  28.800  1.00  0.00           C  
ATOM     63  HG  LEU     4      16.780  60.600  28.940  1.00  0.00           H  
ATOM     64  CD1 LEU     4      15.080  61.330  30.160  1.00  0.00           C  
ATOM     65 HD11 LEU     4      14.780  60.330  30.530  1.00  0.00           H  
ATOM     66 HD12 LEU     4      14.340  62.160  30.160  1.00  0.00           H  
ATOM     67 HD13 LEU     4      15.630  61.750  31.030  1.00  0.00           H  
ATOM     68  CD2 LEU     4      15.050  60.480  27.690  1.00  0.00           C  
ATOM     69 HD21 LEU     4      14.110  61.040  27.500  1.00  0.00           H  
ATOM     70 HD22 LEU     4      14.770  59.510  28.130  1.00  0.00           H  
ATOM     71 HD23 LEU     4      15.620  60.190  26.780  1.00  0.00           H  
ATOM     72  C   LEU     4      18.360  62.820  29.880  1.00  0.00           C  
ATOM     73  O   LEU     4      18.310  62.250  30.960  1.00  0.00           O  
ATOM     74  N   GLU     5      19.520  62.880  29.200  1.00  0.00           N  
ATOM     75  HN  GLU     5      19.460  63.270  28.290  1.00  0.00           H  
ATOM     76  CA  GLU     5      20.810  62.360  29.720  1.00  0.00           C  
ATOM     77  HA  GLU     5      20.700  61.290  29.760  1.00  0.00           H  
ATOM     78  CB  GLU     5      21.870  62.700  28.700  1.00  0.00           C  
ATOM     79  HB1 GLU     5      22.780  62.060  28.830  1.00  0.00           H  
ATOM     80  HB2 GLU     5      22.180  63.760  28.830  1.00  0.00           H  
ATOM     81  CG  GLU     5      21.490  62.570  27.170  1.00  0.00           C  
ATOM     82  HG1 GLU     5      20.860  63.410  26.810  1.00  0.00           H  
ATOM     83  HG2 GLU     5      20.980  61.630  26.860  1.00  0.00           H  
ATOM     84  CD  GLU     5      22.780  62.570  26.250  1.00  0.00           C  
ATOM     85  OE1 GLU     5      22.630  62.240  25.070  1.00  0.00           O  
ATOM     86  OE2 GLU     5      23.780  63.230  26.720  1.00  0.00           O  
ATOM     87  C   GLU     5      21.260  62.850  31.100  1.00  0.00           C  
ATOM     88  O   GLU     5      21.570  62.130  32.070  1.00  0.00           O  
ATOM     89  N   LEU     6      21.170  64.210  31.280  1.00  0.00           N  
ATOM     90  HN  LEU     6      20.890  64.750  30.490  1.00  0.00           H  
ATOM     91  CA  LEU     6      21.290  64.790  32.550  1.00  0.00           C  
ATOM     92  HA  LEU     6      22.150  64.430  33.100  1.00  0.00           H  
ATOM     93  CB  LEU     6      21.440  66.330  32.310  1.00  0.00           C  
ATOM     94  HB1 LEU     6      21.420  66.830  33.300  1.00  0.00           H  
ATOM     95  HB2 LEU     6      20.520  66.650  31.770  1.00  0.00           H  
ATOM     96  CG  LEU     6      22.670  66.730  31.470  1.00  0.00           C  
ATOM     97  HG  LEU     6      22.480  66.410  30.420  1.00  0.00           H  
ATOM     98  CD1 LEU     6      22.810  68.260  31.410  1.00  0.00           C  
ATOM     99 HD11 LEU     6      21.890  68.620  30.900  1.00  0.00           H  
ATOM    100 HD12 LEU     6      23.740  68.490  30.840  1.00  0.00           H  
ATOM    101 HD13 LEU     6      22.950  68.800  32.380  1.00  0.00           H  
ATOM    102  CD2 LEU     6      24.010  66.070  31.810  1.00  0.00           C  
ATOM    103 HD21 LEU     6      24.280  66.230  32.880  1.00  0.00           H  
ATOM    104 HD22 LEU     6      24.890  66.440  31.240  1.00  0.00           H  
ATOM    105 HD23 LEU     6      23.920  64.990  31.590  1.00  0.00           H  
ATOM    106  C   LEU     6      20.150  64.560  33.490  1.00  0.00           C  
ATOM    107  O   LEU     6      20.350  64.440  34.690  1.00  0.00           O  
ATOM    108  N   ILE     7      18.900  64.560  33.090  1.00  0.00           N  
ATOM    109  HN  ILE     7      18.660  64.760  32.150  1.00  0.00           H  
ATOM    110  CA  ILE     7      17.850  64.000  33.930  1.00  0.00           C  
ATOM    111  HA  ILE     7      17.820  64.540  34.860  1.00  0.00           H  
ATOM    112  CB  ILE     7      16.400  64.160  33.300  1.00  0.00           C  
ATOM    113  HB  ILE     7      16.500  63.740  32.280  1.00  0.00           H  
ATOM    114  CG2 ILE     7      15.280  63.320  33.970  1.00  0.00           C  
ATOM    115 HG21 ILE     7      14.260  63.570  33.600  1.00  0.00           H  
ATOM    116 HG22 ILE     7      15.350  63.420  35.070  1.00  0.00           H  
ATOM    117 HG23 ILE     7      15.420  62.230  33.770  1.00  0.00           H  
ATOM    118  CG1 ILE     7      16.070  65.620  33.220  1.00  0.00           C  
ATOM    119 HG11 ILE     7      16.880  66.220  32.740  1.00  0.00           H  
ATOM    120 HG12 ILE     7      15.790  66.150  34.160  1.00  0.00           H  
ATOM    121  CD  ILE     7      14.920  65.950  32.230  1.00  0.00           C  
ATOM    122  HD1 ILE     7      14.880  67.060  32.290  1.00  0.00           H  
ATOM    123  HD2 ILE     7      13.970  65.570  32.660  1.00  0.00           H  
ATOM    124  HD3 ILE     7      15.190  65.680  31.190  1.00  0.00           H  
ATOM    125  C   ILE     7      18.060  62.620  34.440  1.00  0.00           C  
ATOM    126  O   ILE     7      17.790  62.280  35.550  1.00  0.00           O  
ATOM    127  N   THR     8      18.570  61.730  33.650  1.00  0.00           N  
ATOM    128  HN  THR     8      18.700  62.070  32.710  1.00  0.00           H  
ATOM    129  CA  THR     8      18.860  60.320  33.940  1.00  0.00           C  
ATOM    130  HA  THR     8      17.950  59.870  34.300  1.00  0.00           H  
ATOM    131  CB  THR     8      19.310  59.600  32.710  1.00  0.00           C  
ATOM    132  HB  THR     8      20.060  60.300  32.290  1.00  0.00           H  
ATOM    133  OG1 THR     8      18.210  59.420  31.810  1.00  0.00           O  
ATOM    134  HG1 THR     8      18.100  60.320  31.520  1.00  0.00           H  
ATOM    135  CG2 THR     8      19.860  58.200  33.070  1.00  0.00           C  
ATOM    136 HG21 THR     8      19.940  57.550  32.170  1.00  0.00           H  
ATOM    137 HG22 THR     8      19.260  57.690  33.850  1.00  0.00           H  
ATOM    138 HG23 THR     8      20.910  58.370  33.390  1.00  0.00           H  
ATOM    139  C   THR     8      19.940  60.220  35.020  1.00  0.00           C  
ATOM    140  O   THR     8      19.840  59.450  36.010  1.00  0.00           O  
ATOM    141  N   LEU     9      20.970  60.990  34.890  1.00  0.00           N  
ATOM    142  HN  LEU     9      21.140  61.490  34.050  1.00  0.00           H  
ATOM    143  CA  LEU     9      22.040  61.240  35.900  1.00  0.00           C  
ATOM    144  HA  LEU     9      22.400  60.270  36.220  1.00  0.00           H  
ATOM    145  CB  LEU     9      23.100  62.110  35.200  1.00  0.00           C  
ATOM    146  HB1 LEU     9      22.620  63.050  34.860  1.00  0.00           H  
ATOM    147  HB2 LEU     9      23.280  61.590  34.240  1.00  0.00           H  
ATOM    148  CG  LEU     9      24.350  62.390  36.030  1.00  0.00           C  
ATOM    149  HG  LEU     9      24.000  63.020  36.880  1.00  0.00           H  
ATOM    150  CD1 LEU     9      25.070  61.080  36.360  1.00  0.00           C  
ATOM    151 HD11 LEU     9      25.510  60.690  35.420  1.00  0.00           H  
ATOM    152 HD12 LEU     9      24.480  60.250  36.790  1.00  0.00           H  
ATOM    153 HD13 LEU     9      25.960  61.260  37.000  1.00  0.00           H  
ATOM    154  CD2 LEU     9      25.290  63.280  35.270  1.00  0.00           C  
ATOM    155 HD21 LEU     9      24.680  64.160  34.950  1.00  0.00           H  
ATOM    156 HD22 LEU     9      25.690  62.800  34.350  1.00  0.00           H  
ATOM    157 HD23 LEU     9      26.150  63.590  35.900  1.00  0.00           H  
ATOM    158  C   LEU     9      21.550  61.800  37.280  1.00  0.00           C  
ATOM    159  O   LEU     9      21.870  61.260  38.350  1.00  0.00           O  
ATOM    160  N   THR    10      20.640  62.840  37.230  1.00  0.00           N  
ATOM    161  HN  THR    10      20.480  63.220  36.320  1.00  0.00           H  
ATOM    162  CA  THR    10      19.990  63.450  38.320  1.00  0.00           C  
ATOM    163  HA  THR    10      20.780  63.790  38.970  1.00  0.00           H  
ATOM    164  CB  THR    10      19.180  64.690  37.910  1.00  0.00           C  
ATOM    165  HB  THR    10      18.360  64.360  37.240  1.00  0.00           H  
ATOM    166  OG1 THR    10      19.890  65.720  37.240  1.00  0.00           O  
ATOM    167  HG1 THR    10      20.260  65.320  36.450  1.00  0.00           H  
ATOM    168  CG2 THR    10      18.590  65.490  39.070  1.00  0.00           C  
ATOM    169 HG21 THR    10      17.910  66.310  38.770  1.00  0.00           H  
ATOM    170 HG22 THR    10      19.480  65.830  39.640  1.00  0.00           H  
ATOM    171 HG23 THR    10      17.910  64.920  39.740  1.00  0.00           H  
ATOM    172  C   THR    10      19.090  62.530  39.090  1.00  0.00           C  
ATOM    173  O   THR    10      19.020  62.450  40.280  1.00  0.00           O  
ATOM    174  N   VAL    11      18.310  61.700  38.330  1.00  0.00           N  
ATOM    175  HN  VAL    11      18.190  61.900  37.360  1.00  0.00           H  
ATOM    176  CA  VAL    11      17.470  60.650  38.870  1.00  0.00           C  
ATOM    177  HA  VAL    11      16.800  61.030  39.620  1.00  0.00           H  
ATOM    178  CB  VAL    11      16.590  60.150  37.790  1.00  0.00           C  
ATOM    179  HB  VAL    11      17.290  59.970  36.950  1.00  0.00           H  
ATOM    180  CG1 VAL    11      15.970  58.800  38.100  1.00  0.00           C  
ATOM    181 HG11 VAL    11      15.210  59.000  38.880  1.00  0.00           H  
ATOM    182 HG12 VAL    11      16.680  58.130  38.630  1.00  0.00           H  
ATOM    183 HG13 VAL    11      15.430  58.260  37.290  1.00  0.00           H  
ATOM    184  CG2 VAL    11      15.470  61.120  37.430  1.00  0.00           C  
ATOM    185 HG21 VAL    11      15.160  60.840  36.400  1.00  0.00           H  
ATOM    186 HG22 VAL    11      15.790  62.180  37.430  1.00  0.00           H  
ATOM    187 HG23 VAL    11      14.640  61.000  38.150  1.00  0.00           H  
ATOM    188  C   VAL    11      18.350  59.630  39.640  1.00  0.00           C  
ATOM    189  O   VAL    11      17.970  59.160  40.710  1.00  0.00           O  
ATOM    190  N   GLY    12      19.540  59.380  39.090  1.00  0.00           N  
ATOM    191  HN  GLY    12      19.740  59.770  38.190  1.00  0.00           H  
ATOM    192  CA  GLY    12      20.400  58.390  39.630  1.00  0.00           C  
ATOM    193  HA1 GLY    12      21.140  58.160  38.890  1.00  0.00           H  
ATOM    194  HA2 GLY    12      19.800  57.530  39.900  1.00  0.00           H  
ATOM    195  C   GLY    12      20.990  58.990  40.900  1.00  0.00           C  
ATOM    196  O   GLY    12      21.080  58.340  41.950  1.00  0.00           O  
ATOM    197  N   PHE    13      21.450  60.250  40.880  1.00  0.00           N  
ATOM    198  HN  PHE    13      21.530  60.760  40.030  1.00  0.00           H  
ATOM    199  CA  PHE    13      21.930  61.050  41.980  1.00  0.00           C  
ATOM    200  HA  PHE    13      22.710  60.460  42.440  1.00  0.00           H  
ATOM    201  CB  PHE    13      22.420  62.470  41.580  1.00  0.00           C  
ATOM    202  HB1 PHE    13      21.500  63.010  41.270  1.00  0.00           H  
ATOM    203  HB2 PHE    13      23.230  62.520  40.820  1.00  0.00           H  
ATOM    204  CG  PHE    13      23.070  63.130  42.780  1.00  0.00           C  
ATOM    205  CD1 PHE    13      24.200  62.560  43.490  1.00  0.00           C  
ATOM    206  HD1 PHE    13      24.680  61.650  43.160  1.00  0.00           H  
ATOM    207  CE1 PHE    13      24.820  63.240  44.570  1.00  0.00           C  
ATOM    208  HE1 PHE    13      25.490  62.690  45.200  1.00  0.00           H  
ATOM    209  CZ  PHE    13      24.270  64.460  44.930  1.00  0.00           C  
ATOM    210  HZ  PHE    13      24.590  65.010  45.810  1.00  0.00           H  
ATOM    211  CD2 PHE    13      22.640  64.440  43.030  1.00  0.00           C  
ATOM    212  HD2 PHE    13      21.850  64.910  42.470  1.00  0.00           H  
ATOM    213  CE2 PHE    13      23.250  65.060  44.130  1.00  0.00           C  
ATOM    214  HE2 PHE    13      22.900  66.040  44.420  1.00  0.00           H  
ATOM    215  C   PHE    13      20.890  61.070  43.130  1.00  0.00           C  
ATOM    216  O   PHE    13      21.250  60.680  44.290  1.00  0.00           O  
ATOM    217  N   GLY    14      19.610  61.270  42.940  1.00  0.00           N  
ATOM    218  HN  GLY    14      19.340  61.450  42.000  1.00  0.00           H  
ATOM    219  CA  GLY    14      18.640  61.300  43.980  1.00  0.00           C  
ATOM    220  HA1 GLY    14      17.750  61.760  43.560  1.00  0.00           H  
ATOM    221  HA2 GLY    14      19.070  61.800  44.830  1.00  0.00           H  
ATOM    222  C   GLY    14      18.140  59.980  44.440  1.00  0.00           C  
ATOM    223  O   GLY    14      17.830  59.840  45.590  1.00  0.00           O  
ATOM    224  N   ILE    15      18.040  58.990  43.640  1.00  0.00           N  
ATOM    225  HN  ILE    15      18.130  59.100  42.650  1.00  0.00           H  
ATOM    226  CA  ILE    15      17.760  57.600  44.080  1.00  0.00           C  
ATOM    227  HA  ILE    15      16.860  57.570  44.680  1.00  0.00           H  
ATOM    228  CB  ILE    15      17.460  56.650  42.910  1.00  0.00           C  
ATOM    229  HB  ILE    15      18.250  56.920  42.180  1.00  0.00           H  
ATOM    230  CG2 ILE    15      17.680  55.210  43.320  1.00  0.00           C  
ATOM    231 HG21 ILE    15      17.510  54.520  42.470  1.00  0.00           H  
ATOM    232 HG22 ILE    15      16.990  54.860  44.120  1.00  0.00           H  
ATOM    233 HG23 ILE    15      18.720  54.990  43.650  1.00  0.00           H  
ATOM    234  CG1 ILE    15      16.110  56.780  42.240  1.00  0.00           C  
ATOM    235 HG11 ILE    15      16.090  56.330  41.230  1.00  0.00           H  
ATOM    236 HG12 ILE    15      15.860  57.840  42.010  1.00  0.00           H  
ATOM    237  CD  ILE    15      14.910  56.150  42.990  1.00  0.00           C  
ATOM    238  HD1 ILE    15      15.080  55.060  43.130  1.00  0.00           H  
ATOM    239  HD2 ILE    15      13.940  56.140  42.460  1.00  0.00           H  
ATOM    240  HD3 ILE    15      14.790  56.660  43.970  1.00  0.00           H  
ATOM    241  C   ILE    15      18.910  57.080  44.930  1.00  0.00           C  
ATOM    242  O   ILE    15      18.590  56.440  45.940  1.00  0.00           O  
ATOM    243  N   LEU    16      20.120  57.330  44.580  1.00  0.00           N  
ATOM    244  HN  LEU    16      20.320  57.630  43.650  1.00  0.00           H  
ATOM    245  CA  LEU    16      21.270  56.900  45.430  1.00  0.00           C  
ATOM    246  HA  LEU    16      21.110  55.860  45.640  1.00  0.00           H  
ATOM    247  CB  LEU    16      22.630  57.080  44.720  1.00  0.00           C  
ATOM    248  HB1 LEU    16      22.650  58.070  44.220  1.00  0.00           H  
ATOM    249  HB2 LEU    16      22.680  56.400  43.840  1.00  0.00           H  
ATOM    250  CG  LEU    16      23.990  56.930  45.550  1.00  0.00           C  
ATOM    251  HG  LEU    16      23.870  56.140  46.320  1.00  0.00           H  
ATOM    252  CD1 LEU    16      25.140  56.590  44.500  1.00  0.00           C  
ATOM    253 HD11 LEU    16      25.340  57.470  43.850  1.00  0.00           H  
ATOM    254 HD12 LEU    16      24.930  55.740  43.820  1.00  0.00           H  
ATOM    255 HD13 LEU    16      26.100  56.380  45.020  1.00  0.00           H  
ATOM    256  CD2 LEU    16      24.370  58.240  46.280  1.00  0.00           C  
ATOM    257 HD21 LEU    16      24.620  58.970  45.480  1.00  0.00           H  
ATOM    258 HD22 LEU    16      25.300  58.080  46.870  1.00  0.00           H  
ATOM    259 HD23 LEU    16      23.560  58.650  46.920  1.00  0.00           H  
ATOM    260  C   LEU    16      21.190  57.660  46.800  1.00  0.00           C  
ATOM    261  O   LEU    16      21.270  57.030  47.890  1.00  0.00           O  
ATOM    262  N   ILE    17      21.030  58.990  46.790  1.00  0.00           N  
ATOM    263  HN  ILE    17      20.930  59.520  45.950  1.00  0.00           H  
ATOM    264  CA  ILE    17      20.900  59.870  47.960  1.00  0.00           C  
ATOM    265  HA  ILE    17      21.740  59.790  48.640  1.00  0.00           H  
ATOM    266  CB  ILE    17      20.900  61.390  47.590  1.00  0.00           C  
ATOM    267  HB  ILE    17      20.280  61.530  46.680  1.00  0.00           H  
ATOM    268  CG2 ILE    17      20.340  62.230  48.730  1.00  0.00           C  
ATOM    269 HG21 ILE    17      19.240  62.090  48.850  1.00  0.00           H  
ATOM    270 HG22 ILE    17      20.710  63.270  48.600  1.00  0.00           H  
ATOM    271 HG23 ILE    17      20.670  61.850  49.720  1.00  0.00           H  
ATOM    272  CG1 ILE    17      22.310  61.830  47.100  1.00  0.00           C  
ATOM    273 HG11 ILE    17      22.260  62.760  46.480  1.00  0.00           H  
ATOM    274 HG12 ILE    17      22.630  61.020  46.420  1.00  0.00           H  
ATOM    275  CD  ILE    17      23.400  61.990  48.190  1.00  0.00           C  
ATOM    276  HD1 ILE    17      23.470  61.050  48.780  1.00  0.00           H  
ATOM    277  HD2 ILE    17      23.380  62.850  48.890  1.00  0.00           H  
ATOM    278  HD3 ILE    17      24.370  62.160  47.670  1.00  0.00           H  
ATOM    279  C   ILE    17      19.700  59.440  48.820  1.00  0.00           C  
ATOM    280  O   ILE    17      19.740  59.190  50.040  1.00  0.00           O  
ATOM    281  N   PHE    18      18.510  59.330  48.160  1.00  0.00           N  
ATOM    282  HN  PHE    18      18.360  59.430  47.180  1.00  0.00           H  
ATOM    283  CA  PHE    18      17.360  58.790  48.830  1.00  0.00           C  
ATOM    284  HA  PHE    18      17.310  59.470  49.660  1.00  0.00           H  
ATOM    285  CB  PHE    18      16.060  58.950  47.920  1.00  0.00           C  
ATOM    286  HB1 PHE    18      16.150  58.170  47.130  1.00  0.00           H  
ATOM    287  HB2 PHE    18      15.990  60.000  47.580  1.00  0.00           H  
ATOM    288  CG  PHE    18      14.820  58.750  48.650  1.00  0.00           C  
ATOM    289  CD1 PHE    18      14.100  57.540  48.580  1.00  0.00           C  
ATOM    290  HD1 PHE    18      14.490  56.760  47.950  1.00  0.00           H  
ATOM    291  CE1 PHE    18      12.850  57.320  49.220  1.00  0.00           C  
ATOM    292  HE1 PHE    18      12.420  56.330  49.090  1.00  0.00           H  
ATOM    293  CZ  PHE    18      12.380  58.340  50.100  1.00  0.00           C  
ATOM    294  HZ  PHE    18      11.450  58.170  50.630  1.00  0.00           H  
ATOM    295  CD2 PHE    18      14.240  59.780  49.390  1.00  0.00           C  
ATOM    296  HD2 PHE    18      14.750  60.720  49.490  1.00  0.00           H  
ATOM    297  CE2 PHE    18      12.990  59.610  50.060  1.00  0.00           C  
ATOM    298  HE2 PHE    18      12.640  60.460  50.610  1.00  0.00           H  
ATOM    299  C   PHE    18      17.480  57.450  49.400  1.00  0.00           C  
ATOM    300  O   PHE    18      16.940  57.180  50.500  1.00  0.00           O  
ATOM    301  N   SER    19      18.120  56.500  48.650  1.00  0.00           N  
ATOM    302  HN  SER    19      18.360  56.640  47.700  1.00  0.00           H  
ATOM    303  CA  SER    19      18.430  55.200  49.230  1.00  0.00           C  
ATOM    304  HA  SER    19      17.420  54.860  49.450  1.00  0.00           H  
ATOM    305  CB  SER    19      18.910  54.180  48.200  1.00  0.00           C  
ATOM    306  HB1 SER    19      18.900  53.220  48.760  1.00  0.00           H  
ATOM    307  HB2 SER    19      19.920  54.460  47.850  1.00  0.00           H  
ATOM    308  OG  SER    19      18.090  54.190  47.050  1.00  0.00           O  
ATOM    309  HG1 SER    19      18.200  55.030  46.590  1.00  0.00           H  
ATOM    310  C   SER    19      19.290  55.270  50.460  1.00  0.00           C  
ATOM    311  O   SER    19      19.250  54.420  51.370  1.00  0.00           O  
ATOM    312  N   LEU    20      20.250  56.180  50.570  1.00  0.00           N  
ATOM    313  HN  LEU    20      20.450  56.820  49.830  1.00  0.00           H  
ATOM    314  CA  LEU    20      21.070  56.390  51.780  1.00  0.00           C  
ATOM    315  HA  LEU    20      21.440  55.410  52.020  1.00  0.00           H  
ATOM    316  CB  LEU    20      22.200  57.430  51.570  1.00  0.00           C  
ATOM    317  HB1 LEU    20      22.750  57.610  52.520  1.00  0.00           H  
ATOM    318  HB2 LEU    20      21.810  58.380  51.150  1.00  0.00           H  
ATOM    319  CG  LEU    20      23.290  56.940  50.600  1.00  0.00           C  
ATOM    320  HG  LEU    20      22.830  56.430  49.720  1.00  0.00           H  
ATOM    321  CD1 LEU    20      24.060  58.190  50.050  1.00  0.00           C  
ATOM    322 HD11 LEU    20      24.620  58.640  50.900  1.00  0.00           H  
ATOM    323 HD12 LEU    20      23.280  58.890  49.690  1.00  0.00           H  
ATOM    324 HD13 LEU    20      24.750  57.900  49.230  1.00  0.00           H  
ATOM    325  CD2 LEU    20      24.180  55.850  51.240  1.00  0.00           C  
ATOM    326 HD21 LEU    20      24.590  56.330  52.150  1.00  0.00           H  
ATOM    327 HD22 LEU    20      24.860  55.500  50.420  1.00  0.00           H  
ATOM    328 HD23 LEU    20      23.550  55.000  51.560  1.00  0.00           H  
ATOM    329  C   LEU    20      20.210  56.770  53.010  1.00  0.00           C  
ATOM    330  O   LEU    20      20.260  56.140  54.050  1.00  0.00           O  
ATOM    331  N   ILE    21      19.320  57.760  52.800  1.00  0.00           N  
ATOM    332  HN  ILE    21      19.340  58.290  51.960  1.00  0.00           H  
ATOM    333  CA  ILE    21      18.310  58.270  53.770  1.00  0.00           C  
ATOM    334  HA  ILE    21      18.870  58.600  54.630  1.00  0.00           H  
ATOM    335  CB  ILE    21      17.580  59.560  53.270  1.00  0.00           C  
ATOM    336  HB  ILE    21      17.110  59.310  52.300  1.00  0.00           H  
ATOM    337  CG2 ILE    21      16.460  60.160  54.170  1.00  0.00           C  
ATOM    338 HG21 ILE    21      15.660  59.410  54.320  1.00  0.00           H  
ATOM    339 HG22 ILE    21      16.170  61.190  53.880  1.00  0.00           H  
ATOM    340 HG23 ILE    21      17.000  60.220  55.140  1.00  0.00           H  
ATOM    341  CG1 ILE    21      18.610  60.620  52.870  1.00  0.00           C  
ATOM    342 HG11 ILE    21      19.500  60.200  52.350  1.00  0.00           H  
ATOM    343 HG12 ILE    21      19.190  61.140  53.660  1.00  0.00           H  
ATOM    344  CD  ILE    21      17.990  61.570  51.810  1.00  0.00           C  
ATOM    345  HD1 ILE    21      17.470  60.980  51.030  1.00  0.00           H  
ATOM    346  HD2 ILE    21      18.660  62.380  51.470  1.00  0.00           H  
ATOM    347  HD3 ILE    21      17.130  62.100  52.280  1.00  0.00           H  
ATOM    348  C   ILE    21      17.290  57.330  54.340  1.00  0.00           C  
ATOM    349  O   ILE    21      16.960  57.220  55.530  1.00  0.00           O  
ATOM    350  N   VAL    22      16.680  56.590  53.400  1.00  0.00           N  
ATOM    351  HN  VAL    22      16.960  56.720  52.450  1.00  0.00           H  
ATOM    352  CA  VAL    22      15.850  55.480  53.740  1.00  0.00           C  
ATOM    353  HA  VAL    22      15.120  55.870  54.430  1.00  0.00           H  
ATOM    354  CB  VAL    22      15.180  54.920  52.480  1.00  0.00           C  
ATOM    355  HB  VAL    22      15.910  54.750  51.660  1.00  0.00           H  
ATOM    356  CG1 VAL    22      14.320  53.720  52.830  1.00  0.00           C  
ATOM    357 HG11 VAL    22      13.570  53.460  52.050  1.00  0.00           H  
ATOM    358 HG12 VAL    22      13.750  53.950  53.750  1.00  0.00           H  
ATOM    359 HG13 VAL    22      14.980  52.830  52.980  1.00  0.00           H  
ATOM    360  CG2 VAL    22      14.080  55.990  52.080  1.00  0.00           C  
ATOM    361 HG21 VAL    22      13.310  56.150  52.860  1.00  0.00           H  
ATOM    362 HG22 VAL    22      13.600  55.700  51.120  1.00  0.00           H  
ATOM    363 HG23 VAL    22      14.620  56.960  51.920  1.00  0.00           H  
ATOM    364  C   VAL    22      16.530  54.440  54.500  1.00  0.00           C  
ATOM    365  O   VAL    22      16.100  53.890  55.510  1.00  0.00           O  
ATOM    366  N   THR    23      17.780  54.100  54.090  1.00  0.00           N  
ATOM    367  HN  THR    23      18.210  54.490  53.290  1.00  0.00           H  
ATOM    368  CA  THR    23      18.540  53.090  54.780  1.00  0.00           C  
ATOM    369  HA  THR    23      17.910  52.230  54.950  1.00  0.00           H  
ATOM    370  CB  THR    23      19.780  52.660  54.090  1.00  0.00           C  
ATOM    371  HB  THR    23      20.640  53.350  54.120  1.00  0.00           H  
ATOM    372  OG1 THR    23      19.330  52.220  52.830  1.00  0.00           O  
ATOM    373  HG1 THR    23      19.390  52.940  52.200  1.00  0.00           H  
ATOM    374  CG2 THR    23      20.390  51.410  54.760  1.00  0.00           C  
ATOM    375 HG21 THR    23      19.670  50.580  54.910  1.00  0.00           H  
ATOM    376 HG22 THR    23      20.850  51.690  55.730  1.00  0.00           H  
ATOM    377 HG23 THR    23      21.220  51.020  54.140  1.00  0.00           H  
ATOM    378  C   THR    23      18.960  53.510  56.180  1.00  0.00           C  
ATOM    379  O   THR    23      18.800  52.730  57.060  1.00  0.00           O  
ATOM    380  N   TYR    24      19.390  54.750  56.340  1.00  0.00           N  
ATOM    381  HN  TYR    24      19.460  55.440  55.620  1.00  0.00           H  
ATOM    382  CA  TYR    24      19.820  55.290  57.580  1.00  0.00           C  
ATOM    383  HA  TYR    24      20.560  54.600  57.960  1.00  0.00           H  
ATOM    384  CB  TYR    24      20.480  56.620  57.140  1.00  0.00           C  
ATOM    385  HB1 TYR    24      19.680  57.310  56.810  1.00  0.00           H  
ATOM    386  HB2 TYR    24      21.230  56.480  56.330  1.00  0.00           H  
ATOM    387  CG  TYR    24      21.180  57.240  58.310  1.00  0.00           C  
ATOM    388  CD1 TYR    24      20.600  58.150  59.230  1.00  0.00           C  
ATOM    389  HD1 TYR    24      19.570  58.440  59.190  1.00  0.00           H  
ATOM    390  CE1 TYR    24      21.330  58.590  60.300  1.00  0.00           C  
ATOM    391  HE1 TYR    24      20.950  59.420  60.880  1.00  0.00           H  
ATOM    392  CZ  TYR    24      22.640  58.250  60.500  1.00  0.00           C  
ATOM    393  OH  TYR    24      23.390  58.870  61.540  1.00  0.00           O  
ATOM    394  HH  TYR    24      22.890  59.570  61.970  1.00  0.00           H  
ATOM    395  CD2 TYR    24      22.450  56.730  58.590  1.00  0.00           C  
ATOM    396  HD2 TYR    24      22.860  55.930  58.000  1.00  0.00           H  
ATOM    397  CE2 TYR    24      23.220  57.340  59.570  1.00  0.00           C  
ATOM    398  HE2 TYR    24      24.250  57.100  59.770  1.00  0.00           H  
ATOM    399  C   TYR    24      18.690  55.390  58.600  1.00  0.00           C  
ATOM    400  O   TYR    24      18.860  55.240  59.800  1.00  0.00           O  
ATOM    401  N   CYS    25      17.500  55.790  58.140  1.00  0.00           N  
ATOM    402  HN  CYS    25      17.380  56.050  57.180  1.00  0.00           H  
ATOM    403  CA  CYS    25      16.310  55.830  58.960  1.00  0.00           C  
ATOM    404  HA  CYS    25      16.580  56.350  59.870  1.00  0.00           H  
ATOM    405  CB  CYS    25      15.190  56.540  58.150  1.00  0.00           C  
ATOM    406  HB1 CYS    25      14.190  56.540  58.630  1.00  0.00           H  
ATOM    407  HB2 CYS    25      15.100  55.980  57.190  1.00  0.00           H  
ATOM    408  SG  CYS    25      15.540  58.360  57.920  1.00  0.00           S  
ATOM    409  HG1 CYS    25      16.630  58.170  57.180  1.00  0.00           H  
ATOM    410  C   CYS    25      15.770  54.500  59.290  1.00  0.00           C  
ATOM    411  O   CYS    25      15.100  54.430  60.320  1.00  0.00           O  
ATOM    412  N   ILE    26      16.080  53.480  58.440  1.00  0.00           N  
ATOM    413  HN  ILE    26      16.530  53.740  57.590  1.00  0.00           H  
ATOM    414  CA  ILE    26      15.860  52.170  58.810  1.00  0.00           C  
ATOM    415  HA  ILE    26      14.840  52.210  59.140  1.00  0.00           H  
ATOM    416  CB  ILE    26      15.870  51.270  57.620  1.00  0.00           C  
ATOM    417  HB  ILE    26      16.800  51.500  57.050  1.00  0.00           H  
ATOM    418  CG2 ILE    26      15.960  49.770  58.110  1.00  0.00           C  
ATOM    419 HG21 ILE    26      15.180  49.560  58.870  1.00  0.00           H  
ATOM    420 HG22 ILE    26      16.960  49.600  58.570  1.00  0.00           H  
ATOM    421 HG23 ILE    26      16.020  49.070  57.260  1.00  0.00           H  
ATOM    422  CG1 ILE    26      14.610  51.430  56.680  1.00  0.00           C  
ATOM    423 HG11 ILE    26      14.850  50.980  55.690  1.00  0.00           H  
ATOM    424 HG12 ILE    26      14.330  52.480  56.450  1.00  0.00           H  
ATOM    425  CD  ILE    26      13.410  50.680  57.190  1.00  0.00           C  
ATOM    426  HD1 ILE    26      12.550  50.810  56.500  1.00  0.00           H  
ATOM    427  HD2 ILE    26      12.960  51.070  58.130  1.00  0.00           H  
ATOM    428  HD3 ILE    26      13.630  49.600  57.350  1.00  0.00           H  
ATOM    429  C   ILE    26      16.780  51.730  59.920  1.00  0.00           C  
ATOM    430  O   ILE    26      16.340  51.350  60.990  1.00  0.00           O  
ATOM    431  N   ASN    27      18.060  51.900  59.770  1.00  0.00           N  
ATOM    432  HN  ASN    27      18.480  52.210  58.920  1.00  0.00           H  
ATOM    433  CA  ASN    27      19.140  51.620  60.730  1.00  0.00           C  
ATOM    434  HA  ASN    27      19.130  50.590  61.050  1.00  0.00           H  
ATOM    435  CB  ASN    27      20.380  51.910  59.870  1.00  0.00           C  
ATOM    436  HB1 ASN    27      20.460  53.000  59.680  1.00  0.00           H  
ATOM    437  HB2 ASN    27      20.340  51.380  58.900  1.00  0.00           H  
ATOM    438  CG  ASN    27      21.600  51.310  60.710  1.00  0.00           C  
ATOM    439  OD1 ASN    27      22.120  50.300  60.250  1.00  0.00           O  
ATOM    440  ND2 ASN    27      22.030  51.980  61.780  1.00  0.00           N  
ATOM    441 HD21 ASN    27      22.860  51.630  62.220  1.00  0.00           H  
ATOM    442 HD22 ASN    27      21.800  52.950  61.740  1.00  0.00           H  
ATOM    443  C   ASN    27      19.120  52.540  61.980  1.00  0.00           C  
ATOM    444  O   ASN    27      19.550  52.090  63.050  1.00  0.00           O  
ATOM    445  N   ALA    28      18.630  53.770  61.930  1.00  0.00           N  
ATOM    446  HN  ALA    28      18.440  54.160  61.030  1.00  0.00           H  
ATOM    447  CA  ALA    28      18.370  54.520  63.120  1.00  0.00           C  
ATOM    448  HA  ALA    28      19.280  54.610  63.680  1.00  0.00           H  
ATOM    449  CB  ALA    28      17.860  55.990  62.730  1.00  0.00           C  
ATOM    450  HB1 ALA    28      18.080  56.720  63.540  1.00  0.00           H  
ATOM    451  HB2 ALA    28      16.780  56.000  62.470  1.00  0.00           H  
ATOM    452  HB3 ALA    28      18.440  56.520  61.950  1.00  0.00           H  
ATOM    453  C   ALA    28      17.250  53.830  63.970  1.00  0.00           C  
ATOM    454  O   ALA    28      17.300  53.940  65.230  1.00  0.00           O  
ATOM    455  N   LYS    29      16.180  53.230  63.380  1.00  0.00           N  
ATOM    456  HN  LYS    29      16.010  53.010  62.420  1.00  0.00           H  
ATOM    457  CA  LYS    29      15.040  52.820  64.180  1.00  0.00           C  
ATOM    458  HA  LYS    29      15.220  53.120  65.200  1.00  0.00           H  
ATOM    459  CB  LYS    29      13.720  53.460  63.670  1.00  0.00           C  
ATOM    460  HB1 LYS    29      12.860  53.060  64.240  1.00  0.00           H  
ATOM    461  HB2 LYS    29      13.560  53.100  62.630  1.00  0.00           H  
ATOM    462  CG  LYS    29      13.570  54.990  63.820  1.00  0.00           C  
ATOM    463  HG1 LYS    29      12.540  55.280  63.490  1.00  0.00           H  
ATOM    464  HG2 LYS    29      14.270  55.330  63.030  1.00  0.00           H  
ATOM    465  CD  LYS    29      13.980  55.600  65.150  1.00  0.00           C  
ATOM    466  HD1 LYS    29      13.700  56.670  65.110  1.00  0.00           H  
ATOM    467  HD2 LYS    29      15.080  55.430  65.130  1.00  0.00           H  
ATOM    468  CE  LYS    29      13.450  54.920  66.410  1.00  0.00           C  
ATOM    469  HE1 LYS    29      14.100  54.040  66.610  1.00  0.00           H  
ATOM    470  HE2 LYS    29      12.390  54.590  66.390  1.00  0.00           H  
ATOM    471  NZ  LYS    29      13.490  55.910  67.500  1.00  0.00           N  
ATOM    472  HZ1 LYS    29      12.740  56.620  67.390  1.00  0.00           H  
ATOM    473  HZ2 LYS    29      14.370  56.450  67.370  1.00  0.00           H  
ATOM    474  HZ3 LYS    29      13.480  55.530  68.470  1.00  0.00           H  
ATOM    475  C   LYS    29      14.880  51.310  64.240  1.00  0.00           C  
ATOM    476  O   LYS    29      13.920  50.780  64.780  1.00  0.00           O  
ATOM    477  N   ALA    30      15.810  50.470  63.730  1.00  0.00           N  
ATOM    478  HN  ALA    30      16.590  50.790  63.200  1.00  0.00           H  
ATOM    479  CA  ALA    30      15.650  49.000  63.530  1.00  0.00           C  
ATOM    480  HA  ALA    30      14.680  48.910  63.060  1.00  0.00           H  
ATOM    481  CB  ALA    30      16.810  48.510  62.800  1.00  0.00           C  
ATOM    482  HB1 ALA    30      16.800  49.070  61.830  1.00  0.00           H  
ATOM    483  HB2 ALA    30      16.810  47.400  62.760  1.00  0.00           H  
ATOM    484  HB3 ALA    30      17.740  48.720  63.360  1.00  0.00           H  
ATOM    485  C   ALA    30      15.420  48.210  64.840  1.00  0.00           C  
ATOM    486  O   ALA    30      14.760  47.170  64.660  1.00  0.00           O  
ATOM    487  N   ASP    31      15.810  48.610  66.060  1.00  0.00           N  
ATOM    488  HN  ASP    31      16.400  49.410  66.100  1.00  0.00           H  
ATOM    489  CA  ASP    31      15.400  48.020  67.300  1.00  0.00           C  
ATOM    490  HA  ASP    31      15.640  46.970  67.240  1.00  0.00           H  
ATOM    491  CB  ASP    31      16.160  48.670  68.530  1.00  0.00           C  
ATOM    492  HB1 ASP    31      15.890  48.260  69.530  1.00  0.00           H  
ATOM    493  HB2 ASP    31      16.110  49.770  68.630  1.00  0.00           H  
ATOM    494  CG  ASP    31      17.660  48.340  68.380  1.00  0.00           C  
ATOM    495  OD1 ASP    31      18.410  48.910  69.200  1.00  0.00           O  
ATOM    496  OD2 ASP    31      18.000  47.390  67.700  1.00  0.00           O  
ATOM    497  C   ASP    31      13.930  48.140  67.630  1.00  0.00           C  
ATOM    498  O   ASP    31      13.230  47.260  68.180  1.00  0.00           O  
ATOM    499  N   VAL    32      13.390  49.320  67.340  1.00  0.00           N  
ATOM    500  HN  VAL    32      13.920  50.080  66.980  1.00  0.00           H  
ATOM    501  CA  VAL    32      12.020  49.750  67.620  1.00  0.00           C  
ATOM    502  HA  VAL    32      11.810  49.330  68.600  1.00  0.00           H  
ATOM    503  CB  VAL    32      11.840  51.200  67.500  1.00  0.00           C  
ATOM    504  HB  VAL    32      12.010  51.510  66.450  1.00  0.00           H  
ATOM    505  CG1 VAL    32      10.420  51.480  68.050  1.00  0.00           C  
ATOM    506 HG11 VAL    32      10.010  50.830  68.860  1.00  0.00           H  
ATOM    507 HG12 VAL    32       9.680  51.430  67.220  1.00  0.00           H  
ATOM    508 HG13 VAL    32      10.270  52.510  68.450  1.00  0.00           H  
ATOM    509  CG2 VAL    32      12.820  51.890  68.430  1.00  0.00           C  
ATOM    510 HG21 VAL    32      12.900  51.310  69.370  1.00  0.00           H  
ATOM    511 HG22 VAL    32      12.420  52.900  68.680  1.00  0.00           H  
ATOM    512 HG23 VAL    32      13.860  51.990  68.040  1.00  0.00           H  
ATOM    513  C   VAL    32      11.090  49.020  66.640  1.00  0.00           C  
ATOM    514  O   VAL    32      10.160  48.260  66.980  1.00  0.00           O  
ATOM    515  N   LEU    33      11.410  49.140  65.320  1.00  0.00           N  
ATOM    516  HN  LEU    33      12.240  49.640  65.040  1.00  0.00           H  
ATOM    517  CA  LEU    33      10.700  48.630  64.150  1.00  0.00           C  
ATOM    518  HA  LEU    33       9.690  48.990  64.190  1.00  0.00           H  
ATOM    519  CB  LEU    33      11.390  49.120  62.820  1.00  0.00           C  
ATOM    520  HB1 LEU    33      10.880  48.610  61.990  1.00  0.00           H  
ATOM    521  HB2 LEU    33      12.370  48.600  62.940  1.00  0.00           H  
ATOM    522  CG  LEU    33      11.380  50.630  62.590  1.00  0.00           C  
ATOM    523  HG  LEU    33      11.860  51.160  63.440  1.00  0.00           H  
ATOM    524  CD1 LEU    33      12.150  50.860  61.240  1.00  0.00           C  
ATOM    525 HD11 LEU    33      11.500  50.260  60.570  1.00  0.00           H  
ATOM    526 HD12 LEU    33      13.190  50.490  61.330  1.00  0.00           H  
ATOM    527 HD13 LEU    33      12.260  51.930  60.950  1.00  0.00           H  
ATOM    528  CD2 LEU    33       9.930  51.150  62.590  1.00  0.00           C  
ATOM    529 HD21 LEU    33       9.400  50.870  63.520  1.00  0.00           H  
ATOM    530 HD22 LEU    33       9.420  50.730  61.690  1.00  0.00           H  
ATOM    531 HD23 LEU    33       9.890  52.260  62.500  1.00  0.00           H  
ATOM    532  C   LEU    33      10.500  47.170  64.070  1.00  0.00           C  
ATOM    533  O   LEU    33       9.440  46.760  63.670  1.00  0.00           O  
ATOM    534  N   PHE    34      11.560  46.420  64.410  1.00  0.00           N  
ATOM    535  HN  PHE    34      12.420  46.860  64.660  1.00  0.00           H  
ATOM    536  CA  PHE    34      11.650  45.000  64.210  1.00  0.00           C  
ATOM    537  HA  PHE    34      10.720  44.640  63.780  1.00  0.00           H  
ATOM    538  CB  PHE    34      12.810  44.600  63.200  1.00  0.00           C  
ATOM    539  HB1 PHE    34      12.780  43.530  62.890  1.00  0.00           H  
ATOM    540  HB2 PHE    34      13.870  44.700  63.530  1.00  0.00           H  
ATOM    541  CG  PHE    34      12.540  45.390  61.890  1.00  0.00           C  
ATOM    542  CD1 PHE    34      11.800  44.830  60.810  1.00  0.00           C  
ATOM    543  HD1 PHE    34      11.190  43.960  61.000  1.00  0.00           H  
ATOM    544  CE1 PHE    34      11.800  45.390  59.550  1.00  0.00           C  
ATOM    545  HE1 PHE    34      11.300  44.920  58.720  1.00  0.00           H  
ATOM    546  CZ  PHE    34      12.590  46.470  59.310  1.00  0.00           C  
ATOM    547  HZ  PHE    34      12.550  47.030  58.390  1.00  0.00           H  
ATOM    548  CD2 PHE    34      13.350  46.500  61.590  1.00  0.00           C  
ATOM    549  HD2 PHE    34      14.030  46.830  62.360  1.00  0.00           H  
ATOM    550  CE2 PHE    34      13.330  47.090  60.350  1.00  0.00           C  
ATOM    551  HE2 PHE    34      13.990  47.920  60.200  1.00  0.00           H  
ATOM    552  C   PHE    34      11.730  44.170  65.420  1.00  0.00           C  
ATOM    553  O   PHE    34      12.650  44.160  66.250  1.00  0.00           O  
ATOM    554  N   ILE    35      10.780  43.250  65.650  1.00  0.00           N  
ATOM    555  HN  ILE    35       9.960  43.230  65.070  1.00  0.00           H  
ATOM    556  CA  ILE    35      10.790  42.280  66.750  1.00  0.00           C  
ATOM    557  HA  ILE    35      11.190  42.800  67.610  1.00  0.00           H  
ATOM    558  CB  ILE    35       9.380  41.820  67.210  1.00  0.00           C  
ATOM    559  HB  ILE    35       8.800  41.500  66.320  1.00  0.00           H  
ATOM    560  CG2 ILE    35       9.460  40.800  68.320  1.00  0.00           C  
ATOM    561 HG21 ILE    35      10.080  41.190  69.160  1.00  0.00           H  
ATOM    562 HG22 ILE    35       9.870  39.810  68.020  1.00  0.00           H  
ATOM    563 HG23 ILE    35       8.470  40.560  68.760  1.00  0.00           H  
ATOM    564  CG1 ILE    35       8.630  43.130  67.630  1.00  0.00           C  
ATOM    565 HG11 ILE    35       7.640  42.770  68.000  1.00  0.00           H  
ATOM    566 HG12 ILE    35       8.350  43.700  66.720  1.00  0.00           H  
ATOM    567  CD  ILE    35       9.290  44.150  68.580  1.00  0.00           C  
ATOM    568  HD1 ILE    35      10.140  44.700  68.140  1.00  0.00           H  
ATOM    569  HD2 ILE    35       9.570  43.570  69.490  1.00  0.00           H  
ATOM    570  HD3 ILE    35       8.610  44.960  68.910  1.00  0.00           H  
ATOM    571  C   ILE    35      11.750  41.150  66.360  1.00  0.00           C  
ATOM    572  O   ILE    35      11.700  40.530  65.320  1.00  0.00           O  
ATOM    573  N   ALA    36      12.720  40.830  67.290  1.00  0.00           N  
ATOM    574  HN  ALA    36      12.740  41.330  68.150  1.00  0.00           H  
ATOM    575  CA  ALA    36      13.840  39.910  67.090  1.00  0.00           C  
ATOM    576  HA  ALA    36      14.500  40.280  66.320  1.00  0.00           H  
ATOM    577  CB  ALA    36      14.530  39.900  68.490  1.00  0.00           C  
ATOM    578  HB1 ALA    36      14.840  40.910  68.830  1.00  0.00           H  
ATOM    579  HB2 ALA    36      15.410  39.230  68.520  1.00  0.00           H  
ATOM    580  HB3 ALA    36      13.750  39.540  69.210  1.00  0.00           H  
ATOM    581  C   ALA    36      13.500  38.400  66.770  1.00  0.00           C  
ATOM    582  O   ALA    36      12.390  37.980  67.190  1.00  0.00           O  
ATOM    583  NT  ALA    36      14.380  37.700  66.040  1.00  0.00           N  
ATOM    584  HNT ALA    36      15.270  38.120  65.880  1.00  0.00           H  
ATOM    585  CAT ALA    36      14.260  36.440  65.420  1.00  0.00           C  
ATOM    586  HT1 ALA    36      14.520  36.510  64.340  1.00  0.00           H  
ATOM    587  HT2 ALA    36      13.180  36.150  65.490  1.00  0.00           H  
ATOM    588  HT3 ALA    36      14.930  35.720  65.930  1.00  0.00           H  
TER     589      ALA    36 
ATOM    589  CAY LEU    37      31.280  37.510  70.870  1.00  0.00           C  
ATOM    590  HY1 LEU    37      30.500  38.080  71.420  1.00  0.00           H  
ATOM    591  HY2 LEU    37      31.800  36.850  71.600  1.00  0.00           H  
ATOM    592  HY3 LEU    37      30.760  36.990  70.030  1.00  0.00           H  
ATOM    593  CY  LEU    37      32.320  38.430  70.330  1.00  0.00           C  
ATOM    594  OY  LEU    37      32.720  38.420  69.180  1.00  0.00           O  
ATOM    595  N   LEU    37      32.970  39.260  71.150  1.00  0.00           N  
ATOM    596  HN  LEU    37      32.730  39.230  72.110  1.00  0.00           H  
ATOM    597  CA  LEU    37      34.030  40.080  70.700  1.00  0.00           C  
ATOM    598  HA  LEU    37      33.500  40.720  70.010  1.00  0.00           H  
ATOM    599  CB  LEU    37      34.390  40.970  71.860  1.00  0.00           C  
ATOM    600  HB1 LEU    37      34.790  40.330  72.680  1.00  0.00           H  
ATOM    601  HB2 LEU    37      33.410  41.390  72.160  1.00  0.00           H  
ATOM    602  CG  LEU    37      35.510  42.020  71.550  1.00  0.00           C  
ATOM    603  HG  LEU    37      36.410  41.470  71.220  1.00  0.00           H  
ATOM    604  CD1 LEU    37      35.160  43.010  70.430  1.00  0.00           C  
ATOM    605 HD11 LEU    37      36.050  43.660  70.250  1.00  0.00           H  
ATOM    606 HD12 LEU    37      34.200  43.560  70.550  1.00  0.00           H  
ATOM    607 HD13 LEU    37      35.070  42.550  69.430  1.00  0.00           H  
ATOM    608  CD2 LEU    37      35.920  42.710  72.840  1.00  0.00           C  
ATOM    609 HD21 LEU    37      36.720  43.480  72.720  1.00  0.00           H  
ATOM    610 HD22 LEU    37      36.220  42.070  73.690  1.00  0.00           H  
ATOM    611 HD23 LEU    37      35.070  43.270  73.280  1.00  0.00           H  
ATOM    612  C   LEU    37      35.220  39.370  70.060  1.00  0.00           C  
ATOM    613  O   LEU    37      35.690  39.970  69.070  1.00  0.00           O  
ATOM    614  N   THR    38      35.720  38.220  70.570  1.00  0.00           N  
ATOM    615  HN  THR    38      35.210  37.880  71.360  1.00  0.00           H  
ATOM    616  CA  THR    38      36.920  37.530  70.130  1.00  0.00           C  
ATOM    617  HA  THR    38      37.740  38.230  70.170  1.00  0.00           H  
ATOM    618  CB  THR    38      37.410  36.350  70.940  1.00  0.00           C  
ATOM    619  HB  THR    38      38.380  35.910  70.630  1.00  0.00           H  
ATOM    620  OG1 THR    38      36.430  35.290  71.000  1.00  0.00           O  
ATOM    621  HG1 THR    38      36.860  34.480  70.720  1.00  0.00           H  
ATOM    622  CG2 THR    38      37.630  36.880  72.340  1.00  0.00           C  
ATOM    623 HG21 THR    38      37.940  36.090  73.060  1.00  0.00           H  
ATOM    624 HG22 THR    38      36.710  37.320  72.780  1.00  0.00           H  
ATOM    625 HG23 THR    38      38.440  37.640  72.330  1.00  0.00           H  
ATOM    626  C   THR    38      36.770  37.170  68.630  1.00  0.00           C  
ATOM    627  O   THR    38      37.710  37.290  67.800  1.00  0.00           O  
ATOM    628  N   LEU    39      35.510  36.800  68.300  1.00  0.00           N  
ATOM    629  HN  LEU    39      34.790  36.670  68.980  1.00  0.00           H  
ATOM    630  CA  LEU    39      35.050  36.480  67.010  1.00  0.00           C  
ATOM    631  HA  LEU    39      35.670  35.640  66.750  1.00  0.00           H  
ATOM    632  CB  LEU    39      33.670  35.900  67.180  1.00  0.00           C  
ATOM    633  HB1 LEU    39      33.360  35.490  66.190  1.00  0.00           H  
ATOM    634  HB2 LEU    39      33.060  36.730  67.590  1.00  0.00           H  
ATOM    635  CG  LEU    39      33.370  34.840  68.330  1.00  0.00           C  
ATOM    636  HG  LEU    39      33.750  35.160  69.320  1.00  0.00           H  
ATOM    637  CD1 LEU    39      31.850  34.560  68.550  1.00  0.00           C  
ATOM    638 HD11 LEU    39      31.490  33.780  67.850  1.00  0.00           H  
ATOM    639 HD12 LEU    39      31.230  35.480  68.410  1.00  0.00           H  
ATOM    640 HD13 LEU    39      31.730  34.160  69.580  1.00  0.00           H  
ATOM    641  CD2 LEU    39      34.180  33.530  68.140  1.00  0.00           C  
ATOM    642 HD21 LEU    39      33.900  32.760  68.890  1.00  0.00           H  
ATOM    643 HD22 LEU    39      35.280  33.680  68.180  1.00  0.00           H  
ATOM    644 HD23 LEU    39      34.070  33.090  67.120  1.00  0.00           H  
ATOM    645  C   LEU    39      34.980  37.570  66.000  1.00  0.00           C  
ATOM    646  O   LEU    39      35.340  37.360  64.850  1.00  0.00           O  
ATOM    647  N   LYS    40      34.590  38.770  66.400  1.00  0.00           N  
ATOM    648  HN  LYS    40      34.140  38.900  67.280  1.00  0.00           H  
ATOM    649  CA  LYS    40      34.750  39.990  65.670  1.00  0.00           C  
ATOM    650  HA  LYS    40      34.340  39.890  64.670  1.00  0.00           H  
ATOM    651  CB  LYS    40      33.880  41.100  66.260  1.00  0.00           C  
ATOM    652  HB1 LYS    40      33.980  42.050  65.680  1.00  0.00           H  
ATOM    653  HB2 LYS    40      34.260  41.490  67.230  1.00  0.00           H  
ATOM    654  CG  LYS    40      32.400  40.750  66.390  1.00  0.00           C  
ATOM    655  HG1 LYS    40      32.250  40.120  67.290  1.00  0.00           H  
ATOM    656  HG2 LYS    40      32.090  40.120  65.530  1.00  0.00           H  
ATOM    657  CD  LYS    40      31.410  41.980  66.430  1.00  0.00           C  
ATOM    658  HD1 LYS    40      31.610  42.560  65.500  1.00  0.00           H  
ATOM    659  HD2 LYS    40      31.850  42.540  67.290  1.00  0.00           H  
ATOM    660  CE  LYS    40      29.930  41.590  66.550  1.00  0.00           C  
ATOM    661  HE1 LYS    40      29.670  41.030  67.470  1.00  0.00           H  
ATOM    662  HE2 LYS    40      29.560  40.960  65.720  1.00  0.00           H  
ATOM    663  NZ  LYS    40      29.100  42.830  66.370  1.00  0.00           N  
ATOM    664  HZ1 LYS    40      28.090  42.640  66.170  1.00  0.00           H  
ATOM    665  HZ2 LYS    40      29.490  43.300  65.530  1.00  0.00           H  
ATOM    666  HZ3 LYS    40      29.190  43.500  67.160  1.00  0.00           H  
ATOM    667  C   LYS    40      36.200  40.480  65.370  1.00  0.00           C  
ATOM    668  O   LYS    40      36.610  40.920  64.320  1.00  0.00           O  
ATOM    669  N   TYR    41      37.120  40.420  66.360  1.00  0.00           N  
ATOM    670  HN  TYR    41      36.830  40.170  67.280  1.00  0.00           H  
ATOM    671  CA  TYR    41      38.580  40.560  66.210  1.00  0.00           C  
ATOM    672  HA  TYR    41      38.830  41.550  65.880  1.00  0.00           H  
ATOM    673  CB  TYR    41      39.300  40.320  67.650  1.00  0.00           C  
ATOM    674  HB1 TYR    41      40.360  40.460  67.350  1.00  0.00           H  
ATOM    675  HB2 TYR    41      39.210  39.290  68.050  1.00  0.00           H  
ATOM    676  CG  TYR    41      39.040  41.460  68.550  1.00  0.00           C  
ATOM    677  CD1 TYR    41      39.190  42.770  68.120  1.00  0.00           C  
ATOM    678  HD1 TYR    41      39.340  43.030  67.080  1.00  0.00           H  
ATOM    679  CE1 TYR    41      39.230  43.850  69.010  1.00  0.00           C  
ATOM    680  HE1 TYR    41      39.320  44.830  68.550  1.00  0.00           H  
ATOM    681  CZ  TYR    41      39.100  43.640  70.380  1.00  0.00           C  
ATOM    682  OH  TYR    41      39.120  44.750  71.290  1.00  0.00           O  
ATOM    683  HH  TYR    41      39.190  44.470  72.200  1.00  0.00           H  
ATOM    684  CD2 TYR    41      38.850  41.250  69.930  1.00  0.00           C  
ATOM    685  HD2 TYR    41      38.810  40.210  70.240  1.00  0.00           H  
ATOM    686  CE2 TYR    41      38.870  42.350  70.810  1.00  0.00           C  
ATOM    687  HE2 TYR    41      38.770  42.080  71.850  1.00  0.00           H  
ATOM    688  C   TYR    41      39.220  39.570  65.250  1.00  0.00           C  
ATOM    689  O   TYR    41      40.050  39.940  64.440  1.00  0.00           O  
ATOM    690  N   GLY    42      38.820  38.290  65.260  1.00  0.00           N  
ATOM    691  HN  GLY    42      38.240  38.030  66.030  1.00  0.00           H  
ATOM    692  CA  GLY    42      39.170  37.270  64.310  1.00  0.00           C  
ATOM    693  HA1 GLY    42      38.690  36.400  64.740  1.00  0.00           H  
ATOM    694  HA2 GLY    42      40.240  37.070  64.310  1.00  0.00           H  
ATOM    695  C   GLY    42      38.740  37.540  62.940  1.00  0.00           C  
ATOM    696  O   GLY    42      39.500  37.450  61.990  1.00  0.00           O  
ATOM    697  N   ALA    43      37.460  38.020  62.810  1.00  0.00           N  
ATOM    698  HN  ALA    43      36.940  38.060  63.660  1.00  0.00           H  
ATOM    699  CA  ALA    43      36.850  38.310  61.570  1.00  0.00           C  
ATOM    700  HA  ALA    43      37.010  37.460  60.920  1.00  0.00           H  
ATOM    701  CB  ALA    43      35.350  38.370  61.800  1.00  0.00           C  
ATOM    702  HB1 ALA    43      34.780  38.720  60.900  1.00  0.00           H  
ATOM    703  HB2 ALA    43      35.160  39.040  62.660  1.00  0.00           H  
ATOM    704  HB3 ALA    43      35.050  37.330  62.030  1.00  0.00           H  
ATOM    705  C   ALA    43      37.260  39.640  60.890  1.00  0.00           C  
ATOM    706  O   ALA    43      37.340  39.750  59.670  1.00  0.00           O  
ATOM    707  N   LYS    44      37.670  40.640  61.690  1.00  0.00           N  
ATOM    708  HN  LYS    44      37.700  40.600  62.680  1.00  0.00           H  
ATOM    709  CA  LYS    44      38.300  41.830  61.170  1.00  0.00           C  
ATOM    710  HA  LYS    44      37.610  42.300  60.490  1.00  0.00           H  
ATOM    711  CB  LYS    44      38.370  42.910  62.280  1.00  0.00           C  
ATOM    712  HB1 LYS    44      38.930  42.410  63.100  1.00  0.00           H  
ATOM    713  HB2 LYS    44      37.430  43.090  62.850  1.00  0.00           H  
ATOM    714  CG  LYS    44      38.910  44.270  61.920  1.00  0.00           C  
ATOM    715  HG1 LYS    44      39.940  44.260  61.510  1.00  0.00           H  
ATOM    716  HG2 LYS    44      38.730  44.940  62.790  1.00  0.00           H  
ATOM    717  CD  LYS    44      38.230  45.070  60.810  1.00  0.00           C  
ATOM    718  HD1 LYS    44      38.500  44.600  59.840  1.00  0.00           H  
ATOM    719  HD2 LYS    44      38.740  46.040  60.650  1.00  0.00           H  
ATOM    720  CE  LYS    44      36.810  45.320  60.900  1.00  0.00           C  
ATOM    721  HE1 LYS    44      36.150  44.420  60.980  1.00  0.00           H  
ATOM    722  HE2 LYS    44      36.490  45.700  59.910  1.00  0.00           H  
ATOM    723  NZ  LYS    44      36.510  46.190  62.020  1.00  0.00           N  
ATOM    724  HZ1 LYS    44      37.210  46.960  62.050  1.00  0.00           H  
ATOM    725  HZ2 LYS    44      36.580  45.640  62.900  1.00  0.00           H  
ATOM    726  HZ3 LYS    44      35.540  46.550  61.870  1.00  0.00           H  
ATOM    727  C   LYS    44      39.650  41.630  60.540  1.00  0.00           C  
ATOM    728  O   LYS    44      40.010  42.360  59.610  1.00  0.00           O  
ATOM    729  N   HSD    45      40.390  40.530  60.980  1.00  0.00           N  
ATOM    730  HN  HSD    45      40.180  39.910  61.730  1.00  0.00           H  
ATOM    731  CA  HSD    45      41.630  40.210  60.400  1.00  0.00           C  
ATOM    732  HA  HSD    45      42.180  41.130  60.310  1.00  0.00           H  
ATOM    733  CB  HSD    45      42.410  39.350  61.370  1.00  0.00           C  
ATOM    734  HB1 HSD    45      43.090  38.640  60.860  1.00  0.00           H  
ATOM    735  HB2 HSD    45      41.660  38.740  61.910  1.00  0.00           H  
ATOM    736  ND1 HSD    45      42.540  40.390  63.670  1.00  0.00           N  
ATOM    737  HD1 HSD    45      41.610  40.170  63.950  1.00  0.00           H  
ATOM    738  CG  HSD    45      43.060  40.140  62.460  1.00  0.00           C  
ATOM    739  CE1 HSD    45      43.470  41.020  64.420  1.00  0.00           C  
ATOM    740  HE1 HSD    45      43.320  41.370  65.450  1.00  0.00           H  
ATOM    741  NE2 HSD    45      44.600  41.260  63.790  1.00  0.00           N  
ATOM    742  CD2 HSD    45      44.350  40.620  62.570  1.00  0.00           C  
ATOM    743  HD2 HSD    45      45.090  40.610  61.780  1.00  0.00           H  
ATOM    744  C   HSD    45      41.460  39.490  59.070  1.00  0.00           C  
ATOM    745  O   HSD    45      42.260  39.660  58.130  1.00  0.00           O  
ATOM    746  N   VAL    46      40.380  38.740  58.840  1.00  0.00           N  
ATOM    747  HN  VAL    46      39.720  38.540  59.560  1.00  0.00           H  
ATOM    748  CA  VAL    46      39.920  38.410  57.490  1.00  0.00           C  
ATOM    749  HA  VAL    46      40.710  37.890  56.970  1.00  0.00           H  
ATOM    750  CB  VAL    46      38.710  37.560  57.550  1.00  0.00           C  
ATOM    751  HB  VAL    46      37.890  38.160  58.010  1.00  0.00           H  
ATOM    752  CG1 VAL    46      38.360  37.000  56.210  1.00  0.00           C  
ATOM    753 HG11 VAL    46      39.240  36.400  55.890  1.00  0.00           H  
ATOM    754 HG12 VAL    46      37.990  37.790  55.520  1.00  0.00           H  
ATOM    755 HG13 VAL    46      37.520  36.300  56.420  1.00  0.00           H  
ATOM    756  CG2 VAL    46      39.040  36.320  58.490  1.00  0.00           C  
ATOM    757 HG21 VAL    46      39.910  35.790  58.060  1.00  0.00           H  
ATOM    758 HG22 VAL    46      38.260  35.530  58.580  1.00  0.00           H  
ATOM    759 HG23 VAL    46      39.410  36.650  59.480  1.00  0.00           H  
ATOM    760  C   VAL    46      39.610  39.690  56.680  1.00  0.00           C  
ATOM    761  O   VAL    46      40.070  39.680  55.550  1.00  0.00           O  
ATOM    762  N   ILE    47      38.870  40.720  57.140  1.00  0.00           N  
ATOM    763  HN  ILE    47      38.600  40.610  58.100  1.00  0.00           H  
ATOM    764  CA  ILE    47      38.500  41.920  56.320  1.00  0.00           C  
ATOM    765  HA  ILE    47      38.020  41.370  55.520  1.00  0.00           H  
ATOM    766  CB  ILE    47      37.510  42.960  56.910  1.00  0.00           C  
ATOM    767  HB  ILE    47      38.010  43.340  57.830  1.00  0.00           H  
ATOM    768  CG2 ILE    47      37.130  44.240  56.140  1.00  0.00           C  
ATOM    769 HG21 ILE    47      36.250  44.730  56.610  1.00  0.00           H  
ATOM    770 HG22 ILE    47      36.820  43.950  55.110  1.00  0.00           H  
ATOM    771 HG23 ILE    47      37.970  44.950  56.020  1.00  0.00           H  
ATOM    772  CG1 ILE    47      36.100  42.310  57.390  1.00  0.00           C  
ATOM    773 HG11 ILE    47      35.470  43.080  57.900  1.00  0.00           H  
ATOM    774 HG12 ILE    47      36.280  41.520  58.150  1.00  0.00           H  
ATOM    775  CD  ILE    47      35.260  41.760  56.280  1.00  0.00           C  
ATOM    776  HD1 ILE    47      35.870  40.960  55.820  1.00  0.00           H  
ATOM    777  HD2 ILE    47      34.970  42.610  55.620  1.00  0.00           H  
ATOM    778  HD3 ILE    47      34.310  41.270  56.600  1.00  0.00           H  
ATOM    779  C   ILE    47      39.660  42.700  55.870  1.00  0.00           C  
ATOM    780  O   ILE    47      39.770  43.150  54.760  1.00  0.00           O  
ATOM    781  N   MET    48      40.620  42.800  56.800  1.00  0.00           N  
ATOM    782  HN  MET    48      40.450  42.430  57.710  1.00  0.00           H  
ATOM    783  CA  MET    48      41.870  43.460  56.600  1.00  0.00           C  
ATOM    784  HA  MET    48      41.770  44.180  55.810  1.00  0.00           H  
ATOM    785  CB  MET    48      42.420  44.160  57.860  1.00  0.00           C  
ATOM    786  HB1 MET    48      43.460  44.460  57.620  1.00  0.00           H  
ATOM    787  HB2 MET    48      42.500  43.380  58.640  1.00  0.00           H  
ATOM    788  CG  MET    48      41.670  45.410  58.320  1.00  0.00           C  
ATOM    789  HG1 MET    48      42.060  45.830  59.270  1.00  0.00           H  
ATOM    790  HG2 MET    48      40.660  45.020  58.540  1.00  0.00           H  
ATOM    791  SD  MET    48      41.550  46.740  57.100  1.00  0.00           S  
ATOM    792  CE  MET    48      43.070  47.540  57.540  1.00  0.00           C  
ATOM    793  HE1 MET    48      43.270  47.720  58.620  1.00  0.00           H  
ATOM    794  HE2 MET    48      43.070  48.590  57.170  1.00  0.00           H  
ATOM    795  HE3 MET    48      43.970  47.060  57.100  1.00  0.00           H  
ATOM    796  C   MET    48      42.930  42.560  56.010  1.00  0.00           C  
ATOM    797  O   MET    48      44.120  42.890  55.840  1.00  0.00           O  
ATOM    798  N   LEU    49      42.510  41.400  55.480  1.00  0.00           N  
ATOM    799  HN  LEU    49      41.550  41.200  55.660  1.00  0.00           H  
ATOM    800  CA  LEU    49      43.220  40.530  54.520  1.00  0.00           C  
ATOM    801  HA  LEU    49      44.240  40.900  54.520  1.00  0.00           H  
ATOM    802  CB  LEU    49      43.220  39.050  54.980  1.00  0.00           C  
ATOM    803  HB1 LEU    49      42.180  38.680  55.140  1.00  0.00           H  
ATOM    804  HB2 LEU    49      43.580  38.980  56.030  1.00  0.00           H  
ATOM    805  CG  LEU    49      43.920  38.090  54.050  1.00  0.00           C  
ATOM    806  HG  LEU    49      43.620  38.260  52.990  1.00  0.00           H  
ATOM    807  CD1 LEU    49      45.470  38.280  53.860  1.00  0.00           C  
ATOM    808 HD11 LEU    49      45.490  39.300  53.420  1.00  0.00           H  
ATOM    809 HD12 LEU    49      45.840  37.540  53.120  1.00  0.00           H  
ATOM    810 HD13 LEU    49      46.100  38.080  54.750  1.00  0.00           H  
ATOM    811  CD2 LEU    49      43.540  36.710  54.590  1.00  0.00           C  
ATOM    812 HD21 LEU    49      43.860  36.630  55.650  1.00  0.00           H  
ATOM    813 HD22 LEU    49      44.210  35.990  54.080  1.00  0.00           H  
ATOM    814 HD23 LEU    49      42.520  36.330  54.350  1.00  0.00           H  
ATOM    815  C   LEU    49      42.690  40.700  53.170  1.00  0.00           C  
ATOM    816  O   LEU    49      43.380  40.500  52.200  1.00  0.00           O  
ATOM    817  N   PHE    50      41.420  41.120  53.030  1.00  0.00           N  
ATOM    818  HN  PHE    50      40.800  41.020  53.800  1.00  0.00           H  
ATOM    819  CA  PHE    50      40.770  41.430  51.750  1.00  0.00           C  
ATOM    820  HA  PHE    50      41.140  40.790  50.970  1.00  0.00           H  
ATOM    821  CB  PHE    50      39.200  41.410  51.800  1.00  0.00           C  
ATOM    822  HB1 PHE    50      38.850  41.630  50.770  1.00  0.00           H  
ATOM    823  HB2 PHE    50      38.980  42.260  52.470  1.00  0.00           H  
ATOM    824  CG  PHE    50      38.460  40.120  52.180  1.00  0.00           C  
ATOM    825  CD1 PHE    50      39.040  38.850  52.290  1.00  0.00           C  
ATOM    826  HD1 PHE    50      40.090  38.670  52.110  1.00  0.00           H  
ATOM    827  CE1 PHE    50      38.360  37.780  52.720  1.00  0.00           C  
ATOM    828  HE1 PHE    50      38.950  36.910  52.970  1.00  0.00           H  
ATOM    829  CZ  PHE    50      36.950  37.890  53.000  1.00  0.00           C  
ATOM    830  HZ  PHE    50      36.380  37.050  53.370  1.00  0.00           H  
ATOM    831  CD2 PHE    50      37.100  40.220  52.520  1.00  0.00           C  
ATOM    832  HD2 PHE    50      36.670  41.210  52.500  1.00  0.00           H  
ATOM    833  CE2 PHE    50      36.400  39.070  52.880  1.00  0.00           C  
ATOM    834  HE2 PHE    50      35.320  39.080  52.900  1.00  0.00           H  
ATOM    835  C   PHE    50      41.240  42.820  51.310  1.00  0.00           C  
ATOM    836  O   PHE    50      41.680  43.040  50.160  1.00  0.00           O  
ATOM    837  N   VAL    51      41.170  43.860  52.170  1.00  0.00           N  
ATOM    838  HN  VAL    51      40.800  43.680  53.080  1.00  0.00           H  
ATOM    839  CA  VAL    51      41.470  45.230  51.840  1.00  0.00           C  
ATOM    840  HA  VAL    51      40.660  45.420  51.140  1.00  0.00           H  
ATOM    841  CB  VAL    51      41.170  46.080  53.140  1.00  0.00           C  
ATOM    842  HB  VAL    51      41.680  45.530  53.960  1.00  0.00           H  
ATOM    843  CG1 VAL    51      41.660  47.570  53.150  1.00  0.00           C  
ATOM    844 HG11 VAL    51      41.040  48.140  52.420  1.00  0.00           H  
ATOM    845 HG12 VAL    51      42.710  47.780  52.840  1.00  0.00           H  
ATOM    846 HG13 VAL    51      41.480  47.900  54.190  1.00  0.00           H  
ATOM    847  CG2 VAL    51      39.660  46.040  53.250  1.00  0.00           C  
ATOM    848 HG21 VAL    51      39.150  45.050  53.330  1.00  0.00           H  
ATOM    849 HG22 VAL    51      39.270  46.670  52.420  1.00  0.00           H  
ATOM    850 HG23 VAL    51      39.260  46.430  54.210  1.00  0.00           H  
ATOM    851  C   VAL    51      42.800  45.530  51.340  1.00  0.00           C  
ATOM    852  O   VAL    51      42.830  46.360  50.430  1.00  0.00           O  
ATOM    853  N   PRO    52      44.010  45.010  51.780  1.00  0.00           N  
ATOM    854  CD  PRO    52      44.280  44.400  53.070  1.00  0.00           C  
ATOM    855  HD1 PRO    52      43.710  43.460  53.170  1.00  0.00           H  
ATOM    856  HD2 PRO    52      44.110  45.140  53.890  1.00  0.00           H  
ATOM    857  CA  PRO    52      45.240  45.530  51.200  1.00  0.00           C  
ATOM    858  HA  PRO    52      45.080  46.600  51.230  1.00  0.00           H  
ATOM    859  CB  PRO    52      46.370  45.010  52.070  1.00  0.00           C  
ATOM    860  HB1 PRO    52      46.940  45.820  52.580  1.00  0.00           H  
ATOM    861  HB2 PRO    52      47.100  44.400  51.510  1.00  0.00           H  
ATOM    862  CG  PRO    52      45.750  44.100  53.040  1.00  0.00           C  
ATOM    863  HG1 PRO    52      46.010  43.030  52.920  1.00  0.00           H  
ATOM    864  HG2 PRO    52      46.100  44.200  54.090  1.00  0.00           H  
ATOM    865  C   PRO    52      45.440  45.160  49.770  1.00  0.00           C  
ATOM    866  O   PRO    52      45.870  46.020  48.950  1.00  0.00           O  
ATOM    867  N   VAL    53      45.170  43.840  49.450  1.00  0.00           N  
ATOM    868  HN  VAL    53      44.750  43.270  50.150  1.00  0.00           H  
ATOM    869  CA  VAL    53      45.250  43.270  48.180  1.00  0.00           C  
ATOM    870  HA  VAL    53      46.140  43.600  47.660  1.00  0.00           H  
ATOM    871  CB  VAL    53      45.280  41.780  48.170  1.00  0.00           C  
ATOM    872  HB  VAL    53      46.090  41.620  48.910  1.00  0.00           H  
ATOM    873  CG1 VAL    53      44.040  41.160  48.830  1.00  0.00           C  
ATOM    874 HG11 VAL    53      44.290  40.100  49.070  1.00  0.00           H  
ATOM    875 HG12 VAL    53      43.140  41.220  48.190  1.00  0.00           H  
ATOM    876 HG13 VAL    53      43.960  41.640  49.820  1.00  0.00           H  
ATOM    877  CG2 VAL    53      45.480  41.170  46.810  1.00  0.00           C  
ATOM    878 HG21 VAL    53      44.630  41.480  46.170  1.00  0.00           H  
ATOM    879 HG22 VAL    53      45.490  40.060  46.890  1.00  0.00           H  
ATOM    880 HG23 VAL    53      46.400  41.500  46.290  1.00  0.00           H  
ATOM    881  C   VAL    53      44.120  43.790  47.330  1.00  0.00           C  
ATOM    882  O   VAL    53      44.330  44.150  46.190  1.00  0.00           O  
ATOM    883  N   THR    54      42.900  43.970  47.860  1.00  0.00           N  
ATOM    884  HN  THR    54      42.670  43.710  48.790  1.00  0.00           H  
ATOM    885  CA  THR    54      41.820  44.580  47.050  1.00  0.00           C  
ATOM    886  HA  THR    54      41.830  44.020  46.130  1.00  0.00           H  
ATOM    887  CB  THR    54      40.390  44.340  47.600  1.00  0.00           C  
ATOM    888  HB  THR    54      40.310  44.970  48.520  1.00  0.00           H  
ATOM    889  OG1 THR    54      40.100  42.970  47.980  1.00  0.00           O  
ATOM    890  HG1 THR    54      40.730  42.810  48.690  1.00  0.00           H  
ATOM    891  CG2 THR    54      39.230  44.720  46.650  1.00  0.00           C  
ATOM    892 HG21 THR    54      39.460  44.200  45.700  1.00  0.00           H  
ATOM    893 HG22 THR    54      39.170  45.810  46.450  1.00  0.00           H  
ATOM    894 HG23 THR    54      38.260  44.440  47.120  1.00  0.00           H  
ATOM    895  C   THR    54      41.970  46.010  46.690  1.00  0.00           C  
ATOM    896  O   THR    54      41.610  46.460  45.660  1.00  0.00           O  
ATOM    897  N   LEU    55      42.750  46.740  47.530  1.00  0.00           N  
ATOM    898  HN  LEU    55      42.950  46.400  48.450  1.00  0.00           H  
ATOM    899  CA  LEU    55      43.220  48.060  47.220  1.00  0.00           C  
ATOM    900  HA  LEU    55      42.420  48.660  46.820  1.00  0.00           H  
ATOM    901  CB  LEU    55      43.800  48.830  48.460  1.00  0.00           C  
ATOM    902  HB1 LEU    55      44.590  49.610  48.370  1.00  0.00           H  
ATOM    903  HB2 LEU    55      44.260  47.990  49.020  1.00  0.00           H  
ATOM    904  CG  LEU    55      42.700  49.670  49.160  1.00  0.00           C  
ATOM    905  HG  LEU    55      41.850  48.980  49.380  1.00  0.00           H  
ATOM    906  CD1 LEU    55      43.170  50.220  50.510  1.00  0.00           C  
ATOM    907 HD11 LEU    55      43.560  49.350  51.080  1.00  0.00           H  
ATOM    908 HD12 LEU    55      42.440  50.730  51.170  1.00  0.00           H  
ATOM    909 HD13 LEU    55      44.030  50.920  50.410  1.00  0.00           H  
ATOM    910  CD2 LEU    55      42.210  50.790  48.240  1.00  0.00           C  
ATOM    911 HD21 LEU    55      41.770  50.500  47.260  1.00  0.00           H  
ATOM    912 HD22 LEU    55      42.990  51.560  48.060  1.00  0.00           H  
ATOM    913 HD23 LEU    55      41.330  51.230  48.760  1.00  0.00           H  
ATOM    914  C   LEU    55      44.250  48.130  46.110  1.00  0.00           C  
ATOM    915  O   LEU    55      44.090  48.920  45.150  1.00  0.00           O  
ATOM    916  N   CYS    56      45.160  47.160  46.020  1.00  0.00           N  
ATOM    917  HN  CYS    56      45.280  46.580  46.820  1.00  0.00           H  
ATOM    918  CA  CYS    56      46.050  46.910  44.900  1.00  0.00           C  
ATOM    919  HA  CYS    56      46.650  47.780  44.670  1.00  0.00           H  
ATOM    920  CB  CYS    56      47.160  45.880  45.230  1.00  0.00           C  
ATOM    921  HB1 CYS    56      47.840  45.660  44.380  1.00  0.00           H  
ATOM    922  HB2 CYS    56      46.570  44.990  45.540  1.00  0.00           H  
ATOM    923  SG  CYS    56      48.230  46.290  46.680  1.00  0.00           S  
ATOM    924  HG1 CYS    56      47.150  46.220  47.440  1.00  0.00           H  
ATOM    925  C   CYS    56      45.360  46.470  43.640  1.00  0.00           C  
ATOM    926  O   CYS    56      45.520  47.030  42.600  1.00  0.00           O  
ATOM    927  N   MET    57      44.400  45.510  43.660  1.00  0.00           N  
ATOM    928  HN  MET    57      44.170  45.070  44.530  1.00  0.00           H  
ATOM    929  CA  MET    57      43.600  45.070  42.550  1.00  0.00           C  
ATOM    930  HA  MET    57      44.190  44.570  41.790  1.00  0.00           H  
ATOM    931  CB  MET    57      42.500  44.060  43.070  1.00  0.00           C  
ATOM    932  HB1 MET    57      41.750  43.930  42.260  1.00  0.00           H  
ATOM    933  HB2 MET    57      41.980  44.480  43.950  1.00  0.00           H  
ATOM    934  CG  MET    57      43.060  42.680  43.410  1.00  0.00           C  
ATOM    935  HG1 MET    57      43.770  42.750  44.260  1.00  0.00           H  
ATOM    936  HG2 MET    57      43.510  42.290  42.480  1.00  0.00           H  
ATOM    937  SD  MET    57      41.670  41.670  43.990  1.00  0.00           S  
ATOM    938  CE  MET    57      42.690  40.160  43.870  1.00  0.00           C  
ATOM    939  HE1 MET    57      42.030  39.270  44.000  1.00  0.00           H  
ATOM    940  HE2 MET    57      43.560  40.110  44.560  1.00  0.00           H  
ATOM    941  HE3 MET    57      43.250  39.880  42.960  1.00  0.00           H  
ATOM    942  C   MET    57      42.850  46.160  41.830  1.00  0.00           C  
ATOM    943  O   MET    57      42.780  46.170  40.610  1.00  0.00           O  
ATOM    944  N   VAL    58      42.220  47.110  42.620  1.00  0.00           N  
ATOM    945  HN  VAL    58      42.330  47.020  43.610  1.00  0.00           H  
ATOM    946  CA  VAL    58      41.460  48.230  42.080  1.00  0.00           C  
ATOM    947  HA  VAL    58      40.630  47.990  41.440  1.00  0.00           H  
ATOM    948  CB  VAL    58      40.870  49.010  43.230  1.00  0.00           C  
ATOM    949  HB  VAL    58      41.630  49.080  44.050  1.00  0.00           H  
ATOM    950  CG1 VAL    58      40.290  50.510  42.920  1.00  0.00           C  
ATOM    951 HG11 VAL    58      40.000  51.050  43.850  1.00  0.00           H  
ATOM    952 HG12 VAL    58      39.390  50.430  42.270  1.00  0.00           H  
ATOM    953 HG13 VAL    58      41.090  51.130  42.470  1.00  0.00           H  
ATOM    954  CG2 VAL    58      39.650  48.200  43.680  1.00  0.00           C  
ATOM    955 HG21 VAL    58      38.890  48.120  42.870  1.00  0.00           H  
ATOM    956 HG22 VAL    58      39.250  48.520  44.670  1.00  0.00           H  
ATOM    957 HG23 VAL    58      40.020  47.160  43.810  1.00  0.00           H  
ATOM    958  C   VAL    58      42.340  49.230  41.270  1.00  0.00           C  
ATOM    959  O   VAL    58      42.020  49.630  40.160  1.00  0.00           O  
ATOM    960  N   VAL    59      43.540  49.580  41.780  1.00  0.00           N  
ATOM    961  HN  VAL    59      43.850  49.200  42.650  1.00  0.00           H  
ATOM    962  CA  VAL    59      44.580  50.340  41.080  1.00  0.00           C  
ATOM    963  HA  VAL    59      44.110  51.270  40.780  1.00  0.00           H  
ATOM    964  CB  VAL    59      45.860  50.690  41.850  1.00  0.00           C  
ATOM    965  HB  VAL    59      46.430  49.760  42.040  1.00  0.00           H  
ATOM    966  CG1 VAL    59      46.700  51.650  41.020  1.00  0.00           C  
ATOM    967 HG11 VAL    59      47.690  51.840  41.490  1.00  0.00           H  
ATOM    968 HG12 VAL    59      46.110  52.580  40.920  1.00  0.00           H  
ATOM    969 HG13 VAL    59      46.780  51.330  39.960  1.00  0.00           H  
ATOM    970  CG2 VAL    59      45.490  51.320  43.180  1.00  0.00           C  
ATOM    971 HG21 VAL    59      44.780  50.730  43.800  1.00  0.00           H  
ATOM    972 HG22 VAL    59      44.990  52.310  43.060  1.00  0.00           H  
ATOM    973 HG23 VAL    59      46.430  51.460  43.760  1.00  0.00           H  
ATOM    974  C   VAL    59      44.980  49.680  39.770  1.00  0.00           C  
ATOM    975  O   VAL    59      44.960  50.370  38.750  1.00  0.00           O  
ATOM    976  N   VAL    60      45.250  48.320  39.810  1.00  0.00           N  
ATOM    977  HN  VAL    60      45.190  47.960  40.740  1.00  0.00           H  
ATOM    978  CA  VAL    60      45.570  47.580  38.630  1.00  0.00           C  
ATOM    979  HA  VAL    60      46.340  48.050  38.040  1.00  0.00           H  
ATOM    980  CB  VAL    60      46.160  46.310  39.220  1.00  0.00           C  
ATOM    981  HB  VAL    60      45.520  45.970  40.060  1.00  0.00           H  
ATOM    982  CG1 VAL    60      46.440  45.270  38.070  1.00  0.00           C  
ATOM    983 HG11 VAL    60      45.470  44.900  37.690  1.00  0.00           H  
ATOM    984 HG12 VAL    60      46.920  44.380  38.540  1.00  0.00           H  
ATOM    985 HG13 VAL    60      47.020  45.800  37.280  1.00  0.00           H  
ATOM    986  CG2 VAL    60      47.570  46.540  39.870  1.00  0.00           C  
ATOM    987 HG21 VAL    60      47.580  47.250  40.730  1.00  0.00           H  
ATOM    988 HG22 VAL    60      48.330  46.930  39.160  1.00  0.00           H  
ATOM    989 HG23 VAL    60      48.040  45.640  40.320  1.00  0.00           H  
ATOM    990  C   VAL    60      44.390  47.500  37.630  1.00  0.00           C  
ATOM    991  O   VAL    60      44.610  47.920  36.450  1.00  0.00           O  
ATOM    992  N   VAL    61      43.100  47.220  37.950  1.00  0.00           N  
ATOM    993  HN  VAL    61      43.020  46.830  38.860  1.00  0.00           H  
ATOM    994  CA  VAL    61      42.000  47.270  36.960  1.00  0.00           C  
ATOM    995  HA  VAL    61      42.230  46.670  36.100  1.00  0.00           H  
ATOM    996  CB  VAL    61      40.690  46.640  37.580  1.00  0.00           C  
ATOM    997  HB  VAL    61      40.480  47.110  38.570  1.00  0.00           H  
ATOM    998  CG1 VAL    61      39.440  46.840  36.700  1.00  0.00           C  
ATOM    999 HG11 VAL    61      39.260  47.930  36.580  1.00  0.00           H  
ATOM   1000 HG12 VAL    61      38.640  46.170  37.090  1.00  0.00           H  
ATOM   1001 HG13 VAL    61      39.720  46.570  35.660  1.00  0.00           H  
ATOM   1002  CG2 VAL    61      40.770  45.180  37.800  1.00  0.00           C  
ATOM   1003 HG21 VAL    61      41.760  44.890  38.210  1.00  0.00           H  
ATOM   1004 HG22 VAL    61      40.650  44.560  36.880  1.00  0.00           H  
ATOM   1005 HG23 VAL    61      39.960  44.800  38.460  1.00  0.00           H  
ATOM   1006  C   VAL    61      41.720  48.630  36.360  1.00  0.00           C  
ATOM   1007  O   VAL    61      41.480  48.640  35.160  1.00  0.00           O  
ATOM   1008  N   ALA    62      41.840  49.730  37.140  1.00  0.00           N  
ATOM   1009  HN  ALA    62      41.950  49.610  38.120  1.00  0.00           H  
ATOM   1010  CA  ALA    62      41.840  51.070  36.480  1.00  0.00           C  
ATOM   1011  HA  ALA    62      40.890  51.160  35.970  1.00  0.00           H  
ATOM   1012  CB  ALA    62      41.790  52.110  37.640  1.00  0.00           C  
ATOM   1013  HB1 ALA    62      41.250  53.020  37.280  1.00  0.00           H  
ATOM   1014  HB2 ALA    62      42.780  52.350  38.070  1.00  0.00           H  
ATOM   1015  HB3 ALA    62      41.260  51.650  38.500  1.00  0.00           H  
ATOM   1016  C   ALA    62      42.900  51.390  35.460  1.00  0.00           C  
ATOM   1017  O   ALA    62      42.540  51.960  34.410  1.00  0.00           O  
ATOM   1018  N   THR    63      44.140  51.050  35.830  1.00  0.00           N  
ATOM   1019  HN  THR    63      44.290  50.620  36.710  1.00  0.00           H  
ATOM   1020  CA  THR    63      45.350  51.200  35.020  1.00  0.00           C  
ATOM   1021  HA  THR    63      45.340  52.160  34.530  1.00  0.00           H  
ATOM   1022  CB  THR    63      46.630  50.730  35.600  1.00  0.00           C  
ATOM   1023  HB  THR    63      46.670  49.620  35.650  1.00  0.00           H  
ATOM   1024  OG1 THR    63      46.870  51.140  36.970  1.00  0.00           O  
ATOM   1025  HG1 THR    63      46.160  50.850  37.550  1.00  0.00           H  
ATOM   1026  CG2 THR    63      47.760  51.200  34.680  1.00  0.00           C  
ATOM   1027 HG21 THR    63      47.760  50.830  33.630  1.00  0.00           H  
ATOM   1028 HG22 THR    63      48.760  51.000  35.130  1.00  0.00           H  
ATOM   1029 HG23 THR    63      47.720  52.310  34.690  1.00  0.00           H  
ATOM   1030  C   THR    63      45.120  50.410  33.730  1.00  0.00           C  
ATOM   1031  O   THR    63      45.280  50.890  32.600  1.00  0.00           O  
ATOM   1032  N   ILE    64      44.570  49.160  33.800  1.00  0.00           N  
ATOM   1033  HN  ILE    64      44.410  48.730  34.680  1.00  0.00           H  
ATOM   1034  CA  ILE    64      44.240  48.220  32.680  1.00  0.00           C  
ATOM   1035  HA  ILE    64      45.170  48.230  32.130  1.00  0.00           H  
ATOM   1036  CB  ILE    64      43.940  46.790  33.240  1.00  0.00           C  
ATOM   1037  HB  ILE    64      43.180  46.930  34.030  1.00  0.00           H  
ATOM   1038  CG2 ILE    64      43.300  45.880  32.230  1.00  0.00           C  
ATOM   1039 HG21 ILE    64      43.930  45.980  31.320  1.00  0.00           H  
ATOM   1040 HG22 ILE    64      42.260  46.250  32.080  1.00  0.00           H  
ATOM   1041 HG23 ILE    64      43.260  44.900  32.740  1.00  0.00           H  
ATOM   1042  CG1 ILE    64      45.180  46.050  33.770  1.00  0.00           C  
ATOM   1043 HG11 ILE    64      44.930  45.060  34.220  1.00  0.00           H  
ATOM   1044 HG12 ILE    64      45.680  46.690  34.530  1.00  0.00           H  
ATOM   1045  CD  ILE    64      46.230  45.730  32.730  1.00  0.00           C  
ATOM   1046  HD1 ILE    64      46.640  46.590  32.170  1.00  0.00           H  
ATOM   1047  HD2 ILE    64      45.900  44.940  32.020  1.00  0.00           H  
ATOM   1048  HD3 ILE    64      47.090  45.350  33.310  1.00  0.00           H  
ATOM   1049  C   ILE    64      43.190  48.780  31.700  1.00  0.00           C  
ATOM   1050  O   ILE    64      43.430  48.590  30.500  1.00  0.00           O  
ATOM   1051  N   LYS    65      42.160  49.530  32.080  1.00  0.00           N  
ATOM   1052  HN  LYS    65      41.970  49.580  33.060  1.00  0.00           H  
ATOM   1053  CA  LYS    65      41.100  50.000  31.220  1.00  0.00           C  
ATOM   1054  HA  LYS    65      41.050  49.460  30.290  1.00  0.00           H  
ATOM   1055  CB  LYS    65      39.760  50.090  32.020  1.00  0.00           C  
ATOM   1056  HB1 LYS    65      39.010  50.470  31.300  1.00  0.00           H  
ATOM   1057  HB2 LYS    65      39.980  50.770  32.880  1.00  0.00           H  
ATOM   1058  CG  LYS    65      39.370  48.690  32.530  1.00  0.00           C  
ATOM   1059  HG1 LYS    65      38.350  48.810  32.950  1.00  0.00           H  
ATOM   1060  HG2 LYS    65      39.980  48.380  33.400  1.00  0.00           H  
ATOM   1061  CD  LYS    65      39.190  47.650  31.410  1.00  0.00           C  
ATOM   1062  HD1 LYS    65      40.160  47.320  30.970  1.00  0.00           H  
ATOM   1063  HD2 LYS    65      38.550  48.220  30.710  1.00  0.00           H  
ATOM   1064  CE  LYS    65      38.380  46.410  31.880  1.00  0.00           C  
ATOM   1065  HE1 LYS    65      37.520  46.560  32.560  1.00  0.00           H  
ATOM   1066  HE2 LYS    65      39.130  45.780  32.410  1.00  0.00           H  
ATOM   1067  NZ  LYS    65      37.980  45.570  30.760  1.00  0.00           N  
ATOM   1068  HZ1 LYS    65      38.740  45.250  30.130  1.00  0.00           H  
ATOM   1069  HZ2 LYS    65      37.240  46.100  30.250  1.00  0.00           H  
ATOM   1070  HZ3 LYS    65      37.470  44.730  31.090  1.00  0.00           H  
ATOM   1071  C   LYS    65      41.480  51.390  30.700  1.00  0.00           C  
ATOM   1072  O   LYS    65      40.930  51.950  29.750  1.00  0.00           O  
ATOM   1073  N   SER    66      42.530  52.070  31.240  1.00  0.00           N  
ATOM   1074  HN  SER    66      42.920  51.680  32.070  1.00  0.00           H  
ATOM   1075  CA  SER    66      43.000  53.400  30.860  1.00  0.00           C  
ATOM   1076  HA  SER    66      42.300  53.880  30.190  1.00  0.00           H  
ATOM   1077  CB  SER    66      43.210  54.370  32.110  1.00  0.00           C  
ATOM   1078  HB1 SER    66      42.210  54.590  32.540  1.00  0.00           H  
ATOM   1079  HB2 SER    66      43.650  55.370  31.940  1.00  0.00           H  
ATOM   1080  OG  SER    66      44.000  53.740  33.110  1.00  0.00           O  
ATOM   1081  HG1 SER    66      43.420  53.220  33.670  1.00  0.00           H  
ATOM   1082  C   SER    66      44.340  53.580  30.150  1.00  0.00           C  
ATOM   1083  O   SER    66      44.420  54.560  29.330  1.00  0.00           O  
ATOM   1084  N   VAL    67      45.310  52.690  30.340  1.00  0.00           N  
ATOM   1085  HN  VAL    67      45.180  51.950  31.000  1.00  0.00           H  
ATOM   1086  CA  VAL    67      46.690  52.790  29.790  1.00  0.00           C  
ATOM   1087  HA  VAL    67      46.950  53.750  29.390  1.00  0.00           H  
ATOM   1088  CB  VAL    67      47.770  52.590  30.840  1.00  0.00           C  
ATOM   1089  HB  VAL    67      47.560  51.580  31.260  1.00  0.00           H  
ATOM   1090  CG1 VAL    67      49.240  52.480  30.360  1.00  0.00           C  
ATOM   1091 HG11 VAL    67      49.590  53.390  29.840  1.00  0.00           H  
ATOM   1092 HG12 VAL    67      49.450  51.550  29.790  1.00  0.00           H  
ATOM   1093 HG13 VAL    67      49.910  52.330  31.230  1.00  0.00           H  
ATOM   1094  CG2 VAL    67      47.590  53.640  31.940  1.00  0.00           C  
ATOM   1095 HG21 VAL    67      48.420  53.710  32.680  1.00  0.00           H  
ATOM   1096 HG22 VAL    67      46.650  53.460  32.500  1.00  0.00           H  
ATOM   1097 HG23 VAL    67      47.480  54.620  31.450  1.00  0.00           H  
ATOM   1098  C   VAL    67      46.780  51.690  28.780  1.00  0.00           C  
ATOM   1099  O   VAL    67      46.760  50.500  29.120  1.00  0.00           O  
ATOM   1100  N   SER    68      46.840  51.950  27.410  1.00  0.00           N  
ATOM   1101  HN  SER    68      46.730  52.880  27.050  1.00  0.00           H  
ATOM   1102  CA  SER    68      46.980  50.900  26.420  1.00  0.00           C  
ATOM   1103  HA  SER    68      46.070  50.340  26.490  1.00  0.00           H  
ATOM   1104  CB  SER    68      46.910  51.560  24.980  1.00  0.00           C  
ATOM   1105  HB1 SER    68      47.140  50.870  24.140  1.00  0.00           H  
ATOM   1106  HB2 SER    68      47.600  52.420  24.900  1.00  0.00           H  
ATOM   1107  OG  SER    68      45.620  52.050  24.680  1.00  0.00           O  
ATOM   1108  HG1 SER    68      45.040  51.310  24.510  1.00  0.00           H  
ATOM   1109  C   SER    68      48.240  50.000  26.430  1.00  0.00           C  
ATOM   1110  O   SER    68      48.200  48.800  26.150  1.00  0.00           O  
ATOM   1111  N   PHE    69      49.430  50.520  26.880  1.00  0.00           N  
ATOM   1112  HN  PHE    69      49.470  51.510  27.020  1.00  0.00           H  
ATOM   1113  CA  PHE    69      50.760  49.930  27.080  1.00  0.00           C  
ATOM   1114  HA  PHE    69      51.150  49.590  26.130  1.00  0.00           H  
ATOM   1115  CB  PHE    69      51.670  51.050  27.710  1.00  0.00           C  
ATOM   1116  HB1 PHE    69      51.130  51.540  28.540  1.00  0.00           H  
ATOM   1117  HB2 PHE    69      51.910  51.790  26.920  1.00  0.00           H  
ATOM   1118  CG  PHE    69      52.960  50.510  28.310  1.00  0.00           C  
ATOM   1119  CD1 PHE    69      53.070  50.530  29.760  1.00  0.00           C  
ATOM   1120  HD1 PHE    69      52.140  50.620  30.300  1.00  0.00           H  
ATOM   1121  CE1 PHE    69      54.290  50.200  30.340  1.00  0.00           C  
ATOM   1122  HE1 PHE    69      54.430  50.160  31.410  1.00  0.00           H  
ATOM   1123  CZ  PHE    69      55.440  50.100  29.550  1.00  0.00           C  
ATOM   1124  HZ  PHE    69      56.440  49.950  29.930  1.00  0.00           H  
ATOM   1125  CD2 PHE    69      54.070  50.220  27.520  1.00  0.00           C  
ATOM   1126  HD2 PHE    69      54.000  50.310  26.450  1.00  0.00           H  
ATOM   1127  CE2 PHE    69      55.310  50.180  28.130  1.00  0.00           C  
ATOM   1128  HE2 PHE    69      56.120  49.940  27.460  1.00  0.00           H  
ATOM   1129  C   PHE    69      50.840  48.580  27.760  1.00  0.00           C  
ATOM   1130  O   PHE    69      51.680  47.690  27.520  1.00  0.00           O  
ATOM   1131  N   TYR    70      49.790  48.240  28.730  1.00  0.00           N  
ATOM   1132  HN  TYR    70      49.080  48.920  28.890  1.00  0.00           H  
ATOM   1133  CA  TYR    70      49.620  46.970  29.340  1.00  0.00           C  
ATOM   1134  HA  TYR    70      50.560  46.460  29.180  1.00  0.00           H  
ATOM   1135  CB  TYR    70      49.340  47.250  30.870  1.00  0.00           C  
ATOM   1136  HB1 TYR    70      49.410  46.350  31.510  1.00  0.00           H  
ATOM   1137  HB2 TYR    70      48.280  47.550  31.000  1.00  0.00           H  
ATOM   1138  CG  TYR    70      50.360  48.200  31.500  1.00  0.00           C  
ATOM   1139  CD1 TYR    70      49.930  49.410  32.110  1.00  0.00           C  
ATOM   1140  HD1 TYR    70      48.880  49.660  32.030  1.00  0.00           H  
ATOM   1141  CE1 TYR    70      50.880  50.150  32.840  1.00  0.00           C  
ATOM   1142  HE1 TYR    70      50.590  51.090  33.290  1.00  0.00           H  
ATOM   1143  CZ  TYR    70      52.200  49.720  33.010  1.00  0.00           C  
ATOM   1144  OH  TYR    70      52.990  50.590  33.800  1.00  0.00           O  
ATOM   1145  HH  TYR    70      53.740  50.030  34.040  1.00  0.00           H  
ATOM   1146  CD2 TYR    70      51.660  47.750  31.830  1.00  0.00           C  
ATOM   1147  HD2 TYR    70      51.920  46.740  31.520  1.00  0.00           H  
ATOM   1148  CE2 TYR    70      52.620  48.530  32.490  1.00  0.00           C  
ATOM   1149  HE2 TYR    70      53.590  48.140  32.770  1.00  0.00           H  
ATOM   1150  C   TYR    70      48.640  45.990  28.710  1.00  0.00           C  
ATOM   1151  O   TYR    70      48.640  44.850  29.090  1.00  0.00           O  
ATOM   1152  N   THR    71      48.000  46.350  27.550  1.00  0.00           N  
ATOM   1153  HN  THR    71      47.900  47.330  27.370  1.00  0.00           H  
ATOM   1154  CA  THR    71      47.360  45.350  26.680  1.00  0.00           C  
ATOM   1155  HA  THR    71      47.450  44.320  27.000  1.00  0.00           H  
ATOM   1156  CB  THR    71      45.780  45.540  26.440  1.00  0.00           C  
ATOM   1157  HB  THR    71      45.400  45.110  25.490  1.00  0.00           H  
ATOM   1158  OG1 THR    71      45.370  46.870  26.340  1.00  0.00           O  
ATOM   1159  HG1 THR    71      45.530  47.240  27.210  1.00  0.00           H  
ATOM   1160  CG2 THR    71      45.060  44.870  27.610  1.00  0.00           C  
ATOM   1161 HG21 THR    71      45.250  45.490  28.520  1.00  0.00           H  
ATOM   1162 HG22 THR    71      45.460  43.850  27.800  1.00  0.00           H  
ATOM   1163 HG23 THR    71      43.970  44.650  27.500  1.00  0.00           H  
ATOM   1164  C   THR    71      48.020  45.360  25.330  1.00  0.00           C  
ATOM   1165  O   THR    71      47.700  44.450  24.570  1.00  0.00           O  
ATOM   1166  N   ARG    72      48.890  46.270  25.030  1.00  0.00           N  
ATOM   1167  HN  ARG    72      48.990  47.100  25.580  1.00  0.00           H  
ATOM   1168  CA  ARG    72      49.660  46.130  23.780  1.00  0.00           C  
ATOM   1169  HA  ARG    72      48.990  45.680  23.060  1.00  0.00           H  
ATOM   1170  CB  ARG    72      50.410  47.390  23.270  1.00  0.00           C  
ATOM   1171  HB1 ARG    72      51.010  47.290  22.350  1.00  0.00           H  
ATOM   1172  HB2 ARG    72      51.000  47.790  24.130  1.00  0.00           H  
ATOM   1173  CG  ARG    72      49.460  48.600  22.900  1.00  0.00           C  
ATOM   1174  HG1 ARG    72      49.980  49.560  22.690  1.00  0.00           H  
ATOM   1175  HG2 ARG    72      48.900  48.900  23.810  1.00  0.00           H  
ATOM   1176  CD  ARG    72      48.430  48.360  21.690  1.00  0.00           C  
ATOM   1177  HD1 ARG    72      47.830  49.280  21.540  1.00  0.00           H  
ATOM   1178  HD2 ARG    72      47.800  47.490  21.970  1.00  0.00           H  
ATOM   1179  NE  ARG    72      49.270  47.980  20.440  1.00  0.00           N  
ATOM   1180  HE  ARG    72      50.270  47.960  20.450  1.00  0.00           H  
ATOM   1181  CZ  ARG    72      48.650  47.470  19.320  1.00  0.00           C  
ATOM   1182  NH1 ARG    72      47.380  47.420  19.210  1.00  0.00           N  
ATOM   1183 HH11 ARG    72      46.780  47.910  19.860  1.00  0.00           H  
ATOM   1184 HH12 ARG    72      47.000  47.160  18.330  1.00  0.00           H  
ATOM   1185  NH2 ARG    72      49.390  46.850  18.450  1.00  0.00           N  
ATOM   1186 HH21 ARG    72      50.300  46.660  18.820  1.00  0.00           H  
ATOM   1187 HH22 ARG    72      48.970  46.210  17.800  1.00  0.00           H  
ATOM   1188  C   ARG    72      50.780  45.060  23.990  1.00  0.00           C  
ATOM   1189  O   ARG    72      51.360  44.960  25.060  1.00  0.00           O  
ATOM   1190  N   LYS    73      51.060  44.210  23.000  1.00  0.00           N  
ATOM   1191  HN  LYS    73      50.440  44.170  22.220  1.00  0.00           H  
ATOM   1192  CA  LYS    73      52.140  43.210  23.090  1.00  0.00           C  
ATOM   1193  HA  LYS    73      52.530  43.210  24.100  1.00  0.00           H  
ATOM   1194  CB  LYS    73      51.450  41.830  22.750  1.00  0.00           C  
ATOM   1195  HB1 LYS    73      52.280  41.090  22.700  1.00  0.00           H  
ATOM   1196  HB2 LYS    73      50.990  41.860  21.740  1.00  0.00           H  
ATOM   1197  CG  LYS    73      50.340  41.300  23.710  1.00  0.00           C  
ATOM   1198  HG1 LYS    73      50.010  40.320  23.310  1.00  0.00           H  
ATOM   1199  HG2 LYS    73      49.420  41.920  23.720  1.00  0.00           H  
ATOM   1200  CD  LYS    73      50.910  41.140  25.200  1.00  0.00           C  
ATOM   1201  HD1 LYS    73      51.230  42.120  25.610  1.00  0.00           H  
ATOM   1202  HD2 LYS    73      51.790  40.470  25.150  1.00  0.00           H  
ATOM   1203  CE  LYS    73      49.840  40.590  26.120  1.00  0.00           C  
ATOM   1204  HE1 LYS    73      48.940  41.240  26.090  1.00  0.00           H  
ATOM   1205  HE2 LYS    73      50.280  40.670  27.140  1.00  0.00           H  
ATOM   1206  NZ  LYS    73      49.600  39.230  25.820  1.00  0.00           N  
ATOM   1207  HZ1 LYS    73      48.940  39.130  25.020  1.00  0.00           H  
ATOM   1208  HZ2 LYS    73      49.120  38.760  26.610  1.00  0.00           H  
ATOM   1209  HZ3 LYS    73      50.470  38.750  25.520  1.00  0.00           H  
ATOM   1210  C   LYS    73      53.280  43.550  22.090  1.00  0.00           C  
ATOM   1211  O   LYS    73      54.200  42.770  21.850  1.00  0.00           O  
ATOM   1212  N   ASP    74      53.300  44.800  21.570  1.00  0.00           N  
ATOM   1213  HN  ASP    74      52.510  45.400  21.640  1.00  0.00           H  
ATOM   1214  CA  ASP    74      54.310  45.310  20.590  1.00  0.00           C  
ATOM   1215  HA  ASP    74      54.000  44.870  19.650  1.00  0.00           H  
ATOM   1216  CB  ASP    74      54.040  46.760  20.310  1.00  0.00           C  
ATOM   1217  HB1 ASP    74      54.630  47.120  19.440  1.00  0.00           H  
ATOM   1218  HB2 ASP    74      54.150  47.440  21.180  1.00  0.00           H  
ATOM   1219  CG  ASP    74      52.570  47.000  19.930  1.00  0.00           C  
ATOM   1220  OD1 ASP    74      52.170  48.210  19.880  1.00  0.00           O  
ATOM   1221  OD2 ASP    74      51.820  46.120  19.510  1.00  0.00           O  
ATOM   1222  C   ASP    74      55.800  45.120  20.850  1.00  0.00           C  
ATOM   1223  O   ASP    74      56.230  45.190  22.010  1.00  0.00           O  
ATOM   1224  N   GLY    75      56.650  45.150  19.790  1.00  0.00           N  
ATOM   1225  HN  GLY    75      56.220  45.230  18.890  1.00  0.00           H  
ATOM   1226  CA  GLY    75      58.040  44.920  19.650  1.00  0.00           C  
ATOM   1227  HA1 GLY    75      58.420  45.790  20.160  1.00  0.00           H  
ATOM   1228  HA2 GLY    75      58.150  44.850  18.580  1.00  0.00           H  
ATOM   1229  C   GLY    75      58.770  43.720  20.160  1.00  0.00           C  
ATOM   1230  O   GLY    75      58.370  42.550  20.130  1.00  0.00           O  
ATOM   1231  N   GLN    76      60.050  43.880  20.510  1.00  0.00           N  
ATOM   1232  HN  GLN    76      60.510  44.750  20.320  1.00  0.00           H  
ATOM   1233  CA  GLN    76      61.010  42.870  20.960  1.00  0.00           C  
ATOM   1234  HA  GLN    76      60.510  41.920  21.050  1.00  0.00           H  
ATOM   1235  CB  GLN    76      62.330  42.780  20.100  1.00  0.00           C  
ATOM   1236  HB1 GLN    76      63.110  42.090  20.490  1.00  0.00           H  
ATOM   1237  HB2 GLN    76      62.870  43.740  20.210  1.00  0.00           H  
ATOM   1238  CG  GLN    76      62.110  42.500  18.600  1.00  0.00           C  
ATOM   1239  HG1 GLN    76      63.110  42.450  18.120  1.00  0.00           H  
ATOM   1240  HG2 GLN    76      61.620  43.370  18.120  1.00  0.00           H  
ATOM   1241  CD  GLN    76      61.500  41.100  18.320  1.00  0.00           C  
ATOM   1242  OE1 GLN    76      60.410  40.970  17.860  1.00  0.00           O  
ATOM   1243  NE2 GLN    76      62.260  40.070  18.690  1.00  0.00           N  
ATOM   1244 HE21 GLN    76      63.170  40.150  19.100  1.00  0.00           H  
ATOM   1245 HE22 GLN    76      61.950  39.130  18.550  1.00  0.00           H  
ATOM   1246  C   GLN    76      61.580  43.120  22.410  1.00  0.00           C  
ATOM   1247  O   GLN    76      61.850  44.230  22.870  1.00  0.00           O  
ATOM   1248  N   LEU    77      61.730  42.010  23.150  1.00  0.00           N  
ATOM   1249  HN  LEU    77      61.640  41.130  22.690  1.00  0.00           H  
ATOM   1250  CA  LEU    77      62.030  42.070  24.600  1.00  0.00           C  
ATOM   1251  HA  LEU    77      61.740  43.060  24.930  1.00  0.00           H  
ATOM   1252  CB  LEU    77      61.350  40.910  25.430  1.00  0.00           C  
ATOM   1253  HB1 LEU    77      61.860  39.940  25.220  1.00  0.00           H  
ATOM   1254  HB2 LEU    77      60.300  40.730  25.120  1.00  0.00           H  
ATOM   1255  CG  LEU    77      61.120  41.280  26.930  1.00  0.00           C  
ATOM   1256  HG  LEU    77      62.050  41.790  27.260  1.00  0.00           H  
ATOM   1257  CD1 LEU    77      59.990  42.340  27.050  1.00  0.00           C  
ATOM   1258 HD11 LEU    77      59.030  41.970  26.630  1.00  0.00           H  
ATOM   1259 HD12 LEU    77      60.210  43.190  26.370  1.00  0.00           H  
ATOM   1260 HD13 LEU    77      59.880  42.750  28.080  1.00  0.00           H  
ATOM   1261  CD2 LEU    77      60.770  40.100  27.740  1.00  0.00           C  
ATOM   1262 HD21 LEU    77      61.580  39.340  27.720  1.00  0.00           H  
ATOM   1263 HD22 LEU    77      59.800  39.630  27.510  1.00  0.00           H  
ATOM   1264 HD23 LEU    77      60.680  40.310  28.830  1.00  0.00           H  
ATOM   1265  C   LEU    77      63.550  42.220  24.740  1.00  0.00           C  
ATOM   1266  O   LEU    77      64.230  43.000  24.120  1.00  0.00           O  
ATOM   1267  N   ILE    78      64.070  41.330  25.560  1.00  0.00           N  
ATOM   1268  HN  ILE    78      63.490  40.620  25.940  1.00  0.00           H  
ATOM   1269  CA  ILE    78      65.530  41.190  25.760  1.00  0.00           C  
ATOM   1270  HA  ILE    78      66.090  41.940  25.210  1.00  0.00           H  
ATOM   1271  CB  ILE    78      65.900  41.250  27.250  1.00  0.00           C  
ATOM   1272  HB  ILE    78      66.960  40.940  27.350  1.00  0.00           H  
ATOM   1273  CG2 ILE    78      65.850  42.710  27.710  1.00  0.00           C  
ATOM   1274 HG21 ILE    78      64.840  43.180  27.630  1.00  0.00           H  
ATOM   1275 HG22 ILE    78      66.530  43.270  27.050  1.00  0.00           H  
ATOM   1276 HG23 ILE    78      66.230  42.790  28.750  1.00  0.00           H  
ATOM   1277  CG1 ILE    78      65.100  40.310  28.130  1.00  0.00           C  
ATOM   1278 HG11 ILE    78      65.070  39.320  27.630  1.00  0.00           H  
ATOM   1279 HG12 ILE    78      64.090  40.770  28.240  1.00  0.00           H  
ATOM   1280  CD  ILE    78      65.720  40.160  29.540  1.00  0.00           C  
ATOM   1281  HD1 ILE    78      66.770  39.810  29.470  1.00  0.00           H  
ATOM   1282  HD2 ILE    78      65.050  39.400  29.990  1.00  0.00           H  
ATOM   1283  HD3 ILE    78      65.810  41.050  30.200  1.00  0.00           H  
ATOM   1284  C   ILE    78      66.120  39.980  25.090  1.00  0.00           C  
ATOM   1285  O   ILE    78      67.120  39.470  25.510  1.00  0.00           O  
ATOM   1286  N   TYR    79      65.520  39.420  24.080  1.00  0.00           N  
ATOM   1287  HN  TYR    79      64.720  39.900  23.720  1.00  0.00           H  
ATOM   1288  CA  TYR    79      65.800  38.170  23.480  1.00  0.00           C  
ATOM   1289  HA  TYR    79      66.870  38.210  23.350  1.00  0.00           H  
ATOM   1290  CB  TYR    79      65.410  36.950  24.350  1.00  0.00           C  
ATOM   1291  HB1 TYR    79      66.160  36.850  25.170  1.00  0.00           H  
ATOM   1292  HB2 TYR    79      65.490  35.990  23.790  1.00  0.00           H  
ATOM   1293  CG  TYR    79      64.090  37.090  25.020  1.00  0.00           C  
ATOM   1294  CD1 TYR    79      62.880  37.020  24.250  1.00  0.00           C  
ATOM   1295  HD1 TYR    79      62.830  37.020  23.170  1.00  0.00           H  
ATOM   1296  CE1 TYR    79      61.680  36.970  24.950  1.00  0.00           C  
ATOM   1297  HE1 TYR    79      60.770  36.980  24.370  1.00  0.00           H  
ATOM   1298  CZ  TYR    79      61.680  36.940  26.320  1.00  0.00           C  
ATOM   1299  OH  TYR    79      60.490  36.930  27.050  1.00  0.00           O  
ATOM   1300  HH  TYR    79      59.770  36.710  26.450  1.00  0.00           H  
ATOM   1301  CD2 TYR    79      64.110  37.100  26.440  1.00  0.00           C  
ATOM   1302  HD2 TYR    79      65.090  37.210  26.900  1.00  0.00           H  
ATOM   1303  CE2 TYR    79      62.850  37.020  27.100  1.00  0.00           C  
ATOM   1304  HE2 TYR    79      62.730  37.330  28.120  1.00  0.00           H  
ATOM   1305  C   TYR    79      65.290  38.090  22.060  1.00  0.00           C  
ATOM   1306  O   TYR    79      64.320  38.820  21.750  1.00  0.00           O  
ATOM   1307  N   THR    80      65.780  37.140  21.190  1.00  0.00           N  
ATOM   1308  HN  THR    80      66.610  36.630  21.390  1.00  0.00           H  
ATOM   1309  CA  THR    80      65.430  37.050  19.760  1.00  0.00           C  
ATOM   1310  HA  THR    80      65.420  38.040  19.350  1.00  0.00           H  
ATOM   1311  CB  THR    80      66.500  36.280  18.920  1.00  0.00           C  
ATOM   1312  HB  THR    80      66.010  36.100  17.940  1.00  0.00           H  
ATOM   1313  OG1 THR    80      67.080  35.130  19.550  1.00  0.00           O  
ATOM   1314  HG1 THR    80      67.250  34.470  18.870  1.00  0.00           H  
ATOM   1315  CG2 THR    80      67.640  37.230  18.700  1.00  0.00           C  
ATOM   1316 HG21 THR    80      68.400  36.830  18.000  1.00  0.00           H  
ATOM   1317 HG22 THR    80      68.180  37.380  19.660  1.00  0.00           H  
ATOM   1318 HG23 THR    80      67.290  38.210  18.290  1.00  0.00           H  
ATOM   1319  C   THR    80      63.990  36.540  19.600  1.00  0.00           C  
ATOM   1320  O   THR    80      63.310  37.050  18.670  1.00  0.00           O  
ATOM   1321  N   PRO    81      63.400  35.510  20.290  1.00  0.00           N  
ATOM   1322  CD  PRO    81      64.160  34.640  21.150  1.00  0.00           C  
ATOM   1323  HD1 PRO    81      64.610  35.160  22.030  1.00  0.00           H  
ATOM   1324  HD2 PRO    81      64.990  34.050  20.710  1.00  0.00           H  
ATOM   1325  CA  PRO    81      62.040  35.020  20.170  1.00  0.00           C  
ATOM   1326  HA  PRO    81      61.980  34.450  19.250  1.00  0.00           H  
ATOM   1327  CB  PRO    81      61.850  34.320  21.500  1.00  0.00           C  
ATOM   1328  HB1 PRO    81      61.030  33.570  21.480  1.00  0.00           H  
ATOM   1329  HB2 PRO    81      61.710  35.050  22.320  1.00  0.00           H  
ATOM   1330  CG  PRO    81      63.180  33.600  21.670  1.00  0.00           C  
ATOM   1331  HG1 PRO    81      63.390  33.340  22.730  1.00  0.00           H  
ATOM   1332  HG2 PRO    81      63.160  32.620  21.150  1.00  0.00           H  
ATOM   1333  C   PRO    81      60.920  36.100  20.130  1.00  0.00           C  
ATOM   1334  O   PRO    81      60.950  37.090  20.840  1.00  0.00           O  
ATOM   1335  N   PHE    82      59.880  35.910  19.220  1.00  0.00           N  
ATOM   1336  HN  PHE    82      59.740  35.070  18.700  1.00  0.00           H  
ATOM   1337  CA  PHE    82      58.800  36.850  19.070  1.00  0.00           C  
ATOM   1338  HA  PHE    82      59.110  37.860  19.260  1.00  0.00           H  
ATOM   1339  CB  PHE    82      58.160  36.610  17.660  1.00  0.00           C  
ATOM   1340  HB1 PHE    82      57.390  37.340  17.330  1.00  0.00           H  
ATOM   1341  HB2 PHE    82      57.820  35.560  17.680  1.00  0.00           H  
ATOM   1342  CG  PHE    82      59.120  36.700  16.560  1.00  0.00           C  
ATOM   1343  CD1 PHE    82      59.040  35.810  15.500  1.00  0.00           C  
ATOM   1344  HD1 PHE    82      58.220  35.120  15.420  1.00  0.00           H  
ATOM   1345  CE1 PHE    82      59.960  35.880  14.450  1.00  0.00           C  
ATOM   1346  HE1 PHE    82      59.830  35.290  13.550  1.00  0.00           H  
ATOM   1347  CZ  PHE    82      60.970  36.850  14.520  1.00  0.00           C  
ATOM   1348  HZ  PHE    82      61.740  36.900  13.770  1.00  0.00           H  
ATOM   1349  CD2 PHE    82      60.190  37.570  16.700  1.00  0.00           C  
ATOM   1350  HD2 PHE    82      60.170  38.260  17.530  1.00  0.00           H  
ATOM   1351  CE2 PHE    82      61.110  37.650  15.690  1.00  0.00           C  
ATOM   1352  HE2 PHE    82      61.970  38.310  15.730  1.00  0.00           H  
ATOM   1353  C   PHE    82      57.710  36.600  20.090  1.00  0.00           C  
ATOM   1354  O   PHE    82      56.810  37.470  20.280  1.00  0.00           O  
ATOM   1355  N   THR    83      57.720  35.430  20.790  1.00  0.00           N  
ATOM   1356  HN  THR    83      58.410  34.730  20.660  1.00  0.00           H  
ATOM   1357  CA  THR    83      56.650  34.790  21.610  1.00  0.00           C  
ATOM   1358  HA  THR    83      56.630  33.770  21.270  1.00  0.00           H  
ATOM   1359  CB  THR    83      56.910  34.850  23.090  1.00  0.00           C  
ATOM   1360  HB  THR    83      56.130  34.420  23.740  1.00  0.00           H  
ATOM   1361  OG1 THR    83      57.200  36.170  23.510  1.00  0.00           O  
ATOM   1362  HG1 THR    83      56.440  36.670  23.190  1.00  0.00           H  
ATOM   1363  CG2 THR    83      58.210  34.030  23.360  1.00  0.00           C  
ATOM   1364 HG21 THR    83      58.310  33.920  24.460  1.00  0.00           H  
ATOM   1365 HG22 THR    83      59.050  34.640  22.970  1.00  0.00           H  
ATOM   1366 HG23 THR    83      58.140  33.070  22.800  1.00  0.00           H  
ATOM   1367  C   THR    83      55.200  35.230  21.280  1.00  0.00           C  
ATOM   1368  O   THR    83      54.530  35.910  22.070  1.00  0.00           O  
ATOM   1369  N   GLU    84      54.660  34.800  20.060  1.00  0.00           N  
ATOM   1370  HN  GLU    84      55.230  34.460  19.320  1.00  0.00           H  
ATOM   1371  CA  GLU    84      53.280  35.100  19.630  1.00  0.00           C  
ATOM   1372  HA  GLU    84      52.910  36.010  20.080  1.00  0.00           H  
ATOM   1373  CB  GLU    84      53.230  35.240  18.060  1.00  0.00           C  
ATOM   1374  HB1 GLU    84      52.220  35.320  17.590  1.00  0.00           H  
ATOM   1375  HB2 GLU    84      53.800  34.380  17.650  1.00  0.00           H  
ATOM   1376  CG  GLU    84      53.920  36.590  17.660  1.00  0.00           C  
ATOM   1377  HG1 GLU    84      54.960  36.630  18.030  1.00  0.00           H  
ATOM   1378  HG2 GLU    84      53.330  37.440  18.060  1.00  0.00           H  
ATOM   1379  CD  GLU    84      53.950  36.650  16.210  1.00  0.00           C  
ATOM   1380  OE1 GLU    84      53.140  37.380  15.600  1.00  0.00           O  
ATOM   1381  OE2 GLU    84      54.840  35.950  15.660  1.00  0.00           O  
ATOM   1382  C   GLU    84      52.330  33.990  20.100  1.00  0.00           C  
ATOM   1383  O   GLU    84      52.650  32.830  20.440  1.00  0.00           O  
ATOM   1384  N   ASP    85      51.120  34.470  20.270  1.00  0.00           N  
ATOM   1385  HN  ASP    85      50.770  35.380  20.040  1.00  0.00           H  
ATOM   1386  CA  ASP    85      49.990  33.590  20.690  1.00  0.00           C  
ATOM   1387  HA  ASP    85      50.350  32.930  21.460  1.00  0.00           H  
ATOM   1388  CB  ASP    85      48.810  34.340  21.390  1.00  0.00           C  
ATOM   1389  HB1 ASP    85      48.070  33.540  21.610  1.00  0.00           H  
ATOM   1390  HB2 ASP    85      48.560  35.140  20.660  1.00  0.00           H  
ATOM   1391  CG  ASP    85      49.120  35.040  22.730  1.00  0.00           C  
ATOM   1392  OD1 ASP    85      49.940  34.480  23.480  1.00  0.00           O  
ATOM   1393  OD2 ASP    85      48.340  35.950  23.140  1.00  0.00           O  
ATOM   1394  C   ASP    85      49.520  32.710  19.540  1.00  0.00           C  
ATOM   1395  O   ASP    85      48.830  31.690  19.760  1.00  0.00           O  
ATOM   1396  N   THR    86      49.920  33.020  18.310  1.00  0.00           N  
ATOM   1397  HN  THR    86      50.520  33.810  18.160  1.00  0.00           H  
ATOM   1398  CA  THR    86      49.660  32.160  17.170  1.00  0.00           C  
ATOM   1399  HA  THR    86      48.790  31.540  17.310  1.00  0.00           H  
ATOM   1400  CB  THR    86      49.580  33.060  15.900  1.00  0.00           C  
ATOM   1401  HB  THR    86      49.760  32.540  14.930  1.00  0.00           H  
ATOM   1402  OG1 THR    86      50.520  34.160  16.060  1.00  0.00           O  
ATOM   1403  HG1 THR    86      51.290  33.870  15.560  1.00  0.00           H  
ATOM   1404  CG2 THR    86      48.220  33.750  15.960  1.00  0.00           C  
ATOM   1405 HG21 THR    86      48.190  34.390  16.870  1.00  0.00           H  
ATOM   1406 HG22 THR    86      47.410  33.010  16.110  1.00  0.00           H  
ATOM   1407 HG23 THR    86      47.930  34.430  15.120  1.00  0.00           H  
ATOM   1408  C   THR    86      50.750  31.170  17.020  1.00  0.00           C  
ATOM   1409  O   THR    86      50.770  30.460  15.980  1.00  0.00           O  
ATOM   1410  N   GLU    87      51.850  31.120  17.870  1.00  0.00           N  
ATOM   1411  HN  GLU    87      51.960  31.780  18.620  1.00  0.00           H  
ATOM   1412  CA  GLU    87      52.800  30.070  17.650  1.00  0.00           C  
ATOM   1413  HA  GLU    87      53.100  29.980  16.610  1.00  0.00           H  
ATOM   1414  CB  GLU    87      54.180  30.270  18.310  1.00  0.00           C  
ATOM   1415  HB1 GLU    87      54.840  29.570  17.760  1.00  0.00           H  
ATOM   1416  HB2 GLU    87      54.220  29.990  19.390  1.00  0.00           H  
ATOM   1417  CG  GLU    87      54.830  31.680  18.030  1.00  0.00           C  
ATOM   1418  HG1 GLU    87      54.180  32.500  18.390  1.00  0.00           H  
ATOM   1419  HG2 GLU    87      54.870  31.650  16.920  1.00  0.00           H  
ATOM   1420  CD  GLU    87      56.150  31.940  18.740  1.00  0.00           C  
ATOM   1421  OE1 GLU    87      56.550  31.180  19.650  1.00  0.00           O  
ATOM   1422  OE2 GLU    87      56.750  33.020  18.470  1.00  0.00           O  
ATOM   1423  C   GLU    87      52.300  28.690  18.170  1.00  0.00           C  
ATOM   1424  O   GLU    87      51.340  28.560  18.910  1.00  0.00           O  
ATOM   1425  N   THR    88      52.950  27.620  17.750  1.00  0.00           N  
ATOM   1426  HN  THR    88      53.710  27.750  17.120  1.00  0.00           H  
ATOM   1427  CA  THR    88      52.350  26.290  17.970  1.00  0.00           C  
ATOM   1428  HA  THR    88      51.310  26.380  17.720  1.00  0.00           H  
ATOM   1429  CB  THR    88      52.950  25.160  17.120  1.00  0.00           C  
ATOM   1430  HB  THR    88      52.860  25.440  16.040  1.00  0.00           H  
ATOM   1431  OG1 THR    88      52.430  23.860  17.320  1.00  0.00           O  
ATOM   1432  HG1 THR    88      51.470  23.910  17.360  1.00  0.00           H  
ATOM   1433  CG2 THR    88      54.490  25.060  17.430  1.00  0.00           C  
ATOM   1434 HG21 THR    88      55.030  26.030  17.350  1.00  0.00           H  
ATOM   1435 HG22 THR    88      54.980  24.430  16.660  1.00  0.00           H  
ATOM   1436 HG23 THR    88      54.670  24.600  18.430  1.00  0.00           H  
ATOM   1437  C   THR    88      52.400  25.900  19.420  1.00  0.00           C  
ATOM   1438  O   THR    88      53.240  26.410  20.150  1.00  0.00           O  
ATOM   1439  N   VAL    89      51.360  25.200  19.920  1.00  0.00           N  
ATOM   1440  HN  VAL    89      50.660  24.770  19.360  1.00  0.00           H  
ATOM   1441  CA  VAL    89      51.100  24.960  21.330  1.00  0.00           C  
ATOM   1442  HA  VAL    89      50.780  25.890  21.780  1.00  0.00           H  
ATOM   1443  CB  VAL    89      49.890  24.040  21.460  1.00  0.00           C  
ATOM   1444  HB  VAL    89      50.020  23.090  20.880  1.00  0.00           H  
ATOM   1445  CG1 VAL    89      49.650  23.660  22.960  1.00  0.00           C  
ATOM   1446 HG11 VAL    89      50.240  22.750  23.200  1.00  0.00           H  
ATOM   1447 HG12 VAL    89      48.640  23.250  23.170  1.00  0.00           H  
ATOM   1448 HG13 VAL    89      49.820  24.480  23.690  1.00  0.00           H  
ATOM   1449  CG2 VAL    89      48.610  24.800  21.050  1.00  0.00           C  
ATOM   1450 HG21 VAL    89      48.410  25.580  21.820  1.00  0.00           H  
ATOM   1451 HG22 VAL    89      47.670  24.220  21.170  1.00  0.00           H  
ATOM   1452 HG23 VAL    89      48.710  25.100  19.980  1.00  0.00           H  
ATOM   1453  C   VAL    89      52.300  24.460  22.160  1.00  0.00           C  
ATOM   1454  O   VAL    89      52.620  24.990  23.270  1.00  0.00           O  
ATOM   1455  N   GLY    90      53.070  23.530  21.560  1.00  0.00           N  
ATOM   1456  HN  GLY    90      52.720  22.980  20.800  1.00  0.00           H  
ATOM   1457  CA  GLY    90      54.370  23.100  22.150  1.00  0.00           C  
ATOM   1458  HA1 GLY    90      54.810  22.370  21.500  1.00  0.00           H  
ATOM   1459  HA2 GLY    90      54.070  22.640  23.080  1.00  0.00           H  
ATOM   1460  C   GLY    90      55.430  24.170  22.250  1.00  0.00           C  
ATOM   1461  O   GLY    90      56.090  24.290  23.260  1.00  0.00           O  
ATOM   1462  N   GLN    91      55.590  25.060  21.280  1.00  0.00           N  
ATOM   1463  HN  GLN    91      54.970  24.930  20.510  1.00  0.00           H  
ATOM   1464  CA  GLN    91      56.400  26.200  21.350  1.00  0.00           C  
ATOM   1465  HA  GLN    91      57.350  25.810  21.680  1.00  0.00           H  
ATOM   1466  CB  GLN    91      56.810  26.970  20.010  1.00  0.00           C  
ATOM   1467  HB1 GLN    91      57.290  27.920  20.310  1.00  0.00           H  
ATOM   1468  HB2 GLN    91      55.890  27.430  19.610  1.00  0.00           H  
ATOM   1469  CG  GLN    91      57.710  26.290  18.960  1.00  0.00           C  
ATOM   1470  HG1 GLN    91      58.120  26.980  18.200  1.00  0.00           H  
ATOM   1471  HG2 GLN    91      57.050  25.680  18.300  1.00  0.00           H  
ATOM   1472  CD  GLN    91      58.820  25.350  19.500  1.00  0.00           C  
ATOM   1473  OE1 GLN    91      58.700  24.150  19.580  1.00  0.00           O  
ATOM   1474  NE2 GLN    91      60.030  25.860  19.810  1.00  0.00           N  
ATOM   1475 HE21 GLN    91      60.360  26.800  19.800  1.00  0.00           H  
ATOM   1476 HE22 GLN    91      60.680  25.110  19.910  1.00  0.00           H  
ATOM   1477  C   GLN    91      55.900  27.230  22.410  1.00  0.00           C  
ATOM   1478  O   GLN    91      56.690  27.790  23.170  1.00  0.00           O  
ATOM   1479  N   ARG    92      54.600  27.530  22.380  1.00  0.00           N  
ATOM   1480  HN  ARG    92      53.940  27.170  21.730  1.00  0.00           H  
ATOM   1481  CA  ARG    92      54.010  28.270  23.490  1.00  0.00           C  
ATOM   1482  HA  ARG    92      54.390  29.290  23.500  1.00  0.00           H  
ATOM   1483  CB  ARG    92      52.550  28.450  23.350  1.00  0.00           C  
ATOM   1484  HB1 ARG    92      52.110  28.990  24.220  1.00  0.00           H  
ATOM   1485  HB2 ARG    92      52.120  27.450  23.130  1.00  0.00           H  
ATOM   1486  CG  ARG    92      52.220  29.360  22.110  1.00  0.00           C  
ATOM   1487  HG1 ARG    92      52.670  28.990  21.160  1.00  0.00           H  
ATOM   1488  HG2 ARG    92      52.800  30.300  22.270  1.00  0.00           H  
ATOM   1489  CD  ARG    92      50.750  29.630  21.750  1.00  0.00           C  
ATOM   1490  HD1 ARG    92      50.310  28.610  21.680  1.00  0.00           H  
ATOM   1491  HD2 ARG    92      50.830  30.190  20.800  1.00  0.00           H  
ATOM   1492  NE  ARG    92      50.170  30.530  22.820  1.00  0.00           N  
ATOM   1493  HE  ARG    92      50.620  31.240  23.350  1.00  0.00           H  
ATOM   1494  CZ  ARG    92      48.850  30.650  22.990  1.00  0.00           C  
ATOM   1495  NH1 ARG    92      48.430  31.520  23.850  1.00  0.00           N  
ATOM   1496 HH11 ARG    92      49.080  31.930  24.500  1.00  0.00           H  
ATOM   1497 HH12 ARG    92      47.440  31.600  23.930  1.00  0.00           H  
ATOM   1498  NH2 ARG    92      47.990  29.930  22.300  1.00  0.00           N  
ATOM   1499 HH21 ARG    92      48.270  29.310  21.560  1.00  0.00           H  
ATOM   1500 HH22 ARG    92      47.060  30.270  22.400  1.00  0.00           H  
ATOM   1501  C   ARG    92      54.280  27.700  24.870  1.00  0.00           C  
ATOM   1502  O   ARG    92      54.710  28.410  25.770  1.00  0.00           O  
ATOM   1503  N   ALA    93      54.030  26.420  25.130  1.00  0.00           N  
ATOM   1504  HN  ALA    93      53.650  25.850  24.400  1.00  0.00           H  
ATOM   1505  CA  ALA    93      54.400  25.710  26.380  1.00  0.00           C  
ATOM   1506  HA  ALA    93      53.860  26.230  27.160  1.00  0.00           H  
ATOM   1507  CB  ALA    93      53.900  24.280  26.300  1.00  0.00           C  
ATOM   1508  HB1 ALA    93      53.730  23.870  27.320  1.00  0.00           H  
ATOM   1509  HB2 ALA    93      54.590  23.650  25.690  1.00  0.00           H  
ATOM   1510  HB3 ALA    93      52.920  24.290  25.770  1.00  0.00           H  
ATOM   1511  C   ALA    93      55.820  25.700  26.710  1.00  0.00           C  
ATOM   1512  O   ALA    93      56.200  25.980  27.850  1.00  0.00           O  
ATOM   1513  N   LEU    94      56.690  25.420  25.710  1.00  0.00           N  
ATOM   1514  HN  LEU    94      56.400  25.310  24.760  1.00  0.00           H  
ATOM   1515  CA  LEU    94      58.120  25.500  25.910  1.00  0.00           C  
ATOM   1516  HA  LEU    94      58.350  24.760  26.660  1.00  0.00           H  
ATOM   1517  CB  LEU    94      58.920  25.040  24.640  1.00  0.00           C  
ATOM   1518  HB1 LEU    94      58.480  25.600  23.780  1.00  0.00           H  
ATOM   1519  HB2 LEU    94      58.930  23.980  24.330  1.00  0.00           H  
ATOM   1520  CG  LEU    94      60.460  25.320  24.630  1.00  0.00           C  
ATOM   1521  HG  LEU    94      60.720  26.340  25.000  1.00  0.00           H  
ATOM   1522  CD1 LEU    94      61.120  24.350  25.590  1.00  0.00           C  
ATOM   1523 HD11 LEU    94      60.820  23.330  25.260  1.00  0.00           H  
ATOM   1524 HD12 LEU    94      60.660  24.380  26.600  1.00  0.00           H  
ATOM   1525 HD13 LEU    94      62.210  24.490  25.710  1.00  0.00           H  
ATOM   1526  CD2 LEU    94      61.080  25.360  23.200  1.00  0.00           C  
ATOM   1527 HD21 LEU    94      62.170  25.500  23.340  1.00  0.00           H  
ATOM   1528 HD22 LEU    94      60.730  26.240  22.620  1.00  0.00           H  
ATOM   1529 HD23 LEU    94      60.970  24.480  22.530  1.00  0.00           H  
ATOM   1530  C   LEU    94      58.680  26.890  26.310  1.00  0.00           C  
ATOM   1531  O   LEU    94      59.480  27.040  27.270  1.00  0.00           O  
ATOM   1532  N   HSD    95      58.200  27.940  25.630  1.00  0.00           N  
ATOM   1533  HN  HSD    95      57.550  27.740  24.900  1.00  0.00           H  
ATOM   1534  CA  HSD    95      58.540  29.310  25.920  1.00  0.00           C  
ATOM   1535  HA  HSD    95      59.610  29.430  25.890  1.00  0.00           H  
ATOM   1536  CB  HSD    95      58.000  30.380  24.880  1.00  0.00           C  
ATOM   1537  HB1 HSD    95      58.090  31.410  25.280  1.00  0.00           H  
ATOM   1538  HB2 HSD    95      56.920  30.240  24.670  1.00  0.00           H  
ATOM   1539  ND1 HSD    95      60.180  30.590  23.520  1.00  0.00           N  
ATOM   1540  HD1 HSD    95      60.810  30.990  24.170  1.00  0.00           H  
ATOM   1541  CG  HSD    95      58.800  30.400  23.570  1.00  0.00           C  
ATOM   1542  CE1 HSD    95      60.530  30.400  22.210  1.00  0.00           C  
ATOM   1543  HE1 HSD    95      61.560  30.420  21.850  1.00  0.00           H  
ATOM   1544  NE2 HSD    95      59.490  30.200  21.380  1.00  0.00           N  
ATOM   1545  CD2 HSD    95      58.390  30.230  22.270  1.00  0.00           C  
ATOM   1546  HD2 HSD    95      57.390  30.170  21.860  1.00  0.00           H  
ATOM   1547  C   HSD    95      58.050  29.730  27.350  1.00  0.00           C  
ATOM   1548  O   HSD    95      58.650  30.580  28.020  1.00  0.00           O  
ATOM   1549  N   SER    96      56.870  29.160  27.820  1.00  0.00           N  
ATOM   1550  HN  SER    96      56.430  28.530  27.190  1.00  0.00           H  
ATOM   1551  CA  SER    96      56.330  29.320  29.180  1.00  0.00           C  
ATOM   1552  HA  SER    96      56.290  30.380  29.380  1.00  0.00           H  
ATOM   1553  CB  SER    96      54.860  28.730  29.210  1.00  0.00           C  
ATOM   1554  HB1 SER    96      54.420  29.090  30.170  1.00  0.00           H  
ATOM   1555  HB2 SER    96      54.870  27.630  29.380  1.00  0.00           H  
ATOM   1556  OG  SER    96      54.080  29.290  28.170  1.00  0.00           O  
ATOM   1557  HG1 SER    96      54.460  29.020  27.330  1.00  0.00           H  
ATOM   1558  C   SER    96      57.270  28.750  30.230  1.00  0.00           C  
ATOM   1559  O   SER    96      57.620  29.370  31.230  1.00  0.00           O  
ATOM   1560  N   ILE    97      57.840  27.560  29.980  1.00  0.00           N  
ATOM   1561  HN  ILE    97      57.700  27.110  29.110  1.00  0.00           H  
ATOM   1562  CA  ILE    97      58.500  26.850  31.050  1.00  0.00           C  
ATOM   1563  HA  ILE    97      57.910  27.080  31.920  1.00  0.00           H  
ATOM   1564  CB  ILE    97      58.440  25.320  30.910  1.00  0.00           C  
ATOM   1565  HB  ILE    97      57.390  24.960  30.800  1.00  0.00           H  
ATOM   1566  CG2 ILE    97      59.220  24.850  29.750  1.00  0.00           C  
ATOM   1567 HG21 ILE    97      60.290  25.130  29.830  1.00  0.00           H  
ATOM   1568 HG22 ILE    97      58.840  25.240  28.790  1.00  0.00           H  
ATOM   1569 HG23 ILE    97      59.080  23.770  29.520  1.00  0.00           H  
ATOM   1570  CG1 ILE    97      59.020  24.600  32.250  1.00  0.00           C  
ATOM   1571 HG11 ILE    97      60.060  24.980  32.290  1.00  0.00           H  
ATOM   1572 HG12 ILE    97      59.090  23.510  32.110  1.00  0.00           H  
ATOM   1573  CD  ILE    97      58.210  24.830  33.580  1.00  0.00           C  
ATOM   1574  HD1 ILE    97      57.310  24.170  33.580  1.00  0.00           H  
ATOM   1575  HD2 ILE    97      57.960  25.900  33.720  1.00  0.00           H  
ATOM   1576  HD3 ILE    97      58.900  24.550  34.400  1.00  0.00           H  
ATOM   1577  C   ILE    97      59.980  27.350  31.170  1.00  0.00           C  
ATOM   1578  O   ILE    97      60.560  27.420  32.260  1.00  0.00           O  
ATOM   1579  N   LEU    98      60.610  27.760  30.050  1.00  0.00           N  
ATOM   1580  HN  LEU    98      60.210  27.580  29.150  1.00  0.00           H  
ATOM   1581  CA  LEU    98      61.960  28.280  30.050  1.00  0.00           C  
ATOM   1582  HA  LEU    98      62.600  27.520  30.460  1.00  0.00           H  
ATOM   1583  CB  LEU    98      62.440  28.520  28.640  1.00  0.00           C  
ATOM   1584  HB1 LEU    98      63.410  29.050  28.620  1.00  0.00           H  
ATOM   1585  HB2 LEU    98      61.650  29.070  28.080  1.00  0.00           H  
ATOM   1586  CG  LEU    98      62.690  27.190  27.850  1.00  0.00           C  
ATOM   1587  HG  LEU    98      61.830  26.530  28.060  1.00  0.00           H  
ATOM   1588  CD1 LEU    98      62.880  27.550  26.360  1.00  0.00           C  
ATOM   1589 HD11 LEU    98      63.810  28.120  26.150  1.00  0.00           H  
ATOM   1590 HD12 LEU    98      61.970  28.080  26.010  1.00  0.00           H  
ATOM   1591 HD13 LEU    98      62.890  26.580  25.810  1.00  0.00           H  
ATOM   1592  CD2 LEU    98      64.040  26.550  28.340  1.00  0.00           C  
ATOM   1593 HD21 LEU    98      64.920  26.990  27.830  1.00  0.00           H  
ATOM   1594 HD22 LEU    98      64.040  25.480  28.040  1.00  0.00           H  
ATOM   1595 HD23 LEU    98      64.200  26.700  29.420  1.00  0.00           H  
ATOM   1596  C   LEU    98      62.150  29.540  30.860  1.00  0.00           C  
ATOM   1597  O   LEU    98      63.070  29.630  31.640  1.00  0.00           O  
ATOM   1598  N   ASN    99      61.210  30.430  30.730  1.00  0.00           N  
ATOM   1599  HN  ASN    99      60.580  30.260  29.980  1.00  0.00           H  
ATOM   1600  CA  ASN    99      60.960  31.600  31.550  1.00  0.00           C  
ATOM   1601  HA  ASN    99      61.980  31.930  31.660  1.00  0.00           H  
ATOM   1602  CB  ASN    99      60.140  32.660  30.710  1.00  0.00           C  
ATOM   1603  HB1 ASN    99      59.790  33.440  31.430  1.00  0.00           H  
ATOM   1604  HB2 ASN    99      59.230  32.280  30.210  1.00  0.00           H  
ATOM   1605  CG  ASN    99      60.960  33.150  29.510  1.00  0.00           C  
ATOM   1606  OD1 ASN    99      62.130  32.870  29.380  1.00  0.00           O  
ATOM   1607  ND2 ASN    99      60.290  33.950  28.630  1.00  0.00           N  
ATOM   1608 HD21 ASN    99      60.780  34.290  27.820  1.00  0.00           H  
ATOM   1609 HD22 ASN    99      59.320  34.210  28.670  1.00  0.00           H  
ATOM   1610  C   ASN    99      60.400  31.410  32.940  1.00  0.00           C  
ATOM   1611  O   ASN    99      60.810  32.070  33.870  1.00  0.00           O  
ATOM   1612  N   ALA   100      59.490  30.480  33.150  1.00  0.00           N  
ATOM   1613  HN  ALA   100      59.060  30.000  32.390  1.00  0.00           H  
ATOM   1614  CA  ALA   100      59.080  30.040  34.450  1.00  0.00           C  
ATOM   1615  HA  ALA   100      58.760  30.970  34.900  1.00  0.00           H  
ATOM   1616  CB  ALA   100      58.030  28.960  34.300  1.00  0.00           C  
ATOM   1617  HB1 ALA   100      58.430  27.940  34.100  1.00  0.00           H  
ATOM   1618  HB2 ALA   100      57.290  29.290  33.540  1.00  0.00           H  
ATOM   1619  HB3 ALA   100      57.330  28.840  35.150  1.00  0.00           H  
ATOM   1620  C   ALA   100      60.230  29.510  35.250  1.00  0.00           C  
ATOM   1621  O   ALA   100      60.390  29.650  36.480  1.00  0.00           O  
ATOM   1622  N   ALA   101      61.090  28.740  34.640  1.00  0.00           N  
ATOM   1623  HN  ALA   101      60.920  28.460  33.700  1.00  0.00           H  
ATOM   1624  CA  ALA   101      62.240  28.200  35.290  1.00  0.00           C  
ATOM   1625  HA  ALA   101      62.010  27.580  36.150  1.00  0.00           H  
ATOM   1626  CB  ALA   101      63.070  27.240  34.380  1.00  0.00           C  
ATOM   1627  HB1 ALA   101      62.550  26.370  33.920  1.00  0.00           H  
ATOM   1628  HB2 ALA   101      63.930  26.760  34.890  1.00  0.00           H  
ATOM   1629  HB3 ALA   101      63.690  27.830  33.680  1.00  0.00           H  
ATOM   1630  C   ALA   101      63.260  29.260  35.870  1.00  0.00           C  
ATOM   1631  O   ALA   101      63.830  29.030  36.940  1.00  0.00           O  
ATOM   1632  N   ILE   102      63.590  30.320  35.060  1.00  0.00           N  
ATOM   1633  HN  ILE   102      63.150  30.460  34.180  1.00  0.00           H  
ATOM   1634  CA  ILE   102      64.410  31.470  35.490  1.00  0.00           C  
ATOM   1635  HA  ILE   102      65.420  31.230  35.750  1.00  0.00           H  
ATOM   1636  CB  ILE   102      64.500  32.390  34.240  1.00  0.00           C  
ATOM   1637  HB  ILE   102      63.440  32.430  33.900  1.00  0.00           H  
ATOM   1638  CG2 ILE   102      64.930  33.810  34.760  1.00  0.00           C  
ATOM   1639 HG21 ILE   102      65.210  34.520  33.960  1.00  0.00           H  
ATOM   1640 HG22 ILE   102      65.830  33.690  35.400  1.00  0.00           H  
ATOM   1641 HG23 ILE   102      64.180  34.340  35.390  1.00  0.00           H  
ATOM   1642  CG1 ILE   102      65.390  31.760  33.200  1.00  0.00           C  
ATOM   1643 HG11 ILE   102      65.130  30.700  33.010  1.00  0.00           H  
ATOM   1644 HG12 ILE   102      66.400  31.690  33.670  1.00  0.00           H  
ATOM   1645  CD  ILE   102      65.550  32.400  31.850  1.00  0.00           C  
ATOM   1646  HD1 ILE   102      64.630  32.500  31.240  1.00  0.00           H  
ATOM   1647  HD2 ILE   102      66.290  31.870  31.210  1.00  0.00           H  
ATOM   1648  HD3 ILE   102      65.990  33.400  32.020  1.00  0.00           H  
ATOM   1649  C   ILE   102      63.730  32.160  36.690  1.00  0.00           C  
ATOM   1650  O   ILE   102      64.360  32.580  37.650  1.00  0.00           O  
ATOM   1651  N   MET   103      62.380  32.340  36.630  1.00  0.00           N  
ATOM   1652  HN  MET   103      61.900  32.110  35.790  1.00  0.00           H  
ATOM   1653  CA  MET   103      61.600  32.930  37.680  1.00  0.00           C  
ATOM   1654  HA  MET   103      62.050  33.900  37.830  1.00  0.00           H  
ATOM   1655  CB  MET   103      60.130  33.150  37.060  1.00  0.00           C  
ATOM   1656  HB1 MET   103      59.560  32.200  37.170  1.00  0.00           H  
ATOM   1657  HB2 MET   103      60.160  33.360  35.970  1.00  0.00           H  
ATOM   1658  CG  MET   103      59.440  34.420  37.640  1.00  0.00           C  
ATOM   1659  HG1 MET   103      58.490  34.650  37.100  1.00  0.00           H  
ATOM   1660  HG2 MET   103      60.060  35.320  37.450  1.00  0.00           H  
ATOM   1661  SD  MET   103      59.130  34.420  39.440  1.00  0.00           S  
ATOM   1662  CE  MET   103      57.950  35.800  39.310  1.00  0.00           C  
ATOM   1663  HE1 MET   103      58.390  36.600  38.670  1.00  0.00           H  
ATOM   1664  HE2 MET   103      57.670  36.300  40.250  1.00  0.00           H  
ATOM   1665  HE3 MET   103      56.990  35.590  38.790  1.00  0.00           H  
ATOM   1666  C   MET   103      61.690  32.120  38.970  1.00  0.00           C  
ATOM   1667  O   MET   103      61.980  32.610  40.050  1.00  0.00           O  
ATOM   1668  N   ILE   104      61.610  30.780  38.950  1.00  0.00           N  
ATOM   1669  HN  ILE   104      61.410  30.250  38.130  1.00  0.00           H  
ATOM   1670  CA  ILE   104      61.670  30.000  40.190  1.00  0.00           C  
ATOM   1671  HA  ILE   104      61.240  30.610  40.970  1.00  0.00           H  
ATOM   1672  CB  ILE   104      60.940  28.650  40.200  1.00  0.00           C  
ATOM   1673  HB  ILE   104      59.890  28.920  39.960  1.00  0.00           H  
ATOM   1674  CG2 ILE   104      61.550  27.670  39.180  1.00  0.00           C  
ATOM   1675 HG21 ILE   104      61.570  28.260  38.240  1.00  0.00           H  
ATOM   1676 HG22 ILE   104      60.840  26.810  39.120  1.00  0.00           H  
ATOM   1677 HG23 ILE   104      62.620  27.420  39.360  1.00  0.00           H  
ATOM   1678  CG1 ILE   104      60.930  27.930  41.520  1.00  0.00           C  
ATOM   1679 HG11 ILE   104      61.950  27.630  41.830  1.00  0.00           H  
ATOM   1680 HG12 ILE   104      60.400  26.960  41.460  1.00  0.00           H  
ATOM   1681  CD  ILE   104      60.200  28.750  42.540  1.00  0.00           C  
ATOM   1682  HD1 ILE   104      59.180  29.070  42.210  1.00  0.00           H  
ATOM   1683  HD2 ILE   104      60.700  29.690  42.860  1.00  0.00           H  
ATOM   1684  HD3 ILE   104      60.050  28.140  43.450  1.00  0.00           H  
ATOM   1685  C   ILE   104      63.160  29.870  40.630  1.00  0.00           C  
ATOM   1686  O   ILE   104      63.410  29.830  41.820  1.00  0.00           O  
ATOM   1687  N   SER   105      64.090  30.000  39.680  1.00  0.00           N  
ATOM   1688  HN  SER   105      63.890  29.920  38.710  1.00  0.00           H  
ATOM   1689  CA  SER   105      65.510  30.150  40.090  1.00  0.00           C  
ATOM   1690  HA  SER   105      65.660  29.290  40.740  1.00  0.00           H  
ATOM   1691  CB  SER   105      66.500  30.100  38.870  1.00  0.00           C  
ATOM   1692  HB1 SER   105      66.410  31.030  38.270  1.00  0.00           H  
ATOM   1693  HB2 SER   105      66.090  29.240  38.290  1.00  0.00           H  
ATOM   1694  OG  SER   105      67.860  29.930  39.280  1.00  0.00           O  
ATOM   1695  HG1 SER   105      68.420  30.330  38.610  1.00  0.00           H  
ATOM   1696  C   SER   105      65.820  31.470  40.930  1.00  0.00           C  
ATOM   1697  O   SER   105      66.350  31.470  42.060  1.00  0.00           O  
ATOM   1698  N   VAL   106      65.310  32.610  40.420  1.00  0.00           N  
ATOM   1699  HN  VAL   106      64.910  32.690  39.510  1.00  0.00           H  
ATOM   1700  CA  VAL   106      65.320  33.880  41.210  1.00  0.00           C  
ATOM   1701  HA  VAL   106      66.360  34.010  41.480  1.00  0.00           H  
ATOM   1702  CB  VAL   106      64.870  35.090  40.450  1.00  0.00           C  
ATOM   1703  HB  VAL   106      63.800  35.080  40.140  1.00  0.00           H  
ATOM   1704  CG1 VAL   106      65.170  36.410  41.150  1.00  0.00           C  
ATOM   1705 HG11 VAL   106      66.260  36.540  41.340  1.00  0.00           H  
ATOM   1706 HG12 VAL   106      64.750  36.390  42.180  1.00  0.00           H  
ATOM   1707 HG13 VAL   106      64.670  37.240  40.620  1.00  0.00           H  
ATOM   1708  CG2 VAL   106      65.630  35.220  39.140  1.00  0.00           C  
ATOM   1709 HG21 VAL   106      65.450  34.420  38.390  1.00  0.00           H  
ATOM   1710 HG22 VAL   106      66.730  35.210  39.240  1.00  0.00           H  
ATOM   1711 HG23 VAL   106      65.360  36.210  38.690  1.00  0.00           H  
ATOM   1712  C   VAL   106      64.600  33.770  42.520  1.00  0.00           C  
ATOM   1713  O   VAL   106      65.200  34.090  43.520  1.00  0.00           O  
ATOM   1714  N   ILE   107      63.360  33.140  42.620  1.00  0.00           N  
ATOM   1715  HN  ILE   107      62.800  32.980  41.810  1.00  0.00           H  
ATOM   1716  CA  ILE   107      62.650  33.080  43.850  1.00  0.00           C  
ATOM   1717  HA  ILE   107      62.780  34.070  44.280  1.00  0.00           H  
ATOM   1718  CB  ILE   107      61.180  32.660  43.680  1.00  0.00           C  
ATOM   1719  HB  ILE   107      61.300  31.810  42.980  1.00  0.00           H  
ATOM   1720  CG2 ILE   107      60.520  32.250  45.080  1.00  0.00           C  
ATOM   1721 HG21 ILE   107      60.970  31.360  45.570  1.00  0.00           H  
ATOM   1722 HG22 ILE   107      59.470  32.050  44.780  1.00  0.00           H  
ATOM   1723 HG23 ILE   107      60.630  33.100  45.790  1.00  0.00           H  
ATOM   1724  CG1 ILE   107      60.450  33.820  42.900  1.00  0.00           C  
ATOM   1725 HG11 ILE   107      59.720  33.220  42.310  1.00  0.00           H  
ATOM   1726 HG12 ILE   107      61.200  34.250  42.200  1.00  0.00           H  
ATOM   1727  CD  ILE   107      59.960  34.960  43.830  1.00  0.00           C  
ATOM   1728  HD1 ILE   107      59.520  35.750  43.190  1.00  0.00           H  
ATOM   1729  HD2 ILE   107      60.870  35.380  44.310  1.00  0.00           H  
ATOM   1730  HD3 ILE   107      59.230  34.650  44.600  1.00  0.00           H  
ATOM   1731  C   ILE   107      63.460  32.270  44.800  1.00  0.00           C  
ATOM   1732  O   ILE   107      63.690  32.680  45.940  1.00  0.00           O  
ATOM   1733  N   VAL   108      63.990  31.080  44.460  1.00  0.00           N  
ATOM   1734  HN  VAL   108      63.870  30.850  43.500  1.00  0.00           H  
ATOM   1735  CA  VAL   108      64.770  30.310  45.370  1.00  0.00           C  
ATOM   1736  HA  VAL   108      64.200  30.310  46.290  1.00  0.00           H  
ATOM   1737  CB  VAL   108      64.800  28.850  44.700  1.00  0.00           C  
ATOM   1738  HB  VAL   108      65.150  28.860  43.650  1.00  0.00           H  
ATOM   1739  CG1 VAL   108      65.720  27.870  45.400  1.00  0.00           C  
ATOM   1740 HG11 VAL   108      65.660  27.820  46.510  1.00  0.00           H  
ATOM   1741 HG12 VAL   108      66.750  28.190  45.120  1.00  0.00           H  
ATOM   1742 HG13 VAL   108      65.510  26.820  45.100  1.00  0.00           H  
ATOM   1743  CG2 VAL   108      63.340  28.290  44.690  1.00  0.00           C  
ATOM   1744 HG21 VAL   108      63.140  27.370  44.100  1.00  0.00           H  
ATOM   1745 HG22 VAL   108      62.710  29.010  44.120  1.00  0.00           H  
ATOM   1746 HG23 VAL   108      63.000  28.140  45.730  1.00  0.00           H  
ATOM   1747  C   VAL   108      66.090  30.840  45.830  1.00  0.00           C  
ATOM   1748  O   VAL   108      66.310  30.820  47.030  1.00  0.00           O  
ATOM   1749  N   VAL   109      67.000  31.380  44.940  1.00  0.00           N  
ATOM   1750  HN  VAL   109      66.940  31.270  43.950  1.00  0.00           H  
ATOM   1751  CA  VAL   109      68.330  31.910  45.350  1.00  0.00           C  
ATOM   1752  HA  VAL   109      68.890  31.160  45.880  1.00  0.00           H  
ATOM   1753  CB  VAL   109      69.190  32.250  44.100  1.00  0.00           C  
ATOM   1754  HB  VAL   109      68.820  33.120  43.510  1.00  0.00           H  
ATOM   1755  CG1 VAL   109      70.520  32.650  44.690  1.00  0.00           C  
ATOM   1756 HG11 VAL   109      70.850  32.050  45.570  1.00  0.00           H  
ATOM   1757 HG12 VAL   109      70.480  33.720  44.980  1.00  0.00           H  
ATOM   1758 HG13 VAL   109      71.360  32.720  43.970  1.00  0.00           H  
ATOM   1759  CG2 VAL   109      69.440  31.030  43.220  1.00  0.00           C  
ATOM   1760 HG21 VAL   109      70.060  31.220  42.320  1.00  0.00           H  
ATOM   1761 HG22 VAL   109      68.440  30.680  42.890  1.00  0.00           H  
ATOM   1762 HG23 VAL   109      69.990  30.250  43.790  1.00  0.00           H  
ATOM   1763  C   VAL   109      68.260  33.060  46.360  1.00  0.00           C  
ATOM   1764  O   VAL   109      68.940  33.140  47.390  1.00  0.00           O  
ATOM   1765  N   MET   110      67.370  34.000  46.070  1.00  0.00           N  
ATOM   1766  HN  MET   110      66.860  33.930  45.220  1.00  0.00           H  
ATOM   1767  CA  MET   110      67.060  35.040  47.020  1.00  0.00           C  
ATOM   1768  HA  MET   110      68.030  35.470  47.240  1.00  0.00           H  
ATOM   1769  CB  MET   110      66.210  36.170  46.420  1.00  0.00           C  
ATOM   1770  HB1 MET   110      65.660  36.820  47.130  1.00  0.00           H  
ATOM   1771  HB2 MET   110      65.400  35.680  45.840  1.00  0.00           H  
ATOM   1772  CG  MET   110      66.930  37.090  45.330  1.00  0.00           C  
ATOM   1773  HG1 MET   110      66.190  37.810  44.920  1.00  0.00           H  
ATOM   1774  HG2 MET   110      67.360  36.350  44.620  1.00  0.00           H  
ATOM   1775  SD  MET   110      68.280  38.040  46.140  1.00  0.00           S  
ATOM   1776  CE  MET   110      68.740  38.860  44.580  1.00  0.00           C  
ATOM   1777  HE1 MET   110      69.720  39.380  44.710  1.00  0.00           H  
ATOM   1778  HE2 MET   110      68.130  39.720  44.230  1.00  0.00           H  
ATOM   1779  HE3 MET   110      68.800  38.130  43.740  1.00  0.00           H  
ATOM   1780  C   MET   110      66.370  34.510  48.350  1.00  0.00           C  
ATOM   1781  O   MET   110      66.530  35.140  49.390  1.00  0.00           O  
ATOM   1782  N   THR   111      65.540  33.500  48.240  1.00  0.00           N  
ATOM   1783  HN  THR   111      65.420  33.060  47.350  1.00  0.00           H  
ATOM   1784  CA  THR   111      64.800  33.030  49.410  1.00  0.00           C  
ATOM   1785  HA  THR   111      64.280  33.880  49.850  1.00  0.00           H  
ATOM   1786  CB  THR   111      63.750  31.910  49.250  1.00  0.00           C  
ATOM   1787  HB  THR   111      64.240  31.200  48.560  1.00  0.00           H  
ATOM   1788  OG1 THR   111      62.550  32.300  48.550  1.00  0.00           O  
ATOM   1789  HG1 THR   111      62.850  32.800  47.790  1.00  0.00           H  
ATOM   1790  CG2 THR   111      63.290  31.340  50.560  1.00  0.00           C  
ATOM   1791 HG21 THR   111      62.510  30.570  50.440  1.00  0.00           H  
ATOM   1792 HG22 THR   111      62.780  32.050  51.260  1.00  0.00           H  
ATOM   1793 HG23 THR   111      64.080  30.820  51.150  1.00  0.00           H  
ATOM   1794  C   THR   111      65.890  32.540  50.360  1.00  0.00           C  
ATOM   1795  O   THR   111      65.980  32.910  51.520  1.00  0.00           O  
ATOM   1796  N   ILE   112      66.860  31.730  49.800  1.00  0.00           N  
ATOM   1797  HN  ILE   112      66.820  31.390  48.860  1.00  0.00           H  
ATOM   1798  CA  ILE   112      67.990  31.170  50.520  1.00  0.00           C  
ATOM   1799  HA  ILE   112      67.720  30.550  51.360  1.00  0.00           H  
ATOM   1800  CB  ILE   112      68.810  30.210  49.670  1.00  0.00           C  
ATOM   1801  HB  ILE   112      69.030  30.710  48.710  1.00  0.00           H  
ATOM   1802  CG2 ILE   112      70.210  30.000  50.350  1.00  0.00           C  
ATOM   1803 HG21 ILE   112      70.820  30.930  50.290  1.00  0.00           H  
ATOM   1804 HG22 ILE   112      70.900  29.270  49.880  1.00  0.00           H  
ATOM   1805 HG23 ILE   112      70.050  29.690  51.410  1.00  0.00           H  
ATOM   1806  CG1 ILE   112      68.050  28.860  49.350  1.00  0.00           C  
ATOM   1807 HG11 ILE   112      67.010  28.960  48.960  1.00  0.00           H  
ATOM   1808 HG12 ILE   112      67.730  28.430  50.320  1.00  0.00           H  
ATOM   1809  CD  ILE   112      68.950  27.840  48.550  1.00  0.00           C  
ATOM   1810  HD1 ILE   112      69.200  28.320  47.580  1.00  0.00           H  
ATOM   1811  HD2 ILE   112      68.280  26.990  48.280  1.00  0.00           H  
ATOM   1812  HD3 ILE   112      69.920  27.610  49.020  1.00  0.00           H  
ATOM   1813  C   ILE   112      68.900  32.250  51.160  1.00  0.00           C  
ATOM   1814  O   ILE   112      69.140  32.120  52.350  1.00  0.00           O  
ATOM   1815  N   LEU   113      69.180  33.280  50.420  1.00  0.00           N  
ATOM   1816  HN  LEU   113      68.950  33.200  49.450  1.00  0.00           H  
ATOM   1817  CA  LEU   113      69.810  34.440  50.890  1.00  0.00           C  
ATOM   1818  HA  LEU   113      70.780  34.160  51.260  1.00  0.00           H  
ATOM   1819  CB  LEU   113      70.090  35.440  49.760  1.00  0.00           C  
ATOM   1820  HB1 LEU   113      69.140  35.810  49.310  1.00  0.00           H  
ATOM   1821  HB2 LEU   113      70.530  34.770  48.990  1.00  0.00           H  
ATOM   1822  CG  LEU   113      70.960  36.660  50.040  1.00  0.00           C  
ATOM   1823  HG  LEU   113      70.840  36.880  51.130  1.00  0.00           H  
ATOM   1824  CD1 LEU   113      72.470  36.230  49.950  1.00  0.00           C  
ATOM   1825 HD11 LEU   113      72.750  35.910  48.920  1.00  0.00           H  
ATOM   1826 HD12 LEU   113      72.630  35.440  50.710  1.00  0.00           H  
ATOM   1827 HD13 LEU   113      73.080  37.120  50.220  1.00  0.00           H  
ATOM   1828  CD2 LEU   113      70.610  37.860  49.200  1.00  0.00           C  
ATOM   1829 HD21 LEU   113      70.810  37.590  48.150  1.00  0.00           H  
ATOM   1830 HD22 LEU   113      71.290  38.650  49.590  1.00  0.00           H  
ATOM   1831 HD23 LEU   113      69.520  38.080  49.300  1.00  0.00           H  
ATOM   1832  C   LEU   113      69.080  35.190  52.060  1.00  0.00           C  
ATOM   1833  O   LEU   113      69.710  35.460  53.070  1.00  0.00           O  
ATOM   1834  N   LEU   114      67.750  35.480  51.900  1.00  0.00           N  
ATOM   1835  HN  LEU   114      67.320  35.320  51.020  1.00  0.00           H  
ATOM   1836  CA  LEU   114      67.050  36.080  53.010  1.00  0.00           C  
ATOM   1837  HA  LEU   114      67.710  36.900  53.270  1.00  0.00           H  
ATOM   1838  CB  LEU   114      65.700  36.570  52.570  1.00  0.00           C  
ATOM   1839  HB1 LEU   114      64.920  36.310  53.310  1.00  0.00           H  
ATOM   1840  HB2 LEU   114      65.400  35.910  51.720  1.00  0.00           H  
ATOM   1841  CG  LEU   114      65.540  38.030  52.090  1.00  0.00           C  
ATOM   1842  HG  LEU   114      64.570  38.090  51.560  1.00  0.00           H  
ATOM   1843  CD1 LEU   114      65.720  39.080  53.200  1.00  0.00           C  
ATOM   1844 HD11 LEU   114      66.630  38.870  53.800  1.00  0.00           H  
ATOM   1845 HD12 LEU   114      64.880  38.980  53.920  1.00  0.00           H  
ATOM   1846 HD13 LEU   114      65.620  40.090  52.750  1.00  0.00           H  
ATOM   1847  CD2 LEU   114      66.540  38.340  50.970  1.00  0.00           C  
ATOM   1848 HD21 LEU   114      67.600  38.250  51.310  1.00  0.00           H  
ATOM   1849 HD22 LEU   114      66.390  39.310  50.440  1.00  0.00           H  
ATOM   1850 HD23 LEU   114      66.490  37.610  50.130  1.00  0.00           H  
ATOM   1851  C   LEU   114      67.040  35.250  54.300  1.00  0.00           C  
ATOM   1852  O   LEU   114      67.230  35.790  55.410  1.00  0.00           O  
ATOM   1853  N   VAL   115      66.880  33.900  54.250  1.00  0.00           N  
ATOM   1854  HN  VAL   115      66.700  33.550  53.330  1.00  0.00           H  
ATOM   1855  CA  VAL   115      67.090  32.920  55.350  1.00  0.00           C  
ATOM   1856  HA  VAL   115      66.480  33.190  56.200  1.00  0.00           H  
ATOM   1857  CB  VAL   115      66.740  31.530  54.910  1.00  0.00           C  
ATOM   1858  HB  VAL   115      67.380  31.180  54.070  1.00  0.00           H  
ATOM   1859  CG1 VAL   115      66.850  30.430  56.080  1.00  0.00           C  
ATOM   1860 HG11 VAL   115      67.910  30.360  56.410  1.00  0.00           H  
ATOM   1861 HG12 VAL   115      66.400  29.500  55.670  1.00  0.00           H  
ATOM   1862 HG13 VAL   115      66.260  30.830  56.940  1.00  0.00           H  
ATOM   1863  CG2 VAL   115      65.290  31.520  54.430  1.00  0.00           C  
ATOM   1864 HG21 VAL   115      65.000  30.460  54.310  1.00  0.00           H  
ATOM   1865 HG22 VAL   115      65.030  32.100  53.510  1.00  0.00           H  
ATOM   1866 HG23 VAL   115      64.510  31.910  55.120  1.00  0.00           H  
ATOM   1867  C   VAL   115      68.490  32.930  55.980  1.00  0.00           C  
ATOM   1868  O   VAL   115      68.540  32.990  57.220  1.00  0.00           O  
ATOM   1869  N   VAL   116      69.600  33.110  55.200  1.00  0.00           N  
ATOM   1870  HN  VAL   116      69.420  33.150  54.220  1.00  0.00           H  
ATOM   1871  CA  VAL   116      70.960  33.420  55.610  1.00  0.00           C  
ATOM   1872  HA  VAL   116      71.220  32.680  56.360  1.00  0.00           H  
ATOM   1873  CB  VAL   116      71.910  33.330  54.430  1.00  0.00           C  
ATOM   1874  HB  VAL   116      71.520  33.880  53.550  1.00  0.00           H  
ATOM   1875  CG1 VAL   116      73.310  33.900  54.670  1.00  0.00           C  
ATOM   1876 HG11 VAL   116      73.890  33.690  53.750  1.00  0.00           H  
ATOM   1877 HG12 VAL   116      73.760  33.430  55.570  1.00  0.00           H  
ATOM   1878 HG13 VAL   116      73.230  35.000  54.820  1.00  0.00           H  
ATOM   1879  CG2 VAL   116      71.960  31.860  53.980  1.00  0.00           C  
ATOM   1880 HG21 VAL   116      72.600  31.740  53.080  1.00  0.00           H  
ATOM   1881 HG22 VAL   116      70.980  31.390  53.740  1.00  0.00           H  
ATOM   1882 HG23 VAL   116      72.390  31.120  54.690  1.00  0.00           H  
ATOM   1883  C   VAL   116      71.110  34.650  56.420  1.00  0.00           C  
ATOM   1884  O   VAL   116      71.490  34.520  57.600  1.00  0.00           O  
ATOM   1885  N   LEU   117      70.700  35.860  55.970  1.00  0.00           N  
ATOM   1886  HN  LEU   117      70.440  35.850  55.010  1.00  0.00           H  
ATOM   1887  CA  LEU   117      70.720  37.130  56.640  1.00  0.00           C  
ATOM   1888  HA  LEU   117      71.750  37.330  56.920  1.00  0.00           H  
ATOM   1889  CB  LEU   117      70.280  38.240  55.720  1.00  0.00           C  
ATOM   1890  HB1 LEU   117      70.380  39.180  56.310  1.00  0.00           H  
ATOM   1891  HB2 LEU   117      69.230  37.970  55.480  1.00  0.00           H  
ATOM   1892  CG  LEU   117      71.130  38.430  54.360  1.00  0.00           C  
ATOM   1893  HG  LEU   117      70.820  37.610  53.680  1.00  0.00           H  
ATOM   1894  CD1 LEU   117      70.540  39.690  53.670  1.00  0.00           C  
ATOM   1895 HD11 LEU   117      70.750  40.550  54.340  1.00  0.00           H  
ATOM   1896 HD12 LEU   117      69.430  39.650  53.590  1.00  0.00           H  
ATOM   1897 HD13 LEU   117      70.960  39.840  52.650  1.00  0.00           H  
ATOM   1898  CD2 LEU   117      72.660  38.480  54.500  1.00  0.00           C  
ATOM   1899 HD21 LEU   117      73.030  37.480  54.820  1.00  0.00           H  
ATOM   1900 HD22 LEU   117      72.890  39.130  55.380  1.00  0.00           H  
ATOM   1901 HD23 LEU   117      73.170  38.940  53.630  1.00  0.00           H  
ATOM   1902  C   LEU   117      69.890  37.140  57.920  1.00  0.00           C  
ATOM   1903  O   LEU   117      70.340  37.570  58.960  1.00  0.00           O  
ATOM   1904  N   TYR   118      68.660  36.590  57.920  1.00  0.00           N  
ATOM   1905  HN  TYR   118      68.280  36.090  57.140  1.00  0.00           H  
ATOM   1906  CA  TYR   118      67.830  36.440  59.090  1.00  0.00           C  
ATOM   1907  HA  TYR   118      67.670  37.420  59.520  1.00  0.00           H  
ATOM   1908  CB  TYR   118      66.500  35.910  58.540  1.00  0.00           C  
ATOM   1909  HB1 TYR   118      66.660  34.900  58.110  1.00  0.00           H  
ATOM   1910  HB2 TYR   118      66.080  36.490  57.690  1.00  0.00           H  
ATOM   1911  CG  TYR   118      65.360  35.750  59.450  1.00  0.00           C  
ATOM   1912  CD1 TYR   118      65.180  36.830  60.400  1.00  0.00           C  
ATOM   1913  HD1 TYR   118      65.780  37.730  60.420  1.00  0.00           H  
ATOM   1914  CE1 TYR   118      64.190  36.780  61.320  1.00  0.00           C  
ATOM   1915  HE1 TYR   118      64.060  37.620  61.980  1.00  0.00           H  
ATOM   1916  CZ  TYR   118      63.230  35.740  61.240  1.00  0.00           C  
ATOM   1917  OH  TYR   118      62.170  35.650  62.200  1.00  0.00           O  
ATOM   1918  HH  TYR   118      62.250  36.460  62.710  1.00  0.00           H  
ATOM   1919  CD2 TYR   118      64.460  34.690  59.440  1.00  0.00           C  
ATOM   1920  HD2 TYR   118      64.590  33.940  58.670  1.00  0.00           H  
ATOM   1921  CE2 TYR   118      63.350  34.670  60.340  1.00  0.00           C  
ATOM   1922  HE2 TYR   118      62.670  33.850  60.480  1.00  0.00           H  
ATOM   1923  C   TYR   118      68.340  35.550  60.160  1.00  0.00           C  
ATOM   1924  O   TYR   118      68.160  35.850  61.340  1.00  0.00           O  
ATOM   1925  N   LYS   119      69.030  34.390  59.820  1.00  0.00           N  
ATOM   1926  HN  LYS   119      68.860  33.980  58.920  1.00  0.00           H  
ATOM   1927  CA  LYS   119      69.610  33.550  60.810  1.00  0.00           C  
ATOM   1928  HA  LYS   119      68.900  33.420  61.610  1.00  0.00           H  
ATOM   1929  CB  LYS   119      70.290  32.200  60.180  1.00  0.00           C  
ATOM   1930  HB1 LYS   119      71.170  31.810  60.740  1.00  0.00           H  
ATOM   1931  HB2 LYS   119      70.640  32.470  59.160  1.00  0.00           H  
ATOM   1932  CG  LYS   119      69.230  31.050  59.980  1.00  0.00           C  
ATOM   1933  HG1 LYS   119      68.240  31.440  59.650  1.00  0.00           H  
ATOM   1934  HG2 LYS   119      69.100  30.640  61.000  1.00  0.00           H  
ATOM   1935  CD  LYS   119      69.580  30.030  58.880  1.00  0.00           C  
ATOM   1936  HD1 LYS   119      69.530  30.450  57.850  1.00  0.00           H  
ATOM   1937  HD2 LYS   119      69.000  29.090  58.770  1.00  0.00           H  
ATOM   1938  CE  LYS   119      71.010  29.460  58.920  1.00  0.00           C  
ATOM   1939  HE1 LYS   119      71.800  30.230  58.850  1.00  0.00           H  
ATOM   1940  HE2 LYS   119      71.110  28.880  57.970  1.00  0.00           H  
ATOM   1941  NZ  LYS   119      71.190  28.630  60.100  1.00  0.00           N  
ATOM   1942  HZ1 LYS   119      70.470  27.880  60.080  1.00  0.00           H  
ATOM   1943  HZ2 LYS   119      71.110  29.180  60.990  1.00  0.00           H  
ATOM   1944  HZ3 LYS   119      72.150  28.250  60.010  1.00  0.00           H  
ATOM   1945  C   LYS   119      70.710  34.250  61.560  1.00  0.00           C  
ATOM   1946  O   LYS   119      71.030  33.910  62.680  1.00  0.00           O  
ATOM   1947  N   TYR   120      71.430  35.130  60.810  1.00  0.00           N  
ATOM   1948  HN  TYR   120      71.190  35.310  59.860  1.00  0.00           H  
ATOM   1949  CA  TYR   120      72.650  35.770  61.310  1.00  0.00           C  
ATOM   1950  HA  TYR   120      72.990  35.220  62.170  1.00  0.00           H  
ATOM   1951  CB  TYR   120      73.740  35.660  60.260  1.00  0.00           C  
ATOM   1952  HB1 TYR   120      74.690  36.200  60.470  1.00  0.00           H  
ATOM   1953  HB2 TYR   120      73.370  36.150  59.330  1.00  0.00           H  
ATOM   1954  CG  TYR   120      74.040  34.200  59.870  1.00  0.00           C  
ATOM   1955  CD1 TYR   120      73.930  33.150  60.840  1.00  0.00           C  
ATOM   1956  HD1 TYR   120      73.770  33.340  61.890  1.00  0.00           H  
ATOM   1957  CE1 TYR   120      74.040  31.780  60.440  1.00  0.00           C  
ATOM   1958  HE1 TYR   120      74.060  31.020  61.210  1.00  0.00           H  
ATOM   1959  CZ  TYR   120      74.280  31.460  59.070  1.00  0.00           C  
ATOM   1960  OH  TYR   120      74.430  30.080  58.720  1.00  0.00           O  
ATOM   1961  HH  TYR   120      74.390  29.510  59.500  1.00  0.00           H  
ATOM   1962  CD2 TYR   120      74.320  33.840  58.530  1.00  0.00           C  
ATOM   1963  HD2 TYR   120      74.300  34.620  57.780  1.00  0.00           H  
ATOM   1964  CE2 TYR   120      74.410  32.460  58.180  1.00  0.00           C  
ATOM   1965  HE2 TYR   120      74.610  32.190  57.150  1.00  0.00           H  
ATOM   1966  C   TYR   120      72.430  37.140  61.830  1.00  0.00           C  
ATOM   1967  O   TYR   120      73.310  37.760  62.440  1.00  0.00           O  
ATOM   1968  N   ARG   121      71.250  37.680  61.710  1.00  0.00           N  
ATOM   1969  HN  ARG   121      70.530  37.060  61.390  1.00  0.00           H  
ATOM   1970  CA  ARG   121      70.840  39.000  62.310  1.00  0.00           C  
ATOM   1971  HA  ARG   121      69.820  39.220  62.040  1.00  0.00           H  
ATOM   1972  CB  ARG   121      70.980  39.060  63.790  1.00  0.00           C  
ATOM   1973  HB1 ARG   121      70.630  40.080  64.070  1.00  0.00           H  
ATOM   1974  HB2 ARG   121      72.000  38.790  64.140  1.00  0.00           H  
ATOM   1975  CG  ARG   121      69.960  38.120  64.520  1.00  0.00           C  
ATOM   1976  HG1 ARG   121      70.260  37.080  64.280  1.00  0.00           H  
ATOM   1977  HG2 ARG   121      68.970  38.250  64.040  1.00  0.00           H  
ATOM   1978  CD  ARG   121      69.890  38.210  66.020  1.00  0.00           C  
ATOM   1979  HD1 ARG   121      70.800  37.840  66.550  1.00  0.00           H  
ATOM   1980  HD2 ARG   121      69.070  37.470  66.170  1.00  0.00           H  
ATOM   1981  NE  ARG   121      69.290  39.530  66.380  1.00  0.00           N  
ATOM   1982  HE  ARG   121      68.320  39.660  66.210  1.00  0.00           H  
ATOM   1983  CZ  ARG   121      70.000  40.600  66.760  1.00  0.00           C  
ATOM   1984  NH1 ARG   121      71.340  40.720  66.880  1.00  0.00           N  
ATOM   1985 HH11 ARG   121      71.970  40.050  66.490  1.00  0.00           H  
ATOM   1986 HH12 ARG   121      71.580  41.660  67.100  1.00  0.00           H  
ATOM   1987  NH2 ARG   121      69.280  41.700  67.010  1.00  0.00           N  
ATOM   1988 HH21 ARG   121      68.310  41.480  67.130  1.00  0.00           H  
ATOM   1989 HH22 ARG   121      69.740  42.520  67.360  1.00  0.00           H  
ATOM   1990  C   ARG   121      71.370  40.240  61.530  1.00  0.00           C  
ATOM   1991  O   ARG   121      71.520  41.340  62.070  1.00  0.00           O  
ATOM   1992  N   CYS   122      71.480  40.150  60.180  1.00  0.00           N  
ATOM   1993  HN  CYS   122      71.310  39.230  59.820  1.00  0.00           H  
ATOM   1994  CA  CYS   122      72.010  41.120  59.290  1.00  0.00           C  
ATOM   1995  HA  CYS   122      72.750  41.720  59.800  1.00  0.00           H  
ATOM   1996  CB  CYS   122      72.650  40.350  58.150  1.00  0.00           C  
ATOM   1997  HB1 CYS   122      73.190  41.170  57.640  1.00  0.00           H  
ATOM   1998  HB2 CYS   122      71.810  40.090  57.470  1.00  0.00           H  
ATOM   1999  SG  CYS   122      73.970  39.160  58.610  1.00  0.00           S  
ATOM   2000  HG1 CYS   122      74.530  40.020  59.460  1.00  0.00           H  
ATOM   2001  C   CYS   122      70.950  42.130  58.880  1.00  0.00           C  
ATOM   2002  O   CYS   122      70.970  42.580  57.720  1.00  0.00           O  
ATOM   2003  N   TYR   123      70.150  42.680  59.760  1.00  0.00           N  
ATOM   2004  HN  TYR   123      70.240  42.420  60.720  1.00  0.00           H  
ATOM   2005  CA  TYR   123      69.000  43.500  59.510  1.00  0.00           C  
ATOM   2006  HA  TYR   123      68.420  43.020  58.730  1.00  0.00           H  
ATOM   2007  CB  TYR   123      68.180  43.720  60.760  1.00  0.00           C  
ATOM   2008  HB1 TYR   123      67.310  44.400  60.620  1.00  0.00           H  
ATOM   2009  HB2 TYR   123      68.890  44.170  61.490  1.00  0.00           H  
ATOM   2010  CG  TYR   123      67.790  42.390  61.440  1.00  0.00           C  
ATOM   2011  CD1 TYR   123      66.940  41.510  60.720  1.00  0.00           C  
ATOM   2012  HD1 TYR   123      66.660  41.770  59.710  1.00  0.00           H  
ATOM   2013  CE1 TYR   123      66.450  40.420  61.430  1.00  0.00           C  
ATOM   2014  HE1 TYR   123      65.790  39.700  60.970  1.00  0.00           H  
ATOM   2015  CZ  TYR   123      66.910  40.160  62.710  1.00  0.00           C  
ATOM   2016  OH  TYR   123      66.290  39.020  63.400  1.00  0.00           O  
ATOM   2017  HH  TYR   123      66.260  39.200  64.340  1.00  0.00           H  
ATOM   2018  CD2 TYR   123      68.270  42.160  62.760  1.00  0.00           C  
ATOM   2019  HD2 TYR   123      69.030  42.740  63.270  1.00  0.00           H  
ATOM   2020  CE2 TYR   123      67.780  40.970  63.370  1.00  0.00           C  
ATOM   2021  HE2 TYR   123      68.050  40.760  64.390  1.00  0.00           H  
ATOM   2022  C   TYR   123      69.440  44.890  58.910  1.00  0.00           C  
ATOM   2023  O   TYR   123      68.750  45.360  58.000  1.00  0.00           O  
ATOM   2024  N   LYS   124      70.630  45.430  59.280  1.00  0.00           N  
ATOM   2025  HN  LYS   124      71.200  44.920  59.920  1.00  0.00           H  
ATOM   2026  CA  LYS   124      71.070  46.640  58.730  1.00  0.00           C  
ATOM   2027  HA  LYS   124      70.210  47.290  58.680  1.00  0.00           H  
ATOM   2028  CB  LYS   124      72.210  47.250  59.580  1.00  0.00           C  
ATOM   2029  HB1 LYS   124      72.400  48.260  59.170  1.00  0.00           H  
ATOM   2030  HB2 LYS   124      73.140  46.640  59.640  1.00  0.00           H  
ATOM   2031  CG  LYS   124      71.570  47.690  60.930  1.00  0.00           C  
ATOM   2032  HG1 LYS   124      72.390  48.080  61.560  1.00  0.00           H  
ATOM   2033  HG2 LYS   124      71.070  46.810  61.400  1.00  0.00           H  
ATOM   2034  CD  LYS   124      70.600  48.880  60.780  1.00  0.00           C  
ATOM   2035  HD1 LYS   124      69.690  48.560  60.240  1.00  0.00           H  
ATOM   2036  HD2 LYS   124      71.220  49.620  60.230  1.00  0.00           H  
ATOM   2037  CE  LYS   124      70.100  49.470  62.110  1.00  0.00           C  
ATOM   2038  HE1 LYS   124      69.540  50.410  61.920  1.00  0.00           H  
ATOM   2039  HE2 LYS   124      71.000  49.720  62.710  1.00  0.00           H  
ATOM   2040  NZ  LYS   124      69.350  48.480  62.890  1.00  0.00           N  
ATOM   2041  HZ1 LYS   124      68.870  48.980  63.670  1.00  0.00           H  
ATOM   2042  HZ2 LYS   124      70.000  47.790  63.320  1.00  0.00           H  
ATOM   2043  HZ3 LYS   124      68.660  47.960  62.320  1.00  0.00           H  
ATOM   2044  C   LYS   124      71.570  46.460  57.320  1.00  0.00           C  
ATOM   2045  O   LYS   124      71.590  47.420  56.570  1.00  0.00           O  
ATOM   2046  N   VAL   125      72.020  45.170  56.960  1.00  0.00           N  
ATOM   2047  HN  VAL   125      72.170  44.520  57.700  1.00  0.00           H  
ATOM   2048  CA  VAL   125      72.170  44.770  55.560  1.00  0.00           C  
ATOM   2049  HA  VAL   125      72.730  45.580  55.110  1.00  0.00           H  
ATOM   2050  CB  VAL   125      72.960  43.490  55.410  1.00  0.00           C  
ATOM   2051  HB  VAL   125      72.490  42.750  56.090  1.00  0.00           H  
ATOM   2052  CG1 VAL   125      72.920  43.020  53.910  1.00  0.00           C  
ATOM   2053 HG11 VAL   125      73.150  43.900  53.280  1.00  0.00           H  
ATOM   2054 HG12 VAL   125      71.910  42.660  53.630  1.00  0.00           H  
ATOM   2055 HG13 VAL   125      73.640  42.230  53.600  1.00  0.00           H  
ATOM   2056  CG2 VAL   125      74.400  43.730  55.800  1.00  0.00           C  
ATOM   2057 HG21 VAL   125      74.940  44.380  55.080  1.00  0.00           H  
ATOM   2058 HG22 VAL   125      75.020  42.800  55.800  1.00  0.00           H  
ATOM   2059 HG23 VAL   125      74.410  44.080  56.860  1.00  0.00           H  
ATOM   2060  C   VAL   125      70.820  44.710  54.800  1.00  0.00           C  
ATOM   2061  O   VAL   125      70.670  45.240  53.670  1.00  0.00           O  
ATOM   2062  N   ILE   126      69.760  44.050  55.480  1.00  0.00           N  
ATOM   2063  HN  ILE   126      69.950  43.670  56.390  1.00  0.00           H  
ATOM   2064  CA  ILE   126      68.400  43.950  54.820  1.00  0.00           C  
ATOM   2065  HA  ILE   126      68.600  43.470  53.870  1.00  0.00           H  
ATOM   2066  CB  ILE   126      67.510  42.940  55.570  1.00  0.00           C  
ATOM   2067  HB  ILE   126      67.260  43.230  56.620  1.00  0.00           H  
ATOM   2068  CG2 ILE   126      66.110  42.780  54.780  1.00  0.00           C  
ATOM   2069 HG21 ILE   126      65.540  43.730  54.800  1.00  0.00           H  
ATOM   2070 HG22 ILE   126      65.640  41.930  55.310  1.00  0.00           H  
ATOM   2071 HG23 ILE   126      66.180  42.500  53.710  1.00  0.00           H  
ATOM   2072  CG1 ILE   126      68.190  41.570  55.550  1.00  0.00           C  
ATOM   2073 HG11 ILE   126      69.290  41.670  55.630  1.00  0.00           H  
ATOM   2074 HG12 ILE   126      67.990  41.120  54.550  1.00  0.00           H  
ATOM   2075  CD  ILE   126      67.750  40.590  56.700  1.00  0.00           C  
ATOM   2076  HD1 ILE   126      67.750  39.560  56.270  1.00  0.00           H  
ATOM   2077  HD2 ILE   126      66.700  40.710  57.050  1.00  0.00           H  
ATOM   2078  HD3 ILE   126      68.460  40.750  57.530  1.00  0.00           H  
ATOM   2079  C   ILE   126      67.830  45.320  54.600  1.00  0.00           C  
ATOM   2080  O   ILE   126      67.390  45.720  53.550  1.00  0.00           O  
ATOM   2081  N   HSD   127      68.040  46.200  55.590  1.00  0.00           N  
ATOM   2082  HN  HSD   127      68.530  45.980  56.430  1.00  0.00           H  
ATOM   2083  CA  HSD   127      67.430  47.580  55.580  1.00  0.00           C  
ATOM   2084  HA  HSD   127      66.430  47.340  55.270  1.00  0.00           H  
ATOM   2085  CB  HSD   127      67.420  48.340  56.940  1.00  0.00           C  
ATOM   2086  HB1 HSD   127      68.490  48.500  57.210  1.00  0.00           H  
ATOM   2087  HB2 HSD   127      67.100  47.740  57.810  1.00  0.00           H  
ATOM   2088  ND1 HSD   127      66.980  50.820  57.520  1.00  0.00           N  
ATOM   2089  HD1 HSD   127      67.810  51.040  58.030  1.00  0.00           H  
ATOM   2090  CG  HSD   127      66.660  49.650  56.830  1.00  0.00           C  
ATOM   2091  CE1 HSD   127      66.000  51.770  57.320  1.00  0.00           C  
ATOM   2092  HE1 HSD   127      66.180  52.730  57.800  1.00  0.00           H  
ATOM   2093  NE2 HSD   127      65.070  51.340  56.500  1.00  0.00           N  
ATOM   2094  CD2 HSD   127      65.430  49.980  56.250  1.00  0.00           C  
ATOM   2095  HD2 HSD   127      64.760  49.360  55.670  1.00  0.00           H  
ATOM   2096  C   HSD   127      68.040  48.500  54.490  1.00  0.00           C  
ATOM   2097  O   HSD   127      67.330  49.140  53.730  1.00  0.00           O  
ATOM   2098  N   ALA   128      69.420  48.470  54.290  1.00  0.00           N  
ATOM   2099  HN  ALA   128      70.000  47.880  54.840  1.00  0.00           H  
ATOM   2100  CA  ALA   128      70.090  49.100  53.190  1.00  0.00           C  
ATOM   2101  HA  ALA   128      69.710  50.110  53.160  1.00  0.00           H  
ATOM   2102  CB  ALA   128      71.590  48.820  53.190  1.00  0.00           C  
ATOM   2103  HB1 ALA   128      72.030  49.310  54.090  1.00  0.00           H  
ATOM   2104  HB2 ALA   128      72.030  49.360  52.320  1.00  0.00           H  
ATOM   2105  HB3 ALA   128      71.690  47.720  53.140  1.00  0.00           H  
ATOM   2106  C   ALA   128      69.540  48.530  51.830  1.00  0.00           C  
ATOM   2107  O   ALA   128      69.250  49.250  50.860  1.00  0.00           O  
ATOM   2108  N   TRP   129      69.380  47.210  51.730  1.00  0.00           N  
ATOM   2109  HN  TRP   129      69.700  46.570  52.420  1.00  0.00           H  
ATOM   2110  CA  TRP   129      68.710  46.660  50.500  1.00  0.00           C  
ATOM   2111  HA  TRP   129      69.190  46.930  49.580  1.00  0.00           H  
ATOM   2112  CB  TRP   129      68.700  45.090  50.610  1.00  0.00           C  
ATOM   2113  HB1 TRP   129      67.930  44.730  51.320  1.00  0.00           H  
ATOM   2114  HB2 TRP   129      69.670  44.760  51.040  1.00  0.00           H  
ATOM   2115  CG  TRP   129      68.560  44.300  49.330  1.00  0.00           C  
ATOM   2116  CD1 TRP   129      67.680  44.570  48.310  1.00  0.00           C  
ATOM   2117  HD1 TRP   129      66.900  45.310  48.210  1.00  0.00           H  
ATOM   2118  NE1 TRP   129      68.020  43.790  47.200  1.00  0.00           N  
ATOM   2119  HE1 TRP   129      67.430  43.650  46.440  1.00  0.00           H  
ATOM   2120  CE2 TRP   129      69.050  42.960  47.530  1.00  0.00           C  
ATOM   2121  CD2 TRP   129      69.460  43.280  48.830  1.00  0.00           C  
ATOM   2122  CE3 TRP   129      70.530  42.500  49.420  1.00  0.00           C  
ATOM   2123  HE3 TRP   129      70.900  42.840  50.380  1.00  0.00           H  
ATOM   2124  CZ3 TRP   129      71.150  41.520  48.630  1.00  0.00           C  
ATOM   2125  HZ3 TRP   129      71.910  40.930  49.130  1.00  0.00           H  
ATOM   2126  CZ2 TRP   129      69.650  41.950  46.780  1.00  0.00           C  
ATOM   2127  HZ2 TRP   129      69.270  41.760  45.790  1.00  0.00           H  
ATOM   2128  CH2 TRP   129      70.700  41.270  47.360  1.00  0.00           C  
ATOM   2129  HH2 TRP   129      71.150  40.500  46.760  1.00  0.00           H  
ATOM   2130  C   TRP   129      67.260  47.070  50.260  1.00  0.00           C  
ATOM   2131  O   TRP   129      66.800  47.380  49.140  1.00  0.00           O  
ATOM   2132  N   LEU   130      66.480  47.240  51.360  1.00  0.00           N  
ATOM   2133  HN  LEU   130      66.860  46.910  52.220  1.00  0.00           H  
ATOM   2134  CA  LEU   130      65.180  47.930  51.320  1.00  0.00           C  
ATOM   2135  HA  LEU   130      64.560  47.460  50.580  1.00  0.00           H  
ATOM   2136  CB  LEU   130      64.420  47.810  52.720  1.00  0.00           C  
ATOM   2137  HB1 LEU   130      63.560  48.520  52.730  1.00  0.00           H  
ATOM   2138  HB2 LEU   130      65.080  48.120  53.560  1.00  0.00           H  
ATOM   2139  CG  LEU   130      63.870  46.440  53.040  1.00  0.00           C  
ATOM   2140  HG  LEU   130      64.700  45.710  53.070  1.00  0.00           H  
ATOM   2141  CD1 LEU   130      63.120  46.410  54.350  1.00  0.00           C  
ATOM   2142 HD11 LEU   130      63.790  46.520  55.230  1.00  0.00           H  
ATOM   2143 HD12 LEU   130      62.690  45.390  54.460  1.00  0.00           H  
ATOM   2144 HD13 LEU   130      62.280  47.140  54.300  1.00  0.00           H  
ATOM   2145  CD2 LEU   130      62.980  45.980  51.880  1.00  0.00           C  
ATOM   2146 HD21 LEU   130      63.640  45.560  51.090  1.00  0.00           H  
ATOM   2147 HD22 LEU   130      62.420  46.780  51.350  1.00  0.00           H  
ATOM   2148 HD23 LEU   130      62.280  45.210  52.280  1.00  0.00           H  
ATOM   2149  C   LEU   130      65.200  49.470  51.060  1.00  0.00           C  
ATOM   2150  O   LEU   130      64.300  49.890  50.350  1.00  0.00           O  
ATOM   2151  N   ILE   131      66.270  50.290  51.450  1.00  0.00           N  
ATOM   2152  HN  ILE   131      67.000  49.890  51.990  1.00  0.00           H  
ATOM   2153  CA  ILE   131      66.450  51.640  50.970  1.00  0.00           C  
ATOM   2154  HA  ILE   131      65.510  52.120  51.230  1.00  0.00           H  
ATOM   2155  CB  ILE   131      67.680  52.300  51.690  1.00  0.00           C  
ATOM   2156  HB  ILE   131      68.620  51.690  51.700  1.00  0.00           H  
ATOM   2157  CG2 ILE   131      68.100  53.620  51.040  1.00  0.00           C  
ATOM   2158 HG21 ILE   131      68.940  53.400  50.340  1.00  0.00           H  
ATOM   2159 HG22 ILE   131      68.430  54.320  51.840  1.00  0.00           H  
ATOM   2160 HG23 ILE   131      67.220  54.050  50.510  1.00  0.00           H  
ATOM   2161  CG1 ILE   131      67.190  52.600  53.140  1.00  0.00           C  
ATOM   2162 HG11 ILE   131      66.620  51.760  53.590  1.00  0.00           H  
ATOM   2163 HG12 ILE   131      66.410  53.390  53.100  1.00  0.00           H  
ATOM   2164  CD  ILE   131      68.370  52.860  54.110  1.00  0.00           C  
ATOM   2165  HD1 ILE   131      69.110  52.020  54.070  1.00  0.00           H  
ATOM   2166  HD2 ILE   131      67.970  52.970  55.140  1.00  0.00           H  
ATOM   2167  HD3 ILE   131      68.860  53.790  53.750  1.00  0.00           H  
ATOM   2168  C   ILE   131      66.670  51.630  49.460  1.00  0.00           C  
ATOM   2169  O   ILE   131      66.030  52.390  48.720  1.00  0.00           O  
ATOM   2170  N   ILE   132      67.490  50.700  48.940  1.00  0.00           N  
ATOM   2171  HN  ILE   132      68.090  50.180  49.540  1.00  0.00           H  
ATOM   2172  CA  ILE   132      67.620  50.500  47.490  1.00  0.00           C  
ATOM   2173  HA  ILE   132      68.030  51.440  47.150  1.00  0.00           H  
ATOM   2174  CB  ILE   132      68.650  49.480  47.180  1.00  0.00           C  
ATOM   2175  HB  ILE   132      68.680  48.470  47.650  1.00  0.00           H  
ATOM   2176  CG2 ILE   132      68.630  49.260  45.650  1.00  0.00           C  
ATOM   2177 HG21 ILE   132      69.500  48.650  45.310  1.00  0.00           H  
ATOM   2178 HG22 ILE   132      68.650  50.240  45.140  1.00  0.00           H  
ATOM   2179 HG23 ILE   132      67.770  48.620  45.370  1.00  0.00           H  
ATOM   2180  CG1 ILE   132      70.020  50.020  47.600  1.00  0.00           C  
ATOM   2181 HG11 ILE   132      69.930  50.300  48.670  1.00  0.00           H  
ATOM   2182 HG12 ILE   132      70.280  50.930  47.020  1.00  0.00           H  
ATOM   2183  CD  ILE   132      71.350  49.250  47.500  1.00  0.00           C  
ATOM   2184  HD1 ILE   132      71.640  48.840  46.510  1.00  0.00           H  
ATOM   2185  HD2 ILE   132      71.290  48.480  48.300  1.00  0.00           H  
ATOM   2186  HD3 ILE   132      72.170  49.980  47.680  1.00  0.00           H  
ATOM   2187  C   ILE   132      66.290  50.220  46.770  1.00  0.00           C  
ATOM   2188  O   ILE   132      65.870  50.890  45.870  1.00  0.00           O  
ATOM   2189  N   SER   133      65.520  49.240  47.260  1.00  0.00           N  
ATOM   2190  HN  SER   133      65.920  48.910  48.110  1.00  0.00           H  
ATOM   2191  CA  SER   133      64.300  48.740  46.640  1.00  0.00           C  
ATOM   2192  HA  SER   133      64.470  48.520  45.600  1.00  0.00           H  
ATOM   2193  CB  SER   133      63.660  47.600  47.420  1.00  0.00           C  
ATOM   2194  HB1 SER   133      62.680  47.310  46.970  1.00  0.00           H  
ATOM   2195  HB2 SER   133      63.440  47.980  48.440  1.00  0.00           H  
ATOM   2196  OG  SER   133      64.560  46.470  47.390  1.00  0.00           O  
ATOM   2197  HG1 SER   133      65.390  46.800  47.730  1.00  0.00           H  
ATOM   2198  C   SER   133      63.240  49.830  46.660  1.00  0.00           C  
ATOM   2199  O   SER   133      62.610  50.020  45.680  1.00  0.00           O  
ATOM   2200  N   SER   134      63.110  50.540  47.710  1.00  0.00           N  
ATOM   2201  HN  SER   134      63.690  50.310  48.500  1.00  0.00           H  
ATOM   2202  CA  SER   134      62.260  51.760  47.800  1.00  0.00           C  
ATOM   2203  HA  SER   134      61.310  51.490  47.370  1.00  0.00           H  
ATOM   2204  CB  SER   134      62.070  52.310  49.160  1.00  0.00           C  
ATOM   2205  HB1 SER   134      61.460  53.230  49.230  1.00  0.00           H  
ATOM   2206  HB2 SER   134      63.070  52.510  49.580  1.00  0.00           H  
ATOM   2207  OG  SER   134      61.370  51.440  50.080  1.00  0.00           O  
ATOM   2208  HG1 SER   134      61.900  51.580  50.870  1.00  0.00           H  
ATOM   2209  C   SER   134      62.690  52.860  46.880  1.00  0.00           C  
ATOM   2210  O   SER   134      61.780  53.240  46.150  1.00  0.00           O  
ATOM   2211  N   LEU   135      63.980  53.280  46.820  1.00  0.00           N  
ATOM   2212  HN  LEU   135      64.700  52.850  47.360  1.00  0.00           H  
ATOM   2213  CA  LEU   135      64.480  54.240  45.870  1.00  0.00           C  
ATOM   2214  HA  LEU   135      63.930  55.160  45.980  1.00  0.00           H  
ATOM   2215  CB  LEU   135      65.990  54.520  46.120  1.00  0.00           C  
ATOM   2216  HB1 LEU   135      66.550  55.000  45.290  1.00  0.00           H  
ATOM   2217  HB2 LEU   135      66.600  53.600  46.210  1.00  0.00           H  
ATOM   2218  CG  LEU   135      66.420  55.290  47.420  1.00  0.00           C  
ATOM   2219  HG  LEU   135      66.090  54.650  48.260  1.00  0.00           H  
ATOM   2220  CD1 LEU   135      68.000  55.490  47.510  1.00  0.00           C  
ATOM   2221 HD11 LEU   135      68.500  54.540  47.220  1.00  0.00           H  
ATOM   2222 HD12 LEU   135      68.340  55.690  48.550  1.00  0.00           H  
ATOM   2223 HD13 LEU   135      68.480  56.310  46.930  1.00  0.00           H  
ATOM   2224  CD2 LEU   135      65.790  56.700  47.670  1.00  0.00           C  
ATOM   2225 HD21 LEU   135      66.320  57.400  46.990  1.00  0.00           H  
ATOM   2226 HD22 LEU   135      66.010  57.110  48.680  1.00  0.00           H  
ATOM   2227 HD23 LEU   135      64.730  56.830  47.370  1.00  0.00           H  
ATOM   2228  C   LEU   135      64.310  53.880  44.430  1.00  0.00           C  
ATOM   2229  O   LEU   135      63.840  54.640  43.600  1.00  0.00           O  
ATOM   2230  N   LEU   136      64.580  52.640  44.090  1.00  0.00           N  
ATOM   2231  HN  LEU   136      64.960  51.990  44.740  1.00  0.00           H  
ATOM   2232  CA  LEU   136      64.300  52.120  42.790  1.00  0.00           C  
ATOM   2233  HA  LEU   136      64.600  52.790  42.000  1.00  0.00           H  
ATOM   2234  CB  LEU   136      65.030  50.770  42.670  1.00  0.00           C  
ATOM   2235  HB1 LEU   136      64.530  50.080  43.380  1.00  0.00           H  
ATOM   2236  HB2 LEU   136      66.040  50.940  43.090  1.00  0.00           H  
ATOM   2237  CG  LEU   136      64.860  49.990  41.300  1.00  0.00           C  
ATOM   2238  HG  LEU   136      63.770  50.030  41.070  1.00  0.00           H  
ATOM   2239  CD1 LEU   136      65.680  50.580  40.120  1.00  0.00           C  
ATOM   2240 HD11 LEU   136      66.740  50.680  40.440  1.00  0.00           H  
ATOM   2241 HD12 LEU   136      65.210  51.580  40.030  1.00  0.00           H  
ATOM   2242 HD13 LEU   136      65.650  49.960  39.200  1.00  0.00           H  
ATOM   2243  CD2 LEU   136      65.280  48.510  41.430  1.00  0.00           C  
ATOM   2244 HD21 LEU   136      64.960  47.930  40.530  1.00  0.00           H  
ATOM   2245 HD22 LEU   136      64.890  47.950  42.310  1.00  0.00           H  
ATOM   2246 HD23 LEU   136      66.380  48.560  41.480  1.00  0.00           H  
ATOM   2247  C   LEU   136      62.830  52.060  42.360  1.00  0.00           C  
ATOM   2248  O   LEU   136      62.570  52.440  41.200  1.00  0.00           O  
ATOM   2249  N   LEU   137      61.940  51.590  43.250  1.00  0.00           N  
ATOM   2250  HN  LEU   137      62.240  51.470  44.190  1.00  0.00           H  
ATOM   2251  CA  LEU   137      60.590  51.460  42.860  1.00  0.00           C  
ATOM   2252  HA  LEU   137      60.470  51.100  41.850  1.00  0.00           H  
ATOM   2253  CB  LEU   137      59.950  50.350  43.790  1.00  0.00           C  
ATOM   2254  HB1 LEU   137      58.860  50.510  43.910  1.00  0.00           H  
ATOM   2255  HB2 LEU   137      60.490  50.420  44.760  1.00  0.00           H  
ATOM   2256  CG  LEU   137      60.160  48.880  43.330  1.00  0.00           C  
ATOM   2257  HG  LEU   137      59.560  48.730  42.410  1.00  0.00           H  
ATOM   2258  CD1 LEU   137      61.520  48.370  42.930  1.00  0.00           C  
ATOM   2259 HD11 LEU   137      61.870  48.970  42.060  1.00  0.00           H  
ATOM   2260 HD12 LEU   137      61.560  47.310  42.620  1.00  0.00           H  
ATOM   2261 HD13 LEU   137      62.170  48.600  43.800  1.00  0.00           H  
ATOM   2262  CD2 LEU   137      59.580  47.940  44.430  1.00  0.00           C  
ATOM   2263 HD21 LEU   137      58.530  48.150  44.710  1.00  0.00           H  
ATOM   2264 HD22 LEU   137      60.300  47.980  45.280  1.00  0.00           H  
ATOM   2265 HD23 LEU   137      59.590  46.930  43.970  1.00  0.00           H  
ATOM   2266  C   LEU   137      59.870  52.750  42.970  1.00  0.00           C  
ATOM   2267  O   LEU   137      59.160  53.050  42.030  1.00  0.00           O  
ATOM   2268  N   LEU   138      60.030  53.640  44.010  1.00  0.00           N  
ATOM   2269  HN  LEU   138      60.670  53.370  44.720  1.00  0.00           H  
ATOM   2270  CA  LEU   138      59.250  54.850  44.150  1.00  0.00           C  
ATOM   2271  HA  LEU   138      58.220  54.730  43.820  1.00  0.00           H  
ATOM   2272  CB  LEU   138      59.060  55.280  45.740  1.00  0.00           C  
ATOM   2273  HB1 LEU   138      58.850  56.350  45.940  1.00  0.00           H  
ATOM   2274  HB2 LEU   138      60.090  55.000  46.050  1.00  0.00           H  
ATOM   2275  CG  LEU   138      58.170  54.350  46.590  1.00  0.00           C  
ATOM   2276  HG  LEU   138      58.600  53.330  46.460  1.00  0.00           H  
ATOM   2277  CD1 LEU   138      58.310  54.640  48.090  1.00  0.00           C  
ATOM   2278 HD11 LEU   138      59.390  54.610  48.350  1.00  0.00           H  
ATOM   2279 HD12 LEU   138      57.850  53.850  48.710  1.00  0.00           H  
ATOM   2280 HD13 LEU   138      57.860  55.580  48.460  1.00  0.00           H  
ATOM   2281  CD2 LEU   138      56.710  54.320  46.170  1.00  0.00           C  
ATOM   2282 HD21 LEU   138      56.460  53.940  45.150  1.00  0.00           H  
ATOM   2283 HD22 LEU   138      56.280  55.340  46.230  1.00  0.00           H  
ATOM   2284 HD23 LEU   138      56.150  53.770  46.950  1.00  0.00           H  
ATOM   2285  C   LEU   138      59.750  56.090  43.450  1.00  0.00           C  
ATOM   2286  O   LEU   138      58.950  56.900  42.930  1.00  0.00           O  
ATOM   2287  N   PHE   139      61.060  56.160  43.080  1.00  0.00           N  
ATOM   2288  HN  PHE   139      61.750  55.560  43.500  1.00  0.00           H  
ATOM   2289  CA  PHE   139      61.440  56.980  41.870  1.00  0.00           C  
ATOM   2290  HA  PHE   139      60.920  57.930  41.830  1.00  0.00           H  
ATOM   2291  CB  PHE   139      62.890  57.580  42.100  1.00  0.00           C  
ATOM   2292  HB1 PHE   139      63.190  58.200  41.230  1.00  0.00           H  
ATOM   2293  HB2 PHE   139      63.560  56.760  42.430  1.00  0.00           H  
ATOM   2294  CG  PHE   139      62.820  58.550  43.240  1.00  0.00           C  
ATOM   2295  CD1 PHE   139      62.160  59.790  43.080  1.00  0.00           C  
ATOM   2296  HD1 PHE   139      61.580  59.970  42.180  1.00  0.00           H  
ATOM   2297  CE1 PHE   139      62.160  60.710  44.190  1.00  0.00           C  
ATOM   2298  HE1 PHE   139      61.680  61.670  44.050  1.00  0.00           H  
ATOM   2299  CZ  PHE   139      62.880  60.480  45.390  1.00  0.00           C  
ATOM   2300  HZ  PHE   139      62.870  61.240  46.160  1.00  0.00           H  
ATOM   2301  CD2 PHE   139      63.340  58.190  44.510  1.00  0.00           C  
ATOM   2302  HD2 PHE   139      63.890  57.280  44.670  1.00  0.00           H  
ATOM   2303  CE2 PHE   139      63.480  59.220  45.540  1.00  0.00           C  
ATOM   2304  HE2 PHE   139      63.940  58.930  46.480  1.00  0.00           H  
ATOM   2305  C   PHE   139      61.340  56.350  40.480  1.00  0.00           C  
ATOM   2306  O   PHE   139      60.420  56.530  39.720  1.00  0.00           O  
ATOM   2307  N   PHE   140      62.410  55.680  40.080  1.00  0.00           N  
ATOM   2308  HN  PHE   140      63.080  55.450  40.800  1.00  0.00           H  
ATOM   2309  CA  PHE   140      62.580  55.250  38.670  1.00  0.00           C  
ATOM   2310  HA  PHE   140      62.630  56.100  38.000  1.00  0.00           H  
ATOM   2311  CB  PHE   140      63.990  54.510  38.520  1.00  0.00           C  
ATOM   2312  HB1 PHE   140      63.890  53.670  39.240  1.00  0.00           H  
ATOM   2313  HB2 PHE   140      64.840  55.180  38.760  1.00  0.00           H  
ATOM   2314  CG  PHE   140      64.230  53.900  37.120  1.00  0.00           C  
ATOM   2315  CD1 PHE   140      64.330  54.650  35.990  1.00  0.00           C  
ATOM   2316  HD1 PHE   140      64.410  55.720  36.090  1.00  0.00           H  
ATOM   2317  CE1 PHE   140      64.410  54.080  34.700  1.00  0.00           C  
ATOM   2318  HE1 PHE   140      64.580  54.720  33.840  1.00  0.00           H  
ATOM   2319  CZ  PHE   140      64.430  52.620  34.550  1.00  0.00           C  
ATOM   2320  HZ  PHE   140      64.550  52.230  33.550  1.00  0.00           H  
ATOM   2321  CD2 PHE   140      64.290  52.490  36.980  1.00  0.00           C  
ATOM   2322  HD2 PHE   140      64.170  51.880  37.860  1.00  0.00           H  
ATOM   2323  CE2 PHE   140      64.340  51.890  35.760  1.00  0.00           C  
ATOM   2324  HE2 PHE   140      64.460  50.820  35.780  1.00  0.00           H  
ATOM   2325  C   PHE   140      61.410  54.450  37.990  1.00  0.00           C  
ATOM   2326  O   PHE   140      60.770  55.000  37.110  1.00  0.00           O  
ATOM   2327  N   PHE   141      61.010  53.260  38.530  1.00  0.00           N  
ATOM   2328  HN  PHE   141      61.440  52.800  39.310  1.00  0.00           H  
ATOM   2329  CA  PHE   141      59.850  52.550  37.980  1.00  0.00           C  
ATOM   2330  HA  PHE   141      59.980  52.240  36.960  1.00  0.00           H  
ATOM   2331  CB  PHE   141      59.600  51.280  38.810  1.00  0.00           C  
ATOM   2332  HB1 PHE   141      58.510  51.070  38.700  1.00  0.00           H  
ATOM   2333  HB2 PHE   141      59.730  51.450  39.900  1.00  0.00           H  
ATOM   2334  CG  PHE   141      60.460  50.040  38.630  1.00  0.00           C  
ATOM   2335  CD1 PHE   141      60.130  48.880  39.470  1.00  0.00           C  
ATOM   2336  HD1 PHE   141      59.320  48.840  40.180  1.00  0.00           H  
ATOM   2337  CE1 PHE   141      60.930  47.740  39.350  1.00  0.00           C  
ATOM   2338  HE1 PHE   141      60.860  46.830  39.930  1.00  0.00           H  
ATOM   2339  CZ  PHE   141      61.880  47.640  38.280  1.00  0.00           C  
ATOM   2340  HZ  PHE   141      62.420  46.730  38.060  1.00  0.00           H  
ATOM   2341  CD2 PHE   141      61.490  49.990  37.720  1.00  0.00           C  
ATOM   2342  HD2 PHE   141      61.630  50.870  37.120  1.00  0.00           H  
ATOM   2343  CE2 PHE   141      62.180  48.810  37.570  1.00  0.00           C  
ATOM   2344  HE2 PHE   141      62.920  48.760  36.780  1.00  0.00           H  
ATOM   2345  C   PHE   141      58.560  53.380  38.020  1.00  0.00           C  
ATOM   2346  O   PHE   141      57.750  53.440  37.100  1.00  0.00           O  
ATOM   2347  N   SER   142      58.380  54.080  39.140  1.00  0.00           N  
ATOM   2348  HN  SER   142      58.990  53.950  39.910  1.00  0.00           H  
ATOM   2349  CA  SER   142      57.140  54.810  39.220  1.00  0.00           C  
ATOM   2350  HA  SER   142      56.310  54.170  38.950  1.00  0.00           H  
ATOM   2351  CB  SER   142      56.970  55.340  40.640  1.00  0.00           C  
ATOM   2352  HB1 SER   142      56.170  56.110  40.770  1.00  0.00           H  
ATOM   2353  HB2 SER   142      57.880  55.840  41.050  1.00  0.00           H  
ATOM   2354  OG  SER   142      56.540  54.230  41.550  1.00  0.00           O  
ATOM   2355  HG1 SER   142      57.330  53.720  41.740  1.00  0.00           H  
ATOM   2356  C   SER   142      57.090  56.030  38.370  1.00  0.00           C  
ATOM   2357  O   SER   142      56.000  56.370  37.920  1.00  0.00           O  
ATOM   2358  N   PHE   143      58.260  56.660  38.050  1.00  0.00           N  
ATOM   2359  HN  PHE   143      59.110  56.360  38.450  1.00  0.00           H  
ATOM   2360  CA  PHE   143      58.450  57.700  37.120  1.00  0.00           C  
ATOM   2361  HA  PHE   143      57.850  58.580  37.290  1.00  0.00           H  
ATOM   2362  CB  PHE   143      59.900  58.220  37.110  1.00  0.00           C  
ATOM   2363  HB1 PHE   143      60.620  57.370  37.080  1.00  0.00           H  
ATOM   2364  HB2 PHE   143      60.090  58.730  38.080  1.00  0.00           H  
ATOM   2365  CG  PHE   143      60.220  59.240  36.100  1.00  0.00           C  
ATOM   2366  CD1 PHE   143      61.270  58.870  35.260  1.00  0.00           C  
ATOM   2367  HD1 PHE   143      61.780  57.930  35.430  1.00  0.00           H  
ATOM   2368  CE1 PHE   143      61.680  59.680  34.300  1.00  0.00           C  
ATOM   2369  HE1 PHE   143      62.390  59.460  33.510  1.00  0.00           H  
ATOM   2370  CZ  PHE   143      61.090  60.930  34.080  1.00  0.00           C  
ATOM   2371  HZ  PHE   143      61.560  61.580  33.360  1.00  0.00           H  
ATOM   2372  CD2 PHE   143      59.690  60.510  35.940  1.00  0.00           C  
ATOM   2373  HD2 PHE   143      58.930  60.760  36.670  1.00  0.00           H  
ATOM   2374  CE2 PHE   143      60.030  61.360  34.920  1.00  0.00           C  
ATOM   2375  HE2 PHE   143      59.680  62.380  34.870  1.00  0.00           H  
ATOM   2376  C   PHE   143      58.220  57.230  35.680  1.00  0.00           C  
ATOM   2377  O   PHE   143      57.580  57.860  34.840  1.00  0.00           O  
ATOM   2378  N   ILE   144      58.780  56.050  35.320  1.00  0.00           N  
ATOM   2379  HN  ILE   144      59.480  55.670  35.920  1.00  0.00           H  
ATOM   2380  CA  ILE   144      58.550  55.500  33.970  1.00  0.00           C  
ATOM   2381  HA  ILE   144      58.830  56.320  33.320  1.00  0.00           H  
ATOM   2382  CB  ILE   144      59.440  54.250  33.810  1.00  0.00           C  
ATOM   2383  HB  ILE   144      59.370  53.630  34.730  1.00  0.00           H  
ATOM   2384  CG2 ILE   144      59.080  53.250  32.600  1.00  0.00           C  
ATOM   2385 HG21 ILE   144      58.020  52.930  32.730  1.00  0.00           H  
ATOM   2386 HG22 ILE   144      59.650  52.290  32.550  1.00  0.00           H  
ATOM   2387 HG23 ILE   144      59.010  53.780  31.630  1.00  0.00           H  
ATOM   2388  CG1 ILE   144      60.860  54.750  33.710  1.00  0.00           C  
ATOM   2389 HG11 ILE   144      61.600  53.980  34.030  1.00  0.00           H  
ATOM   2390 HG12 ILE   144      61.080  55.620  34.370  1.00  0.00           H  
ATOM   2391  CD  ILE   144      61.370  55.150  32.380  1.00  0.00           C  
ATOM   2392  HD1 ILE   144      61.160  54.370  31.620  1.00  0.00           H  
ATOM   2393  HD2 ILE   144      62.470  55.330  32.410  1.00  0.00           H  
ATOM   2394  HD3 ILE   144      60.860  56.090  32.060  1.00  0.00           H  
ATOM   2395  C   ILE   144      57.070  55.160  33.610  1.00  0.00           C  
ATOM   2396  O   ILE   144      56.640  55.460  32.470  1.00  0.00           O  
ATOM   2397  N   TYR   145      56.360  54.640  34.660  1.00  0.00           N  
ATOM   2398  HN  TYR   145      56.830  54.500  35.530  1.00  0.00           H  
ATOM   2399  CA  TYR   145      54.970  54.370  34.680  1.00  0.00           C  
ATOM   2400  HA  TYR   145      54.810  53.910  33.710  1.00  0.00           H  
ATOM   2401  CB  TYR   145      54.470  53.320  35.700  1.00  0.00           C  
ATOM   2402  HB1 TYR   145      55.070  53.660  36.570  1.00  0.00           H  
ATOM   2403  HB2 TYR   145      54.800  52.270  35.540  1.00  0.00           H  
ATOM   2404  CG  TYR   145      53.100  53.290  36.170  1.00  0.00           C  
ATOM   2405  CD1 TYR   145      52.860  53.000  37.510  1.00  0.00           C  
ATOM   2406  HD1 TYR   145      53.660  52.990  38.230  1.00  0.00           H  
ATOM   2407  CE1 TYR   145      51.500  52.900  37.930  1.00  0.00           C  
ATOM   2408  HE1 TYR   145      51.200  52.810  38.960  1.00  0.00           H  
ATOM   2409  CZ  TYR   145      50.460  53.090  36.970  1.00  0.00           C  
ATOM   2410  OH  TYR   145      49.150  52.900  37.350  1.00  0.00           O  
ATOM   2411  HH  TYR   145      48.530  52.660  36.660  1.00  0.00           H  
ATOM   2412  CD2 TYR   145      52.060  53.220  35.270  1.00  0.00           C  
ATOM   2413  HD2 TYR   145      52.280  53.220  34.210  1.00  0.00           H  
ATOM   2414  CE2 TYR   145      50.700  53.160  35.620  1.00  0.00           C  
ATOM   2415  HE2 TYR   145      49.960  53.090  34.840  1.00  0.00           H  
ATOM   2416  C   TYR   145      54.160  55.700  34.610  1.00  0.00           C  
ATOM   2417  O   TYR   145      53.280  55.920  33.760  1.00  0.00           O  
ATOM   2418  N   LEU   146      54.450  56.680  35.430  1.00  0.00           N  
ATOM   2419  HN  LEU   146      55.150  56.460  36.110  1.00  0.00           H  
ATOM   2420  CA  LEU   146      53.980  58.110  35.380  1.00  0.00           C  
ATOM   2421  HA  LEU   146      52.920  58.040  35.540  1.00  0.00           H  
ATOM   2422  CB  LEU   146      54.720  58.900  36.390  1.00  0.00           C  
ATOM   2423  HB1 LEU   146      55.800  58.940  36.140  1.00  0.00           H  
ATOM   2424  HB2 LEU   146      54.710  58.480  37.420  1.00  0.00           H  
ATOM   2425  CG  LEU   146      54.310  60.410  36.500  1.00  0.00           C  
ATOM   2426  HG  LEU   146      54.180  60.840  35.490  1.00  0.00           H  
ATOM   2427  CD1 LEU   146      53.030  60.490  37.380  1.00  0.00           C  
ATOM   2428 HD11 LEU   146      52.670  61.530  37.510  1.00  0.00           H  
ATOM   2429 HD12 LEU   146      53.180  60.160  38.430  1.00  0.00           H  
ATOM   2430 HD13 LEU   146      52.100  59.960  37.050  1.00  0.00           H  
ATOM   2431  CD2 LEU   146      55.390  61.240  37.110  1.00  0.00           C  
ATOM   2432 HD21 LEU   146      55.060  62.260  37.410  1.00  0.00           H  
ATOM   2433 HD22 LEU   146      56.230  61.240  36.380  1.00  0.00           H  
ATOM   2434 HD23 LEU   146      55.700  60.730  38.050  1.00  0.00           H  
ATOM   2435  C   LEU   146      54.200  58.810  33.950  1.00  0.00           C  
ATOM   2436  O   LEU   146      53.300  59.510  33.450  1.00  0.00           O  
ATOM   2437  N   GLY   147      55.300  58.510  33.200  1.00  0.00           N  
ATOM   2438  HN  GLY   147      56.050  58.040  33.660  1.00  0.00           H  
ATOM   2439  CA  GLY   147      55.490  58.860  31.800  1.00  0.00           C  
ATOM   2440  HA1 GLY   147      56.450  58.480  31.500  1.00  0.00           H  
ATOM   2441  HA2 GLY   147      55.300  59.920  31.680  1.00  0.00           H  
ATOM   2442  C   GLY   147      54.490  58.210  30.860  1.00  0.00           C  
ATOM   2443  O   GLY   147      53.800  58.880  30.080  1.00  0.00           O  
ATOM   2444  N   GLU   148      54.190  56.910  31.070  1.00  0.00           N  
ATOM   2445  HN  GLU   148      54.490  56.440  31.900  1.00  0.00           H  
ATOM   2446  CA  GLU   148      53.120  56.250  30.290  1.00  0.00           C  
ATOM   2447  HA  GLU   148      53.330  56.450  29.250  1.00  0.00           H  
ATOM   2448  CB  GLU   148      53.280  54.720  30.580  1.00  0.00           C  
ATOM   2449  HB1 GLU   148      52.410  54.140  30.200  1.00  0.00           H  
ATOM   2450  HB2 GLU   148      53.400  54.520  31.660  1.00  0.00           H  
ATOM   2451  CG  GLU   148      54.520  54.090  29.890  1.00  0.00           C  
ATOM   2452  HG1 GLU   148      54.500  52.980  29.860  1.00  0.00           H  
ATOM   2453  HG2 GLU   148      55.410  54.300  30.510  1.00  0.00           H  
ATOM   2454  CD  GLU   148      54.800  54.530  28.460  1.00  0.00           C  
ATOM   2455  OE1 GLU   148      53.980  54.350  27.550  1.00  0.00           O  
ATOM   2456  OE2 GLU   148      55.860  55.150  28.160  1.00  0.00           O  
ATOM   2457  C   GLU   148      51.740  56.790  30.510  1.00  0.00           C  
ATOM   2458  O   GLU   148      51.020  56.980  29.540  1.00  0.00           O  
ATOM   2459  N   VAL   149      51.330  57.140  31.780  1.00  0.00           N  
ATOM   2460  HN  VAL   149      51.970  57.020  32.530  1.00  0.00           H  
ATOM   2461  CA  VAL   149      50.030  57.640  32.000  1.00  0.00           C  
ATOM   2462  HA  VAL   149      49.360  57.000  31.440  1.00  0.00           H  
ATOM   2463  CB  VAL   149      49.640  57.660  33.470  1.00  0.00           C  
ATOM   2464  HB  VAL   149      50.320  58.360  33.990  1.00  0.00           H  
ATOM   2465  CG1 VAL   149      48.120  58.100  33.570  1.00  0.00           C  
ATOM   2466 HG11 VAL   149      48.060  59.210  33.570  1.00  0.00           H  
ATOM   2467 HG12 VAL   149      47.690  57.780  34.540  1.00  0.00           H  
ATOM   2468 HG13 VAL   149      47.570  57.610  32.740  1.00  0.00           H  
ATOM   2469  CG2 VAL   149      49.860  56.290  34.060  1.00  0.00           C  
ATOM   2470 HG21 VAL   149      49.220  55.530  33.570  1.00  0.00           H  
ATOM   2471 HG22 VAL   149      49.630  56.210  35.140  1.00  0.00           H  
ATOM   2472 HG23 VAL   149      50.920  55.990  33.920  1.00  0.00           H  
ATOM   2473  C   VAL   149      49.810  59.100  31.420  1.00  0.00           C  
ATOM   2474  O   VAL   149      48.800  59.480  30.790  1.00  0.00           O  
ATOM   2475  N   PHE   150      50.810  60.000  31.530  1.00  0.00           N  
ATOM   2476  HN  PHE   150      51.680  59.780  31.960  1.00  0.00           H  
ATOM   2477  CA  PHE   150      50.780  61.320  30.850  1.00  0.00           C  
ATOM   2478  HA  PHE   150      49.820  61.740  31.070  1.00  0.00           H  
ATOM   2479  CB  PHE   150      51.900  62.230  31.410  1.00  0.00           C  
ATOM   2480  HB1 PHE   150      51.990  63.170  30.810  1.00  0.00           H  
ATOM   2481  HB2 PHE   150      52.850  61.670  31.440  1.00  0.00           H  
ATOM   2482  CG  PHE   150      51.500  62.810  32.800  1.00  0.00           C  
ATOM   2483  CD1 PHE   150      52.400  62.670  33.870  1.00  0.00           C  
ATOM   2484  HD1 PHE   150      53.370  62.220  33.750  1.00  0.00           H  
ATOM   2485  CE1 PHE   150      52.090  63.200  35.120  1.00  0.00           C  
ATOM   2486  HE1 PHE   150      52.830  62.960  35.870  1.00  0.00           H  
ATOM   2487  CZ  PHE   150      50.980  64.010  35.270  1.00  0.00           C  
ATOM   2488  HZ  PHE   150      50.760  64.540  36.190  1.00  0.00           H  
ATOM   2489  CD2 PHE   150      50.330  63.590  32.970  1.00  0.00           C  
ATOM   2490  HD2 PHE   150      49.590  63.750  32.200  1.00  0.00           H  
ATOM   2491  CE2 PHE   150      50.080  64.210  34.220  1.00  0.00           C  
ATOM   2492  HE2 PHE   150      49.130  64.700  34.320  1.00  0.00           H  
ATOM   2493  C   PHE   150      50.860  61.200  29.300  1.00  0.00           C  
ATOM   2494  O   PHE   150      50.260  61.970  28.570  1.00  0.00           O  
ATOM   2495  N   LYS   151      51.630  60.240  28.760  1.00  0.00           N  
ATOM   2496  HN  LYS   151      52.360  59.780  29.260  1.00  0.00           H  
ATOM   2497  CA  LYS   151      51.620  60.020  27.340  1.00  0.00           C  
ATOM   2498  HA  LYS   151      51.810  60.980  26.870  1.00  0.00           H  
ATOM   2499  CB  LYS   151      52.740  59.040  26.920  1.00  0.00           C  
ATOM   2500  HB1 LYS   151      52.670  58.750  25.850  1.00  0.00           H  
ATOM   2501  HB2 LYS   151      52.650  58.150  27.580  1.00  0.00           H  
ATOM   2502  CG  LYS   151      54.210  59.520  27.060  1.00  0.00           C  
ATOM   2503  HG1 LYS   151      54.250  59.990  28.060  1.00  0.00           H  
ATOM   2504  HG2 LYS   151      54.470  60.290  26.310  1.00  0.00           H  
ATOM   2505  CD  LYS   151      55.340  58.380  27.030  1.00  0.00           C  
ATOM   2506  HD1 LYS   151      55.150  57.730  27.910  1.00  0.00           H  
ATOM   2507  HD2 LYS   151      56.300  58.830  27.370  1.00  0.00           H  
ATOM   2508  CE  LYS   151      55.360  57.550  25.730  1.00  0.00           C  
ATOM   2509  HE1 LYS   151      55.440  58.170  24.810  1.00  0.00           H  
ATOM   2510  HE2 LYS   151      54.330  57.150  25.760  1.00  0.00           H  
ATOM   2511  NZ  LYS   151      56.370  56.500  25.790  1.00  0.00           N  
ATOM   2512  HZ1 LYS   151      56.310  55.940  26.660  1.00  0.00           H  
ATOM   2513  HZ2 LYS   151      57.290  56.980  25.760  1.00  0.00           H  
ATOM   2514  HZ3 LYS   151      56.190  55.910  24.960  1.00  0.00           H  
ATOM   2515  C   LYS   151      50.260  59.590  26.780  1.00  0.00           C  
ATOM   2516  O   LYS   151      49.840  59.900  25.700  1.00  0.00           O  
ATOM   2517  N   THR   152      49.470  58.790  27.560  1.00  0.00           N  
ATOM   2518  HN  THR   152      49.870  58.520  28.430  1.00  0.00           H  
ATOM   2519  CA  THR   152      48.290  58.110  27.060  1.00  0.00           C  
ATOM   2520  HA  THR   152      48.230  58.050  25.990  1.00  0.00           H  
ATOM   2521  CB  THR   152      47.970  56.800  27.830  1.00  0.00           C  
ATOM   2522  HB  THR   152      48.880  56.210  28.090  1.00  0.00           H  
ATOM   2523  OG1 THR   152      47.200  55.950  27.010  1.00  0.00           O  
ATOM   2524  HG1 THR   152      47.720  55.960  26.190  1.00  0.00           H  
ATOM   2525  CG2 THR   152      47.140  57.140  29.080  1.00  0.00           C  
ATOM   2526 HG21 THR   152      46.160  57.520  28.720  1.00  0.00           H  
ATOM   2527 HG22 THR   152      47.610  57.880  29.760  1.00  0.00           H  
ATOM   2528 HG23 THR   152      47.060  56.200  29.670  1.00  0.00           H  
ATOM   2529  C   THR   152      47.100  59.080  27.030  1.00  0.00           C  
ATOM   2530  O   THR   152      46.160  58.850  26.320  1.00  0.00           O  
ATOM   2531  N   TYR   153      47.160  60.140  27.910  1.00  0.00           N  
ATOM   2532  HN  TYR   153      47.970  60.240  28.470  1.00  0.00           H  
ATOM   2533  CA  TYR   153      46.050  61.130  28.000  1.00  0.00           C  
ATOM   2534  HA  TYR   153      45.210  60.810  27.390  1.00  0.00           H  
ATOM   2535  CB  TYR   153      45.490  61.270  29.400  1.00  0.00           C  
ATOM   2536  HB1 TYR   153      44.850  62.170  29.490  1.00  0.00           H  
ATOM   2537  HB2 TYR   153      46.240  61.470  30.190  1.00  0.00           H  
ATOM   2538  CG  TYR   153      44.620  60.120  29.770  1.00  0.00           C  
ATOM   2539  CD1 TYR   153      45.060  59.110  30.660  1.00  0.00           C  
ATOM   2540  HD1 TYR   153      46.120  59.110  30.850  1.00  0.00           H  
ATOM   2541  CE1 TYR   153      44.220  58.120  30.990  1.00  0.00           C  
ATOM   2542  HE1 TYR   153      44.560  57.340  31.660  1.00  0.00           H  
ATOM   2543  CZ  TYR   153      42.870  58.110  30.530  1.00  0.00           C  
ATOM   2544  OH  TYR   153      42.030  57.130  30.900  1.00  0.00           O  
ATOM   2545  HH  TYR   153      41.210  57.320  30.440  1.00  0.00           H  
ATOM   2546  CD2 TYR   153      43.350  60.060  29.250  1.00  0.00           C  
ATOM   2547  HD2 TYR   153      42.990  60.720  28.470  1.00  0.00           H  
ATOM   2548  CE2 TYR   153      42.460  59.120  29.680  1.00  0.00           C  
ATOM   2549  HE2 TYR   153      41.440  59.060  29.330  1.00  0.00           H  
ATOM   2550  C   TYR   153      46.490  62.460  27.440  1.00  0.00           C  
ATOM   2551  O   TYR   153      45.800  63.490  27.680  1.00  0.00           O  
ATOM   2552  N   ASN   154      47.680  62.450  26.760  1.00  0.00           N  
ATOM   2553  HN  ASN   154      48.020  61.520  26.610  1.00  0.00           H  
ATOM   2554  CA  ASN   154      48.330  63.620  26.140  1.00  0.00           C  
ATOM   2555  HA  ASN   154      49.410  63.490  26.120  1.00  0.00           H  
ATOM   2556  CB  ASN   154      47.780  63.860  24.700  1.00  0.00           C  
ATOM   2557  HB1 ASN   154      48.090  64.780  24.160  1.00  0.00           H  
ATOM   2558  HB2 ASN   154      46.680  64.010  24.720  1.00  0.00           H  
ATOM   2559  CG  ASN   154      48.200  62.720  23.870  1.00  0.00           C  
ATOM   2560  OD1 ASN   154      49.290  62.820  23.300  1.00  0.00           O  
ATOM   2561  ND2 ASN   154      47.400  61.630  23.690  1.00  0.00           N  
ATOM   2562 HD21 ASN   154      46.500  61.660  24.130  1.00  0.00           H  
ATOM   2563 HD22 ASN   154      47.610  61.030  22.920  1.00  0.00           H  
ATOM   2564  C   ASN   154      48.200  64.890  26.940  1.00  0.00           C  
ATOM   2565  O   ASN   154      47.490  65.820  26.540  1.00  0.00           O  
ATOM   2566  N   VAL   155      48.810  65.010  28.120  1.00  0.00           N  
ATOM   2567  HN  VAL   155      49.370  64.300  28.530  1.00  0.00           H  
ATOM   2568  CA  VAL   155      48.560  66.200  28.930  1.00  0.00           C  
ATOM   2569  HA  VAL   155      47.560  66.510  28.640  1.00  0.00           H  
ATOM   2570  CB  VAL   155      48.440  65.830  30.440  1.00  0.00           C  
ATOM   2571  HB  VAL   155      49.410  65.320  30.610  1.00  0.00           H  
ATOM   2572  CG1 VAL   155      48.160  67.050  31.390  1.00  0.00           C  
ATOM   2573 HG11 VAL   155      47.240  67.550  31.030  1.00  0.00           H  
ATOM   2574 HG12 VAL   155      48.930  67.850  31.360  1.00  0.00           H  
ATOM   2575 HG13 VAL   155      48.050  66.650  32.410  1.00  0.00           H  
ATOM   2576  CG2 VAL   155      47.240  64.870  30.610  1.00  0.00           C  
ATOM   2577 HG21 VAL   155      46.270  65.410  30.560  1.00  0.00           H  
ATOM   2578 HG22 VAL   155      47.280  64.350  31.590  1.00  0.00           H  
ATOM   2579 HG23 VAL   155      47.370  64.010  29.910  1.00  0.00           H  
ATOM   2580  C   VAL   155      49.610  67.290  28.760  1.00  0.00           C  
ATOM   2581  O   VAL   155      50.770  67.060  29.080  1.00  0.00           O  
ATOM   2582  N   ALA   156      49.290  68.480  28.280  1.00  0.00           N  
ATOM   2583  HN  ALA   156      48.340  68.640  28.010  1.00  0.00           H  
ATOM   2584  CA  ALA   156      50.000  69.720  28.250  1.00  0.00           C  
ATOM   2585  HA  ALA   156      50.870  69.580  27.640  1.00  0.00           H  
ATOM   2586  CB  ALA   156      49.090  70.660  27.430  1.00  0.00           C  
ATOM   2587  HB1 ALA   156      48.930  70.210  26.430  1.00  0.00           H  
ATOM   2588  HB2 ALA   156      49.600  71.620  27.240  1.00  0.00           H  
ATOM   2589  HB3 ALA   156      48.110  70.900  27.910  1.00  0.00           H  
ATOM   2590  C   ALA   156      50.610  70.260  29.550  1.00  0.00           C  
ATOM   2591  O   ALA   156      50.850  71.440  29.540  1.00  0.00           O  
ATOM   2592  N   VAL   157      50.950  69.430  30.630  1.00  0.00           N  
ATOM   2593  HN  VAL   157      50.720  68.470  30.490  1.00  0.00           H  
ATOM   2594  CA  VAL   157      51.730  69.800  31.910  1.00  0.00           C  
ATOM   2595  HA  VAL   157      51.240  70.740  32.150  1.00  0.00           H  
ATOM   2596  CB  VAL   157      51.390  68.870  33.050  1.00  0.00           C  
ATOM   2597  HB  VAL   157      50.290  68.980  33.150  1.00  0.00           H  
ATOM   2598  CG1 VAL   157      51.690  67.430  32.620  1.00  0.00           C  
ATOM   2599 HG11 VAL   157      51.450  66.600  33.320  1.00  0.00           H  
ATOM   2600 HG12 VAL   157      52.780  67.450  32.420  1.00  0.00           H  
ATOM   2601 HG13 VAL   157      51.210  67.060  31.690  1.00  0.00           H  
ATOM   2602  CG2 VAL   157      52.000  69.200  34.460  1.00  0.00           C  
ATOM   2603 HG21 VAL   157      53.080  68.990  34.610  1.00  0.00           H  
ATOM   2604 HG22 VAL   157      51.410  68.670  35.240  1.00  0.00           H  
ATOM   2605 HG23 VAL   157      52.030  70.290  34.690  1.00  0.00           H  
ATOM   2606  C   VAL   157      53.140  70.160  31.690  1.00  0.00           C  
ATOM   2607  O   VAL   157      53.930  69.640  30.840  1.00  0.00           O  
ATOM   2608  N   ASP   158      53.690  71.140  32.410  1.00  0.00           N  
ATOM   2609  HN  ASP   158      53.240  71.790  33.010  1.00  0.00           H  
ATOM   2610  CA  ASP   158      55.100  71.370  32.480  1.00  0.00           C  
ATOM   2611  HA  ASP   158      55.560  71.490  31.510  1.00  0.00           H  
ATOM   2612  CB  ASP   158      55.340  72.780  33.190  1.00  0.00           C  
ATOM   2613  HB1 ASP   158      54.790  73.550  32.600  1.00  0.00           H  
ATOM   2614  HB2 ASP   158      56.420  73.040  33.220  1.00  0.00           H  
ATOM   2615  CG  ASP   158      54.810  72.840  34.620  1.00  0.00           C  
ATOM   2616  OD1 ASP   158      53.590  72.810  34.800  1.00  0.00           O  
ATOM   2617  OD2 ASP   158      55.610  73.000  35.550  1.00  0.00           O  
ATOM   2618  C   ASP   158      55.920  70.190  33.090  1.00  0.00           C  
ATOM   2619  O   ASP   158      55.540  69.530  34.100  1.00  0.00           O  
ATOM   2620  N   TYR   159      57.170  70.060  32.610  1.00  0.00           N  
ATOM   2621  HN  TYR   159      57.390  70.720  31.900  1.00  0.00           H  
ATOM   2622  CA  TYR   159      58.230  69.150  32.980  1.00  0.00           C  
ATOM   2623  HA  TYR   159      57.670  68.220  33.000  1.00  0.00           H  
ATOM   2624  CB  TYR   159      59.450  69.240  31.940  1.00  0.00           C  
ATOM   2625  HB1 TYR   159      60.200  69.970  32.310  1.00  0.00           H  
ATOM   2626  HB2 TYR   159      59.010  69.640  31.000  1.00  0.00           H  
ATOM   2627  CG  TYR   159      60.110  67.970  31.570  1.00  0.00           C  
ATOM   2628  CD1 TYR   159      60.210  67.640  30.190  1.00  0.00           C  
ATOM   2629  HD1 TYR   159      59.820  68.310  29.440  1.00  0.00           H  
ATOM   2630  CE1 TYR   159      60.710  66.480  29.730  1.00  0.00           C  
ATOM   2631  HE1 TYR   159      60.760  66.230  28.680  1.00  0.00           H  
ATOM   2632  CZ  TYR   159      61.180  65.460  30.690  1.00  0.00           C  
ATOM   2633  OH  TYR   159      61.720  64.210  30.250  1.00  0.00           O  
ATOM   2634  HH  TYR   159      61.530  64.130  29.310  1.00  0.00           H  
ATOM   2635  CD2 TYR   159      60.490  67.000  32.460  1.00  0.00           C  
ATOM   2636  HD2 TYR   159      60.350  67.110  33.520  1.00  0.00           H  
ATOM   2637  CE2 TYR   159      60.980  65.790  32.010  1.00  0.00           C  
ATOM   2638  HE2 TYR   159      61.320  65.070  32.740  1.00  0.00           H  
ATOM   2639  C   TYR   159      58.700  69.330  34.390  1.00  0.00           C  
ATOM   2640  O   TYR   159      59.040  68.390  35.070  1.00  0.00           O  
ATOM   2641  N   ILE   160      58.730  70.580  34.870  1.00  0.00           N  
ATOM   2642  HN  ILE   160      58.560  71.350  34.260  1.00  0.00           H  
ATOM   2643  CA  ILE   160      58.920  70.970  36.260  1.00  0.00           C  
ATOM   2644  HA  ILE   160      59.880  70.660  36.650  1.00  0.00           H  
ATOM   2645  CB  ILE   160      58.920  72.470  36.370  1.00  0.00           C  
ATOM   2646  HB  ILE   160      57.910  72.930  36.290  1.00  0.00           H  
ATOM   2647  CG2 ILE   160      59.350  72.820  37.880  1.00  0.00           C  
ATOM   2648 HG21 ILE   160      59.310  73.930  38.000  1.00  0.00           H  
ATOM   2649 HG22 ILE   160      60.390  72.500  38.100  1.00  0.00           H  
ATOM   2650 HG23 ILE   160      58.650  72.360  38.600  1.00  0.00           H  
ATOM   2651  CG1 ILE   160      59.760  73.250  35.270  1.00  0.00           C  
ATOM   2652 HG11 ILE   160      59.360  73.130  34.240  1.00  0.00           H  
ATOM   2653 HG12 ILE   160      60.750  72.780  35.130  1.00  0.00           H  
ATOM   2654  CD  ILE   160      59.800  74.780  35.460  1.00  0.00           C  
ATOM   2655  HD1 ILE   160      58.770  75.180  35.540  1.00  0.00           H  
ATOM   2656  HD2 ILE   160      60.330  75.350  34.660  1.00  0.00           H  
ATOM   2657  HD3 ILE   160      60.380  75.100  36.350  1.00  0.00           H  
ATOM   2658  C   ILE   160      57.760  70.410  37.130  1.00  0.00           C  
ATOM   2659  O   ILE   160      58.060  69.770  38.190  1.00  0.00           O  
ATOM   2660  N   THR   161      56.470  70.640  36.880  1.00  0.00           N  
ATOM   2661  HN  THR   161      56.140  71.190  36.110  1.00  0.00           H  
ATOM   2662  CA  THR   161      55.460  70.000  37.680  1.00  0.00           C  
ATOM   2663  HA  THR   161      55.520  70.400  38.680  1.00  0.00           H  
ATOM   2664  CB  THR   161      54.070  70.260  37.240  1.00  0.00           C  
ATOM   2665  HB  THR   161      53.790  69.960  36.200  1.00  0.00           H  
ATOM   2666  OG1 THR   161      53.690  71.590  37.280  1.00  0.00           O  
ATOM   2667  HG1 THR   161      53.820  72.040  36.440  1.00  0.00           H  
ATOM   2668  CG2 THR   161      53.040  69.510  38.160  1.00  0.00           C  
ATOM   2669 HG21 THR   161      52.000  69.880  38.030  1.00  0.00           H  
ATOM   2670 HG22 THR   161      53.290  69.690  39.230  1.00  0.00           H  
ATOM   2671 HG23 THR   161      53.030  68.410  37.990  1.00  0.00           H  
ATOM   2672  C   THR   161      55.610  68.500  37.720  1.00  0.00           C  
ATOM   2673  O   THR   161      55.460  67.890  38.780  1.00  0.00           O  
ATOM   2674  N   VAL   162      55.970  67.820  36.630  1.00  0.00           N  
ATOM   2675  HN  VAL   162      56.020  68.210  35.720  1.00  0.00           H  
ATOM   2676  CA  VAL   162      56.290  66.410  36.680  1.00  0.00           C  
ATOM   2677  HA  VAL   162      55.430  65.940  37.140  1.00  0.00           H  
ATOM   2678  CB  VAL   162      56.220  65.860  35.240  1.00  0.00           C  
ATOM   2679  HB  VAL   162      56.840  66.520  34.590  1.00  0.00           H  
ATOM   2680  CG1 VAL   162      56.740  64.440  35.130  1.00  0.00           C  
ATOM   2681 HG11 VAL   162      56.420  63.890  36.050  1.00  0.00           H  
ATOM   2682 HG12 VAL   162      57.850  64.390  35.150  1.00  0.00           H  
ATOM   2683 HG13 VAL   162      56.390  63.960  34.190  1.00  0.00           H  
ATOM   2684  CG2 VAL   162      54.720  66.050  34.780  1.00  0.00           C  
ATOM   2685 HG21 VAL   162      54.030  65.450  35.400  1.00  0.00           H  
ATOM   2686 HG22 VAL   162      54.640  65.720  33.720  1.00  0.00           H  
ATOM   2687 HG23 VAL   162      54.430  67.120  34.810  1.00  0.00           H  
ATOM   2688  C   VAL   162      57.530  65.900  37.470  1.00  0.00           C  
ATOM   2689  O   VAL   162      57.460  64.940  38.180  1.00  0.00           O  
ATOM   2690  N   ALA   163      58.650  66.650  37.350  1.00  0.00           N  
ATOM   2691  HN  ALA   163      58.430  67.380  36.700  1.00  0.00           H  
ATOM   2692  CA  ALA   163      59.840  66.480  38.170  1.00  0.00           C  
ATOM   2693  HA  ALA   163      60.150  65.450  38.140  1.00  0.00           H  
ATOM   2694  CB  ALA   163      60.900  67.530  37.700  1.00  0.00           C  
ATOM   2695  HB1 ALA   163      61.150  67.400  36.630  1.00  0.00           H  
ATOM   2696  HB2 ALA   163      61.880  67.510  38.220  1.00  0.00           H  
ATOM   2697  HB3 ALA   163      60.490  68.540  37.900  1.00  0.00           H  
ATOM   2698  C   ALA   163      59.420  66.630  39.660  1.00  0.00           C  
ATOM   2699  O   ALA   163      59.690  65.770  40.510  1.00  0.00           O  
ATOM   2700  N   LEU   164      58.590  67.680  39.990  1.00  0.00           N  
ATOM   2701  HN  LEU   164      58.210  68.280  39.290  1.00  0.00           H  
ATOM   2702  CA  LEU   164      58.110  68.000  41.340  1.00  0.00           C  
ATOM   2703  HA  LEU   164      58.980  68.170  41.960  1.00  0.00           H  
ATOM   2704  CB  LEU   164      57.330  69.330  41.270  1.00  0.00           C  
ATOM   2705  HB1 LEU   164      56.410  69.030  40.720  1.00  0.00           H  
ATOM   2706  HB2 LEU   164      57.940  70.050  40.680  1.00  0.00           H  
ATOM   2707  CG  LEU   164      57.120  70.110  42.600  1.00  0.00           C  
ATOM   2708  HG  LEU   164      56.590  69.490  43.360  1.00  0.00           H  
ATOM   2709  CD1 LEU   164      58.440  70.700  43.080  1.00  0.00           C  
ATOM   2710 HD11 LEU   164      58.830  71.410  42.310  1.00  0.00           H  
ATOM   2711 HD12 LEU   164      59.190  69.890  43.250  1.00  0.00           H  
ATOM   2712 HD13 LEU   164      58.110  71.260  43.970  1.00  0.00           H  
ATOM   2713  CD2 LEU   164      56.180  71.280  42.380  1.00  0.00           C  
ATOM   2714 HD21 LEU   164      56.500  72.000  41.600  1.00  0.00           H  
ATOM   2715 HD22 LEU   164      56.110  71.910  43.290  1.00  0.00           H  
ATOM   2716 HD23 LEU   164      55.120  70.960  42.270  1.00  0.00           H  
ATOM   2717  C   LEU   164      57.280  66.870  41.980  1.00  0.00           C  
ATOM   2718  O   LEU   164      57.620  66.430  43.050  1.00  0.00           O  
ATOM   2719  N   LEU   165      56.300  66.310  41.280  1.00  0.00           N  
ATOM   2720  HN  LEU   165      56.080  66.750  40.410  1.00  0.00           H  
ATOM   2721  CA  LEU   165      55.470  65.160  41.620  1.00  0.00           C  
ATOM   2722  HA  LEU   165      55.030  65.460  42.560  1.00  0.00           H  
ATOM   2723  CB  LEU   165      54.400  65.080  40.450  1.00  0.00           C  
ATOM   2724  HB1 LEU   165      54.930  64.930  39.480  1.00  0.00           H  
ATOM   2725  HB2 LEU   165      54.000  66.100  40.270  1.00  0.00           H  
ATOM   2726  CG  LEU   165      53.270  64.030  40.590  1.00  0.00           C  
ATOM   2727  HG  LEU   165      53.680  63.010  40.420  1.00  0.00           H  
ATOM   2728  CD1 LEU   165      52.670  63.990  42.000  1.00  0.00           C  
ATOM   2729 HD11 LEU   165      53.380  63.580  42.750  1.00  0.00           H  
ATOM   2730 HD12 LEU   165      51.880  63.220  42.080  1.00  0.00           H  
ATOM   2731 HD13 LEU   165      52.130  64.950  42.180  1.00  0.00           H  
ATOM   2732  CD2 LEU   165      52.310  64.230  39.380  1.00  0.00           C  
ATOM   2733 HD21 LEU   165      51.510  63.460  39.320  1.00  0.00           H  
ATOM   2734 HD22 LEU   165      53.010  64.140  38.510  1.00  0.00           H  
ATOM   2735 HD23 LEU   165      51.940  65.270  39.320  1.00  0.00           H  
ATOM   2736  C   LEU   165      56.190  63.830  41.840  1.00  0.00           C  
ATOM   2737  O   LEU   165      55.980  63.140  42.840  1.00  0.00           O  
ATOM   2738  N   ILE   166      57.140  63.430  40.970  1.00  0.00           N  
ATOM   2739  HN  ILE   166      57.360  63.810  40.080  1.00  0.00           H  
ATOM   2740  CA  ILE   166      57.930  62.250  41.360  1.00  0.00           C  
ATOM   2741  HA  ILE   166      57.280  61.470  41.720  1.00  0.00           H  
ATOM   2742  CB  ILE   166      58.670  61.630  40.170  1.00  0.00           C  
ATOM   2743  HB  ILE   166      57.880  61.590  39.390  1.00  0.00           H  
ATOM   2744  CG2 ILE   166      59.790  62.490  39.700  1.00  0.00           C  
ATOM   2745 HG21 ILE   166      60.140  62.240  38.680  1.00  0.00           H  
ATOM   2746 HG22 ILE   166      60.670  62.410  40.370  1.00  0.00           H  
ATOM   2747 HG23 ILE   166      59.430  63.540  39.760  1.00  0.00           H  
ATOM   2748  CG1 ILE   166      59.000  60.090  40.380  1.00  0.00           C  
ATOM   2749 HG11 ILE   166      59.320  60.100  41.450  1.00  0.00           H  
ATOM   2750 HG12 ILE   166      59.850  59.670  39.790  1.00  0.00           H  
ATOM   2751  CD  ILE   166      57.780  59.210  40.300  1.00  0.00           C  
ATOM   2752  HD1 ILE   166      57.000  59.510  41.030  1.00  0.00           H  
ATOM   2753  HD2 ILE   166      58.120  58.160  40.400  1.00  0.00           H  
ATOM   2754  HD3 ILE   166      57.280  59.300  39.310  1.00  0.00           H  
ATOM   2755  C   ILE   166      58.870  62.590  42.500  1.00  0.00           C  
ATOM   2756  O   ILE   166      59.140  61.710  43.360  1.00  0.00           O  
ATOM   2757  N   TRP   167      59.310  63.840  42.600  1.00  0.00           N  
ATOM   2758  HN  TRP   167      59.070  64.400  41.820  1.00  0.00           H  
ATOM   2759  CA  TRP   167      60.110  64.370  43.730  1.00  0.00           C  
ATOM   2760  HA  TRP   167      60.850  63.620  43.960  1.00  0.00           H  
ATOM   2761  CB  TRP   167      60.800  65.770  43.520  1.00  0.00           C  
ATOM   2762  HB1 TRP   167      59.960  66.410  43.180  1.00  0.00           H  
ATOM   2763  HB2 TRP   167      61.400  65.600  42.600  1.00  0.00           H  
ATOM   2764  CG  TRP   167      61.590  66.390  44.690  1.00  0.00           C  
ATOM   2765  CD1 TRP   167      61.490  67.780  45.080  1.00  0.00           C  
ATOM   2766  HD1 TRP   167      60.840  68.560  44.700  1.00  0.00           H  
ATOM   2767  NE1 TRP   167      62.410  67.990  46.070  1.00  0.00           N  
ATOM   2768  HE1 TRP   167      62.630  68.810  46.550  1.00  0.00           H  
ATOM   2769  CE2 TRP   167      63.180  66.890  46.300  1.00  0.00           C  
ATOM   2770  CD2 TRP   167      62.760  65.860  45.440  1.00  0.00           C  
ATOM   2771  CE3 TRP   167      63.510  64.710  45.360  1.00  0.00           C  
ATOM   2772  HE3 TRP   167      63.290  63.870  44.720  1.00  0.00           H  
ATOM   2773  CZ3 TRP   167      64.530  64.550  46.280  1.00  0.00           C  
ATOM   2774  HZ3 TRP   167      64.980  63.570  46.300  1.00  0.00           H  
ATOM   2775  CZ2 TRP   167      64.100  66.700  47.280  1.00  0.00           C  
ATOM   2776  HZ2 TRP   167      64.310  67.510  47.960  1.00  0.00           H  
ATOM   2777  CH2 TRP   167      64.840  65.520  47.280  1.00  0.00           C  
ATOM   2778  HH2 TRP   167      65.670  65.320  47.950  1.00  0.00           H  
ATOM   2779  C   TRP   167      59.370  64.320  45.070  1.00  0.00           C  
ATOM   2780  O   TRP   167      59.830  63.860  46.130  1.00  0.00           O  
ATOM   2781  N   ASN   168      58.030  64.780  45.030  1.00  0.00           N  
ATOM   2782  HN  ASN   168      57.740  65.200  44.170  1.00  0.00           H  
ATOM   2783  CA  ASN   168      57.090  64.760  46.030  1.00  0.00           C  
ATOM   2784  HA  ASN   168      57.610  65.120  46.910  1.00  0.00           H  
ATOM   2785  CB  ASN   168      55.830  65.730  45.820  1.00  0.00           C  
ATOM   2786  HB1 ASN   168      55.190  65.550  46.710  1.00  0.00           H  
ATOM   2787  HB2 ASN   168      55.250  65.490  44.910  1.00  0.00           H  
ATOM   2788  CG  ASN   168      56.200  67.280  45.960  1.00  0.00           C  
ATOM   2789  OD1 ASN   168      55.450  68.010  46.640  1.00  0.00           O  
ATOM   2790  ND2 ASN   168      57.290  67.730  45.300  1.00  0.00           N  
ATOM   2791 HD21 ASN   168      57.560  68.640  45.610  1.00  0.00           H  
ATOM   2792 HD22 ASN   168      57.660  67.270  44.490  1.00  0.00           H  
ATOM   2793  C   ASN   168      56.650  63.400  46.470  1.00  0.00           C  
ATOM   2794  O   ASN   168      56.760  63.080  47.640  1.00  0.00           O  
ATOM   2795  N   PHE   169      56.260  62.510  45.510  1.00  0.00           N  
ATOM   2796  HN  PHE   169      56.370  62.800  44.560  1.00  0.00           H  
ATOM   2797  CA  PHE   169      55.940  61.140  45.770  1.00  0.00           C  
ATOM   2798  HA  PHE   169      55.080  61.090  46.420  1.00  0.00           H  
ATOM   2799  CB  PHE   169      55.530  60.530  44.410  1.00  0.00           C  
ATOM   2800  HB1 PHE   169      56.440  60.520  43.770  1.00  0.00           H  
ATOM   2801  HB2 PHE   169      54.650  61.110  44.050  1.00  0.00           H  
ATOM   2802  CG  PHE   169      55.090  59.060  44.500  1.00  0.00           C  
ATOM   2803  CD1 PHE   169      55.960  58.020  43.970  1.00  0.00           C  
ATOM   2804  HD1 PHE   169      56.910  58.220  43.500  1.00  0.00           H  
ATOM   2805  CE1 PHE   169      55.460  56.700  44.000  1.00  0.00           C  
ATOM   2806  HE1 PHE   169      56.090  55.880  43.710  1.00  0.00           H  
ATOM   2807  CZ  PHE   169      54.190  56.400  44.560  1.00  0.00           C  
ATOM   2808  HZ  PHE   169      53.850  55.380  44.480  1.00  0.00           H  
ATOM   2809  CD2 PHE   169      53.860  58.730  45.040  1.00  0.00           C  
ATOM   2810  HD2 PHE   169      53.170  59.480  45.400  1.00  0.00           H  
ATOM   2811  CE2 PHE   169      53.380  57.440  45.060  1.00  0.00           C  
ATOM   2812  HE2 PHE   169      52.520  57.230  45.670  1.00  0.00           H  
ATOM   2813  C   PHE   169      57.060  60.410  46.440  1.00  0.00           C  
ATOM   2814  O   PHE   169      56.760  59.690  47.390  1.00  0.00           O  
ATOM   2815  N   GLY   170      58.360  60.530  46.020  1.00  0.00           N  
ATOM   2816  HN  GLY   170      58.480  61.220  45.310  1.00  0.00           H  
ATOM   2817  CA  GLY   170      59.540  59.730  46.390  1.00  0.00           C  
ATOM   2818  HA1 GLY   170      60.310  59.750  45.640  1.00  0.00           H  
ATOM   2819  HA2 GLY   170      59.220  58.710  46.530  1.00  0.00           H  
ATOM   2820  C   GLY   170      60.120  60.130  47.710  1.00  0.00           C  
ATOM   2821  O   GLY   170      60.320  59.250  48.560  1.00  0.00           O  
ATOM   2822  N   VAL   171      60.370  61.420  47.980  1.00  0.00           N  
ATOM   2823  HN  VAL   171      60.150  62.130  47.320  1.00  0.00           H  
ATOM   2824  CA  VAL   171      60.920  61.790  49.270  1.00  0.00           C  
ATOM   2825  HA  VAL   171      61.810  61.220  49.460  1.00  0.00           H  
ATOM   2826  CB  VAL   171      61.250  63.280  49.420  1.00  0.00           C  
ATOM   2827  HB  VAL   171      60.430  63.950  49.100  1.00  0.00           H  
ATOM   2828  CG1 VAL   171      61.830  63.590  50.860  1.00  0.00           C  
ATOM   2829 HG11 VAL   171      62.430  64.530  50.830  1.00  0.00           H  
ATOM   2830 HG12 VAL   171      62.440  62.730  51.210  1.00  0.00           H  
ATOM   2831 HG13 VAL   171      61.050  63.630  51.660  1.00  0.00           H  
ATOM   2832  CG2 VAL   171      62.510  63.450  48.590  1.00  0.00           C  
ATOM   2833 HG21 VAL   171      62.270  63.270  47.520  1.00  0.00           H  
ATOM   2834 HG22 VAL   171      63.330  62.760  48.860  1.00  0.00           H  
ATOM   2835 HG23 VAL   171      62.850  64.500  48.740  1.00  0.00           H  
ATOM   2836  C   VAL   171      59.970  61.410  50.390  1.00  0.00           C  
ATOM   2837  O   VAL   171      60.450  61.000  51.450  1.00  0.00           O  
ATOM   2838  N   VAL   172      58.620  61.700  50.180  1.00  0.00           N  
ATOM   2839  HN  VAL   172      58.350  62.000  49.270  1.00  0.00           H  
ATOM   2840  CA  VAL   172      57.670  61.570  51.270  1.00  0.00           C  
ATOM   2841  HA  VAL   172      58.110  61.900  52.200  1.00  0.00           H  
ATOM   2842  CB  VAL   172      56.440  62.500  51.200  1.00  0.00           C  
ATOM   2843  HB  VAL   172      55.850  62.270  50.290  1.00  0.00           H  
ATOM   2844  CG1 VAL   172      55.540  62.470  52.470  1.00  0.00           C  
ATOM   2845 HG11 VAL   172      56.160  62.700  53.360  1.00  0.00           H  
ATOM   2846 HG12 VAL   172      55.070  61.460  52.520  1.00  0.00           H  
ATOM   2847 HG13 VAL   172      54.720  63.190  52.280  1.00  0.00           H  
ATOM   2848  CG2 VAL   172      56.980  63.940  51.010  1.00  0.00           C  
ATOM   2849 HG21 VAL   172      57.790  64.090  51.760  1.00  0.00           H  
ATOM   2850 HG22 VAL   172      56.320  64.770  51.330  1.00  0.00           H  
ATOM   2851 HG23 VAL   172      57.260  64.150  49.960  1.00  0.00           H  
ATOM   2852  C   VAL   172      57.350  60.150  51.460  1.00  0.00           C  
ATOM   2853  O   VAL   172      57.030  59.750  52.600  1.00  0.00           O  
ATOM   2854  N   GLY   173      57.540  59.290  50.430  1.00  0.00           N  
ATOM   2855  HN  GLY   173      57.730  59.700  49.540  1.00  0.00           H  
ATOM   2856  CA  GLY   173      57.640  57.790  50.530  1.00  0.00           C  
ATOM   2857  HA1 GLY   173      57.940  57.520  49.520  1.00  0.00           H  
ATOM   2858  HA2 GLY   173      56.750  57.320  50.910  1.00  0.00           H  
ATOM   2859  C   GLY   173      58.740  57.300  51.390  1.00  0.00           C  
ATOM   2860  O   GLY   173      58.570  56.540  52.310  1.00  0.00           O  
ATOM   2861  N   MET   174      59.920  57.900  51.210  1.00  0.00           N  
ATOM   2862  HN  MET   174      60.130  58.450  50.400  1.00  0.00           H  
ATOM   2863  CA  MET   174      61.120  57.720  52.050  1.00  0.00           C  
ATOM   2864  HA  MET   174      61.300  56.660  52.130  1.00  0.00           H  
ATOM   2865  CB  MET   174      62.440  58.200  51.420  1.00  0.00           C  
ATOM   2866  HB1 MET   174      63.260  57.900  52.100  1.00  0.00           H  
ATOM   2867  HB2 MET   174      62.460  59.300  51.250  1.00  0.00           H  
ATOM   2868  CG  MET   174      62.860  57.560  50.060  1.00  0.00           C  
ATOM   2869  HG1 MET   174      63.750  58.130  49.690  1.00  0.00           H  
ATOM   2870  HG2 MET   174      62.000  57.780  49.380  1.00  0.00           H  
ATOM   2871  SD  MET   174      63.240  55.830  50.110  1.00  0.00           S  
ATOM   2872  CE  MET   174      64.660  55.830  51.200  1.00  0.00           C  
ATOM   2873  HE1 MET   174      64.300  56.000  52.240  1.00  0.00           H  
ATOM   2874  HE2 MET   174      65.340  56.630  50.850  1.00  0.00           H  
ATOM   2875  HE3 MET   174      65.170  54.850  51.260  1.00  0.00           H  
ATOM   2876  C   MET   174      60.920  58.140  53.540  1.00  0.00           C  
ATOM   2877  O   MET   174      61.080  57.360  54.500  1.00  0.00           O  
ATOM   2878  N   ILE   175      60.320  59.310  53.730  1.00  0.00           N  
ATOM   2879  HN  ILE   175      60.250  59.960  52.980  1.00  0.00           H  
ATOM   2880  CA  ILE   175      59.920  59.780  55.020  1.00  0.00           C  
ATOM   2881  HA  ILE   175      60.810  59.770  55.630  1.00  0.00           H  
ATOM   2882  CB  ILE   175      59.300  61.210  54.980  1.00  0.00           C  
ATOM   2883  HB  ILE   175      58.460  61.170  54.260  1.00  0.00           H  
ATOM   2884  CG2 ILE   175      58.680  61.670  56.350  1.00  0.00           C  
ATOM   2885 HG21 ILE   175      58.360  62.720  56.240  1.00  0.00           H  
ATOM   2886 HG22 ILE   175      59.430  61.570  57.170  1.00  0.00           H  
ATOM   2887 HG23 ILE   175      57.970  60.920  56.760  1.00  0.00           H  
ATOM   2888  CG1 ILE   175      60.290  62.260  54.490  1.00  0.00           C  
ATOM   2889 HG11 ILE   175      59.850  63.260  54.710  1.00  0.00           H  
ATOM   2890 HG12 ILE   175      60.380  62.170  53.390  1.00  0.00           H  
ATOM   2891  CD  ILE   175      61.700  62.360  55.070  1.00  0.00           C  
ATOM   2892  HD1 ILE   175      62.230  61.410  54.880  1.00  0.00           H  
ATOM   2893  HD2 ILE   175      61.600  62.590  56.160  1.00  0.00           H  
ATOM   2894  HD3 ILE   175      62.210  63.240  54.620  1.00  0.00           H  
ATOM   2895  C   ILE   175      58.970  58.840  55.670  1.00  0.00           C  
ATOM   2896  O   ILE   175      59.130  58.450  56.790  1.00  0.00           O  
ATOM   2897  N   SER   176      57.950  58.310  54.890  1.00  0.00           N  
ATOM   2898  HN  SER   176      57.830  58.520  53.920  1.00  0.00           H  
ATOM   2899  CA  SER   176      56.780  57.450  55.320  1.00  0.00           C  
ATOM   2900  HA  SER   176      56.360  57.900  56.200  1.00  0.00           H  
ATOM   2901  CB  SER   176      55.770  57.240  54.100  1.00  0.00           C  
ATOM   2902  HB1 SER   176      55.070  56.420  54.370  1.00  0.00           H  
ATOM   2903  HB2 SER   176      56.280  57.040  53.130  1.00  0.00           H  
ATOM   2904  OG  SER   176      55.020  58.370  53.790  1.00  0.00           O  
ATOM   2905  HG1 SER   176      55.560  58.980  53.290  1.00  0.00           H  
ATOM   2906  C   SER   176      57.310  56.020  55.620  1.00  0.00           C  
ATOM   2907  O   SER   176      56.940  55.440  56.630  1.00  0.00           O  
ATOM   2908  N   ILE   177      58.240  55.370  54.830  1.00  0.00           N  
ATOM   2909  HN  ILE   177      58.330  55.840  53.960  1.00  0.00           H  
ATOM   2910  CA  ILE   177      58.670  53.960  54.850  1.00  0.00           C  
ATOM   2911  HA  ILE   177      57.840  53.450  55.300  1.00  0.00           H  
ATOM   2912  CB  ILE   177      58.870  53.370  53.470  1.00  0.00           C  
ATOM   2913  HB  ILE   177      59.670  53.970  52.980  1.00  0.00           H  
ATOM   2914  CG2 ILE   177      59.350  51.970  53.660  1.00  0.00           C  
ATOM   2915 HG21 ILE   177      58.700  51.410  54.360  1.00  0.00           H  
ATOM   2916 HG22 ILE   177      60.410  51.900  53.990  1.00  0.00           H  
ATOM   2917 HG23 ILE   177      59.260  51.530  52.640  1.00  0.00           H  
ATOM   2918  CG1 ILE   177      57.600  53.470  52.550  1.00  0.00           C  
ATOM   2919 HG11 ILE   177      57.760  52.930  51.600  1.00  0.00           H  
ATOM   2920 HG12 ILE   177      57.330  54.540  52.410  1.00  0.00           H  
ATOM   2921  CD  ILE   177      56.440  52.840  53.300  1.00  0.00           C  
ATOM   2922  HD1 ILE   177      56.710  51.790  53.580  1.00  0.00           H  
ATOM   2923  HD2 ILE   177      55.640  52.760  52.540  1.00  0.00           H  
ATOM   2924  HD3 ILE   177      55.940  53.410  54.110  1.00  0.00           H  
ATOM   2925  C   ILE   177      59.840  53.890  55.740  1.00  0.00           C  
ATOM   2926  O   ILE   177      60.040  52.950  56.510  1.00  0.00           O  
ATOM   2927  N   HSD   178      60.770  54.900  55.750  1.00  0.00           N  
ATOM   2928  HN  HSD   178      60.720  55.700  55.160  1.00  0.00           H  
ATOM   2929  CA  HSD   178      62.100  54.720  56.200  1.00  0.00           C  
ATOM   2930  HA  HSD   178      62.300  53.750  56.610  1.00  0.00           H  
ATOM   2931  CB  HSD   178      63.170  54.850  55.120  1.00  0.00           C  
ATOM   2932  HB1 HSD   178      64.200  54.760  55.520  1.00  0.00           H  
ATOM   2933  HB2 HSD   178      63.100  55.880  54.730  1.00  0.00           H  
ATOM   2934  ND1 HSD   178      63.850  52.580  54.100  1.00  0.00           N  
ATOM   2935  HD1 HSD   178      64.260  52.060  54.840  1.00  0.00           H  
ATOM   2936  CG  HSD   178      63.140  53.790  54.040  1.00  0.00           C  
ATOM   2937  CE1 HSD   178      63.580  51.950  52.920  1.00  0.00           C  
ATOM   2938  HE1 HSD   178      63.940  51.000  52.530  1.00  0.00           H  
ATOM   2939  NE2 HSD   178      62.800  52.660  52.090  1.00  0.00           N  
ATOM   2940  CD2 HSD   178      62.470  53.750  52.810  1.00  0.00           C  
ATOM   2941  HD2 HSD   178      61.900  54.520  52.300  1.00  0.00           H  
ATOM   2942  C   HSD   178      62.420  55.570  57.360  1.00  0.00           C  
ATOM   2943  O   HSD   178      63.350  55.320  58.140  1.00  0.00           O  
ATOM   2944  N   TRP   179      61.610  56.630  57.530  1.00  0.00           N  
ATOM   2945  HN  TRP   179      60.870  56.900  56.920  1.00  0.00           H  
ATOM   2946  CA  TRP   179      61.700  57.440  58.720  1.00  0.00           C  
ATOM   2947  HA  TRP   179      62.550  57.070  59.280  1.00  0.00           H  
ATOM   2948  CB  TRP   179      62.070  58.810  58.280  1.00  0.00           C  
ATOM   2949  HB1 TRP   179      61.310  59.360  57.690  1.00  0.00           H  
ATOM   2950  HB2 TRP   179      62.980  58.820  57.640  1.00  0.00           H  
ATOM   2951  CG  TRP   179      62.510  59.640  59.430  1.00  0.00           C  
ATOM   2952  CD1 TRP   179      63.580  59.440  60.200  1.00  0.00           C  
ATOM   2953  HD1 TRP   179      64.080  58.480  60.180  1.00  0.00           H  
ATOM   2954  NE1 TRP   179      63.900  60.530  60.870  1.00  0.00           N  
ATOM   2955  HE1 TRP   179      64.400  60.680  61.700  1.00  0.00           H  
ATOM   2956  CE2 TRP   179      62.920  61.480  60.690  1.00  0.00           C  
ATOM   2957  CD2 TRP   179      61.980  60.940  59.830  1.00  0.00           C  
ATOM   2958  CE3 TRP   179      60.780  61.520  59.570  1.00  0.00           C  
ATOM   2959  HE3 TRP   179      60.040  61.020  58.960  1.00  0.00           H  
ATOM   2960  CZ3 TRP   179      60.540  62.710  60.230  1.00  0.00           C  
ATOM   2961  HZ3 TRP   179      59.610  63.240  60.070  1.00  0.00           H  
ATOM   2962  CZ2 TRP   179      62.720  62.720  61.230  1.00  0.00           C  
ATOM   2963  HZ2 TRP   179      63.460  63.170  61.880  1.00  0.00           H  
ATOM   2964  CH2 TRP   179      61.500  63.350  61.030  1.00  0.00           C  
ATOM   2965  HH2 TRP   179      61.300  64.300  61.520  1.00  0.00           H  
ATOM   2966  C   TRP   179      60.450  57.390  59.540  1.00  0.00           C  
ATOM   2967  O   TRP   179      60.200  58.220  60.420  1.00  0.00           O  
ATOM   2968  N   LYS   180      59.610  56.400  59.280  1.00  0.00           N  
ATOM   2969  HN  LYS   180      59.840  55.720  58.590  1.00  0.00           H  
ATOM   2970  CA  LYS   180      58.330  56.140  59.830  1.00  0.00           C  
ATOM   2971  HA  LYS   180      57.860  55.500  59.100  1.00  0.00           H  
ATOM   2972  CB  LYS   180      58.250  55.410  61.140  1.00  0.00           C  
ATOM   2973  HB1 LYS   180      57.180  55.230  61.400  1.00  0.00           H  
ATOM   2974  HB2 LYS   180      58.730  55.960  61.980  1.00  0.00           H  
ATOM   2975  CG  LYS   180      59.070  54.090  60.970  1.00  0.00           C  
ATOM   2976  HG1 LYS   180      60.060  54.310  60.530  1.00  0.00           H  
ATOM   2977  HG2 LYS   180      58.470  53.450  60.280  1.00  0.00           H  
ATOM   2978  CD  LYS   180      59.410  53.340  62.290  1.00  0.00           C  
ATOM   2979  HD1 LYS   180      60.150  53.940  62.870  1.00  0.00           H  
ATOM   2980  HD2 LYS   180      59.970  52.420  61.990  1.00  0.00           H  
ATOM   2981  CE  LYS   180      58.210  52.950  63.110  1.00  0.00           C  
ATOM   2982  HE1 LYS   180      57.570  52.200  62.620  1.00  0.00           H  
ATOM   2983  HE2 LYS   180      57.630  53.880  63.330  1.00  0.00           H  
ATOM   2984  NZ  LYS   180      58.460  52.230  64.370  1.00  0.00           N  
ATOM   2985  HZ1 LYS   180      58.880  51.300  64.170  1.00  0.00           H  
ATOM   2986  HZ2 LYS   180      57.510  52.170  64.780  1.00  0.00           H  
ATOM   2987  HZ3 LYS   180      59.110  52.760  64.980  1.00  0.00           H  
ATOM   2988  C   LYS   180      57.370  57.350  59.970  1.00  0.00           C  
ATOM   2989  O   LYS   180      56.850  57.540  61.010  1.00  0.00           O  
ATOM   2990  N   GLY   181      57.070  58.050  58.910  1.00  0.00           N  
ATOM   2991  HN  GLY   181      57.760  58.080  58.190  1.00  0.00           H  
ATOM   2992  CA  GLY   181      56.010  59.060  58.740  1.00  0.00           C  
ATOM   2993  HA1 GLY   181      56.100  59.460  57.750  1.00  0.00           H  
ATOM   2994  HA2 GLY   181      56.180  59.880  59.420  1.00  0.00           H  
ATOM   2995  C   GLY   181      54.620  58.550  59.080  1.00  0.00           C  
ATOM   2996  O   GLY   181      54.460  57.490  59.640  1.00  0.00           O  
ATOM   2997  N   PRO   182      53.530  59.240  58.720  1.00  0.00           N  
ATOM   2998  CD  PRO   182      53.620  60.490  57.930  1.00  0.00           C  
ATOM   2999  HD1 PRO   182      53.730  60.300  56.840  1.00  0.00           H  
ATOM   3000  HD2 PRO   182      54.320  61.250  58.340  1.00  0.00           H  
ATOM   3001  CA  PRO   182      52.100  58.870  59.110  1.00  0.00           C  
ATOM   3002  HA  PRO   182      52.100  59.010  60.180  1.00  0.00           H  
ATOM   3003  CB  PRO   182      51.290  59.900  58.340  1.00  0.00           C  
ATOM   3004  HB1 PRO   182      50.460  60.340  58.930  1.00  0.00           H  
ATOM   3005  HB2 PRO   182      50.830  59.500  57.410  1.00  0.00           H  
ATOM   3006  CG  PRO   182      52.180  61.060  58.040  1.00  0.00           C  
ATOM   3007  HG1 PRO   182      51.820  61.470  57.070  1.00  0.00           H  
ATOM   3008  HG2 PRO   182      52.150  61.790  58.890  1.00  0.00           H  
ATOM   3009  C   PRO   182      51.580  57.490  58.780  1.00  0.00           C  
ATOM   3010  O   PRO   182      51.860  57.030  57.660  1.00  0.00           O  
ATOM   3011  N   LEU   183      50.740  56.840  59.650  1.00  0.00           N  
ATOM   3012  HN  LEU   183      50.360  57.290  60.450  1.00  0.00           H  
ATOM   3013  CA  LEU   183      50.220  55.470  59.400  1.00  0.00           C  
ATOM   3014  HA  LEU   183      51.160  54.960  59.270  1.00  0.00           H  
ATOM   3015  CB  LEU   183      49.390  54.970  60.590  1.00  0.00           C  
ATOM   3016  HB1 LEU   183      48.410  55.480  60.650  1.00  0.00           H  
ATOM   3017  HB2 LEU   183      49.940  55.320  61.490  1.00  0.00           H  
ATOM   3018  CG  LEU   183      49.080  53.460  60.680  1.00  0.00           C  
ATOM   3019  HG  LEU   183      48.450  53.150  59.820  1.00  0.00           H  
ATOM   3020  CD1 LEU   183      50.320  52.570  60.710  1.00  0.00           C  
ATOM   3021 HD11 LEU   183      50.120  51.480  60.820  1.00  0.00           H  
ATOM   3022 HD12 LEU   183      50.820  52.850  61.670  1.00  0.00           H  
ATOM   3023 HD13 LEU   183      51.060  52.710  59.890  1.00  0.00           H  
ATOM   3024  CD2 LEU   183      48.260  53.250  61.980  1.00  0.00           C  
ATOM   3025 HD21 LEU   183      47.990  52.200  62.240  1.00  0.00           H  
ATOM   3026 HD22 LEU   183      47.310  53.810  61.880  1.00  0.00           H  
ATOM   3027 HD23 LEU   183      48.860  53.740  62.770  1.00  0.00           H  
ATOM   3028  C   LEU   183      49.470  55.370  58.080  1.00  0.00           C  
ATOM   3029  O   LEU   183      49.610  54.410  57.310  1.00  0.00           O  
ATOM   3030  N   ARG   184      48.540  56.310  57.750  1.00  0.00           N  
ATOM   3031  HN  ARG   184      48.370  57.100  58.330  1.00  0.00           H  
ATOM   3032  CA  ARG   184      47.670  56.220  56.620  1.00  0.00           C  
ATOM   3033  HA  ARG   184      47.400  55.170  56.610  1.00  0.00           H  
ATOM   3034  CB  ARG   184      46.350  57.020  56.770  1.00  0.00           C  
ATOM   3035  HB1 ARG   184      45.880  57.490  55.880  1.00  0.00           H  
ATOM   3036  HB2 ARG   184      46.610  57.910  57.390  1.00  0.00           H  
ATOM   3037  CG  ARG   184      45.310  56.260  57.570  1.00  0.00           C  
ATOM   3038  HG1 ARG   184      44.880  55.470  56.910  1.00  0.00           H  
ATOM   3039  HG2 ARG   184      44.430  56.930  57.630  1.00  0.00           H  
ATOM   3040  CD  ARG   184      45.510  55.750  59.010  1.00  0.00           C  
ATOM   3041  HD1 ARG   184      46.500  55.250  59.030  1.00  0.00           H  
ATOM   3042  HD2 ARG   184      44.900  54.860  59.270  1.00  0.00           H  
ATOM   3043  NE  ARG   184      45.580  56.660  60.150  1.00  0.00           N  
ATOM   3044  HE  ARG   184      46.380  57.250  60.200  1.00  0.00           H  
ATOM   3045  CZ  ARG   184      44.480  57.150  60.670  1.00  0.00           C  
ATOM   3046  NH1 ARG   184      43.260  56.700  60.570  1.00  0.00           N  
ATOM   3047 HH11 ARG   184      43.090  55.920  59.970  1.00  0.00           H  
ATOM   3048 HH12 ARG   184      42.530  57.240  60.990  1.00  0.00           H  
ATOM   3049  NH2 ARG   184      44.660  58.130  61.560  1.00  0.00           N  
ATOM   3050 HH21 ARG   184      45.610  58.370  61.760  1.00  0.00           H  
ATOM   3051 HH22 ARG   184      43.920  58.250  62.220  1.00  0.00           H  
ATOM   3052  C   ARG   184      48.350  56.450  55.300  1.00  0.00           C  
ATOM   3053  O   ARG   184      48.110  55.750  54.300  1.00  0.00           O  
ATOM   3054  N   LEU   185      49.200  57.410  55.290  1.00  0.00           N  
ATOM   3055  HN  LEU   185      49.220  57.990  56.110  1.00  0.00           H  
ATOM   3056  CA  LEU   185      50.140  57.620  54.230  1.00  0.00           C  
ATOM   3057  HA  LEU   185      49.440  57.750  53.410  1.00  0.00           H  
ATOM   3058  CB  LEU   185      50.940  58.880  54.600  1.00  0.00           C  
ATOM   3059  HB1 LEU   185      51.770  58.600  55.280  1.00  0.00           H  
ATOM   3060  HB2 LEU   185      50.250  59.550  55.150  1.00  0.00           H  
ATOM   3061  CG  LEU   185      51.380  59.800  53.430  1.00  0.00           C  
ATOM   3062  HG  LEU   185      52.130  59.190  52.890  1.00  0.00           H  
ATOM   3063  CD1 LEU   185      50.260  60.150  52.380  1.00  0.00           C  
ATOM   3064 HD11 LEU   185      50.720  60.670  51.510  1.00  0.00           H  
ATOM   3065 HD12 LEU   185      49.540  60.890  52.770  1.00  0.00           H  
ATOM   3066 HD13 LEU   185      49.810  59.290  51.840  1.00  0.00           H  
ATOM   3067  CD2 LEU   185      52.140  61.010  53.960  1.00  0.00           C  
ATOM   3068 HD21 LEU   185      52.860  60.680  54.730  1.00  0.00           H  
ATOM   3069 HD22 LEU   185      51.490  61.810  54.380  1.00  0.00           H  
ATOM   3070 HD23 LEU   185      52.840  61.450  53.220  1.00  0.00           H  
ATOM   3071  C   LEU   185      51.160  56.490  54.040  1.00  0.00           C  
ATOM   3072  O   LEU   185      51.400  56.040  52.890  1.00  0.00           O  
ATOM   3073  N   GLN   186      51.640  55.850  55.150  1.00  0.00           N  
ATOM   3074  HN  GLN   186      51.290  56.200  56.010  1.00  0.00           H  
ATOM   3075  CA  GLN   186      52.630  54.850  55.120  1.00  0.00           C  
ATOM   3076  HA  GLN   186      53.460  55.190  54.520  1.00  0.00           H  
ATOM   3077  CB  GLN   186      53.100  54.470  56.570  1.00  0.00           C  
ATOM   3078  HB1 GLN   186      52.240  54.340  57.260  1.00  0.00           H  
ATOM   3079  HB2 GLN   186      53.560  55.410  56.920  1.00  0.00           H  
ATOM   3080  CG  GLN   186      53.990  53.190  56.700  1.00  0.00           C  
ATOM   3081  HG1 GLN   186      54.800  53.090  55.950  1.00  0.00           H  
ATOM   3082  HG2 GLN   186      53.400  52.260  56.600  1.00  0.00           H  
ATOM   3083  CD  GLN   186      54.550  53.200  58.090  1.00  0.00           C  
ATOM   3084  OE1 GLN   186      53.830  53.020  59.100  1.00  0.00           O  
ATOM   3085  NE2 GLN   186      55.880  53.400  58.260  1.00  0.00           N  
ATOM   3086 HE21 GLN   186      56.220  52.900  59.050  1.00  0.00           H  
ATOM   3087 HE22 GLN   186      56.470  53.560  57.470  1.00  0.00           H  
ATOM   3088  C   GLN   186      52.080  53.630  54.420  1.00  0.00           C  
ATOM   3089  O   GLN   186      52.760  53.070  53.520  1.00  0.00           O  
ATOM   3090  N   GLN   187      50.770  53.240  54.750  1.00  0.00           N  
ATOM   3091  HN  GLN   187      50.360  53.670  55.540  1.00  0.00           H  
ATOM   3092  CA  GLN   187      50.030  52.280  54.080  1.00  0.00           C  
ATOM   3093  HA  GLN   187      50.470  51.290  54.100  1.00  0.00           H  
ATOM   3094  CB  GLN   187      48.630  52.260  54.820  1.00  0.00           C  
ATOM   3095  HB1 GLN   187      47.850  51.890  54.120  1.00  0.00           H  
ATOM   3096  HB2 GLN   187      48.370  53.320  54.990  1.00  0.00           H  
ATOM   3097  CG  GLN   187      48.520  51.500  56.120  1.00  0.00           C  
ATOM   3098  HG1 GLN   187      47.910  50.610  55.860  1.00  0.00           H  
ATOM   3099  HG2 GLN   187      48.010  52.230  56.780  1.00  0.00           H  
ATOM   3100  CD  GLN   187      49.760  50.950  56.760  1.00  0.00           C  
ATOM   3101  OE1 GLN   187      50.140  49.790  56.500  1.00  0.00           O  
ATOM   3102  NE2 GLN   187      50.450  51.770  57.530  1.00  0.00           N  
ATOM   3103 HE21 GLN   187      50.060  52.620  57.900  1.00  0.00           H  
ATOM   3104 HE22 GLN   187      51.380  51.490  57.780  1.00  0.00           H  
ATOM   3105  C   GLN   187      49.790  52.430  52.610  1.00  0.00           C  
ATOM   3106  O   GLN   187      49.790  51.380  52.010  1.00  0.00           O  
ATOM   3107  N   ALA   188      49.580  53.660  52.100  1.00  0.00           N  
ATOM   3108  HN  ALA   188      49.650  54.460  52.690  1.00  0.00           H  
ATOM   3109  CA  ALA   188      49.310  53.880  50.670  1.00  0.00           C  
ATOM   3110  HA  ALA   188      48.430  53.330  50.370  1.00  0.00           H  
ATOM   3111  CB  ALA   188      49.100  55.390  50.430  1.00  0.00           C  
ATOM   3112  HB1 ALA   188      48.750  55.700  49.420  1.00  0.00           H  
ATOM   3113  HB2 ALA   188      49.800  56.150  50.850  1.00  0.00           H  
ATOM   3114  HB3 ALA   188      48.190  55.560  51.050  1.00  0.00           H  
ATOM   3115  C   ALA   188      50.570  53.630  49.750  1.00  0.00           C  
ATOM   3116  O   ALA   188      50.550  53.070  48.670  1.00  0.00           O  
ATOM   3117  N   TYR   189      51.730  53.910  50.220  1.00  0.00           N  
ATOM   3118  HN  TYR   189      51.680  54.200  51.170  1.00  0.00           H  
ATOM   3119  CA  TYR   189      53.080  53.570  49.510  1.00  0.00           C  
ATOM   3120  HA  TYR   189      53.080  53.930  48.490  1.00  0.00           H  
ATOM   3121  CB  TYR   189      54.240  54.260  50.240  1.00  0.00           C  
ATOM   3122  HB1 TYR   189      55.250  53.980  49.880  1.00  0.00           H  
ATOM   3123  HB2 TYR   189      54.160  54.100  51.340  1.00  0.00           H  
ATOM   3124  CG  TYR   189      54.230  55.750  49.960  1.00  0.00           C  
ATOM   3125  CD1 TYR   189      54.570  56.160  48.620  1.00  0.00           C  
ATOM   3126  HD1 TYR   189      54.920  55.490  47.850  1.00  0.00           H  
ATOM   3127  CE1 TYR   189      54.540  57.520  48.270  1.00  0.00           C  
ATOM   3128  HE1 TYR   189      54.810  57.770  47.260  1.00  0.00           H  
ATOM   3129  CZ  TYR   189      54.340  58.560  49.200  1.00  0.00           C  
ATOM   3130  OH  TYR   189      54.450  59.890  48.980  1.00  0.00           O  
ATOM   3131  HH  TYR   189      55.100  60.060  48.290  1.00  0.00           H  
ATOM   3132  CD2 TYR   189      53.940  56.790  50.860  1.00  0.00           C  
ATOM   3133  HD2 TYR   189      53.470  56.550  51.800  1.00  0.00           H  
ATOM   3134  CE2 TYR   189      53.920  58.150  50.510  1.00  0.00           C  
ATOM   3135  HE2 TYR   189      53.620  58.910  51.210  1.00  0.00           H  
ATOM   3136  C   TYR   189      53.310  52.070  49.410  1.00  0.00           C  
ATOM   3137  O   TYR   189      53.920  51.610  48.430  1.00  0.00           O  
ATOM   3138  N   LEU   190      52.900  51.250  50.350  1.00  0.00           N  
ATOM   3139  HN  LEU   190      52.650  51.670  51.220  1.00  0.00           H  
ATOM   3140  CA  LEU   190      52.950  49.780  50.290  1.00  0.00           C  
ATOM   3141  HA  LEU   190      53.900  49.440  49.900  1.00  0.00           H  
ATOM   3142  CB  LEU   190      52.690  49.130  51.650  1.00  0.00           C  
ATOM   3143  HB1 LEU   190      52.870  48.040  51.520  1.00  0.00           H  
ATOM   3144  HB2 LEU   190      51.630  49.290  51.900  1.00  0.00           H  
ATOM   3145  CG  LEU   190      53.560  49.590  52.800  1.00  0.00           C  
ATOM   3146  HG  LEU   190      53.430  50.690  52.910  1.00  0.00           H  
ATOM   3147  CD1 LEU   190      53.340  48.910  54.210  1.00  0.00           C  
ATOM   3148 HD11 LEU   190      53.530  47.810  54.130  1.00  0.00           H  
ATOM   3149 HD12 LEU   190      52.250  49.010  54.370  1.00  0.00           H  
ATOM   3150 HD13 LEU   190      53.880  49.380  55.060  1.00  0.00           H  
ATOM   3151  CD2 LEU   190      55.030  49.240  52.450  1.00  0.00           C  
ATOM   3152 HD21 LEU   190      55.620  49.750  53.240  1.00  0.00           H  
ATOM   3153 HD22 LEU   190      55.460  49.600  51.500  1.00  0.00           H  
ATOM   3154 HD23 LEU   190      55.220  48.160  52.640  1.00  0.00           H  
ATOM   3155  C   LEU   190      52.000  49.250  49.190  1.00  0.00           C  
ATOM   3156  O   LEU   190      52.280  48.230  48.510  1.00  0.00           O  
ATOM   3157  N   ILE   191      50.820  49.890  49.010  1.00  0.00           N  
ATOM   3158  HN  ILE   191      50.550  50.640  49.600  1.00  0.00           H  
ATOM   3159  CA  ILE   191      49.920  49.590  47.960  1.00  0.00           C  
ATOM   3160  HA  ILE   191      49.770  48.520  48.030  1.00  0.00           H  
ATOM   3161  CB  ILE   191      48.550  50.230  48.230  1.00  0.00           C  
ATOM   3162  HB  ILE   191      48.700  51.240  48.670  1.00  0.00           H  
ATOM   3163  CG2 ILE   191      47.700  50.400  46.940  1.00  0.00           C  
ATOM   3164 HG21 ILE   191      47.710  49.460  46.350  1.00  0.00           H  
ATOM   3165 HG22 ILE   191      48.040  51.320  46.410  1.00  0.00           H  
ATOM   3166 HG23 ILE   191      46.640  50.610  47.220  1.00  0.00           H  
ATOM   3167  CG1 ILE   191      47.870  49.330  49.380  1.00  0.00           C  
ATOM   3168 HG11 ILE   191      48.670  48.840  49.980  1.00  0.00           H  
ATOM   3169 HG12 ILE   191      47.300  48.530  48.860  1.00  0.00           H  
ATOM   3170  CD  ILE   191      46.890  49.970  50.390  1.00  0.00           C  
ATOM   3171  HD1 ILE   191      46.220  50.630  49.800  1.00  0.00           H  
ATOM   3172  HD2 ILE   191      47.420  50.570  51.150  1.00  0.00           H  
ATOM   3173  HD3 ILE   191      46.240  49.190  50.850  1.00  0.00           H  
ATOM   3174  C   ILE   191      50.540  49.890  46.590  1.00  0.00           C  
ATOM   3175  O   ILE   191      50.530  49.080  45.680  1.00  0.00           O  
ATOM   3176  N   MET   192      51.200  51.100  46.500  1.00  0.00           N  
ATOM   3177  HN  MET   192      51.030  51.790  47.200  1.00  0.00           H  
ATOM   3178  CA  MET   192      51.840  51.440  45.220  1.00  0.00           C  
ATOM   3179  HA  MET   192      51.110  51.280  44.440  1.00  0.00           H  
ATOM   3180  CB  MET   192      52.330  52.910  45.000  1.00  0.00           C  
ATOM   3181  HB1 MET   192      52.920  53.120  44.080  1.00  0.00           H  
ATOM   3182  HB2 MET   192      53.050  53.200  45.800  1.00  0.00           H  
ATOM   3183  CG  MET   192      51.120  53.880  45.170  1.00  0.00           C  
ATOM   3184  HG1 MET   192      51.420  54.600  45.960  1.00  0.00           H  
ATOM   3185  HG2 MET   192      50.250  53.270  45.510  1.00  0.00           H  
ATOM   3186  SD  MET   192      50.850  54.930  43.740  1.00  0.00           S  
ATOM   3187  CE  MET   192      50.130  53.620  42.750  1.00  0.00           C  
ATOM   3188  HE1 MET   192      49.750  54.030  41.790  1.00  0.00           H  
ATOM   3189  HE2 MET   192      49.370  53.120  43.390  1.00  0.00           H  
ATOM   3190  HE3 MET   192      50.840  52.790  42.550  1.00  0.00           H  
ATOM   3191  C   MET   192      52.970  50.560  44.780  1.00  0.00           C  
ATOM   3192  O   MET   192      53.050  50.150  43.660  1.00  0.00           O  
ATOM   3193  N   ILE   193      53.870  50.220  45.750  1.00  0.00           N  
ATOM   3194  HN  ILE   193      53.660  50.570  46.660  1.00  0.00           H  
ATOM   3195  CA  ILE   193      54.880  49.210  45.580  1.00  0.00           C  
ATOM   3196  HA  ILE   193      55.560  49.480  44.790  1.00  0.00           H  
ATOM   3197  CB  ILE   193      55.710  49.020  46.870  1.00  0.00           C  
ATOM   3198  HB  ILE   193      55.030  48.900  47.750  1.00  0.00           H  
ATOM   3199  CG2 ILE   193      56.490  47.810  46.860  1.00  0.00           C  
ATOM   3200 HG21 ILE   193      55.860  46.940  47.110  1.00  0.00           H  
ATOM   3201 HG22 ILE   193      57.290  47.830  47.630  1.00  0.00           H  
ATOM   3202 HG23 ILE   193      57.020  47.690  45.880  1.00  0.00           H  
ATOM   3203  CG1 ILE   193      56.590  50.290  47.030  1.00  0.00           C  
ATOM   3204 HG11 ILE   193      55.980  51.170  46.750  1.00  0.00           H  
ATOM   3205 HG12 ILE   193      57.420  50.360  46.300  1.00  0.00           H  
ATOM   3206  CD  ILE   193      57.140  50.450  48.450  1.00  0.00           C  
ATOM   3207  HD1 ILE   193      57.270  51.530  48.660  1.00  0.00           H  
ATOM   3208  HD2 ILE   193      58.130  49.940  48.510  1.00  0.00           H  
ATOM   3209  HD3 ILE   193      56.550  49.970  49.250  1.00  0.00           H  
ATOM   3210  C   ILE   193      54.350  47.870  45.140  1.00  0.00           C  
ATOM   3211  O   ILE   193      54.810  47.350  44.130  1.00  0.00           O  
ATOM   3212  N   SER   194      53.290  47.370  45.740  1.00  0.00           N  
ATOM   3213  HN  SER   194      52.880  47.820  46.530  1.00  0.00           H  
ATOM   3214  CA  SER   194      52.680  46.150  45.210  1.00  0.00           C  
ATOM   3215  HA  SER   194      53.480  45.430  45.250  1.00  0.00           H  
ATOM   3216  CB  SER   194      51.650  45.640  46.210  1.00  0.00           C  
ATOM   3217  HB1 SER   194      51.130  44.780  45.740  1.00  0.00           H  
ATOM   3218  HB2 SER   194      50.990  46.520  46.350  1.00  0.00           H  
ATOM   3219  OG  SER   194      52.050  45.090  47.480  1.00  0.00           O  
ATOM   3220  HG1 SER   194      52.540  45.780  47.940  1.00  0.00           H  
ATOM   3221  C   SER   194      52.050  46.240  43.810  1.00  0.00           C  
ATOM   3222  O   SER   194      52.390  45.470  42.920  1.00  0.00           O  
ATOM   3223  N   ALA   195      51.100  47.170  43.570  1.00  0.00           N  
ATOM   3224  HN  ALA   195      50.850  47.800  44.300  1.00  0.00           H  
ATOM   3225  CA  ALA   195      50.510  47.380  42.300  1.00  0.00           C  
ATOM   3226  HA  ALA   195      49.850  46.550  42.080  1.00  0.00           H  
ATOM   3227  CB  ALA   195      49.710  48.710  42.530  1.00  0.00           C  
ATOM   3228  HB1 ALA   195      49.110  48.550  43.450  1.00  0.00           H  
ATOM   3229  HB2 ALA   195      49.090  49.100  41.690  1.00  0.00           H  
ATOM   3230  HB3 ALA   195      50.360  49.510  42.940  1.00  0.00           H  
ATOM   3231  C   ALA   195      51.490  47.640  41.170  1.00  0.00           C  
ATOM   3232  O   ALA   195      51.300  47.310  40.030  1.00  0.00           O  
ATOM   3233  N   LEU   196      52.550  48.400  41.470  1.00  0.00           N  
ATOM   3234  HN  LEU   196      52.580  48.820  42.380  1.00  0.00           H  
ATOM   3235  CA  LEU   196      53.570  48.860  40.500  1.00  0.00           C  
ATOM   3236  HA  LEU   196      53.130  49.350  39.650  1.00  0.00           H  
ATOM   3237  CB  LEU   196      54.540  49.900  41.080  1.00  0.00           C  
ATOM   3238  HB1 LEU   196      54.720  49.540  42.120  1.00  0.00           H  
ATOM   3239  HB2 LEU   196      54.130  50.910  41.300  1.00  0.00           H  
ATOM   3240  CG  LEU   196      55.890  50.280  40.310  1.00  0.00           C  
ATOM   3241  HG  LEU   196      56.160  49.410  39.680  1.00  0.00           H  
ATOM   3242  CD1 LEU   196      55.760  51.500  39.340  1.00  0.00           C  
ATOM   3243 HD11 LEU   196      56.500  51.570  38.510  1.00  0.00           H  
ATOM   3244 HD12 LEU   196      55.690  52.440  39.910  1.00  0.00           H  
ATOM   3245 HD13 LEU   196      54.760  51.480  38.860  1.00  0.00           H  
ATOM   3246  CD2 LEU   196      56.950  50.580  41.410  1.00  0.00           C  
ATOM   3247 HD21 LEU   196      56.750  50.120  42.410  1.00  0.00           H  
ATOM   3248 HD22 LEU   196      57.030  51.670  41.580  1.00  0.00           H  
ATOM   3249 HD23 LEU   196      57.980  50.290  41.120  1.00  0.00           H  
ATOM   3250  C   LEU   196      54.340  47.700  39.980  1.00  0.00           C  
ATOM   3251  O   LEU   196      54.450  47.500  38.690  1.00  0.00           O  
ATOM   3252  N   MET   197      54.790  46.830  40.900  1.00  0.00           N  
ATOM   3253  HN  MET   197      54.580  47.060  41.840  1.00  0.00           H  
ATOM   3254  CA  MET   197      55.430  45.530  40.570  1.00  0.00           C  
ATOM   3255  HA  MET   197      56.160  45.750  39.810  1.00  0.00           H  
ATOM   3256  CB  MET   197      56.030  44.950  41.860  1.00  0.00           C  
ATOM   3257  HB1 MET   197      56.360  43.900  41.720  1.00  0.00           H  
ATOM   3258  HB2 MET   197      55.240  44.890  42.640  1.00  0.00           H  
ATOM   3259  CG  MET   197      57.230  45.760  42.460  1.00  0.00           C  
ATOM   3260  HG1 MET   197      57.210  45.540  43.550  1.00  0.00           H  
ATOM   3261  HG2 MET   197      57.050  46.850  42.400  1.00  0.00           H  
ATOM   3262  SD  MET   197      58.870  45.380  41.620  1.00  0.00           S  
ATOM   3263  CE  MET   197      59.310  43.930  42.680  1.00  0.00           C  
ATOM   3264  HE1 MET   197      60.300  43.970  43.180  1.00  0.00           H  
ATOM   3265  HE2 MET   197      59.210  42.890  42.310  1.00  0.00           H  
ATOM   3266  HE3 MET   197      58.650  43.910  43.580  1.00  0.00           H  
ATOM   3267  C   MET   197      54.480  44.590  39.890  1.00  0.00           C  
ATOM   3268  O   MET   197      54.880  43.860  39.000  1.00  0.00           O  
ATOM   3269  N   ALA   198      53.240  44.490  40.310  1.00  0.00           N  
ATOM   3270  HN  ALA   198      53.010  45.010  41.130  1.00  0.00           H  
ATOM   3271  CA  ALA   198      52.240  43.670  39.560  1.00  0.00           C  
ATOM   3272  HA  ALA   198      52.470  42.630  39.700  1.00  0.00           H  
ATOM   3273  CB  ALA   198      50.840  43.940  40.250  1.00  0.00           C  
ATOM   3274  HB1 ALA   198      50.090  43.400  39.630  1.00  0.00           H  
ATOM   3275  HB2 ALA   198      50.680  45.030  40.370  1.00  0.00           H  
ATOM   3276  HB3 ALA   198      50.870  43.540  41.290  1.00  0.00           H  
ATOM   3277  C   ALA   198      52.100  44.100  38.090  1.00  0.00           C  
ATOM   3278  O   ALA   198      52.130  43.270  37.180  1.00  0.00           O  
ATOM   3279  N   LEU   199      52.050  45.410  37.840  1.00  0.00           N  
ATOM   3280  HN  LEU   199      52.040  46.010  38.640  1.00  0.00           H  
ATOM   3281  CA  LEU   199      52.140  45.950  36.520  1.00  0.00           C  
ATOM   3282  HA  LEU   199      51.440  45.450  35.860  1.00  0.00           H  
ATOM   3283  CB  LEU   199      51.770  47.490  36.510  1.00  0.00           C  
ATOM   3284  HB1 LEU   199      51.890  47.960  35.510  1.00  0.00           H  
ATOM   3285  HB2 LEU   199      52.530  48.010  37.130  1.00  0.00           H  
ATOM   3286  CG  LEU   199      50.310  47.920  36.740  1.00  0.00           C  
ATOM   3287  HG  LEU   199      49.970  47.320  37.600  1.00  0.00           H  
ATOM   3288  CD1 LEU   199      50.250  49.390  37.210  1.00  0.00           C  
ATOM   3289 HD11 LEU   199      49.220  49.790  37.090  1.00  0.00           H  
ATOM   3290 HD12 LEU   199      50.870  50.100  36.640  1.00  0.00           H  
ATOM   3291 HD13 LEU   199      50.610  49.530  38.260  1.00  0.00           H  
ATOM   3292  CD2 LEU   199      49.460  47.630  35.520  1.00  0.00           C  
ATOM   3293 HD21 LEU   199      48.440  47.900  35.850  1.00  0.00           H  
ATOM   3294 HD22 LEU   199      49.500  46.520  35.420  1.00  0.00           H  
ATOM   3295 HD23 LEU   199      49.800  48.140  34.600  1.00  0.00           H  
ATOM   3296  C   LEU   199      53.460  45.640  35.770  1.00  0.00           C  
ATOM   3297  O   LEU   199      53.390  45.320  34.580  1.00  0.00           O  
ATOM   3298  N   VAL   200      54.640  45.640  36.450  1.00  0.00           N  
ATOM   3299  HN  VAL   200      54.590  45.960  37.390  1.00  0.00           H  
ATOM   3300  CA  VAL   200      55.850  45.230  35.780  1.00  0.00           C  
ATOM   3301  HA  VAL   200      55.940  45.880  34.930  1.00  0.00           H  
ATOM   3302  CB  VAL   200      57.130  45.360  36.680  1.00  0.00           C  
ATOM   3303  HB  VAL   200      57.210  44.620  37.500  1.00  0.00           H  
ATOM   3304  CG1 VAL   200      58.370  45.130  35.790  1.00  0.00           C  
ATOM   3305 HG11 VAL   200      59.310  45.540  36.220  1.00  0.00           H  
ATOM   3306 HG12 VAL   200      58.250  45.860  34.970  1.00  0.00           H  
ATOM   3307 HG13 VAL   200      58.500  44.080  35.430  1.00  0.00           H  
ATOM   3308  CG2 VAL   200      57.200  46.790  37.240  1.00  0.00           C  
ATOM   3309 HG21 VAL   200      56.510  46.940  38.100  1.00  0.00           H  
ATOM   3310 HG22 VAL   200      56.890  47.560  36.500  1.00  0.00           H  
ATOM   3311 HG23 VAL   200      58.140  47.090  37.740  1.00  0.00           H  
ATOM   3312  C   VAL   200      55.830  43.840  35.140  1.00  0.00           C  
ATOM   3313  O   VAL   200      56.140  43.560  33.990  1.00  0.00           O  
ATOM   3314  N   PHE   201      55.370  42.850  35.940  1.00  0.00           N  
ATOM   3315  HN  PHE   201      55.060  43.120  36.840  1.00  0.00           H  
ATOM   3316  CA  PHE   201      55.060  41.460  35.630  1.00  0.00           C  
ATOM   3317  HA  PHE   201      55.890  41.000  35.110  1.00  0.00           H  
ATOM   3318  CB  PHE   201      54.730  40.740  36.990  1.00  0.00           C  
ATOM   3319  HB1 PHE   201      54.160  39.800  36.860  1.00  0.00           H  
ATOM   3320  HB2 PHE   201      54.090  41.450  37.550  1.00  0.00           H  
ATOM   3321  CG  PHE   201      55.930  40.440  37.790  1.00  0.00           C  
ATOM   3322  CD1 PHE   201      55.850  40.690  39.150  1.00  0.00           C  
ATOM   3323  HD1 PHE   201      54.970  41.170  39.540  1.00  0.00           H  
ATOM   3324  CE1 PHE   201      56.890  40.260  39.940  1.00  0.00           C  
ATOM   3325  HE1 PHE   201      56.760  40.290  41.020  1.00  0.00           H  
ATOM   3326  CZ  PHE   201      58.030  39.690  39.360  1.00  0.00           C  
ATOM   3327  HZ  PHE   201      58.900  39.460  39.960  1.00  0.00           H  
ATOM   3328  CD2 PHE   201      57.070  39.990  37.160  1.00  0.00           C  
ATOM   3329  HD2 PHE   201      57.030  39.860  36.090  1.00  0.00           H  
ATOM   3330  CE2 PHE   201      58.180  39.650  37.940  1.00  0.00           C  
ATOM   3331  HE2 PHE   201      59.170  39.600  37.510  1.00  0.00           H  
ATOM   3332  C   PHE   201      53.940  41.350  34.610  1.00  0.00           C  
ATOM   3333  O   PHE   201      54.060  40.590  33.670  1.00  0.00           O  
ATOM   3334  N   ILE   202      52.790  42.180  34.700  1.00  0.00           N  
ATOM   3335  HN  ILE   202      52.730  42.860  35.420  1.00  0.00           H  
ATOM   3336  CA  ILE   202      51.690  42.140  33.660  1.00  0.00           C  
ATOM   3337  HA  ILE   202      51.350  41.120  33.620  1.00  0.00           H  
ATOM   3338  CB  ILE   202      50.510  42.990  34.100  1.00  0.00           C  
ATOM   3339  HB  ILE   202      50.830  43.920  34.620  1.00  0.00           H  
ATOM   3340  CG2 ILE   202      49.470  43.280  33.040  1.00  0.00           C  
ATOM   3341 HG21 ILE   202      48.680  43.820  33.600  1.00  0.00           H  
ATOM   3342 HG22 ILE   202      49.050  42.320  32.680  1.00  0.00           H  
ATOM   3343 HG23 ILE   202      49.910  43.960  32.280  1.00  0.00           H  
ATOM   3344  CG1 ILE   202      49.900  42.230  35.300  1.00  0.00           C  
ATOM   3345 HG11 ILE   202      50.660  41.720  35.940  1.00  0.00           H  
ATOM   3346 HG12 ILE   202      49.240  41.430  34.900  1.00  0.00           H  
ATOM   3347  CD  ILE   202      49.040  43.190  36.190  1.00  0.00           C  
ATOM   3348  HD1 ILE   202      49.630  43.700  36.980  1.00  0.00           H  
ATOM   3349  HD2 ILE   202      48.240  42.620  36.720  1.00  0.00           H  
ATOM   3350  HD3 ILE   202      48.550  44.020  35.630  1.00  0.00           H  
ATOM   3351  C   ILE   202      52.280  42.480  32.210  1.00  0.00           C  
ATOM   3352  O   ILE   202      51.880  41.820  31.200  1.00  0.00           O  
ATOM   3353  N   LYS   203      53.200  43.460  32.170  1.00  0.00           N  
ATOM   3354  HN  LYS   203      53.510  43.980  32.970  1.00  0.00           H  
ATOM   3355  CA  LYS   203      53.860  43.880  30.970  1.00  0.00           C  
ATOM   3356  HA  LYS   203      53.030  44.070  30.300  1.00  0.00           H  
ATOM   3357  CB  LYS   203      54.580  45.210  31.320  1.00  0.00           C  
ATOM   3358  HB1 LYS   203      55.400  44.940  32.020  1.00  0.00           H  
ATOM   3359  HB2 LYS   203      53.930  45.930  31.860  1.00  0.00           H  
ATOM   3360  CG  LYS   203      55.220  45.930  30.130  1.00  0.00           C  
ATOM   3361  HG1 LYS   203      55.980  45.200  29.770  1.00  0.00           H  
ATOM   3362  HG2 LYS   203      55.840  46.770  30.500  1.00  0.00           H  
ATOM   3363  CD  LYS   203      54.230  46.240  28.980  1.00  0.00           C  
ATOM   3364  HD1 LYS   203      53.650  47.090  29.400  1.00  0.00           H  
ATOM   3365  HD2 LYS   203      53.370  45.530  28.970  1.00  0.00           H  
ATOM   3366  CE  LYS   203      54.870  46.420  27.610  1.00  0.00           C  
ATOM   3367  HE1 LYS   203      55.610  45.610  27.440  1.00  0.00           H  
ATOM   3368  HE2 LYS   203      55.420  47.390  27.620  1.00  0.00           H  
ATOM   3369  NZ  LYS   203      53.900  46.410  26.500  1.00  0.00           N  
ATOM   3370  HZ1 LYS   203      52.930  46.560  26.850  1.00  0.00           H  
ATOM   3371  HZ2 LYS   203      53.900  45.460  26.090  1.00  0.00           H  
ATOM   3372  HZ3 LYS   203      54.250  47.100  25.810  1.00  0.00           H  
ATOM   3373  C   LYS   203      54.710  42.770  30.300  1.00  0.00           C  
ATOM   3374  O   LYS   203      54.610  42.660  29.030  1.00  0.00           O  
ATOM   3375  N   TYR   204      55.580  42.100  31.060  1.00  0.00           N  
ATOM   3376  HN  TYR   204      55.510  42.170  32.050  1.00  0.00           H  
ATOM   3377  CA  TYR   204      56.720  41.330  30.440  1.00  0.00           C  
ATOM   3378  HA  TYR   204      56.870  41.560  29.390  1.00  0.00           H  
ATOM   3379  CB  TYR   204      58.060  41.610  31.280  1.00  0.00           C  
ATOM   3380  HB1 TYR   204      58.850  40.950  30.880  1.00  0.00           H  
ATOM   3381  HB2 TYR   204      57.900  41.380  32.360  1.00  0.00           H  
ATOM   3382  CG  TYR   204      58.490  43.110  31.190  1.00  0.00           C  
ATOM   3383  CD1 TYR   204      58.570  43.820  30.010  1.00  0.00           C  
ATOM   3384  HD1 TYR   204      58.250  43.300  29.130  1.00  0.00           H  
ATOM   3385  CE1 TYR   204      59.060  45.150  29.820  1.00  0.00           C  
ATOM   3386  HE1 TYR   204      59.260  45.560  28.830  1.00  0.00           H  
ATOM   3387  CZ  TYR   204      59.140  45.820  31.090  1.00  0.00           C  
ATOM   3388  OH  TYR   204      59.410  47.180  31.030  1.00  0.00           O  
ATOM   3389  HH  TYR   204      59.120  47.430  30.140  1.00  0.00           H  
ATOM   3390  CD2 TYR   204      58.760  43.810  32.320  1.00  0.00           C  
ATOM   3391  HD2 TYR   204      58.610  43.290  33.250  1.00  0.00           H  
ATOM   3392  CE2 TYR   204      59.100  45.180  32.330  1.00  0.00           C  
ATOM   3393  HE2 TYR   204      59.310  45.620  33.290  1.00  0.00           H  
ATOM   3394  C   TYR   204      56.420  39.810  30.380  1.00  0.00           C  
ATOM   3395  O   TYR   204      57.090  39.080  29.650  1.00  0.00           O  
ATOM   3396  N   LEU   205      55.380  39.310  31.000  1.00  0.00           N  
ATOM   3397  HN  LEU   205      54.620  39.870  31.300  1.00  0.00           H  
ATOM   3398  CA  LEU   205      55.020  37.920  31.050  1.00  0.00           C  
ATOM   3399  HA  LEU   205      55.830  37.280  30.720  1.00  0.00           H  
ATOM   3400  CB  LEU   205      54.690  37.440  32.540  1.00  0.00           C  
ATOM   3401  HB1 LEU   205      54.420  36.360  32.510  1.00  0.00           H  
ATOM   3402  HB2 LEU   205      53.810  37.990  32.920  1.00  0.00           H  
ATOM   3403  CG  LEU   205      55.760  37.640  33.640  1.00  0.00           C  
ATOM   3404  HG  LEU   205      55.910  38.740  33.730  1.00  0.00           H  
ATOM   3405  CD1 LEU   205      55.160  37.170  34.990  1.00  0.00           C  
ATOM   3406 HD11 LEU   205      54.940  36.090  34.930  1.00  0.00           H  
ATOM   3407 HD12 LEU   205      54.270  37.720  35.370  1.00  0.00           H  
ATOM   3408 HD13 LEU   205      55.910  37.300  35.800  1.00  0.00           H  
ATOM   3409  CD2 LEU   205      57.120  37.000  33.330  1.00  0.00           C  
ATOM   3410 HD21 LEU   205      57.520  37.430  32.390  1.00  0.00           H  
ATOM   3411 HD22 LEU   205      57.120  35.910  33.110  1.00  0.00           H  
ATOM   3412 HD23 LEU   205      57.950  37.160  34.050  1.00  0.00           H  
ATOM   3413  C   LEU   205      53.760  37.750  30.280  1.00  0.00           C  
ATOM   3414  O   LEU   205      52.680  38.240  30.730  1.00  0.00           O  
ATOM   3415  N   PRO   206      53.840  37.020  29.120  1.00  0.00           N  
ATOM   3416  CD  PRO   206      55.070  36.780  28.320  1.00  0.00           C  
ATOM   3417  HD1 PRO   206      55.710  35.970  28.740  1.00  0.00           H  
ATOM   3418  HD2 PRO   206      55.710  37.670  28.170  1.00  0.00           H  
ATOM   3419  CA  PRO   206      52.610  36.540  28.400  1.00  0.00           C  
ATOM   3420  HA  PRO   206      52.060  37.410  28.060  1.00  0.00           H  
ATOM   3421  CB  PRO   206      53.220  35.720  27.250  1.00  0.00           C  
ATOM   3422  HB1 PRO   206      52.670  35.660  26.290  1.00  0.00           H  
ATOM   3423  HB2 PRO   206      53.400  34.700  27.650  1.00  0.00           H  
ATOM   3424  CG  PRO   206      54.590  36.340  26.960  1.00  0.00           C  
ATOM   3425  HG1 PRO   206      55.280  35.620  26.480  1.00  0.00           H  
ATOM   3426  HG2 PRO   206      54.440  37.210  26.290  1.00  0.00           H  
ATOM   3427  C   PRO   206      51.520  35.800  29.230  1.00  0.00           C  
ATOM   3428  O   PRO   206      51.830  35.310  30.300  1.00  0.00           O  
ATOM   3429  N   GLU   207      50.260  35.790  28.850  1.00  0.00           N  
ATOM   3430  HN  GLU   207      49.950  36.130  27.970  1.00  0.00           H  
ATOM   3431  CA  GLU   207      49.200  35.240  29.750  1.00  0.00           C  
ATOM   3432  HA  GLU   207      49.230  35.790  30.680  1.00  0.00           H  
ATOM   3433  CB  GLU   207      47.820  35.470  29.100  1.00  0.00           C  
ATOM   3434  HB1 GLU   207      47.110  34.710  29.490  1.00  0.00           H  
ATOM   3435  HB2 GLU   207      47.920  35.140  28.040  1.00  0.00           H  
ATOM   3436  CG  GLU   207      47.150  36.900  29.040  1.00  0.00           C  
ATOM   3437  HG1 GLU   207      47.130  37.360  30.050  1.00  0.00           H  
ATOM   3438  HG2 GLU   207      46.080  36.730  28.800  1.00  0.00           H  
ATOM   3439  CD  GLU   207      47.760  37.730  27.940  1.00  0.00           C  
ATOM   3440  OE1 GLU   207      47.470  37.520  26.740  1.00  0.00           O  
ATOM   3441  OE2 GLU   207      48.560  38.650  28.300  1.00  0.00           O  
ATOM   3442  C   GLU   207      49.430  33.710  30.130  1.00  0.00           C  
ATOM   3443  O   GLU   207      49.270  33.320  31.300  1.00  0.00           O  
ATOM   3444  N   TRP   208      49.920  32.900  29.170  1.00  0.00           N  
ATOM   3445  HN  TRP   208      49.860  33.200  28.220  1.00  0.00           H  
ATOM   3446  CA  TRP   208      50.350  31.500  29.490  1.00  0.00           C  
ATOM   3447  HA  TRP   208      49.590  31.030  30.090  1.00  0.00           H  
ATOM   3448  CB  TRP   208      50.570  30.830  28.120  1.00  0.00           C  
ATOM   3449  HB1 TRP   208      51.310  30.030  28.340  1.00  0.00           H  
ATOM   3450  HB2 TRP   208      50.900  31.640  27.440  1.00  0.00           H  
ATOM   3451  CG  TRP   208      49.360  30.290  27.520  1.00  0.00           C  
ATOM   3452  CD1 TRP   208      48.120  30.800  27.610  1.00  0.00           C  
ATOM   3453  HD1 TRP   208      47.860  31.580  28.320  1.00  0.00           H  
ATOM   3454  NE1 TRP   208      47.250  30.050  26.790  1.00  0.00           N  
ATOM   3455  HE1 TRP   208      46.290  30.050  26.590  1.00  0.00           H  
ATOM   3456  CE2 TRP   208      48.040  29.100  26.170  1.00  0.00           C  
ATOM   3457  CD2 TRP   208      49.400  29.160  26.630  1.00  0.00           C  
ATOM   3458  CE3 TRP   208      50.370  28.390  26.030  1.00  0.00           C  
ATOM   3459  HE3 TRP   208      51.410  28.660  26.160  1.00  0.00           H  
ATOM   3460  CZ3 TRP   208      49.940  27.280  25.250  1.00  0.00           C  
ATOM   3461  HZ3 TRP   208      50.680  26.630  24.820  1.00  0.00           H  
ATOM   3462  CZ2 TRP   208      47.680  28.050  25.300  1.00  0.00           C  
ATOM   3463  HZ2 TRP   208      46.660  27.920  24.940  1.00  0.00           H  
ATOM   3464  CH2 TRP   208      48.620  27.170  24.800  1.00  0.00           C  
ATOM   3465  HH2 TRP   208      48.200  26.340  24.250  1.00  0.00           H  
ATOM   3466  C   TRP   208      51.530  31.380  30.380  1.00  0.00           C  
ATOM   3467  O   TRP   208      51.560  30.660  31.360  1.00  0.00           O  
ATOM   3468  N   THR   209      52.510  32.280  30.130  1.00  0.00           N  
ATOM   3469  HN  THR   209      52.520  32.750  29.250  1.00  0.00           H  
ATOM   3470  CA  THR   209      53.680  32.360  31.030  1.00  0.00           C  
ATOM   3471  HA  THR   209      54.160  31.390  31.110  1.00  0.00           H  
ATOM   3472  CB  THR   209      54.780  33.370  30.590  1.00  0.00           C  
ATOM   3473  HB  THR   209      54.330  34.340  30.270  1.00  0.00           H  
ATOM   3474  OG1 THR   209      55.300  32.870  29.370  1.00  0.00           O  
ATOM   3475  HG1 THR   209      54.550  32.760  28.780  1.00  0.00           H  
ATOM   3476  CG2 THR   209      55.950  33.710  31.580  1.00  0.00           C  
ATOM   3477 HG21 THR   209      56.310  32.820  32.150  1.00  0.00           H  
ATOM   3478 HG22 THR   209      55.590  34.390  32.380  1.00  0.00           H  
ATOM   3479 HG23 THR   209      56.830  34.210  31.110  1.00  0.00           H  
ATOM   3480  C   THR   209      53.200  32.660  32.430  1.00  0.00           C  
ATOM   3481  O   THR   209      53.620  32.080  33.400  1.00  0.00           O  
ATOM   3482  N   ALA   210      52.300  33.670  32.540  1.00  0.00           N  
ATOM   3483  HN  ALA   210      51.960  34.130  31.720  1.00  0.00           H  
ATOM   3484  CA  ALA   210      51.580  34.170  33.710  1.00  0.00           C  
ATOM   3485  HA  ALA   210      52.310  34.690  34.320  1.00  0.00           H  
ATOM   3486  CB  ALA   210      50.710  35.400  33.350  1.00  0.00           C  
ATOM   3487  HB1 ALA   210      51.370  36.230  33.040  1.00  0.00           H  
ATOM   3488  HB2 ALA   210      50.120  35.750  34.220  1.00  0.00           H  
ATOM   3489  HB3 ALA   210      49.970  35.200  32.540  1.00  0.00           H  
ATOM   3490  C   ALA   210      50.750  33.110  34.520  1.00  0.00           C  
ATOM   3491  O   ALA   210      50.970  32.900  35.730  1.00  0.00           O  
ATOM   3492  N   TRP   211      49.870  32.230  33.850  1.00  0.00           N  
ATOM   3493  HN  TRP   211      49.650  32.580  32.940  1.00  0.00           H  
ATOM   3494  CA  TRP   211      49.190  31.060  34.380  1.00  0.00           C  
ATOM   3495  HA  TRP   211      48.460  31.330  35.130  1.00  0.00           H  
ATOM   3496  CB  TRP   211      48.240  30.320  33.350  1.00  0.00           C  
ATOM   3497  HB1 TRP   211      47.510  29.710  33.920  1.00  0.00           H  
ATOM   3498  HB2 TRP   211      48.820  29.590  32.760  1.00  0.00           H  
ATOM   3499  CG  TRP   211      47.300  31.190  32.550  1.00  0.00           C  
ATOM   3500  CD1 TRP   211      47.040  31.010  31.240  1.00  0.00           C  
ATOM   3501  HD1 TRP   211      47.380  30.080  30.800  1.00  0.00           H  
ATOM   3502  NE1 TRP   211      46.320  31.960  30.630  1.00  0.00           N  
ATOM   3503  HE1 TRP   211      45.830  31.890  29.790  1.00  0.00           H  
ATOM   3504  CE2 TRP   211      46.040  32.920  31.630  1.00  0.00           C  
ATOM   3505  CD2 TRP   211      46.650  32.450  32.900  1.00  0.00           C  
ATOM   3506  CE3 TRP   211      46.550  33.230  34.010  1.00  0.00           C  
ATOM   3507  HE3 TRP   211      46.890  32.940  34.990  1.00  0.00           H  
ATOM   3508  CZ3 TRP   211      45.730  34.340  33.950  1.00  0.00           C  
ATOM   3509  HZ3 TRP   211      45.590  34.960  34.830  1.00  0.00           H  
ATOM   3510  CZ2 TRP   211      45.430  34.150  31.560  1.00  0.00           C  
ATOM   3511  HZ2 TRP   211      44.860  34.650  30.790  1.00  0.00           H  
ATOM   3512  CH2 TRP   211      45.390  34.870  32.680  1.00  0.00           C  
ATOM   3513  HH2 TRP   211      45.000  35.880  32.640  1.00  0.00           H  
ATOM   3514  C   TRP   211      50.140  30.020  35.010  1.00  0.00           C  
ATOM   3515  O   TRP   211      49.960  29.590  36.120  1.00  0.00           O  
ATOM   3516  N   LEU   212      51.200  29.670  34.240  1.00  0.00           N  
ATOM   3517  HN  LEU   212      51.260  30.030  33.310  1.00  0.00           H  
ATOM   3518  CA  LEU   212      52.220  28.710  34.670  1.00  0.00           C  
ATOM   3519  HA  LEU   212      51.690  27.850  35.050  1.00  0.00           H  
ATOM   3520  CB  LEU   212      53.120  28.350  33.390  1.00  0.00           C  
ATOM   3521  HB1 LEU   212      53.550  29.300  33.020  1.00  0.00           H  
ATOM   3522  HB2 LEU   212      52.380  27.950  32.660  1.00  0.00           H  
ATOM   3523  CG  LEU   212      54.190  27.200  33.620  1.00  0.00           C  
ATOM   3524  HG  LEU   212      54.800  27.660  34.430  1.00  0.00           H  
ATOM   3525  CD1 LEU   212      53.590  25.810  33.940  1.00  0.00           C  
ATOM   3526 HD11 LEU   212      52.960  25.380  33.130  1.00  0.00           H  
ATOM   3527 HD12 LEU   212      52.930  25.880  34.830  1.00  0.00           H  
ATOM   3528 HD13 LEU   212      54.460  25.150  34.140  1.00  0.00           H  
ATOM   3529  CD2 LEU   212      55.110  27.040  32.440  1.00  0.00           C  
ATOM   3530 HD21 LEU   212      55.870  26.240  32.560  1.00  0.00           H  
ATOM   3531 HD22 LEU   212      55.710  27.950  32.210  1.00  0.00           H  
ATOM   3532 HD23 LEU   212      54.480  26.730  31.580  1.00  0.00           H  
ATOM   3533  C   LEU   212      53.080  29.170  35.820  1.00  0.00           C  
ATOM   3534  O   LEU   212      53.300  28.440  36.770  1.00  0.00           O  
ATOM   3535  N   ILE   213      53.550  30.400  35.810  1.00  0.00           N  
ATOM   3536  HN  ILE   213      53.470  30.900  34.960  1.00  0.00           H  
ATOM   3537  CA  ILE   213      54.170  30.970  36.970  1.00  0.00           C  
ATOM   3538  HA  ILE   213      55.060  30.500  37.370  1.00  0.00           H  
ATOM   3539  CB  ILE   213      54.590  32.440  36.630  1.00  0.00           C  
ATOM   3540  HB  ILE   213      53.790  32.820  35.960  1.00  0.00           H  
ATOM   3541  CG2 ILE   213      54.740  33.400  37.780  1.00  0.00           C  
ATOM   3542 HG21 ILE   213      54.830  34.460  37.450  1.00  0.00           H  
ATOM   3543 HG22 ILE   213      55.610  33.090  38.390  1.00  0.00           H  
ATOM   3544 HG23 ILE   213      53.870  33.290  38.460  1.00  0.00           H  
ATOM   3545  CG1 ILE   213      55.920  32.230  35.850  1.00  0.00           C  
ATOM   3546 HG11 ILE   213      55.680  31.570  34.990  1.00  0.00           H  
ATOM   3547 HG12 ILE   213      56.530  31.690  36.590  1.00  0.00           H  
ATOM   3548  CD  ILE   213      56.590  33.460  35.430  1.00  0.00           C  
ATOM   3549  HD1 ILE   213      55.970  34.140  34.810  1.00  0.00           H  
ATOM   3550  HD2 ILE   213      57.470  33.210  34.790  1.00  0.00           H  
ATOM   3551  HD3 ILE   213      56.800  34.070  36.330  1.00  0.00           H  
ATOM   3552  C   ILE   213      53.210  31.010  38.150  1.00  0.00           C  
ATOM   3553  O   ILE   213      53.730  30.660  39.270  1.00  0.00           O  
ATOM   3554  N   LEU   214      51.890  31.400  38.050  1.00  0.00           N  
ATOM   3555  HN  LEU   214      51.540  31.800  37.210  1.00  0.00           H  
ATOM   3556  CA  LEU   214      51.070  31.300  39.220  1.00  0.00           C  
ATOM   3557  HA  LEU   214      51.410  31.920  40.040  1.00  0.00           H  
ATOM   3558  CB  LEU   214      49.720  31.850  38.810  1.00  0.00           C  
ATOM   3559  HB1 LEU   214      48.860  31.650  39.480  1.00  0.00           H  
ATOM   3560  HB2 LEU   214      49.380  31.450  37.830  1.00  0.00           H  
ATOM   3561  CG  LEU   214      49.740  33.370  38.720  1.00  0.00           C  
ATOM   3562  HG  LEU   214      50.680  33.770  38.270  1.00  0.00           H  
ATOM   3563  CD1 LEU   214      48.690  33.870  37.760  1.00  0.00           C  
ATOM   3564 HD11 LEU   214      48.550  34.970  37.890  1.00  0.00           H  
ATOM   3565 HD12 LEU   214      47.720  33.440  38.090  1.00  0.00           H  
ATOM   3566 HD13 LEU   214      48.910  33.640  36.690  1.00  0.00           H  
ATOM   3567  CD2 LEU   214      49.430  33.980  40.040  1.00  0.00           C  
ATOM   3568 HD21 LEU   214      49.980  33.460  40.840  1.00  0.00           H  
ATOM   3569 HD22 LEU   214      48.340  34.010  40.280  1.00  0.00           H  
ATOM   3570 HD23 LEU   214      49.830  35.020  40.040  1.00  0.00           H  
ATOM   3571  C   LEU   214      50.920  29.840  39.800  1.00  0.00           C  
ATOM   3572  O   LEU   214      51.070  29.550  40.990  1.00  0.00           O  
ATOM   3573  N   ALA   215      50.740  28.840  38.900  1.00  0.00           N  
ATOM   3574  HN  ALA   215      50.690  29.080  37.930  1.00  0.00           H  
ATOM   3575  CA  ALA   215      50.640  27.450  39.200  1.00  0.00           C  
ATOM   3576  HA  ALA   215      49.940  27.460  40.020  1.00  0.00           H  
ATOM   3577  CB  ALA   215      50.130  26.670  38.000  1.00  0.00           C  
ATOM   3578  HB1 ALA   215      49.740  25.630  38.110  1.00  0.00           H  
ATOM   3579  HB2 ALA   215      50.820  26.740  37.130  1.00  0.00           H  
ATOM   3580  HB3 ALA   215      49.240  27.280  37.730  1.00  0.00           H  
ATOM   3581  C   ALA   215      51.970  26.810  39.720  1.00  0.00           C  
ATOM   3582  O   ALA   215      51.880  26.010  40.680  1.00  0.00           O  
ATOM   3583  N   VAL   216      53.160  27.180  39.190  1.00  0.00           N  
ATOM   3584  HN  VAL   216      53.060  27.700  38.340  1.00  0.00           H  
ATOM   3585  CA  VAL   216      54.510  26.810  39.610  1.00  0.00           C  
ATOM   3586  HA  VAL   216      54.560  25.760  39.890  1.00  0.00           H  
ATOM   3587  CB  VAL   216      55.660  26.900  38.500  1.00  0.00           C  
ATOM   3588  HB  VAL   216      55.650  27.890  38.010  1.00  0.00           H  
ATOM   3589  CG1 VAL   216      57.040  26.610  39.230  1.00  0.00           C  
ATOM   3590 HG11 VAL   216      57.880  26.460  38.520  1.00  0.00           H  
ATOM   3591 HG12 VAL   216      57.100  25.700  39.860  1.00  0.00           H  
ATOM   3592 HG13 VAL   216      57.400  27.390  39.930  1.00  0.00           H  
ATOM   3593  CG2 VAL   216      55.300  25.940  37.270  1.00  0.00           C  
ATOM   3594 HG21 VAL   216      56.090  26.060  36.500  1.00  0.00           H  
ATOM   3595 HG22 VAL   216      54.270  26.190  36.930  1.00  0.00           H  
ATOM   3596 HG23 VAL   216      55.390  24.860  37.530  1.00  0.00           H  
ATOM   3597  C   VAL   216      54.920  27.530  40.990  1.00  0.00           C  
ATOM   3598  O   VAL   216      55.490  26.840  41.870  1.00  0.00           O  
ATOM   3599  N   ILE   217      54.460  28.770  41.330  1.00  0.00           N  
ATOM   3600  HN  ILE   217      54.090  29.390  40.640  1.00  0.00           H  
ATOM   3601  CA  ILE   217      54.820  29.320  42.590  1.00  0.00           C  
ATOM   3602  HA  ILE   217      55.790  28.890  42.770  1.00  0.00           H  
ATOM   3603  CB  ILE   217      54.930  30.890  42.710  1.00  0.00           C  
ATOM   3604  HB  ILE   217      53.940  31.380  42.570  1.00  0.00           H  
ATOM   3605  CG2 ILE   217      55.490  31.250  44.110  1.00  0.00           C  
ATOM   3606 HG21 ILE   217      54.850  30.810  44.910  1.00  0.00           H  
ATOM   3607 HG22 ILE   217      55.640  32.350  44.170  1.00  0.00           H  
ATOM   3608 HG23 ILE   217      56.480  30.760  44.210  1.00  0.00           H  
ATOM   3609  CG1 ILE   217      55.930  31.420  41.570  1.00  0.00           C  
ATOM   3610 HG11 ILE   217      55.530  32.440  41.400  1.00  0.00           H  
ATOM   3611 HG12 ILE   217      55.830  30.760  40.680  1.00  0.00           H  
ATOM   3612  CD  ILE   217      57.390  31.630  41.900  1.00  0.00           C  
ATOM   3613  HD1 ILE   217      57.780  32.090  40.960  1.00  0.00           H  
ATOM   3614  HD2 ILE   217      57.980  30.710  42.100  1.00  0.00           H  
ATOM   3615  HD3 ILE   217      57.520  32.340  42.750  1.00  0.00           H  
ATOM   3616  C   ILE   217      53.920  28.810  43.700  1.00  0.00           C  
ATOM   3617  O   ILE   217      54.380  28.570  44.830  1.00  0.00           O  
ATOM   3618  N   SER   218      52.690  28.390  43.430  1.00  0.00           N  
ATOM   3619  HN  SER   218      52.300  28.660  42.550  1.00  0.00           H  
ATOM   3620  CA  SER   218      51.780  27.640  44.280  1.00  0.00           C  
ATOM   3621  HA  SER   218      51.500  28.180  45.170  1.00  0.00           H  
ATOM   3622  CB  SER   218      50.450  27.240  43.560  1.00  0.00           C  
ATOM   3623  HB1 SER   218      49.850  26.520  44.170  1.00  0.00           H  
ATOM   3624  HB2 SER   218      50.720  26.800  42.580  1.00  0.00           H  
ATOM   3625  OG  SER   218      49.700  28.390  43.190  1.00  0.00           O  
ATOM   3626  HG1 SER   218      50.150  28.770  42.430  1.00  0.00           H  
ATOM   3627  C   SER   218      52.430  26.370  44.690  1.00  0.00           C  
ATOM   3628  O   SER   218      52.260  25.890  45.850  1.00  0.00           O  
ATOM   3629  N   VAL   219      53.000  25.610  43.650  1.00  0.00           N  
ATOM   3630  HN  VAL   219      53.020  25.960  42.720  1.00  0.00           H  
ATOM   3631  CA  VAL   219      53.670  24.310  43.880  1.00  0.00           C  
ATOM   3632  HA  VAL   219      53.040  23.790  44.580  1.00  0.00           H  
ATOM   3633  CB  VAL   219      53.960  23.540  42.650  1.00  0.00           C  
ATOM   3634  HB  VAL   219      54.230  24.360  41.950  1.00  0.00           H  
ATOM   3635  CG1 VAL   219      55.180  22.600  42.670  1.00  0.00           C  
ATOM   3636 HG11 VAL   219      56.120  23.180  42.780  1.00  0.00           H  
ATOM   3637 HG12 VAL   219      55.280  22.220  41.630  1.00  0.00           H  
ATOM   3638 HG13 VAL   219      55.050  21.770  43.390  1.00  0.00           H  
ATOM   3639  CG2 VAL   219      52.640  22.890  42.270  1.00  0.00           C  
ATOM   3640 HG21 VAL   219      51.870  23.610  41.910  1.00  0.00           H  
ATOM   3641 HG22 VAL   219      52.320  22.200  43.080  1.00  0.00           H  
ATOM   3642 HG23 VAL   219      52.840  22.260  41.380  1.00  0.00           H  
ATOM   3643  C   VAL   219      54.850  24.540  44.790  1.00  0.00           C  
ATOM   3644  O   VAL   219      54.960  23.940  45.880  1.00  0.00           O  
ATOM   3645  N   TYR   220      55.690  25.610  44.440  1.00  0.00           N  
ATOM   3646  HN  TYR   220      55.580  26.110  43.590  1.00  0.00           H  
ATOM   3647  CA  TYR   220      56.710  26.070  45.300  1.00  0.00           C  
ATOM   3648  HA  TYR   220      57.380  25.240  45.470  1.00  0.00           H  
ATOM   3649  CB  TYR   220      57.710  27.070  44.610  1.00  0.00           C  
ATOM   3650  HB1 TYR   220      57.120  27.920  44.220  1.00  0.00           H  
ATOM   3651  HB2 TYR   220      58.140  26.620  43.690  1.00  0.00           H  
ATOM   3652  CG  TYR   220      58.720  27.530  45.640  1.00  0.00           C  
ATOM   3653  CD1 TYR   220      59.880  26.800  45.920  1.00  0.00           C  
ATOM   3654  HD1 TYR   220      60.010  25.870  45.380  1.00  0.00           H  
ATOM   3655  CE1 TYR   220      60.820  27.310  46.860  1.00  0.00           C  
ATOM   3656  HE1 TYR   220      61.650  26.670  47.140  1.00  0.00           H  
ATOM   3657  CZ  TYR   220      60.610  28.530  47.410  1.00  0.00           C  
ATOM   3658  OH  TYR   220      61.650  29.080  48.170  1.00  0.00           O  
ATOM   3659  HH  TYR   220      61.490  30.020  48.300  1.00  0.00           H  
ATOM   3660  CD2 TYR   220      58.590  28.780  46.200  1.00  0.00           C  
ATOM   3661  HD2 TYR   220      57.770  29.450  46.000  1.00  0.00           H  
ATOM   3662  CE2 TYR   220      59.520  29.250  47.100  1.00  0.00           C  
ATOM   3663  HE2 TYR   220      59.430  30.250  47.500  1.00  0.00           H  
ATOM   3664  C   TYR   220      56.350  26.490  46.750  1.00  0.00           C  
ATOM   3665  O   TYR   220      57.050  26.070  47.700  1.00  0.00           O  
ATOM   3666  N   ASP   221      55.330  27.320  47.000  1.00  0.00           N  
ATOM   3667  HN  ASP   221      55.040  27.920  46.260  1.00  0.00           H  
ATOM   3668  CA  ASP   221      54.850  27.700  48.270  1.00  0.00           C  
ATOM   3669  HA  ASP   221      55.710  28.050  48.810  1.00  0.00           H  
ATOM   3670  CB  ASP   221      53.770  28.790  48.100  1.00  0.00           C  
ATOM   3671  HB1 ASP   221      52.820  28.340  47.850  1.00  0.00           H  
ATOM   3672  HB2 ASP   221      54.140  29.640  47.460  1.00  0.00           H  
ATOM   3673  CG  ASP   221      53.500  29.550  49.460  1.00  0.00           C  
ATOM   3674  OD1 ASP   221      54.350  29.570  50.410  1.00  0.00           O  
ATOM   3675  OD2 ASP   221      52.370  30.190  49.540  1.00  0.00           O  
ATOM   3676  HD2 ASP   221      53.130  30.980  51.080  1.00  0.00           H  
ATOM   3677  C   ASP   221      54.310  26.510  49.100  1.00  0.00           C  
ATOM   3678  O   ASP   221      54.810  26.320  50.200  1.00  0.00           O  
ATOM   3679  N   LEU   222      53.500  25.580  48.560  1.00  0.00           N  
ATOM   3680  HN  LEU   222      53.100  25.750  47.540  1.00  0.00           H  
ATOM   3681  CA  LEU   222      53.180  24.350  49.200  1.00  0.00           C  
ATOM   3682  HA  LEU   222      52.820  24.680  50.190  1.00  0.00           H  
ATOM   3683  CB  LEU   222      52.170  23.620  48.230  1.00  0.00           C  
ATOM   3684  HB1 LEU   222      52.550  23.450  47.320  1.00  0.00           H  
ATOM   3685  HB2 LEU   222      51.280  24.220  48.320  1.00  0.00           H  
ATOM   3686  CG  LEU   222      51.650  22.300  48.870  1.00  0.00           C  
ATOM   3687  HG  LEU   222      52.370  21.500  49.110  1.00  0.00           H  
ATOM   3688  CD1 LEU   222      51.030  22.560  50.260  1.00  0.00           C  
ATOM   3689 HD11 LEU   222      50.410  23.480  50.240  1.00  0.00           H  
ATOM   3690 HD12 LEU   222      51.810  22.830  51.010  1.00  0.00           H  
ATOM   3691 HD13 LEU   222      50.380  21.760  50.680  1.00  0.00           H  
ATOM   3692  CD2 LEU   222      50.570  21.670  47.980  1.00  0.00           C  
ATOM   3693 HD21 LEU   222      50.150  20.830  48.570  1.00  0.00           H  
ATOM   3694 HD22 LEU   222      50.890  21.350  46.960  1.00  0.00           H  
ATOM   3695 HD23 LEU   222      49.770  22.430  47.860  1.00  0.00           H  
ATOM   3696  C   LEU   222      54.360  23.440  49.520  1.00  0.00           C  
ATOM   3697  O   LEU   222      54.620  23.050  50.630  1.00  0.00           O  
ATOM   3698  N   VAL   223      55.150  23.140  48.500  1.00  0.00           N  
ATOM   3699  HN  VAL   223      55.000  23.800  47.620  1.00  0.00           H  
ATOM   3700  CA  VAL   223      56.350  22.230  48.580  1.00  0.00           C  
ATOM   3701  HA  VAL   223      56.000  21.340  49.140  1.00  0.00           H  
ATOM   3702  CB  VAL   223      56.750  21.780  47.180  1.00  0.00           C  
ATOM   3703  HB  VAL   223      56.810  22.610  46.640  1.00  0.00           H  
ATOM   3704  CG1 VAL   223      58.130  21.070  47.250  1.00  0.00           C  
ATOM   3705 HG11 VAL   223      58.890  21.750  47.600  1.00  0.00           H  
ATOM   3706 HG12 VAL   223      58.390  20.740  46.220  1.00  0.00           H  
ATOM   3707 HG13 VAL   223      57.930  20.180  47.880  1.00  0.00           H  
ATOM   3708  CG2 VAL   223      55.750  20.840  46.580  1.00  0.00           C  
ATOM   3709 HG21 VAL   223      54.870  21.470  46.330  1.00  0.00           H  
ATOM   3710 HG22 VAL   223      55.500  20.120  47.390  1.00  0.00           H  
ATOM   3711 HG23 VAL   223      56.210  20.470  45.640  1.00  0.00           H  
ATOM   3712  C   VAL   223      57.560  22.720  49.520  1.00  0.00           C  
ATOM   3713  O   VAL   223      57.950  22.070  50.460  1.00  0.00           O  
ATOM   3714  N   ALA   224      57.980  23.990  49.440  1.00  0.00           N  
ATOM   3715  HN  ALA   224      57.470  24.700  48.760  1.00  0.00           H  
ATOM   3716  CA  ALA   224      59.020  24.540  50.250  1.00  0.00           C  
ATOM   3717  HA  ALA   224      59.900  23.860  50.170  1.00  0.00           H  
ATOM   3718  CB  ALA   224      59.570  25.780  49.560  1.00  0.00           C  
ATOM   3719  HB1 ALA   224      59.780  25.430  48.650  1.00  0.00           H  
ATOM   3720  HB2 ALA   224      60.500  26.180  49.930  1.00  0.00           H  
ATOM   3721  HB3 ALA   224      58.930  26.680  49.420  1.00  0.00           H  
ATOM   3722  C   ALA   224      58.710  24.740  51.760  1.00  0.00           C  
ATOM   3723  O   ALA   224      59.590  24.850  52.580  1.00  0.00           O  
ATOM   3724  N   VAL   225      57.410  24.870  52.050  1.00  0.00           N  
ATOM   3725  HN  VAL   225      56.650  24.910  51.240  1.00  0.00           H  
ATOM   3726  CA  VAL   225      56.830  24.910  53.380  1.00  0.00           C  
ATOM   3727  HA  VAL   225      57.470  25.360  54.170  1.00  0.00           H  
ATOM   3728  CB  VAL   225      55.530  25.750  53.390  1.00  0.00           C  
ATOM   3729  HB  VAL   225      54.920  25.430  52.680  1.00  0.00           H  
ATOM   3730  CG1 VAL   225      54.790  25.770  54.680  1.00  0.00           C  
ATOM   3731 HG11 VAL   225      55.280  26.300  55.480  1.00  0.00           H  
ATOM   3732 HG12 VAL   225      54.460  24.770  55.030  1.00  0.00           H  
ATOM   3733 HG13 VAL   225      53.840  26.280  54.420  1.00  0.00           H  
ATOM   3734  CG2 VAL   225      55.930  27.230  53.250  1.00  0.00           C  
ATOM   3735 HG21 VAL   225      56.580  27.530  54.100  1.00  0.00           H  
ATOM   3736 HG22 VAL   225      54.990  27.820  53.240  1.00  0.00           H  
ATOM   3737 HG23 VAL   225      56.490  27.350  52.290  1.00  0.00           H  
ATOM   3738  C   VAL   225      56.620  23.500  53.990  1.00  0.00           C  
ATOM   3739  O   VAL   225      56.880  23.240  55.140  1.00  0.00           O  
ATOM   3740  N   LEU   226      56.060  22.560  53.220  1.00  0.00           N  
ATOM   3741  HN  LEU   226      55.680  22.900  52.230  1.00  0.00           H  
ATOM   3742  CA  LEU   226      55.730  21.220  53.590  1.00  0.00           C  
ATOM   3743  HA  LEU   226      55.070  21.200  54.480  1.00  0.00           H  
ATOM   3744  CB  LEU   226      54.850  20.730  52.440  1.00  0.00           C  
ATOM   3745  HB1 LEU   226      55.290  20.860  51.550  1.00  0.00           H  
ATOM   3746  HB2 LEU   226      53.940  21.300  52.390  1.00  0.00           H  
ATOM   3747  CG  LEU   226      54.390  19.340  52.620  1.00  0.00           C  
ATOM   3748  HG  LEU   226      54.400  19.050  53.690  1.00  0.00           H  
ATOM   3749  CD1 LEU   226      53.030  19.210  52.080  1.00  0.00           C  
ATOM   3750 HD11 LEU   226      52.350  19.720  52.800  1.00  0.00           H  
ATOM   3751 HD12 LEU   226      52.720  18.140  52.090  1.00  0.00           H  
ATOM   3752 HD13 LEU   226      52.980  19.550  51.020  1.00  0.00           H  
ATOM   3753  CD2 LEU   226      55.360  18.450  51.810  1.00  0.00           C  
ATOM   3754 HD21 LEU   226      55.140  17.360  51.920  1.00  0.00           H  
ATOM   3755 HD22 LEU   226      56.430  18.650  52.050  1.00  0.00           H  
ATOM   3756 HD23 LEU   226      55.400  18.710  50.730  1.00  0.00           H  
ATOM   3757  C   LEU   226      56.970  20.400  53.910  1.00  0.00           C  
ATOM   3758  O   LEU   226      56.930  19.510  54.770  1.00  0.00           O  
ATOM   3759  N   CYS   227      58.120  20.540  53.190  1.00  0.00           N  
ATOM   3760  HN  CYS   227      58.260  21.290  52.380  1.00  0.00           H  
ATOM   3761  CA  CYS   227      59.230  19.620  53.230  1.00  0.00           C  
ATOM   3762  HA  CYS   227      58.690  18.660  53.400  1.00  0.00           H  
ATOM   3763  CB  CYS   227      59.970  19.670  51.810  1.00  0.00           C  
ATOM   3764  HB1 CYS   227      60.790  19.100  51.870  1.00  0.00           H  
ATOM   3765  HB2 CYS   227      60.190  20.700  51.560  1.00  0.00           H  
ATOM   3766  SG  CYS   227      58.910  19.110  50.450  1.00  0.00           S  
ATOM   3767  HG1 CYS   227      58.180  19.950  50.500  1.00  0.00           H  
ATOM   3768  C   CYS   227      60.230  19.920  54.310  1.00  0.00           C  
ATOM   3769  O   CYS   227      60.590  21.080  54.460  1.00  0.00           O  
ATOM   3770  N   PRO   228      60.870  19.040  55.010  1.00  0.00           N  
ATOM   3771  CD  PRO   228      60.590  17.640  54.890  1.00  0.00           C  
ATOM   3772  HD1 PRO   228      61.090  17.170  54.010  1.00  0.00           H  
ATOM   3773  HD2 PRO   228      59.480  17.520  54.800  1.00  0.00           H  
ATOM   3774  CA  PRO   228      61.690  19.210  56.230  1.00  0.00           C  
ATOM   3775  HA  PRO   228      61.090  19.750  56.990  1.00  0.00           H  
ATOM   3776  CB  PRO   228      62.060  17.880  56.740  1.00  0.00           C  
ATOM   3777  HB1 PRO   228      62.060  17.870  57.850  1.00  0.00           H  
ATOM   3778  HB2 PRO   228      62.990  17.610  56.200  1.00  0.00           H  
ATOM   3779  CG  PRO   228      60.920  17.030  56.240  1.00  0.00           C  
ATOM   3780  HG1 PRO   228      61.290  15.760  56.180  1.00  0.00           H  
ATOM   3781  HG2 PRO   228      60.060  17.090  56.890  1.00  0.00           H  
ATOM   3782  C   PRO   228      62.970  20.070  55.910  1.00  0.00           C  
ATOM   3783  O   PRO   228      63.310  20.790  56.840  1.00  0.00           O  
ATOM   3784  N   LYS   229      63.600  20.030  54.720  1.00  0.00           N  
ATOM   3785  HN  LYS   229      63.220  19.370  53.920  1.00  0.00           H  
ATOM   3786  CA  LYS   229      64.740  20.850  54.440  1.00  0.00           C  
ATOM   3787  HA  LYS   229      65.070  21.430  55.320  1.00  0.00           H  
ATOM   3788  CB  LYS   229      65.980  19.930  53.960  1.00  0.00           C  
ATOM   3789  HB1 LYS   229      66.680  20.490  53.540  1.00  0.00           H  
ATOM   3790  HB2 LYS   229      65.700  19.140  53.280  1.00  0.00           H  
ATOM   3791  CG  LYS   229      66.570  19.160  55.180  1.00  0.00           C  
ATOM   3792  HG1 LYS   229      66.850  18.120  54.890  1.00  0.00           H  
ATOM   3793  HG2 LYS   229      65.650  18.990  55.790  1.00  0.00           H  
ATOM   3794  CD  LYS   229      67.700  19.850  55.910  1.00  0.00           C  
ATOM   3795  HD1 LYS   229      67.470  20.920  56.110  1.00  0.00           H  
ATOM   3796  HD2 LYS   229      68.640  19.810  55.330  1.00  0.00           H  
ATOM   3797  CE  LYS   229      68.140  19.200  57.240  1.00  0.00           C  
ATOM   3798  HE1 LYS   229      69.130  19.670  57.440  1.00  0.00           H  
ATOM   3799  HE2 LYS   229      68.240  18.090  57.200  1.00  0.00           H  
ATOM   3800  NZ  LYS   229      67.270  19.520  58.380  1.00  0.00           N  
ATOM   3801  HZ1 LYS   229      67.880  19.680  59.300  1.00  0.00           H  
ATOM   3802  HZ2 LYS   229      66.540  18.700  58.580  1.00  0.00           H  
ATOM   3803  HZ3 LYS   229      66.650  20.350  58.310  1.00  0.00           H  
ATOM   3804  C   LYS   229      64.450  21.960  53.400  1.00  0.00           C  
ATOM   3805  O   LYS   229      65.340  22.460  52.690  1.00  0.00           O  
ATOM   3806  N   GLY   230      63.150  22.240  53.230  1.00  0.00           N  
ATOM   3807  HN  GLY   230      62.360  21.840  53.770  1.00  0.00           H  
ATOM   3808  CA  GLY   230      62.720  23.300  52.270  1.00  0.00           C  
ATOM   3809  HA1 GLY   230      61.690  23.340  52.410  1.00  0.00           H  
ATOM   3810  HA2 GLY   230      63.080  22.990  51.390  1.00  0.00           H  
ATOM   3811  C   GLY   230      63.130  24.750  52.590  1.00  0.00           C  
ATOM   3812  O   GLY   230      63.130  25.000  53.790  1.00  0.00           O  
ATOM   3813  N   PRO   231      63.300  25.720  51.660  1.00  0.00           N  
ATOM   3814  CD  PRO   231      63.710  25.420  50.260  1.00  0.00           C  
ATOM   3815  HD1 PRO   231      62.790  25.700  49.690  1.00  0.00           H  
ATOM   3816  HD2 PRO   231      63.910  24.350  50.050  1.00  0.00           H  
ATOM   3817  CA  PRO   231      63.820  27.020  52.080  1.00  0.00           C  
ATOM   3818  HA  PRO   231      64.640  26.860  52.760  1.00  0.00           H  
ATOM   3819  CB  PRO   231      64.340  27.660  50.770  1.00  0.00           C  
ATOM   3820  HB1 PRO   231      65.180  28.330  51.060  1.00  0.00           H  
ATOM   3821  HB2 PRO   231      63.480  28.040  50.170  1.00  0.00           H  
ATOM   3822  CG  PRO   231      64.880  26.390  50.020  1.00  0.00           C  
ATOM   3823  HG1 PRO   231      65.060  26.550  48.970  1.00  0.00           H  
ATOM   3824  HG2 PRO   231      65.770  26.060  50.530  1.00  0.00           H  
ATOM   3825  C   PRO   231      62.680  27.870  52.780  1.00  0.00           C  
ATOM   3826  O   PRO   231      63.000  28.760  53.600  1.00  0.00           O  
ATOM   3827  N   LEU   232      61.400  27.700  52.460  1.00  0.00           N  
ATOM   3828  HN  LEU   232      61.070  26.900  51.760  1.00  0.00           H  
ATOM   3829  CA  LEU   232      60.420  28.400  53.230  1.00  0.00           C  
ATOM   3830  HA  LEU   232      60.700  29.470  53.320  1.00  0.00           H  
ATOM   3831  CB  LEU   232      59.100  28.530  52.460  1.00  0.00           C  
ATOM   3832  HB1 LEU   232      58.400  28.830  53.090  1.00  0.00           H  
ATOM   3833  HB2 LEU   232      58.820  27.540  52.120  1.00  0.00           H  
ATOM   3834  CG  LEU   232      59.100  29.430  51.210  1.00  0.00           C  
ATOM   3835  HG  LEU   232      59.940  29.150  50.530  1.00  0.00           H  
ATOM   3836  CD1 LEU   232      57.790  29.320  50.440  1.00  0.00           C  
ATOM   3837 HD11 LEU   232      57.880  29.990  49.570  1.00  0.00           H  
ATOM   3838 HD12 LEU   232      56.950  29.710  51.060  1.00  0.00           H  
ATOM   3839 HD13 LEU   232      57.620  28.260  50.150  1.00  0.00           H  
ATOM   3840  CD2 LEU   232      59.190  30.900  51.680  1.00  0.00           C  
ATOM   3841 HD21 LEU   232      58.510  31.020  52.550  1.00  0.00           H  
ATOM   3842 HD22 LEU   232      58.830  31.610  50.910  1.00  0.00           H  
ATOM   3843 HD23 LEU   232      60.210  31.300  51.890  1.00  0.00           H  
ATOM   3844  C   LEU   232      60.290  27.840  54.610  1.00  0.00           C  
ATOM   3845  O   LEU   232      60.060  28.500  55.580  1.00  0.00           O  
ATOM   3846  N   ARG   233      60.410  26.550  54.760  1.00  0.00           N  
ATOM   3847  HN  ARG   233      60.110  25.920  53.900  1.00  0.00           H  
ATOM   3848  CA  ARG   233      60.470  25.760  55.990  1.00  0.00           C  
ATOM   3849  HA  ARG   233      59.510  25.970  56.510  1.00  0.00           H  
ATOM   3850  CB  ARG   233      60.270  24.230  55.760  1.00  0.00           C  
ATOM   3851  HB1 ARG   233      60.950  24.020  55.070  1.00  0.00           H  
ATOM   3852  HB2 ARG   233      59.310  24.010  55.320  1.00  0.00           H  
ATOM   3853  CG  ARG   233      60.340  23.310  56.990  1.00  0.00           C  
ATOM   3854  HG1 ARG   233      61.360  23.480  57.400  1.00  0.00           H  
ATOM   3855  HG2 ARG   233      60.260  22.230  56.740  1.00  0.00           H  
ATOM   3856  CD  ARG   233      59.230  23.480  57.980  1.00  0.00           C  
ATOM   3857  HD1 ARG   233      58.260  23.050  57.660  1.00  0.00           H  
ATOM   3858  HD2 ARG   233      59.050  24.560  58.170  1.00  0.00           H  
ATOM   3859  NE  ARG   233      59.600  22.870  59.240  1.00  0.00           N  
ATOM   3860  HE  ARG   233      60.620  22.430  59.340  1.00  0.00           H  
ATOM   3861  CZ  ARG   233      58.880  22.910  60.320  1.00  0.00           C  
ATOM   3862  NH1 ARG   233      57.630  23.450  60.280  1.00  0.00           N  
ATOM   3863 HH11 ARG   233      57.150  23.760  59.330  1.00  0.00           H  
ATOM   3864 HH12 ARG   233      56.940  22.960  60.800  1.00  0.00           H  
ATOM   3865  NH2 ARG   233      59.410  22.480  61.440  1.00  0.00           N  
ATOM   3866 HH21 ARG   233      58.820  22.680  62.220  1.00  0.00           H  
ATOM   3867 HH22 ARG   233      60.390  22.320  61.560  1.00  0.00           H  
ATOM   3868  C   ARG   233      61.580  26.100  56.800  1.00  0.00           C  
ATOM   3869  O   ARG   233      61.450  26.240  58.000  1.00  0.00           O  
ATOM   3870  N   MET   234      62.780  26.360  56.250  1.00  0.00           N  
ATOM   3871  HN  MET   234      62.870  25.980  55.330  1.00  0.00           H  
ATOM   3872  CA  MET   234      63.950  27.050  56.890  1.00  0.00           C  
ATOM   3873  HA  MET   234      64.120  26.390  57.620  1.00  0.00           H  
ATOM   3874  CB  MET   234      65.210  26.900  55.980  1.00  0.00           C  
ATOM   3875  HB1 MET   234      65.880  27.540  56.340  1.00  0.00           H  
ATOM   3876  HB2 MET   234      64.930  27.240  54.990  1.00  0.00           H  
ATOM   3877  CG  MET   234      65.700  25.420  56.030  1.00  0.00           C  
ATOM   3878  HG1 MET   234      64.830  24.770  55.790  1.00  0.00           H  
ATOM   3879  HG2 MET   234      65.970  25.210  57.080  1.00  0.00           H  
ATOM   3880  SD  MET   234      67.180  24.980  55.130  1.00  0.00           S  
ATOM   3881  CE  MET   234      67.270  25.860  53.540  1.00  0.00           C  
ATOM   3882  HE1 MET   234      67.210  26.950  53.720  1.00  0.00           H  
ATOM   3883  HE2 MET   234      66.320  25.600  53.030  1.00  0.00           H  
ATOM   3884  HE3 MET   234      68.210  25.600  53.010  1.00  0.00           H  
ATOM   3885  C   MET   234      63.580  28.440  57.450  1.00  0.00           C  
ATOM   3886  O   MET   234      64.030  28.700  58.590  1.00  0.00           O  
ATOM   3887  N   LEU   235      62.800  29.230  56.680  1.00  0.00           N  
ATOM   3888  HN  LEU   235      62.590  28.830  55.660  1.00  0.00           H  
ATOM   3889  CA  LEU   235      62.210  30.460  57.160  1.00  0.00           C  
ATOM   3890  HA  LEU   235      63.020  31.040  57.650  1.00  0.00           H  
ATOM   3891  CB  LEU   235      61.460  31.240  56.060  1.00  0.00           C  
ATOM   3892  HB1 LEU   235      60.960  30.620  55.460  1.00  0.00           H  
ATOM   3893  HB2 LEU   235      62.220  31.580  55.370  1.00  0.00           H  
ATOM   3894  CG  LEU   235      60.530  32.430  56.540  1.00  0.00           C  
ATOM   3895  HG  LEU   235      59.710  32.010  57.160  1.00  0.00           H  
ATOM   3896  CD1 LEU   235      61.320  33.400  57.360  1.00  0.00           C  
ATOM   3897 HD11 LEU   235      60.480  33.980  57.800  1.00  0.00           H  
ATOM   3898 HD12 LEU   235      61.910  34.020  56.660  1.00  0.00           H  
ATOM   3899 HD13 LEU   235      61.940  33.020  58.200  1.00  0.00           H  
ATOM   3900  CD2 LEU   235      59.870  33.090  55.320  1.00  0.00           C  
ATOM   3901 HD21 LEU   235      59.270  32.340  54.760  1.00  0.00           H  
ATOM   3902 HD22 LEU   235      60.490  33.640  54.580  1.00  0.00           H  
ATOM   3903 HD23 LEU   235      59.120  33.830  55.650  1.00  0.00           H  
ATOM   3904  C   LEU   235      61.260  30.150  58.350  1.00  0.00           C  
ATOM   3905  O   LEU   235      61.410  30.670  59.500  1.00  0.00           O  
ATOM   3906  N   VAL   236      60.400  29.070  58.310  1.00  0.00           N  
ATOM   3907  HN  VAL   236      60.270  28.570  57.330  1.00  0.00           H  
ATOM   3908  CA  VAL   236      59.490  28.680  59.390  1.00  0.00           C  
ATOM   3909  HA  VAL   236      58.960  29.600  59.730  1.00  0.00           H  
ATOM   3910  CB  VAL   236      58.560  27.600  58.970  1.00  0.00           C  
ATOM   3911  HB  VAL   236      59.110  26.970  58.430  1.00  0.00           H  
ATOM   3912  CG1 VAL   236      58.020  26.830  60.250  1.00  0.00           C  
ATOM   3913 HG11 VAL   236      57.710  27.550  60.990  1.00  0.00           H  
ATOM   3914 HG12 VAL   236      58.840  26.240  60.720  1.00  0.00           H  
ATOM   3915 HG13 VAL   236      57.070  26.330  59.970  1.00  0.00           H  
ATOM   3916  CG2 VAL   236      57.350  28.110  58.170  1.00  0.00           C  
ATOM   3917 HG21 VAL   236      56.790  28.920  58.690  1.00  0.00           H  
ATOM   3918 HG22 VAL   236      56.660  27.330  57.790  1.00  0.00           H  
ATOM   3919 HG23 VAL   236      57.720  28.550  57.210  1.00  0.00           H  
ATOM   3920  C   VAL   236      60.280  28.320  60.640  1.00  0.00           C  
ATOM   3921  O   VAL   236      59.970  28.770  61.730  1.00  0.00           O  
ATOM   3922  N   GLU   237      61.340  27.500  60.510  1.00  0.00           N  
ATOM   3923  HN  GLU   237      61.440  26.910  59.570  1.00  0.00           H  
ATOM   3924  CA  GLU   237      62.230  27.230  61.600  1.00  0.00           C  
ATOM   3925  HA  GLU   237      61.790  26.640  62.440  1.00  0.00           H  
ATOM   3926  CB  GLU   237      63.320  26.380  60.900  1.00  0.00           C  
ATOM   3927  HB1 GLU   237      64.210  26.330  61.340  1.00  0.00           H  
ATOM   3928  HB2 GLU   237      63.390  26.750  59.890  1.00  0.00           H  
ATOM   3929  CG  GLU   237      62.890  24.930  61.020  1.00  0.00           C  
ATOM   3930  HG1 GLU   237      61.960  24.890  60.410  1.00  0.00           H  
ATOM   3931  HG2 GLU   237      62.620  24.610  62.050  1.00  0.00           H  
ATOM   3932  CD  GLU   237      63.800  23.910  60.460  1.00  0.00           C  
ATOM   3933  OE1 GLU   237      64.550  24.160  59.500  1.00  0.00           O  
ATOM   3934  OE2 GLU   237      63.930  22.820  61.130  1.00  0.00           O  
ATOM   3935  C   GLU   237      62.860  28.460  62.260  1.00  0.00           C  
ATOM   3936  O   GLU   237      62.920  28.500  63.490  1.00  0.00           O  
ATOM   3937  N   THR   238      63.330  29.430  61.450  1.00  0.00           N  
ATOM   3938  HN  THR   238      63.250  29.370  60.340  1.00  0.00           H  
ATOM   3939  CA  THR   238      64.040  30.590  61.940  1.00  0.00           C  
ATOM   3940  HA  THR   238      64.700  30.220  62.760  1.00  0.00           H  
ATOM   3941  CB  THR   238      64.910  31.150  60.840  1.00  0.00           C  
ATOM   3942  HB  THR   238      64.340  31.560  60.140  1.00  0.00           H  
ATOM   3943  OG1 THR   238      65.650  30.190  60.130  1.00  0.00           O  
ATOM   3944  HG1 THR   238      64.950  29.800  59.410  1.00  0.00           H  
ATOM   3945  CG2 THR   238      65.840  32.200  61.440  1.00  0.00           C  
ATOM   3946 HG21 THR   238      65.180  32.860  62.030  1.00  0.00           H  
ATOM   3947 HG22 THR   238      66.370  32.760  60.860  1.00  0.00           H  
ATOM   3948 HG23 THR   238      66.520  31.590  62.070  1.00  0.00           H  
ATOM   3949  C   THR   238      63.080  31.530  62.630  1.00  0.00           C  
ATOM   3950  O   THR   238      63.400  31.930  63.740  1.00  0.00           O  
ATOM   3951  N   ALA   239      61.890  31.810  62.090  1.00  0.00           N  
ATOM   3952  HN  ALA   239      61.590  31.290  61.150  1.00  0.00           H  
ATOM   3953  CA  ALA   239      60.740  32.500  62.660  1.00  0.00           C  
ATOM   3954  HA  ALA   239      61.110  33.480  63.020  1.00  0.00           H  
ATOM   3955  CB  ALA   239      59.730  32.710  61.540  1.00  0.00           C  
ATOM   3956  HB1 ALA   239      59.100  31.950  61.380  1.00  0.00           H  
ATOM   3957  HB2 ALA   239      60.240  32.850  60.600  1.00  0.00           H  
ATOM   3958  HB3 ALA   239      59.190  33.660  61.700  1.00  0.00           H  
ATOM   3959  C   ALA   239      60.130  31.940  63.890  1.00  0.00           C  
ATOM   3960  O   ALA   239      59.760  32.670  64.800  1.00  0.00           O  
ATOM   3961  N   GLN   240      60.040  30.610  64.040  1.00  0.00           N  
ATOM   3962  HN  GLN   240      60.260  29.950  63.170  1.00  0.00           H  
ATOM   3963  CA  GLN   240      59.700  29.900  65.350  1.00  0.00           C  
ATOM   3964  HA  GLN   240      58.710  30.310  65.660  1.00  0.00           H  
ATOM   3965  CB  GLN   240      59.600  28.380  65.350  1.00  0.00           C  
ATOM   3966  HB1 GLN   240      59.410  28.070  66.270  1.00  0.00           H  
ATOM   3967  HB2 GLN   240      60.560  28.040  64.980  1.00  0.00           H  
ATOM   3968  CG  GLN   240      58.420  27.740  64.510  1.00  0.00           C  
ATOM   3969  HG1 GLN   240      58.140  26.770  64.970  1.00  0.00           H  
ATOM   3970  HG2 GLN   240      58.760  27.470  63.480  1.00  0.00           H  
ATOM   3971  CD  GLN   240      57.170  28.680  64.290  1.00  0.00           C  
ATOM   3972  OE1 GLN   240      56.860  29.000  63.140  1.00  0.00           O  
ATOM   3973  NE2 GLN   240      56.430  28.930  65.350  1.00  0.00           N  
ATOM   3974 HE21 GLN   240      55.630  29.700  65.330  1.00  0.00           H  
ATOM   3975 HE22 GLN   240      56.620  28.450  66.330  1.00  0.00           H  
ATOM   3976  C   GLN   240      60.750  30.250  66.430  1.00  0.00           C  
ATOM   3977  O   GLN   240      60.310  30.670  67.500  1.00  0.00           O  
ATOM   3978  N   GLU   241      62.040  30.190  66.200  1.00  0.00           N  
ATOM   3979  HN  GLU   241      62.420  29.830  65.350  1.00  0.00           H  
ATOM   3980  CA  GLU   241      62.970  30.480  67.280  1.00  0.00           C  
ATOM   3981  HA  GLU   241      62.660  30.150  68.170  1.00  0.00           H  
ATOM   3982  CB  GLU   241      64.240  29.560  67.050  1.00  0.00           C  
ATOM   3983  HB1 GLU   241      64.950  29.480  67.740  1.00  0.00           H  
ATOM   3984  HB2 GLU   241      64.710  29.810  66.110  1.00  0.00           H  
ATOM   3985  CG  GLU   241      63.810  28.040  66.810  1.00  0.00           C  
ATOM   3986  HG1 GLU   241      64.720  27.480  66.510  1.00  0.00           H  
ATOM   3987  HG2 GLU   241      63.040  28.030  66.010  1.00  0.00           H  
ATOM   3988  CD  GLU   241      63.050  27.360  67.940  1.00  0.00           C  
ATOM   3989  OE1 GLU   241      61.870  27.180  67.890  1.00  0.00           O  
ATOM   3990  OE2 GLU   241      63.750  27.140  68.930  1.00  0.00           O  
ATOM   3991  C   GLU   241      63.500  31.930  67.450  1.00  0.00           C  
ATOM   3992  O   GLU   241      64.350  32.260  68.200  1.00  0.00           O  
ATOM   3993  N   ARG   242      62.910  32.830  66.600  1.00  0.00           N  
ATOM   3994  HN  ARG   242      62.190  32.580  65.790  1.00  0.00           H  
ATOM   3995  CA  ARG   242      63.130  34.260  66.700  1.00  0.00           C  
ATOM   3996  HA  ARG   242      63.730  34.510  67.600  1.00  0.00           H  
ATOM   3997  CB  ARG   242      63.980  34.790  65.410  1.00  0.00           C  
ATOM   3998  HB1 ARG   242      63.390  34.850  64.610  1.00  0.00           H  
ATOM   3999  HB2 ARG   242      64.780  34.090  65.210  1.00  0.00           H  
ATOM   4000  CG  ARG   242      64.690  36.060  65.880  1.00  0.00           C  
ATOM   4001  HG1 ARG   242      63.900  36.720  66.280  1.00  0.00           H  
ATOM   4002  HG2 ARG   242      64.990  36.610  64.950  1.00  0.00           H  
ATOM   4003  CD  ARG   242      65.950  35.850  66.820  1.00  0.00           C  
ATOM   4004  HD1 ARG   242      66.900  35.570  66.320  1.00  0.00           H  
ATOM   4005  HD2 ARG   242      65.680  34.980  67.450  1.00  0.00           H  
ATOM   4006  NE  ARG   242      66.150  37.100  67.580  1.00  0.00           N  
ATOM   4007  HE  ARG   242      66.320  38.010  66.970  1.00  0.00           H  
ATOM   4008  CZ  ARG   242      66.380  37.170  68.920  1.00  0.00           C  
ATOM   4009  NH1 ARG   242      66.290  36.120  69.730  1.00  0.00           N  
ATOM   4010 HH11 ARG   242      66.340  35.070  69.370  1.00  0.00           H  
ATOM   4011 HH12 ARG   242      66.300  36.280  70.720  1.00  0.00           H  
ATOM   4012  NH2 ARG   242      66.820  38.300  69.450  1.00  0.00           N  
ATOM   4013 HH21 ARG   242      66.960  38.440  70.430  1.00  0.00           H  
ATOM   4014 HH22 ARG   242      66.880  39.150  68.920  1.00  0.00           H  
ATOM   4015  C   ARG   242      61.860  35.120  66.750  1.00  0.00           C  
ATOM   4016  O   ARG   242      60.940  35.100  65.890  1.00  0.00           O  
ATOM   4017  N   ASN   243      61.650  35.920  67.820  1.00  0.00           N  
ATOM   4018  HN  ASN   243      62.300  35.830  68.560  1.00  0.00           H  
ATOM   4019  CA  ASN   243      60.570  36.940  67.780  1.00  0.00           C  
ATOM   4020  HA  ASN   243      59.720  36.460  67.570  1.00  0.00           H  
ATOM   4021  CB  ASN   243      60.500  37.610  69.160  1.00  0.00           C  
ATOM   4022  HB1 ASN   243      59.910  38.410  69.080  1.00  0.00           H  
ATOM   4023  HB2 ASN   243      61.530  37.860  69.390  1.00  0.00           H  
ATOM   4024  CG  ASN   243      59.820  36.660  70.260  1.00  0.00           C  
ATOM   4025  OD1 ASN   243      59.340  35.590  69.980  1.00  0.00           O  
ATOM   4026  ND2 ASN   243      59.820  37.200  71.490  1.00  0.00           N  
ATOM   4027 HD21 ASN   243      59.600  36.510  72.330  1.00  0.00           H  
ATOM   4028 HD22 ASN   243      60.030  38.290  71.530  1.00  0.00           H  
ATOM   4029  C   ASN   243      60.670  38.000  66.740  1.00  0.00           C  
ATOM   4030  O   ASN   243      59.700  38.500  66.230  1.00  0.00           O  
ATOM   4031  N   GLU   244      61.890  38.460  66.440  1.00  0.00           N  
ATOM   4032  HN  GLU   244      62.690  38.050  66.890  1.00  0.00           H  
ATOM   4033  CA  GLU   244      62.160  39.500  65.530  1.00  0.00           C  
ATOM   4034  HA  GLU   244      61.690  40.330  65.860  1.00  0.00           H  
ATOM   4035  CB  GLU   244      63.690  39.640  65.560  1.00  0.00           C  
ATOM   4036  HB1 GLU   244      63.960  40.360  64.930  1.00  0.00           H  
ATOM   4037  HB2 GLU   244      64.090  38.740  65.110  1.00  0.00           H  
ATOM   4038  CG  GLU   244      64.320  40.100  66.890  1.00  0.00           C  
ATOM   4039  HG1 GLU   244      64.100  39.460  67.780  1.00  0.00           H  
ATOM   4040  HG2 GLU   244      63.950  41.140  67.030  1.00  0.00           H  
ATOM   4041  CD  GLU   244      65.810  40.330  66.710  1.00  0.00           C  
ATOM   4042  OE1 GLU   244      66.480  39.410  66.160  1.00  0.00           O  
ATOM   4043  OE2 GLU   244      66.400  41.380  67.110  1.00  0.00           O  
ATOM   4044  C   GLU   244      61.720  39.170  64.070  1.00  0.00           C  
ATOM   4045  O   GLU   244      61.670  38.030  63.640  1.00  0.00           O  
ATOM   4046  N   THR   245      61.350  40.240  63.330  1.00  0.00           N  
ATOM   4047  HN  THR   245      61.260  41.240  63.810  1.00  0.00           H  
ATOM   4048  CA  THR   245      60.820  40.240  61.960  1.00  0.00           C  
ATOM   4049  HA  THR   245      60.230  39.310  61.820  1.00  0.00           H  
ATOM   4050  CB  THR   245      60.050  41.490  61.580  1.00  0.00           C  
ATOM   4051  HB  THR   245      60.310  41.960  60.740  1.00  0.00           H  
ATOM   4052  OG1 THR   245      60.150  42.500  62.560  1.00  0.00           O  
ATOM   4053  HG1 THR   245      61.210  42.730  62.600  1.00  0.00           H  
ATOM   4054  CG2 THR   245      58.590  41.100  61.590  1.00  0.00           C  
ATOM   4055 HG21 THR   245      58.310  40.580  62.530  1.00  0.00           H  
ATOM   4056 HG22 THR   245      58.490  40.570  60.800  1.00  0.00           H  
ATOM   4057 HG23 THR   245      57.840  41.920  61.480  1.00  0.00           H  
ATOM   4058  C   THR   245      61.910  40.040  60.900  1.00  0.00           C  
ATOM   4059  O   THR   245      63.010  40.450  61.200  1.00  0.00           O  
ATOM   4060  N   LEU   246      61.520  39.390  59.770  1.00  0.00           N  
ATOM   4061  HN  LEU   246      60.510  39.010  59.530  1.00  0.00           H  
ATOM   4062  CA  LEU   246      62.400  39.210  58.620  1.00  0.00           C  
ATOM   4063  HA  LEU   246      63.350  38.830  59.050  1.00  0.00           H  
ATOM   4064  CB  LEU   246      61.810  38.150  57.750  1.00  0.00           C  
ATOM   4065  HB1 LEU   246      60.870  38.390  57.500  1.00  0.00           H  
ATOM   4066  HB2 LEU   246      61.670  37.220  58.280  1.00  0.00           H  
ATOM   4067  CG  LEU   246      62.530  37.920  56.420  1.00  0.00           C  
ATOM   4068  HG  LEU   246      62.730  38.910  55.950  1.00  0.00           H  
ATOM   4069  CD1 LEU   246      63.880  37.220  56.710  1.00  0.00           C  
ATOM   4070 HD11 LEU   246      64.480  37.120  55.780  1.00  0.00           H  
ATOM   4071 HD12 LEU   246      63.720  36.160  57.000  1.00  0.00           H  
ATOM   4072 HD13 LEU   246      64.600  37.830  57.310  1.00  0.00           H  
ATOM   4073  CD2 LEU   246      61.710  37.110  55.430  1.00  0.00           C  
ATOM   4074 HD21 LEU   246      60.730  37.610  55.300  1.00  0.00           H  
ATOM   4075 HD22 LEU   246      61.490  36.070  55.730  1.00  0.00           H  
ATOM   4076 HD23 LEU   246      62.310  37.110  54.490  1.00  0.00           H  
ATOM   4077  C   LEU   246      62.690  40.560  57.920  1.00  0.00           C  
ATOM   4078  O   LEU   246      63.880  40.740  57.550  1.00  0.00           O  
ATOM   4079  N   PHE   247      61.740  41.470  57.810  1.00  0.00           N  
ATOM   4080  HN  PHE   247      60.660  41.280  58.040  1.00  0.00           H  
ATOM   4081  CA  PHE   247      61.930  42.750  57.160  1.00  0.00           C  
ATOM   4082  HA  PHE   247      63.010  42.820  56.900  1.00  0.00           H  
ATOM   4083  CB  PHE   247      60.890  42.870  55.990  1.00  0.00           C  
ATOM   4084  HB1 PHE   247      60.900  43.780  55.560  1.00  0.00           H  
ATOM   4085  HB2 PHE   247      59.880  42.780  56.380  1.00  0.00           H  
ATOM   4086  CG  PHE   247      61.050  42.000  54.810  1.00  0.00           C  
ATOM   4087  CD1 PHE   247      59.870  41.930  54.020  1.00  0.00           C  
ATOM   4088  HD1 PHE   247      58.960  42.470  54.350  1.00  0.00           H  
ATOM   4089  CE1 PHE   247      59.890  41.330  52.750  1.00  0.00           C  
ATOM   4090  HE1 PHE   247      59.110  41.430  52.010  1.00  0.00           H  
ATOM   4091  CZ  PHE   247      61.030  40.620  52.390  1.00  0.00           C  
ATOM   4092  HZ  PHE   247      61.080  40.000  51.500  1.00  0.00           H  
ATOM   4093  CD2 PHE   247      62.220  41.340  54.370  1.00  0.00           C  
ATOM   4094  HD2 PHE   247      63.150  41.300  54.980  1.00  0.00           H  
ATOM   4095  CE2 PHE   247      62.170  40.640  53.190  1.00  0.00           C  
ATOM   4096  HE2 PHE   247      63.030  40.130  52.780  1.00  0.00           H  
ATOM   4097  C   PHE   247      61.800  43.950  58.200  1.00  0.00           C  
ATOM   4098  O   PHE   247      60.760  43.970  58.890  1.00  0.00           O  
ATOM   4099  N   PRO   248      62.730  44.840  58.400  1.00  0.00           N  
ATOM   4100  CD  PRO   248      64.120  44.570  58.140  1.00  0.00           C  
ATOM   4101  HD1 PRO   248      64.460  44.760  57.100  1.00  0.00           H  
ATOM   4102  HD2 PRO   248      64.370  43.520  58.380  1.00  0.00           H  
ATOM   4103  CA  PRO   248      62.510  45.900  59.440  1.00  0.00           C  
ATOM   4104  HA  PRO   248      62.180  45.420  60.360  1.00  0.00           H  
ATOM   4105  CB  PRO   248      63.930  46.580  59.380  1.00  0.00           C  
ATOM   4106  HB1 PRO   248      64.240  47.040  60.340  1.00  0.00           H  
ATOM   4107  HB2 PRO   248      63.920  47.280  58.520  1.00  0.00           H  
ATOM   4108  CG  PRO   248      64.920  45.380  59.220  1.00  0.00           C  
ATOM   4109  HG1 PRO   248      65.890  45.680  58.850  1.00  0.00           H  
ATOM   4110  HG2 PRO   248      65.030  44.840  60.150  1.00  0.00           H  
ATOM   4111  C   PRO   248      61.410  46.930  59.040  1.00  0.00           C  
ATOM   4112  O   PRO   248      61.060  47.800  59.740  1.00  0.00           O  
ATOM   4113  N   ALA   249      60.840  46.890  57.800  1.00  0.00           N  
ATOM   4114  HN  ALA   249      61.180  46.290  56.930  1.00  0.00           H  
ATOM   4115  CA  ALA   249      59.770  47.740  57.370  1.00  0.00           C  
ATOM   4116  HA  ALA   249      59.060  47.810  58.220  1.00  0.00           H  
ATOM   4117  CB  ALA   249      60.470  49.040  56.910  1.00  0.00           C  
ATOM   4118  HB1 ALA   249      61.060  49.390  57.640  1.00  0.00           H  
ATOM   4119  HB2 ALA   249      59.820  49.860  56.640  1.00  0.00           H  
ATOM   4120  HB3 ALA   249      61.180  48.910  56.070  1.00  0.00           H  
ATOM   4121  C   ALA   249      59.220  47.070  56.160  1.00  0.00           C  
ATOM   4122  O   ALA   249      59.820  46.160  55.670  1.00  0.00           O  
ATOM   4123  N   LEU   250      57.970  47.350  55.660  1.00  0.00           N  
ATOM   4124  HN  LEU   250      57.310  47.960  56.300  1.00  0.00           H  
ATOM   4125  CA  LEU   250      57.320  46.850  54.480  1.00  0.00           C  
ATOM   4126  HA  LEU   250      56.540  47.610  54.240  1.00  0.00           H  
ATOM   4127  CB  LEU   250      58.110  46.480  53.130  1.00  0.00           C  
ATOM   4128  HB1 LEU   250      57.610  45.870  52.510  1.00  0.00           H  
ATOM   4129  HB2 LEU   250      58.980  45.910  53.430  1.00  0.00           H  
ATOM   4130  CG  LEU   250      58.550  47.740  52.350  1.00  0.00           C  
ATOM   4131  HG  LEU   250      57.620  48.350  52.350  1.00  0.00           H  
ATOM   4132  CD1 LEU   250      59.720  48.640  52.980  1.00  0.00           C  
ATOM   4133 HD11 LEU   250      59.960  49.490  52.310  1.00  0.00           H  
ATOM   4134 HD12 LEU   250      60.650  48.030  52.980  1.00  0.00           H  
ATOM   4135 HD13 LEU   250      59.550  48.920  54.040  1.00  0.00           H  
ATOM   4136  CD2 LEU   250      58.930  47.350  50.930  1.00  0.00           C  
ATOM   4137 HD21 LEU   250      58.130  46.720  50.480  1.00  0.00           H  
ATOM   4138 HD22 LEU   250      59.840  46.720  50.940  1.00  0.00           H  
ATOM   4139 HD23 LEU   250      59.110  48.270  50.330  1.00  0.00           H  
ATOM   4140  C   LEU   250      56.360  45.710  54.800  1.00  0.00           C  
ATOM   4141  O   LEU   250      56.190  44.690  54.080  1.00  0.00           O  
ATOM   4142  N   ILE   251      55.650  45.810  55.990  1.00  0.00           N  
ATOM   4143  HN  ILE   251      55.800  46.660  56.700  1.00  0.00           H  
ATOM   4144  CA  ILE   251      54.630  44.870  56.460  1.00  0.00           C  
ATOM   4145  HA  ILE   251      54.550  44.270  55.530  1.00  0.00           H  
ATOM   4146  CB  ILE   251      55.120  44.020  57.590  1.00  0.00           C  
ATOM   4147  HB  ILE   251      54.970  44.540  58.430  1.00  0.00           H  
ATOM   4148  CG2 ILE   251      54.230  42.820  57.770  1.00  0.00           C  
ATOM   4149 HG21 ILE   251      54.310  42.440  58.810  1.00  0.00           H  
ATOM   4150 HG22 ILE   251      54.430  42.060  56.980  1.00  0.00           H  
ATOM   4151 HG23 ILE   251      53.170  43.130  57.630  1.00  0.00           H  
ATOM   4152  CG1 ILE   251      56.660  43.620  57.590  1.00  0.00           C  
ATOM   4153 HG11 ILE   251      57.240  44.480  57.290  1.00  0.00           H  
ATOM   4154 HG12 ILE   251      56.760  42.810  56.830  1.00  0.00           H  
ATOM   4155  CD  ILE   251      57.200  43.270  59.000  1.00  0.00           C  
ATOM   4156  HD1 ILE   251      56.880  42.290  59.420  1.00  0.00           H  
ATOM   4157  HD2 ILE   251      56.990  44.090  59.720  1.00  0.00           H  
ATOM   4158  HD3 ILE   251      58.290  43.090  58.890  1.00  0.00           H  
ATOM   4159  C   ILE   251      53.350  45.660  56.770  1.00  0.00           C  
ATOM   4160  O   ILE   251      53.260  46.610  57.550  1.00  0.00           O  
ATOM   4161  N   TYR   252      52.320  45.400  56.060  1.00  0.00           N  
ATOM   4162  HN  TYR   252      52.290  44.490  55.420  1.00  0.00           H  
ATOM   4163  CA  TYR   252      51.060  46.190  56.160  1.00  0.00           C  
ATOM   4164  HA  TYR   252      51.380  47.240  56.030  1.00  0.00           H  
ATOM   4165  CB  TYR   252      50.170  45.830  54.820  1.00  0.00           C  
ATOM   4166  HB1 TYR   252      49.970  44.860  54.770  1.00  0.00           H  
ATOM   4167  HB2 TYR   252      50.730  46.170  53.960  1.00  0.00           H  
ATOM   4168  CG  TYR   252      48.810  46.420  54.760  1.00  0.00           C  
ATOM   4169  CD1 TYR   252      47.730  45.970  55.440  1.00  0.00           C  
ATOM   4170  HD1 TYR   252      47.770  45.000  55.980  1.00  0.00           H  
ATOM   4171  CE1 TYR   252      46.530  46.660  55.670  1.00  0.00           C  
ATOM   4172  HE1 TYR   252      45.870  46.340  56.470  1.00  0.00           H  
ATOM   4173  CZ  TYR   252      46.450  47.900  55.040  1.00  0.00           C  
ATOM   4174  OH  TYR   252      45.310  48.650  55.240  1.00  0.00           O  
ATOM   4175  HH  TYR   252      45.400  49.540  54.640  1.00  0.00           H  
ATOM   4176  CD2 TYR   252      48.720  47.690  54.150  1.00  0.00           C  
ATOM   4177  HD2 TYR   252      49.570  48.180  53.620  1.00  0.00           H  
ATOM   4178  CE2 TYR   252      47.540  48.410  54.320  1.00  0.00           C  
ATOM   4179  HE2 TYR   252      47.550  49.430  53.960  1.00  0.00           H  
ATOM   4180  C   TYR   252      50.330  46.180  57.460  1.00  0.00           C  
ATOM   4181  O   TYR   252      50.360  45.270  58.220  1.00  0.00           O  
ATOM   4182  N   SER   253      49.760  47.380  57.930  1.00  0.00           N  
ATOM   4183  HN  SER   253      49.720  48.200  57.230  1.00  0.00           H  
ATOM   4184  CA  SER   253      48.990  47.540  59.170  1.00  0.00           C  
ATOM   4185  HA  SER   253      49.460  47.040  59.840  1.00  0.00           H  
ATOM   4186  CB  SER   253      48.930  49.020  59.750  1.00  0.00           C  
ATOM   4187  HB1 SER   253      48.400  49.570  59.110  1.00  0.00           H  
ATOM   4188  HB2 SER   253      49.890  49.500  59.880  1.00  0.00           H  
ATOM   4189  OG  SER   253      48.210  49.090  60.970  1.00  0.00           O  
ATOM   4190  HG1 SER   253      48.960  48.810  61.740  1.00  0.00           H  
ATOM   4191  C   SER   253      47.670  46.880  59.160  1.00  0.00           C  
ATOM   4192  O   SER   253      46.720  47.590  58.820  1.00  0.00           O  
ATOM   4193  N   SER   254      47.670  45.570  59.410  1.00  0.00           N  
ATOM   4194  HN  SER   254      48.600  44.980  59.280  1.00  0.00           H  
ATOM   4195  CA  SER   254      46.460  44.760  59.380  1.00  0.00           C  
ATOM   4196  HA  SER   254      45.710  45.200  58.970  1.00  0.00           H  
ATOM   4197  CB  SER   254      46.650  43.340  58.630  1.00  0.00           C  
ATOM   4198  HB1 SER   254      46.600  43.550  57.650  1.00  0.00           H  
ATOM   4199  HB2 SER   254      45.930  42.620  59.000  1.00  0.00           H  
ATOM   4200  OG  SER   254      47.940  42.790  58.850  1.00  0.00           O  
ATOM   4201  HG1 SER   254      47.910  42.050  59.680  1.00  0.00           H  
ATOM   4202  C   SER   254      45.970  44.480  60.690  1.00  0.00           C  
ATOM   4203  O   SER   254      44.900  43.890  60.770  1.00  0.00           O  
ATOM   4204  N   THR   255      46.660  44.900  61.800  1.00  0.00           N  
ATOM   4205  HN  THR   255      47.330  45.770  61.620  1.00  0.00           H  
ATOM   4206  CA  THR   255      46.330  44.550  63.180  1.00  0.00           C  
ATOM   4207  HA  THR   255      45.400  44.310  63.170  1.00  0.00           H  
ATOM   4208  CB  THR   255      47.110  43.380  63.660  1.00  0.00           C  
ATOM   4209  HB  THR   255      46.990  42.630  63.010  1.00  0.00           H  
ATOM   4210  OG1 THR   255      46.750  42.830  64.900  1.00  0.00           O  
ATOM   4211  HG1 THR   255      45.760  42.430  64.760  1.00  0.00           H  
ATOM   4212  CG2 THR   255      48.620  43.670  63.700  1.00  0.00           C  
ATOM   4213 HG21 THR   255      49.240  42.810  64.030  1.00  0.00           H  
ATOM   4214 HG22 THR   255      48.840  44.380  64.320  1.00  0.00           H  
ATOM   4215 HG23 THR   255      48.910  43.940  62.670  1.00  0.00           H  
ATOM   4216  C   THR   255      46.680  45.760  63.990  1.00  0.00           C  
ATOM   4217  O   THR   255      47.510  46.540  63.490  1.00  0.00           O  
ATOM   4218  NT  THR   255      46.130  45.880  65.230  1.00  0.00           N  
ATOM   4219  HNT THR   255      45.560  44.990  65.590  1.00  0.00           H  
ATOM   4220  CAT THR   255      46.460  46.990  66.060  1.00  0.00           C  
ATOM   4221  HT1 THR   255      45.750  47.070  66.910  1.00  0.00           H  
ATOM   4222  HT2 THR   255      46.380  47.880  65.620  1.00  0.00           H  
ATOM   4223  HT3 THR   255      47.430  46.830  66.580  1.00  0.00           H  
TER    4224      THR   255 
ATOM   4224  CAY GLU   256      40.660  34.080  61.290  1.00  0.00           C  
ATOM   4225  HY1 GLU   256      40.860  35.030  60.750  1.00  0.00           H  
ATOM   4226  HY2 GLU   256      39.580  33.980  61.560  1.00  0.00           H  
ATOM   4227  HY3 GLU   256      40.950  33.220  60.650  1.00  0.00           H  
ATOM   4228  CY  GLU   256      41.350  34.140  62.580  1.00  0.00           C  
ATOM   4229  OY  GLU   256      40.720  34.210  63.660  1.00  0.00           O  
ATOM   4230  N   GLU   256      42.730  34.220  62.490  1.00  0.00           N  
ATOM   4231  HN  GLU   256      43.200  34.090  61.490  1.00  0.00           H  
ATOM   4232  CA  GLU   256      43.600  34.480  63.560  1.00  0.00           C  
ATOM   4233  HA  GLU   256      43.220  33.870  64.410  1.00  0.00           H  
ATOM   4234  CB  GLU   256      45.100  33.950  63.390  1.00  0.00           C  
ATOM   4235  HB1 GLU   256      45.760  34.400  63.990  1.00  0.00           H  
ATOM   4236  HB2 GLU   256      45.370  34.320  62.410  1.00  0.00           H  
ATOM   4237  CG  GLU   256      45.270  32.390  63.530  1.00  0.00           C  
ATOM   4238  HG1 GLU   256      46.350  32.180  63.390  1.00  0.00           H  
ATOM   4239  HG2 GLU   256      44.660  31.900  62.740  1.00  0.00           H  
ATOM   4240  CD  GLU   256      44.950  31.940  64.960  1.00  0.00           C  
ATOM   4241  OE1 GLU   256      43.800  31.700  65.320  1.00  0.00           O  
ATOM   4242  OE2 GLU   256      45.900  31.700  65.670  1.00  0.00           O  
ATOM   4243  C   GLU   256      43.500  35.900  64.020  1.00  0.00           C  
ATOM   4244  O   GLU   256      43.240  36.880  63.290  1.00  0.00           O  
ATOM   4245  N   ARG   257      43.750  36.060  65.310  1.00  0.00           N  
ATOM   4246  HN  ARG   257      43.830  35.090  65.830  1.00  0.00           H  
ATOM   4247  CA  ARG   257      43.970  37.290  65.970  1.00  0.00           C  
ATOM   4248  HA  ARG   257      43.550  38.140  65.390  1.00  0.00           H  
ATOM   4249  CB  ARG   257      43.270  37.290  67.390  1.00  0.00           C  
ATOM   4250  HB1 ARG   257      43.500  38.070  67.970  1.00  0.00           H  
ATOM   4251  HB2 ARG   257      43.700  36.460  67.920  1.00  0.00           H  
ATOM   4252  CG  ARG   257      41.670  37.250  67.270  1.00  0.00           C  
ATOM   4253  HG1 ARG   257      41.400  37.840  66.370  1.00  0.00           H  
ATOM   4254  HG2 ARG   257      41.290  37.920  68.070  1.00  0.00           H  
ATOM   4255  CD  ARG   257      40.990  35.900  67.460  1.00  0.00           C  
ATOM   4256  HD1 ARG   257      41.600  35.210  66.830  1.00  0.00           H  
ATOM   4257  HD2 ARG   257      39.930  35.950  67.140  1.00  0.00           H  
ATOM   4258  NE  ARG   257      41.210  35.480  68.880  1.00  0.00           N  
ATOM   4259  HE  ARG   257      40.880  36.190  69.680  1.00  0.00           H  
ATOM   4260  CZ  ARG   257      41.440  34.300  69.380  1.00  0.00           C  
ATOM   4261  NH1 ARG   257      41.510  34.170  70.690  1.00  0.00           N  
ATOM   4262 HH11 ARG   257      41.480  35.020  71.410  1.00  0.00           H  
ATOM   4263 HH12 ARG   257      41.720  33.240  70.960  1.00  0.00           H  
ATOM   4264  NH2 ARG   257      41.650  33.330  68.540  1.00  0.00           N  
ATOM   4265 HH21 ARG   257      41.550  33.500  67.560  1.00  0.00           H  
ATOM   4266 HH22 ARG   257      42.170  32.510  68.750  1.00  0.00           H  
ATOM   4267  C   ARG   257      45.480  37.690  66.060  1.00  0.00           C  
ATOM   4268  O   ARG   257      46.350  36.960  66.650  1.00  0.00           O  
ATOM   4269  N   GLY   258      45.890  38.910  65.630  1.00  0.00           N  
ATOM   4270  HN  GLY   258      45.160  39.530  65.330  1.00  0.00           H  
ATOM   4271  CA  GLY   258      47.310  39.350  65.750  1.00  0.00           C  
ATOM   4272  HA1 GLY   258      47.790  38.890  66.490  1.00  0.00           H  
ATOM   4273  HA2 GLY   258      47.380  40.340  65.890  1.00  0.00           H  
ATOM   4274  C   GLY   258      48.150  39.140  64.530  1.00  0.00           C  
ATOM   4275  O   GLY   258      49.360  38.820  64.640  1.00  0.00           O  
ATOM   4276  N   VAL   259      47.580  39.390  63.370  1.00  0.00           N  
ATOM   4277  HN  VAL   259      46.550  39.690  63.490  1.00  0.00           H  
ATOM   4278  CA  VAL   259      48.050  38.920  62.080  1.00  0.00           C  
ATOM   4279  HA  VAL   259      48.860  38.220  62.200  1.00  0.00           H  
ATOM   4280  CB  VAL   259      47.040  38.190  61.130  1.00  0.00           C  
ATOM   4281  HB  VAL   259      46.420  38.930  60.880  1.00  0.00           H  
ATOM   4282  CG1 VAL   259      47.790  37.590  59.920  1.00  0.00           C  
ATOM   4283 HG11 VAL   259      48.140  38.330  59.230  1.00  0.00           H  
ATOM   4284 HG12 VAL   259      46.970  37.030  59.410  1.00  0.00           H  
ATOM   4285 HG13 VAL   259      48.600  36.890  60.230  1.00  0.00           H  
ATOM   4286  CG2 VAL   259      46.420  37.080  62.010  1.00  0.00           C  
ATOM   4287 HG21 VAL   259      47.220  36.470  62.490  1.00  0.00           H  
ATOM   4288 HG22 VAL   259      45.700  36.410  61.510  1.00  0.00           H  
ATOM   4289 HG23 VAL   259      45.840  37.560  62.820  1.00  0.00           H  
ATOM   4290  C   VAL   259      48.670  40.120  61.340  1.00  0.00           C  
ATOM   4291  O   VAL   259      48.030  41.150  61.220  1.00  0.00           O  
ATOM   4292  N   LYS   260      49.900  39.960  60.830  1.00  0.00           N  
ATOM   4293  HN  LYS   260      50.450  39.030  61.110  1.00  0.00           H  
ATOM   4294  CA  LYS   260      50.640  41.030  60.130  1.00  0.00           C  
ATOM   4295  HA  LYS   260      49.940  41.870  59.930  1.00  0.00           H  
ATOM   4296  CB  LYS   260      51.990  41.380  60.830  1.00  0.00           C  
ATOM   4297  HB1 LYS   260      52.420  42.070  60.250  1.00  0.00           H  
ATOM   4298  HB2 LYS   260      52.530  40.440  60.880  1.00  0.00           H  
ATOM   4299  CG  LYS   260      51.890  41.980  62.180  1.00  0.00           C  
ATOM   4300  HG1 LYS   260      51.020  42.670  62.130  1.00  0.00           H  
ATOM   4301  HG2 LYS   260      52.760  42.660  62.240  1.00  0.00           H  
ATOM   4302  CD  LYS   260      51.780  40.940  63.270  1.00  0.00           C  
ATOM   4303  HD1 LYS   260      52.310  39.990  63.060  1.00  0.00           H  
ATOM   4304  HD2 LYS   260      50.730  40.640  63.450  1.00  0.00           H  
ATOM   4305  CE  LYS   260      52.330  41.390  64.610  1.00  0.00           C  
ATOM   4306  HE1 LYS   260      51.890  42.390  64.800  1.00  0.00           H  
ATOM   4307  HE2 LYS   260      53.410  41.630  64.720  1.00  0.00           H  
ATOM   4308  NZ  LYS   260      52.010  40.390  65.640  1.00  0.00           N  
ATOM   4309  HZ1 LYS   260      51.030  39.870  65.550  1.00  0.00           H  
ATOM   4310  HZ2 LYS   260      51.980  40.900  66.630  1.00  0.00           H  
ATOM   4311  HZ3 LYS   260      52.770  39.680  65.670  1.00  0.00           H  
ATOM   4312  C   LYS   260      51.010  40.560  58.720  1.00  0.00           C  
ATOM   4313  O   LYS   260      51.480  39.430  58.590  1.00  0.00           O  
ATOM   4314  N   LEU   261      50.750  41.310  57.620  1.00  0.00           N  
ATOM   4315  HN  LEU   261      50.440  42.280  57.840  1.00  0.00           H  
ATOM   4316  CA  LEU   261      50.710  40.950  56.220  1.00  0.00           C  
ATOM   4317  HA  LEU   261      50.870  39.920  56.170  1.00  0.00           H  
ATOM   4318  CB  LEU   261      49.270  41.270  55.680  1.00  0.00           C  
ATOM   4319  HB1 LEU   261      49.210  41.120  54.700  1.00  0.00           H  
ATOM   4320  HB2 LEU   261      49.040  42.300  55.910  1.00  0.00           H  
ATOM   4321  CG  LEU   261      48.230  40.360  56.340  1.00  0.00           C  
ATOM   4322  HG  LEU   261      48.300  40.430  57.450  1.00  0.00           H  
ATOM   4323  CD1 LEU   261      46.850  40.790  55.990  1.00  0.00           C  
ATOM   4324 HD11 LEU   261      46.070  40.120  56.420  1.00  0.00           H  
ATOM   4325 HD12 LEU   261      46.670  40.920  54.910  1.00  0.00           H  
ATOM   4326 HD13 LEU   261      46.670  41.820  56.360  1.00  0.00           H  
ATOM   4327  CD2 LEU   261      48.380  38.950  55.780  1.00  0.00           C  
ATOM   4328 HD21 LEU   261      47.620  38.340  56.300  1.00  0.00           H  
ATOM   4329 HD22 LEU   261      49.440  38.680  55.980  1.00  0.00           H  
ATOM   4330 HD23 LEU   261      48.270  38.910  54.680  1.00  0.00           H  
ATOM   4331  C   LEU   261      51.820  41.510  55.290  1.00  0.00           C  
ATOM   4332  O   LEU   261      52.010  42.690  55.050  1.00  0.00           O  
ATOM   4333  N   GLY   262      52.650  40.560  54.760  1.00  0.00           N  
ATOM   4334  HN  GLY   262      52.360  39.540  55.080  1.00  0.00           H  
ATOM   4335  CA  GLY   262      53.560  40.870  53.670  1.00  0.00           C  
ATOM   4336  HA1 GLY   262      54.260  40.000  53.630  1.00  0.00           H  
ATOM   4337  HA2 GLY   262      54.050  41.710  53.850  1.00  0.00           H  
ATOM   4338  C   GLY   262      52.910  41.000  52.340  1.00  0.00           C  
ATOM   4339  O   GLY   262      51.730  40.810  52.220  1.00  0.00           O  
ATOM   4340  N   LEU   263      53.690  41.390  51.300  1.00  0.00           N  
ATOM   4341  HN  LEU   263      54.760  41.350  51.390  1.00  0.00           H  
ATOM   4342  CA  LEU   263      53.220  42.020  50.050  1.00  0.00           C  
ATOM   4343  HA  LEU   263      52.160  42.200  50.130  1.00  0.00           H  
ATOM   4344  CB  LEU   263      54.100  43.290  49.850  1.00  0.00           C  
ATOM   4345  HB1 LEU   263      53.890  43.720  48.970  1.00  0.00           H  
ATOM   4346  HB2 LEU   263      55.130  42.970  49.880  1.00  0.00           H  
ATOM   4347  CG  LEU   263      53.940  44.300  50.970  1.00  0.00           C  
ATOM   4348  HG  LEU   263      54.200  43.850  51.950  1.00  0.00           H  
ATOM   4349  CD1 LEU   263      54.810  45.560  50.710  1.00  0.00           C  
ATOM   4350 HD11 LEU   263      54.750  46.210  51.610  1.00  0.00           H  
ATOM   4351 HD12 LEU   263      54.310  46.230  49.980  1.00  0.00           H  
ATOM   4352 HD13 LEU   263      55.800  45.390  50.230  1.00  0.00           H  
ATOM   4353  CD2 LEU   263      52.470  44.800  51.220  1.00  0.00           C  
ATOM   4354 HD21 LEU   263      52.350  45.460  52.100  1.00  0.00           H  
ATOM   4355 HD22 LEU   263      51.840  43.960  51.560  1.00  0.00           H  
ATOM   4356 HD23 LEU   263      52.090  45.270  50.280  1.00  0.00           H  
ATOM   4357  C   LEU   263      53.400  41.150  48.800  1.00  0.00           C  
ATOM   4358  O   LEU   263      52.640  41.420  47.860  1.00  0.00           O  
ATOM   4359  N   GLY   264      54.290  40.080  48.700  1.00  0.00           N  
ATOM   4360  HN  GLY   264      54.960  39.870  49.550  1.00  0.00           H  
ATOM   4361  CA  GLY   264      54.500  39.250  47.530  1.00  0.00           C  
ATOM   4362  HA1 GLY   264      55.360  38.590  47.770  1.00  0.00           H  
ATOM   4363  HA2 GLY   264      54.800  39.870  46.800  1.00  0.00           H  
ATOM   4364  C   GLY   264      53.270  38.540  47.050  1.00  0.00           C  
ATOM   4365  O   GLY   264      52.950  38.530  45.900  1.00  0.00           O  
ATOM   4366  N   ASP   265      52.650  37.760  47.900  1.00  0.00           N  
ATOM   4367  HN  ASP   265      52.920  37.750  48.950  1.00  0.00           H  
ATOM   4368  CA  ASP   265      51.360  37.110  47.530  1.00  0.00           C  
ATOM   4369  HA  ASP   265      51.530  36.490  46.660  1.00  0.00           H  
ATOM   4370  CB  ASP   265      50.800  36.170  48.740  1.00  0.00           C  
ATOM   4371  HB1 ASP   265      51.360  35.190  48.780  1.00  0.00           H  
ATOM   4372  HB2 ASP   265      49.810  35.800  48.510  1.00  0.00           H  
ATOM   4373  CG  ASP   265      50.740  36.880  50.130  1.00  0.00           C  
ATOM   4374  OD1 ASP   265      50.780  36.070  51.260  1.00  0.00           O  
ATOM   4375  OD2 ASP   265      50.620  38.100  50.290  1.00  0.00           O  
ATOM   4376  C   ASP   265      50.300  38.170  47.130  1.00  0.00           C  
ATOM   4377  O   ASP   265      49.690  37.980  46.090  1.00  0.00           O  
ATOM   4378  N   PHE   266      50.250  39.350  47.810  1.00  0.00           N  
ATOM   4379  HN  PHE   266      50.770  39.450  48.650  1.00  0.00           H  
ATOM   4380  CA  PHE   266      49.530  40.490  47.180  1.00  0.00           C  
ATOM   4381  HA  PHE   266      48.530  40.100  47.080  1.00  0.00           H  
ATOM   4382  CB  PHE   266      49.470  41.710  48.120  1.00  0.00           C  
ATOM   4383  HB1 PHE   266      48.710  42.380  47.670  1.00  0.00           H  
ATOM   4384  HB2 PHE   266      50.360  42.350  48.270  1.00  0.00           H  
ATOM   4385  CG  PHE   266      48.890  41.320  49.530  1.00  0.00           C  
ATOM   4386  CD1 PHE   266      48.030  40.210  49.730  1.00  0.00           C  
ATOM   4387  HD1 PHE   266      47.780  39.540  49.030  1.00  0.00           H  
ATOM   4388  CE1 PHE   266      47.450  39.850  51.020  1.00  0.00           C  
ATOM   4389  HE1 PHE   266      46.590  39.140  51.070  1.00  0.00           H  
ATOM   4390  CZ  PHE   266      47.790  40.620  52.090  1.00  0.00           C  
ATOM   4391  HZ  PHE   266      47.510  40.290  53.070  1.00  0.00           H  
ATOM   4392  CD2 PHE   266      49.190  42.030  50.690  1.00  0.00           C  
ATOM   4393  HD2 PHE   266      49.910  42.840  50.660  1.00  0.00           H  
ATOM   4394  CE2 PHE   266      48.710  41.700  52.010  1.00  0.00           C  
ATOM   4395  HE2 PHE   266      48.950  42.290  52.920  1.00  0.00           H  
ATOM   4396  C   PHE   266      49.910  40.870  45.790  1.00  0.00           C  
ATOM   4397  O   PHE   266      48.970  41.170  45.000  1.00  0.00           O  
ATOM   4398  N   ILE   267      51.200  40.980  45.440  1.00  0.00           N  
ATOM   4399  HN  ILE   267      51.870  40.690  46.230  1.00  0.00           H  
ATOM   4400  CA  ILE   267      51.770  41.150  44.170  1.00  0.00           C  
ATOM   4401  HA  ILE   267      51.430  42.130  43.870  1.00  0.00           H  
ATOM   4402  CB  ILE   267      53.300  41.260  43.970  1.00  0.00           C  
ATOM   4403  HB  ILE   267      53.820  40.500  44.530  1.00  0.00           H  
ATOM   4404  CG2 ILE   267      53.710  41.370  42.500  1.00  0.00           C  
ATOM   4405 HG21 ILE   267      54.740  41.640  42.360  1.00  0.00           H  
ATOM   4406 HG22 ILE   267      53.150  42.190  42.010  1.00  0.00           H  
ATOM   4407 HG23 ILE   267      53.470  40.430  41.960  1.00  0.00           H  
ATOM   4408  CG1 ILE   267      53.670  42.670  44.660  1.00  0.00           C  
ATOM   4409 HG11 ILE   267      53.280  42.620  45.670  1.00  0.00           H  
ATOM   4410 HG12 ILE   267      53.190  43.430  44.200  1.00  0.00           H  
ATOM   4411  CD  ILE   267      55.200  42.970  44.760  1.00  0.00           C  
ATOM   4412  HD1 ILE   267      55.590  42.100  45.330  1.00  0.00           H  
ATOM   4413  HD2 ILE   267      55.520  43.810  45.420  1.00  0.00           H  
ATOM   4414  HD3 ILE   267      55.710  43.080  43.780  1.00  0.00           H  
ATOM   4415  C   ILE   267      51.150  40.080  43.110  1.00  0.00           C  
ATOM   4416  O   ILE   267      50.480  40.440  42.150  1.00  0.00           O  
ATOM   4417  N   PHE   268      51.240  38.740  43.460  1.00  0.00           N  
ATOM   4418  HN  PHE   268      51.890  38.440  44.310  1.00  0.00           H  
ATOM   4419  CA  PHE   268      50.750  37.650  42.600  1.00  0.00           C  
ATOM   4420  HA  PHE   268      51.260  37.860  41.640  1.00  0.00           H  
ATOM   4421  CB  PHE   268      50.920  36.180  43.180  1.00  0.00           C  
ATOM   4422  HB1 PHE   268      50.300  35.390  42.710  1.00  0.00           H  
ATOM   4423  HB2 PHE   268      50.710  36.150  44.270  1.00  0.00           H  
ATOM   4424  CG  PHE   268      52.430  35.760  43.070  1.00  0.00           C  
ATOM   4425  CD1 PHE   268      53.290  35.500  44.160  1.00  0.00           C  
ATOM   4426  HD1 PHE   268      52.990  35.570  45.100  1.00  0.00           H  
ATOM   4427  CE1 PHE   268      54.640  35.140  44.000  1.00  0.00           C  
ATOM   4428  HE1 PHE   268      55.320  35.060  44.870  1.00  0.00           H  
ATOM   4429  CZ  PHE   268      55.150  34.940  42.690  1.00  0.00           C  
ATOM   4430  HZ  PHE   268      56.180  34.680  42.510  1.00  0.00           H  
ATOM   4431  CD2 PHE   268      52.990  35.540  41.810  1.00  0.00           C  
ATOM   4432  HD2 PHE   268      52.280  35.560  41.000  1.00  0.00           H  
ATOM   4433  CE2 PHE   268      54.320  35.190  41.570  1.00  0.00           C  
ATOM   4434  HE2 PHE   268      54.840  35.030  40.600  1.00  0.00           H  
ATOM   4435  C   PHE   268      49.270  37.690  42.320  1.00  0.00           C  
ATOM   4436  O   PHE   268      48.820  37.650  41.240  1.00  0.00           O  
ATOM   4437  N   TYR   269      48.420  37.940  43.370  1.00  0.00           N  
ATOM   4438  HN  TYR   269      48.930  38.180  44.300  1.00  0.00           H  
ATOM   4439  CA  TYR   269      47.000  38.150  43.370  1.00  0.00           C  
ATOM   4440  HA  TYR   269      46.440  37.360  42.890  1.00  0.00           H  
ATOM   4441  CB  TYR   269      46.460  38.410  44.820  1.00  0.00           C  
ATOM   4442  HB1 TYR   269      45.430  38.740  44.820  1.00  0.00           H  
ATOM   4443  HB2 TYR   269      46.920  39.310  45.190  1.00  0.00           H  
ATOM   4444  CG  TYR   269      46.620  37.320  45.740  1.00  0.00           C  
ATOM   4445  CD1 TYR   269      46.550  35.910  45.360  1.00  0.00           C  
ATOM   4446  HD1 TYR   269      46.350  35.720  44.400  1.00  0.00           H  
ATOM   4447  CE1 TYR   269      46.770  34.900  46.370  1.00  0.00           C  
ATOM   4448  HE1 TYR   269      46.740  33.830  46.060  1.00  0.00           H  
ATOM   4449  CZ  TYR   269      47.070  35.250  47.680  1.00  0.00           C  
ATOM   4450  OH  TYR   269      47.220  34.240  48.640  1.00  0.00           O  
ATOM   4451  HH  TYR   269      47.530  34.790  49.520  1.00  0.00           H  
ATOM   4452  CD2 TYR   269      46.820  37.580  47.070  1.00  0.00           C  
ATOM   4453  HD2 TYR   269      46.940  38.640  47.260  1.00  0.00           H  
ATOM   4454  CE2 TYR   269      47.000  36.630  48.060  1.00  0.00           C  
ATOM   4455  HE2 TYR   269      47.100  36.910  49.130  1.00  0.00           H  
ATOM   4456  C   TYR   269      46.700  39.400  42.520  1.00  0.00           C  
ATOM   4457  O   TYR   269      45.810  39.400  41.690  1.00  0.00           O  
ATOM   4458  N   SER   270      47.490  40.480  42.610  1.00  0.00           N  
ATOM   4459  HN  SER   270      48.250  40.490  43.380  1.00  0.00           H  
ATOM   4460  CA  SER   270      47.370  41.560  41.730  1.00  0.00           C  
ATOM   4461  HA  SER   270      46.400  42.040  41.780  1.00  0.00           H  
ATOM   4462  CB  SER   270      48.340  42.740  42.070  1.00  0.00           C  
ATOM   4463  HB1 SER   270      48.250  43.620  41.450  1.00  0.00           H  
ATOM   4464  HB2 SER   270      49.260  42.490  42.050  1.00  0.00           H  
ATOM   4465  OG  SER   270      48.070  43.250  43.410  1.00  0.00           O  
ATOM   4466  HG1 SER   270      48.290  42.530  44.070  1.00  0.00           H  
ATOM   4467  C   SER   270      47.630  41.310  40.250  1.00  0.00           C  
ATOM   4468  O   SER   270      46.910  41.770  39.360  1.00  0.00           O  
ATOM   4469  N   VAL   271      48.750  40.530  39.950  1.00  0.00           N  
ATOM   4470  HN  VAL   271      49.350  40.250  40.810  1.00  0.00           H  
ATOM   4471  CA  VAL   271      49.120  40.030  38.620  1.00  0.00           C  
ATOM   4472  HA  VAL   271      49.250  40.890  37.930  1.00  0.00           H  
ATOM   4473  CB  VAL   271      50.470  39.300  38.660  1.00  0.00           C  
ATOM   4474  HB  VAL   271      50.610  38.560  39.480  1.00  0.00           H  
ATOM   4475  CG1 VAL   271      50.610  38.340  37.380  1.00  0.00           C  
ATOM   4476 HG11 VAL   271      50.540  38.910  36.610  1.00  0.00           H  
ATOM   4477 HG12 VAL   271      49.860  37.680  37.330  1.00  0.00           H  
ATOM   4478 HG13 VAL   271      51.550  37.820  37.450  1.00  0.00           H  
ATOM   4479  CG2 VAL   271      51.570  40.310  38.970  1.00  0.00           C  
ATOM   4480 HG21 VAL   271      52.510  39.830  38.620  1.00  0.00           H  
ATOM   4481 HG22 VAL   271      51.440  40.710  40.000  1.00  0.00           H  
ATOM   4482 HG23 VAL   271      51.400  41.150  38.270  1.00  0.00           H  
ATOM   4483  C   VAL   271      48.070  39.150  37.950  1.00  0.00           C  
ATOM   4484  O   VAL   271      47.630  39.360  36.850  1.00  0.00           O  
ATOM   4485  N   LEU   272      47.460  38.210  38.650  1.00  0.00           N  
ATOM   4486  HN  LEU   272      47.790  38.000  39.700  1.00  0.00           H  
ATOM   4487  CA  LEU   272      46.300  37.440  38.200  1.00  0.00           C  
ATOM   4488  HA  LEU   272      46.460  36.960  37.200  1.00  0.00           H  
ATOM   4489  CB  LEU   272      46.200  36.310  39.250  1.00  0.00           C  
ATOM   4490  HB1 LEU   272      46.300  36.800  40.250  1.00  0.00           H  
ATOM   4491  HB2 LEU   272      47.110  35.690  39.090  1.00  0.00           H  
ATOM   4492  CG  LEU   272      44.950  35.370  39.300  1.00  0.00           C  
ATOM   4493  HG  LEU   272      44.140  35.910  39.530  1.00  0.00           H  
ATOM   4494  CD1 LEU   272      44.680  34.620  37.990  1.00  0.00           C  
ATOM   4495 HD11 LEU   272      44.490  35.300  37.170  1.00  0.00           H  
ATOM   4496 HD12 LEU   272      43.800  33.960  38.140  1.00  0.00           H  
ATOM   4497 HD13 LEU   272      45.530  34.010  37.600  1.00  0.00           H  
ATOM   4498  CD2 LEU   272      45.170  34.270  40.350  1.00  0.00           C  
ATOM   4499 HD21 LEU   272      44.880  34.630  41.360  1.00  0.00           H  
ATOM   4500 HD22 LEU   272      46.240  34.030  40.480  1.00  0.00           H  
ATOM   4501 HD23 LEU   272      44.400  33.490  40.150  1.00  0.00           H  
ATOM   4502  C   LEU   272      45.050  38.180  37.920  1.00  0.00           C  
ATOM   4503  O   LEU   272      44.400  38.000  36.880  1.00  0.00           O  
ATOM   4504  N   VAL   273      44.590  39.190  38.810  1.00  0.00           N  
ATOM   4505  HN  VAL   273      45.210  39.310  39.720  1.00  0.00           H  
ATOM   4506  CA  VAL   273      43.390  39.990  38.400  1.00  0.00           C  
ATOM   4507  HA  VAL   273      42.660  39.260  37.980  1.00  0.00           H  
ATOM   4508  CB  VAL   273      42.810  40.710  39.550  1.00  0.00           C  
ATOM   4509  HB  VAL   273      43.620  41.220  40.120  1.00  0.00           H  
ATOM   4510  CG1 VAL   273      41.770  41.800  39.220  1.00  0.00           C  
ATOM   4511 HG11 VAL   273      42.140  42.490  38.430  1.00  0.00           H  
ATOM   4512 HG12 VAL   273      41.630  42.350  40.040  1.00  0.00           H  
ATOM   4513 HG13 VAL   273      40.910  41.250  38.870  1.00  0.00           H  
ATOM   4514  CG2 VAL   273      42.110  39.670  40.530  1.00  0.00           C  
ATOM   4515 HG21 VAL   273      41.670  40.160  41.420  1.00  0.00           H  
ATOM   4516 HG22 VAL   273      42.820  38.860  40.790  1.00  0.00           H  
ATOM   4517 HG23 VAL   273      41.370  39.110  39.910  1.00  0.00           H  
ATOM   4518  C   VAL   273      43.620  40.900  37.230  1.00  0.00           C  
ATOM   4519  O   VAL   273      42.830  40.950  36.290  1.00  0.00           O  
ATOM   4520  N   GLY   274      44.810  41.550  37.230  1.00  0.00           N  
ATOM   4521  HN  GLY   274      45.500  41.610  38.100  1.00  0.00           H  
ATOM   4522  CA  GLY   274      45.300  42.290  36.080  1.00  0.00           C  
ATOM   4523  HA1 GLY   274      46.380  42.520  36.160  1.00  0.00           H  
ATOM   4524  HA2 GLY   274      44.690  43.190  35.870  1.00  0.00           H  
ATOM   4525  C   GLY   274      45.270  41.530  34.750  1.00  0.00           C  
ATOM   4526  O   GLY   274      44.800  42.180  33.790  1.00  0.00           O  
ATOM   4527  N   LYS   275      45.840  40.350  34.680  1.00  0.00           N  
ATOM   4528  HN  LYS   275      46.300  39.820  35.550  1.00  0.00           H  
ATOM   4529  CA  LYS   275      45.720  39.530  33.470  1.00  0.00           C  
ATOM   4530  HA  LYS   275      45.920  40.130  32.700  1.00  0.00           H  
ATOM   4531  CB  LYS   275      46.620  38.250  33.510  1.00  0.00           C  
ATOM   4532  HB1 LYS   275      46.340  37.590  32.710  1.00  0.00           H  
ATOM   4533  HB2 LYS   275      46.420  37.750  34.450  1.00  0.00           H  
ATOM   4534  CG  LYS   275      48.130  38.500  33.350  1.00  0.00           C  
ATOM   4535  HG1 LYS   275      48.460  37.560  33.430  1.00  0.00           H  
ATOM   4536  HG2 LYS   275      48.530  38.910  34.260  1.00  0.00           H  
ATOM   4537  CD  LYS   275      48.460  39.400  32.100  1.00  0.00           C  
ATOM   4538  HD1 LYS   275      48.080  40.440  32.210  1.00  0.00           H  
ATOM   4539  HD2 LYS   275      47.880  38.960  31.260  1.00  0.00           H  
ATOM   4540  CE  LYS   275      49.870  39.320  31.540  1.00  0.00           C  
ATOM   4541  HE1 LYS   275      50.230  38.270  31.560  1.00  0.00           H  
ATOM   4542  HE2 LYS   275      50.620  39.820  32.190  1.00  0.00           H  
ATOM   4543  NZ  LYS   275      49.980  39.910  30.170  1.00  0.00           N  
ATOM   4544  HZ1 LYS   275      49.540  40.930  30.170  1.00  0.00           H  
ATOM   4545  HZ2 LYS   275      49.430  39.230  29.470  1.00  0.00           H  
ATOM   4546  HZ3 LYS   275      51.030  40.100  29.870  1.00  0.00           H  
ATOM   4547  C   LYS   275      44.240  39.120  33.150  1.00  0.00           C  
ATOM   4548  O   LYS   275      43.860  39.060  31.990  1.00  0.00           O  
ATOM   4549  N   ALA   276      43.490  38.790  34.170  1.00  0.00           N  
ATOM   4550  HN  ALA   276      43.770  38.670  35.240  1.00  0.00           H  
ATOM   4551  CA  ALA   276      42.060  38.510  33.910  1.00  0.00           C  
ATOM   4552  HA  ALA   276      42.030  37.750  33.210  1.00  0.00           H  
ATOM   4553  CB  ALA   276      41.370  38.020  35.170  1.00  0.00           C  
ATOM   4554  HB1 ALA   276      41.520  38.810  35.820  1.00  0.00           H  
ATOM   4555  HB2 ALA   276      41.910  37.230  35.600  1.00  0.00           H  
ATOM   4556  HB3 ALA   276      40.450  37.680  35.010  1.00  0.00           H  
ATOM   4557  C   ALA   276      41.230  39.650  33.320  1.00  0.00           C  
ATOM   4558  O   ALA   276      40.370  39.530  32.450  1.00  0.00           O  
ATOM   4559  N   SER   277      41.480  40.850  33.890  1.00  0.00           N  
ATOM   4560  HN  SER   277      42.090  40.820  34.780  1.00  0.00           H  
ATOM   4561  CA  SER   277      41.010  42.140  33.420  1.00  0.00           C  
ATOM   4562  HA  SER   277      39.900  42.150  33.470  1.00  0.00           H  
ATOM   4563  CB  SER   277      41.470  43.290  34.340  1.00  0.00           C  
ATOM   4564  HB1 SER   277      42.550  43.510  34.190  1.00  0.00           H  
ATOM   4565  HB2 SER   277      41.260  43.070  35.410  1.00  0.00           H  
ATOM   4566  OG  SER   277      40.700  44.540  34.170  1.00  0.00           O  
ATOM   4567  HG1 SER   277      39.730  44.310  34.110  1.00  0.00           H  
ATOM   4568  C   SER   277      41.440  42.440  32.000  1.00  0.00           C  
ATOM   4569  O   SER   277      40.700  42.880  31.090  1.00  0.00           O  
ATOM   4570  N   ALA   278      42.720  42.130  31.640  1.00  0.00           N  
ATOM   4571  HN  ALA   278      43.360  41.760  32.420  1.00  0.00           H  
ATOM   4572  CA  ALA   278      43.250  42.450  30.340  1.00  0.00           C  
ATOM   4573  HA  ALA   278      42.990  43.480  30.040  1.00  0.00           H  
ATOM   4574  CB  ALA   278      44.740  42.170  30.200  1.00  0.00           C  
ATOM   4575  HB1 ALA   278      45.120  42.310  29.160  1.00  0.00           H  
ATOM   4576  HB2 ALA   278      44.900  41.220  30.160  1.00  0.00           H  
ATOM   4577  HB3 ALA   278      45.280  42.600  30.920  1.00  0.00           H  
ATOM   4578  C   ALA   278      42.590  41.610  29.260  1.00  0.00           C  
ATOM   4579  O   ALA   278      41.990  42.120  28.280  1.00  0.00           O  
ATOM   4580  N   THR   279      42.580  40.260  29.410  1.00  0.00           N  
ATOM   4581  HN  THR   279      42.870  39.800  30.340  1.00  0.00           H  
ATOM   4582  CA  THR   279      41.890  39.400  28.400  1.00  0.00           C  
ATOM   4583  HA  THR   279      41.150  40.000  27.830  1.00  0.00           H  
ATOM   4584  CB  THR   279      42.860  38.920  27.350  1.00  0.00           C  
ATOM   4585  HB  THR   279      43.390  39.810  26.960  1.00  0.00           H  
ATOM   4586  OG1 THR   279      42.240  38.330  26.230  1.00  0.00           O  
ATOM   4587  HG1 THR   279      41.300  38.900  26.030  1.00  0.00           H  
ATOM   4588  CG2 THR   279      43.890  37.980  27.860  1.00  0.00           C  
ATOM   4589 HG21 THR   279      44.700  37.770  27.330  1.00  0.00           H  
ATOM   4590 HG22 THR   279      43.420  37.060  28.180  1.00  0.00           H  
ATOM   4591 HG23 THR   279      44.360  38.460  28.740  1.00  0.00           H  
ATOM   4592  C   THR   279      41.090  38.270  29.020  1.00  0.00           C  
ATOM   4593  O   THR   279      41.480  37.610  29.950  1.00  0.00           O  
ATOM   4594  N   ALA   280      39.800  38.210  28.600  1.00  0.00           N  
ATOM   4595  HN  ALA   280      39.500  38.780  27.900  1.00  0.00           H  
ATOM   4596  CA  ALA   280      38.880  37.240  29.080  1.00  0.00           C  
ATOM   4597  HA  ALA   280      39.380  36.250  29.000  1.00  0.00           H  
ATOM   4598  CB  ALA   280      38.260  37.560  30.550  1.00  0.00           C  
ATOM   4599  HB1 ALA   280      37.850  38.590  30.690  1.00  0.00           H  
ATOM   4600  HB2 ALA   280      39.090  37.370  31.270  1.00  0.00           H  
ATOM   4601  HB3 ALA   280      37.560  36.900  30.800  1.00  0.00           H  
ATOM   4602  C   ALA   280      37.800  37.220  28.070  1.00  0.00           C  
ATOM   4603  O   ALA   280      37.620  38.270  27.480  1.00  0.00           O  
ATOM   4604  N   SER   281      37.050  36.140  27.840  1.00  0.00           N  
ATOM   4605  HN  SER   281      37.320  35.270  28.420  1.00  0.00           H  
ATOM   4606  CA  SER   281      35.840  36.220  26.970  1.00  0.00           C  
ATOM   4607  HA  SER   281      35.990  36.940  26.130  1.00  0.00           H  
ATOM   4608  CB  SER   281      35.440  34.770  26.490  1.00  0.00           C  
ATOM   4609  HB1 SER   281      34.440  34.680  26.000  1.00  0.00           H  
ATOM   4610  HB2 SER   281      35.430  34.190  27.440  1.00  0.00           H  
ATOM   4611  OG  SER   281      36.370  34.230  25.720  1.00  0.00           O  
ATOM   4612  HG1 SER   281      37.210  34.090  26.240  1.00  0.00           H  
ATOM   4613  C   SER   281      34.590  36.830  27.680  1.00  0.00           C  
ATOM   4614  O   SER   281      33.730  37.360  27.020  1.00  0.00           O  
ATOM   4615  N   GLY   282      34.630  36.900  29.010  1.00  0.00           N  
ATOM   4616  HN  GLY   282      35.510  36.520  29.510  1.00  0.00           H  
ATOM   4617  CA  GLY   282      33.640  37.570  29.750  1.00  0.00           C  
ATOM   4618  HA1 GLY   282      33.500  36.960  30.670  1.00  0.00           H  
ATOM   4619  HA2 GLY   282      32.690  37.690  29.190  1.00  0.00           H  
ATOM   4620  C   GLY   282      33.920  38.970  30.280  1.00  0.00           C  
ATOM   4621  O   GLY   282      33.010  39.630  30.690  1.00  0.00           O  
ATOM   4622  N   ASP   283      35.210  39.380  30.370  1.00  0.00           N  
ATOM   4623  HN  ASP   283      35.910  38.820  30.040  1.00  0.00           H  
ATOM   4624  CA  ASP   283      35.700  40.640  30.900  1.00  0.00           C  
ATOM   4625  HA  ASP   283      36.690  40.500  30.880  1.00  0.00           H  
ATOM   4626  CB  ASP   283      35.330  41.840  29.950  1.00  0.00           C  
ATOM   4627  HB1 ASP   283      34.320  42.220  30.030  1.00  0.00           H  
ATOM   4628  HB2 ASP   283      35.460  41.460  28.940  1.00  0.00           H  
ATOM   4629  CG  ASP   283      36.240  42.950  30.240  1.00  0.00           C  
ATOM   4630  OD1 ASP   283      36.970  42.850  31.290  1.00  0.00           O  
ATOM   4631  OD2 ASP   283      36.220  43.940  29.410  1.00  0.00           O  
ATOM   4632  C   ASP   283      35.310  40.780  32.370  1.00  0.00           C  
ATOM   4633  O   ASP   283      35.820  40.050  33.220  1.00  0.00           O  
ATOM   4634  N   TRP   284      34.470  41.760  32.720  1.00  0.00           N  
ATOM   4635  HN  TRP   284      34.210  42.420  32.020  1.00  0.00           H  
ATOM   4636  CA  TRP   284      34.060  42.070  34.070  1.00  0.00           C  
ATOM   4637  HA  TRP   284      34.890  42.360  34.700  1.00  0.00           H  
ATOM   4638  CB  TRP   284      33.080  43.220  34.060  1.00  0.00           C  
ATOM   4639  HB1 TRP   284      32.760  43.450  35.100  1.00  0.00           H  
ATOM   4640  HB2 TRP   284      32.160  42.930  33.510  1.00  0.00           H  
ATOM   4641  CG  TRP   284      33.520  44.500  33.360  1.00  0.00           C  
ATOM   4642  CD1 TRP   284      33.040  45.050  32.170  1.00  0.00           C  
ATOM   4643  HD1 TRP   284      32.490  44.540  31.520  1.00  0.00           H  
ATOM   4644  NE1 TRP   284      33.680  46.270  32.010  1.00  0.00           N  
ATOM   4645  HE1 TRP   284      33.660  46.980  31.200  1.00  0.00           H  
ATOM   4646  CE2 TRP   284      34.600  46.500  33.030  1.00  0.00           C  
ATOM   4647  CD2 TRP   284      34.550  45.380  33.900  1.00  0.00           C  
ATOM   4648  CE3 TRP   284      35.300  45.380  35.060  1.00  0.00           C  
ATOM   4649  HE3 TRP   284      35.300  44.480  35.720  1.00  0.00           H  
ATOM   4650  CZ3 TRP   284      36.070  46.560  35.460  1.00  0.00           C  
ATOM   4651  HZ3 TRP   284      36.680  46.510  36.360  1.00  0.00           H  
ATOM   4652  CZ2 TRP   284      35.290  47.630  33.310  1.00  0.00           C  
ATOM   4653  HZ2 TRP   284      35.240  48.480  32.600  1.00  0.00           H  
ATOM   4654  CH2 TRP   284      36.060  47.640  34.550  1.00  0.00           C  
ATOM   4655  HH2 TRP   284      36.690  48.370  34.660  1.00  0.00           H  
ATOM   4656  C   TRP   284      33.470  40.830  34.740  1.00  0.00           C  
ATOM   4657  O   TRP   284      33.770  40.520  35.870  1.00  0.00           O  
ATOM   4658  N   ASN   285      32.610  40.060  33.980  1.00  0.00           N  
ATOM   4659  HN  ASN   285      32.270  40.430  33.030  1.00  0.00           H  
ATOM   4660  CA  ASN   285      31.980  38.810  34.470  1.00  0.00           C  
ATOM   4661  HA  ASN   285      31.380  39.000  35.350  1.00  0.00           H  
ATOM   4662  CB  ASN   285      31.160  38.070  33.360  1.00  0.00           C  
ATOM   4663  HB1 ASN   285      30.610  37.260  33.820  1.00  0.00           H  
ATOM   4664  HB2 ASN   285      31.830  37.690  32.600  1.00  0.00           H  
ATOM   4665  CG  ASN   285      30.160  38.990  32.670  1.00  0.00           C  
ATOM   4666  OD1 ASN   285      30.370  39.950  31.940  1.00  0.00           O  
ATOM   4667  ND2 ASN   285      28.890  38.470  32.770  1.00  0.00           N  
ATOM   4668 HD21 ASN   285      28.140  38.870  32.250  1.00  0.00           H  
ATOM   4669 HD22 ASN   285      28.740  37.450  33.100  1.00  0.00           H  
ATOM   4670  C   ASN   285      33.020  37.790  35.000  1.00  0.00           C  
ATOM   4671  O   ASN   285      32.820  37.320  36.170  1.00  0.00           O  
ATOM   4672  N   THR   286      34.110  37.410  34.280  1.00  0.00           N  
ATOM   4673  HN  THR   286      34.240  37.640  33.200  1.00  0.00           H  
ATOM   4674  CA  THR   286      35.210  36.590  34.630  1.00  0.00           C  
ATOM   4675  HA  THR   286      34.930  35.680  35.210  1.00  0.00           H  
ATOM   4676  CB  THR   286      36.050  36.250  33.310  1.00  0.00           C  
ATOM   4677  HB  THR   286      36.620  37.040  33.080  1.00  0.00           H  
ATOM   4678  OG1 THR   286      35.180  36.050  32.240  1.00  0.00           O  
ATOM   4679  HG1 THR   286      35.650  35.580  31.490  1.00  0.00           H  
ATOM   4680  CG2 THR   286      36.900  34.980  33.390  1.00  0.00           C  
ATOM   4681 HG21 THR   286      36.320  34.160  33.460  1.00  0.00           H  
ATOM   4682 HG22 THR   286      37.530  35.170  34.250  1.00  0.00           H  
ATOM   4683 HG23 THR   286      37.540  34.750  32.510  1.00  0.00           H  
ATOM   4684  C   THR   286      36.070  37.270  35.700  1.00  0.00           C  
ATOM   4685  O   THR   286      36.560  36.600  36.590  1.00  0.00           O  
ATOM   4686  N   THR   287      36.190  38.560  35.660  1.00  0.00           N  
ATOM   4687  HN  THR   287      35.850  38.920  34.840  1.00  0.00           H  
ATOM   4688  CA  THR   287      36.900  39.450  36.630  1.00  0.00           C  
ATOM   4689  HA  THR   287      37.930  39.040  36.700  1.00  0.00           H  
ATOM   4690  CB  THR   287      37.210  40.850  36.240  1.00  0.00           C  
ATOM   4691  HB  THR   287      36.320  41.500  36.360  1.00  0.00           H  
ATOM   4692  OG1 THR   287      37.780  40.850  34.920  1.00  0.00           O  
ATOM   4693  HG1 THR   287      37.080  40.380  34.190  1.00  0.00           H  
ATOM   4694  CG2 THR   287      38.250  41.450  37.150  1.00  0.00           C  
ATOM   4695 HG21 THR   287      38.430  42.400  36.910  1.00  0.00           H  
ATOM   4696 HG22 THR   287      39.150  40.880  37.010  1.00  0.00           H  
ATOM   4697 HG23 THR   287      37.990  41.370  38.220  1.00  0.00           H  
ATOM   4698  C   THR   287      36.350  39.440  38.030  1.00  0.00           C  
ATOM   4699  O   THR   287      37.060  39.180  39.020  1.00  0.00           O  
ATOM   4700  N   ILE   288      34.980  39.710  38.210  1.00  0.00           N  
ATOM   4701  HN  ILE   288      34.470  39.840  37.410  1.00  0.00           H  
ATOM   4702  CA  ILE   288      34.250  39.630  39.410  1.00  0.00           C  
ATOM   4703  HA  ILE   288      34.860  40.160  40.170  1.00  0.00           H  
ATOM   4704  CB  ILE   288      32.770  40.200  39.370  1.00  0.00           C  
ATOM   4705  HB  ILE   288      32.860  41.230  38.970  1.00  0.00           H  
ATOM   4706  CG2 ILE   288      31.810  39.380  38.480  1.00  0.00           C  
ATOM   4707 HG21 ILE   288      30.800  39.760  38.560  1.00  0.00           H  
ATOM   4708 HG22 ILE   288      31.760  38.300  38.740  1.00  0.00           H  
ATOM   4709 HG23 ILE   288      31.970  39.390  37.380  1.00  0.00           H  
ATOM   4710  CG1 ILE   288      32.350  40.310  40.850  1.00  0.00           C  
ATOM   4711 HG11 ILE   288      33.200  40.660  41.480  1.00  0.00           H  
ATOM   4712 HG12 ILE   288      32.140  39.370  41.090  1.00  0.00           H  
ATOM   4713  CD  ILE   288      31.160  41.260  41.140  1.00  0.00           C  
ATOM   4714  HD1 ILE   288      30.930  41.430  42.210  1.00  0.00           H  
ATOM   4715  HD2 ILE   288      30.230  40.780  40.760  1.00  0.00           H  
ATOM   4716  HD3 ILE   288      31.370  42.270  40.730  1.00  0.00           H  
ATOM   4717  C   ILE   288      34.250  38.120  39.860  1.00  0.00           C  
ATOM   4718  O   ILE   288      34.550  37.780  41.010  1.00  0.00           O  
ATOM   4719  N   ALA   289      33.990  37.150  38.900  1.00  0.00           N  
ATOM   4720  HN  ALA   289      33.670  37.380  37.860  1.00  0.00           H  
ATOM   4721  CA  ALA   289      33.990  35.690  39.220  1.00  0.00           C  
ATOM   4722  HA  ALA   289      33.280  35.570  40.060  1.00  0.00           H  
ATOM   4723  CB  ALA   289      33.690  34.920  37.990  1.00  0.00           C  
ATOM   4724  HB1 ALA   289      32.690  35.330  37.700  1.00  0.00           H  
ATOM   4725  HB2 ALA   289      33.660  33.840  38.240  1.00  0.00           H  
ATOM   4726  HB3 ALA   289      34.250  34.950  37.160  1.00  0.00           H  
ATOM   4727  C   ALA   289      35.370  35.240  39.840  1.00  0.00           C  
ATOM   4728  O   ALA   289      35.500  34.580  40.890  1.00  0.00           O  
ATOM   4729  N   CYS   290      36.510  35.730  39.250  1.00  0.00           N  
ATOM   4730  HN  CYS   290      36.490  36.360  38.370  1.00  0.00           H  
ATOM   4731  CA  CYS   290      37.790  35.400  39.760  1.00  0.00           C  
ATOM   4732  HA  CYS   290      37.820  34.330  40.030  1.00  0.00           H  
ATOM   4733  CB  CYS   290      38.920  35.690  38.730  1.00  0.00           C  
ATOM   4734  HB1 CYS   290      38.750  36.770  38.550  1.00  0.00           H  
ATOM   4735  HB2 CYS   290      38.680  35.110  37.810  1.00  0.00           H  
ATOM   4736  SG  CYS   290      40.620  35.250  39.240  1.00  0.00           S  
ATOM   4737  HG1 CYS   290      40.620  35.830  40.050  1.00  0.00           H  
ATOM   4738  C   CYS   290      38.080  36.110  41.070  1.00  0.00           C  
ATOM   4739  O   CYS   290      38.610  35.480  42.000  1.00  0.00           O  
ATOM   4740  N   PHE   291      37.750  37.420  41.150  1.00  0.00           N  
ATOM   4741  HN  PHE   291      37.530  37.990  40.260  1.00  0.00           H  
ATOM   4742  CA  PHE   291      37.800  38.140  42.390  1.00  0.00           C  
ATOM   4743  HA  PHE   291      38.840  37.940  42.710  1.00  0.00           H  
ATOM   4744  CB  PHE   291      37.740  39.630  42.060  1.00  0.00           C  
ATOM   4745  HB1 PHE   291      36.950  39.830  41.300  1.00  0.00           H  
ATOM   4746  HB2 PHE   291      38.920  39.870  41.510  1.00  0.00           H  
ATOM   4747  CG  PHE   291      37.480  40.520  43.240  1.00  0.00           C  
ATOM   4748  CD1 PHE   291      38.480  40.740  44.210  1.00  0.00           C  
ATOM   4749  HD1 PHE   291      39.320  40.210  44.210  1.00  0.00           H  
ATOM   4750  CE1 PHE   291      38.230  41.600  45.280  1.00  0.00           C  
ATOM   4751  HE1 PHE   291      38.920  41.660  46.160  1.00  0.00           H  
ATOM   4752  CZ  PHE   291      37.100  42.310  45.340  1.00  0.00           C  
ATOM   4753  HZ  PHE   291      37.030  42.990  46.170  1.00  0.00           H  
ATOM   4754  CD2 PHE   291      36.300  41.260  43.350  1.00  0.00           C  
ATOM   4755  HD2 PHE   291      35.530  41.180  42.590  1.00  0.00           H  
ATOM   4756  CE2 PHE   291      36.180  42.260  44.290  1.00  0.00           C  
ATOM   4757  HE2 PHE   291      35.260  42.890  44.210  1.00  0.00           H  
ATOM   4758  C   PHE   291      36.960  37.530  43.600  1.00  0.00           C  
ATOM   4759  O   PHE   291      37.540  37.350  44.690  1.00  0.00           O  
ATOM   4760  N   VAL   292      35.650  37.130  43.480  1.00  0.00           N  
ATOM   4761  HN  VAL   292      35.150  37.050  42.520  1.00  0.00           H  
ATOM   4762  CA  VAL   292      34.950  36.520  44.590  1.00  0.00           C  
ATOM   4763  HA  VAL   292      35.090  37.220  45.410  1.00  0.00           H  
ATOM   4764  CB  VAL   292      33.390  36.550  44.390  1.00  0.00           C  
ATOM   4765  HB  VAL   292      33.090  37.520  44.020  1.00  0.00           H  
ATOM   4766  CG1 VAL   292      32.960  35.410  43.420  1.00  0.00           C  
ATOM   4767 HG11 VAL   292      31.930  35.570  43.110  1.00  0.00           H  
ATOM   4768 HG12 VAL   292      33.110  34.510  43.820  1.00  0.00           H  
ATOM   4769 HG13 VAL   292      33.540  35.640  42.540  1.00  0.00           H  
ATOM   4770  CG2 VAL   292      32.680  36.220  45.760  1.00  0.00           C  
ATOM   4771 HG21 VAL   292      32.890  37.100  46.410  1.00  0.00           H  
ATOM   4772 HG22 VAL   292      33.170  35.340  46.230  1.00  0.00           H  
ATOM   4773 HG23 VAL   292      31.580  36.150  45.870  1.00  0.00           H  
ATOM   4774  C   VAL   292      35.570  35.180  45.010  1.00  0.00           C  
ATOM   4775  O   VAL   292      35.700  34.890  46.190  1.00  0.00           O  
ATOM   4776  N   ALA   293      35.990  34.350  44.010  1.00  0.00           N  
ATOM   4777  HN  ALA   293      36.050  34.740  42.970  1.00  0.00           H  
ATOM   4778  CA  ALA   293      36.720  33.160  44.200  1.00  0.00           C  
ATOM   4779  HA  ALA   293      36.090  32.490  44.810  1.00  0.00           H  
ATOM   4780  CB  ALA   293      37.040  32.600  42.820  1.00  0.00           C  
ATOM   4781  HB1 ALA   293      37.510  31.590  42.910  1.00  0.00           H  
ATOM   4782  HB2 ALA   293      37.830  33.190  42.310  1.00  0.00           H  
ATOM   4783  HB3 ALA   293      36.190  32.560  42.310  1.00  0.00           H  
ATOM   4784  C   ALA   293      38.080  33.340  45.010  1.00  0.00           C  
ATOM   4785  O   ALA   293      38.360  32.590  45.940  1.00  0.00           O  
ATOM   4786  N   ILE   294      38.860  34.410  44.690  1.00  0.00           N  
ATOM   4787  HN  ILE   294      38.750  34.930  43.750  1.00  0.00           H  
ATOM   4788  CA  ILE   294      40.050  34.800  45.490  1.00  0.00           C  
ATOM   4789  HA  ILE   294      40.680  33.910  45.720  1.00  0.00           H  
ATOM   4790  CB  ILE   294      40.980  35.700  44.700  1.00  0.00           C  
ATOM   4791  HB  ILE   294      40.410  36.570  44.310  1.00  0.00           H  
ATOM   4792  CG2 ILE   294      42.060  36.330  45.650  1.00  0.00           C  
ATOM   4793 HG21 ILE   294      42.620  35.480  46.000  1.00  0.00           H  
ATOM   4794 HG22 ILE   294      41.560  36.930  46.440  1.00  0.00           H  
ATOM   4795 HG23 ILE   294      42.790  36.990  45.130  1.00  0.00           H  
ATOM   4796  CG1 ILE   294      41.730  35.000  43.520  1.00  0.00           C  
ATOM   4797 HG11 ILE   294      41.030  34.240  43.100  1.00  0.00           H  
ATOM   4798 HG12 ILE   294      42.590  34.570  43.790  1.00  0.00           H  
ATOM   4799  CD  ILE   294      42.020  36.130  42.490  1.00  0.00           C  
ATOM   4800  HD1 ILE   294      42.520  35.740  41.570  1.00  0.00           H  
ATOM   4801  HD2 ILE   294      42.780  36.830  42.880  1.00  0.00           H  
ATOM   4802  HD3 ILE   294      41.140  36.760  42.240  1.00  0.00           H  
ATOM   4803  C   ILE   294      39.710  35.170  46.930  1.00  0.00           C  
ATOM   4804  O   ILE   294      40.370  34.810  47.920  1.00  0.00           O  
ATOM   4805  N   LEU   295      38.600  35.930  47.080  1.00  0.00           N  
ATOM   4806  HN  LEU   295      38.030  36.170  46.150  1.00  0.00           H  
ATOM   4807  CA  LEU   295      38.120  36.260  48.430  1.00  0.00           C  
ATOM   4808  HA  LEU   295      38.980  36.740  48.950  1.00  0.00           H  
ATOM   4809  CB  LEU   295      36.940  37.290  48.470  1.00  0.00           C  
ATOM   4810  HB1 LEU   295      36.600  37.330  49.530  1.00  0.00           H  
ATOM   4811  HB2 LEU   295      36.050  36.900  47.940  1.00  0.00           H  
ATOM   4812  CG  LEU   295      37.260  38.680  47.970  1.00  0.00           C  
ATOM   4813  HG  LEU   295      37.550  38.660  47.010  1.00  0.00           H  
ATOM   4814  CD1 LEU   295      35.970  39.530  48.040  1.00  0.00           C  
ATOM   4815 HD11 LEU   295      36.160  40.570  47.800  1.00  0.00           H  
ATOM   4816 HD12 LEU   295      35.550  39.620  49.070  1.00  0.00           H  
ATOM   4817 HD13 LEU   295      35.160  39.120  47.420  1.00  0.00           H  
ATOM   4818  CD2 LEU   295      38.350  39.350  48.870  1.00  0.00           C  
ATOM   4819 HD21 LEU   295      38.610  40.370  48.510  1.00  0.00           H  
ATOM   4820 HD22 LEU   295      39.330  38.820  48.850  1.00  0.00           H  
ATOM   4821 HD23 LEU   295      38.100  39.270  49.950  1.00  0.00           H  
ATOM   4822  C   LEU   295      37.690  35.040  49.320  1.00  0.00           C  
ATOM   4823  O   LEU   295      37.920  35.050  50.550  1.00  0.00           O  
ATOM   4824  N   ILE   296      37.100  33.960  48.760  1.00  0.00           N  
ATOM   4825  HN  ILE   296      37.050  34.010  47.650  1.00  0.00           H  
ATOM   4826  CA  ILE   296      36.810  32.690  49.440  1.00  0.00           C  
ATOM   4827  HA  ILE   296      36.270  32.850  50.400  1.00  0.00           H  
ATOM   4828  CB  ILE   296      35.990  31.770  48.520  1.00  0.00           C  
ATOM   4829  HB  ILE   296      36.370  31.820  47.480  1.00  0.00           H  
ATOM   4830  CG2 ILE   296      35.930  30.330  49.010  1.00  0.00           C  
ATOM   4831 HG21 ILE   296      36.890  29.890  48.810  1.00  0.00           H  
ATOM   4832 HG22 ILE   296      35.140  29.800  48.430  1.00  0.00           H  
ATOM   4833 HG23 ILE   296      35.700  30.220  50.090  1.00  0.00           H  
ATOM   4834  CG1 ILE   296      34.620  32.500  48.370  1.00  0.00           C  
ATOM   4835 HG11 ILE   296      34.180  32.120  47.420  1.00  0.00           H  
ATOM   4836 HG12 ILE   296      34.810  33.470  48.250  1.00  0.00           H  
ATOM   4837  CD  ILE   296      33.610  32.150  49.470  1.00  0.00           C  
ATOM   4838  HD1 ILE   296      32.740  32.840  49.390  1.00  0.00           H  
ATOM   4839  HD2 ILE   296      34.040  32.000  50.480  1.00  0.00           H  
ATOM   4840  HD3 ILE   296      33.140  31.150  49.330  1.00  0.00           H  
ATOM   4841  C   ILE   296      38.050  32.050  49.760  1.00  0.00           C  
ATOM   4842  O   ILE   296      38.330  31.800  50.970  1.00  0.00           O  
ATOM   4843  N   GLY   297      38.990  31.980  48.730  1.00  0.00           N  
ATOM   4844  HN  GLY   297      38.630  32.170  47.690  1.00  0.00           H  
ATOM   4845  CA  GLY   297      40.390  31.560  48.830  1.00  0.00           C  
ATOM   4846  HA1 GLY   297      40.970  32.070  48.020  1.00  0.00           H  
ATOM   4847  HA2 GLY   297      40.550  30.470  48.950  1.00  0.00           H  
ATOM   4848  C   GLY   297      41.040  32.140  50.070  1.00  0.00           C  
ATOM   4849  O   GLY   297      41.530  31.340  50.890  1.00  0.00           O  
ATOM   4850  N   LEU   298      41.080  33.460  50.230  1.00  0.00           N  
ATOM   4851  HN  LEU   298      40.650  34.100  49.430  1.00  0.00           H  
ATOM   4852  CA  LEU   298      41.750  34.160  51.310  1.00  0.00           C  
ATOM   4853  HA  LEU   298      42.680  33.810  51.360  1.00  0.00           H  
ATOM   4854  CB  LEU   298      41.600  35.750  51.170  1.00  0.00           C  
ATOM   4855  HB1 LEU   298      41.950  36.170  52.090  1.00  0.00           H  
ATOM   4856  HB2 LEU   298      40.550  35.890  50.930  1.00  0.00           H  
ATOM   4857  CG  LEU   298      42.460  36.420  50.110  1.00  0.00           C  
ATOM   4858  HG  LEU   298      42.320  35.900  49.270  1.00  0.00           H  
ATOM   4859  CD1 LEU   298      42.060  37.910  49.910  1.00  0.00           C  
ATOM   4860 HD11 LEU   298      41.100  37.870  49.410  1.00  0.00           H  
ATOM   4861 HD12 LEU   298      42.680  38.380  49.120  1.00  0.00           H  
ATOM   4862 HD13 LEU   298      42.060  38.490  50.860  1.00  0.00           H  
ATOM   4863  CD2 LEU   298      43.930  36.410  50.500  1.00  0.00           C  
ATOM   4864 HD21 LEU   298      43.970  36.730  51.570  1.00  0.00           H  
ATOM   4865 HD22 LEU   298      44.610  36.970  49.820  1.00  0.00           H  
ATOM   4866 HD23 LEU   298      44.330  35.380  50.590  1.00  0.00           H  
ATOM   4867  C   LEU   298      41.120  33.870  52.670  1.00  0.00           C  
ATOM   4868  O   LEU   298      41.860  33.400  53.540  1.00  0.00           O  
ATOM   4869  N   CYS   299      39.810  34.050  52.880  1.00  0.00           N  
ATOM   4870  HN  CYS   299      39.270  34.350  51.960  1.00  0.00           H  
ATOM   4871  CA  CYS   299      39.090  33.730  54.040  1.00  0.00           C  
ATOM   4872  HA  CYS   299      39.310  34.500  54.820  1.00  0.00           H  
ATOM   4873  CB  CYS   299      37.550  33.850  53.890  1.00  0.00           C  
ATOM   4874  HB1 CYS   299      37.210  33.100  53.150  1.00  0.00           H  
ATOM   4875  HB2 CYS   299      37.290  34.830  53.430  1.00  0.00           H  
ATOM   4876  SG  CYS   299      36.520  33.540  55.350  1.00  0.00           S  
ATOM   4877  HG1 CYS   299      36.290  32.590  55.130  1.00  0.00           H  
ATOM   4878  C   CYS   299      39.350  32.310  54.550  1.00  0.00           C  
ATOM   4879  O   CYS   299      39.720  32.240  55.740  1.00  0.00           O  
ATOM   4880  N   LEU   300      39.120  31.270  53.690  1.00  0.00           N  
ATOM   4881  HN  LEU   300      38.720  31.560  52.730  1.00  0.00           H  
ATOM   4882  CA  LEU   300      39.150  29.890  54.000  1.00  0.00           C  
ATOM   4883  HA  LEU   300      38.410  29.670  54.790  1.00  0.00           H  
ATOM   4884  CB  LEU   300      38.680  28.990  52.850  1.00  0.00           C  
ATOM   4885  HB1 LEU   300      38.980  27.950  53.130  1.00  0.00           H  
ATOM   4886  HB2 LEU   300      39.350  29.260  51.740  1.00  0.00           H  
ATOM   4887  CG  LEU   300      37.190  28.840  52.410  1.00  0.00           C  
ATOM   4888  HG  LEU   300      36.770  29.710  52.160  1.00  0.00           H  
ATOM   4889  CD1 LEU   300      37.110  28.000  51.230  1.00  0.00           C  
ATOM   4890 HD11 LEU   300      36.120  28.040  50.790  1.00  0.00           H  
ATOM   4891 HD12 LEU   300      37.340  26.920  51.310  1.00  0.00           H  
ATOM   4892 HD13 LEU   300      37.760  28.400  50.420  1.00  0.00           H  
ATOM   4893  CD2 LEU   300      36.340  28.150  53.470  1.00  0.00           C  
ATOM   4894 HD21 LEU   300      36.860  27.280  53.910  1.00  0.00           H  
ATOM   4895 HD22 LEU   300      35.390  27.880  52.970  1.00  0.00           H  
ATOM   4896 HD23 LEU   300      36.170  28.910  54.250  1.00  0.00           H  
ATOM   4897  C   LEU   300      40.490  29.420  54.530  1.00  0.00           C  
ATOM   4898  O   LEU   300      40.590  28.710  55.530  1.00  0.00           O  
ATOM   4899  N   THR   301      41.500  29.960  53.840  1.00  0.00           N  
ATOM   4900  HN  THR   301      41.230  30.600  52.970  1.00  0.00           H  
ATOM   4901  CA  THR   301      42.890  29.860  54.280  1.00  0.00           C  
ATOM   4902  HA  THR   301      43.200  28.800  54.270  1.00  0.00           H  
ATOM   4903  CB  THR   301      43.880  30.490  53.360  1.00  0.00           C  
ATOM   4904  HB  THR   301      43.790  31.600  53.430  1.00  0.00           H  
ATOM   4905  OG1 THR   301      43.740  30.080  52.000  1.00  0.00           O  
ATOM   4906  HG1 THR   301      42.840  30.530  51.540  1.00  0.00           H  
ATOM   4907  CG2 THR   301      45.340  30.270  53.790  1.00  0.00           C  
ATOM   4908 HG21 THR   301      45.500  30.320  54.770  1.00  0.00           H  
ATOM   4909 HG22 THR   301      46.090  30.890  53.310  1.00  0.00           H  
ATOM   4910 HG23 THR   301      45.610  29.220  53.520  1.00  0.00           H  
ATOM   4911  C   THR   301      43.230  30.360  55.680  1.00  0.00           C  
ATOM   4912  O   THR   301      43.750  29.640  56.500  1.00  0.00           O  
ATOM   4913  N   LEU   302      42.820  31.590  56.100  1.00  0.00           N  
ATOM   4914  HN  LEU   302      42.500  32.230  55.470  1.00  0.00           H  
ATOM   4915  CA  LEU   302      42.890  32.180  57.440  1.00  0.00           C  
ATOM   4916  HA  LEU   302      43.950  31.970  57.710  1.00  0.00           H  
ATOM   4917  CB  LEU   302      42.770  33.740  57.460  1.00  0.00           C  
ATOM   4918  HB1 LEU   302      41.700  33.900  57.210  1.00  0.00           H  
ATOM   4919  HB2 LEU   302      43.460  34.150  56.690  1.00  0.00           H  
ATOM   4920  CG  LEU   302      43.190  34.330  58.830  1.00  0.00           C  
ATOM   4921  HG  LEU   302      42.590  33.910  59.500  1.00  0.00           H  
ATOM   4922  CD1 LEU   302      44.600  33.950  59.350  1.00  0.00           C  
ATOM   4923 HD11 LEU   302      44.580  33.300  60.210  1.00  0.00           H  
ATOM   4924 HD12 LEU   302      45.220  34.840  59.610  1.00  0.00           H  
ATOM   4925 HD13 LEU   302      45.100  33.470  58.480  1.00  0.00           H  
ATOM   4926  CD2 LEU   302      42.990  35.890  58.830  1.00  0.00           C  
ATOM   4927 HD21 LEU   302      43.090  36.330  59.840  1.00  0.00           H  
ATOM   4928 HD22 LEU   302      42.070  36.210  58.290  1.00  0.00           H  
ATOM   4929 HD23 LEU   302      43.860  36.310  58.290  1.00  0.00           H  
ATOM   4930  C   LEU   302      42.200  31.430  58.610  1.00  0.00           C  
ATOM   4931  O   LEU   302      42.800  31.080  59.660  1.00  0.00           O  
ATOM   4932  N   LEU   303      40.990  30.900  58.240  1.00  0.00           N  
ATOM   4933  HN  LEU   303      40.630  31.060  57.200  1.00  0.00           H  
ATOM   4934  CA  LEU   303      40.230  30.020  59.060  1.00  0.00           C  
ATOM   4935  HA  LEU   303      39.950  30.530  60.000  1.00  0.00           H  
ATOM   4936  CB  LEU   303      38.890  29.640  58.420  1.00  0.00           C
[truncated: 6,600,891 more chars]
