# Supplementary material for: Selective Protonation of Catalytic Dyad for γ-Secretase-Mediated Hydrolysis Revealed by Multiscale Simulations
Source: J Phys Chem B. 2024 Nov 7;128(46):11345–58. doi: 10.1021/acs.jpcb.4c04085 (PMC11586911; doi:10.1021/acs.jpcb.4c04085)
Supplement: Supplementary file 2 — jp4c04085_si_002.zip [file jp4c04085_si_002.zip › Figure S12 D385-protonated/GD.pdb]

CRYST1   94.788   94.788   86.957  90.00  90.00  90.00               1
ATOM      1  CAY SER     1      18.670  59.240  13.390  1.00  0.00           C  
ATOM      2  HY1 SER     1      19.210  58.350  13.770  1.00  0.00           H  
ATOM      3  HY2 SER     1      19.380  59.620  12.630  1.00  0.00           H  
ATOM      4  HY3 SER     1      17.680  59.020  12.920  1.00  0.00           H  
ATOM      5  CY  SER     1      18.450  60.260  14.450  1.00  0.00           C  
ATOM      6  OY  SER     1      17.980  61.360  14.150  1.00  0.00           O  
ATOM      7  N   SER     1      18.810  59.980  15.690  1.00  0.00           N  
ATOM      8  HN  SER     1      19.220  59.130  16.000  1.00  0.00           H  
ATOM      9  CA  SER     1      18.720  61.010  16.710  1.00  0.00           C  
ATOM     10  HA  SER     1      18.520  61.960  16.240  1.00  0.00           H  
ATOM     11  CB  SER     1      17.470  60.690  17.660  1.00  0.00           C  
ATOM     12  HB1 SER     1      17.720  59.690  18.060  1.00  0.00           H  
ATOM     13  HB2 SER     1      16.560  60.670  17.020  1.00  0.00           H  
ATOM     14  OG  SER     1      17.220  61.650  18.630  1.00  0.00           O  
ATOM     15  HG1 SER     1      16.990  62.390  18.060  1.00  0.00           H  
ATOM     16  C   SER     1      20.060  61.030  17.490  1.00  0.00           C  
ATOM     17  O   SER     1      20.480  60.000  17.990  1.00  0.00           O  
ATOM     18  N   LYS     2      20.680  62.250  17.830  1.00  0.00           N  
ATOM     19  HN  LYS     2      20.320  63.140  17.530  1.00  0.00           H  
ATOM     20  CA  LYS     2      21.790  62.390  18.760  1.00  0.00           C  
ATOM     21  HA  LYS     2      22.280  61.430  18.860  1.00  0.00           H  
ATOM     22  CB  LYS     2      22.750  63.580  18.320  1.00  0.00           C  
ATOM     23  HB1 LYS     2      23.470  63.790  19.140  1.00  0.00           H  
ATOM     24  HB2 LYS     2      22.080  64.460  18.180  1.00  0.00           H  
ATOM     25  CG  LYS     2      23.470  63.250  17.050  1.00  0.00           C  
ATOM     26  HG1 LYS     2      24.080  64.150  16.800  1.00  0.00           H  
ATOM     27  HG2 LYS     2      22.780  63.120  16.190  1.00  0.00           H  
ATOM     28  CD  LYS     2      24.380  62.000  17.020  1.00  0.00           C  
ATOM     29  HD1 LYS     2      24.670  61.800  15.960  1.00  0.00           H  
ATOM     30  HD2 LYS     2      23.710  61.160  17.300  1.00  0.00           H  
ATOM     31  CE  LYS     2      25.630  62.160  17.860  1.00  0.00           C  
ATOM     32  HE1 LYS     2      25.450  62.770  18.780  1.00  0.00           H  
ATOM     33  HE2 LYS     2      26.320  62.850  17.330  1.00  0.00           H  
ATOM     34  NZ  LYS     2      26.310  60.960  18.160  1.00  0.00           N  
ATOM     35  HZ1 LYS     2      27.190  61.180  18.660  1.00  0.00           H  
ATOM     36  HZ2 LYS     2      26.620  60.380  17.350  1.00  0.00           H  
ATOM     37  HZ3 LYS     2      25.770  60.320  18.780  1.00  0.00           H  
ATOM     38  C   LYS     2      21.200  62.830  20.080  1.00  0.00           C  
ATOM     39  O   LYS     2      21.950  62.750  21.080  1.00  0.00           O  
ATOM     40  N   GLU     3      19.930  63.220  20.080  1.00  0.00           N  
ATOM     41  HN  GLU     3      19.460  63.330  19.200  1.00  0.00           H  
ATOM     42  CA  GLU     3      19.150  63.560  21.270  1.00  0.00           C  
ATOM     43  HA  GLU     3      19.630  64.290  21.910  1.00  0.00           H  
ATOM     44  CB  GLU     3      17.810  64.230  20.730  1.00  0.00           C  
ATOM     45  HB1 GLU     3      17.280  64.590  21.640  1.00  0.00           H  
ATOM     46  HB2 GLU     3      17.190  63.430  20.280  1.00  0.00           H  
ATOM     47  CG  GLU     3      18.050  65.450  19.780  1.00  0.00           C  
ATOM     48  HG1 GLU     3      18.970  66.030  20.030  1.00  0.00           H  
ATOM     49  HG2 GLU     3      17.080  66.000  19.840  1.00  0.00           H  
ATOM     50  CD  GLU     3      18.180  64.950  18.380  1.00  0.00           C  
ATOM     51  OE1 GLU     3      17.140  64.620  17.730  1.00  0.00           O  
ATOM     52  OE2 GLU     3      19.350  64.800  17.910  1.00  0.00           O  
ATOM     53  C   GLU     3      18.880  62.350  22.210  1.00  0.00           C  
ATOM     54  O   GLU     3      18.900  62.490  23.390  1.00  0.00           O  
ATOM     55  N   LEU     4      18.820  61.140  21.620  1.00  0.00           N  
ATOM     56  HN  LEU     4      18.820  61.210  20.620  1.00  0.00           H  
ATOM     57  CA  LEU     4      18.640  59.810  22.280  1.00  0.00           C  
ATOM     58  HA  LEU     4      17.690  59.660  22.780  1.00  0.00           H  
ATOM     59  CB  LEU     4      18.650  58.800  21.130  1.00  0.00           C  
ATOM     60  HB1 LEU     4      19.630  59.020  20.650  1.00  0.00           H  
ATOM     61  HB2 LEU     4      17.850  59.070  20.410  1.00  0.00           H  
ATOM     62  CG  LEU     4      18.570  57.330  21.370  1.00  0.00           C  
ATOM     63  HG  LEU     4      19.260  56.980  22.170  1.00  0.00           H  
ATOM     64  CD1 LEU     4      17.080  56.990  21.760  1.00  0.00           C  
ATOM     65 HD11 LEU     4      16.950  55.900  21.950  1.00  0.00           H  
ATOM     66 HD12 LEU     4      16.350  57.330  21.000  1.00  0.00           H  
ATOM     67 HD13 LEU     4      16.790  57.550  22.680  1.00  0.00           H  
ATOM     68  CD2 LEU     4      18.920  56.640  20.040  1.00  0.00           C  
ATOM     69 HD21 LEU     4      18.310  57.110  19.240  1.00  0.00           H  
ATOM     70 HD22 LEU     4      18.790  55.540  20.040  1.00  0.00           H  
ATOM     71 HD23 LEU     4      19.990  56.740  19.760  1.00  0.00           H  
ATOM     72  C   LEU     4      19.660  59.560  23.410  1.00  0.00           C  
ATOM     73  O   LEU     4      19.360  59.020  24.460  1.00  0.00           O  
ATOM     74  N   GLU     5      20.970  59.820  23.130  1.00  0.00           N  
ATOM     75  HN  GLU     5      21.260  60.150  22.240  1.00  0.00           H  
ATOM     76  CA  GLU     5      22.110  59.500  24.050  1.00  0.00           C  
ATOM     77  HA  GLU     5      21.960  58.560  24.560  1.00  0.00           H  
ATOM     78  CB  GLU     5      23.480  59.510  23.190  1.00  0.00           C  
ATOM     79  HB1 GLU     5      23.420  58.510  22.700  1.00  0.00           H  
ATOM     80  HB2 GLU     5      24.340  59.440  23.900  1.00  0.00           H  
ATOM     81  CG  GLU     5      23.600  60.590  22.080  1.00  0.00           C  
ATOM     82  HG1 GLU     5      23.590  61.650  22.430  1.00  0.00           H  
ATOM     83  HG2 GLU     5      22.730  60.360  21.430  1.00  0.00           H  
ATOM     84  CD  GLU     5      24.830  60.290  21.240  1.00  0.00           C  
ATOM     85  OE1 GLU     5      26.010  60.270  21.710  1.00  0.00           O  
ATOM     86  OE2 GLU     5      24.650  59.860  20.060  1.00  0.00           O  
ATOM     87  C   GLU     5      22.260  60.560  25.100  1.00  0.00           C  
ATOM     88  O   GLU     5      22.800  60.320  26.180  1.00  0.00           O  
ATOM     89  N   LEU     6      21.770  61.790  24.800  1.00  0.00           N  
ATOM     90  HN  LEU     6      21.400  61.960  23.890  1.00  0.00           H  
ATOM     91  CA  LEU     6      21.510  62.850  25.860  1.00  0.00           C  
ATOM     92  HA  LEU     6      22.440  62.930  26.400  1.00  0.00           H  
ATOM     93  CB  LEU     6      21.390  64.240  25.200  1.00  0.00           C  
ATOM     94  HB1 LEU     6      20.960  65.020  25.850  1.00  0.00           H  
ATOM     95  HB2 LEU     6      20.680  64.190  24.350  1.00  0.00           H  
ATOM     96  CG  LEU     6      22.710  64.780  24.680  1.00  0.00           C  
ATOM     97  HG  LEU     6      23.370  63.960  24.340  1.00  0.00           H  
ATOM     98  CD1 LEU     6      22.510  65.710  23.400  1.00  0.00           C  
ATOM     99 HD11 LEU     6      23.420  66.040  22.870  1.00  0.00           H  
ATOM    100 HD12 LEU     6      22.000  66.630  23.740  1.00  0.00           H  
ATOM    101 HD13 LEU     6      22.000  65.130  22.600  1.00  0.00           H  
ATOM    102  CD2 LEU     6      23.570  65.560  25.730  1.00  0.00           C  
ATOM    103 HD21 LEU     6      23.430  65.260  26.790  1.00  0.00           H  
ATOM    104 HD22 LEU     6      23.270  66.630  25.620  1.00  0.00           H  
ATOM    105 HD23 LEU     6      24.590  65.380  25.330  1.00  0.00           H  
ATOM    106  C   LEU     6      20.410  62.450  26.920  1.00  0.00           C  
ATOM    107  O   LEU     6      20.620  62.600  28.130  1.00  0.00           O  
ATOM    108  N   ILE     7      19.260  61.870  26.470  1.00  0.00           N  
ATOM    109  HN  ILE     7      19.220  61.800  25.470  1.00  0.00           H  
ATOM    110  CA  ILE     7      18.160  61.400  27.250  1.00  0.00           C  
ATOM    111  HA  ILE     7      17.880  62.200  27.920  1.00  0.00           H  
ATOM    112  CB  ILE     7      16.900  60.980  26.390  1.00  0.00           C  
ATOM    113  HB  ILE     7      17.240  60.290  25.580  1.00  0.00           H  
ATOM    114  CG2 ILE     7      15.910  60.240  27.330  1.00  0.00           C  
ATOM    115 HG21 ILE     7      15.110  59.830  26.680  1.00  0.00           H  
ATOM    116 HG22 ILE     7      15.380  60.910  28.040  1.00  0.00           H  
ATOM    117 HG23 ILE     7      16.410  59.430  27.910  1.00  0.00           H  
ATOM    118  CG1 ILE     7      16.280  62.200  25.710  1.00  0.00           C  
ATOM    119 HG11 ILE     7      17.080  62.760  25.180  1.00  0.00           H  
ATOM    120 HG12 ILE     7      15.750  62.940  26.350  1.00  0.00           H  
ATOM    121  CD  ILE     7      15.350  61.830  24.620  1.00  0.00           C  
ATOM    122  HD1 ILE     7      16.010  61.270  23.920  1.00  0.00           H  
ATOM    123  HD2 ILE     7      14.920  62.660  24.010  1.00  0.00           H  
ATOM    124  HD3 ILE     7      14.580  61.070  24.860  1.00  0.00           H  
ATOM    125  C   ILE     7      18.670  60.290  28.110  1.00  0.00           C  
ATOM    126  O   ILE     7      18.550  60.410  29.350  1.00  0.00           O  
ATOM    127  N   THR     8      19.380  59.330  27.450  1.00  0.00           N  
ATOM    128  HN  THR     8      19.410  59.350  26.450  1.00  0.00           H  
ATOM    129  CA  THR     8      20.080  58.280  28.190  1.00  0.00           C  
ATOM    130  HA  THR     8      19.290  57.660  28.590  1.00  0.00           H  
ATOM    131  CB  THR     8      21.040  57.420  27.290  1.00  0.00           C  
ATOM    132  HB  THR     8      21.870  58.050  26.920  1.00  0.00           H  
ATOM    133  OG1 THR     8      20.340  56.790  26.200  1.00  0.00           O  
ATOM    134  HG1 THR     8      20.120  57.410  25.500  1.00  0.00           H  
ATOM    135  CG2 THR     8      21.630  56.220  28.070  1.00  0.00           C  
ATOM    136 HG21 THR     8      22.180  55.520  27.410  1.00  0.00           H  
ATOM    137 HG22 THR     8      20.850  55.580  28.530  1.00  0.00           H  
ATOM    138 HG23 THR     8      22.220  56.570  28.950  1.00  0.00           H  
ATOM    139  C   THR     8      21.030  58.790  29.300  1.00  0.00           C  
ATOM    140  O   THR     8      20.950  58.290  30.390  1.00  0.00           O  
ATOM    141  N   LEU     9      21.870  59.830  29.110  1.00  0.00           N  
ATOM    142  HN  LEU     9      21.940  60.290  28.230  1.00  0.00           H  
ATOM    143  CA  LEU     9      22.620  60.460  30.140  1.00  0.00           C  
ATOM    144  HA  LEU     9      23.220  59.720  30.660  1.00  0.00           H  
ATOM    145  CB  LEU     9      23.610  61.460  29.530  1.00  0.00           C  
ATOM    146  HB1 LEU     9      23.090  62.330  29.080  1.00  0.00           H  
ATOM    147  HB2 LEU     9      24.080  60.970  28.660  1.00  0.00           H  
ATOM    148  CG  LEU     9      24.790  62.050  30.390  1.00  0.00           C  
ATOM    149  HG  LEU     9      24.420  62.790  31.130  1.00  0.00           H  
ATOM    150  CD1 LEU     9      25.530  61.020  31.240  1.00  0.00           C  
ATOM    151 HD11 LEU     9      25.910  60.180  30.620  1.00  0.00           H  
ATOM    152 HD12 LEU     9      24.920  60.660  32.100  1.00  0.00           H  
ATOM    153 HD13 LEU     9      26.460  61.470  31.660  1.00  0.00           H  
ATOM    154  CD2 LEU     9      25.740  62.740  29.420  1.00  0.00           C  
ATOM    155 HD21 LEU     9      25.300  63.730  29.170  1.00  0.00           H  
ATOM    156 HD22 LEU     9      25.810  62.240  28.430  1.00  0.00           H  
ATOM    157 HD23 LEU     9      26.800  62.750  29.750  1.00  0.00           H  
ATOM    158  C   LEU     9      21.860  61.040  31.270  1.00  0.00           C  
ATOM    159  O   LEU     9      22.050  60.800  32.480  1.00  0.00           O  
ATOM    160  N   THR    10      20.830  61.840  30.890  1.00  0.00           N  
ATOM    161  HN  THR    10      20.910  61.920  29.900  1.00  0.00           H  
ATOM    162  CA  THR    10      19.950  62.660  31.710  1.00  0.00           C  
ATOM    163  HA  THR    10      20.550  63.360  32.270  1.00  0.00           H  
ATOM    164  CB  THR    10      18.930  63.390  30.870  1.00  0.00           C  
ATOM    165  HB  THR    10      18.230  62.760  30.290  1.00  0.00           H  
ATOM    166  OG1 THR    10      19.540  64.210  29.900  1.00  0.00           O  
ATOM    167  HG1 THR    10      20.040  63.640  29.320  1.00  0.00           H  
ATOM    168  CG2 THR    10      18.090  64.350  31.750  1.00  0.00           C  
ATOM    169 HG21 THR    10      17.440  63.840  32.490  1.00  0.00           H  
ATOM    170 HG22 THR    10      17.460  65.020  31.120  1.00  0.00           H  
ATOM    171 HG23 THR    10      18.750  65.080  32.270  1.00  0.00           H  
ATOM    172  C   THR    10      19.200  61.770  32.620  1.00  0.00           C  
ATOM    173  O   THR    10      19.010  62.130  33.790  1.00  0.00           O  
ATOM    174  N   VAL    11      18.740  60.570  32.130  1.00  0.00           N  
ATOM    175  HN  VAL    11      19.110  60.390  31.220  1.00  0.00           H  
ATOM    176  CA  VAL    11      17.920  59.600  32.890  1.00  0.00           C  
ATOM    177  HA  VAL    11      17.240  60.200  33.480  1.00  0.00           H  
ATOM    178  CB  VAL    11      17.110  58.560  32.100  1.00  0.00           C  
ATOM    179  HB  VAL    11      17.740  58.140  31.290  1.00  0.00           H  
ATOM    180  CG1 VAL    11      16.510  57.380  32.920  1.00  0.00           C  
ATOM    181 HG11 VAL    11      15.930  57.730  33.800  1.00  0.00           H  
ATOM    182 HG12 VAL    11      17.290  56.630  33.190  1.00  0.00           H  
ATOM    183 HG13 VAL    11      15.740  56.970  32.220  1.00  0.00           H  
ATOM    184  CG2 VAL    11      15.990  59.330  31.320  1.00  0.00           C  
ATOM    185 HG21 VAL    11      15.650  58.680  30.500  1.00  0.00           H  
ATOM    186 HG22 VAL    11      16.480  60.180  30.800  1.00  0.00           H  
ATOM    187 HG23 VAL    11      15.200  59.770  31.970  1.00  0.00           H  
ATOM    188  C   VAL    11      18.790  59.000  34.030  1.00  0.00           C  
ATOM    189  O   VAL    11      18.400  58.820  35.170  1.00  0.00           O  
ATOM    190  N   GLY    12      20.010  58.570  33.580  1.00  0.00           N  
ATOM    191  HN  GLY    12      20.310  58.840  32.670  1.00  0.00           H  
ATOM    192  CA  GLY    12      21.010  57.900  34.410  1.00  0.00           C  
ATOM    193  HA1 GLY    12      21.840  57.560  33.810  1.00  0.00           H  
ATOM    194  HA2 GLY    12      20.640  57.080  35.010  1.00  0.00           H  
ATOM    195  C   GLY    12      21.530  58.900  35.490  1.00  0.00           C  
ATOM    196  O   GLY    12      21.630  58.480  36.650  1.00  0.00           O  
ATOM    197  N   PHE    13      21.760  60.190  35.210  1.00  0.00           N  
ATOM    198  HN  PHE    13      21.720  60.610  34.310  1.00  0.00           H  
ATOM    199  CA  PHE    13      21.920  61.260  36.210  1.00  0.00           C  
ATOM    200  HA  PHE    13      22.900  61.170  36.640  1.00  0.00           H  
ATOM    201  CB  PHE    13      21.980  62.620  35.450  1.00  0.00           C  
ATOM    202  HB1 PHE    13      21.210  62.670  34.640  1.00  0.00           H  
ATOM    203  HB2 PHE    13      22.960  62.580  34.930  1.00  0.00           H  
ATOM    204  CG  PHE    13      21.950  63.860  36.260  1.00  0.00           C  
ATOM    205  CD1 PHE    13      22.710  63.960  37.430  1.00  0.00           C  
ATOM    206  HD1 PHE    13      23.260  63.120  37.850  1.00  0.00           H  
ATOM    207  CE1 PHE    13      22.890  65.170  38.060  1.00  0.00           C  
ATOM    208  HE1 PHE    13      23.430  65.340  38.980  1.00  0.00           H  
ATOM    209  CZ  PHE    13      22.340  66.380  37.530  1.00  0.00           C  
ATOM    210  HZ  PHE    13      22.690  67.320  37.930  1.00  0.00           H  
ATOM    211  CD2 PHE    13      21.220  64.980  35.820  1.00  0.00           C  
ATOM    212  HD2 PHE    13      20.640  64.810  34.930  1.00  0.00           H  
ATOM    213  CE2 PHE    13      21.460  66.250  36.430  1.00  0.00           C  
ATOM    214  HE2 PHE    13      21.040  67.160  36.040  1.00  0.00           H  
ATOM    215  C   PHE    13      20.880  61.330  37.360  1.00  0.00           C  
ATOM    216  O   PHE    13      21.290  61.190  38.520  1.00  0.00           O  
ATOM    217  N   GLY    14      19.610  61.380  37.010  1.00  0.00           N  
ATOM    218  HN  GLY    14      19.300  61.550  36.080  1.00  0.00           H  
ATOM    219  CA  GLY    14      18.480  61.400  37.990  1.00  0.00           C  
ATOM    220  HA1 GLY    14      17.480  61.320  37.590  1.00  0.00           H  
ATOM    221  HA2 GLY    14      18.660  62.280  38.580  1.00  0.00           H  
ATOM    222  C   GLY    14      18.480  60.150  38.940  1.00  0.00           C  
ATOM    223  O   GLY    14      18.320  60.260  40.130  1.00  0.00           O  
ATOM    224  N   ILE    15      18.830  58.960  38.420  1.00  0.00           N  
ATOM    225  HN  ILE    15      19.050  58.850  37.450  1.00  0.00           H  
ATOM    226  CA  ILE    15      18.940  57.670  39.110  1.00  0.00           C  
ATOM    227  HA  ILE    15      18.130  57.520  39.810  1.00  0.00           H  
ATOM    228  CB  ILE    15      18.960  56.510  38.120  1.00  0.00           C  
ATOM    229  HB  ILE    15      19.650  56.810  37.300  1.00  0.00           H  
ATOM    230  CG2 ILE    15      19.450  55.210  38.770  1.00  0.00           C  
ATOM    231 HG21 ILE    15      18.910  55.100  39.740  1.00  0.00           H  
ATOM    232 HG22 ILE    15      20.550  55.180  38.930  1.00  0.00           H  
ATOM    233 HG23 ILE    15      19.200  54.330  38.140  1.00  0.00           H  
ATOM    234  CG1 ILE    15      17.620  56.280  37.450  1.00  0.00           C  
ATOM    235 HG11 ILE    15      17.820  55.480  36.700  1.00  0.00           H  
ATOM    236 HG12 ILE    15      17.330  57.200  36.900  1.00  0.00           H  
ATOM    237  CD  ILE    15      16.470  55.880  38.430  1.00  0.00           C  
ATOM    238  HD1 ILE    15      16.200  56.780  39.010  1.00  0.00           H  
ATOM    239  HD2 ILE    15      16.960  55.160  39.130  1.00  0.00           H  
ATOM    240  HD3 ILE    15      15.460  55.580  38.090  1.00  0.00           H  
ATOM    241  C   ILE    15      20.060  57.640  40.120  1.00  0.00           C  
ATOM    242  O   ILE    15      19.900  57.120  41.250  1.00  0.00           O  
ATOM    243  N   LEU    16      21.270  58.170  39.750  1.00  0.00           N  
ATOM    244  HN  LEU    16      21.430  58.590  38.860  1.00  0.00           H  
ATOM    245  CA  LEU    16      22.370  58.260  40.720  1.00  0.00           C  
ATOM    246  HA  LEU    16      22.660  57.300  41.110  1.00  0.00           H  
ATOM    247  CB  LEU    16      23.620  58.830  39.970  1.00  0.00           C  
ATOM    248  HB1 LEU    16      23.300  59.820  39.590  1.00  0.00           H  
ATOM    249  HB2 LEU    16      23.860  58.090  39.170  1.00  0.00           H  
ATOM    250  CG  LEU    16      24.870  59.120  40.870  1.00  0.00           C  
ATOM    251  HG  LEU    16      24.640  60.050  41.440  1.00  0.00           H  
ATOM    252  CD1 LEU    16      25.280  58.000  41.770  1.00  0.00           C  
ATOM    253 HD11 LEU    16      26.240  57.990  42.320  1.00  0.00           H  
ATOM    254 HD12 LEU    16      25.280  57.090  41.130  1.00  0.00           H  
ATOM    255 HD13 LEU    16      24.470  57.820  42.510  1.00  0.00           H  
ATOM    256  CD2 LEU    16      26.040  59.270  39.860  1.00  0.00           C  
ATOM    257 HD21 LEU    16      25.900  60.110  39.150  1.00  0.00           H  
ATOM    258 HD22 LEU    16      26.140  58.320  39.280  1.00  0.00           H  
ATOM    259 HD23 LEU    16      27.040  59.490  40.280  1.00  0.00           H  
ATOM    260  C   LEU    16      22.040  59.060  42.010  1.00  0.00           C  
ATOM    261  O   LEU    16      22.230  58.520  43.090  1.00  0.00           O  
ATOM    262  N   ILE    17      21.440  60.230  41.830  1.00  0.00           N  
ATOM    263  HN  ILE    17      21.500  60.660  40.930  1.00  0.00           H  
ATOM    264  CA  ILE    17      20.880  61.040  42.900  1.00  0.00           C  
ATOM    265  HA  ILE    17      21.640  61.170  43.670  1.00  0.00           H  
ATOM    266  CB  ILE    17      20.540  62.350  42.320  1.00  0.00           C  
ATOM    267  HB  ILE    17      19.980  62.190  41.370  1.00  0.00           H  
ATOM    268  CG2 ILE    17      19.740  63.220  43.280  1.00  0.00           C  
ATOM    269 HG21 ILE    17      19.420  64.130  42.730  1.00  0.00           H  
ATOM    270 HG22 ILE    17      20.360  63.520  44.150  1.00  0.00           H  
ATOM    271 HG23 ILE    17      18.800  62.750  43.640  1.00  0.00           H  
ATOM    272  CG1 ILE    17      21.820  63.120  41.760  1.00  0.00           C  
ATOM    273 HG11 ILE    17      21.460  64.030  41.240  1.00  0.00           H  
ATOM    274 HG12 ILE    17      22.220  62.550  40.890  1.00  0.00           H  
ATOM    275  CD  ILE    17      22.880  63.390  42.830  1.00  0.00           C  
ATOM    276  HD1 ILE    17      22.570  64.190  43.540  1.00  0.00           H  
ATOM    277  HD2 ILE    17      23.760  63.760  42.270  1.00  0.00           H  
ATOM    278  HD3 ILE    17      23.220  62.470  43.350  1.00  0.00           H  
ATOM    279  C   ILE    17      19.800  60.430  43.720  1.00  0.00           C  
ATOM    280  O   ILE    17      19.830  60.490  44.910  1.00  0.00           O  
ATOM    281  N   PHE    18      18.760  59.830  43.050  1.00  0.00           N  
ATOM    282  HN  PHE    18      18.810  59.920  42.060  1.00  0.00           H  
ATOM    283  CA  PHE    18      17.650  59.150  43.670  1.00  0.00           C  
ATOM    284  HA  PHE    18      17.170  59.870  44.320  1.00  0.00           H  
ATOM    285  CB  PHE    18      16.580  58.700  42.610  1.00  0.00           C  
ATOM    286  HB1 PHE    18      16.980  57.880  41.970  1.00  0.00           H  
ATOM    287  HB2 PHE    18      16.410  59.540  41.900  1.00  0.00           H  
ATOM    288  CG  PHE    18      15.390  58.110  43.150  1.00  0.00           C  
ATOM    289  CD1 PHE    18      15.190  56.740  42.970  1.00  0.00           C  
ATOM    290  HD1 PHE    18      16.000  56.160  42.530  1.00  0.00           H  
ATOM    291  CE1 PHE    18      13.990  56.100  43.340  1.00  0.00           C  
ATOM    292  HE1 PHE    18      13.960  55.020  43.270  1.00  0.00           H  
ATOM    293  CZ  PHE    18      12.880  56.870  43.780  1.00  0.00           C  
ATOM    294  HZ  PHE    18      11.940  56.430  44.060  1.00  0.00           H  
ATOM    295  CD2 PHE    18      14.310  58.870  43.630  1.00  0.00           C  
ATOM    296  HD2 PHE    18      14.490  59.910  43.890  1.00  0.00           H  
ATOM    297  CE2 PHE    18      13.040  58.270  43.940  1.00  0.00           C  
ATOM    298  HE2 PHE    18      12.220  58.890  44.270  1.00  0.00           H  
ATOM    299  C   PHE    18      18.110  57.950  44.540  1.00  0.00           C  
ATOM    300  O   PHE    18      17.830  57.840  45.710  1.00  0.00           O  
ATOM    301  N   SER    19      18.980  57.150  43.940  1.00  0.00           N  
ATOM    302  HN  SER    19      19.190  57.220  42.960  1.00  0.00           H  
ATOM    303  CA  SER    19      19.620  56.050  44.640  1.00  0.00           C  
ATOM    304  HA  SER    19      18.840  55.380  44.950  1.00  0.00           H  
ATOM    305  CB  SER    19      20.540  55.220  43.730  1.00  0.00           C  
ATOM    306  HB1 SER    19      20.990  54.390  44.320  1.00  0.00           H  
ATOM    307  HB2 SER    19      21.410  55.860  43.480  1.00  0.00           H  
ATOM    308  OG  SER    19      19.740  54.750  42.610  1.00  0.00           O  
ATOM    309  HG1 SER    19      19.720  55.490  41.990  1.00  0.00           H  
ATOM    310  C   SER    19      20.400  56.310  45.900  1.00  0.00           C  
ATOM    311  O   SER    19      20.180  55.640  46.930  1.00  0.00           O  
ATOM    312  N   LEU    20      21.270  57.360  45.910  1.00  0.00           N  
ATOM    313  HN  LEU    20      21.300  58.010  45.150  1.00  0.00           H  
ATOM    314  CA  LEU    20      22.000  57.720  47.150  1.00  0.00           C  
ATOM    315  HA  LEU    20      22.400  56.790  47.540  1.00  0.00           H  
ATOM    316  CB  LEU    20      23.120  58.790  46.910  1.00  0.00           C  
ATOM    317  HB1 LEU    20      23.580  58.970  47.910  1.00  0.00           H  
ATOM    318  HB2 LEU    20      22.570  59.670  46.520  1.00  0.00           H  
ATOM    319  CG  LEU    20      24.160  58.330  45.940  1.00  0.00           C  
ATOM    320  HG  LEU    20      23.640  58.100  44.980  1.00  0.00           H  
ATOM    321  CD1 LEU    20      25.080  59.560  45.600  1.00  0.00           C  
ATOM    322 HD11 LEU    20      24.470  60.340  45.100  1.00  0.00           H  
ATOM    323 HD12 LEU    20      25.820  59.250  44.830  1.00  0.00           H  
ATOM    324 HD13 LEU    20      25.480  60.070  46.510  1.00  0.00           H  
ATOM    325  CD2 LEU    20      24.920  57.090  46.510  1.00  0.00           C  
ATOM    326 HD21 LEU    20      24.350  56.200  46.840  1.00  0.00           H  
ATOM    327 HD22 LEU    20      25.460  57.440  47.420  1.00  0.00           H  
ATOM    328 HD23 LEU    20      25.600  56.840  45.660  1.00  0.00           H  
ATOM    329  C   LEU    20      21.050  58.200  48.240  1.00  0.00           C  
ATOM    330  O   LEU    20      21.210  57.850  49.370  1.00  0.00           O  
ATOM    331  N   ILE    21      20.120  59.190  47.940  1.00  0.00           N  
ATOM    332  HN  ILE    21      19.850  59.530  47.040  1.00  0.00           H  
ATOM    333  CA  ILE    21      19.190  59.810  48.880  1.00  0.00           C  
ATOM    334  HA  ILE    21      19.780  60.270  49.660  1.00  0.00           H  
ATOM    335  CB  ILE    21      18.320  60.970  48.350  1.00  0.00           C  
ATOM    336  HB  ILE    21      17.620  60.720  47.530  1.00  0.00           H  
ATOM    337  CG2 ILE    21      17.570  61.540  49.540  1.00  0.00           C  
ATOM    338 HG21 ILE    21      16.950  60.850  50.140  1.00  0.00           H  
ATOM    339 HG22 ILE    21      16.840  62.370  49.430  1.00  0.00           H  
ATOM    340 HG23 ILE    21      18.250  61.790  50.380  1.00  0.00           H  
ATOM    341  CG1 ILE    21      19.390  62.030  47.870  1.00  0.00           C  
ATOM    342 HG11 ILE    21      20.140  61.500  47.260  1.00  0.00           H  
ATOM    343 HG12 ILE    21      19.880  62.440  48.790  1.00  0.00           H  
ATOM    344  CD  ILE    21      18.750  63.220  47.060  1.00  0.00           C  
ATOM    345  HD1 ILE    21      18.190  63.800  47.820  1.00  0.00           H  
ATOM    346  HD2 ILE    21      18.200  62.690  46.250  1.00  0.00           H  
ATOM    347  HD3 ILE    21      19.520  63.820  46.530  1.00  0.00           H  
ATOM    348  C   ILE    21      18.380  58.740  49.540  1.00  0.00           C  
ATOM    349  O   ILE    21      18.480  58.550  50.730  1.00  0.00           O  
ATOM    350  N   VAL    22      17.770  57.800  48.770  1.00  0.00           N  
ATOM    351  HN  VAL    22      17.800  57.970  47.790  1.00  0.00           H  
ATOM    352  CA  VAL    22      16.890  56.730  49.250  1.00  0.00           C  
ATOM    353  HA  VAL    22      16.210  57.300  49.880  1.00  0.00           H  
ATOM    354  CB  VAL    22      16.140  56.080  48.170  1.00  0.00           C  
ATOM    355  HB  VAL    22      16.860  55.700  47.400  1.00  0.00           H  
ATOM    356  CG1 VAL    22      15.400  54.770  48.590  1.00  0.00           C  
ATOM    357 HG11 VAL    22      16.020  54.050  49.180  1.00  0.00           H  
ATOM    358 HG12 VAL    22      15.220  54.170  47.670  1.00  0.00           H  
ATOM    359 HG13 VAL    22      14.470  55.030  49.150  1.00  0.00           H  
ATOM    360  CG2 VAL    22      15.180  57.090  47.420  1.00  0.00           C  
ATOM    361 HG21 VAL    22      14.770  56.550  46.540  1.00  0.00           H  
ATOM    362 HG22 VAL    22      15.720  57.980  47.040  1.00  0.00           H  
ATOM    363 HG23 VAL    22      14.270  57.330  48.020  1.00  0.00           H  
ATOM    364  C   VAL    22      17.620  55.720  50.160  1.00  0.00           C  
ATOM    365  O   VAL    22      17.070  55.370  51.230  1.00  0.00           O  
ATOM    366  N   THR    23      18.840  55.300  49.730  1.00  0.00           N  
ATOM    367  HN  THR    23      19.300  55.610  48.900  1.00  0.00           H  
ATOM    368  CA  THR    23      19.670  54.280  50.400  1.00  0.00           C  
ATOM    369  HA  THR    23      19.070  53.400  50.610  1.00  0.00           H  
ATOM    370  CB  THR    23      20.880  53.820  49.510  1.00  0.00           C  
ATOM    371  HB  THR    23      21.560  54.690  49.420  1.00  0.00           H  
ATOM    372  OG1 THR    23      20.400  53.340  48.360  1.00  0.00           O  
ATOM    373  HG1 THR    23      20.190  54.130  47.860  1.00  0.00           H  
ATOM    374  CG2 THR    23      21.580  52.670  50.260  1.00  0.00           C  
ATOM    375 HG21 THR    23      22.250  52.190  49.520  1.00  0.00           H  
ATOM    376 HG22 THR    23      20.830  51.980  50.710  1.00  0.00           H  
ATOM    377 HG23 THR    23      22.200  53.020  51.110  1.00  0.00           H  
ATOM    378  C   THR    23      20.230  54.850  51.670  1.00  0.00           C  
ATOM    379  O   THR    23      20.330  54.130  52.680  1.00  0.00           O  
ATOM    380  N   TYR    24      20.580  56.130  51.640  1.00  0.00           N  
ATOM    381  HN  TYR    24      20.580  56.610  50.770  1.00  0.00           H  
ATOM    382  CA  TYR    24      21.060  56.800  52.850  1.00  0.00           C  
ATOM    383  HA  TYR    24      22.010  56.380  53.130  1.00  0.00           H  
ATOM    384  CB  TYR    24      21.720  58.150  52.420  1.00  0.00           C  
ATOM    385  HB1 TYR    24      20.870  58.670  51.930  1.00  0.00           H  
ATOM    386  HB2 TYR    24      22.560  58.060  51.700  1.00  0.00           H  
ATOM    387  CG  TYR    24      22.280  58.920  53.580  1.00  0.00           C  
ATOM    388  CD1 TYR    24      23.160  58.460  54.520  1.00  0.00           C  
ATOM    389  HD1 TYR    24      23.350  57.400  54.590  1.00  0.00           H  
ATOM    390  CE1 TYR    24      23.760  59.370  55.390  1.00  0.00           C  
ATOM    391  HE1 TYR    24      24.510  59.080  56.120  1.00  0.00           H  
ATOM    392  CZ  TYR    24      23.290  60.700  55.430  1.00  0.00           C  
ATOM    393  OH  TYR    24      23.870  61.660  56.300  1.00  0.00           O  
ATOM    394  HH  TYR    24      23.340  62.450  56.170  1.00  0.00           H  
ATOM    395  CD2 TYR    24      21.880  60.310  53.580  1.00  0.00           C  
ATOM    396  HD2 TYR    24      21.160  60.610  52.830  1.00  0.00           H  
ATOM    397  CE2 TYR    24      22.340  61.190  54.540  1.00  0.00           C  
ATOM    398  HE2 TYR    24      22.090  62.240  54.480  1.00  0.00           H  
ATOM    399  C   TYR    24      20.040  56.900  54.000  1.00  0.00           C  
ATOM    400  O   TYR    24      20.220  56.480  55.140  1.00  0.00           O  
ATOM    401  N   CYS    25      18.800  57.300  53.530  1.00  0.00           N  
ATOM    402  HN  CYS    25      18.770  57.580  52.570  1.00  0.00           H  
ATOM    403  CA  CYS    25      17.610  57.230  54.380  1.00  0.00           C  
ATOM    404  HA  CYS    25      17.780  57.850  55.250  1.00  0.00           H  
ATOM    405  CB  CYS    25      16.360  57.740  53.590  1.00  0.00           C  
ATOM    406  HB1 CYS    25      15.370  57.720  54.090  1.00  0.00           H  
ATOM    407  HB2 CYS    25      16.270  57.100  52.680  1.00  0.00           H  
ATOM    408  SG  CYS    25      16.460  59.510  53.210  1.00  0.00           S  
ATOM    409  HG1 CYS    25      16.430  60.010  54.440  1.00  0.00           H  
ATOM    410  C   CYS    25      17.290  55.850  54.910  1.00  0.00           C  
ATOM    411  O   CYS    25      17.050  55.750  56.140  1.00  0.00           O  
ATOM    412  N   ILE    26      17.240  54.760  54.090  1.00  0.00           N  
ATOM    413  HN  ILE    26      17.340  54.880  53.100  1.00  0.00           H  
ATOM    414  CA  ILE    26      16.950  53.430  54.640  1.00  0.00           C  
ATOM    415  HA  ILE    26      16.010  53.650  55.130  1.00  0.00           H  
ATOM    416  CB  ILE    26      16.620  52.330  53.590  1.00  0.00           C  
ATOM    417  HB  ILE    26      15.910  52.730  52.840  1.00  0.00           H  
ATOM    418  CG2 ILE    26      17.890  51.760  52.870  1.00  0.00           C  
ATOM    419 HG21 ILE    26      17.730  51.020  52.050  1.00  0.00           H  
ATOM    420 HG22 ILE    26      18.510  51.250  53.640  1.00  0.00           H  
ATOM    421 HG23 ILE    26      18.470  52.570  52.390  1.00  0.00           H  
ATOM    422  CG1 ILE    26      15.800  51.140  54.300  1.00  0.00           C  
ATOM    423 HG11 ILE    26      16.530  50.480  54.810  1.00  0.00           H  
ATOM    424 HG12 ILE    26      15.500  50.490  53.450  1.00  0.00           H  
ATOM    425  CD  ILE    26      14.670  51.660  55.230  1.00  0.00           C  
ATOM    426  HD1 ILE    26      15.020  51.990  56.230  1.00  0.00           H  
ATOM    427  HD2 ILE    26      14.100  50.720  55.410  1.00  0.00           H  
ATOM    428  HD3 ILE    26      14.000  52.380  54.710  1.00  0.00           H  
ATOM    429  C   ILE    26      17.970  52.930  55.700  1.00  0.00           C  
ATOM    430  O   ILE    26      17.640  52.370  56.740  1.00  0.00           O  
ATOM    431  N   ASN    27      19.230  53.290  55.460  1.00  0.00           N  
ATOM    432  HN  ASN    27      19.450  53.800  54.630  1.00  0.00           H  
ATOM    433  CA  ASN    27      20.370  53.090  56.430  1.00  0.00           C  
ATOM    434  HA  ASN    27      20.330  52.050  56.700  1.00  0.00           H  
ATOM    435  CB  ASN    27      21.840  53.430  55.760  1.00  0.00           C  
ATOM    436  HB1 ASN    27      21.880  54.440  55.290  1.00  0.00           H  
ATOM    437  HB2 ASN    27      21.990  52.780  54.870  1.00  0.00           H  
ATOM    438  CG  ASN    27      23.030  53.400  56.690  1.00  0.00           C  
ATOM    439  OD1 ASN    27      23.510  54.480  57.050  1.00  0.00           O  
ATOM    440  ND2 ASN    27      23.410  52.180  57.150  1.00  0.00           N  
ATOM    441 HD21 ASN    27      22.910  51.380  56.820  1.00  0.00           H  
ATOM    442 HD22 ASN    27      24.090  52.070  57.870  1.00  0.00           H  
ATOM    443  C   ASN    27      20.140  53.780  57.790  1.00  0.00           C  
ATOM    444  O   ASN    27      20.410  53.300  58.870  1.00  0.00           O  
ATOM    445  N   ALA    28      19.620  55.020  57.770  1.00  0.00           N  
ATOM    446  HN  ALA    28      19.470  55.470  56.900  1.00  0.00           H  
ATOM    447  CA  ALA    28      19.160  55.870  58.910  1.00  0.00           C  
ATOM    448  HA  ALA    28      20.000  55.960  59.580  1.00  0.00           H  
ATOM    449  CB  ALA    28      18.770  57.360  58.470  1.00  0.00           C  
ATOM    450  HB1 ALA    28      18.740  58.040  59.350  1.00  0.00           H  
ATOM    451  HB2 ALA    28      17.840  57.330  57.870  1.00  0.00           H  
ATOM    452  HB3 ALA    28      19.650  57.690  57.870  1.00  0.00           H  
ATOM    453  C   ALA    28      17.970  55.190  59.620  1.00  0.00           C  
ATOM    454  O   ALA    28      17.740  55.220  60.810  1.00  0.00           O  
ATOM    455  N   LYS    29      17.070  54.580  58.840  1.00  0.00           N  
ATOM    456  HN  LYS    29      17.220  54.670  57.860  1.00  0.00           H  
ATOM    457  CA  LYS    29      15.970  53.900  59.370  1.00  0.00           C  
ATOM    458  HA  LYS    29      15.650  54.380  60.290  1.00  0.00           H  
ATOM    459  CB  LYS    29      14.890  54.060  58.340  1.00  0.00           C  
ATOM    460  HB1 LYS    29      14.090  53.310  58.540  1.00  0.00           H  
ATOM    461  HB2 LYS    29      15.230  53.760  57.320  1.00  0.00           H  
ATOM    462  CG  LYS    29      14.280  55.430  58.060  1.00  0.00           C  
ATOM    463  HG1 LYS    29      13.550  55.330  57.230  1.00  0.00           H  
ATOM    464  HG2 LYS    29      15.020  56.230  57.850  1.00  0.00           H  
ATOM    465  CD  LYS    29      13.450  55.920  59.340  1.00  0.00           C  
ATOM    466  HD1 LYS    29      14.240  56.070  60.110  1.00  0.00           H  
ATOM    467  HD2 LYS    29      12.920  54.990  59.650  1.00  0.00           H  
ATOM    468  CE  LYS    29      12.430  57.090  59.230  1.00  0.00           C  
ATOM    469  HE1 LYS    29      12.110  57.460  60.230  1.00  0.00           H  
ATOM    470  HE2 LYS    29      11.560  56.790  58.600  1.00  0.00           H  
ATOM    471  NZ  LYS    29      12.990  58.210  58.500  1.00  0.00           N  
ATOM    472  HZ1 LYS    29      14.010  58.200  58.720  1.00  0.00           H  
ATOM    473  HZ2 LYS    29      12.630  59.130  58.810  1.00  0.00           H  
ATOM    474  HZ3 LYS    29      12.790  57.960  57.510  1.00  0.00           H  
ATOM    475  C   LYS    29      16.150  52.450  59.830  1.00  0.00           C  
ATOM    476  O   LYS    29      15.400  51.940  60.640  1.00  0.00           O  
ATOM    477  N   ALA    30      17.160  51.720  59.400  1.00  0.00           N  
ATOM    478  HN  ALA    30      17.820  52.120  58.770  1.00  0.00           H  
ATOM    479  CA  ALA    30      17.210  50.260  59.480  1.00  0.00           C  
ATOM    480  HA  ALA    30      16.310  50.030  58.940  1.00  0.00           H  
ATOM    481  CB  ALA    30      18.460  49.820  58.720  1.00  0.00           C  
ATOM    482  HB1 ALA    30      18.470  48.800  58.290  1.00  0.00           H  
ATOM    483  HB2 ALA    30      19.390  49.920  59.320  1.00  0.00           H  
ATOM    484  HB3 ALA    30      18.550  50.440  57.810  1.00  0.00           H  
ATOM    485  C   ALA    30      17.130  49.500  60.760  1.00  0.00           C  
ATOM    486  O   ALA    30      16.350  48.560  60.900  1.00  0.00           O  
ATOM    487  N   ASP    31      17.770  50.080  61.800  1.00  0.00           N  
ATOM    488  HN  ASP    31      18.280  50.920  61.670  1.00  0.00           H  
ATOM    489  CA  ASP    31      17.660  49.470  63.110  1.00  0.00           C  
ATOM    490  HA  ASP    31      17.970  48.440  63.070  1.00  0.00           H  
ATOM    491  CB  ASP    31      18.650  50.320  63.970  1.00  0.00           C  
ATOM    492  HB1 ASP    31      18.400  50.240  65.050  1.00  0.00           H  
ATOM    493  HB2 ASP    31      18.580  51.380  63.640  1.00  0.00           H  
ATOM    494  CG  ASP    31      20.060  49.770  63.950  1.00  0.00           C  
ATOM    495  OD1 ASP    31      20.280  48.790  63.220  1.00  0.00           O  
ATOM    496  OD2 ASP    31      20.850  50.260  64.720  1.00  0.00           O  
ATOM    497  C   ASP    31      16.280  49.500  63.660  1.00  0.00           C  
ATOM    498  O   ASP    31      15.790  48.500  64.180  1.00  0.00           O  
ATOM    499  N   VAL    32      15.520  50.600  63.320  1.00  0.00           N  
ATOM    500  HN  VAL    32      15.860  51.240  62.630  1.00  0.00           H  
ATOM    501  CA  VAL    32      14.350  50.980  63.980  1.00  0.00           C  
ATOM    502  HA  VAL    32      14.360  50.570  64.980  1.00  0.00           H  
ATOM    503  CB  VAL    32      14.320  52.490  64.140  1.00  0.00           C  
ATOM    504  HB  VAL    32      14.480  52.850  63.100  1.00  0.00           H  
ATOM    505  CG1 VAL    32      12.880  52.930  64.680  1.00  0.00           C  
ATOM    506 HG11 VAL    32      12.840  54.040  64.660  1.00  0.00           H  
ATOM    507 HG12 VAL    32      12.860  52.550  65.720  1.00  0.00           H  
ATOM    508 HG13 VAL    32      11.950  52.570  64.180  1.00  0.00           H  
ATOM    509  CG2 VAL    32      15.530  52.940  65.010  1.00  0.00           C  
ATOM    510 HG21 VAL    32      16.460  52.880  64.410  1.00  0.00           H  
ATOM    511 HG22 VAL    32      15.690  52.150  65.770  1.00  0.00           H  
ATOM    512 HG23 VAL    32      15.460  53.990  65.370  1.00  0.00           H  
ATOM    513  C   VAL    32      13.180  50.380  63.400  1.00  0.00           C  
ATOM    514  O   VAL    32      12.230  49.820  64.000  1.00  0.00           O  
ATOM    515  N   LEU    33      13.170  50.420  62.010  1.00  0.00           N  
ATOM    516  HN  LEU    33      13.940  50.810  61.510  1.00  0.00           H  
ATOM    517  CA  LEU    33      11.970  49.970  61.270  1.00  0.00           C  
ATOM    518  HA  LEU    33      11.060  50.310  61.750  1.00  0.00           H  
ATOM    519  CB  LEU    33      11.830  50.400  59.790  1.00  0.00           C  
ATOM    520  HB1 LEU    33      10.940  49.840  59.430  1.00  0.00           H  
ATOM    521  HB2 LEU    33      12.690  50.140  59.140  1.00  0.00           H  
ATOM    522  CG  LEU    33      11.690  51.920  59.590  1.00  0.00           C  
ATOM    523  HG  LEU    33      12.500  52.490  60.090  1.00  0.00           H  
ATOM    524  CD1 LEU    33      11.610  52.320  58.190  1.00  0.00           C  
ATOM    525 HD11 LEU    33      11.450  53.420  58.180  1.00  0.00           H  
ATOM    526 HD12 LEU    33      10.710  51.910  57.690  1.00  0.00           H  
ATOM    527 HD13 LEU    33      12.470  51.960  57.580  1.00  0.00           H  
ATOM    528  CD2 LEU    33      10.420  52.450  60.320  1.00  0.00           C  
ATOM    529 HD21 LEU    33      10.270  53.530  60.090  1.00  0.00           H  
ATOM    530 HD22 LEU    33      10.390  52.480  61.430  1.00  0.00           H  
ATOM    531 HD23 LEU    33       9.550  51.820  60.070  1.00  0.00           H  
ATOM    532  C   LEU    33      11.860  48.420  61.270  1.00  0.00           C  
ATOM    533  O   LEU    33      10.760  47.890  61.190  1.00  0.00           O  
ATOM    534  N   PHE    34      13.020  47.790  61.400  1.00  0.00           N  
ATOM    535  HN  PHE    34      13.770  48.320  61.770  1.00  0.00           H  
ATOM    536  CA  PHE    34      13.190  46.340  61.190  1.00  0.00           C  
ATOM    537  HA  PHE    34      12.250  45.950  60.810  1.00  0.00           H  
ATOM    538  CB  PHE    34      14.370  46.010  60.300  1.00  0.00           C  
ATOM    539  HB1 PHE    34      14.400  44.920  60.090  1.00  0.00           H  
ATOM    540  HB2 PHE    34      15.360  46.300  60.720  1.00  0.00           H  
ATOM    541  CG  PHE    34      14.200  46.760  58.960  1.00  0.00           C  
ATOM    542  CD1 PHE    34      13.000  46.750  58.340  1.00  0.00           C  
ATOM    543  HD1 PHE    34      12.170  46.320  58.890  1.00  0.00           H  
ATOM    544  CE1 PHE    34      12.820  47.390  57.090  1.00  0.00           C  
ATOM    545  HE1 PHE    34      11.830  47.450  56.640  1.00  0.00           H  
ATOM    546  CZ  PHE    34      13.870  48.040  56.420  1.00  0.00           C  
ATOM    547  HZ  PHE    34      13.770  48.560  55.480  1.00  0.00           H  
ATOM    548  CD2 PHE    34      15.270  47.280  58.240  1.00  0.00           C  
ATOM    549  HD2 PHE    34      16.210  47.060  58.730  1.00  0.00           H  
ATOM    550  CE2 PHE    34      15.150  47.970  56.990  1.00  0.00           C  
ATOM    551  HE2 PHE    34      16.070  48.290  56.520  1.00  0.00           H  
ATOM    552  C   PHE    34      13.400  45.720  62.570  1.00  0.00           C  
ATOM    553  O   PHE    34      12.660  44.920  63.060  1.00  0.00           O  
ATOM    554  N   ILE    35      14.550  45.930  63.220  1.00  0.00           N  
ATOM    555  HN  ILE    35      15.360  46.410  62.900  1.00  0.00           H  
ATOM    556  CA  ILE    35      14.900  45.250  64.500  1.00  0.00           C  
ATOM    557  HA  ILE    35      14.700  44.200  64.350  1.00  0.00           H  
ATOM    558  CB  ILE    35      16.380  45.460  64.900  1.00  0.00           C  
ATOM    559  HB  ILE    35      16.480  46.480  65.340  1.00  0.00           H  
ATOM    560  CG2 ILE    35      16.830  44.370  65.990  1.00  0.00           C  
ATOM    561 HG21 ILE    35      17.850  44.540  66.380  1.00  0.00           H  
ATOM    562 HG22 ILE    35      16.710  43.340  65.590  1.00  0.00           H  
ATOM    563 HG23 ILE    35      16.210  44.510  66.900  1.00  0.00           H  
ATOM    564  CG1 ILE    35      17.220  45.410  63.600  1.00  0.00           C  
ATOM    565 HG11 ILE    35      18.290  45.660  63.760  1.00  0.00           H  
ATOM    566 HG12 ILE    35      17.050  46.270  62.920  1.00  0.00           H  
ATOM    567  CD  ILE    35      17.210  44.140  62.750  1.00  0.00           C  
ATOM    568  HD1 ILE    35      18.020  44.290  62.000  1.00  0.00           H  
ATOM    569  HD2 ILE    35      16.240  43.860  62.290  1.00  0.00           H  
ATOM    570  HD3 ILE    35      17.410  43.320  63.470  1.00  0.00           H  
ATOM    571  C   ILE    35      14.050  45.720  65.710  1.00  0.00           C  
ATOM    572  O   ILE    35      13.640  44.880  66.530  1.00  0.00           O  
ATOM    573  N   ALA    36      13.750  47.010  65.760  1.00  0.00           N  
ATOM    574  HN  ALA    36      14.300  47.550  65.130  1.00  0.00           H  
ATOM    575  CA  ALA    36      12.900  47.490  66.780  1.00  0.00           C  
ATOM    576  HA  ALA    36      12.900  46.810  67.620  1.00  0.00           H  
ATOM    577  CB  ALA    36      13.570  48.720  67.320  1.00  0.00           C  
ATOM    578  HB1 ALA    36      13.600  49.430  66.460  1.00  0.00           H  
ATOM    579  HB2 ALA    36      14.620  48.510  67.620  1.00  0.00           H  
ATOM    580  HB3 ALA    36      13.040  49.220  68.150  1.00  0.00           H  
ATOM    581  C   ALA    36      11.520  47.720  66.310  1.00  0.00           C  
ATOM    582  O   ALA    36      10.690  48.370  66.960  1.00  0.00           O  
ATOM    583  NT  ALA    36      11.120  46.980  65.210  1.00  0.00           N  
ATOM    584  HNT ALA    36      11.760  46.440  64.670  1.00  0.00           H  
ATOM    585  CAT ALA    36       9.860  47.080  64.580  1.00  0.00           C  
ATOM    586  HT1 ALA    36       9.090  46.840  65.340  1.00  0.00           H  
ATOM    587  HT2 ALA    36       9.780  46.440  63.670  1.00  0.00           H  
ATOM    588  HT3 ALA    36       9.670  48.100  64.180  1.00  0.00           H  
TER     589      ALA    36 
ATOM    589  CAY LEU    37      40.250  39.570  69.980  1.00  0.00           C  
ATOM    590  HY1 LEU    37      39.980  40.590  69.660  1.00  0.00           H  
ATOM    591  HY2 LEU    37      41.310  39.520  69.670  1.00  0.00           H  
ATOM    592  HY3 LEU    37      40.250  39.470  71.090  1.00  0.00           H  
ATOM    593  CY  LEU    37      39.220  38.550  69.430  1.00  0.00           C  
ATOM    594  OY  LEU    37      39.510  37.390  69.280  1.00  0.00           O  
ATOM    595  N   LEU    37      37.990  39.050  69.280  1.00  0.00           N  
ATOM    596  HN  LEU    37      37.840  40.000  69.570  1.00  0.00           H  
ATOM    597  CA  LEU    37      36.810  38.290  68.720  1.00  0.00           C  
ATOM    598  HA  LEU    37      36.680  37.350  69.230  1.00  0.00           H  
ATOM    599  CB  LEU    37      35.530  39.090  69.040  1.00  0.00           C  
ATOM    600  HB1 LEU    37      34.670  38.620  68.520  1.00  0.00           H  
ATOM    601  HB2 LEU    37      35.610  40.080  68.540  1.00  0.00           H  
ATOM    602  CG  LEU    37      35.240  39.330  70.540  1.00  0.00           C  
ATOM    603  HG  LEU    37      36.210  39.600  71.010  1.00  0.00           H  
ATOM    604  CD1 LEU    37      34.330  40.510  70.600  1.00  0.00           C  
ATOM    605 HD11 LEU    37      34.200  40.890  71.630  1.00  0.00           H  
ATOM    606 HD12 LEU    37      33.360  40.340  70.080  1.00  0.00           H  
ATOM    607 HD13 LEU    37      34.680  41.400  70.040  1.00  0.00           H  
ATOM    608  CD2 LEU    37      34.800  37.990  71.210  1.00  0.00           C  
ATOM    609 HD21 LEU    37      34.520  38.300  72.240  1.00  0.00           H  
ATOM    610 HD22 LEU    37      35.640  37.270  71.260  1.00  0.00           H  
ATOM    611 HD23 LEU    37      33.870  37.590  70.750  1.00  0.00           H  
ATOM    612  C   LEU    37      36.870  38.070  67.140  1.00  0.00           C  
ATOM    613  O   LEU    37      37.260  39.000  66.360  1.00  0.00           O  
ATOM    614  N   THR    38      36.400  36.840  66.680  1.00  0.00           N  
ATOM    615  HN  THR    38      35.940  36.210  67.300  1.00  0.00           H  
ATOM    616  CA  THR    38      36.470  36.350  65.250  1.00  0.00           C  
ATOM    617  HA  THR    38      37.520  36.440  64.980  1.00  0.00           H  
ATOM    618  CB  THR    38      36.010  34.860  65.120  1.00  0.00           C  
ATOM    619  HB  THR    38      34.900  34.860  65.180  1.00  0.00           H  
ATOM    620  OG1 THR    38      36.500  34.040  66.180  1.00  0.00           O  
ATOM    621  HG1 THR    38      36.110  34.440  66.970  1.00  0.00           H  
ATOM    622  CG2 THR    38      36.330  34.240  63.760  1.00  0.00           C  
ATOM    623 HG21 THR    38      37.420  34.340  63.600  1.00  0.00           H  
ATOM    624 HG22 THR    38      35.850  34.790  62.920  1.00  0.00           H  
ATOM    625 HG23 THR    38      36.100  33.160  63.650  1.00  0.00           H  
ATOM    626  C   THR    38      35.730  37.220  64.280  1.00  0.00           C  
ATOM    627  O   THR    38      36.210  37.600  63.260  1.00  0.00           O  
ATOM    628  N   LEU    39      34.510  37.690  64.580  1.00  0.00           N  
ATOM    629  HN  LEU    39      34.070  37.540  65.460  1.00  0.00           H  
ATOM    630  CA  LEU    39      33.680  38.460  63.750  1.00  0.00           C  
ATOM    631  HA  LEU    39      33.750  38.180  62.710  1.00  0.00           H  
ATOM    632  CB  LEU    39      32.260  38.080  64.050  1.00  0.00           C  
ATOM    633  HB1 LEU    39      31.540  38.620  63.400  1.00  0.00           H  
ATOM    634  HB2 LEU    39      32.130  38.400  65.110  1.00  0.00           H  
ATOM    635  CG  LEU    39      31.890  36.580  63.860  1.00  0.00           C  
ATOM    636  HG  LEU    39      32.560  35.990  64.520  1.00  0.00           H  
ATOM    637  CD1 LEU    39      30.400  36.260  64.100  1.00  0.00           C  
ATOM    638 HD11 LEU    39      30.050  36.630  65.080  1.00  0.00           H  
ATOM    639 HD12 LEU    39      30.280  35.160  64.100  1.00  0.00           H  
ATOM    640 HD13 LEU    39      29.810  36.690  63.260  1.00  0.00           H  
ATOM    641  CD2 LEU    39      32.220  36.060  62.400  1.00  0.00           C  
ATOM    642 HD21 LEU    39      31.930  35.020  62.140  1.00  0.00           H  
ATOM    643 HD22 LEU    39      33.300  36.170  62.170  1.00  0.00           H  
ATOM    644 HD23 LEU    39      31.580  36.750  61.820  1.00  0.00           H  
ATOM    645  C   LEU    39      33.860  40.000  63.910  1.00  0.00           C  
ATOM    646  O   LEU    39      33.220  40.740  63.200  1.00  0.00           O  
ATOM    647  N   LYS    40      34.730  40.490  64.810  1.00  0.00           N  
ATOM    648  HN  LYS    40      35.210  39.860  65.420  1.00  0.00           H  
ATOM    649  CA  LYS    40      35.190  41.870  64.980  1.00  0.00           C  
ATOM    650  HA  LYS    40      34.570  42.420  64.290  1.00  0.00           H  
ATOM    651  CB  LYS    40      35.100  42.340  66.370  1.00  0.00           C  
ATOM    652  HB1 LYS    40      35.600  43.320  66.530  1.00  0.00           H  
ATOM    653  HB2 LYS    40      35.700  41.640  66.990  1.00  0.00           H  
ATOM    654  CG  LYS    40      33.710  42.250  67.030  1.00  0.00           C  
ATOM    655  HG1 LYS    40      33.890  42.740  68.020  1.00  0.00           H  
ATOM    656  HG2 LYS    40      33.590  41.180  67.310  1.00  0.00           H  
ATOM    657  CD  LYS    40      32.520  42.800  66.330  1.00  0.00           C  
ATOM    658  HD1 LYS    40      31.570  42.640  66.880  1.00  0.00           H  
ATOM    659  HD2 LYS    40      32.350  42.200  65.410  1.00  0.00           H  
ATOM    660  CE  LYS    40      32.630  44.370  65.990  1.00  0.00           C  
ATOM    661  HE1 LYS    40      33.550  44.340  65.370  1.00  0.00           H  
ATOM    662  HE2 LYS    40      32.870  44.910  66.930  1.00  0.00           H  
ATOM    663  NZ  LYS    40      31.530  44.970  65.260  1.00  0.00           N  
ATOM    664  HZ1 LYS    40      31.800  45.840  64.760  1.00  0.00           H  
ATOM    665  HZ2 LYS    40      30.810  45.080  66.000  1.00  0.00           H  
ATOM    666  HZ3 LYS    40      31.160  44.260  64.600  1.00  0.00           H  
ATOM    667  C   LYS    40      36.630  41.980  64.460  1.00  0.00           C  
ATOM    668  O   LYS    40      36.870  42.430  63.340  1.00  0.00           O  
ATOM    669  N   TYR    41      37.590  41.760  65.310  1.00  0.00           N  
ATOM    670  HN  TYR    41      37.440  41.440  66.240  1.00  0.00           H  
ATOM    671  CA  TYR    41      39.040  41.860  65.060  1.00  0.00           C  
ATOM    672  HA  TYR    41      39.340  42.850  64.750  1.00  0.00           H  
ATOM    673  CB  TYR    41      39.650  41.470  66.460  1.00  0.00           C  
ATOM    674  HB1 TYR    41      39.670  40.370  66.670  1.00  0.00           H  
ATOM    675  HB2 TYR    41      39.120  42.050  67.250  1.00  0.00           H  
ATOM    676  CG  TYR    41      41.120  41.710  66.520  1.00  0.00           C  
ATOM    677  CD1 TYR    41      41.590  42.920  65.970  1.00  0.00           C  
ATOM    678  HD1 TYR    41      40.890  43.690  65.690  1.00  0.00           H  
ATOM    679  CE1 TYR    41      42.940  43.220  66.020  1.00  0.00           C  
ATOM    680  HE1 TYR    41      43.290  44.180  65.660  1.00  0.00           H  
ATOM    681  CZ  TYR    41      43.830  42.240  66.440  1.00  0.00           C  
ATOM    682  OH  TYR    41      45.230  42.490  66.270  1.00  0.00           O  
ATOM    683  HH  TYR    41      45.790  41.790  66.590  1.00  0.00           H  
ATOM    684  CD2 TYR    41      41.980  40.800  67.100  1.00  0.00           C  
ATOM    685  HD2 TYR    41      41.660  39.880  67.580  1.00  0.00           H  
ATOM    686  CE2 TYR    41      43.350  41.040  66.920  1.00  0.00           C  
ATOM    687  HE2 TYR    41      44.100  40.350  67.280  1.00  0.00           H  
ATOM    688  C   TYR    41      39.520  41.010  63.940  1.00  0.00           C  
ATOM    689  O   TYR    41      40.350  41.350  63.130  1.00  0.00           O  
ATOM    690  N   GLY    42      38.990  39.760  63.760  1.00  0.00           N  
ATOM    691  HN  GLY    42      38.610  39.360  64.590  1.00  0.00           H  
ATOM    692  CA  GLY    42      39.380  38.870  62.720  1.00  0.00           C  
ATOM    693  HA1 GLY    42      39.130  37.830  62.920  1.00  0.00           H  
ATOM    694  HA2 GLY    42      40.450  38.780  62.580  1.00  0.00           H  
ATOM    695  C   GLY    42      38.810  39.420  61.360  1.00  0.00           C  
ATOM    696  O   GLY    42      39.460  39.330  60.280  1.00  0.00           O  
ATOM    697  N   ALA    43      37.600  39.880  61.330  1.00  0.00           N  
ATOM    698  HN  ALA    43      36.950  39.800  62.080  1.00  0.00           H  
ATOM    699  CA  ALA    43      37.000  40.460  60.190  1.00  0.00           C  
ATOM    700  HA  ALA    43      37.110  39.740  59.390  1.00  0.00           H  
ATOM    701  CB  ALA    43      35.450  40.580  60.560  1.00  0.00           C  
ATOM    702  HB1 ALA    43      34.870  40.820  59.650  1.00  0.00           H  
ATOM    703  HB2 ALA    43      35.200  41.440  61.220  1.00  0.00           H  
ATOM    704  HB3 ALA    43      35.060  39.650  61.040  1.00  0.00           H  
ATOM    705  C   ALA    43      37.710  41.710  59.790  1.00  0.00           C  
ATOM    706  O   ALA    43      37.750  42.120  58.670  1.00  0.00           O  
ATOM    707  N   LYS    44      38.170  42.500  60.810  1.00  0.00           N  
ATOM    708  HN  LYS    44      38.060  42.220  61.760  1.00  0.00           H  
ATOM    709  CA  LYS    44      38.970  43.710  60.600  1.00  0.00           C  
ATOM    710  HA  LYS    44      38.370  44.290  59.920  1.00  0.00           H  
ATOM    711  CB  LYS    44      39.200  44.560  61.910  1.00  0.00           C  
ATOM    712  HB1 LYS    44      39.760  43.810  62.510  1.00  0.00           H  
ATOM    713  HB2 LYS    44      38.240  44.790  62.430  1.00  0.00           H  
ATOM    714  CG  LYS    44      39.900  45.900  61.680  1.00  0.00           C  
ATOM    715  HG1 LYS    44      40.890  45.790  61.190  1.00  0.00           H  
ATOM    716  HG2 LYS    44      40.080  46.280  62.710  1.00  0.00           H  
ATOM    717  CD  LYS    44      39.080  46.880  60.750  1.00  0.00           C  
ATOM    718  HD1 LYS    44      38.000  46.910  61.030  1.00  0.00           H  
ATOM    719  HD2 LYS    44      39.030  46.400  59.750  1.00  0.00           H  
ATOM    720  CE  LYS    44      39.630  48.250  60.520  1.00  0.00           C  
ATOM    721  HE1 LYS    44      39.110  48.780  59.690  1.00  0.00           H  
ATOM    722  HE2 LYS    44      40.700  48.200  60.230  1.00  0.00           H  
ATOM    723  NZ  LYS    44      39.580  49.040  61.760  1.00  0.00           N  
ATOM    724  HZ1 LYS    44      40.300  48.730  62.440  1.00  0.00           H  
ATOM    725  HZ2 LYS    44      38.610  49.150  62.110  1.00  0.00           H  
ATOM    726  HZ3 LYS    44      39.840  50.030  61.570  1.00  0.00           H  
ATOM    727  C   LYS    44      40.290  43.380  59.860  1.00  0.00           C  
ATOM    728  O   LYS    44      40.650  44.060  58.900  1.00  0.00           O  
ATOM    729  N   HSD    45      40.960  42.300  60.330  1.00  0.00           N  
ATOM    730  HN  HSD    45      40.790  41.880  61.220  1.00  0.00           H  
ATOM    731  CA  HSD    45      42.160  41.770  59.740  1.00  0.00           C  
ATOM    732  HA  HSD    45      42.920  42.540  59.720  1.00  0.00           H  
ATOM    733  CB  HSD    45      42.800  40.620  60.520  1.00  0.00           C  
ATOM    734  HB1 HSD    45      43.280  39.820  59.900  1.00  0.00           H  
ATOM    735  HB2 HSD    45      41.930  40.080  60.940  1.00  0.00           H  
ATOM    736  ND1 HSD    45      43.490  42.160  62.390  1.00  0.00           N  
ATOM    737  HD1 HSD    45      42.720  42.800  62.330  1.00  0.00           H  
ATOM    738  CG  HSD    45      43.620  40.970  61.720  1.00  0.00           C  
ATOM    739  CE1 HSD    45      44.460  42.130  63.370  1.00  0.00           C  
ATOM    740  HE1 HSD    45      44.580  42.970  64.050  1.00  0.00           H  
ATOM    741  NE2 HSD    45      45.150  41.010  63.310  1.00  0.00           N  
ATOM    742  CD2 HSD    45      44.600  40.270  62.340  1.00  0.00           C  
ATOM    743  HD2 HSD    45      44.950  39.260  62.140  1.00  0.00           H  
ATOM    744  C   HSD    45      42.000  41.390  58.230  1.00  0.00           C  
ATOM    745  O   HSD    45      42.770  41.890  57.440  1.00  0.00           O  
ATOM    746  N   VAL    46      40.960  40.590  57.880  1.00  0.00           N  
ATOM    747  HN  VAL    46      40.390  40.170  58.590  1.00  0.00           H  
ATOM    748  CA  VAL    46      40.750  40.160  56.510  1.00  0.00           C  
ATOM    749  HA  VAL    46      41.680  39.700  56.200  1.00  0.00           H  
ATOM    750  CB  VAL    46      39.740  38.960  56.450  1.00  0.00           C  
ATOM    751  HB  VAL    46      40.040  38.310  57.300  1.00  0.00           H  
ATOM    752  CG1 VAL    46      38.270  39.440  56.590  1.00  0.00           C  
ATOM    753 HG11 VAL    46      38.010  40.220  55.850  1.00  0.00           H  
ATOM    754 HG12 VAL    46      38.090  39.820  57.620  1.00  0.00           H  
ATOM    755 HG13 VAL    46      37.590  38.570  56.440  1.00  0.00           H  
ATOM    756  CG2 VAL    46      40.060  38.120  55.180  1.00  0.00           C  
ATOM    757 HG21 VAL    46      39.380  37.240  55.100  1.00  0.00           H  
ATOM    758 HG22 VAL    46      41.120  37.790  55.090  1.00  0.00           H  
ATOM    759 HG23 VAL    46      39.830  38.770  54.320  1.00  0.00           H  
ATOM    760  C   VAL    46      40.480  41.220  55.550  1.00  0.00           C  
ATOM    761  O   VAL    46      41.120  41.260  54.530  1.00  0.00           O  
ATOM    762  N   ILE    47      39.650  42.230  55.960  1.00  0.00           N  
ATOM    763  HN  ILE    47      39.150  42.060  56.810  1.00  0.00           H  
ATOM    764  CA  ILE    47      39.470  43.460  55.230  1.00  0.00           C  
ATOM    765  HA  ILE    47      39.190  43.150  54.230  1.00  0.00           H  
ATOM    766  CB  ILE    47      38.220  44.230  55.590  1.00  0.00           C  
ATOM    767  HB  ILE    47      38.220  44.440  56.690  1.00  0.00           H  
ATOM    768  CG2 ILE    47      38.080  45.540  54.890  1.00  0.00           C  
ATOM    769 HG21 ILE    47      37.100  46.040  55.010  1.00  0.00           H  
ATOM    770 HG22 ILE    47      38.270  45.450  53.800  1.00  0.00           H  
ATOM    771 HG23 ILE    47      38.830  46.250  55.290  1.00  0.00           H  
ATOM    772  CG1 ILE    47      36.960  43.310  55.460  1.00  0.00           C  
ATOM    773 HG11 ILE    47      36.010  43.820  55.750  1.00  0.00           H  
ATOM    774 HG12 ILE    47      36.980  42.470  56.190  1.00  0.00           H  
ATOM    775  CD  ILE    47      36.780  42.810  53.980  1.00  0.00           C  
ATOM    776  HD1 ILE    47      36.980  43.680  53.320  1.00  0.00           H  
ATOM    777  HD2 ILE    47      35.730  42.440  54.000  1.00  0.00           H  
ATOM    778  HD3 ILE    47      37.560  42.060  53.740  1.00  0.00           H  
ATOM    779  C   ILE    47      40.720  44.250  55.000  1.00  0.00           C  
ATOM    780  O   ILE    47      41.020  44.660  53.880  1.00  0.00           O  
ATOM    781  N   MET    48      41.560  44.570  56.080  1.00  0.00           N  
ATOM    782  HN  MET    48      41.250  44.330  56.990  1.00  0.00           H  
ATOM    783  CA  MET    48      42.790  45.300  55.920  1.00  0.00           C  
ATOM    784  HA  MET    48      42.640  46.230  55.380  1.00  0.00           H  
ATOM    785  CB  MET    48      43.410  45.650  57.270  1.00  0.00           C  
ATOM    786  HB1 MET    48      44.510  45.770  57.190  1.00  0.00           H  
ATOM    787  HB2 MET    48      43.250  44.790  57.940  1.00  0.00           H  
ATOM    788  CG  MET    48      42.700  46.790  58.150  1.00  0.00           C  
ATOM    789  HG1 MET    48      42.650  46.350  59.170  1.00  0.00           H  
ATOM    790  HG2 MET    48      41.670  46.880  57.740  1.00  0.00           H  
ATOM    791  SD  MET    48      43.560  48.380  58.010  1.00  0.00           S  
ATOM    792  CE  MET    48      42.350  48.980  56.770  1.00  0.00           C  
ATOM    793  HE1 MET    48      42.510  50.000  56.370  1.00  0.00           H  
ATOM    794  HE2 MET    48      41.380  49.080  57.300  1.00  0.00           H  
ATOM    795  HE3 MET    48      42.320  48.350  55.850  1.00  0.00           H  
ATOM    796  C   MET    48      43.780  44.480  55.050  1.00  0.00           C  
ATOM    797  O   MET    48      44.650  44.980  54.370  1.00  0.00           O  
ATOM    798  N   LEU    49      43.740  43.150  55.060  1.00  0.00           N  
ATOM    799  HN  LEU    49      43.140  42.760  55.750  1.00  0.00           H  
ATOM    800  CA  LEU    49      44.430  42.330  54.110  1.00  0.00           C  
ATOM    801  HA  LEU    49      45.450  42.700  54.070  1.00  0.00           H  
ATOM    802  CB  LEU    49      44.480  40.830  54.480  1.00  0.00           C  
ATOM    803  HB1 LEU    49      43.450  40.430  54.500  1.00  0.00           H  
ATOM    804  HB2 LEU    49      44.920  40.770  55.500  1.00  0.00           H  
ATOM    805  CG  LEU    49      45.320  39.880  53.590  1.00  0.00           C  
ATOM    806  HG  LEU    49      44.780  39.790  52.620  1.00  0.00           H  
ATOM    807  CD1 LEU    49      46.700  40.510  53.330  1.00  0.00           C  
ATOM    808 HD11 LEU    49      46.670  41.510  52.840  1.00  0.00           H  
ATOM    809 HD12 LEU    49      47.340  39.820  52.730  1.00  0.00           H  
ATOM    810 HD13 LEU    49      47.280  40.520  54.270  1.00  0.00           H  
ATOM    811  CD2 LEU    49      45.490  38.440  54.090  1.00  0.00           C  
ATOM    812 HD21 LEU    49      44.500  38.130  54.500  1.00  0.00           H  
ATOM    813 HD22 LEU    49      46.270  38.290  54.860  1.00  0.00           H  
ATOM    814 HD23 LEU    49      45.780  37.750  53.280  1.00  0.00           H  
ATOM    815  C   LEU    49      43.960  42.530  52.740  1.00  0.00           C  
ATOM    816  O   LEU    49      44.830  42.620  51.850  1.00  0.00           O  
ATOM    817  N   PHE    50      42.650  42.530  52.380  1.00  0.00           N  
ATOM    818  HN  PHE    50      42.040  42.250  53.110  1.00  0.00           H  
ATOM    819  CA  PHE    50      42.130  42.800  51.060  1.00  0.00           C  
ATOM    820  HA  PHE    50      42.530  42.070  50.370  1.00  0.00           H  
ATOM    821  CB  PHE    50      40.600  42.380  51.050  1.00  0.00           C  
ATOM    822  HB1 PHE    50      40.310  42.630  50.000  1.00  0.00           H  
ATOM    823  HB2 PHE    50      40.000  43.000  51.750  1.00  0.00           H  
ATOM    824  CG  PHE    50      40.310  40.900  51.310  1.00  0.00           C  
ATOM    825  CD1 PHE    50      41.210  39.850  51.340  1.00  0.00           C  
ATOM    826  HD1 PHE    50      42.260  40.000  51.130  1.00  0.00           H  
ATOM    827  CE1 PHE    50      40.710  38.530  51.480  1.00  0.00           C  
ATOM    828  HE1 PHE    50      41.370  37.680  51.630  1.00  0.00           H  
ATOM    829  CZ  PHE    50      39.360  38.320  51.680  1.00  0.00           C  
ATOM    830  HZ  PHE    50      38.930  37.380  51.990  1.00  0.00           H  
ATOM    831  CD2 PHE    50      38.910  40.720  51.430  1.00  0.00           C  
ATOM    832  HD2 PHE    50      38.230  41.540  51.260  1.00  0.00           H  
ATOM    833  CE2 PHE    50      38.500  39.420  51.630  1.00  0.00           C  
ATOM    834  HE2 PHE    50      37.460  39.200  51.840  1.00  0.00           H  
ATOM    835  C   PHE    50      42.330  44.220  50.510  1.00  0.00           C  
ATOM    836  O   PHE    50      42.390  44.470  49.290  1.00  0.00           O  
ATOM    837  N   VAL    51      42.470  45.240  51.340  1.00  0.00           N  
ATOM    838  HN  VAL    51      42.390  45.100  52.330  1.00  0.00           H  
ATOM    839  CA  VAL    51      42.500  46.660  50.980  1.00  0.00           C  
ATOM    840  HA  VAL    51      41.640  46.980  50.410  1.00  0.00           H  
ATOM    841  CB  VAL    51      42.330  47.570  52.300  1.00  0.00           C  
ATOM    842  HB  VAL    51      42.820  47.120  53.190  1.00  0.00           H  
ATOM    843  CG1 VAL    51      42.790  49.020  52.050  1.00  0.00           C  
ATOM    844 HG11 VAL    51      42.540  49.720  52.870  1.00  0.00           H  
ATOM    845 HG12 VAL    51      42.270  49.320  51.120  1.00  0.00           H  
ATOM    846 HG13 VAL    51      43.900  48.980  51.940  1.00  0.00           H  
ATOM    847  CG2 VAL    51      40.780  47.740  52.700  1.00  0.00           C  
ATOM    848 HG21 VAL    51      40.610  48.210  53.690  1.00  0.00           H  
ATOM    849 HG22 VAL    51      40.240  46.770  52.770  1.00  0.00           H  
ATOM    850 HG23 VAL    51      40.240  48.310  51.920  1.00  0.00           H  
ATOM    851  C   VAL    51      43.670  47.060  50.120  1.00  0.00           C  
ATOM    852  O   VAL    51      43.340  47.660  49.030  1.00  0.00           O  
ATOM    853  N   PRO    52      44.990  46.760  50.320  1.00  0.00           N  
ATOM    854  CD  PRO    52      45.410  46.170  51.600  1.00  0.00           C  
ATOM    855  HD1 PRO    52      44.900  45.200  51.750  1.00  0.00           H  
ATOM    856  HD2 PRO    52      45.190  46.900  52.400  1.00  0.00           H  
ATOM    857  CA  PRO    52      46.030  47.280  49.450  1.00  0.00           C  
ATOM    858  HA  PRO    52      45.890  48.320  49.180  1.00  0.00           H  
ATOM    859  CB  PRO    52      47.230  47.090  50.360  1.00  0.00           C  
ATOM    860  HB1 PRO    52      47.330  47.950  51.060  1.00  0.00           H  
ATOM    861  HB2 PRO    52      48.120  47.030  49.690  1.00  0.00           H  
ATOM    862  CG  PRO    52      46.880  45.930  51.380  1.00  0.00           C  
ATOM    863  HG1 PRO    52      47.030  44.960  50.870  1.00  0.00           H  
ATOM    864  HG2 PRO    52      47.440  46.070  52.330  1.00  0.00           H  
ATOM    865  C   PRO    52      46.140  46.570  48.210  1.00  0.00           C  
ATOM    866  O   PRO    52      46.440  47.180  47.170  1.00  0.00           O  
ATOM    867  N   VAL    53      45.750  45.280  48.240  1.00  0.00           N  
ATOM    868  HN  VAL    53      45.350  45.000  49.110  1.00  0.00           H  
ATOM    869  CA  VAL    53      45.620  44.340  47.150  1.00  0.00           C  
ATOM    870  HA  VAL    53      46.520  44.370  46.550  1.00  0.00           H  
ATOM    871  CB  VAL    53      45.240  42.930  47.550  1.00  0.00           C  
ATOM    872  HB  VAL    53      44.220  42.960  47.980  1.00  0.00           H  
ATOM    873  CG1 VAL    53      45.300  42.030  46.300  1.00  0.00           C  
ATOM    874 HG11 VAL    53      45.150  40.980  46.610  1.00  0.00           H  
ATOM    875 HG12 VAL    53      46.310  42.050  45.830  1.00  0.00           H  
ATOM    876 HG13 VAL    53      44.540  42.410  45.590  1.00  0.00           H  
ATOM    877  CG2 VAL    53      46.130  42.350  48.660  1.00  0.00           C  
ATOM    878 HG21 VAL    53      47.200  42.570  48.410  1.00  0.00           H  
ATOM    879 HG22 VAL    53      46.020  41.250  48.660  1.00  0.00           H  
ATOM    880 HG23 VAL    53      45.880  42.760  49.660  1.00  0.00           H  
ATOM    881  C   VAL    53      44.570  44.940  46.170  1.00  0.00           C  
ATOM    882  O   VAL    53      44.850  45.080  44.990  1.00  0.00           O  
ATOM    883  N   THR    54      43.350  45.310  46.630  1.00  0.00           N  
ATOM    884  HN  THR    54      43.120  45.210  47.590  1.00  0.00           H  
ATOM    885  CA  THR    54      42.200  45.890  45.760  1.00  0.00           C  
ATOM    886  HA  THR    54      41.930  45.090  45.090  1.00  0.00           H  
ATOM    887  CB  THR    54      40.980  46.320  46.520  1.00  0.00           C  
ATOM    888  HB  THR    54      41.210  47.130  47.240  1.00  0.00           H  
ATOM    889  OG1 THR    54      40.400  45.220  47.240  1.00  0.00           O  
ATOM    890  HG1 THR    54      40.990  44.930  47.940  1.00  0.00           H  
ATOM    891  CG2 THR    54      39.840  46.800  45.610  1.00  0.00           C  
ATOM    892 HG21 THR    54      38.840  46.630  46.070  1.00  0.00           H  
ATOM    893 HG22 THR    54      39.860  46.140  44.720  1.00  0.00           H  
ATOM    894 HG23 THR    54      39.950  47.860  45.290  1.00  0.00           H  
ATOM    895  C   THR    54      42.570  47.150  45.010  1.00  0.00           C  
ATOM    896  O   THR    54      42.490  47.280  43.820  1.00  0.00           O  
ATOM    897  N   LEU    55      43.240  48.150  45.720  1.00  0.00           N  
ATOM    898  HN  LEU    55      43.610  47.940  46.620  1.00  0.00           H  
ATOM    899  CA  LEU    55      43.820  49.390  45.170  1.00  0.00           C  
ATOM    900  HA  LEU    55      42.910  49.900  44.880  1.00  0.00           H  
ATOM    901  CB  LEU    55      44.370  50.120  46.450  1.00  0.00           C  
ATOM    902  HB1 LEU    55      44.950  51.020  46.150  1.00  0.00           H  
ATOM    903  HB2 LEU    55      44.950  49.330  46.980  1.00  0.00           H  
ATOM    904  CG  LEU    55      43.350  50.820  47.410  1.00  0.00           C  
ATOM    905  HG  LEU    55      42.520  50.100  47.580  1.00  0.00           H  
ATOM    906  CD1 LEU    55      44.130  51.260  48.690  1.00  0.00           C  
ATOM    907 HD11 LEU    55      43.440  51.880  49.300  1.00  0.00           H  
ATOM    908 HD12 LEU    55      44.950  51.940  48.380  1.00  0.00           H  
ATOM    909 HD13 LEU    55      44.640  50.360  49.100  1.00  0.00           H  
ATOM    910  CD2 LEU    55      42.650  52.020  46.800  1.00  0.00           C  
ATOM    911 HD21 LEU    55      43.380  52.850  46.830  1.00  0.00           H  
ATOM    912 HD22 LEU    55      41.730  52.290  47.360  1.00  0.00           H  
ATOM    913 HD23 LEU    55      42.330  51.710  45.780  1.00  0.00           H  
ATOM    914  C   LEU    55      44.920  49.230  44.150  1.00  0.00           C  
ATOM    915  O   LEU    55      44.960  49.970  43.160  1.00  0.00           O  
ATOM    916  N   CYS    56      45.800  48.230  44.350  1.00  0.00           N  
ATOM    917  HN  CYS    56      45.760  47.710  45.200  1.00  0.00           H  
ATOM    918  CA  CYS    56      46.910  47.960  43.430  1.00  0.00           C  
ATOM    919  HA  CYS    56      47.450  48.860  43.190  1.00  0.00           H  
ATOM    920  CB  CYS    56      47.950  46.980  44.040  1.00  0.00           C  
ATOM    921  HB1 CYS    56      47.530  46.000  44.350  1.00  0.00           H  
ATOM    922  HB2 CYS    56      48.170  47.430  45.030  1.00  0.00           H  
ATOM    923  SG  CYS    56      49.610  46.780  43.260  1.00  0.00           S  
ATOM    924  HG1 CYS    56      49.200  46.000  42.260  1.00  0.00           H  
ATOM    925  C   CYS    56      46.330  47.450  42.120  1.00  0.00           C  
ATOM    926  O   CYS    56      46.630  47.920  41.030  1.00  0.00           O  
ATOM    927  N   MET    57      45.430  46.450  42.250  1.00  0.00           N  
ATOM    928  HN  MET    57      45.150  46.100  43.140  1.00  0.00           H  
ATOM    929  CA  MET    57      44.700  45.920  41.120  1.00  0.00           C  
ATOM    930  HA  MET    57      45.430  45.490  40.440  1.00  0.00           H  
ATOM    931  CB  MET    57      43.890  44.710  41.540  1.00  0.00           C  
ATOM    932  HB1 MET    57      43.350  44.420  40.610  1.00  0.00           H  
ATOM    933  HB2 MET    57      43.190  44.970  42.360  1.00  0.00           H  
ATOM    934  CG  MET    57      44.810  43.650  42.100  1.00  0.00           C  
ATOM    935  HG1 MET    57      45.400  43.870  43.010  1.00  0.00           H  
ATOM    936  HG2 MET    57      45.500  43.360  41.280  1.00  0.00           H  
ATOM    937  SD  MET    57      43.960  42.150  42.550  1.00  0.00           S  
ATOM    938  CE  MET    57      45.460  41.210  42.750  1.00  0.00           C  
ATOM    939  HE1 MET    57      45.080  40.260  43.170  1.00  0.00           H  
ATOM    940  HE2 MET    57      46.280  41.620  43.380  1.00  0.00           H  
ATOM    941  HE3 MET    57      45.860  40.940  41.750  1.00  0.00           H  
ATOM    942  C   MET    57      43.920  46.920  40.300  1.00  0.00           C  
ATOM    943  O   MET    57      43.930  46.950  39.070  1.00  0.00           O  
ATOM    944  N   VAL    58      43.110  47.750  40.950  1.00  0.00           N  
ATOM    945  HN  VAL    58      42.960  47.730  41.940  1.00  0.00           H  
ATOM    946  CA  VAL    58      42.320  48.860  40.360  1.00  0.00           C  
ATOM    947  HA  VAL    58      41.670  48.440  39.610  1.00  0.00           H  
ATOM    948  CB  VAL    58      41.530  49.530  41.470  1.00  0.00           C  
ATOM    949  HB  VAL    58      42.030  49.750  42.430  1.00  0.00           H  
ATOM    950  CG1 VAL    58      40.980  50.960  41.100  1.00  0.00           C  
ATOM    951 HG11 VAL    58      40.430  51.320  42.000  1.00  0.00           H  
ATOM    952 HG12 VAL    58      40.270  50.850  40.250  1.00  0.00           H  
ATOM    953 HG13 VAL    58      41.810  51.620  40.790  1.00  0.00           H  
ATOM    954  CG2 VAL    58      40.310  48.640  41.830  1.00  0.00           C  
ATOM    955 HG21 VAL    58      39.980  48.710  42.890  1.00  0.00           H  
ATOM    956 HG22 VAL    58      40.650  47.590  41.690  1.00  0.00           H  
ATOM    957 HG23 VAL    58      39.430  48.720  41.160  1.00  0.00           H  
ATOM    958  C   VAL    58      43.260  49.830  39.630  1.00  0.00           C  
ATOM    959  O   VAL    58      43.000  50.090  38.490  1.00  0.00           O  
ATOM    960  N   VAL    59      44.400  50.220  40.250  1.00  0.00           N  
ATOM    961  HN  VAL    59      44.610  49.980  41.200  1.00  0.00           H  
ATOM    962  CA  VAL    59      45.420  51.040  39.540  1.00  0.00           C  
ATOM    963  HA  VAL    59      45.030  52.010  39.250  1.00  0.00           H  
ATOM    964  CB  VAL    59      46.700  51.490  40.270  1.00  0.00           C  
ATOM    965  HB  VAL    59      47.260  50.590  40.610  1.00  0.00           H  
ATOM    966  CG1 VAL    59      47.680  52.310  39.350  1.00  0.00           C  
ATOM    967 HG11 VAL    59      48.080  51.650  38.540  1.00  0.00           H  
ATOM    968 HG12 VAL    59      48.570  52.630  39.920  1.00  0.00           H  
ATOM    969 HG13 VAL    59      47.150  53.180  38.910  1.00  0.00           H  
ATOM    970  CG2 VAL    59      46.280  52.490  41.380  1.00  0.00           C  
ATOM    971 HG21 VAL    59      45.620  52.040  42.160  1.00  0.00           H  
ATOM    972 HG22 VAL    59      45.880  53.440  40.960  1.00  0.00           H  
ATOM    973 HG23 VAL    59      47.210  52.790  41.910  1.00  0.00           H  
ATOM    974  C   VAL    59      45.950  50.360  38.270  1.00  0.00           C  
ATOM    975  O   VAL    59      45.890  50.840  37.150  1.00  0.00           O  
ATOM    976  N   VAL    60      46.250  49.080  38.400  1.00  0.00           N  
ATOM    977  HN  VAL    60      46.000  48.730  39.300  1.00  0.00           H  
ATOM    978  CA  VAL    60      46.940  48.200  37.430  1.00  0.00           C  
ATOM    979  HA  VAL    60      47.720  48.790  36.970  1.00  0.00           H  
ATOM    980  CB  VAL    60      47.670  47.040  38.150  1.00  0.00           C  
ATOM    981  HB  VAL    60      47.010  46.470  38.840  1.00  0.00           H  
ATOM    982  CG1 VAL    60      48.180  46.100  37.050  1.00  0.00           C  
ATOM    983 HG11 VAL    60      48.600  46.780  36.290  1.00  0.00           H  
ATOM    984 HG12 VAL    60      47.480  45.420  36.530  1.00  0.00           H  
ATOM    985 HG13 VAL    60      49.010  45.480  37.470  1.00  0.00           H  
ATOM    986  CG2 VAL    60      48.820  47.650  38.920  1.00  0.00           C  
ATOM    987 HG21 VAL    60      49.310  46.900  39.570  1.00  0.00           H  
ATOM    988 HG22 VAL    60      48.370  48.400  39.600  1.00  0.00           H  
ATOM    989 HG23 VAL    60      49.570  48.140  38.270  1.00  0.00           H  
ATOM    990  C   VAL    60      46.070  47.880  36.250  1.00  0.00           C  
ATOM    991  O   VAL    60      46.340  48.280  35.130  1.00  0.00           O  
ATOM    992  N   VAL    61      44.920  47.360  36.520  1.00  0.00           N  
ATOM    993  HN  VAL    61      44.690  47.220  37.480  1.00  0.00           H  
ATOM    994  CA  VAL    61      43.860  47.050  35.540  1.00  0.00           C  
ATOM    995  HA  VAL    61      44.340  46.430  34.800  1.00  0.00           H  
ATOM    996  CB  VAL    61      42.710  46.270  36.080  1.00  0.00           C  
ATOM    997  HB  VAL    61      42.110  46.840  36.810  1.00  0.00           H  
ATOM    998  CG1 VAL    61      41.730  45.760  35.010  1.00  0.00           C  
ATOM    999 HG11 VAL    61      41.000  45.010  35.400  1.00  0.00           H  
ATOM   1000 HG12 VAL    61      42.290  45.250  34.210  1.00  0.00           H  
ATOM   1001 HG13 VAL    61      41.060  46.560  34.630  1.00  0.00           H  
ATOM   1002  CG2 VAL    61      43.350  44.990  36.620  1.00  0.00           C  
ATOM   1003 HG21 VAL    61      44.260  45.150  37.240  1.00  0.00           H  
ATOM   1004 HG22 VAL    61      43.560  44.270  35.800  1.00  0.00           H  
ATOM   1005 HG23 VAL    61      42.680  44.390  37.280  1.00  0.00           H  
ATOM   1006  C   VAL    61      43.320  48.180  34.730  1.00  0.00           C  
ATOM   1007  O   VAL    61      43.210  48.110  33.510  1.00  0.00           O  
ATOM   1008  N   ALA    62      43.100  49.360  35.370  1.00  0.00           N  
ATOM   1009  HN  ALA    62      43.150  49.510  36.350  1.00  0.00           H  
ATOM   1010  CA  ALA    62      42.680  50.540  34.700  1.00  0.00           C  
ATOM   1011  HA  ALA    62      41.910  50.180  34.040  1.00  0.00           H  
ATOM   1012  CB  ALA    62      41.950  51.520  35.610  1.00  0.00           C  
ATOM   1013  HB1 ALA    62      42.710  52.090  36.180  1.00  0.00           H  
ATOM   1014  HB2 ALA    62      41.320  51.000  36.370  1.00  0.00           H  
ATOM   1015  HB3 ALA    62      41.370  52.210  34.960  1.00  0.00           H  
ATOM   1016  C   ALA    62      43.660  51.130  33.720  1.00  0.00           C  
ATOM   1017  O   ALA    62      43.350  51.410  32.590  1.00  0.00           O  
ATOM   1018  N   THR    63      44.930  51.230  34.250  1.00  0.00           N  
ATOM   1019  HN  THR    63      45.170  50.940  35.170  1.00  0.00           H  
ATOM   1020  CA  THR    63      46.030  51.690  33.390  1.00  0.00           C  
ATOM   1021  HA  THR    63      45.720  52.640  32.970  1.00  0.00           H  
ATOM   1022  CB  THR    63      47.320  51.810  34.200  1.00  0.00           C  
ATOM   1023  HB  THR    63      47.530  50.800  34.600  1.00  0.00           H  
ATOM   1024  OG1 THR    63      47.070  52.720  35.320  1.00  0.00           O  
ATOM   1025  HG1 THR    63      46.720  52.230  36.060  1.00  0.00           H  
ATOM   1026  CG2 THR    63      48.570  52.250  33.490  1.00  0.00           C  
ATOM   1027 HG21 THR    63      49.340  52.120  34.280  1.00  0.00           H  
ATOM   1028 HG22 THR    63      48.440  53.330  33.300  1.00  0.00           H  
ATOM   1029 HG23 THR    63      48.800  51.750  32.520  1.00  0.00           H  
ATOM   1030  C   THR    63      46.200  50.780  32.220  1.00  0.00           C  
ATOM   1031  O   THR    63      46.290  51.240  31.070  1.00  0.00           O  
ATOM   1032  N   ILE    64      46.280  49.430  32.480  1.00  0.00           N  
ATOM   1033  HN  ILE    64      46.130  49.060  33.400  1.00  0.00           H  
ATOM   1034  CA  ILE    64      46.410  48.320  31.470  1.00  0.00           C  
ATOM   1035  HA  ILE    64      47.360  48.580  31.010  1.00  0.00           H  
ATOM   1036  CB  ILE    64      46.700  46.880  32.040  1.00  0.00           C  
ATOM   1037  HB  ILE    64      45.950  46.770  32.860  1.00  0.00           H  
ATOM   1038  CG2 ILE    64      46.280  45.770  31.070  1.00  0.00           C  
ATOM   1039 HG21 ILE    64      46.880  45.790  30.140  1.00  0.00           H  
ATOM   1040 HG22 ILE    64      45.180  45.820  30.890  1.00  0.00           H  
ATOM   1041 HG23 ILE    64      46.460  44.800  31.580  1.00  0.00           H  
ATOM   1042  CG1 ILE    64      48.070  46.860  32.710  1.00  0.00           C  
ATOM   1043 HG11 ILE    64      48.320  47.760  33.310  1.00  0.00           H  
ATOM   1044 HG12 ILE    64      48.700  46.830  31.790  1.00  0.00           H  
ATOM   1045  CD  ILE    64      48.430  45.580  33.520  1.00  0.00           C  
ATOM   1046  HD1 ILE    64      47.910  45.100  34.380  1.00  0.00           H  
ATOM   1047  HD2 ILE    64      49.450  45.730  33.920  1.00  0.00           H  
ATOM   1048  HD3 ILE    64      48.520  44.900  32.650  1.00  0.00           H  
ATOM   1049  C   ILE    64      45.330  48.410  30.390  1.00  0.00           C  
ATOM   1050  O   ILE    64      45.520  48.330  29.200  1.00  0.00           O  
ATOM   1051  N   LYS    65      44.050  48.560  30.800  1.00  0.00           N  
ATOM   1052  HN  LYS    65      43.840  48.430  31.760  1.00  0.00           H  
ATOM   1053  CA  LYS    65      42.900  48.750  29.940  1.00  0.00           C  
ATOM   1054  HA  LYS    65      42.950  47.930  29.230  1.00  0.00           H  
ATOM   1055  CB  LYS    65      41.610  48.660  30.860  1.00  0.00           C  
ATOM   1056  HB1 LYS    65      41.620  49.540  31.540  1.00  0.00           H  
ATOM   1057  HB2 LYS    65      41.670  47.820  31.580  1.00  0.00           H  
ATOM   1058  CG  LYS    65      40.250  48.640  30.170  1.00  0.00           C  
ATOM   1059  HG1 LYS    65      40.080  49.600  29.630  1.00  0.00           H  
ATOM   1060  HG2 LYS    65      39.490  48.560  30.980  1.00  0.00           H  
ATOM   1061  CD  LYS    65      40.020  47.470  29.230  1.00  0.00           C  
ATOM   1062  HD1 LYS    65      40.690  46.680  29.640  1.00  0.00           H  
ATOM   1063  HD2 LYS    65      40.570  47.810  28.330  1.00  0.00           H  
ATOM   1064  CE  LYS    65      38.600  47.010  28.900  1.00  0.00           C  
ATOM   1065  HE1 LYS    65      38.060  47.750  28.280  1.00  0.00           H  
ATOM   1066  HE2 LYS    65      38.130  46.750  29.880  1.00  0.00           H  
ATOM   1067  NZ  LYS    65      38.630  45.740  28.080  1.00  0.00           N  
ATOM   1068  HZ1 LYS    65      39.280  45.970  27.290  1.00  0.00           H  
ATOM   1069  HZ2 LYS    65      37.730  45.500  27.620  1.00  0.00           H  
ATOM   1070  HZ3 LYS    65      38.880  44.920  28.670  1.00  0.00           H  
ATOM   1071  C   LYS    65      42.880  50.080  29.130  1.00  0.00           C  
ATOM   1072  O   LYS    65      42.430  50.130  27.980  1.00  0.00           O  
ATOM   1073  N   SER    66      43.230  51.180  29.770  1.00  0.00           N  
ATOM   1074  HN  SER    66      43.600  51.070  30.690  1.00  0.00           H  
ATOM   1075  CA  SER    66      43.110  52.480  29.180  1.00  0.00           C  
ATOM   1076  HA  SER    66      42.380  52.480  28.390  1.00  0.00           H  
ATOM   1077  CB  SER    66      42.570  53.620  30.150  1.00  0.00           C  
ATOM   1078  HB1 SER    66      41.490  53.420  30.280  1.00  0.00           H  
ATOM   1079  HB2 SER    66      42.690  54.610  29.650  1.00  0.00           H  
ATOM   1080  OG  SER    66      43.260  53.700  31.400  1.00  0.00           O  
ATOM   1081  HG1 SER    66      43.230  52.860  31.860  1.00  0.00           H  
ATOM   1082  C   SER    66      44.420  53.040  28.580  1.00  0.00           C  
ATOM   1083  O   SER    66      44.530  53.140  27.400  1.00  0.00           O  
ATOM   1084  N   VAL    67      45.390  53.420  29.430  1.00  0.00           N  
ATOM   1085  HN  VAL    67      45.340  53.240  30.410  1.00  0.00           H  
ATOM   1086  CA  VAL    67      46.740  53.860  29.000  1.00  0.00           C  
ATOM   1087  HA  VAL    67      46.660  54.800  28.480  1.00  0.00           H  
ATOM   1088  CB  VAL    67      47.530  54.260  30.270  1.00  0.00           C  
ATOM   1089  HB  VAL    67      47.820  53.380  30.880  1.00  0.00           H  
ATOM   1090  CG1 VAL    67      48.830  55.130  29.930  1.00  0.00           C  
ATOM   1091 HG11 VAL    67      49.600  54.410  29.590  1.00  0.00           H  
ATOM   1092 HG12 VAL    67      49.260  55.540  30.870  1.00  0.00           H  
ATOM   1093 HG13 VAL    67      48.540  55.980  29.270  1.00  0.00           H  
ATOM   1094  CG2 VAL    67      46.640  55.190  31.190  1.00  0.00           C  
ATOM   1095 HG21 VAL    67      46.120  55.940  30.550  1.00  0.00           H  
ATOM   1096 HG22 VAL    67      47.300  55.750  31.880  1.00  0.00           H  
ATOM   1097 HG23 VAL    67      45.910  54.570  31.750  1.00  0.00           H  
ATOM   1098  C   VAL    67      47.630  52.910  28.260  1.00  0.00           C  
ATOM   1099  O   VAL    67      48.490  53.380  27.490  1.00  0.00           O  
ATOM   1100  N   SER    68      47.600  51.550  28.410  1.00  0.00           N  
ATOM   1101  HN  SER    68      47.040  51.190  29.150  1.00  0.00           H  
ATOM   1102  CA  SER    68      48.250  50.500  27.620  1.00  0.00           C  
ATOM   1103  HA  SER    68      47.870  49.570  28.010  1.00  0.00           H  
ATOM   1104  CB  SER    68      47.860  50.490  26.120  1.00  0.00           C  
ATOM   1105  HB1 SER    68      48.400  51.280  25.560  1.00  0.00           H  
ATOM   1106  HB2 SER    68      46.800  50.770  25.950  1.00  0.00           H  
ATOM   1107  OG  SER    68      48.130  49.270  25.390  1.00  0.00           O  
ATOM   1108  HG1 SER    68      47.420  48.690  25.660  1.00  0.00           H  
ATOM   1109  C   SER    68      49.740  50.590  27.810  1.00  0.00           C  
ATOM   1110  O   SER    68      50.250  50.760  28.910  1.00  0.00           O  
ATOM   1111  N   PHE    69      50.520  50.220  26.780  1.00  0.00           N  
ATOM   1112  HN  PHE    69      50.050  49.840  25.980  1.00  0.00           H  
ATOM   1113  CA  PHE    69      51.970  50.160  26.670  1.00  0.00           C  
ATOM   1114  HA  PHE    69      52.170  49.850  25.650  1.00  0.00           H  
ATOM   1115  CB  PHE    69      52.650  51.510  27.050  1.00  0.00           C  
ATOM   1116  HB1 PHE    69      52.140  51.920  27.950  1.00  0.00           H  
ATOM   1117  HB2 PHE    69      52.410  52.180  26.190  1.00  0.00           H  
ATOM   1118  CG  PHE    69      54.130  51.510  27.380  1.00  0.00           C  
ATOM   1119  CD1 PHE    69      55.070  51.840  26.420  1.00  0.00           C  
ATOM   1120  HD1 PHE    69      54.780  52.180  25.440  1.00  0.00           H  
ATOM   1121  CE1 PHE    69      56.410  52.020  26.810  1.00  0.00           C  
ATOM   1122  HE1 PHE    69      57.100  52.320  26.040  1.00  0.00           H  
ATOM   1123  CZ  PHE    69      56.820  51.700  28.100  1.00  0.00           C  
ATOM   1124  HZ  PHE    69      57.830  51.920  28.420  1.00  0.00           H  
ATOM   1125  CD2 PHE    69      54.560  51.280  28.690  1.00  0.00           C  
ATOM   1126  HD2 PHE    69      53.840  51.020  29.450  1.00  0.00           H  
ATOM   1127  CE2 PHE    69      55.870  51.350  29.070  1.00  0.00           C  
ATOM   1128  HE2 PHE    69      56.180  51.140  30.080  1.00  0.00           H  
ATOM   1129  C   PHE    69      52.500  48.980  27.490  1.00  0.00           C  
ATOM   1130  O   PHE    69      53.200  48.100  26.960  1.00  0.00           O  
ATOM   1131  N   TYR    70      52.140  48.860  28.740  1.00  0.00           N  
ATOM   1132  HN  TYR    70      51.510  49.560  29.070  1.00  0.00           H  
ATOM   1133  CA  TYR    70      52.600  47.860  29.640  1.00  0.00           C  
ATOM   1134  HA  TYR    70      53.680  47.950  29.680  1.00  0.00           H  
ATOM   1135  CB  TYR    70      52.070  48.260  31.020  1.00  0.00           C  
ATOM   1136  HB1 TYR    70      52.430  47.550  31.800  1.00  0.00           H  
ATOM   1137  HB2 TYR    70      50.970  48.150  31.080  1.00  0.00           H  
ATOM   1138  CG  TYR    70      52.610  49.620  31.490  1.00  0.00           C  
ATOM   1139  CD1 TYR    70      53.950  49.720  31.900  1.00  0.00           C  
ATOM   1140  HD1 TYR    70      54.520  48.810  31.740  1.00  0.00           H  
ATOM   1141  CE1 TYR    70      54.390  50.920  32.560  1.00  0.00           C  
ATOM   1142  HE1 TYR    70      55.400  50.970  32.950  1.00  0.00           H  
ATOM   1143  CZ  TYR    70      53.540  52.020  32.620  1.00  0.00           C  
ATOM   1144  OH  TYR    70      53.980  53.350  32.870  1.00  0.00           O  
ATOM   1145  HH  TYR    70      54.940  53.330  32.840  1.00  0.00           H  
ATOM   1146  CD2 TYR    70      51.680  50.700  31.720  1.00  0.00           C  
ATOM   1147  HD2 TYR    70      50.640  50.680  31.430  1.00  0.00           H  
ATOM   1148  CE2 TYR    70      52.250  51.930  32.180  1.00  0.00           C  
ATOM   1149  HE2 TYR    70      51.540  52.730  32.320  1.00  0.00           H  
ATOM   1150  C   TYR    70      52.290  46.480  29.240  1.00  0.00           C  
ATOM   1151  O   TYR    70      53.130  45.610  29.430  1.00  0.00           O  
ATOM   1152  N   THR    71      51.120  46.180  28.700  1.00  0.00           N  
ATOM   1153  HN  THR    71      50.350  46.800  28.860  1.00  0.00           H  
ATOM   1154  CA  THR    71      50.710  44.870  28.250  1.00  0.00           C  
ATOM   1155  HA  THR    71      51.290  44.070  28.700  1.00  0.00           H  
ATOM   1156  CB  THR    71      49.250  44.490  28.710  1.00  0.00           C  
ATOM   1157  HB  THR    71      48.880  43.650  28.080  1.00  0.00           H  
ATOM   1158  OG1 THR    71      48.380  45.600  28.440  1.00  0.00           O  
ATOM   1159  HG1 THR    71      47.520  45.210  28.260  1.00  0.00           H  
ATOM   1160  CG2 THR    71      49.230  44.110  30.160  1.00  0.00           C  
ATOM   1161 HG21 THR    71      49.730  44.800  30.870  1.00  0.00           H  
ATOM   1162 HG22 THR    71      49.670  43.110  30.360  1.00  0.00           H  
ATOM   1163 HG23 THR    71      48.150  44.020  30.370  1.00  0.00           H  
ATOM   1164  C   THR    71      50.860  44.600  26.750  1.00  0.00           C  
ATOM   1165  O   THR    71      50.630  43.550  26.210  1.00  0.00           O  
ATOM   1166  N   ARG    72      51.380  45.640  26.000  1.00  0.00           N  
ATOM   1167  HN  ARG    72      51.720  46.380  26.580  1.00  0.00           H  
ATOM   1168  CA  ARG    72      51.460  45.790  24.560  1.00  0.00           C  
ATOM   1169  HA  ARG    72      50.950  44.920  24.160  1.00  0.00           H  
ATOM   1170  CB  ARG    72      50.750  47.090  24.160  1.00  0.00           C  
ATOM   1171  HB1 ARG    72      51.080  47.890  24.860  1.00  0.00           H  
ATOM   1172  HB2 ARG    72      49.680  46.990  24.450  1.00  0.00           H  
ATOM   1173  CG  ARG    72      50.730  47.500  22.680  1.00  0.00           C  
ATOM   1174  HG1 ARG    72      50.300  46.710  22.030  1.00  0.00           H  
ATOM   1175  HG2 ARG    72      51.780  47.560  22.340  1.00  0.00           H  
ATOM   1176  CD  ARG    72      49.960  48.790  22.390  1.00  0.00           C  
ATOM   1177  HD1 ARG    72      48.950  48.760  22.850  1.00  0.00           H  
ATOM   1178  HD2 ARG    72      50.010  49.080  21.320  1.00  0.00           H  
ATOM   1179  NE  ARG    72      50.680  49.970  22.980  1.00  0.00           N  
ATOM   1180  HE  ARG    72      51.560  49.870  23.440  1.00  0.00           H  
ATOM   1181  CZ  ARG    72      50.070  51.070  23.320  1.00  0.00           C  
ATOM   1182  NH1 ARG    72      48.810  51.370  22.970  1.00  0.00           N  
ATOM   1183 HH11 ARG    72      48.310  50.730  22.380  1.00  0.00           H  
ATOM   1184 HH12 ARG    72      48.450  52.220  23.340  1.00  0.00           H  
ATOM   1185  NH2 ARG    72      50.720  51.990  24.020  1.00  0.00           N  
ATOM   1186 HH21 ARG    72      51.710  52.090  23.910  1.00  0.00           H  
ATOM   1187 HH22 ARG    72      50.270  52.880  24.160  1.00  0.00           H  
ATOM   1188  C   ARG    72      52.790  45.620  23.990  1.00  0.00           C  
ATOM   1189  O   ARG    72      53.650  46.460  24.250  1.00  0.00           O  
ATOM   1190  N   LYS    73      53.000  44.550  23.230  1.00  0.00           N  
ATOM   1191  HN  LYS    73      52.280  43.860  23.130  1.00  0.00           H  
ATOM   1192  CA  LYS    73      54.350  44.250  22.730  1.00  0.00           C  
ATOM   1193  HA  LYS    73      55.020  44.330  23.580  1.00  0.00           H  
ATOM   1194  CB  LYS    73      54.280  42.820  22.310  1.00  0.00           C  
ATOM   1195  HB1 LYS    73      55.260  42.450  21.960  1.00  0.00           H  
ATOM   1196  HB2 LYS    73      53.550  42.810  21.480  1.00  0.00           H  
ATOM   1197  CG  LYS    73      53.780  41.790  23.360  1.00  0.00           C  
ATOM   1198  HG1 LYS    73      52.770  42.110  23.690  1.00  0.00           H  
ATOM   1199  HG2 LYS    73      54.450  41.680  24.240  1.00  0.00           H  
ATOM   1200  CD  LYS    73      53.610  40.470  22.690  1.00  0.00           C  
ATOM   1201  HD1 LYS    73      54.570  40.160  22.210  1.00  0.00           H  
ATOM   1202  HD2 LYS    73      52.920  40.670  21.850  1.00  0.00           H  
ATOM   1203  CE  LYS    73      53.140  39.330  23.520  1.00  0.00           C  
ATOM   1204  HE1 LYS    73      52.200  39.630  24.040  1.00  0.00           H  
ATOM   1205  HE2 LYS    73      53.800  39.170  24.400  1.00  0.00           H  
ATOM   1206  NZ  LYS    73      52.880  38.030  22.830  1.00  0.00           N  
ATOM   1207  HZ1 LYS    73      53.690  37.560  22.370  1.00  0.00           H  
ATOM   1208  HZ2 LYS    73      52.150  38.080  22.090  1.00  0.00           H  
ATOM   1209  HZ3 LYS    73      52.470  37.280  23.430  1.00  0.00           H  
ATOM   1210  C   LYS    73      54.770  45.230  21.580  1.00  0.00           C  
ATOM   1211  O   LYS    73      53.980  45.700  20.780  1.00  0.00           O  
ATOM   1212  N   ASP    74      56.070  45.550  21.550  1.00  0.00           N  
ATOM   1213  HN  ASP    74      56.700  45.180  22.230  1.00  0.00           H  
ATOM   1214  CA  ASP    74      56.530  46.660  20.660  1.00  0.00           C  
ATOM   1215  HA  ASP    74      56.020  46.530  19.720  1.00  0.00           H  
ATOM   1216  CB  ASP    74      56.430  48.040  21.410  1.00  0.00           C  
ATOM   1217  HB1 ASP    74      55.340  48.250  21.380  1.00  0.00           H  
ATOM   1218  HB2 ASP    74      56.870  48.920  20.900  1.00  0.00           H  
ATOM   1219  CG  ASP    74      56.870  48.190  22.820  1.00  0.00           C  
ATOM   1220  OD1 ASP    74      57.920  47.570  23.290  1.00  0.00           O  
ATOM   1221  OD2 ASP    74      56.350  49.100  23.500  1.00  0.00           O  
ATOM   1222  C   ASP    74      57.960  46.280  20.220  1.00  0.00           C  
ATOM   1223  O   ASP    74      58.800  47.170  20.370  1.00  0.00           O  
ATOM   1224  N   GLY    75      58.200  45.090  19.630  1.00  0.00           N  
ATOM   1225  HN  GLY    75      57.480  44.420  19.520  1.00  0.00           H  
ATOM   1226  CA  GLY    75      59.540  44.600  19.170  1.00  0.00           C  
ATOM   1227  HA1 GLY    75      59.870  45.250  18.370  1.00  0.00           H  
ATOM   1228  HA2 GLY    75      59.400  43.590  18.800  1.00  0.00           H  
ATOM   1229  C   GLY    75      60.610  44.380  20.210  1.00  0.00           C  
ATOM   1230  O   GLY    75      60.470  44.720  21.410  1.00  0.00           O  
ATOM   1231  N   GLN    76      61.750  43.770  19.800  1.00  0.00           N  
ATOM   1232  HN  GLN    76      61.790  43.480  18.850  1.00  0.00           H  
ATOM   1233  CA  GLN    76      62.920  43.510  20.550  1.00  0.00           C  
ATOM   1234  HA  GLN    76      62.580  43.130  21.500  1.00  0.00           H  
ATOM   1235  CB  GLN    76      63.790  42.450  19.860  1.00  0.00           C  
ATOM   1236  HB1 GLN    76      64.820  42.460  20.270  1.00  0.00           H  
ATOM   1237  HB2 GLN    76      63.970  42.830  18.840  1.00  0.00           H  
ATOM   1238  CG  GLN    76      63.270  41.050  20.080  1.00  0.00           C  
ATOM   1239  HG1 GLN    76      63.310  40.880  21.180  1.00  0.00           H  
ATOM   1240  HG2 GLN    76      63.900  40.270  19.610  1.00  0.00           H  
ATOM   1241  CD  GLN    76      61.850  40.820  19.710  1.00  0.00           C  
ATOM   1242  OE1 GLN    76      60.920  40.700  20.540  1.00  0.00           O  
ATOM   1243  NE2 GLN    76      61.550  40.700  18.360  1.00  0.00           N  
ATOM   1244 HE21 GLN    76      62.270  40.770  17.670  1.00  0.00           H  
ATOM   1245 HE22 GLN    76      60.600  40.460  18.170  1.00  0.00           H  
ATOM   1246  C   GLN    76      63.630  44.770  21.030  1.00  0.00           C  
ATOM   1247  O   GLN    76      63.700  45.780  20.320  1.00  0.00           O  
ATOM   1248  N   LEU    77      64.140  44.820  22.300  1.00  0.00           N  
ATOM   1249  HN  LEU    77      64.270  43.940  22.760  1.00  0.00           H  
ATOM   1250  CA  LEU    77      64.580  46.060  22.920  1.00  0.00           C  
ATOM   1251  HA  LEU    77      64.970  46.740  22.180  1.00  0.00           H  
ATOM   1252  CB  LEU    77      63.400  46.740  23.730  1.00  0.00           C  
ATOM   1253  HB1 LEU    77      63.020  45.940  24.400  1.00  0.00           H  
ATOM   1254  HB2 LEU    77      62.650  46.910  22.930  1.00  0.00           H  
ATOM   1255  CG  LEU    77      63.700  48.010  24.550  1.00  0.00           C  
ATOM   1256  HG  LEU    77      64.630  47.850  25.150  1.00  0.00           H  
ATOM   1257  CD1 LEU    77      63.870  49.290  23.680  1.00  0.00           C  
ATOM   1258 HD11 LEU    77      62.880  49.600  23.270  1.00  0.00           H  
ATOM   1259 HD12 LEU    77      64.610  49.130  22.870  1.00  0.00           H  
ATOM   1260 HD13 LEU    77      64.350  50.120  24.250  1.00  0.00           H  
ATOM   1261  CD2 LEU    77      62.480  48.210  25.490  1.00  0.00           C  
ATOM   1262 HD21 LEU    77      62.490  47.460  26.310  1.00  0.00           H  
ATOM   1263 HD22 LEU    77      61.530  47.870  25.010  1.00  0.00           H  
ATOM   1264 HD23 LEU    77      62.380  49.260  25.840  1.00  0.00           H  
ATOM   1265  C   LEU    77      65.730  45.680  23.760  1.00  0.00           C  
ATOM   1266  O   LEU    77      66.900  45.850  23.460  1.00  0.00           O  
ATOM   1267  N   ILE    78      65.420  45.260  25.070  1.00  0.00           N  
ATOM   1268  HN  ILE    78      64.490  45.030  25.340  1.00  0.00           H  
ATOM   1269  CA  ILE    78      66.530  44.810  25.930  1.00  0.00           C  
ATOM   1270  HA  ILE    78      67.270  45.590  26.040  1.00  0.00           H  
ATOM   1271  CB  ILE    78      66.060  44.600  27.410  1.00  0.00           C  
ATOM   1272  HB  ILE    78      65.020  44.220  27.310  1.00  0.00           H  
ATOM   1273  CG2 ILE    78      66.940  43.680  28.260  1.00  0.00           C  
ATOM   1274 HG21 ILE    78      67.150  42.700  27.770  1.00  0.00           H  
ATOM   1275 HG22 ILE    78      66.580  43.480  29.290  1.00  0.00           H  
ATOM   1276 HG23 ILE    78      67.960  44.120  28.330  1.00  0.00           H  
ATOM   1277  CG1 ILE    78      65.790  45.940  28.180  1.00  0.00           C  
ATOM   1278 HG11 ILE    78      65.080  46.480  27.520  1.00  0.00           H  
ATOM   1279 HG12 ILE    78      66.720  46.520  28.320  1.00  0.00           H  
ATOM   1280  CD  ILE    78      65.010  45.700  29.540  1.00  0.00           C  
ATOM   1281  HD1 ILE    78      64.150  45.010  29.480  1.00  0.00           H  
ATOM   1282  HD2 ILE    78      64.700  46.690  29.950  1.00  0.00           H  
ATOM   1283  HD3 ILE    78      65.750  45.240  30.230  1.00  0.00           H  
ATOM   1284  C   ILE    78      67.230  43.560  25.360  1.00  0.00           C  
ATOM   1285  O   ILE    78      68.400  43.510  25.060  1.00  0.00           O  
ATOM   1286  N   TYR    79      66.380  42.640  25.010  1.00  0.00           N  
ATOM   1287  HN  TYR    79      65.410  42.660  25.240  1.00  0.00           H  
ATOM   1288  CA  TYR    79      66.660  41.310  24.440  1.00  0.00           C  
ATOM   1289  HA  TYR    79      67.630  40.920  24.730  1.00  0.00           H  
ATOM   1290  CB  TYR    79      65.400  40.440  24.860  1.00  0.00           C  
ATOM   1291  HB1 TYR    79      65.270  39.540  24.210  1.00  0.00           H  
ATOM   1292  HB2 TYR    79      64.480  41.000  24.580  1.00  0.00           H  
ATOM   1293  CG  TYR    79      65.540  39.910  26.300  1.00  0.00           C  
ATOM   1294  CD1 TYR    79      64.660  40.460  27.230  1.00  0.00           C  
ATOM   1295  HD1 TYR    79      63.990  41.250  26.950  1.00  0.00           H  
ATOM   1296  CE1 TYR    79      64.880  40.130  28.630  1.00  0.00           C  
ATOM   1297  HE1 TYR    79      64.260  40.550  29.400  1.00  0.00           H  
ATOM   1298  CZ  TYR    79      65.890  39.130  28.900  1.00  0.00           C  
ATOM   1299  OH  TYR    79      66.130  38.900  30.190  1.00  0.00           O  
ATOM   1300  HH  TYR    79      67.010  38.530  30.260  1.00  0.00           H  
ATOM   1301  CD2 TYR    79      66.480  39.000  26.590  1.00  0.00           C  
ATOM   1302  HD2 TYR    79      67.100  38.650  25.780  1.00  0.00           H  
ATOM   1303  CE2 TYR    79      66.700  38.570  27.900  1.00  0.00           C  
ATOM   1304  HE2 TYR    79      67.490  37.840  28.060  1.00  0.00           H  
ATOM   1305  C   TYR    79      66.840  41.440  22.890  1.00  0.00           C  
ATOM   1306  O   TYR    79      66.040  42.070  22.210  1.00  0.00           O  
ATOM   1307  N   THR    80      67.840  40.820  22.290  1.00  0.00           N  
ATOM   1308  HN  THR    80      68.570  40.520  22.900  1.00  0.00           H  
ATOM   1309  CA  THR    80      67.850  40.450  20.920  1.00  0.00           C  
ATOM   1310  HA  THR    80      67.740  41.400  20.410  1.00  0.00           H  
ATOM   1311  CB  THR    80      69.220  40.000  20.370  1.00  0.00           C  
ATOM   1312  HB  THR    80      69.600  39.110  20.920  1.00  0.00           H  
ATOM   1313  OG1 THR    80      70.130  41.060  20.570  1.00  0.00           O  
ATOM   1314  HG1 THR    80      69.920  41.460  21.410  1.00  0.00           H  
ATOM   1315  CG2 THR    80      69.230  39.730  18.830  1.00  0.00           C  
ATOM   1316 HG21 THR    80      68.780  38.760  18.530  1.00  0.00           H  
ATOM   1317 HG22 THR    80      70.260  39.780  18.420  1.00  0.00           H  
ATOM   1318 HG23 THR    80      68.590  40.440  18.260  1.00  0.00           H  
ATOM   1319  C   THR    80      66.830  39.400  20.390  1.00  0.00           C  
ATOM   1320  O   THR    80      66.200  39.670  19.350  1.00  0.00           O  
ATOM   1321  N   PRO    81      66.600  38.230  20.920  1.00  0.00           N  
ATOM   1322  CD  PRO    81      67.090  37.810  22.240  1.00  0.00           C  
ATOM   1323  HD1 PRO    81      66.420  37.930  23.120  1.00  0.00           H  
ATOM   1324  HD2 PRO    81      68.130  38.110  22.510  1.00  0.00           H  
ATOM   1325  CA  PRO    81      66.030  37.040  20.210  1.00  0.00           C  
ATOM   1326  HA  PRO    81      66.640  36.880  19.340  1.00  0.00           H  
ATOM   1327  CB  PRO    81      66.030  35.930  21.210  1.00  0.00           C  
ATOM   1328  HB1 PRO    81      66.270  34.900  20.870  1.00  0.00           H  
ATOM   1329  HB2 PRO    81      65.160  35.920  21.910  1.00  0.00           H  
ATOM   1330  CG  PRO    81      67.210  36.300  22.150  1.00  0.00           C  
ATOM   1331  HG1 PRO    81      67.190  35.880  23.180  1.00  0.00           H  
ATOM   1332  HG2 PRO    81      68.190  36.020  21.720  1.00  0.00           H  
ATOM   1333  C   PRO    81      64.610  37.190  19.630  1.00  0.00           C  
ATOM   1334  O   PRO    81      63.650  37.580  20.360  1.00  0.00           O  
ATOM   1335  N   PHE    82      64.390  36.850  18.360  1.00  0.00           N  
ATOM   1336  HN  PHE    82      65.190  36.430  17.930  1.00  0.00           H  
ATOM   1337  CA  PHE    82      63.200  37.080  17.580  1.00  0.00           C  
ATOM   1338  HA  PHE    82      62.610  37.870  18.000  1.00  0.00           H  
ATOM   1339  CB  PHE    82      63.640  37.270  16.110  1.00  0.00           C  
ATOM   1340  HB1 PHE    82      62.830  37.450  15.370  1.00  0.00           H  
ATOM   1341  HB2 PHE    82      64.200  36.400  15.710  1.00  0.00           H  
ATOM   1342  CG  PHE    82      64.600  38.370  16.060  1.00  0.00           C  
ATOM   1343  CD1 PHE    82      66.010  38.120  15.870  1.00  0.00           C  
ATOM   1344  HD1 PHE    82      66.240  37.090  15.610  1.00  0.00           H  
ATOM   1345  CE1 PHE    82      66.880  39.240  15.750  1.00  0.00           C  
ATOM   1346  HE1 PHE    82      67.950  39.080  15.810  1.00  0.00           H  
ATOM   1347  CZ  PHE    82      66.400  40.550  15.780  1.00  0.00           C  
ATOM   1348  HZ  PHE    82      67.200  41.270  15.890  1.00  0.00           H  
ATOM   1349  CD2 PHE    82      64.160  39.660  15.910  1.00  0.00           C  
ATOM   1350  HD2 PHE    82      63.090  39.800  15.890  1.00  0.00           H  
ATOM   1351  CE2 PHE    82      65.030  40.810  15.880  1.00  0.00           C  
ATOM   1352  HE2 PHE    82      64.630  41.810  15.780  1.00  0.00           H  
ATOM   1353  C   PHE    82      62.370  35.790  17.650  1.00  0.00           C  
ATOM   1354  O   PHE    82      61.760  35.360  16.720  1.00  0.00           O  
ATOM   1355  N   THR    83      62.260  35.310  18.880  1.00  0.00           N  
ATOM   1356  HN  THR    83      62.690  35.890  19.560  1.00  0.00           H  
ATOM   1357  CA  THR    83      61.700  34.020  19.340  1.00  0.00           C  
ATOM   1358  HA  THR    83      62.290  33.220  18.930  1.00  0.00           H  
ATOM   1359  CB  THR    83      61.800  33.860  20.880  1.00  0.00           C  
ATOM   1360  HB  THR    83      60.950  33.310  21.320  1.00  0.00           H  
ATOM   1361  OG1 THR    83      61.850  35.170  21.570  1.00  0.00           O  
ATOM   1362  HG1 THR    83      61.040  35.660  21.430  1.00  0.00           H  
ATOM   1363  CG2 THR    83      63.130  33.110  21.270  1.00  0.00           C  
ATOM   1364 HG21 THR    83      62.940  32.130  20.790  1.00  0.00           H  
ATOM   1365 HG22 THR    83      63.090  32.970  22.370  1.00  0.00           H  
ATOM   1366 HG23 THR    83      64.140  33.550  21.120  1.00  0.00           H  
ATOM   1367  C   THR    83      60.230  33.780  19.000  1.00  0.00           C  
ATOM   1368  O   THR    83      59.820  32.660  18.820  1.00  0.00           O  
ATOM   1369  N   GLU    84      59.400  34.820  18.940  1.00  0.00           N  
ATOM   1370  HN  GLU    84      59.770  35.710  19.180  1.00  0.00           H  
ATOM   1371  CA  GLU    84      58.030  34.920  18.600  1.00  0.00           C  
ATOM   1372  HA  GLU    84      57.560  34.080  19.080  1.00  0.00           H  
ATOM   1373  CB  GLU    84      57.460  36.220  19.280  1.00  0.00           C  
ATOM   1374  HB1 GLU    84      56.580  36.560  18.680  1.00  0.00           H  
ATOM   1375  HB2 GLU    84      58.130  37.100  19.130  1.00  0.00           H  
ATOM   1376  CG  GLU    84      57.060  36.010  20.720  1.00  0.00           C  
ATOM   1377  HG1 GLU    84      57.910  35.780  21.390  1.00  0.00           H  
ATOM   1378  HG2 GLU    84      56.480  35.080  20.880  1.00  0.00           H  
ATOM   1379  CD  GLU    84      56.230  37.170  21.290  1.00  0.00           C  
ATOM   1380  OE1 GLU    84      54.960  37.240  21.120  1.00  0.00           O  
ATOM   1381  OE2 GLU    84      56.860  38.170  21.850  1.00  0.00           O  
ATOM   1382  C   GLU    84      57.800  35.030  17.080  1.00  0.00           C  
ATOM   1383  O   GLU    84      56.670  34.770  16.690  1.00  0.00           O  
ATOM   1384  N   ASP    85      58.860  35.290  16.320  1.00  0.00           N  
ATOM   1385  HN  ASP    85      59.750  35.650  16.620  1.00  0.00           H  
ATOM   1386  CA  ASP    85      58.730  35.300  14.860  1.00  0.00           C  
ATOM   1387  HA  ASP    85      57.730  35.520  14.510  1.00  0.00           H  
ATOM   1388  CB  ASP    85      59.810  36.330  14.370  1.00  0.00           C  
ATOM   1389  HB1 ASP    85      60.850  36.040  14.640  1.00  0.00           H  
ATOM   1390  HB2 ASP    85      59.620  37.240  14.980  1.00  0.00           H  
ATOM   1391  CG  ASP    85      59.540  36.740  12.960  1.00  0.00           C  
ATOM   1392  OD1 ASP    85      60.360  37.600  12.550  1.00  0.00           O  
ATOM   1393  OD2 ASP    85      58.660  36.160  12.260  1.00  0.00           O  
ATOM   1394  C   ASP    85      58.950  33.860  14.380  1.00  0.00           C  
ATOM   1395  O   ASP    85      58.280  32.830  14.660  1.00  0.00           O  
ATOM   1396  N   THR    86      60.000  33.720  13.570  1.00  0.00           N  
ATOM   1397  HN  THR    86      60.450  34.600  13.410  1.00  0.00           H  
ATOM   1398  CA  THR    86      60.520  32.590  12.850  1.00  0.00           C  
ATOM   1399  HA  THR    86      59.780  32.270  12.130  1.00  0.00           H  
ATOM   1400  CB  THR    86      61.750  32.920  12.050  1.00  0.00           C  
ATOM   1401  HB  THR    86      62.260  31.990  11.730  1.00  0.00           H  
ATOM   1402  OG1 THR    86      62.730  33.750  12.760  1.00  0.00           O  
ATOM   1403  HG1 THR    86      63.110  33.190  13.440  1.00  0.00           H  
ATOM   1404  CG2 THR    86      61.430  33.650  10.680  1.00  0.00           C  
ATOM   1405 HG21 THR    86      60.710  33.100  10.040  1.00  0.00           H  
ATOM   1406 HG22 THR    86      62.420  33.630  10.180  1.00  0.00           H  
ATOM   1407 HG23 THR    86      60.990  34.650  10.880  1.00  0.00           H  
ATOM   1408  C   THR    86      60.830  31.480  13.720  1.00  0.00           C  
ATOM   1409  O   THR    86      60.730  30.340  13.240  1.00  0.00           O  
ATOM   1410  N   GLU    87      61.240  31.690  14.960  1.00  0.00           N  
ATOM   1411  HN  GLU    87      61.400  32.590  15.340  1.00  0.00           H  
ATOM   1412  CA  GLU    87      61.870  30.590  15.650  1.00  0.00           C  
ATOM   1413  HA  GLU    87      62.490  30.040  14.970  1.00  0.00           H  
ATOM   1414  CB  GLU    87      62.820  31.010  16.850  1.00  0.00           C  
ATOM   1415  HB1 GLU    87      63.360  30.120  17.230  1.00  0.00           H  
ATOM   1416  HB2 GLU    87      62.210  31.370  17.700  1.00  0.00           H  
ATOM   1417  CG  GLU    87      63.930  32.050  16.480  1.00  0.00           C  
ATOM   1418  HG1 GLU    87      64.490  32.170  17.430  1.00  0.00           H  
ATOM   1419  HG2 GLU    87      63.460  33.020  16.200  1.00  0.00           H  
ATOM   1420  CD  GLU    87      64.810  31.440  15.390  1.00  0.00           C  
ATOM   1421  OE1 GLU    87      64.790  31.980  14.230  1.00  0.00           O  
ATOM   1422  OE2 GLU    87      65.270  30.300  15.590  1.00  0.00           O  
ATOM   1423  C   GLU    87      60.770  29.660  16.190  1.00  0.00           C  
ATOM   1424  O   GLU    87      59.640  29.970  16.420  1.00  0.00           O  
ATOM   1425  N   THR    88      61.060  28.420  16.400  1.00  0.00           N  
ATOM   1426  HN  THR    88      61.950  28.090  16.090  1.00  0.00           H  
ATOM   1427  CA  THR    88      60.090  27.400  16.790  1.00  0.00           C  
ATOM   1428  HA  THR    88      59.140  27.920  16.810  1.00  0.00           H  
ATOM   1429  CB  THR    88      60.050  26.110  15.790  1.00  0.00           C  
ATOM   1430  HB  THR    88      59.970  26.530  14.760  1.00  0.00           H  
ATOM   1431  OG1 THR    88      58.810  25.440  16.030  1.00  0.00           O  
ATOM   1432  HG1 THR    88      58.640  24.970  15.210  1.00  0.00           H  
ATOM   1433  CG2 THR    88      61.200  25.160  16.010  1.00  0.00           C  
ATOM   1434 HG21 THR    88      61.170  24.790  17.060  1.00  0.00           H  
ATOM   1435 HG22 THR    88      62.160  25.710  15.870  1.00  0.00           H  
ATOM   1436 HG23 THR    88      61.100  24.250  15.380  1.00  0.00           H  
ATOM   1437  C   THR    88      60.210  26.990  18.290  1.00  0.00           C  
ATOM   1438  O   THR    88      61.010  27.480  19.140  1.00  0.00           O  
ATOM   1439  N   VAL    89      59.250  26.060  18.730  1.00  0.00           N  
ATOM   1440  HN  VAL    89      58.710  25.710  17.980  1.00  0.00           H  
ATOM   1441  CA  VAL    89      58.930  25.350  20.060  1.00  0.00           C  
ATOM   1442  HA  VAL    89      58.250  26.010  20.580  1.00  0.00           H  
ATOM   1443  CB  VAL    89      58.250  23.980  19.860  1.00  0.00           C  
ATOM   1444  HB  VAL    89      58.960  23.220  19.490  1.00  0.00           H  
ATOM   1445  CG1 VAL    89      57.590  23.650  21.260  1.00  0.00           C  
ATOM   1446 HG11 VAL    89      56.700  24.310  21.340  1.00  0.00           H  
ATOM   1447 HG12 VAL    89      58.290  23.920  22.080  1.00  0.00           H  
ATOM   1448 HG13 VAL    89      57.280  22.590  21.370  1.00  0.00           H  
ATOM   1449  CG2 VAL    89      57.090  24.150  18.840  1.00  0.00           C  
ATOM   1450 HG21 VAL    89      57.440  24.280  17.790  1.00  0.00           H  
ATOM   1451 HG22 VAL    89      56.500  25.030  19.160  1.00  0.00           H  
ATOM   1452 HG23 VAL    89      56.380  23.300  18.740  1.00  0.00           H  
ATOM   1453  C   VAL    89      60.130  25.220  20.950  1.00  0.00           C  
ATOM   1454  O   VAL    89      60.090  25.620  22.130  1.00  0.00           O  
ATOM   1455  N   GLY    90      61.230  24.540  20.490  1.00  0.00           N  
ATOM   1456  HN  GLY    90      61.200  24.000  19.650  1.00  0.00           H  
ATOM   1457  CA  GLY    90      62.420  24.270  21.300  1.00  0.00           C  
ATOM   1458  HA1 GLY    90      63.060  23.660  20.680  1.00  0.00           H  
ATOM   1459  HA2 GLY    90      62.040  23.680  22.120  1.00  0.00           H  
ATOM   1460  C   GLY    90      63.170  25.500  21.630  1.00  0.00           C  
ATOM   1461  O   GLY    90      63.520  25.700  22.810  1.00  0.00           O  
ATOM   1462  N   GLN    91      63.480  26.380  20.610  1.00  0.00           N  
ATOM   1463  HN  GLN    91      63.130  26.190  19.700  1.00  0.00           H  
ATOM   1464  CA  GLN    91      64.170  27.650  20.800  1.00  0.00           C  
ATOM   1465  HA  GLN    91      65.140  27.460  21.220  1.00  0.00           H  
ATOM   1466  CB  GLN    91      64.320  28.210  19.330  1.00  0.00           C  
ATOM   1467  HB1 GLN    91      64.690  29.260  19.440  1.00  0.00           H  
ATOM   1468  HB2 GLN    91      63.280  28.250  18.960  1.00  0.00           H  
ATOM   1469  CG  GLN    91      65.300  27.530  18.360  1.00  0.00           C  
ATOM   1470  HG1 GLN    91      65.390  28.090  17.400  1.00  0.00           H  
ATOM   1471  HG2 GLN    91      64.940  26.520  18.070  1.00  0.00           H  
ATOM   1472  CD  GLN    91      66.770  27.500  18.780  1.00  0.00           C  
ATOM   1473  OE1 GLN    91      67.380  28.590  19.000  1.00  0.00           O  
ATOM   1474  NE2 GLN    91      67.380  26.360  18.790  1.00  0.00           N  
ATOM   1475 HE21 GLN    91      67.020  25.480  18.480  1.00  0.00           H  
ATOM   1476 HE22 GLN    91      68.370  26.480  18.840  1.00  0.00           H  
ATOM   1477  C   GLN    91      63.420  28.540  21.740  1.00  0.00           C  
ATOM   1478  O   GLN    91      63.940  29.150  22.720  1.00  0.00           O  
ATOM   1479  N   ARG    92      62.090  28.610  21.610  1.00  0.00           N  
ATOM   1480  HN  ARG    92      61.660  28.160  20.830  1.00  0.00           H  
ATOM   1481  CA  ARG    92      61.160  29.280  22.520  1.00  0.00           C  
ATOM   1482  HA  ARG    92      61.570  30.280  22.510  1.00  0.00           H  
ATOM   1483  CB  ARG    92      59.680  29.150  22.140  1.00  0.00           C  
ATOM   1484  HB1 ARG    92      59.050  29.500  22.980  1.00  0.00           H  
ATOM   1485  HB2 ARG    92      59.390  28.080  22.050  1.00  0.00           H  
ATOM   1486  CG  ARG    92      59.400  29.970  20.780  1.00  0.00           C  
ATOM   1487  HG1 ARG    92      60.140  29.630  20.030  1.00  0.00           H  
ATOM   1488  HG2 ARG    92      59.640  31.020  21.050  1.00  0.00           H  
ATOM   1489  CD  ARG    92      57.930  29.820  20.400  1.00  0.00           C  
ATOM   1490  HD1 ARG    92      57.350  30.290  21.220  1.00  0.00           H  
ATOM   1491  HD2 ARG    92      57.530  28.790  20.290  1.00  0.00           H  
ATOM   1492  NE  ARG    92      57.890  30.600  19.180  1.00  0.00           N  
ATOM   1493  HE  ARG    92      58.640  31.170  18.830  1.00  0.00           H  
ATOM   1494  CZ  ARG    92      56.880  30.610  18.430  1.00  0.00           C  
ATOM   1495  NH1 ARG    92      56.930  31.210  17.280  1.00  0.00           N  
ATOM   1496 HH11 ARG    92      57.820  31.490  16.900  1.00  0.00           H  
ATOM   1497 HH12 ARG    92      56.160  31.110  16.650  1.00  0.00           H  
ATOM   1498  NH2 ARG    92      55.660  30.170  18.820  1.00  0.00           N  
ATOM   1499 HH21 ARG    92      55.570  29.810  19.740  1.00  0.00           H  
ATOM   1500 HH22 ARG    92      54.820  30.490  18.390  1.00  0.00           H  
ATOM   1501  C   ARG    92      61.210  28.790  24.000  1.00  0.00           C  
ATOM   1502  O   ARG    92      61.250  29.530  24.980  1.00  0.00           O  
ATOM   1503  N   ALA    93      61.260  27.400  24.240  1.00  0.00           N  
ATOM   1504  HN  ALA    93      61.120  26.630  23.620  1.00  0.00           H  
ATOM   1505  CA  ALA    93      61.510  26.950  25.610  1.00  0.00           C  
ATOM   1506  HA  ALA    93      60.880  27.480  26.320  1.00  0.00           H  
ATOM   1507  CB  ALA    93      61.010  25.390  25.680  1.00  0.00           C  
ATOM   1508  HB1 ALA    93      61.130  25.090  26.740  1.00  0.00           H  
ATOM   1509  HB2 ALA    93      61.600  24.600  25.170  1.00  0.00           H  
ATOM   1510  HB3 ALA    93      59.930  25.310  25.430  1.00  0.00           H  
ATOM   1511  C   ALA    93      62.900  27.360  26.130  1.00  0.00           C  
ATOM   1512  O   ALA    93      63.070  27.890  27.240  1.00  0.00           O  
ATOM   1513  N   LEU    94      63.960  27.080  25.320  1.00  0.00           N  
ATOM   1514  HN  LEU    94      63.750  26.740  24.400  1.00  0.00           H  
ATOM   1515  CA  LEU    94      65.310  27.320  25.670  1.00  0.00           C  
ATOM   1516  HA  LEU    94      65.520  26.720  26.550  1.00  0.00           H  
ATOM   1517  CB  LEU    94      66.250  26.810  24.570  1.00  0.00           C  
ATOM   1518  HB1 LEU    94      65.980  27.280  23.600  1.00  0.00           H  
ATOM   1519  HB2 LEU    94      66.120  25.730  24.390  1.00  0.00           H  
ATOM   1520  CG  LEU    94      67.780  26.990  24.780  1.00  0.00           C  
ATOM   1521  HG  LEU    94      67.930  28.090  24.850  1.00  0.00           H  
ATOM   1522  CD1 LEU    94      68.330  26.440  26.100  1.00  0.00           C  
ATOM   1523 HD11 LEU    94      67.940  25.420  26.320  1.00  0.00           H  
ATOM   1524 HD12 LEU    94      68.010  27.020  27.000  1.00  0.00           H  
ATOM   1525 HD13 LEU    94      69.430  26.310  26.050  1.00  0.00           H  
ATOM   1526  CD2 LEU    94      68.600  26.470  23.580  1.00  0.00           C  
ATOM   1527 HD21 LEU    94      69.670  26.720  23.710  1.00  0.00           H  
ATOM   1528 HD22 LEU    94      68.400  27.030  22.640  1.00  0.00           H  
ATOM   1529 HD23 LEU    94      68.500  25.380  23.380  1.00  0.00           H  
ATOM   1530  C   LEU    94      65.630  28.680  26.210  1.00  0.00           C  
ATOM   1531  O   LEU    94      66.140  28.920  27.280  1.00  0.00           O  
ATOM   1532  N   HSD    95      65.240  29.680  25.420  1.00  0.00           N  
ATOM   1533  HN  HSD    95      64.880  29.580  24.500  1.00  0.00           H  
ATOM   1534  CA  HSD    95      65.410  31.070  25.830  1.00  0.00           C  
ATOM   1535  HA  HSD    95      66.460  31.170  26.070  1.00  0.00           H  
ATOM   1536  CB  HSD    95      65.190  32.060  24.670  1.00  0.00           C  
ATOM   1537  HB1 HSD    95      65.030  33.100  25.010  1.00  0.00           H  
ATOM   1538  HB2 HSD    95      64.190  31.820  24.250  1.00  0.00           H  
ATOM   1539  ND1 HSD    95      67.360  32.700  23.600  1.00  0.00           N  
ATOM   1540  HD1 HSD    95      67.820  33.150  24.370  1.00  0.00           H  
ATOM   1541  CG  HSD    95      66.190  32.060  23.540  1.00  0.00           C  
ATOM   1542  CE1 HSD    95      67.850  32.810  22.340  1.00  0.00           C  
ATOM   1543  HE1 HSD    95      68.610  33.450  21.890  1.00  0.00           H  
ATOM   1544  NE2 HSD    95      67.090  32.120  21.470  1.00  0.00           N  
ATOM   1545  CD2 HSD    95      66.040  31.710  22.210  1.00  0.00           C  
ATOM   1546  HD2 HSD    95      65.270  31.200  21.640  1.00  0.00           H  
ATOM   1547  C   HSD    95      64.590  31.480  27.040  1.00  0.00           C  
ATOM   1548  O   HSD    95      65.060  32.250  27.890  1.00  0.00           O  
ATOM   1549  N   SER    96      63.410  30.970  27.150  1.00  0.00           N  
ATOM   1550  HN  SER    96      63.140  30.250  26.520  1.00  0.00           H  
ATOM   1551  CA  SER    96      62.550  31.300  28.290  1.00  0.00           C  
ATOM   1552  HA  SER    96      62.440  32.370  28.380  1.00  0.00           H  
ATOM   1553  CB  SER    96      61.200  30.680  28.230  1.00  0.00           C  
ATOM   1554  HB1 SER    96      60.610  30.940  29.130  1.00  0.00           H  
ATOM   1555  HB2 SER    96      61.320  29.580  28.150  1.00  0.00           H  
ATOM   1556  OG  SER    96      60.500  31.100  27.060  1.00  0.00           O  
ATOM   1557  HG1 SER    96      60.660  30.530  26.310  1.00  0.00           H  
ATOM   1558  C   SER    96      63.140  30.790  29.620  1.00  0.00           C  
ATOM   1559  O   SER    96      63.020  31.380  30.660  1.00  0.00           O  
ATOM   1560  N   ILE    97      63.730  29.580  29.590  1.00  0.00           N  
ATOM   1561  HN  ILE    97      63.570  29.000  28.790  1.00  0.00           H  
ATOM   1562  CA  ILE    97      64.590  28.970  30.610  1.00  0.00           C  
ATOM   1563  HA  ILE    97      64.080  29.090  31.550  1.00  0.00           H  
ATOM   1564  CB  ILE    97      64.780  27.510  30.290  1.00  0.00           C  
ATOM   1565  HB  ILE    97      64.740  27.390  29.190  1.00  0.00           H  
ATOM   1566  CG2 ILE    97      66.150  27.030  30.810  1.00  0.00           C  
ATOM   1567 HG21 ILE    97      66.330  25.940  30.660  1.00  0.00           H  
ATOM   1568 HG22 ILE    97      66.390  27.240  31.870  1.00  0.00           H  
ATOM   1569 HG23 ILE    97      66.980  27.520  30.270  1.00  0.00           H  
ATOM   1570  CG1 ILE    97      63.690  26.660  30.870  1.00  0.00           C  
ATOM   1571 HG11 ILE    97      62.660  27.070  30.730  1.00  0.00           H  
ATOM   1572 HG12 ILE    97      63.840  26.640  31.970  1.00  0.00           H  
ATOM   1573  CD  ILE    97      63.590  25.210  30.310  1.00  0.00           C  
ATOM   1574  HD1 ILE    97      64.500  24.590  30.440  1.00  0.00           H  
ATOM   1575  HD2 ILE    97      63.420  25.290  29.210  1.00  0.00           H  
ATOM   1576  HD3 ILE    97      62.700  24.720  30.760  1.00  0.00           H  
ATOM   1577  C   ILE    97      65.880  29.740  30.890  1.00  0.00           C  
ATOM   1578  O   ILE    97      66.200  29.990  32.100  1.00  0.00           O  
ATOM   1579  N   LEU    98      66.610  30.250  29.840  1.00  0.00           N  
ATOM   1580  HN  LEU    98      66.310  30.100  28.900  1.00  0.00           H  
ATOM   1581  CA  LEU    98      67.830  31.050  30.040  1.00  0.00           C  
ATOM   1582  HA  LEU    98      68.560  30.460  30.590  1.00  0.00           H  
ATOM   1583  CB  LEU    98      68.420  31.360  28.590  1.00  0.00           C  
ATOM   1584  HB1 LEU    98      69.280  32.040  28.760  1.00  0.00           H  
ATOM   1585  HB2 LEU    98      67.630  31.880  28.000  1.00  0.00           H  
ATOM   1586  CG  LEU    98      69.120  30.210  27.890  1.00  0.00           C  
ATOM   1587  HG  LEU    98      68.570  29.270  28.080  1.00  0.00           H  
ATOM   1588  CD1 LEU    98      69.300  30.350  26.360  1.00  0.00           C  
ATOM   1589 HD11 LEU    98      68.350  30.110  25.830  1.00  0.00           H  
ATOM   1590 HD12 LEU    98      70.080  29.730  25.870  1.00  0.00           H  
ATOM   1591 HD13 LEU    98      69.410  31.440  26.140  1.00  0.00           H  
ATOM   1592  CD2 LEU    98      70.490  30.060  28.470  1.00  0.00           C  
ATOM   1593 HD21 LEU    98      70.880  29.100  28.090  1.00  0.00           H  
ATOM   1594 HD22 LEU    98      70.460  29.870  29.570  1.00  0.00           H  
ATOM   1595 HD23 LEU    98      71.240  30.870  28.310  1.00  0.00           H  
ATOM   1596  C   LEU    98      67.500  32.380  30.740  1.00  0.00           C  
ATOM   1597  O   LEU    98      68.150  32.710  31.780  1.00  0.00           O  
ATOM   1598  N   ASN    99      66.460  33.120  30.340  1.00  0.00           N  
ATOM   1599  HN  ASN    99      65.980  32.780  29.540  1.00  0.00           H  
ATOM   1600  CA  ASN    99      65.950  34.320  30.930  1.00  0.00           C  
ATOM   1601  HA  ASN    99      66.820  34.960  31.020  1.00  0.00           H  
ATOM   1602  CB  ASN    99      64.880  35.020  30.130  1.00  0.00           C  
ATOM   1603  HB1 ASN    99      64.670  35.980  30.640  1.00  0.00           H  
ATOM   1604  HB2 ASN    99      63.960  34.400  30.250  1.00  0.00           H  
ATOM   1605  CG  ASN    99      65.200  35.190  28.630  1.00  0.00           C  
ATOM   1606  OD1 ASN    99      66.360  35.250  28.220  1.00  0.00           O  
ATOM   1607  ND2 ASN    99      64.090  35.310  27.790  1.00  0.00           N  
ATOM   1608 HD21 ASN    99      64.410  35.440  26.860  1.00  0.00           H  
ATOM   1609 HD22 ASN    99      63.180  35.130  28.190  1.00  0.00           H  
ATOM   1610  C   ASN    99      65.390  34.050  32.360  1.00  0.00           C  
ATOM   1611  O   ASN    99      65.620  34.770  33.320  1.00  0.00           O  
ATOM   1612  N   ALA   100      64.560  33.000  32.570  1.00  0.00           N  
ATOM   1613  HN  ALA   100      64.260  32.460  31.790  1.00  0.00           H  
ATOM   1614  CA  ALA   100      64.110  32.620  33.810  1.00  0.00           C  
ATOM   1615  HA  ALA   100      63.600  33.480  34.230  1.00  0.00           H  
ATOM   1616  CB  ALA   100      63.080  31.400  33.810  1.00  0.00           C  
ATOM   1617  HB1 ALA   100      62.620  31.030  34.750  1.00  0.00           H  
ATOM   1618  HB2 ALA   100      63.590  30.520  33.370  1.00  0.00           H  
ATOM   1619  HB3 ALA   100      62.240  31.680  33.140  1.00  0.00           H  
ATOM   1620  C   ALA   100      65.100  32.150  34.890  1.00  0.00           C  
ATOM   1621  O   ALA   100      64.920  32.340  36.100  1.00  0.00           O  
ATOM   1622  N   ALA   101      66.220  31.520  34.430  1.00  0.00           N  
ATOM   1623  HN  ALA   101      66.310  31.120  33.520  1.00  0.00           H  
ATOM   1624  CA  ALA   101      67.340  31.300  35.370  1.00  0.00           C  
ATOM   1625  HA  ALA   101      66.990  30.920  36.320  1.00  0.00           H  
ATOM   1626  CB  ALA   101      68.280  30.330  34.610  1.00  0.00           C  
ATOM   1627  HB1 ALA   101      67.710  29.370  34.560  1.00  0.00           H  
ATOM   1628  HB2 ALA   101      69.170  30.180  35.260  1.00  0.00           H  
ATOM   1629  HB3 ALA   101      68.610  30.690  33.610  1.00  0.00           H  
ATOM   1630  C   ALA   101      68.050  32.580  35.720  1.00  0.00           C  
ATOM   1631  O   ALA   101      68.400  32.870  36.850  1.00  0.00           O  
ATOM   1632  N   ILE   102      68.240  33.480  34.720  1.00  0.00           N  
ATOM   1633  HN  ILE   102      67.930  33.190  33.810  1.00  0.00           H  
ATOM   1634  CA  ILE   102      68.810  34.780  34.870  1.00  0.00           C  
ATOM   1635  HA  ILE   102      69.830  34.700  35.210  1.00  0.00           H  
ATOM   1636  CB  ILE   102      68.990  35.580  33.530  1.00  0.00           C  
ATOM   1637  HB  ILE   102      68.080  35.470  32.890  1.00  0.00           H  
ATOM   1638  CG2 ILE   102      69.100  37.140  33.660  1.00  0.00           C  
ATOM   1639 HG21 ILE   102      69.630  37.590  32.800  1.00  0.00           H  
ATOM   1640 HG22 ILE   102      69.760  37.250  34.550  1.00  0.00           H  
ATOM   1641 HG23 ILE   102      68.110  37.590  33.880  1.00  0.00           H  
ATOM   1642  CG1 ILE   102      70.180  34.960  32.740  1.00  0.00           C  
ATOM   1643 HG11 ILE   102      70.110  35.430  31.740  1.00  0.00           H  
ATOM   1644 HG12 ILE   102      69.870  33.900  32.640  1.00  0.00           H  
ATOM   1645  CD  ILE   102      71.560  35.270  33.320  1.00  0.00           C  
ATOM   1646  HD1 ILE   102      71.640  36.250  33.830  1.00  0.00           H  
ATOM   1647  HD2 ILE   102      72.360  35.050  32.580  1.00  0.00           H  
ATOM   1648  HD3 ILE   102      71.840  34.580  34.150  1.00  0.00           H  
ATOM   1649  C   ILE   102      68.000  35.620  35.780  1.00  0.00           C  
ATOM   1650  O   ILE   102      68.550  36.120  36.760  1.00  0.00           O  
ATOM   1651  N   MET   103      66.600  35.630  35.670  1.00  0.00           N  
ATOM   1652  HN  MET   103      66.340  35.350  34.740  1.00  0.00           H  
ATOM   1653  CA  MET   103      65.760  36.460  36.540  1.00  0.00           C  
ATOM   1654  HA  MET   103      66.060  37.490  36.400  1.00  0.00           H  
ATOM   1655  CB  MET   103      64.300  36.290  36.100  1.00  0.00           C  
ATOM   1656  HB1 MET   103      63.930  35.240  36.160  1.00  0.00           H  
ATOM   1657  HB2 MET   103      64.260  36.730  35.090  1.00  0.00           H  
ATOM   1658  CG  MET   103      63.330  37.090  37.020  1.00  0.00           C  
ATOM   1659  HG1 MET   103      62.370  37.040  36.470  1.00  0.00           H  
ATOM   1660  HG2 MET   103      63.540  38.170  37.180  1.00  0.00           H  
ATOM   1661  SD  MET   103      62.880  36.500  38.680  1.00  0.00           S  
ATOM   1662  CE  MET   103      62.060  37.980  39.220  1.00  0.00           C  
ATOM   1663  HE1 MET   103      61.190  38.220  38.560  1.00  0.00           H  
ATOM   1664  HE2 MET   103      62.850  38.750  39.260  1.00  0.00           H  
ATOM   1665  HE3 MET   103      61.600  37.900  40.230  1.00  0.00           H  
ATOM   1666  C   MET   103      66.020  36.060  38.010  1.00  0.00           C  
ATOM   1667  O   MET   103      66.250  36.840  38.910  1.00  0.00           O  
ATOM   1668  N   ILE   104      65.980  34.730  38.270  1.00  0.00           N  
ATOM   1669  HN  ILE   104      65.720  34.060  37.580  1.00  0.00           H  
ATOM   1670  CA  ILE   104      66.300  34.220  39.580  1.00  0.00           C  
ATOM   1671  HA  ILE   104      65.690  34.690  40.340  1.00  0.00           H  
ATOM   1672  CB  ILE   104      65.970  32.780  39.760  1.00  0.00           C  
ATOM   1673  HB  ILE   104      66.490  32.200  38.970  1.00  0.00           H  
ATOM   1674  CG2 ILE   104      66.340  32.130  41.130  1.00  0.00           C  
ATOM   1675 HG21 ILE   104      67.420  31.870  41.060  1.00  0.00           H  
ATOM   1676 HG22 ILE   104      65.700  31.230  41.270  1.00  0.00           H  
ATOM   1677 HG23 ILE   104      66.080  32.840  41.940  1.00  0.00           H  
ATOM   1678  CG1 ILE   104      64.520  32.450  39.400  1.00  0.00           C  
ATOM   1679 HG11 ILE   104      64.410  31.360  39.270  1.00  0.00           H  
ATOM   1680 HG12 ILE   104      64.330  32.930  38.410  1.00  0.00           H  
ATOM   1681  CD  ILE   104      63.540  33.110  40.410  1.00  0.00           C  
ATOM   1682  HD1 ILE   104      63.770  34.200  40.500  1.00  0.00           H  
ATOM   1683  HD2 ILE   104      63.790  32.560  41.340  1.00  0.00           H  
ATOM   1684  HD3 ILE   104      62.560  32.830  39.980  1.00  0.00           H  
ATOM   1685  C   ILE   104      67.730  34.540  40.080  1.00  0.00           C  
ATOM   1686  O   ILE   104      67.870  34.920  41.210  1.00  0.00           O  
ATOM   1687  N   SER   105      68.770  34.400  39.220  1.00  0.00           N  
ATOM   1688  HN  SER   105      68.650  33.980  38.320  1.00  0.00           H  
ATOM   1689  CA  SER   105      70.140  34.710  39.510  1.00  0.00           C  
ATOM   1690  HA  SER   105      70.440  34.030  40.300  1.00  0.00           H  
ATOM   1691  CB  SER   105      71.190  34.340  38.400  1.00  0.00           C  
ATOM   1692  HB1 SER   105      72.190  34.600  38.790  1.00  0.00           H  
ATOM   1693  HB2 SER   105      71.010  34.800  37.400  1.00  0.00           H  
ATOM   1694  OG  SER   105      71.220  32.900  38.330  1.00  0.00           O  
ATOM   1695  HG1 SER   105      70.330  32.660  38.060  1.00  0.00           H  
ATOM   1696  C   SER   105      70.380  36.110  39.920  1.00  0.00           C  
ATOM   1697  O   SER   105      71.160  36.370  40.880  1.00  0.00           O  
ATOM   1698  N   VAL   106      69.770  37.140  39.280  1.00  0.00           N  
ATOM   1699  HN  VAL   106      69.100  36.950  38.570  1.00  0.00           H  
ATOM   1700  CA  VAL   106      69.870  38.480  39.850  1.00  0.00           C  
ATOM   1701  HA  VAL   106      70.890  38.780  40.050  1.00  0.00           H  
ATOM   1702  CB  VAL   106      69.150  39.440  38.990  1.00  0.00           C  
ATOM   1703  HB  VAL   106      68.100  39.110  38.830  1.00  0.00           H  
ATOM   1704  CG1 VAL   106      69.220  40.830  39.580  1.00  0.00           C  
ATOM   1705 HG11 VAL   106      68.800  41.620  38.920  1.00  0.00           H  
ATOM   1706 HG12 VAL   106      70.260  41.120  39.850  1.00  0.00           H  
ATOM   1707 HG13 VAL   106      68.730  40.920  40.570  1.00  0.00           H  
ATOM   1708  CG2 VAL   106      69.950  39.420  37.620  1.00  0.00           C  
ATOM   1709 HG21 VAL   106      69.900  38.490  37.000  1.00  0.00           H  
ATOM   1710 HG22 VAL   106      70.960  39.860  37.730  1.00  0.00           H  
ATOM   1711 HG23 VAL   106      69.380  40.190  37.050  1.00  0.00           H  
ATOM   1712  C   VAL   106      69.260  38.530  41.240  1.00  0.00           C  
ATOM   1713  O   VAL   106      69.830  39.130  42.170  1.00  0.00           O  
ATOM   1714  N   ILE   107      68.070  37.990  41.450  1.00  0.00           N  
ATOM   1715  HN  ILE   107      67.560  37.450  40.780  1.00  0.00           H  
ATOM   1716  CA  ILE   107      67.380  37.970  42.710  1.00  0.00           C  
ATOM   1717  HA  ILE   107      67.290  39.010  43.020  1.00  0.00           H  
ATOM   1718  CB  ILE   107      65.910  37.500  42.480  1.00  0.00           C  
ATOM   1719  HB  ILE   107      66.040  36.600  41.840  1.00  0.00           H  
ATOM   1720  CG2 ILE   107      65.230  36.980  43.720  1.00  0.00           C  
ATOM   1721 HG21 ILE   107      64.220  36.630  43.420  1.00  0.00           H  
ATOM   1722 HG22 ILE   107      65.190  37.740  44.530  1.00  0.00           H  
ATOM   1723 HG23 ILE   107      65.830  36.100  44.030  1.00  0.00           H  
ATOM   1724  CG1 ILE   107      64.910  38.400  41.680  1.00  0.00           C  
ATOM   1725 HG11 ILE   107      64.080  37.660  41.600  1.00  0.00           H  
ATOM   1726 HG12 ILE   107      65.230  38.720  40.660  1.00  0.00           H  
ATOM   1727  CD  ILE   107      64.590  39.690  42.370  1.00  0.00           C  
ATOM   1728  HD1 ILE   107      65.520  40.220  42.660  1.00  0.00           H  
ATOM   1729  HD2 ILE   107      63.990  39.430  43.260  1.00  0.00           H  
ATOM   1730  HD3 ILE   107      63.850  40.310  41.820  1.00  0.00           H  
ATOM   1731  C   ILE   107      68.030  37.280  43.850  1.00  0.00           C  
ATOM   1732  O   ILE   107      68.090  37.810  44.950  1.00  0.00           O  
ATOM   1733  N   VAL   108      68.610  36.100  43.610  1.00  0.00           N  
ATOM   1734  HN  VAL   108      68.530  35.720  42.690  1.00  0.00           H  
ATOM   1735  CA  VAL   108      69.540  35.460  44.550  1.00  0.00           C  
ATOM   1736  HA  VAL   108      69.020  35.160  45.440  1.00  0.00           H  
ATOM   1737  CB  VAL   108      69.980  34.060  44.060  1.00  0.00           C  
ATOM   1738  HB  VAL   108      70.350  34.090  43.020  1.00  0.00           H  
ATOM   1739  CG1 VAL   108      71.150  33.460  44.870  1.00  0.00           C  
ATOM   1740 HG11 VAL   108      71.570  32.510  44.480  1.00  0.00           H  
ATOM   1741 HG12 VAL   108      70.920  33.230  45.930  1.00  0.00           H  
ATOM   1742 HG13 VAL   108      71.980  34.200  44.960  1.00  0.00           H  
ATOM   1743  CG2 VAL   108      68.660  33.220  44.150  1.00  0.00           C  
ATOM   1744 HG21 VAL   108      67.840  33.820  43.700  1.00  0.00           H  
ATOM   1745 HG22 VAL   108      68.440  33.030  45.220  1.00  0.00           H  
ATOM   1746 HG23 VAL   108      68.720  32.260  43.600  1.00  0.00           H  
ATOM   1747  C   VAL   108      70.750  36.330  44.970  1.00  0.00           C  
ATOM   1748  O   VAL   108      70.960  36.570  46.110  1.00  0.00           O  
ATOM   1749  N   VAL   109      71.470  36.950  43.960  1.00  0.00           N  
ATOM   1750  HN  VAL   109      71.320  36.760  42.990  1.00  0.00           H  
ATOM   1751  CA  VAL   109      72.520  37.840  44.340  1.00  0.00           C  
ATOM   1752  HA  VAL   109      73.210  37.410  45.050  1.00  0.00           H  
ATOM   1753  CB  VAL   109      73.190  38.310  43.070  1.00  0.00           C  
ATOM   1754  HB  VAL   109      72.430  38.680  42.360  1.00  0.00           H  
ATOM   1755  CG1 VAL   109      74.250  39.350  43.380  1.00  0.00           C  
ATOM   1756 HG11 VAL   109      74.690  39.540  42.380  1.00  0.00           H  
ATOM   1757 HG12 VAL   109      75.020  38.990  44.090  1.00  0.00           H  
ATOM   1758 HG13 VAL   109      73.800  40.330  43.660  1.00  0.00           H  
ATOM   1759  CG2 VAL   109      73.910  37.090  42.490  1.00  0.00           C  
ATOM   1760 HG21 VAL   109      74.690  36.730  43.200  1.00  0.00           H  
ATOM   1761 HG22 VAL   109      74.430  37.330  41.530  1.00  0.00           H  
ATOM   1762 HG23 VAL   109      73.140  36.310  42.330  1.00  0.00           H  
ATOM   1763  C   VAL   109      72.100  39.040  45.130  1.00  0.00           C  
ATOM   1764  O   VAL   109      72.740  39.380  46.160  1.00  0.00           O  
ATOM   1765  N   MET   110      71.020  39.730  44.760  1.00  0.00           N  
ATOM   1766  HN  MET   110      70.430  39.500  43.990  1.00  0.00           H  
ATOM   1767  CA  MET   110      70.600  40.910  45.500  1.00  0.00           C  
ATOM   1768  HA  MET   110      71.520  41.310  45.880  1.00  0.00           H  
ATOM   1769  CB  MET   110      69.860  41.960  44.580  1.00  0.00           C  
ATOM   1770  HB1 MET   110      69.430  42.710  45.280  1.00  0.00           H  
ATOM   1771  HB2 MET   110      69.040  41.410  44.080  1.00  0.00           H  
ATOM   1772  CG  MET   110      70.800  42.690  43.690  1.00  0.00           C  
ATOM   1773  HG1 MET   110      70.170  43.390  43.110  1.00  0.00           H  
ATOM   1774  HG2 MET   110      71.240  41.990  42.950  1.00  0.00           H  
ATOM   1775  SD  MET   110      72.100  43.640  44.550  1.00  0.00           S  
ATOM   1776  CE  MET   110      72.240  45.120  43.430  1.00  0.00           C  
ATOM   1777  HE1 MET   110      73.270  45.530  43.460  1.00  0.00           H  
ATOM   1778  HE2 MET   110      71.610  45.960  43.760  1.00  0.00           H  
ATOM   1779  HE3 MET   110      72.070  44.860  42.360  1.00  0.00           H  
ATOM   1780  C   MET   110      69.810  40.530  46.740  1.00  0.00           C  
ATOM   1781  O   MET   110      69.660  41.320  47.670  1.00  0.00           O  
ATOM   1782  N   THR   111      69.290  39.230  46.840  1.00  0.00           N  
ATOM   1783  HN  THR   111      69.290  38.670  46.020  1.00  0.00           H  
ATOM   1784  CA  THR   111      68.850  38.660  48.150  1.00  0.00           C  
ATOM   1785  HA  THR   111      68.220  39.350  48.680  1.00  0.00           H  
ATOM   1786  CB  THR   111      68.050  37.410  48.070  1.00  0.00           C  
ATOM   1787  HB  THR   111      68.730  36.590  47.790  1.00  0.00           H  
ATOM   1788  OG1 THR   111      66.920  37.540  47.210  1.00  0.00           O  
ATOM   1789  HG1 THR   111      67.400  37.840  46.440  1.00  0.00           H  
ATOM   1790  CG2 THR   111      67.550  37.100  49.500  1.00  0.00           C  
ATOM   1791 HG21 THR   111      67.310  38.010  50.080  1.00  0.00           H  
ATOM   1792 HG22 THR   111      68.340  36.520  50.030  1.00  0.00           H  
ATOM   1793 HG23 THR   111      66.640  36.470  49.450  1.00  0.00           H  
ATOM   1794  C   THR   111      70.090  38.490  49.070  1.00  0.00           C  
ATOM   1795  O   THR   111      69.970  38.750  50.290  1.00  0.00           O  
ATOM   1796  N   ILE   112      71.150  37.920  48.480  1.00  0.00           N  
ATOM   1797  HN  ILE   112      71.010  37.340  47.680  1.00  0.00           H  
ATOM   1798  CA  ILE   112      72.370  37.590  49.190  1.00  0.00           C  
ATOM   1799  HA  ILE   112      72.100  37.110  50.120  1.00  0.00           H  
ATOM   1800  CB  ILE   112      73.360  36.660  48.450  1.00  0.00           C  
ATOM   1801  HB  ILE   112      73.530  37.160  47.480  1.00  0.00           H  
ATOM   1802  CG2 ILE   112      74.750  36.600  49.170  1.00  0.00           C  
ATOM   1803 HG21 ILE   112      74.490  36.280  50.210  1.00  0.00           H  
ATOM   1804 HG22 ILE   112      75.370  37.530  49.150  1.00  0.00           H  
ATOM   1805 HG23 ILE   112      75.340  35.740  48.800  1.00  0.00           H  
ATOM   1806  CG1 ILE   112      72.840  35.180  48.420  1.00  0.00           C  
ATOM   1807 HG11 ILE   112      71.870  35.240  47.890  1.00  0.00           H  
ATOM   1808 HG12 ILE   112      72.850  34.700  49.420  1.00  0.00           H  
ATOM   1809  CD  ILE   112      73.660  34.220  47.540  1.00  0.00           C  
ATOM   1810  HD1 ILE   112      74.190  34.920  46.860  1.00  0.00           H  
ATOM   1811  HD2 ILE   112      72.980  33.540  46.980  1.00  0.00           H  
ATOM   1812  HD3 ILE   112      74.390  33.720  48.210  1.00  0.00           H  
ATOM   1813  C   ILE   112      73.030  38.850  49.740  1.00  0.00           C  
ATOM   1814  O   ILE   112      73.370  38.780  50.950  1.00  0.00           O  
ATOM   1815  N   LEU   113      73.180  39.910  48.960  1.00  0.00           N  
ATOM   1816  HN  LEU   113      72.820  39.890  48.030  1.00  0.00           H  
ATOM   1817  CA  LEU   113      73.690  41.150  49.450  1.00  0.00           C  
ATOM   1818  HA  LEU   113      74.590  41.000  50.040  1.00  0.00           H  
ATOM   1819  CB  LEU   113      74.060  42.110  48.330  1.00  0.00           C  
ATOM   1820  HB1 LEU   113      74.380  43.060  48.810  1.00  0.00           H  
ATOM   1821  HB2 LEU   113      73.220  42.410  47.670  1.00  0.00           H  
ATOM   1822  CG  LEU   113      75.140  41.480  47.480  1.00  0.00           C  
ATOM   1823  HG  LEU   113      74.760  40.570  46.970  1.00  0.00           H  
ATOM   1824  CD1 LEU   113      75.420  42.510  46.310  1.00  0.00           C  
ATOM   1825 HD11 LEU   113      75.730  43.490  46.720  1.00  0.00           H  
ATOM   1826 HD12 LEU   113      74.480  42.580  45.730  1.00  0.00           H  
ATOM   1827 HD13 LEU   113      76.170  42.160  45.560  1.00  0.00           H  
ATOM   1828  CD2 LEU   113      76.520  41.150  48.170  1.00  0.00           C  
ATOM   1829 HD21 LEU   113      77.150  40.520  47.510  1.00  0.00           H  
ATOM   1830 HD22 LEU   113      76.370  40.670  49.160  1.00  0.00           H  
ATOM   1831 HD23 LEU   113      77.070  42.070  48.450  1.00  0.00           H  
ATOM   1832  C   LEU   113      72.840  41.860  50.480  1.00  0.00           C  
ATOM   1833  O   LEU   113      73.370  42.370  51.480  1.00  0.00           O  
ATOM   1834  N   LEU   114      71.490  41.900  50.330  1.00  0.00           N  
ATOM   1835  HN  LEU   114      71.050  41.630  49.480  1.00  0.00           H  
ATOM   1836  CA  LEU   114      70.620  42.340  51.370  1.00  0.00           C  
ATOM   1837  HA  LEU   114      70.970  43.360  51.470  1.00  0.00           H  
ATOM   1838  CB  LEU   114      69.110  42.250  50.920  1.00  0.00           C  
ATOM   1839  HB1 LEU   114      68.950  41.210  50.590  1.00  0.00           H  
ATOM   1840  HB2 LEU   114      68.990  42.730  49.930  1.00  0.00           H  
ATOM   1841  CG  LEU   114      68.040  42.950  51.790  1.00  0.00           C  
ATOM   1842  HG  LEU   114      68.030  42.520  52.810  1.00  0.00           H  
ATOM   1843  CD1 LEU   114      68.420  44.460  51.960  1.00  0.00           C  
ATOM   1844 HD11 LEU   114      67.710  45.020  52.600  1.00  0.00           H  
ATOM   1845 HD12 LEU   114      68.480  44.880  50.930  1.00  0.00           H  
ATOM   1846 HD13 LEU   114      69.430  44.580  52.400  1.00  0.00           H  
ATOM   1847  CD2 LEU   114      66.660  42.920  51.200  1.00  0.00           C  
ATOM   1848 HD21 LEU   114      66.250  41.890  51.190  1.00  0.00           H  
ATOM   1849 HD22 LEU   114      66.560  43.280  50.150  1.00  0.00           H  
ATOM   1850 HD23 LEU   114      65.930  43.320  51.930  1.00  0.00           H  
ATOM   1851  C   LEU   114      70.790  41.670  52.710  1.00  0.00           C  
ATOM   1852  O   LEU   114      70.850  42.310  53.770  1.00  0.00           O  
ATOM   1853  N   VAL   115      70.990  40.330  52.750  1.00  0.00           N  
ATOM   1854  HN  VAL   115      70.870  39.770  51.930  1.00  0.00           H  
ATOM   1855  CA  VAL   115      71.320  39.560  53.920  1.00  0.00           C  
ATOM   1856  HA  VAL   115      70.550  39.690  54.650  1.00  0.00           H  
ATOM   1857  CB  VAL   115      71.330  38.040  53.640  1.00  0.00           C  
ATOM   1858  HB  VAL   115      71.960  37.870  52.750  1.00  0.00           H  
ATOM   1859  CG1 VAL   115      71.900  37.110  54.720  1.00  0.00           C  
ATOM   1860 HG11 VAL   115      71.120  37.160  55.500  1.00  0.00           H  
ATOM   1861 HG12 VAL   115      72.920  37.460  55.000  1.00  0.00           H  
ATOM   1862 HG13 VAL   115      71.950  36.030  54.450  1.00  0.00           H  
ATOM   1863  CG2 VAL   115      69.850  37.610  53.320  1.00  0.00           C  
ATOM   1864 HG21 VAL   115      69.260  37.550  54.260  1.00  0.00           H  
ATOM   1865 HG22 VAL   115      69.960  36.570  52.930  1.00  0.00           H  
ATOM   1866 HG23 VAL   115      69.350  38.270  52.580  1.00  0.00           H  
ATOM   1867  C   VAL   115      72.640  39.990  54.610  1.00  0.00           C  
ATOM   1868  O   VAL   115      72.720  40.140  55.840  1.00  0.00           O  
ATOM   1869  N   VAL   116      73.760  40.180  53.780  1.00  0.00           N  
ATOM   1870  HN  VAL   116      73.650  40.110  52.790  1.00  0.00           H  
ATOM   1871  CA  VAL   116      75.040  40.600  54.250  1.00  0.00           C  
ATOM   1872  HA  VAL   116      75.400  39.880  54.980  1.00  0.00           H  
ATOM   1873  CB  VAL   116      76.130  40.630  53.250  1.00  0.00           C  
ATOM   1874  HB  VAL   116      75.900  41.380  52.460  1.00  0.00           H  
ATOM   1875  CG1 VAL   116      77.450  41.090  53.870  1.00  0.00           C  
ATOM   1876 HG11 VAL   116      77.730  40.410  54.700  1.00  0.00           H  
ATOM   1877 HG12 VAL   116      77.380  42.150  54.200  1.00  0.00           H  
ATOM   1878 HG13 VAL   116      78.220  41.090  53.070  1.00  0.00           H  
ATOM   1879  CG2 VAL   116      76.320  39.190  52.640  1.00  0.00           C  
ATOM   1880 HG21 VAL   116      77.230  39.090  52.010  1.00  0.00           H  
ATOM   1881 HG22 VAL   116      75.460  38.670  52.170  1.00  0.00           H  
ATOM   1882 HG23 VAL   116      76.550  38.580  53.540  1.00  0.00           H  
ATOM   1883  C   VAL   116      74.980  41.960  54.960  1.00  0.00           C  
ATOM   1884  O   VAL   116      75.470  42.250  56.070  1.00  0.00           O  
ATOM   1885  N   LEU   117      74.250  42.950  54.360  1.00  0.00           N  
ATOM   1886  HN  LEU   117      73.720  42.740  53.530  1.00  0.00           H  
ATOM   1887  CA  LEU   117      74.010  44.270  54.840  1.00  0.00           C  
ATOM   1888  HA  LEU   117      74.980  44.660  55.140  1.00  0.00           H  
ATOM   1889  CB  LEU   117      73.330  45.050  53.750  1.00  0.00           C  
ATOM   1890  HB1 LEU   117      73.000  46.090  53.990  1.00  0.00           H  
ATOM   1891  HB2 LEU   117      72.420  44.530  53.370  1.00  0.00           H  
ATOM   1892  CG  LEU   117      74.200  45.280  52.540  1.00  0.00           C  
ATOM   1893  HG  LEU   117      74.660  44.330  52.180  1.00  0.00           H  
ATOM   1894  CD1 LEU   117      73.230  45.870  51.390  1.00  0.00           C  
ATOM   1895 HD11 LEU   117      72.280  45.310  51.300  1.00  0.00           H  
ATOM   1896 HD12 LEU   117      73.730  45.930  50.400  1.00  0.00           H  
ATOM   1897 HD13 LEU   117      72.960  46.900  51.730  1.00  0.00           H  
ATOM   1898  CD2 LEU   117      75.350  46.260  52.830  1.00  0.00           C  
ATOM   1899 HD21 LEU   117      75.820  46.340  51.820  1.00  0.00           H  
ATOM   1900 HD22 LEU   117      76.100  45.880  53.550  1.00  0.00           H  
ATOM   1901 HD23 LEU   117      74.960  47.230  53.200  1.00  0.00           H  
ATOM   1902  C   LEU   117      73.220  44.400  56.130  1.00  0.00           C  
ATOM   1903  O   LEU   117      73.460  45.210  57.020  1.00  0.00           O  
ATOM   1904  N   TYR   118      72.150  43.630  56.140  1.00  0.00           N  
ATOM   1905  HN  TYR   118      71.860  43.200  55.290  1.00  0.00           H  
ATOM   1906  CA  TYR   118      71.320  43.320  57.280  1.00  0.00           C  
ATOM   1907  HA  TYR   118      70.930  44.200  57.770  1.00  0.00           H  
ATOM   1908  CB  TYR   118      70.080  42.430  56.940  1.00  0.00           C  
ATOM   1909  HB1 TYR   118      70.460  41.570  56.350  1.00  0.00           H  
ATOM   1910  HB2 TYR   118      69.470  43.010  56.220  1.00  0.00           H  
ATOM   1911  CG  TYR   118      69.270  41.950  58.130  1.00  0.00           C  
ATOM   1912  CD1 TYR   118      68.560  42.760  58.950  1.00  0.00           C  
ATOM   1913  HD1 TYR   118      68.510  43.820  58.730  1.00  0.00           H  
ATOM   1914  CE1 TYR   118      67.870  42.170  60.050  1.00  0.00           C  
ATOM   1915  HE1 TYR   118      67.220  42.750  60.690  1.00  0.00           H  
ATOM   1916  CZ  TYR   118      67.990  40.820  60.340  1.00  0.00           C  
ATOM   1917  OH  TYR   118      67.370  40.220  61.400  1.00  0.00           O  
ATOM   1918  HH  TYR   118      67.370  39.260  61.300  1.00  0.00           H  
ATOM   1919  CD2 TYR   118      69.260  40.530  58.290  1.00  0.00           C  
ATOM   1920  HD2 TYR   118      69.730  39.920  57.530  1.00  0.00           H  
ATOM   1921  CE2 TYR   118      68.690  40.000  59.460  1.00  0.00           C  
ATOM   1922  HE2 TYR   118      68.670  38.940  59.650  1.00  0.00           H  
ATOM   1923  C   TYR   118      72.070  42.680  58.480  1.00  0.00           C  
ATOM   1924  O   TYR   118      71.920  43.140  59.620  1.00  0.00           O  
ATOM   1925  N   LYS   119      72.870  41.660  58.220  1.00  0.00           N  
ATOM   1926  HN  LYS   119      72.930  41.240  57.310  1.00  0.00           H  
ATOM   1927  CA  LYS   119      73.610  40.880  59.210  1.00  0.00           C  
ATOM   1928  HA  LYS   119      72.940  40.390  59.910  1.00  0.00           H  
ATOM   1929  CB  LYS   119      74.360  39.780  58.400  1.00  0.00           C  
ATOM   1930  HB1 LYS   119      74.890  40.300  57.570  1.00  0.00           H  
ATOM   1931  HB2 LYS   119      73.630  39.120  57.880  1.00  0.00           H  
ATOM   1932  CG  LYS   119      75.340  39.030  59.220  1.00  0.00           C  
ATOM   1933  HG1 LYS   119      74.950  38.600  60.160  1.00  0.00           H  
ATOM   1934  HG2 LYS   119      76.260  39.630  59.360  1.00  0.00           H  
ATOM   1935  CD  LYS   119      75.780  37.760  58.500  1.00  0.00           C  
ATOM   1936  HD1 LYS   119      76.440  38.030  57.650  1.00  0.00           H  
ATOM   1937  HD2 LYS   119      74.940  37.180  58.060  1.00  0.00           H  
ATOM   1938  CE  LYS   119      76.730  36.840  59.400  1.00  0.00           C  
ATOM   1939  HE1 LYS   119      77.570  37.430  59.820  1.00  0.00           H  
ATOM   1940  HE2 LYS   119      77.150  36.070  58.720  1.00  0.00           H  
ATOM   1941  NZ  LYS   119      75.970  36.030  60.330  1.00  0.00           N  
ATOM   1942  HZ1 LYS   119      75.140  35.620  59.870  1.00  0.00           H  
ATOM   1943  HZ2 LYS   119      75.590  36.500  61.180  1.00  0.00           H  
ATOM   1944  HZ3 LYS   119      76.490  35.180  60.640  1.00  0.00           H  
ATOM   1945  C   LYS   119      74.570  41.730  60.100  1.00  0.00           C  
ATOM   1946  O   LYS   119      74.610  41.600  61.320  1.00  0.00           O  
ATOM   1947  N   TYR   120      75.400  42.670  59.490  1.00  0.00           N  
ATOM   1948  HN  TYR   120      75.280  42.710  58.500  1.00  0.00           H  
ATOM   1949  CA  TYR   120      76.280  43.550  60.300  1.00  0.00           C  
ATOM   1950  HA  TYR   120      76.510  43.090  61.250  1.00  0.00           H  
ATOM   1951  CB  TYR   120      77.660  43.790  59.630  1.00  0.00           C  
ATOM   1952  HB1 TYR   120      78.330  44.300  60.350  1.00  0.00           H  
ATOM   1953  HB2 TYR   120      77.620  44.280  58.640  1.00  0.00           H  
ATOM   1954  CG  TYR   120      78.230  42.440  59.450  1.00  0.00           C  
ATOM   1955  CD1 TYR   120      78.030  41.590  58.280  1.00  0.00           C  
ATOM   1956  HD1 TYR   120      77.470  41.990  57.450  1.00  0.00           H  
ATOM   1957  CE1 TYR   120      78.590  40.310  58.250  1.00  0.00           C  
ATOM   1958  HE1 TYR   120      78.500  39.720  57.360  1.00  0.00           H  
ATOM   1959  CZ  TYR   120      79.360  39.840  59.280  1.00  0.00           C  
ATOM   1960  OH  TYR   120      79.920  38.590  59.290  1.00  0.00           O  
ATOM   1961  HH  TYR   120      79.930  38.160  58.430  1.00  0.00           H  
ATOM   1962  CD2 TYR   120      79.000  41.880  60.510  1.00  0.00           C  
ATOM   1963  HD2 TYR   120      79.130  42.560  61.330  1.00  0.00           H  
ATOM   1964  CE2 TYR   120      79.630  40.650  60.380  1.00  0.00           C  
ATOM   1965  HE2 TYR   120      80.420  40.350  61.040  1.00  0.00           H  
ATOM   1966  C   TYR   120      75.590  44.930  60.510  1.00  0.00           C  
ATOM   1967  O   TYR   120      76.220  45.890  61.000  1.00  0.00           O  
ATOM   1968  N   ARG   121      74.250  45.100  60.300  1.00  0.00           N  
ATOM   1969  HN  ARG   121      73.810  44.230  60.060  1.00  0.00           H  
ATOM   1970  CA  ARG   121      73.440  46.260  60.640  1.00  0.00           C  
ATOM   1971  HA  ARG   121      72.450  46.110  60.230  1.00  0.00           H  
ATOM   1972  CB  ARG   121      73.290  46.490  62.160  1.00  0.00           C  
ATOM   1973  HB1 ARG   121      72.800  47.480  62.290  1.00  0.00           H  
ATOM   1974  HB2 ARG   121      74.320  46.510  62.590  1.00  0.00           H  
ATOM   1975  CG  ARG   121      72.560  45.410  62.950  1.00  0.00           C  
ATOM   1976  HG1 ARG   121      72.590  45.610  64.040  1.00  0.00           H  
ATOM   1977  HG2 ARG   121      73.250  44.550  62.790  1.00  0.00           H  
ATOM   1978  CD  ARG   121      71.180  44.930  62.510  1.00  0.00           C  
ATOM   1979  HD1 ARG   121      71.010  44.650  61.440  1.00  0.00           H  
ATOM   1980  HD2 ARG   121      70.460  45.730  62.750  1.00  0.00           H  
ATOM   1981  NE  ARG   121      70.790  43.750  63.360  1.00  0.00           N  
ATOM   1982  HE  ARG   121      70.390  43.910  64.260  1.00  0.00           H  
ATOM   1983  CZ  ARG   121      70.850  42.450  63.090  1.00  0.00           C  
ATOM   1984  NH1 ARG   121      71.150  41.980  61.910  1.00  0.00           N  
ATOM   1985 HH11 ARG   121      71.240  42.620  61.150  1.00  0.00           H  
ATOM   1986 HH12 ARG   121      71.330  40.990  61.900  1.00  0.00           H  
ATOM   1987  NH2 ARG   121      70.710  41.580  64.050  1.00  0.00           N  
ATOM   1988 HH21 ARG   121      70.740  41.860  65.010  1.00  0.00           H  
ATOM   1989 HH22 ARG   121      70.400  40.670  63.760  1.00  0.00           H  
ATOM   1990  C   ARG   121      73.860  47.480  59.770  1.00  0.00           C  
ATOM   1991  O   ARG   121      73.930  48.570  60.240  1.00  0.00           O  
ATOM   1992  N   CYS   122      74.180  47.350  58.470  1.00  0.00           N  
ATOM   1993  HN  CYS   122      74.080  46.480  58.000  1.00  0.00           H  
ATOM   1994  CA  CYS   122      74.600  48.360  57.480  1.00  0.00           C  
ATOM   1995  HA  CYS   122      75.120  49.100  58.070  1.00  0.00           H  
ATOM   1996  CB  CYS   122      75.680  47.820  56.510  1.00  0.00           C  
ATOM   1997  HB1 CYS   122      75.980  48.600  55.780  1.00  0.00           H  
ATOM   1998  HB2 CYS   122      75.240  47.000  55.900  1.00  0.00           H  
ATOM   1999  SG  CYS   122      77.190  47.170  57.200  1.00  0.00           S  
ATOM   2000  HG1 CYS   122      77.620  48.420  57.280  1.00  0.00           H  
ATOM   2001  C   CYS   122      73.400  49.010  56.870  1.00  0.00           C  
ATOM   2002  O   CYS   122      73.320  49.140  55.640  1.00  0.00           O  
ATOM   2003  N   TYR   123      72.500  49.570  57.680  1.00  0.00           N  
ATOM   2004  HN  TYR   123      72.590  49.660  58.670  1.00  0.00           H  
ATOM   2005  CA  TYR   123      71.350  50.330  57.300  1.00  0.00           C  
ATOM   2006  HA  TYR   123      70.790  49.630  56.700  1.00  0.00           H  
ATOM   2007  CB  TYR   123      70.360  50.780  58.440  1.00  0.00           C  
ATOM   2008  HB1 TYR   123      69.490  51.320  58.000  1.00  0.00           H  
ATOM   2009  HB2 TYR   123      70.930  51.390  59.180  1.00  0.00           H  
ATOM   2010  CG  TYR   123      69.920  49.590  59.070  1.00  0.00           C  
ATOM   2011  CD1 TYR   123      68.750  48.990  58.560  1.00  0.00           C  
ATOM   2012  HD1 TYR   123      68.450  49.430  57.610  1.00  0.00           H  
ATOM   2013  CE1 TYR   123      67.990  47.980  59.100  1.00  0.00           C  
ATOM   2014  HE1 TYR   123      67.180  47.640  58.470  1.00  0.00           H  
ATOM   2015  CZ  TYR   123      68.550  47.380  60.310  1.00  0.00           C  
ATOM   2016  OH  TYR   123      67.980  46.160  60.880  1.00  0.00           O  
ATOM   2017  HH  TYR   123      67.290  45.910  60.270  1.00  0.00           H  
ATOM   2018  CD2 TYR   123      70.380  49.080  60.290  1.00  0.00           C  
ATOM   2019  HD2 TYR   123      71.160  49.480  60.920  1.00  0.00           H  
ATOM   2020  CE2 TYR   123      69.720  47.890  60.880  1.00  0.00           C  
ATOM   2021  HE2 TYR   123      70.130  47.580  61.830  1.00  0.00           H  
ATOM   2022  C   TYR   123      71.630  51.540  56.380  1.00  0.00           C  
ATOM   2023  O   TYR   123      70.760  51.970  55.640  1.00  0.00           O  
ATOM   2024  N   LYS   124      72.840  52.140  56.420  1.00  0.00           N  
ATOM   2025  HN  LYS   124      73.360  51.770  57.190  1.00  0.00           H  
ATOM   2026  CA  LYS   124      73.280  53.130  55.510  1.00  0.00           C  
ATOM   2027  HA  LYS   124      72.590  53.950  55.590  1.00  0.00           H  
ATOM   2028  CB  LYS   124      74.660  53.610  56.080  1.00  0.00           C  
ATOM   2029  HB1 LYS   124      75.250  54.050  55.240  1.00  0.00           H  
ATOM   2030  HB2 LYS   124      75.160  52.710  56.510  1.00  0.00           H  
ATOM   2031  CG  LYS   124      74.450  54.580  57.260  1.00  0.00           C  
ATOM   2032  HG1 LYS   124      73.860  54.190  58.120  1.00  0.00           H  
ATOM   2033  HG2 LYS   124      73.930  55.500  56.920  1.00  0.00           H  
ATOM   2034  CD  LYS   124      75.780  55.230  57.740  1.00  0.00           C  
ATOM   2035  HD1 LYS   124      75.430  56.020  58.430  1.00  0.00           H  
ATOM   2036  HD2 LYS   124      76.280  55.700  56.860  1.00  0.00           H  
ATOM   2037  CE  LYS   124      76.860  54.290  58.240  1.00  0.00           C  
ATOM   2038  HE1 LYS   124      77.140  53.560  57.450  1.00  0.00           H  
ATOM   2039  HE2 LYS   124      76.380  53.830  59.130  1.00  0.00           H  
ATOM   2040  NZ  LYS   124      78.080  55.030  58.680  1.00  0.00           N  
ATOM   2041  HZ1 LYS   124      78.520  55.670  57.990  1.00  0.00           H  
ATOM   2042  HZ2 LYS   124      78.810  54.360  59.010  1.00  0.00           H  
ATOM   2043  HZ3 LYS   124      77.760  55.540  59.520  1.00  0.00           H  
ATOM   2044  C   LYS   124      73.420  52.780  54.030  1.00  0.00           C  
ATOM   2045  O   LYS   124      72.910  53.500  53.130  1.00  0.00           O  
ATOM   2046  N   VAL   125      73.980  51.620  53.720  1.00  0.00           N  
ATOM   2047  HN  VAL   125      74.220  51.040  54.500  1.00  0.00           H  
ATOM   2048  CA  VAL   125      73.970  51.150  52.380  1.00  0.00           C  
ATOM   2049  HA  VAL   125      74.220  52.010  51.780  1.00  0.00           H  
ATOM   2050  CB  VAL   125      74.960  49.980  52.170  1.00  0.00           C  
ATOM   2051  HB  VAL   125      74.800  49.190  52.940  1.00  0.00           H  
ATOM   2052  CG1 VAL   125      74.820  49.410  50.710  1.00  0.00           C  
ATOM   2053 HG11 VAL   125      75.750  48.940  50.340  1.00  0.00           H  
ATOM   2054 HG12 VAL   125      74.540  50.180  49.960  1.00  0.00           H  
ATOM   2055 HG13 VAL   125      74.030  48.630  50.640  1.00  0.00           H  
ATOM   2056  CG2 VAL   125      76.370  50.440  52.530  1.00  0.00           C  
ATOM   2057 HG21 VAL   125      76.490  50.700  53.600  1.00  0.00           H  
ATOM   2058 HG22 VAL   125      76.590  51.400  52.020  1.00  0.00           H  
ATOM   2059 HG23 VAL   125      77.010  49.570  52.260  1.00  0.00           H  
ATOM   2060  C   VAL   125      72.640  50.790  51.930  1.00  0.00           C  
ATOM   2061  O   VAL   125      72.080  51.150  50.940  1.00  0.00           O  
ATOM   2062  N   ILE   126      71.890  50.020  52.730  1.00  0.00           N  
ATOM   2063  HN  ILE   126      72.120  49.860  53.690  1.00  0.00           H  
ATOM   2064  CA  ILE   126      70.440  49.720  52.440  1.00  0.00           C  
ATOM   2065  HA  ILE   126      70.340  49.110  51.550  1.00  0.00           H  
ATOM   2066  CB  ILE   126      69.830  48.940  53.680  1.00  0.00           C  
ATOM   2067  HB  ILE   126      69.910  49.500  54.640  1.00  0.00           H  
ATOM   2068  CG2 ILE   126      68.340  48.600  53.440  1.00  0.00           C  
ATOM   2069 HG21 ILE   126      67.820  49.550  53.200  1.00  0.00           H  
ATOM   2070 HG22 ILE   126      67.910  48.120  54.340  1.00  0.00           H  
ATOM   2071 HG23 ILE   126      68.210  48.010  52.500  1.00  0.00           H  
ATOM   2072  CG1 ILE   126      70.560  47.620  53.960  1.00  0.00           C  
ATOM   2073 HG11 ILE   126      71.610  47.850  54.250  1.00  0.00           H  
ATOM   2074 HG12 ILE   126      70.610  46.950  53.070  1.00  0.00           H  
ATOM   2075  CD  ILE   126      70.080  46.860  55.210  1.00  0.00           C  
ATOM   2076  HD1 ILE   126      70.070  47.470  56.140  1.00  0.00           H  
ATOM   2077  HD2 ILE   126      70.700  45.950  55.330  1.00  0.00           H  
ATOM   2078  HD3 ILE   126      69.060  46.530  54.960  1.00  0.00           H  
ATOM   2079  C   ILE   126      69.600  50.970  52.130  1.00  0.00           C  
ATOM   2080  O   ILE   126      68.920  51.090  51.080  1.00  0.00           O  
ATOM   2081  N   HSD   127      69.660  52.040  52.980  1.00  0.00           N  
ATOM   2082  HN  HSD   127      70.210  51.960  53.810  1.00  0.00           H  
ATOM   2083  CA  HSD   127      68.850  53.240  52.900  1.00  0.00           C  
ATOM   2084  HA  HSD   127      67.860  52.910  52.610  1.00  0.00           H  
ATOM   2085  CB  HSD   127      68.860  54.120  54.230  1.00  0.00           C  
ATOM   2086  HB1 HSD   127      68.490  55.160  54.150  1.00  0.00           H  
ATOM   2087  HB2 HSD   127      69.930  54.240  54.490  1.00  0.00           H  
ATOM   2088  ND1 HSD   127      68.250  53.950  56.690  1.00  0.00           N  
ATOM   2089  HD1 HSD   127      68.890  54.540  57.180  1.00  0.00           H  
ATOM   2090  CG  HSD   127      68.170  53.530  55.370  1.00  0.00           C  
ATOM   2091  CE1 HSD   127      67.380  53.130  57.400  1.00  0.00           C  
ATOM   2092  HE1 HSD   127      67.270  53.190  58.480  1.00  0.00           H  
ATOM   2093  NE2 HSD   127      66.790  52.270  56.630  1.00  0.00           N  
ATOM   2094  CD2 HSD   127      67.220  52.500  55.380  1.00  0.00           C  
ATOM   2095  HD2 HSD   127      66.800  51.880  54.600  1.00  0.00           H  
ATOM   2096  C   HSD   127      69.310  54.150  51.790  1.00  0.00           C  
ATOM   2097  O   HSD   127      68.540  54.880  51.190  1.00  0.00           O  
ATOM   2098  N   ALA   128      70.570  54.070  51.360  1.00  0.00           N  
ATOM   2099  HN  ALA   128      71.210  53.460  51.820  1.00  0.00           H  
ATOM   2100  CA  ALA   128      71.050  54.700  50.210  1.00  0.00           C  
ATOM   2101  HA  ALA   128      70.690  55.720  50.100  1.00  0.00           H  
ATOM   2102  CB  ALA   128      72.570  54.780  50.170  1.00  0.00           C  
ATOM   2103  HB1 ALA   128      72.900  55.390  49.300  1.00  0.00           H  
ATOM   2104  HB2 ALA   128      73.040  53.780  50.000  1.00  0.00           H  
ATOM   2105  HB3 ALA   128      72.960  55.270  51.090  1.00  0.00           H  
ATOM   2106  C   ALA   128      70.540  54.020  48.920  1.00  0.00           C  
ATOM   2107  O   ALA   128      70.110  54.630  48.010  1.00  0.00           O  
ATOM   2108  N   TRP   129      70.630  52.600  48.830  1.00  0.00           N  
ATOM   2109  HN  TRP   129      71.140  52.180  49.580  1.00  0.00           H  
ATOM   2110  CA  TRP   129      70.030  51.750  47.770  1.00  0.00           C  
ATOM   2111  HA  TRP   129      70.420  51.890  46.770  1.00  0.00           H  
ATOM   2112  CB  TRP   129      70.540  50.340  48.030  1.00  0.00           C  
ATOM   2113  HB1 TRP   129      70.410  50.120  49.110  1.00  0.00           H  
ATOM   2114  HB2 TRP   129      71.610  50.560  47.820  1.00  0.00           H  
ATOM   2115  CG  TRP   129      70.090  49.200  47.230  1.00  0.00           C  
ATOM   2116  CD1 TRP   129      69.730  49.150  45.890  1.00  0.00           C  
ATOM   2117  HD1 TRP   129      69.540  50.050  45.320  1.00  0.00           H  
ATOM   2118  NE1 TRP   129      69.520  47.820  45.460  1.00  0.00           N  
ATOM   2119  HE1 TRP   129      68.890  47.450  44.820  1.00  0.00           H  
ATOM   2120  CE2 TRP   129      69.810  46.970  46.560  1.00  0.00           C  
ATOM   2121  CD2 TRP   129      70.150  47.830  47.670  1.00  0.00           C  
ATOM   2122  CE3 TRP   129      70.510  47.280  48.930  1.00  0.00           C  
ATOM   2123  HE3 TRP   129      70.780  47.880  49.780  1.00  0.00           H  
ATOM   2124  CZ3 TRP   129      70.470  45.900  48.980  1.00  0.00           C  
ATOM   2125  HZ3 TRP   129      70.700  45.410  49.910  1.00  0.00           H  
ATOM   2126  CZ2 TRP   129      69.810  45.610  46.620  1.00  0.00           C  
ATOM   2127  HZ2 TRP   129      69.410  45.020  45.820  1.00  0.00           H  
ATOM   2128  CH2 TRP   129      70.210  45.140  47.850  1.00  0.00           C  
ATOM   2129  HH2 TRP   129      70.090  44.090  48.100  1.00  0.00           H  
ATOM   2130  C   TRP   129      68.560  51.920  47.570  1.00  0.00           C  
ATOM   2131  O   TRP   129      68.080  52.140  46.480  1.00  0.00           O  
ATOM   2132  N   LEU   130      67.740  51.940  48.640  1.00  0.00           N  
ATOM   2133  HN  LEU   130      68.020  51.700  49.570  1.00  0.00           H  
ATOM   2134  CA  LEU   130      66.350  52.370  48.580  1.00  0.00           C  
ATOM   2135  HA  LEU   130      65.700  51.680  48.060  1.00  0.00           H  
ATOM   2136  CB  LEU   130      65.950  52.290  50.060  1.00  0.00           C  
ATOM   2137  HB1 LEU   130      65.080  52.980  50.140  1.00  0.00           H  
ATOM   2138  HB2 LEU   130      66.780  52.740  50.640  1.00  0.00           H  
ATOM   2139  CG  LEU   130      65.460  50.870  50.510  1.00  0.00           C  
ATOM   2140  HG  LEU   130      66.220  50.070  50.360  1.00  0.00           H  
ATOM   2141  CD1 LEU   130      65.220  50.950  52.030  1.00  0.00           C  
ATOM   2142 HD11 LEU   130      64.480  51.770  52.150  1.00  0.00           H  
ATOM   2143 HD12 LEU   130      66.140  51.120  52.620  1.00  0.00           H  
ATOM   2144 HD13 LEU   130      64.700  50.000  52.320  1.00  0.00           H  
ATOM   2145  CD2 LEU   130      64.120  50.560  49.760  1.00  0.00           C  
ATOM   2146 HD21 LEU   130      63.410  51.410  49.840  1.00  0.00           H  
ATOM   2147 HD22 LEU   130      63.690  49.660  50.260  1.00  0.00           H  
ATOM   2148 HD23 LEU   130      64.360  50.400  48.680  1.00  0.00           H  
ATOM   2149  C   LEU   130      66.070  53.760  48.050  1.00  0.00           C  
ATOM   2150  O   LEU   130      65.290  53.950  47.080  1.00  0.00           O  
ATOM   2151  N   ILE   131      66.820  54.770  48.550  1.00  0.00           N  
ATOM   2152  HN  ILE   131      67.430  54.610  49.330  1.00  0.00           H  
ATOM   2153  CA  ILE   131      66.760  56.160  48.030  1.00  0.00           C  
ATOM   2154  HA  ILE   131      65.730  56.460  48.080  1.00  0.00           H  
ATOM   2155  CB  ILE   131      67.700  57.210  48.810  1.00  0.00           C  
ATOM   2156  HB  ILE   131      68.620  56.710  49.150  1.00  0.00           H  
ATOM   2157  CG2 ILE   131      68.050  58.380  47.970  1.00  0.00           C  
ATOM   2158 HG21 ILE   131      68.870  58.200  47.240  1.00  0.00           H  
ATOM   2159 HG22 ILE   131      68.400  59.260  48.560  1.00  0.00           H  
ATOM   2160 HG23 ILE   131      67.240  58.740  47.300  1.00  0.00           H  
ATOM   2161  CG1 ILE   131      67.080  57.590  50.200  1.00  0.00           C  
ATOM   2162 HG11 ILE   131      66.660  56.750  50.790  1.00  0.00           H  
ATOM   2163 HG12 ILE   131      66.170  58.220  50.050  1.00  0.00           H  
ATOM   2164  CD  ILE   131      68.080  58.330  51.070  1.00  0.00           C  
ATOM   2165  HD1 ILE   131      68.300  59.350  50.690  1.00  0.00           H  
ATOM   2166  HD2 ILE   131      69.060  57.820  51.070  1.00  0.00           H  
ATOM   2167  HD3 ILE   131      67.700  58.340  52.120  1.00  0.00           H  
ATOM   2168  C   ILE   131      67.030  56.180  46.510  1.00  0.00           C  
ATOM   2169  O   ILE   131      66.350  56.790  45.710  1.00  0.00           O  
ATOM   2170  N   ILE   132      68.050  55.400  46.010  1.00  0.00           N  
ATOM   2171  HN  ILE   132      68.570  54.870  46.670  1.00  0.00           H  
ATOM   2172  CA  ILE   132      68.300  55.340  44.540  1.00  0.00           C  
ATOM   2173  HA  ILE   132      68.400  56.350  44.180  1.00  0.00           H  
ATOM   2174  CB  ILE   132      69.640  54.670  44.310  1.00  0.00           C  
ATOM   2175  HB  ILE   132      69.750  53.680  44.780  1.00  0.00           H  
ATOM   2176  CG2 ILE   132      69.770  54.480  42.750  1.00  0.00           C  
ATOM   2177 HG21 ILE   132      68.880  54.040  42.250  1.00  0.00           H  
ATOM   2178 HG22 ILE   132      70.600  53.770  42.550  1.00  0.00           H  
ATOM   2179 HG23 ILE   132      70.010  55.460  42.280  1.00  0.00           H  
ATOM   2180  CG1 ILE   132      70.780  55.600  44.890  1.00  0.00           C  
ATOM   2181 HG11 ILE   132      70.590  55.780  45.970  1.00  0.00           H  
ATOM   2182 HG12 ILE   132      70.840  56.620  44.440  1.00  0.00           H  
ATOM   2183  CD  ILE   132      72.120  54.910  44.820  1.00  0.00           C  
ATOM   2184  HD1 ILE   132      72.840  55.760  44.800  1.00  0.00           H  
ATOM   2185  HD2 ILE   132      72.280  54.380  43.860  1.00  0.00           H  
ATOM   2186  HD3 ILE   132      72.310  54.200  45.660  1.00  0.00           H  
ATOM   2187  C   ILE   132      67.190  54.690  43.750  1.00  0.00           C  
ATOM   2188  O   ILE   132      66.800  55.160  42.650  1.00  0.00           O  
ATOM   2189  N   SER   133      66.590  53.610  44.250  1.00  0.00           N  
ATOM   2190  HN  SER   133      67.160  53.290  45.000  1.00  0.00           H  
ATOM   2191  CA  SER   133      65.470  52.910  43.650  1.00  0.00           C  
ATOM   2192  HA  SER   133      65.650  52.460  42.680  1.00  0.00           H  
ATOM   2193  CB  SER   133      65.050  51.610  44.530  1.00  0.00           C  
ATOM   2194  HB1 SER   133      64.970  51.940  45.590  1.00  0.00           H  
ATOM   2195  HB2 SER   133      65.990  51.050  44.350  1.00  0.00           H  
ATOM   2196  OG  SER   133      63.980  50.800  43.970  1.00  0.00           O  
ATOM   2197  HG1 SER   133      63.130  51.160  44.210  1.00  0.00           H  
ATOM   2198  C   SER   133      64.250  53.830  43.580  1.00  0.00           C  
ATOM   2199  O   SER   133      63.530  53.990  42.590  1.00  0.00           O  
ATOM   2200  N   SER   134      64.000  54.600  44.710  1.00  0.00           N  
ATOM   2201  HN  SER   134      64.550  54.510  45.540  1.00  0.00           H  
ATOM   2202  CA  SER   134      62.840  55.480  44.900  1.00  0.00           C  
ATOM   2203  HA  SER   134      61.950  54.960  44.590  1.00  0.00           H  
ATOM   2204  CB  SER   134      62.730  56.040  46.320  1.00  0.00           C  
ATOM   2205  HB1 SER   134      62.030  56.900  46.340  1.00  0.00           H  
ATOM   2206  HB2 SER   134      63.720  56.420  46.620  1.00  0.00           H  
ATOM   2207  OG  SER   134      62.130  55.080  47.170  1.00  0.00           O  
ATOM   2208  HG1 SER   134      62.230  55.370  48.080  1.00  0.00           H  
ATOM   2209  C   SER   134      62.930  56.690  43.960  1.00  0.00           C  
ATOM   2210  O   SER   134      61.950  57.010  43.330  1.00  0.00           O  
ATOM   2211  N   LEU   135      64.220  57.210  43.720  1.00  0.00           N  
ATOM   2212  HN  LEU   135      64.900  56.810  44.330  1.00  0.00           H  
ATOM   2213  CA  LEU   135      64.650  58.190  42.730  1.00  0.00           C  
ATOM   2214  HA  LEU   135      64.080  59.110  42.830  1.00  0.00           H  
ATOM   2215  CB  LEU   135      66.090  58.480  43.020  1.00  0.00           C  
ATOM   2216  HB1 LEU   135      66.700  57.590  42.750  1.00  0.00           H  
ATOM   2217  HB2 LEU   135      66.230  58.600  44.110  1.00  0.00           H  
ATOM   2218  CG  LEU   135      66.820  59.670  42.260  1.00  0.00           C  
ATOM   2219  HG  LEU   135      66.140  60.470  41.890  1.00  0.00           H  
ATOM   2220  CD1 LEU   135      67.830  60.260  43.280  1.00  0.00           C  
ATOM   2221 HD11 LEU   135      68.490  59.490  43.730  1.00  0.00           H  
ATOM   2222 HD12 LEU   135      67.360  60.850  44.100  1.00  0.00           H  
ATOM   2223 HD13 LEU   135      68.460  60.970  42.710  1.00  0.00           H  
ATOM   2224  CD2 LEU   135      67.600  59.070  41.090  1.00  0.00           C  
ATOM   2225 HD21 LEU   135      67.830  59.890  40.370  1.00  0.00           H  
ATOM   2226 HD22 LEU   135      66.810  58.600  40.480  1.00  0.00           H  
ATOM   2227 HD23 LEU   135      68.520  58.460  41.250  1.00  0.00           H  
ATOM   2228  C   LEU   135      64.430  57.750  41.280  1.00  0.00           C  
ATOM   2229  O   LEU   135      63.750  58.380  40.480  1.00  0.00           O  
ATOM   2230  N   LEU   136      64.790  56.550  40.900  1.00  0.00           N  
ATOM   2231  HN  LEU   136      65.290  55.970  41.540  1.00  0.00           H  
ATOM   2232  CA  LEU   136      64.510  55.970  39.610  1.00  0.00           C  
ATOM   2233  HA  LEU   136      64.770  56.710  38.870  1.00  0.00           H  
ATOM   2234  CB  LEU   136      65.260  54.690  39.260  1.00  0.00           C  
ATOM   2235  HB1 LEU   136      64.820  54.190  38.370  1.00  0.00           H  
ATOM   2236  HB2 LEU   136      65.140  53.930  40.060  1.00  0.00           H  
ATOM   2237  CG  LEU   136      66.790  54.910  39.060  1.00  0.00           C  
ATOM   2238  HG  LEU   136      67.370  55.030  40.000  1.00  0.00           H  
ATOM   2239  CD1 LEU   136      67.480  53.600  38.520  1.00  0.00           C  
ATOM   2240 HD11 LEU   136      67.440  52.810  39.300  1.00  0.00           H  
ATOM   2241 HD12 LEU   136      68.540  53.850  38.280  1.00  0.00           H  
ATOM   2242 HD13 LEU   136      66.970  53.270  37.590  1.00  0.00           H  
ATOM   2243  CD2 LEU   136      67.120  56.070  38.190  1.00  0.00           C  
ATOM   2244 HD21 LEU   136      66.620  55.960  37.210  1.00  0.00           H  
ATOM   2245 HD22 LEU   136      68.220  56.080  38.020  1.00  0.00           H  
ATOM   2246 HD23 LEU   136      66.910  57.030  38.710  1.00  0.00           H  
ATOM   2247  C   LEU   136      63.090  55.670  39.390  1.00  0.00           C  
ATOM   2248  O   LEU   136      62.650  55.870  38.290  1.00  0.00           O  
ATOM   2249  N   LEU   137      62.330  55.130  40.360  1.00  0.00           N  
ATOM   2250  HN  LEU   137      62.720  54.860  41.240  1.00  0.00           H  
ATOM   2251  CA  LEU   137      60.980  54.910  40.160  1.00  0.00           C  
ATOM   2252  HA  LEU   137      60.880  54.400  39.220  1.00  0.00           H  
ATOM   2253  CB  LEU   137      60.370  54.060  41.370  1.00  0.00           C  
ATOM   2254  HB1 LEU   137      59.260  54.090  41.350  1.00  0.00           H  
ATOM   2255  HB2 LEU   137      60.650  54.500  42.350  1.00  0.00           H  
ATOM   2256  CG  LEU   137      60.910  52.620  41.320  1.00  0.00           C  
ATOM   2257  HG  LEU   137      61.900  52.740  40.840  1.00  0.00           H  
ATOM   2258  CD1 LEU   137      61.050  51.980  42.710  1.00  0.00           C  
ATOM   2259 HD11 LEU   137      60.000  51.930  43.070  1.00  0.00           H  
ATOM   2260 HD12 LEU   137      61.690  52.670  43.300  1.00  0.00           H  
ATOM   2261 HD13 LEU   137      61.510  50.980  42.560  1.00  0.00           H  
ATOM   2262  CD2 LEU   137      60.130  51.640  40.450  1.00  0.00           C  
ATOM   2263 HD21 LEU   137      60.610  50.640  40.500  1.00  0.00           H  
ATOM   2264 HD22 LEU   137      60.000  51.920  39.380  1.00  0.00           H  
ATOM   2265 HD23 LEU   137      59.090  51.570  40.830  1.00  0.00           H  
ATOM   2266  C   LEU   137      60.190  56.220  40.060  1.00  0.00           C  
ATOM   2267  O   LEU   137      59.410  56.370  39.150  1.00  0.00           O  
ATOM   2268  N   LEU   138      60.430  57.320  40.870  1.00  0.00           N  
ATOM   2269  HN  LEU   138      61.070  57.280  41.630  1.00  0.00           H  
ATOM   2270  CA  LEU   138      59.520  58.410  40.930  1.00  0.00           C  
ATOM   2271  HA  LEU   138      58.560  58.090  40.540  1.00  0.00           H  
ATOM   2272  CB  LEU   138      59.330  58.910  42.320  1.00  0.00           C  
ATOM   2273  HB1 LEU   138      58.840  59.910  42.360  1.00  0.00           H  
ATOM   2274  HB2 LEU   138      60.340  59.130  42.730  1.00  0.00           H  
ATOM   2275  CG  LEU   138      58.650  58.020  43.450  1.00  0.00           C  
ATOM   2276  HG  LEU   138      59.420  57.340  43.850  1.00  0.00           H  
ATOM   2277  CD1 LEU   138      58.300  58.830  44.650  1.00  0.00           C  
ATOM   2278 HD11 LEU   138      58.050  58.150  45.500  1.00  0.00           H  
ATOM   2279 HD12 LEU   138      57.380  59.430  44.470  1.00  0.00           H  
ATOM   2280 HD13 LEU   138      59.140  59.510  44.910  1.00  0.00           H  
ATOM   2281  CD2 LEU   138      57.390  57.270  42.880  1.00  0.00           C  
ATOM   2282 HD21 LEU   138      57.630  56.500  42.110  1.00  0.00           H  
ATOM   2283 HD22 LEU   138      56.650  57.970  42.430  1.00  0.00           H  
ATOM   2284 HD23 LEU   138      56.810  56.770  43.690  1.00  0.00           H  
ATOM   2285  C   LEU   138      59.950  59.460  39.950  1.00  0.00           C  
ATOM   2286  O   LEU   138      59.180  60.380  39.650  1.00  0.00           O  
ATOM   2287  N   PHE   139      61.170  59.430  39.380  1.00  0.00           N  
ATOM   2288  HN  PHE   139      61.860  58.780  39.720  1.00  0.00           H  
ATOM   2289  CA  PHE   139      61.630  60.400  38.370  1.00  0.00           C  
ATOM   2290  HA  PHE   139      60.950  61.240  38.370  1.00  0.00           H  
ATOM   2291  CB  PHE   139      63.090  60.980  38.540  1.00  0.00           C  
ATOM   2292  HB1 PHE   139      63.290  61.680  37.700  1.00  0.00           H  
ATOM   2293  HB2 PHE   139      63.670  60.040  38.660  1.00  0.00           H  
ATOM   2294  CG  PHE   139      63.210  61.840  39.790  1.00  0.00           C  
ATOM   2295  CD1 PHE   139      62.120  62.610  40.360  1.00  0.00           C  
ATOM   2296  HD1 PHE   139      61.160  62.580  39.870  1.00  0.00           H  
ATOM   2297  CE1 PHE   139      62.300  63.250  41.550  1.00  0.00           C  
ATOM   2298  HE1 PHE   139      61.480  63.790  42.000  1.00  0.00           H  
ATOM   2299  CZ  PHE   139      63.540  63.360  42.130  1.00  0.00           C  
ATOM   2300  HZ  PHE   139      63.690  63.940  43.030  1.00  0.00           H  
ATOM   2301  CD2 PHE   139      64.400  61.850  40.370  1.00  0.00           C  
ATOM   2302  HD2 PHE   139      65.220  61.370  39.850  1.00  0.00           H  
ATOM   2303  CE2 PHE   139      64.570  62.660  41.490  1.00  0.00           C  
ATOM   2304  HE2 PHE   139      65.560  62.840  41.880  1.00  0.00           H  
ATOM   2305  C   PHE   139      61.440  59.670  37.040  1.00  0.00           C  
ATOM   2306  O   PHE   139      60.360  59.830  36.410  1.00  0.00           O  
ATOM   2307  N   PHE   140      62.360  58.850  36.630  1.00  0.00           N  
ATOM   2308  HN  PHE   140      63.160  58.650  37.190  1.00  0.00           H  
ATOM   2309  CA  PHE   140      62.490  58.060  35.390  1.00  0.00           C  
ATOM   2310  HA  PHE   140      62.610  58.830  34.650  1.00  0.00           H  
ATOM   2311  CB  PHE   140      63.720  57.220  35.380  1.00  0.00           C  
ATOM   2312  HB1 PHE   140      63.840  56.620  36.320  1.00  0.00           H  
ATOM   2313  HB2 PHE   140      64.640  57.830  35.270  1.00  0.00           H  
ATOM   2314  CG  PHE   140      63.890  56.190  34.260  1.00  0.00           C  
ATOM   2315  CD1 PHE   140      63.750  54.850  34.420  1.00  0.00           C  
ATOM   2316  HD1 PHE   140      63.650  54.480  35.430  1.00  0.00           H  
ATOM   2317  CE1 PHE   140      63.900  53.910  33.370  1.00  0.00           C  
ATOM   2318  HE1 PHE   140      64.040  52.860  33.570  1.00  0.00           H  
ATOM   2319  CZ  PHE   140      63.990  54.400  32.080  1.00  0.00           C  
ATOM   2320  HZ  PHE   140      64.040  53.770  31.210  1.00  0.00           H  
ATOM   2321  CD2 PHE   140      63.960  56.660  32.910  1.00  0.00           C  
ATOM   2322  HD2 PHE   140      64.090  57.700  32.680  1.00  0.00           H  
ATOM   2323  CE2 PHE   140      64.030  55.730  31.830  1.00  0.00           C  
ATOM   2324  HE2 PHE   140      64.220  56.070  30.820  1.00  0.00           H  
ATOM   2325  C   PHE   140      61.250  57.290  34.990  1.00  0.00           C  
ATOM   2326  O   PHE   140      60.620  57.560  33.980  1.00  0.00           O  
ATOM   2327  N   PHE   141      60.880  56.320  35.750  1.00  0.00           N  
ATOM   2328  HN  PHE   141      61.320  56.210  36.640  1.00  0.00           H  
ATOM   2329  CA  PHE   141      59.810  55.310  35.480  1.00  0.00           C  
ATOM   2330  HA  PHE   141      60.010  55.020  34.460  1.00  0.00           H  
ATOM   2331  CB  PHE   141      59.850  54.060  36.370  1.00  0.00           C  
ATOM   2332  HB1 PHE   141      58.910  53.490  36.260  1.00  0.00           H  
ATOM   2333  HB2 PHE   141      59.940  54.410  37.420  1.00  0.00           H  
ATOM   2334  CG  PHE   141      60.960  53.090  36.070  1.00  0.00           C  
ATOM   2335  CD1 PHE   141      61.900  52.650  37.050  1.00  0.00           C  
ATOM   2336  HD1 PHE   141      61.860  53.100  38.030  1.00  0.00           H  
ATOM   2337  CE1 PHE   141      62.970  51.800  36.670  1.00  0.00           C  
ATOM   2338  HE1 PHE   141      63.630  51.520  37.480  1.00  0.00           H  
ATOM   2339  CZ  PHE   141      62.980  51.330  35.400  1.00  0.00           C  
ATOM   2340  HZ  PHE   141      63.730  50.610  35.090  1.00  0.00           H  
ATOM   2341  CD2 PHE   141      60.890  52.440  34.820  1.00  0.00           C  
ATOM   2342  HD2 PHE   141      60.090  52.670  34.130  1.00  0.00           H  
ATOM   2343  CE2 PHE   141      61.960  51.600  34.460  1.00  0.00           C  
ATOM   2344  HE2 PHE   141      61.990  51.210  33.460  1.00  0.00           H  
ATOM   2345  C   PHE   141      58.410  55.960  35.490  1.00  0.00           C  
ATOM   2346  O   PHE   141      57.600  55.650  34.580  1.00  0.00           O  
ATOM   2347  N   SER   142      58.180  56.900  36.460  1.00  0.00           N  
ATOM   2348  HN  SER   142      58.910  57.080  37.110  1.00  0.00           H  
ATOM   2349  CA  SER   142      57.010  57.690  36.600  1.00  0.00           C  
ATOM   2350  HA  SER   142      56.180  57.010  36.550  1.00  0.00           H  
ATOM   2351  CB  SER   142      56.730  58.420  37.900  1.00  0.00           C  
ATOM   2352  HB1 SER   142      55.800  59.020  37.830  1.00  0.00           H  
ATOM   2353  HB2 SER   142      57.440  59.230  38.170  1.00  0.00           H  
ATOM   2354  OG  SER   142      56.590  57.450  39.070  1.00  0.00           O  
ATOM   2355  HG1 SER   142      57.450  57.100  39.340  1.00  0.00           H  
ATOM   2356  C   SER   142      57.010  58.760  35.470  1.00  0.00           C  
ATOM   2357  O   SER   142      55.900  59.000  35.060  1.00  0.00           O  
ATOM   2358  N   PHE   143      58.100  59.350  34.950  1.00  0.00           N  
ATOM   2359  HN  PHE   143      59.000  59.300  35.360  1.00  0.00           H  
ATOM   2360  CA  PHE   143      58.040  60.200  33.760  1.00  0.00           C  
ATOM   2361  HA  PHE   143      57.300  60.960  33.980  1.00  0.00           H  
ATOM   2362  CB  PHE   143      59.410  60.920  33.630  1.00  0.00           C  
ATOM   2363  HB1 PHE   143      60.050  60.010  33.540  1.00  0.00           H  
ATOM   2364  HB2 PHE   143      59.730  61.470  34.550  1.00  0.00           H  
ATOM   2365  CG  PHE   143      59.530  61.760  32.400  1.00  0.00           C  
ATOM   2366  CD1 PHE   143      60.530  61.540  31.510  1.00  0.00           C  
ATOM   2367  HD1 PHE   143      61.260  60.770  31.710  1.00  0.00           H  
ATOM   2368  CE1 PHE   143      60.520  62.250  30.290  1.00  0.00           C  
ATOM   2369  HE1 PHE   143      61.250  61.940  29.550  1.00  0.00           H  
ATOM   2370  CZ  PHE   143      59.640  63.420  30.160  1.00  0.00           C  
ATOM   2371  HZ  PHE   143      59.520  63.900  29.200  1.00  0.00           H  
ATOM   2372  CD2 PHE   143      58.740  62.960  32.300  1.00  0.00           C  
ATOM   2373  HD2 PHE   143      58.040  63.190  33.090  1.00  0.00           H  
ATOM   2374  CE2 PHE   143      58.800  63.760  31.190  1.00  0.00           C  
ATOM   2375  HE2 PHE   143      58.060  64.540  31.030  1.00  0.00           H  
ATOM   2376  C   PHE   143      57.570  59.510  32.500  1.00  0.00           C  
ATOM   2377  O   PHE   143      56.710  60.020  31.740  1.00  0.00           O  
ATOM   2378  N   ILE   144      58.030  58.250  32.280  1.00  0.00           N  
ATOM   2379  HN  ILE   144      58.790  57.880  32.800  1.00  0.00           H  
ATOM   2380  CA  ILE   144      57.450  57.400  31.220  1.00  0.00           C  
ATOM   2381  HA  ILE   144      57.490  57.930  30.280  1.00  0.00           H  
ATOM   2382  CB  ILE   144      58.260  56.010  30.970  1.00  0.00           C  
ATOM   2383  HB  ILE   144      58.200  55.320  31.840  1.00  0.00           H  
ATOM   2384  CG2 ILE   144      57.490  55.260  29.790  1.00  0.00           C  
ATOM   2385 HG21 ILE   144      57.370  55.850  28.860  1.00  0.00           H  
ATOM   2386 HG22 ILE   144      56.470  54.970  30.110  1.00  0.00           H  
ATOM   2387 HG23 ILE   144      58.080  54.360  29.520  1.00  0.00           H  
ATOM   2388  CG1 ILE   144      59.740  56.210  30.630  1.00  0.00           C  
ATOM   2389 HG11 ILE   144      60.220  55.220  30.440  1.00  0.00           H  
ATOM   2390 HG12 ILE   144      60.350  56.460  31.530  1.00  0.00           H  
ATOM   2391  CD  ILE   144      60.200  57.140  29.480  1.00  0.00           C  
ATOM   2392  HD1 ILE   144      60.070  58.230  29.700  1.00  0.00           H  
ATOM   2393  HD2 ILE   144      59.610  56.950  28.560  1.00  0.00           H  
ATOM   2394  HD3 ILE   144      61.290  57.140  29.270  1.00  0.00           H  
ATOM   2395  C   ILE   144      55.930  57.130  31.430  1.00  0.00           C  
ATOM   2396  O   ILE   144      55.130  57.290  30.500  1.00  0.00           O  
ATOM   2397  N   TYR   145      55.540  56.880  32.720  1.00  0.00           N  
ATOM   2398  HN  TYR   145      56.180  56.610  33.430  1.00  0.00           H  
ATOM   2399  CA  TYR   145      54.090  56.660  33.030  1.00  0.00           C  
ATOM   2400  HA  TYR   145      53.720  55.890  32.370  1.00  0.00           H  
ATOM   2401  CB  TYR   145      53.890  56.160  34.520  1.00  0.00           C  
ATOM   2402  HB1 TYR   145      54.230  56.980  35.170  1.00  0.00           H  
ATOM   2403  HB2 TYR   145      54.630  55.340  34.670  1.00  0.00           H  
ATOM   2404  CG  TYR   145      52.520  55.740  34.990  1.00  0.00           C  
ATOM   2405  CD1 TYR   145      51.350  55.570  34.230  1.00  0.00           C  
ATOM   2406  HD1 TYR   145      51.380  55.720  33.160  1.00  0.00           H  
ATOM   2407  CE1 TYR   145      50.100  55.200  34.770  1.00  0.00           C  
ATOM   2408  HE1 TYR   145      49.310  55.170  34.040  1.00  0.00           H  
ATOM   2409  CZ  TYR   145      49.990  54.970  36.130  1.00  0.00           C  
ATOM   2410  OH  TYR   145      48.770  54.770  36.750  1.00  0.00           O  
ATOM   2411  HH  TYR   145      48.190  54.220  36.230  1.00  0.00           H  
ATOM   2412  CD2 TYR   145      52.400  55.530  36.360  1.00  0.00           C  
ATOM   2413  HD2 TYR   145      53.200  55.720  37.060  1.00  0.00           H  
ATOM   2414  CE2 TYR   145      51.190  55.130  36.910  1.00  0.00           C  
ATOM   2415  HE2 TYR   145      51.090  55.080  37.980  1.00  0.00           H  
ATOM   2416  C   TYR   145      53.230  57.910  32.730  1.00  0.00           C  
ATOM   2417  O   TYR   145      52.220  57.840  32.060  1.00  0.00           O  
ATOM   2418  N   LEU   146      53.720  59.110  33.180  1.00  0.00           N  
ATOM   2419  HN  LEU   146      54.540  59.250  33.730  1.00  0.00           H  
ATOM   2420  CA  LEU   146      53.040  60.360  32.850  1.00  0.00           C  
ATOM   2421  HA  LEU   146      52.010  60.290  33.160  1.00  0.00           H  
ATOM   2422  CB  LEU   146      53.860  61.490  33.460  1.00  0.00           C  
ATOM   2423  HB1 LEU   146      54.830  61.650  32.950  1.00  0.00           H  
ATOM   2424  HB2 LEU   146      54.110  61.350  34.530  1.00  0.00           H  
ATOM   2425  CG  LEU   146      53.220  62.920  33.400  1.00  0.00           C  
ATOM   2426  HG  LEU   146      53.090  63.120  32.310  1.00  0.00           H  
ATOM   2427  CD1 LEU   146      51.920  63.030  34.120  1.00  0.00           C  
ATOM   2428 HD11 LEU   146      51.900  62.340  34.990  1.00  0.00           H  
ATOM   2429 HD12 LEU   146      51.100  62.660  33.470  1.00  0.00           H  
ATOM   2430 HD13 LEU   146      51.720  64.050  34.490  1.00  0.00           H  
ATOM   2431  CD2 LEU   146      54.190  63.970  33.940  1.00  0.00           C  
ATOM   2432 HD21 LEU   146      55.180  63.830  33.450  1.00  0.00           H  
ATOM   2433 HD22 LEU   146      54.300  64.050  35.040  1.00  0.00           H  
ATOM   2434 HD23 LEU   146      53.800  64.980  33.710  1.00  0.00           H  
ATOM   2435  C   LEU   146      52.870  60.540  31.370  1.00  0.00           C  
ATOM   2436  O   LEU   146      51.770  60.870  30.870  1.00  0.00           O  
ATOM   2437  N   GLY   147      53.940  60.310  30.560  1.00  0.00           N  
ATOM   2438  HN  GLY   147      54.780  60.020  31.010  1.00  0.00           H  
ATOM   2439  CA  GLY   147      53.950  60.360  29.120  1.00  0.00           C  
ATOM   2440  HA1 GLY   147      54.910  59.990  28.790  1.00  0.00           H  
ATOM   2441  HA2 GLY   147      53.900  61.400  28.820  1.00  0.00           H  
ATOM   2442  C   GLY   147      52.960  59.550  28.330  1.00  0.00           C  
ATOM   2443  O   GLY   147      52.360  60.040  27.380  1.00  0.00           O  
ATOM   2444  N   GLU   148      52.730  58.280  28.760  1.00  0.00           N  
ATOM   2445  HN  GLU   148      53.160  57.870  29.570  1.00  0.00           H  
ATOM   2446  CA  GLU   148      51.770  57.400  28.100  1.00  0.00           C  
ATOM   2447  HA  GLU   148      51.880  57.510  27.030  1.00  0.00           H  
ATOM   2448  CB  GLU   148      51.800  55.920  28.510  1.00  0.00           C  
ATOM   2449  HB1 GLU   148      50.960  55.430  27.980  1.00  0.00           H  
ATOM   2450  HB2 GLU   148      51.760  55.850  29.620  1.00  0.00           H  
ATOM   2451  CG  GLU   148      53.090  55.250  27.950  1.00  0.00           C  
ATOM   2452  HG1 GLU   148      52.780  54.180  27.890  1.00  0.00           H  
ATOM   2453  HG2 GLU   148      53.970  55.290  28.630  1.00  0.00           H  
ATOM   2454  CD  GLU   148      53.540  55.600  26.480  1.00  0.00           C  
ATOM   2455  OE1 GLU   148      52.980  55.010  25.580  1.00  0.00           O  
ATOM   2456  OE2 GLU   148      54.510  56.340  26.290  1.00  0.00           O  
ATOM   2457  C   GLU   148      50.270  57.910  28.280  1.00  0.00           C  
ATOM   2458  O   GLU   148      49.420  57.750  27.400  1.00  0.00           O  
ATOM   2459  N   VAL   149      49.890  58.550  29.460  1.00  0.00           N  
ATOM   2460  HN  VAL   149      50.600  58.580  30.160  1.00  0.00           H  
ATOM   2461  CA  VAL   149      48.590  59.200  29.720  1.00  0.00           C  
ATOM   2462  HA  VAL   149      47.750  58.520  29.610  1.00  0.00           H  
ATOM   2463  CB  VAL   149      48.540  59.670  31.230  1.00  0.00           C  
ATOM   2464  HB  VAL   149      49.490  60.150  31.550  1.00  0.00           H  
ATOM   2465  CG1 VAL   149      47.340  60.600  31.410  1.00  0.00           C  
ATOM   2466 HG11 VAL   149      46.420  60.120  31.020  1.00  0.00           H  
ATOM   2467 HG12 VAL   149      47.660  61.530  30.900  1.00  0.00           H  
ATOM   2468 HG13 VAL   149      47.160  60.880  32.470  1.00  0.00           H  
ATOM   2469  CG2 VAL   149      48.420  58.450  32.130  1.00  0.00           C  
ATOM   2470 HG21 VAL   149      48.490  58.900  33.140  1.00  0.00           H  
ATOM   2471 HG22 VAL   149      49.240  57.710  32.050  1.00  0.00           H  
ATOM   2472 HG23 VAL   149      47.410  57.980  32.010  1.00  0.00           H  
ATOM   2473  C   VAL   149      48.430  60.370  28.690  1.00  0.00           C  
ATOM   2474  O   VAL   149      47.440  60.430  27.950  1.00  0.00           O  
ATOM   2475  N   PHE   150      49.430  61.300  28.640  1.00  0.00           N  
ATOM   2476  HN  PHE   150      50.170  61.180  29.300  1.00  0.00           H  
ATOM   2477  CA  PHE   150      49.420  62.350  27.640  1.00  0.00           C  
ATOM   2478  HA  PHE   150      48.520  62.930  27.740  1.00  0.00           H  
ATOM   2479  CB  PHE   150      50.720  63.130  27.820  1.00  0.00           C  
ATOM   2480  HB1 PHE   150      50.910  63.750  26.910  1.00  0.00           H  
ATOM   2481  HB2 PHE   150      51.540  62.380  27.890  1.00  0.00           H  
ATOM   2482  CG  PHE   150      50.670  64.020  29.040  1.00  0.00           C  
ATOM   2483  CD1 PHE   150      49.890  65.210  28.830  1.00  0.00           C  
ATOM   2484  HD1 PHE   150      49.390  65.370  27.890  1.00  0.00           H  
ATOM   2485  CE1 PHE   150      49.900  66.210  29.860  1.00  0.00           C  
ATOM   2486  HE1 PHE   150      49.170  67.000  29.770  1.00  0.00           H  
ATOM   2487  CZ  PHE   150      50.630  65.980  31.010  1.00  0.00           C  
ATOM   2488  HZ  PHE   150      50.610  66.690  31.820  1.00  0.00           H  
ATOM   2489  CD2 PHE   150      51.430  63.900  30.210  1.00  0.00           C  
ATOM   2490  HD2 PHE   150      52.160  63.110  30.320  1.00  0.00           H  
ATOM   2491  CE2 PHE   150      51.460  64.870  31.170  1.00  0.00           C  
ATOM   2492  HE2 PHE   150      52.220  64.960  31.930  1.00  0.00           H  
ATOM   2493  C   PHE   150      49.370  61.810  26.210  1.00  0.00           C  
ATOM   2494  O   PHE   150      48.630  62.310  25.370  1.00  0.00           O  
ATOM   2495  N   LYS   151      50.210  60.780  25.880  1.00  0.00           N  
ATOM   2496  HN  LYS   151      50.940  60.510  26.500  1.00  0.00           H  
ATOM   2497  CA  LYS   151      50.000  60.120  24.540  1.00  0.00           C  
ATOM   2498  HA  LYS   151      50.010  60.920  23.810  1.00  0.00           H  
ATOM   2499  CB  LYS   151      51.190  59.170  24.410  1.00  0.00           C  
ATOM   2500  HB1 LYS   151      50.810  58.410  23.700  1.00  0.00           H  
ATOM   2501  HB2 LYS   151      51.420  58.570  25.310  1.00  0.00           H  
ATOM   2502  CG  LYS   151      52.450  59.810  23.640  1.00  0.00           C  
ATOM   2503  HG1 LYS   151      52.570  60.840  24.030  1.00  0.00           H  
ATOM   2504  HG2 LYS   151      52.220  59.850  22.550  1.00  0.00           H  
ATOM   2505  CD  LYS   151      53.700  58.940  23.880  1.00  0.00           C  
ATOM   2506  HD1 LYS   151      53.870  58.770  24.970  1.00  0.00           H  
ATOM   2507  HD2 LYS   151      54.530  59.540  23.460  1.00  0.00           H  
ATOM   2508  CE  LYS   151      53.610  57.570  23.240  1.00  0.00           C  
ATOM   2509  HE1 LYS   151      53.760  57.650  22.140  1.00  0.00           H  
ATOM   2510  HE2 LYS   151      52.730  56.930  23.450  1.00  0.00           H  
ATOM   2511  NZ  LYS   151      54.750  56.750  23.720  1.00  0.00           N  
ATOM   2512  HZ1 LYS   151      55.580  57.270  23.370  1.00  0.00           H  
ATOM   2513  HZ2 LYS   151      54.850  55.780  23.340  1.00  0.00           H  
ATOM   2514  HZ3 LYS   151      54.730  56.640  24.750  1.00  0.00           H  
ATOM   2515  C   LYS   151      48.680  59.520  24.330  1.00  0.00           C  
ATOM   2516  O   LYS   151      48.090  59.600  23.210  1.00  0.00           O  
ATOM   2517  N   THR   152      48.100  58.800  25.300  1.00  0.00           N  
ATOM   2518  HN  THR   152      48.590  58.630  26.150  1.00  0.00           H  
ATOM   2519  CA  THR   152      46.770  58.180  25.220  1.00  0.00           C  
ATOM   2520  HA  THR   152      46.780  57.530  24.360  1.00  0.00           H  
ATOM   2521  CB  THR   152      46.470  57.200  26.250  1.00  0.00           C  
ATOM   2522  HB  THR   152      46.530  57.670  27.260  1.00  0.00           H  
ATOM   2523  OG1 THR   152      47.390  56.090  26.170  1.00  0.00           O  
ATOM   2524  HG1 THR   152      48.250  56.410  26.440  1.00  0.00           H  
ATOM   2525  CG2 THR   152      45.040  56.600  26.050  1.00  0.00           C  
ATOM   2526 HG21 THR   152      44.820  55.760  26.740  1.00  0.00           H  
ATOM   2527 HG22 THR   152      44.880  56.120  25.060  1.00  0.00           H  
ATOM   2528 HG23 THR   152      44.250  57.340  26.290  1.00  0.00           H  
ATOM   2529  C   THR   152      45.610  59.170  25.000  1.00  0.00           C  
ATOM   2530  O   THR   152      44.680  59.030  24.240  1.00  0.00           O  
ATOM   2531  N   TYR   153      45.660  60.210  25.780  1.00  0.00           N  
ATOM   2532  HN  TYR   153      46.490  60.390  26.300  1.00  0.00           H  
ATOM   2533  CA  TYR   153      44.660  61.330  25.790  1.00  0.00           C  
ATOM   2534  HA  TYR   153      44.010  61.140  24.950  1.00  0.00           H  
ATOM   2535  CB  TYR   153      43.910  61.300  27.180  1.00  0.00           C  
ATOM   2536  HB1 TYR   153      43.140  62.100  27.090  1.00  0.00           H  
ATOM   2537  HB2 TYR   153      44.660  61.500  27.980  1.00  0.00           H  
ATOM   2538  CG  TYR   153      43.160  60.000  27.280  1.00  0.00           C  
ATOM   2539  CD1 TYR   153      42.100  59.630  26.430  1.00  0.00           C  
ATOM   2540  HD1 TYR   153      41.770  60.290  25.630  1.00  0.00           H  
ATOM   2541  CE1 TYR   153      41.280  58.540  26.670  1.00  0.00           C  
ATOM   2542  HE1 TYR   153      40.530  58.170  25.980  1.00  0.00           H  
ATOM   2543  CZ  TYR   153      41.610  57.710  27.800  1.00  0.00           C  
ATOM   2544  OH  TYR   153      40.860  56.590  28.140  1.00  0.00           O  
ATOM   2545  HH  TYR   153      40.310  56.310  27.400  1.00  0.00           H  
ATOM   2546  CD2 TYR   153      43.450  59.150  28.350  1.00  0.00           C  
ATOM   2547  HD2 TYR   153      44.220  59.500  29.020  1.00  0.00           H  
ATOM   2548  CE2 TYR   153      42.740  58.020  28.630  1.00  0.00           C  
ATOM   2549  HE2 TYR   153      42.960  57.490  29.540  1.00  0.00           H  
ATOM   2550  C   TYR   153      45.300  62.640  25.580  1.00  0.00           C  
ATOM   2551  O   TYR   153      45.920  63.150  26.470  1.00  0.00           O  
ATOM   2552  N   ASN   154      45.250  63.230  24.420  1.00  0.00           N  
ATOM   2553  HN  ASN   154      44.750  62.860  23.640  1.00  0.00           H  
ATOM   2554  CA  ASN   154      46.180  64.360  24.080  1.00  0.00           C  
ATOM   2555  HA  ASN   154      47.140  64.030  24.460  1.00  0.00           H  
ATOM   2556  CB  ASN   154      46.290  64.590  22.560  1.00  0.00           C  
ATOM   2557  HB1 ASN   154      45.250  64.640  22.170  1.00  0.00           H  
ATOM   2558  HB2 ASN   154      46.660  63.650  22.100  1.00  0.00           H  
ATOM   2559  CG  ASN   154      47.040  65.810  22.000  1.00  0.00           C  
ATOM   2560  OD1 ASN   154      46.560  66.540  21.130  1.00  0.00           O  
ATOM   2561  ND2 ASN   154      48.180  66.160  22.600  1.00  0.00           N  
ATOM   2562 HD21 ASN   154      48.550  65.480  23.240  1.00  0.00           H  
ATOM   2563 HD22 ASN   154      48.620  66.980  22.230  1.00  0.00           H  
ATOM   2564  C   ASN   154      45.930  65.690  24.840  1.00  0.00           C  
ATOM   2565  O   ASN   154      44.980  66.420  24.540  1.00  0.00           O  
ATOM   2566  N   VAL   155      46.830  66.100  25.790  1.00  0.00           N  
ATOM   2567  HN  VAL   155      47.400  65.460  26.290  1.00  0.00           H  
ATOM   2568  CA  VAL   155      46.940  67.440  26.290  1.00  0.00           C  
ATOM   2569  HA  VAL   155      46.100  67.920  25.820  1.00  0.00           H  
ATOM   2570  CB  VAL   155      46.780  67.590  27.820  1.00  0.00           C  
ATOM   2571  HB  VAL   155      47.520  66.990  28.390  1.00  0.00           H  
ATOM   2572  CG1 VAL   155      46.830  69.060  28.250  1.00  0.00           C  
ATOM   2573 HG11 VAL   155      46.120  69.790  27.800  1.00  0.00           H  
ATOM   2574 HG12 VAL   155      47.870  69.450  28.230  1.00  0.00           H  
ATOM   2575 HG13 VAL   155      46.660  69.050  29.350  1.00  0.00           H  
ATOM   2576  CG2 VAL   155      45.450  66.980  28.020  1.00  0.00           C  
ATOM   2577 HG21 VAL   155      45.510  65.870  27.950  1.00  0.00           H  
ATOM   2578 HG22 VAL   155      44.640  67.350  27.360  1.00  0.00           H  
ATOM   2579 HG23 VAL   155      45.040  67.210  29.030  1.00  0.00           H  
ATOM   2580  C   VAL   155      48.210  67.990  25.860  1.00  0.00           C  
ATOM   2581  O   VAL   155      49.250  67.390  25.980  1.00  0.00           O  
ATOM   2582  N   ALA   156      48.210  69.180  25.350  1.00  0.00           N  
ATOM   2583  HN  ALA   156      47.360  69.700  25.390  1.00  0.00           H  
ATOM   2584  CA  ALA   156      49.360  69.920  24.940  1.00  0.00           C  
ATOM   2585  HA  ALA   156      50.010  69.180  24.500  1.00  0.00           H  
ATOM   2586  CB  ALA   156      48.870  71.030  24.030  1.00  0.00           C  
ATOM   2587  HB1 ALA   156      48.210  71.830  24.440  1.00  0.00           H  
ATOM   2588  HB2 ALA   156      48.290  70.550  23.210  1.00  0.00           H  
ATOM   2589  HB3 ALA   156      49.700  71.560  23.510  1.00  0.00           H  
ATOM   2590  C   ALA   156      50.020  70.570  26.180  1.00  0.00           C  
ATOM   2591  O   ALA   156      49.420  71.330  26.980  1.00  0.00           O  
ATOM   2592  N   VAL   157      51.360  70.300  26.380  1.00  0.00           N  
ATOM   2593  HN  VAL   157      51.740  69.850  25.570  1.00  0.00           H  
ATOM   2594  CA  VAL   157      52.180  70.750  27.510  1.00  0.00           C  
ATOM   2595  HA  VAL   157      52.000  71.820  27.540  1.00  0.00           H  
ATOM   2596  CB  VAL   157      51.900  70.020  28.820  1.00  0.00           C  
ATOM   2597  HB  VAL   157      50.800  70.020  28.990  1.00  0.00           H  
ATOM   2598  CG1 VAL   157      52.420  68.550  28.710  1.00  0.00           C  
ATOM   2599 HG11 VAL   157      53.530  68.660  28.640  1.00  0.00           H  
ATOM   2600 HG12 VAL   157      52.070  68.120  27.750  1.00  0.00           H  
ATOM   2601 HG13 VAL   157      52.250  67.830  29.540  1.00  0.00           H  
ATOM   2602  CG2 VAL   157      52.530  70.660  30.120  1.00  0.00           C  
ATOM   2603 HG21 VAL   157      52.220  71.680  30.420  1.00  0.00           H  
ATOM   2604 HG22 VAL   157      53.610  70.790  29.920  1.00  0.00           H  
ATOM   2605 HG23 VAL   157      52.470  69.940  30.970  1.00  0.00           H  
ATOM   2606  C   VAL   157      53.680  70.710  27.080  1.00  0.00           C  
ATOM   2607  O   VAL   157      54.050  70.120  26.030  1.00  0.00           O  
ATOM   2608  N   ASP   158      54.630  71.340  27.830  1.00  0.00           N  
ATOM   2609  HN  ASP   158      54.360  71.840  28.650  1.00  0.00           H  
ATOM   2610  CA  ASP   158      56.010  71.450  27.700  1.00  0.00           C  
ATOM   2611  HA  ASP   158      56.240  71.280  26.660  1.00  0.00           H  
ATOM   2612  CB  ASP   158      56.490  72.880  28.090  1.00  0.00           C  
ATOM   2613  HB1 ASP   158      55.960  73.500  27.340  1.00  0.00           H  
ATOM   2614  HB2 ASP   158      57.600  72.850  28.060  1.00  0.00           H  
ATOM   2615  CG  ASP   158      55.990  73.370  29.490  1.00  0.00           C  
ATOM   2616  OD1 ASP   158      56.850  73.690  30.330  1.00  0.00           O  
ATOM   2617  OD2 ASP   158      54.780  73.300  29.840  1.00  0.00           O  
ATOM   2618  C   ASP   158      56.740  70.320  28.480  1.00  0.00           C  
ATOM   2619  O   ASP   158      56.100  69.630  29.320  1.00  0.00           O  
ATOM   2620  N   TYR   159      58.050  70.180  28.230  1.00  0.00           N  
ATOM   2621  HN  TYR   159      58.440  70.560  27.400  1.00  0.00           H  
ATOM   2622  CA  TYR   159      59.050  69.460  29.040  1.00  0.00           C  
ATOM   2623  HA  TYR   159      58.850  68.400  29.130  1.00  0.00           H  
ATOM   2624  CB  TYR   159      60.500  69.490  28.390  1.00  0.00           C  
ATOM   2625  HB1 TYR   159      61.330  69.160  29.060  1.00  0.00           H  
ATOM   2626  HB2 TYR   159      60.840  70.510  28.120  1.00  0.00           H  
ATOM   2627  CG  TYR   159      60.480  68.630  27.190  1.00  0.00           C  
ATOM   2628  CD1 TYR   159      60.760  67.260  27.330  1.00  0.00           C  
ATOM   2629  HD1 TYR   159      60.720  66.920  28.350  1.00  0.00           H  
ATOM   2630  CE1 TYR   159      60.990  66.400  26.210  1.00  0.00           C  
ATOM   2631  HE1 TYR   159      61.130  65.330  26.270  1.00  0.00           H  
ATOM   2632  CZ  TYR   159      61.000  66.990  24.940  1.00  0.00           C  
ATOM   2633  OH  TYR   159      61.310  66.110  23.840  1.00  0.00           O  
ATOM   2634  HH  TYR   159      60.770  65.330  23.990  1.00  0.00           H  
ATOM   2635  CD2 TYR   159      60.720  69.180  25.900  1.00  0.00           C  
ATOM   2636  HD2 TYR   159      60.660  70.250  25.750  1.00  0.00           H  
ATOM   2637  CE2 TYR   159      60.940  68.370  24.820  1.00  0.00           C  
ATOM   2638  HE2 TYR   159      61.160  68.820  23.870  1.00  0.00           H  
ATOM   2639  C   TYR   159      59.220  70.040  30.410  1.00  0.00           C  
ATOM   2640  O   TYR   159      59.280  69.330  31.410  1.00  0.00           O  
ATOM   2641  N   ILE   160      59.280  71.390  30.560  1.00  0.00           N  
ATOM   2642  HN  ILE   160      59.080  72.000  29.800  1.00  0.00           H  
ATOM   2643  CA  ILE   160      59.470  72.050  31.830  1.00  0.00           C  
ATOM   2644  HA  ILE   160      60.340  71.540  32.210  1.00  0.00           H  
ATOM   2645  CB  ILE   160      59.810  73.460  31.760  1.00  0.00           C  
ATOM   2646  HB  ILE   160      58.960  74.000  31.280  1.00  0.00           H  
ATOM   2647  CG2 ILE   160      60.040  74.010  33.180  1.00  0.00           C  
ATOM   2648 HG21 ILE   160      59.110  74.080  33.790  1.00  0.00           H  
ATOM   2649 HG22 ILE   160      60.330  75.070  33.000  1.00  0.00           H  
ATOM   2650 HG23 ILE   160      60.760  73.390  33.750  1.00  0.00           H  
ATOM   2651  CG1 ILE   160      60.970  73.820  30.830  1.00  0.00           C  
ATOM   2652 HG11 ILE   160      61.830  73.180  31.110  1.00  0.00           H  
ATOM   2653 HG12 ILE   160      61.350  74.820  31.140  1.00  0.00           H  
ATOM   2654  CD  ILE   160      60.650  73.950  29.380  1.00  0.00           C  
ATOM   2655  HD1 ILE   160      60.980  72.980  28.940  1.00  0.00           H  
ATOM   2656  HD2 ILE   160      61.200  74.780  28.880  1.00  0.00           H  
ATOM   2657  HD3 ILE   160      59.570  74.110  29.190  1.00  0.00           H  
ATOM   2658  C   ILE   160      58.380  71.710  32.860  1.00  0.00           C  
ATOM   2659  O   ILE   160      58.680  71.170  33.930  1.00  0.00           O  
ATOM   2660  N   THR   161      57.140  71.800  32.500  1.00  0.00           N  
ATOM   2661  HN  THR   161      56.980  72.270  31.630  1.00  0.00           H  
ATOM   2662  CA  THR   161      56.000  71.510  33.420  1.00  0.00           C  
ATOM   2663  HA  THR   161      56.180  72.080  34.320  1.00  0.00           H  
ATOM   2664  CB  THR   161      54.690  71.930  32.820  1.00  0.00           C  
ATOM   2665  HB  THR   161      54.630  71.330  31.880  1.00  0.00           H  
ATOM   2666  OG1 THR   161      54.640  73.290  32.510  1.00  0.00           O  
ATOM   2667  HG1 THR   161      54.980  73.310  31.620  1.00  0.00           H  
ATOM   2668  CG2 THR   161      53.460  71.760  33.690  1.00  0.00           C  
ATOM   2669 HG21 THR   161      53.510  72.320  34.650  1.00  0.00           H  
ATOM   2670 HG22 THR   161      53.360  70.690  33.980  1.00  0.00           H  
ATOM   2671 HG23 THR   161      52.550  72.110  33.170  1.00  0.00           H  
ATOM   2672  C   THR   161      55.760  70.080  33.880  1.00  0.00           C  
ATOM   2673  O   THR   161      55.500  69.800  35.070  1.00  0.00           O  
ATOM   2674  N   VAL   162      56.100  69.080  33.010  1.00  0.00           N  
ATOM   2675  HN  VAL   162      56.370  69.310  32.070  1.00  0.00           H  
ATOM   2676  CA  VAL   162      56.050  67.690  33.290  1.00  0.00           C  
ATOM   2677  HA  VAL   162      55.190  67.440  33.900  1.00  0.00           H  
ATOM   2678  CB  VAL   162      55.850  66.820  32.070  1.00  0.00           C  
ATOM   2679  HB  VAL   162      55.690  65.800  32.500  1.00  0.00           H  
ATOM   2680  CG1 VAL   162      54.580  67.200  31.430  1.00  0.00           C  
ATOM   2681 HG11 VAL   162      54.410  66.440  30.630  1.00  0.00           H  
ATOM   2682 HG12 VAL   162      54.710  68.200  30.980  1.00  0.00           H  
ATOM   2683 HG13 VAL   162      53.740  67.200  32.150  1.00  0.00           H  
ATOM   2684  CG2 VAL   162      57.030  66.860  31.090  1.00  0.00           C  
ATOM   2685 HG21 VAL   162      58.000  66.630  31.590  1.00  0.00           H  
ATOM   2686 HG22 VAL   162      57.230  67.890  30.730  1.00  0.00           H  
ATOM   2687 HG23 VAL   162      56.930  66.160  30.230  1.00  0.00           H  
ATOM   2688  C   VAL   162      57.220  67.320  34.220  1.00  0.00           C  
ATOM   2689  O   VAL   162      57.070  66.450  35.070  1.00  0.00           O  
ATOM   2690  N   ALA   163      58.420  67.800  33.980  1.00  0.00           N  
ATOM   2691  HN  ALA   163      58.550  68.440  33.220  1.00  0.00           H  
ATOM   2692  CA  ALA   163      59.600  67.630  34.840  1.00  0.00           C  
ATOM   2693  HA  ALA   163      59.800  66.590  35.040  1.00  0.00           H  
ATOM   2694  CB  ALA   163      60.780  68.200  34.140  1.00  0.00           C  
ATOM   2695  HB1 ALA   163      61.780  68.190  34.630  1.00  0.00           H  
ATOM   2696  HB2 ALA   163      60.520  69.240  33.850  1.00  0.00           H  
ATOM   2697  HB3 ALA   163      60.880  67.620  33.200  1.00  0.00           H  
ATOM   2698  C   ALA   163      59.430  68.220  36.290  1.00  0.00           C  
ATOM   2699  O   ALA   163      59.740  67.520  37.270  1.00  0.00           O  
ATOM   2700  N   LEU   164      58.980  69.430  36.340  1.00  0.00           N  
ATOM   2701  HN  LEU   164      58.860  70.010  35.530  1.00  0.00           H  
ATOM   2702  CA  LEU   164      58.510  70.040  37.560  1.00  0.00           C  
ATOM   2703  HA  LEU   164      59.380  70.110  38.210  1.00  0.00           H  
ATOM   2704  CB  LEU   164      58.150  71.520  37.120  1.00  0.00           C  
ATOM   2705  HB1 LEU   164      57.620  71.400  36.150  1.00  0.00           H  
ATOM   2706  HB2 LEU   164      59.130  72.000  36.880  1.00  0.00           H  
ATOM   2707  CG  LEU   164      57.220  72.400  38.060  1.00  0.00           C  
ATOM   2708  HG  LEU   164      56.250  71.870  38.170  1.00  0.00           H  
ATOM   2709  CD1 LEU   164      57.840  72.740  39.410  1.00  0.00           C  
ATOM   2710 HD11 LEU   164      57.230  73.450  40.010  1.00  0.00           H  
ATOM   2711 HD12 LEU   164      58.860  73.180  39.350  1.00  0.00           H  
ATOM   2712 HD13 LEU   164      57.910  71.780  39.970  1.00  0.00           H  
ATOM   2713  CD2 LEU   164      56.870  73.760  37.380  1.00  0.00           C  
ATOM   2714 HD21 LEU   164      56.080  74.260  37.990  1.00  0.00           H  
ATOM   2715 HD22 LEU   164      56.620  73.740  36.300  1.00  0.00           H  
ATOM   2716 HD23 LEU   164      57.830  74.310  37.470  1.00  0.00           H  
ATOM   2717  C   LEU   164      57.370  69.300  38.300  1.00  0.00           C  
ATOM   2718  O   LEU   164      57.410  69.100  39.530  1.00  0.00           O  
ATOM   2719  N   LEU   165      56.310  68.830  37.570  1.00  0.00           N  
ATOM   2720  HN  LEU   165      56.170  68.990  36.590  1.00  0.00           H  
ATOM   2721  CA  LEU   165      55.330  67.910  38.220  1.00  0.00           C  
ATOM   2722  HA  LEU   165      54.940  68.400  39.100  1.00  0.00           H  
ATOM   2723  CB  LEU   165      54.270  67.530  37.240  1.00  0.00           C  
ATOM   2724  HB1 LEU   165      54.620  66.930  36.370  1.00  0.00           H  
ATOM   2725  HB2 LEU   165      53.960  68.470  36.730  1.00  0.00           H  
ATOM   2726  CG  LEU   165      52.960  66.950  37.810  1.00  0.00           C  
ATOM   2727  HG  LEU   165      52.610  67.590  38.650  1.00  0.00           H  
ATOM   2728  CD1 LEU   165      51.830  67.180  36.730  1.00  0.00           C  
ATOM   2729 HD11 LEU   165      52.030  66.740  35.730  1.00  0.00           H  
ATOM   2730 HD12 LEU   165      51.700  68.250  36.460  1.00  0.00           H  
ATOM   2731 HD13 LEU   165      50.900  66.690  37.110  1.00  0.00           H  
ATOM   2732  CD2 LEU   165      52.880  65.510  38.400  1.00  0.00           C  
ATOM   2733 HD21 LEU   165      53.410  64.770  37.760  1.00  0.00           H  
ATOM   2734 HD22 LEU   165      51.820  65.280  38.610  1.00  0.00           H  
ATOM   2735 HD23 LEU   165      53.500  65.560  39.320  1.00  0.00           H  
ATOM   2736  C   LEU   165      56.040  66.580  38.810  1.00  0.00           C  
ATOM   2737  O   LEU   165      55.730  66.220  39.960  1.00  0.00           O  
ATOM   2738  N   ILE   166      56.990  65.940  38.130  1.00  0.00           N  
ATOM   2739  HN  ILE   166      57.250  66.310  37.240  1.00  0.00           H  
ATOM   2740  CA  ILE   166      57.630  64.680  38.460  1.00  0.00           C  
ATOM   2741  HA  ILE   166      56.900  63.960  38.800  1.00  0.00           H  
ATOM   2742  CB  ILE   166      58.400  64.160  37.240  1.00  0.00           C  
ATOM   2743  HB  ILE   166      58.750  65.090  36.750  1.00  0.00           H  
ATOM   2744  CG2 ILE   166      59.640  63.280  37.640  1.00  0.00           C  
ATOM   2745 HG21 ILE   166      59.420  62.600  38.500  1.00  0.00           H  
ATOM   2746 HG22 ILE   166      60.470  63.940  37.980  1.00  0.00           H  
ATOM   2747 HG23 ILE   166      59.900  62.600  36.800  1.00  0.00           H  
ATOM   2748  CG1 ILE   166      57.530  63.350  36.170  1.00  0.00           C  
ATOM   2749 HG11 ILE   166      58.300  63.030  35.440  1.00  0.00           H  
ATOM   2750 HG12 ILE   166      56.870  64.120  35.710  1.00  0.00           H  
ATOM   2751  CD  ILE   166      56.770  62.170  36.770  1.00  0.00           C  
ATOM   2752  HD1 ILE   166      56.040  61.720  36.060  1.00  0.00           H  
ATOM   2753  HD2 ILE   166      56.120  62.330  37.650  1.00  0.00           H  
ATOM   2754  HD3 ILE   166      57.500  61.390  37.090  1.00  0.00           H  
ATOM   2755  C   ILE   166      58.520  64.900  39.670  1.00  0.00           C  
ATOM   2756  O   ILE   166      58.650  64.080  40.590  1.00  0.00           O  
ATOM   2757  N   TRP   167      59.260  66.000  39.610  1.00  0.00           N  
ATOM   2758  HN  TRP   167      59.220  66.650  38.850  1.00  0.00           H  
ATOM   2759  CA  TRP   167      60.100  66.410  40.680  1.00  0.00           C  
ATOM   2760  HA  TRP   167      60.730  65.580  40.970  1.00  0.00           H  
ATOM   2761  CB  TRP   167      60.880  67.750  40.480  1.00  0.00           C  
ATOM   2762  HB1 TRP   167      60.160  68.570  40.270  1.00  0.00           H  
ATOM   2763  HB2 TRP   167      61.540  67.550  39.600  1.00  0.00           H  
ATOM   2764  CG  TRP   167      61.870  68.270  41.570  1.00  0.00           C  
ATOM   2765  CD1 TRP   167      61.660  69.460  42.270  1.00  0.00           C  
ATOM   2766  HD1 TRP   167      60.810  70.110  42.150  1.00  0.00           H  
ATOM   2767  NE1 TRP   167      62.700  69.660  43.170  1.00  0.00           N  
ATOM   2768  HE1 TRP   167      62.910  70.560  43.490  1.00  0.00           H  
ATOM   2769  CE2 TRP   167      63.740  68.710  42.930  1.00  0.00           C  
ATOM   2770  CD2 TRP   167      63.220  67.850  41.930  1.00  0.00           C  
ATOM   2771  CE3 TRP   167      64.080  66.810  41.460  1.00  0.00           C  
ATOM   2772  HE3 TRP   167      63.790  66.130  40.680  1.00  0.00           H  
ATOM   2773  CZ3 TRP   167      65.340  66.640  42.000  1.00  0.00           C  
ATOM   2774  HZ3 TRP   167      66.040  65.910  41.630  1.00  0.00           H  
ATOM   2775  CZ2 TRP   167      64.990  68.440  43.590  1.00  0.00           C  
ATOM   2776  HZ2 TRP   167      65.250  68.880  44.540  1.00  0.00           H  
ATOM   2777  CH2 TRP   167      65.800  67.430  43.070  1.00  0.00           C  
ATOM   2778  HH2 TRP   167      66.780  67.170  43.460  1.00  0.00           H  
ATOM   2779  C   TRP   167      59.310  66.630  42.040  1.00  0.00           C  
ATOM   2780  O   TRP   167      59.680  66.160  43.110  1.00  0.00           O  
ATOM   2781  N   ASN   168      58.110  67.350  41.970  1.00  0.00           N  
ATOM   2782  HN  ASN   168      57.880  67.910  41.180  1.00  0.00           H  
ATOM   2783  CA  ASN   168      57.210  67.520  43.110  1.00  0.00           C  
ATOM   2784  HA  ASN   168      57.840  67.800  43.940  1.00  0.00           H  
ATOM   2785  CB  ASN   168      56.010  68.470  42.640  1.00  0.00           C  
ATOM   2786  HB1 ASN   168      55.290  68.250  43.450  1.00  0.00           H  
ATOM   2787  HB2 ASN   168      55.570  68.270  41.630  1.00  0.00           H  
ATOM   2788  CG  ASN   168      56.350  69.910  42.820  1.00  0.00           C  
ATOM   2789  OD1 ASN   168      55.840  70.550  43.760  1.00  0.00           O  
ATOM   2790  ND2 ASN   168      57.220  70.450  41.990  1.00  0.00           N  
ATOM   2791 HD21 ASN   168      57.620  71.350  42.150  1.00  0.00           H  
ATOM   2792 HD22 ASN   168      57.580  69.890  41.240  1.00  0.00           H  
ATOM   2793  C   ASN   168      56.530  66.180  43.500  1.00  0.00           C  
ATOM   2794  O   ASN   168      56.330  65.840  44.700  1.00  0.00           O  
ATOM   2795  N   PHE   169      56.090  65.310  42.570  1.00  0.00           N  
ATOM   2796  HN  PHE   169      56.240  65.550  41.620  1.00  0.00           H  
ATOM   2797  CA  PHE   169      55.590  63.920  42.780  1.00  0.00           C  
ATOM   2798  HA  PHE   169      54.790  64.090  43.480  1.00  0.00           H  
ATOM   2799  CB  PHE   169      55.180  63.350  41.380  1.00  0.00           C  
ATOM   2800  HB1 PHE   169      56.120  63.350  40.780  1.00  0.00           H  
ATOM   2801  HB2 PHE   169      54.420  64.020  40.930  1.00  0.00           H  
ATOM   2802  CG  PHE   169      54.520  62.020  41.430  1.00  0.00           C  
ATOM   2803  CD1 PHE   169      53.380  61.820  42.220  1.00  0.00           C  
ATOM   2804  HD1 PHE   169      52.890  62.570  42.840  1.00  0.00           H  
ATOM   2805  CE1 PHE   169      52.630  60.580  42.070  1.00  0.00           C  
ATOM   2806  HE1 PHE   169      51.640  60.530  42.500  1.00  0.00           H  
ATOM   2807  CZ  PHE   169      53.090  59.590  41.180  1.00  0.00           C  
ATOM   2808  HZ  PHE   169      52.440  58.730  41.090  1.00  0.00           H  
ATOM   2809  CD2 PHE   169      55.010  60.950  40.700  1.00  0.00           C  
ATOM   2810  HD2 PHE   169      55.830  61.230  40.060  1.00  0.00           H  
ATOM   2811  CE2 PHE   169      54.280  59.790  40.510  1.00  0.00           C  
ATOM   2812  HE2 PHE   169      54.670  59.030  39.840  1.00  0.00           H  
ATOM   2813  C   PHE   169      56.650  63.080  43.490  1.00  0.00           C  
ATOM   2814  O   PHE   169      56.270  62.450  44.520  1.00  0.00           O  
ATOM   2815  N   GLY   170      57.880  63.010  42.980  1.00  0.00           N  
ATOM   2816  HN  GLY   170      58.230  63.390  42.130  1.00  0.00           H  
ATOM   2817  CA  GLY   170      59.040  62.270  43.530  1.00  0.00           C  
ATOM   2818  HA1 GLY   170      59.820  62.250  42.790  1.00  0.00           H  
ATOM   2819  HA2 GLY   170      58.690  61.290  43.790  1.00  0.00           H  
ATOM   2820  C   GLY   170      59.750  62.720  44.740  1.00  0.00           C  
ATOM   2821  O   GLY   170      59.910  61.890  45.640  1.00  0.00           O  
ATOM   2822  N   VAL   171      60.050  64.040  44.840  1.00  0.00           N  
ATOM   2823  HN  VAL   171      59.800  64.620  44.060  1.00  0.00           H  
ATOM   2824  CA  VAL   171      60.690  64.510  46.040  1.00  0.00           C  
ATOM   2825  HA  VAL   171      61.410  63.820  46.460  1.00  0.00           H  
ATOM   2826  CB  VAL   171      61.330  65.890  45.840  1.00  0.00           C  
ATOM   2827  HB  VAL   171      60.590  66.650  45.490  1.00  0.00           H  
ATOM   2828  CG1 VAL   171      61.990  66.310  47.190  1.00  0.00           C  
ATOM   2829 HG11 VAL   171      62.650  65.510  47.580  1.00  0.00           H  
ATOM   2830 HG12 VAL   171      61.200  66.510  47.940  1.00  0.00           H  
ATOM   2831 HG13 VAL   171      62.510  67.270  46.960  1.00  0.00           H  
ATOM   2832  CG2 VAL   171      62.490  65.710  44.870  1.00  0.00           C  
ATOM   2833 HG21 VAL   171      63.310  65.110  45.320  1.00  0.00           H  
ATOM   2834 HG22 VAL   171      62.930  66.720  44.670  1.00  0.00           H  
ATOM   2835 HG23 VAL   171      62.100  65.370  43.890  1.00  0.00           H  
ATOM   2836  C   VAL   171      59.700  64.470  47.310  1.00  0.00           C  
ATOM   2837  O   VAL   171      60.110  64.120  48.370  1.00  0.00           O  
ATOM   2838  N   VAL   172      58.340  64.770  47.120  1.00  0.00           N  
ATOM   2839  HN  VAL   172      57.960  65.060  46.240  1.00  0.00           H  
ATOM   2840  CA  VAL   172      57.280  64.560  48.160  1.00  0.00           C  
ATOM   2841  HA  VAL   172      57.690  64.970  49.060  1.00  0.00           H  
ATOM   2842  CB  VAL   172      55.930  65.210  47.830  1.00  0.00           C  
ATOM   2843  HB  VAL   172      55.430  64.830  46.920  1.00  0.00           H  
ATOM   2844  CG1 VAL   172      54.980  65.070  48.940  1.00  0.00           C  
ATOM   2845 HG11 VAL   172      55.510  65.090  49.920  1.00  0.00           H  
ATOM   2846 HG12 VAL   172      54.540  64.050  48.900  1.00  0.00           H  
ATOM   2847 HG13 VAL   172      54.140  65.790  48.940  1.00  0.00           H  
ATOM   2848  CG2 VAL   172      56.160  66.780  47.670  1.00  0.00           C  
ATOM   2849 HG21 VAL   172      55.180  67.180  47.330  1.00  0.00           H  
ATOM   2850 HG22 VAL   172      56.900  67.000  46.880  1.00  0.00           H  
ATOM   2851 HG23 VAL   172      56.400  67.200  48.670  1.00  0.00           H  
ATOM   2852  C   VAL   172      57.170  63.060  48.510  1.00  0.00           C  
ATOM   2853  O   VAL   172      57.000  62.800  49.690  1.00  0.00           O  
ATOM   2854  N   GLY   173      57.290  62.110  47.640  1.00  0.00           N  
ATOM   2855  HN  GLY   173      57.390  62.330  46.670  1.00  0.00           H  
ATOM   2856  CA  GLY   173      57.290  60.750  48.000  1.00  0.00           C  
ATOM   2857  HA1 GLY   173      57.270  60.320  47.010  1.00  0.00           H  
ATOM   2858  HA2 GLY   173      56.400  60.390  48.490  1.00  0.00           H  
ATOM   2859  C   GLY   173      58.420  60.250  48.780  1.00  0.00           C  
ATOM   2860  O   GLY   173      58.220  59.530  49.780  1.00  0.00           O  
ATOM   2861  N   MET   174      59.670  60.580  48.340  1.00  0.00           N  
ATOM   2862  HN  MET   174      59.780  61.050  47.470  1.00  0.00           H  
ATOM   2863  CA  MET   174      60.860  60.320  49.130  1.00  0.00           C  
ATOM   2864  HA  MET   174      60.930  59.250  49.250  1.00  0.00           H  
ATOM   2865  CB  MET   174      62.120  60.810  48.290  1.00  0.00           C  
ATOM   2866  HB1 MET   174      63.000  60.870  48.960  1.00  0.00           H  
ATOM   2867  HB2 MET   174      61.930  61.840  47.910  1.00  0.00           H  
ATOM   2868  CG  MET   174      62.380  59.950  47.020  1.00  0.00           C  
ATOM   2869  HG1 MET   174      61.500  59.910  46.340  1.00  0.00           H  
ATOM   2870  HG2 MET   174      62.420  58.900  47.370  1.00  0.00           H  
ATOM   2871  SD  MET   174      63.850  60.340  46.040  1.00  0.00           S  
ATOM   2872  CE  MET   174      62.880  60.960  44.600  1.00  0.00           C  
ATOM   2873  HE1 MET   174      62.030  60.310  44.310  1.00  0.00           H  
ATOM   2874  HE2 MET   174      63.530  61.040  43.700  1.00  0.00           H  
ATOM   2875  HE3 MET   174      62.470  62.000  44.640  1.00  0.00           H  
ATOM   2876  C   MET   174      60.850  60.920  50.500  1.00  0.00           C  
ATOM   2877  O   MET   174      61.190  60.250  51.520  1.00  0.00           O  
ATOM   2878  N   ILE   175      60.480  62.220  50.650  1.00  0.00           N  
ATOM   2879  HN  ILE   175      60.220  62.860  49.930  1.00  0.00           H  
ATOM   2880  CA  ILE   175      60.300  62.760  52.000  1.00  0.00           C  
ATOM   2881  HA  ILE   175      61.240  62.670  52.520  1.00  0.00           H  
ATOM   2882  CB  ILE   175      59.900  64.230  51.850  1.00  0.00           C  
ATOM   2883  HB  ILE   175      59.190  64.350  51.000  1.00  0.00           H  
ATOM   2884  CG2 ILE   175      59.220  64.810  53.120  1.00  0.00           C  
ATOM   2885 HG21 ILE   175      59.010  65.880  52.920  1.00  0.00           H  
ATOM   2886 HG22 ILE   175      59.790  64.760  54.070  1.00  0.00           H  
ATOM   2887 HG23 ILE   175      58.260  64.270  53.260  1.00  0.00           H  
ATOM   2888  CG1 ILE   175      61.110  65.180  51.430  1.00  0.00           C  
ATOM   2889 HG11 ILE   175      60.700  66.220  51.430  1.00  0.00           H  
ATOM   2890 HG12 ILE   175      61.490  64.820  50.460  1.00  0.00           H  
ATOM   2891  CD  ILE   175      62.370  65.150  52.440  1.00  0.00           C  
ATOM   2892  HD1 ILE   175      62.860  64.150  52.420  1.00  0.00           H  
ATOM   2893  HD2 ILE   175      62.030  65.490  53.450  1.00  0.00           H  
ATOM   2894  HD3 ILE   175      63.200  65.760  52.040  1.00  0.00           H  
ATOM   2895  C   ILE   175      59.270  62.070  52.860  1.00  0.00           C  
ATOM   2896  O   ILE   175      59.580  61.720  54.000  1.00  0.00           O  
ATOM   2897  N   SER   176      58.090  61.740  52.260  1.00  0.00           N  
ATOM   2898  HN  SER   176      57.830  62.120  51.370  1.00  0.00           H  
ATOM   2899  CA  SER   176      57.030  61.000  52.920  1.00  0.00           C  
ATOM   2900  HA  SER   176      57.060  61.460  53.900  1.00  0.00           H  
ATOM   2901  CB  SER   176      55.620  61.150  52.230  1.00  0.00           C  
ATOM   2902  HB1 SER   176      54.820  60.740  52.890  1.00  0.00           H  
ATOM   2903  HB2 SER   176      55.550  60.570  51.290  1.00  0.00           H  
ATOM   2904  OG  SER   176      55.370  62.510  51.940  1.00  0.00           O  
ATOM   2905  HG1 SER   176      55.850  62.750  51.150  1.00  0.00           H  
ATOM   2906  C   SER   176      57.270  59.540  53.120  1.00  0.00           C  
ATOM   2907  O   SER   176      56.710  59.060  54.110  1.00  0.00           O  
ATOM   2908  N   ILE   177      58.140  58.820  52.330  1.00  0.00           N  
ATOM   2909  HN  ILE   177      58.540  59.200  51.510  1.00  0.00           H  
ATOM   2910  CA  ILE   177      58.420  57.310  52.630  1.00  0.00           C  
ATOM   2911  HA  ILE   177      57.630  56.790  53.150  1.00  0.00           H  
ATOM   2912  CB  ILE   177      58.480  56.570  51.280  1.00  0.00           C  
ATOM   2913  HB  ILE   177      59.130  57.090  50.550  1.00  0.00           H  
ATOM   2914  CG2 ILE   177      59.010  55.140  51.360  1.00  0.00           C  
ATOM   2915 HG21 ILE   177      59.360  54.770  50.360  1.00  0.00           H  
ATOM   2916 HG22 ILE   177      58.320  54.400  51.810  1.00  0.00           H  
ATOM   2917 HG23 ILE   177      59.970  55.100  51.920  1.00  0.00           H  
ATOM   2918  CG1 ILE   177      57.070  56.530  50.600  1.00  0.00           C  
ATOM   2919 HG11 ILE   177      56.690  57.570  50.510  1.00  0.00           H  
ATOM   2920 HG12 ILE   177      56.430  56.010  51.350  1.00  0.00           H  
ATOM   2921  CD  ILE   177      56.920  55.790  49.190  1.00  0.00           C  
ATOM   2922  HD1 ILE   177      57.270  56.400  48.320  1.00  0.00           H  
ATOM   2923  HD2 ILE   177      55.830  55.600  49.090  1.00  0.00           H  
ATOM   2924  HD3 ILE   177      57.450  54.810  49.140  1.00  0.00           H  
ATOM   2925  C   ILE   177      59.660  57.210  53.490  1.00  0.00           C  
ATOM   2926  O   ILE   177      59.660  56.380  54.450  1.00  0.00           O  
ATOM   2927  N   HSD   178      60.740  57.980  53.300  1.00  0.00           N  
ATOM   2928  HN  HSD   178      60.900  58.530  52.480  1.00  0.00           H  
ATOM   2929  CA  HSD   178      61.900  57.740  54.040  1.00  0.00           C  
ATOM   2930  HA  HSD   178      61.920  56.750  54.470  1.00  0.00           H  
ATOM   2931  CB  HSD   178      63.110  57.760  53.040  1.00  0.00           C  
ATOM   2932  HB1 HSD   178      64.060  57.630  53.600  1.00  0.00           H  
ATOM   2933  HB2 HSD   178      63.180  58.810  52.670  1.00  0.00           H  
ATOM   2934  ND1 HSD   178      63.200  55.540  51.780  1.00  0.00           N  
ATOM   2935  HD1 HSD   178      63.460  55.000  52.580  1.00  0.00           H  
ATOM   2936  CG  HSD   178      62.970  56.950  51.810  1.00  0.00           C  
ATOM   2937  CE1 HSD   178      63.090  55.160  50.430  1.00  0.00           C  
ATOM   2938  HE1 HSD   178      63.470  54.210  50.060  1.00  0.00           H  
ATOM   2939  NE2 HSD   178      62.880  56.230  49.710  1.00  0.00           N  
ATOM   2940  CD2 HSD   178      62.700  57.280  50.500  1.00  0.00           C  
ATOM   2941  HD2 HSD   178      62.530  58.300  50.190  1.00  0.00           H  
ATOM   2942  C   HSD   178      62.070  58.760  55.190  1.00  0.00           C  
ATOM   2943  O   HSD   178      62.960  58.500  56.020  1.00  0.00           O  
ATOM   2944  N   TRP   179      61.260  59.800  55.230  1.00  0.00           N  
ATOM   2945  HN  TRP   179      60.650  60.130  54.520  1.00  0.00           H  
ATOM   2946  CA  TRP   179      61.220  60.650  56.330  1.00  0.00           C  
ATOM   2947  HA  TRP   179      61.770  60.200  57.130  1.00  0.00           H  
ATOM   2948  CB  TRP   179      61.820  62.100  56.130  1.00  0.00           C  
ATOM   2949  HB1 TRP   179      61.180  62.660  55.420  1.00  0.00           H  
ATOM   2950  HB2 TRP   179      62.720  61.970  55.490  1.00  0.00           H  
ATOM   2951  CG  TRP   179      62.050  62.880  57.310  1.00  0.00           C  
ATOM   2952  CD1 TRP   179      62.600  62.400  58.490  1.00  0.00           C  
ATOM   2953  HD1 TRP   179      62.930  61.390  58.690  1.00  0.00           H  
ATOM   2954  NE1 TRP   179      62.710  63.430  59.390  1.00  0.00           N  
ATOM   2955  HE1 TRP   179      63.370  63.430  60.110  1.00  0.00           H  
ATOM   2956  CE2 TRP   179      62.190  64.610  58.840  1.00  0.00           C  
ATOM   2957  CD2 TRP   179      61.790  64.250  57.510  1.00  0.00           C  
ATOM   2958  CE3 TRP   179      61.330  65.250  56.660  1.00  0.00           C  
ATOM   2959  HE3 TRP   179      61.080  65.010  55.640  1.00  0.00           H  
ATOM   2960  CZ3 TRP   179      61.080  66.590  57.210  1.00  0.00           C  
ATOM   2961  HZ3 TRP   179      60.710  67.300  56.480  1.00  0.00           H  
ATOM   2962  CZ2 TRP   179      61.980  65.900  59.380  1.00  0.00           C  
ATOM   2963  HZ2 TRP   179      62.250  66.180  60.390  1.00  0.00           H  
ATOM   2964  CH2 TRP   179      61.420  66.870  58.560  1.00  0.00           C  
ATOM   2965  HH2 TRP   179      60.980  67.790  58.900  1.00  0.00           H  
ATOM   2966  C   TRP   179      59.820  60.660  56.940  1.00  0.00           C  
ATOM   2967  O   TRP   179      59.290  59.610  57.360  1.00  0.00           O  
ATOM   2968  N   LYS   180      59.250  61.770  57.100  1.00  0.00           N  
ATOM   2969  HN  LYS   180      59.660  62.560  56.660  1.00  0.00           H  
ATOM   2970  CA  LYS   180      58.090  61.950  57.890  1.00  0.00           C  
ATOM   2971  HA  LYS   180      57.710  61.030  58.320  1.00  0.00           H  
ATOM   2972  CB  LYS   180      58.470  62.790  59.170  1.00  0.00           C  
ATOM   2973  HB1 LYS   180      57.610  63.250  59.690  1.00  0.00           H  
ATOM   2974  HB2 LYS   180      59.080  63.660  58.860  1.00  0.00           H  
ATOM   2975  CG  LYS   180      59.280  61.940  60.240  1.00  0.00           C  
ATOM   2976  HG1 LYS   180      59.970  61.340  59.620  1.00  0.00           H  
ATOM   2977  HG2 LYS   180      58.690  61.120  60.700  1.00  0.00           H  
ATOM   2978  CD  LYS   180      59.990  62.740  61.330  1.00  0.00           C  
ATOM   2979  HD1 LYS   180      59.150  63.300  61.780  1.00  0.00           H  
ATOM   2980  HD2 LYS   180      60.580  63.570  60.880  1.00  0.00           H  
ATOM   2981  CE  LYS   180      60.850  61.870  62.240  1.00  0.00           C  
ATOM   2982  HE1 LYS   180      61.770  61.600  61.670  1.00  0.00           H  
ATOM   2983  HE2 LYS   180      60.480  60.900  62.640  1.00  0.00           H  
ATOM   2984  NZ  LYS   180      61.340  62.730  63.390  1.00  0.00           N  
ATOM   2985  HZ1 LYS   180      60.550  63.270  63.780  1.00  0.00           H  
ATOM   2986  HZ2 LYS   180      61.980  63.500  63.130  1.00  0.00           H  
ATOM   2987  HZ3 LYS   180      61.880  62.170  64.080  1.00  0.00           H  
ATOM   2988  C   LYS   180      57.020  62.660  57.180  1.00  0.00           C  
ATOM   2989  O   LYS   180      57.260  63.840  56.750  1.00  0.00           O  
ATOM   2990  N   GLY   181      55.870  62.010  56.910  1.00  0.00           N  
ATOM   2991  HN  GLY   181      55.820  61.090  57.300  1.00  0.00           H  
ATOM   2992  CA  GLY   181      54.660  62.640  56.240  1.00  0.00           C  
ATOM   2993  HA1 GLY   181      54.610  62.520  55.170  1.00  0.00           H  
ATOM   2994  HA2 GLY   181      54.600  63.680  56.520  1.00  0.00           H  
ATOM   2995  C   GLY   181      53.440  62.000  56.600  1.00  0.00           C  
ATOM   2996  O   GLY   181      53.460  60.910  57.120  1.00  0.00           O  
ATOM   2997  N   PRO   182      52.340  62.660  56.240  1.00  0.00           N  
ATOM   2998  CD  PRO   182      52.280  63.950  55.550  1.00  0.00           C  
ATOM   2999  HD1 PRO   182      52.450  63.780  54.460  1.00  0.00           H  
ATOM   3000  HD2 PRO   182      52.930  64.730  55.990  1.00  0.00           H  
ATOM   3001  CA  PRO   182      50.990  62.040  56.220  1.00  0.00           C  
ATOM   3002  HA  PRO   182      50.590  62.130  57.220  1.00  0.00           H  
ATOM   3003  CB  PRO   182      50.190  63.030  55.380  1.00  0.00           C  
ATOM   3004  HB1 PRO   182      49.120  62.980  55.670  1.00  0.00           H  
ATOM   3005  HB2 PRO   182      50.500  62.720  54.360  1.00  0.00           H  
ATOM   3006  CG  PRO   182      50.810  64.320  55.730  1.00  0.00           C  
ATOM   3007  HG1 PRO   182      50.520  65.250  55.180  1.00  0.00           H  
ATOM   3008  HG2 PRO   182      50.700  64.590  56.800  1.00  0.00           H  
ATOM   3009  C   PRO   182      50.900  60.630  55.760  1.00  0.00           C  
ATOM   3010  O   PRO   182      51.470  60.260  54.720  1.00  0.00           O  
ATOM   3011  N   LEU   183      50.180  59.800  56.550  1.00  0.00           N  
ATOM   3012  HN  LEU   183      49.780  60.190  57.380  1.00  0.00           H  
ATOM   3013  CA  LEU   183      50.020  58.350  56.470  1.00  0.00           C  
ATOM   3014  HA  LEU   183      51.000  57.930  56.620  1.00  0.00           H  
ATOM   3015  CB  LEU   183      49.240  57.960  57.750  1.00  0.00           C  
ATOM   3016  HB1 LEU   183      48.270  58.510  57.820  1.00  0.00           H  
ATOM   3017  HB2 LEU   183      49.830  58.470  58.530  1.00  0.00           H  
ATOM   3018  CG  LEU   183      49.120  56.390  58.060  1.00  0.00           C  
ATOM   3019  HG  LEU   183      48.660  55.810  57.230  1.00  0.00           H  
ATOM   3020  CD1 LEU   183      50.510  55.790  58.310  1.00  0.00           C  
ATOM   3021 HD11 LEU   183      51.120  56.230  59.140  1.00  0.00           H  
ATOM   3022 HD12 LEU   183      51.140  55.900  57.400  1.00  0.00           H  
ATOM   3023 HD13 LEU   183      50.360  54.720  58.550  1.00  0.00           H  
ATOM   3024  CD2 LEU   183      48.130  56.300  59.330  1.00  0.00           C  
ATOM   3025 HD21 LEU   183      47.150  56.780  59.090  1.00  0.00           H  
ATOM   3026 HD22 LEU   183      48.640  56.780  60.190  1.00  0.00           H  
ATOM   3027 HD23 LEU   183      47.880  55.270  59.660  1.00  0.00           H  
ATOM   3028  C   LEU   183      49.320  57.800  55.280  1.00  0.00           C  
ATOM   3029  O   LEU   183      49.950  57.030  54.580  1.00  0.00           O  
ATOM   3030  N   ARG   184      48.110  58.260  54.930  1.00  0.00           N  
ATOM   3031  HN  ARG   184      47.690  59.020  55.420  1.00  0.00           H  
ATOM   3032  CA  ARG   184      47.360  57.850  53.790  1.00  0.00           C  
ATOM   3033  HA  ARG   184      47.320  56.770  53.790  1.00  0.00           H  
ATOM   3034  CB  ARG   184      45.910  58.460  53.790  1.00  0.00           C  
ATOM   3035  HB1 ARG   184      45.470  58.440  52.770  1.00  0.00           H  
ATOM   3036  HB2 ARG   184      45.880  59.510  54.140  1.00  0.00           H  
ATOM   3037  CG  ARG   184      44.900  57.390  54.520  1.00  0.00           C  
ATOM   3038  HG1 ARG   184      45.020  56.460  53.920  1.00  0.00           H  
ATOM   3039  HG2 ARG   184      43.830  57.700  54.470  1.00  0.00           H  
ATOM   3040  CD  ARG   184      45.160  57.210  55.960  1.00  0.00           C  
ATOM   3041  HD1 ARG   184      46.220  56.930  56.160  1.00  0.00           H  
ATOM   3042  HD2 ARG   184      44.530  56.440  56.450  1.00  0.00           H  
ATOM   3043  NE  ARG   184      44.870  58.480  56.690  1.00  0.00           N  
ATOM   3044  HE  ARG   184      45.490  59.260  56.590  1.00  0.00           H  
ATOM   3045  CZ  ARG   184      43.640  58.880  57.120  1.00  0.00           C  
ATOM   3046  NH1 ARG   184      42.550  58.180  56.990  1.00  0.00           N  
ATOM   3047 HH11 ARG   184      42.670  57.240  56.660  1.00  0.00           H  
ATOM   3048 HH12 ARG   184      41.690  58.490  57.400  1.00  0.00           H  
ATOM   3049  NH2 ARG   184      43.560  60.030  57.720  1.00  0.00           N  
ATOM   3050 HH21 ARG   184      44.300  60.560  58.140  1.00  0.00           H  
ATOM   3051 HH22 ARG   184      42.590  60.220  57.880  1.00  0.00           H  
ATOM   3052  C   ARG   184      48.070  58.290  52.540  1.00  0.00           C  
ATOM   3053  O   ARG   184      48.160  57.540  51.580  1.00  0.00           O  
ATOM   3054  N   LEU   185      48.720  59.520  52.470  1.00  0.00           N  
ATOM   3055  HN  LEU   185      48.640  60.210  53.180  1.00  0.00           H  
ATOM   3056  CA  LEU   185      49.730  59.850  51.430  1.00  0.00           C  
ATOM   3057  HA  LEU   185      49.170  59.700  50.510  1.00  0.00           H  
ATOM   3058  CB  LEU   185      50.120  61.310  51.620  1.00  0.00           C  
ATOM   3059  HB1 LEU   185      50.680  61.320  52.580  1.00  0.00           H  
ATOM   3060  HB2 LEU   185      49.240  61.980  51.690  1.00  0.00           H  
ATOM   3061  CG  LEU   185      51.100  61.890  50.500  1.00  0.00           C  
ATOM   3062  HG  LEU   185      52.010  61.270  50.400  1.00  0.00           H  
ATOM   3063  CD1 LEU   185      50.370  61.970  49.170  1.00  0.00           C  
ATOM   3064 HD11 LEU   185      49.750  62.890  49.170  1.00  0.00           H  
ATOM   3065 HD12 LEU   185      49.780  61.070  48.910  1.00  0.00           H  
ATOM   3066 HD13 LEU   185      51.130  62.040  48.360  1.00  0.00           H  
ATOM   3067  CD2 LEU   185      51.460  63.330  50.910  1.00  0.00           C  
ATOM   3068 HD21 LEU   185      50.620  64.040  51.070  1.00  0.00           H  
ATOM   3069 HD22 LEU   185      52.080  63.810  50.130  1.00  0.00           H  
ATOM   3070 HD23 LEU   185      52.050  63.350  51.850  1.00  0.00           H  
ATOM   3071  C   LEU   185      50.890  58.920  51.290  1.00  0.00           C  
ATOM   3072  O   LEU   185      51.130  58.530  50.200  1.00  0.00           O  
ATOM   3073  N   GLN   186      51.550  58.510  52.370  1.00  0.00           N  
ATOM   3074  HN  GLN   186      51.300  58.900  53.250  1.00  0.00           H  
ATOM   3075  CA  GLN   186      52.580  57.490  52.400  1.00  0.00           C  
ATOM   3076  HA  GLN   186      53.410  57.790  51.770  1.00  0.00           H  
ATOM   3077  CB  GLN   186      53.190  57.360  53.810  1.00  0.00           C  
ATOM   3078  HB1 GLN   186      52.350  57.010  54.440  1.00  0.00           H  
ATOM   3079  HB2 GLN   186      53.540  58.370  54.140  1.00  0.00           H  
ATOM   3080  CG  GLN   186      54.320  56.290  54.020  1.00  0.00           C  
ATOM   3081  HG1 GLN   186      55.170  56.530  53.340  1.00  0.00           H  
ATOM   3082  HG2 GLN   186      53.890  55.330  53.670  1.00  0.00           H  
ATOM   3083  CD  GLN   186      54.680  56.190  55.470  1.00  0.00           C  
ATOM   3084  OE1 GLN   186      54.100  55.370  56.150  1.00  0.00           O  
ATOM   3085  NE2 GLN   186      55.690  56.980  55.950  1.00  0.00           N  
ATOM   3086 HE21 GLN   186      56.130  56.580  56.750  1.00  0.00           H  
ATOM   3087 HE22 GLN   186      56.050  57.800  55.500  1.00  0.00           H  
ATOM   3088  C   GLN   186      52.110  56.200  51.870  1.00  0.00           C  
ATOM   3089  O   GLN   186      52.820  55.710  51.040  1.00  0.00           O  
ATOM   3090  N   GLN   187      51.030  55.620  52.330  1.00  0.00           N  
ATOM   3091  HN  GLN   187      50.640  56.160  53.070  1.00  0.00           H  
ATOM   3092  CA  GLN   187      50.320  54.500  51.790  1.00  0.00           C  
ATOM   3093  HA  GLN   187      50.910  53.600  51.900  1.00  0.00           H  
ATOM   3094  CB  GLN   187      49.070  54.200  52.580  1.00  0.00           C  
ATOM   3095  HB1 GLN   187      48.510  53.570  51.850  1.00  0.00           H  
ATOM   3096  HB2 GLN   187      48.450  55.110  52.700  1.00  0.00           H  
ATOM   3097  CG  GLN   187      49.300  53.600  53.980  1.00  0.00           C  
ATOM   3098  HG1 GLN   187      49.920  54.340  54.540  1.00  0.00           H  
ATOM   3099  HG2 GLN   187      49.890  52.660  53.990  1.00  0.00           H  
ATOM   3100  CD  GLN   187      48.020  53.280  54.740  1.00  0.00           C  
ATOM   3101  OE1 GLN   187      47.270  54.150  55.190  1.00  0.00           O  
ATOM   3102  NE2 GLN   187      47.740  51.990  54.900  1.00  0.00           N  
ATOM   3103 HE21 GLN   187      48.060  51.260  54.300  1.00  0.00           H  
ATOM   3104 HE22 GLN   187      46.880  51.800  55.370  1.00  0.00           H  
ATOM   3105  C   GLN   187      50.100  54.660  50.300  1.00  0.00           C  
ATOM   3106  O   GLN   187      50.440  53.790  49.530  1.00  0.00           O  
ATOM   3107  N   ALA   188      49.420  55.730  49.830  1.00  0.00           N  
ATOM   3108  HN  ALA   188      49.110  56.430  50.470  1.00  0.00           H  
ATOM   3109  CA  ALA   188      49.080  55.950  48.420  1.00  0.00           C  
ATOM   3110  HA  ALA   188      48.370  55.170  48.190  1.00  0.00           H  
ATOM   3111  CB  ALA   188      48.390  57.300  48.290  1.00  0.00           C  
ATOM   3112  HB1 ALA   188      47.500  57.270  48.960  1.00  0.00           H  
ATOM   3113  HB2 ALA   188      47.920  57.480  47.300  1.00  0.00           H  
ATOM   3114  HB3 ALA   188      48.960  58.200  48.610  1.00  0.00           H  
ATOM   3115  C   ALA   188      50.340  55.920  47.470  1.00  0.00           C  
ATOM   3116  O   ALA   188      50.210  55.400  46.380  1.00  0.00           O  
ATOM   3117  N   TYR   189      51.450  56.490  47.950  1.00  0.00           N  
ATOM   3118  HN  TYR   189      51.590  57.020  48.780  1.00  0.00           H  
ATOM   3119  CA  TYR   189      52.670  56.360  47.270  1.00  0.00           C  
ATOM   3120  HA  TYR   189      52.530  56.620  46.230  1.00  0.00           H  
ATOM   3121  CB  TYR   189      53.820  57.320  47.770  1.00  0.00           C  
ATOM   3122  HB1 TYR   189      54.750  57.050  47.230  1.00  0.00           H  
ATOM   3123  HB2 TYR   189      53.870  57.330  48.880  1.00  0.00           H  
ATOM   3124  CG  TYR   189      53.610  58.750  47.420  1.00  0.00           C  
ATOM   3125  CD1 TYR   189      53.690  59.110  46.060  1.00  0.00           C  
ATOM   3126  HD1 TYR   189      53.640  58.350  45.290  1.00  0.00           H  
ATOM   3127  CE1 TYR   189      53.840  60.430  45.690  1.00  0.00           C  
ATOM   3128  HE1 TYR   189      53.750  60.730  44.660  1.00  0.00           H  
ATOM   3129  CZ  TYR   189      53.960  61.420  46.600  1.00  0.00           C  
ATOM   3130  OH  TYR   189      54.220  62.670  46.150  1.00  0.00           O  
ATOM   3131  HH  TYR   189      54.970  62.580  45.560  1.00  0.00           H  
ATOM   3132  CD2 TYR   189      53.650  59.800  48.320  1.00  0.00           C  
ATOM   3133  HD2 TYR   189      53.530  59.620  49.380  1.00  0.00           H  
ATOM   3134  CE2 TYR   189      53.820  61.170  47.980  1.00  0.00           C  
ATOM   3135  HE2 TYR   189      53.790  61.980  48.690  1.00  0.00           H  
ATOM   3136  C   TYR   189      53.200  54.880  47.180  1.00  0.00           C  
ATOM   3137  O   TYR   189      53.570  54.410  46.070  1.00  0.00           O  
ATOM   3138  N   LEU   190      53.160  54.100  48.300  1.00  0.00           N  
ATOM   3139  HN  LEU   190      52.850  54.620  49.090  1.00  0.00           H  
ATOM   3140  CA  LEU   190      53.450  52.650  48.270  1.00  0.00           C  
ATOM   3141  HA  LEU   190      54.450  52.590  47.860  1.00  0.00           H  
ATOM   3142  CB  LEU   190      53.500  52.110  49.710  1.00  0.00           C  
ATOM   3143  HB1 LEU   190      53.770  51.040  49.690  1.00  0.00           H  
ATOM   3144  HB2 LEU   190      52.440  52.230  50.020  1.00  0.00           H  
ATOM   3145  CG  LEU   190      54.550  52.810  50.540  1.00  0.00           C  
ATOM   3146  HG  LEU   190      54.420  53.890  50.330  1.00  0.00           H  
ATOM   3147  CD1 LEU   190      54.190  52.560  52.080  1.00  0.00           C  
ATOM   3148 HD11 LEU   190      53.310  53.130  52.440  1.00  0.00           H  
ATOM   3149 HD12 LEU   190      55.070  52.900  52.670  1.00  0.00           H  
ATOM   3150 HD13 LEU   190      53.970  51.480  52.190  1.00  0.00           H  
ATOM   3151  CD2 LEU   190      56.040  52.360  50.230  1.00  0.00           C  
ATOM   3152 HD21 LEU   190      56.700  53.060  50.780  1.00  0.00           H  
ATOM   3153 HD22 LEU   190      56.310  52.280  49.150  1.00  0.00           H  
ATOM   3154 HD23 LEU   190      56.190  51.360  50.680  1.00  0.00           H  
ATOM   3155  C   LEU   190      52.460  51.800  47.380  1.00  0.00           C  
ATOM   3156  O   LEU   190      52.890  50.940  46.690  1.00  0.00           O  
ATOM   3157  N   ILE   191      51.140  51.920  47.450  1.00  0.00           N  
ATOM   3158  HN  ILE   191      50.810  52.520  48.180  1.00  0.00           H  
ATOM   3159  CA  ILE   191      50.260  51.420  46.450  1.00  0.00           C  
ATOM   3160  HA  ILE   191      50.280  50.340  46.440  1.00  0.00           H  
ATOM   3161  CB  ILE   191      48.810  51.890  46.720  1.00  0.00           C  
ATOM   3162  HB  ILE   191      48.800  52.990  46.590  1.00  0.00           H  
ATOM   3163  CG2 ILE   191      47.860  51.300  45.580  1.00  0.00           C  
ATOM   3164 HG21 ILE   191      48.110  50.250  45.320  1.00  0.00           H  
ATOM   3165 HG22 ILE   191      48.030  51.820  44.610  1.00  0.00           H  
ATOM   3166 HG23 ILE   191      46.770  51.470  45.680  1.00  0.00           H  
ATOM   3167  CG1 ILE   191      48.300  51.670  48.170  1.00  0.00           C  
ATOM   3168 HG11 ILE   191      47.410  52.300  48.410  1.00  0.00           H  
ATOM   3169 HG12 ILE   191      49.040  52.050  48.910  1.00  0.00           H  
ATOM   3170  CD  ILE   191      48.010  50.140  48.450  1.00  0.00           C  
ATOM   3171  HD1 ILE   191      47.660  50.010  49.500  1.00  0.00           H  
ATOM   3172  HD2 ILE   191      48.850  49.430  48.290  1.00  0.00           H  
ATOM   3173  HD3 ILE   191      47.090  49.960  47.860  1.00  0.00           H  
ATOM   3174  C   ILE   191      50.660  51.840  45.020  1.00  0.00           C  
ATOM   3175  O   ILE   191      50.750  51.010  44.100  1.00  0.00           O  
ATOM   3176  N   MET   192      51.010  53.100  44.760  1.00  0.00           N  
ATOM   3177  HN  MET   192      50.870  53.780  45.470  1.00  0.00           H  
ATOM   3178  CA  MET   192      51.520  53.550  43.460  1.00  0.00           C  
ATOM   3179  HA  MET   192      50.850  53.200  42.680  1.00  0.00           H  
ATOM   3180  CB  MET   192      51.800  55.080  43.520  1.00  0.00           C  
ATOM   3181  HB1 MET   192      52.730  55.310  44.080  1.00  0.00           H  
ATOM   3182  HB2 MET   192      51.030  55.550  44.180  1.00  0.00           H  
ATOM   3183  CG  MET   192      51.700  55.910  42.230  1.00  0.00           C  
ATOM   3184  HG1 MET   192      51.870  57.010  42.350  1.00  0.00           H  
ATOM   3185  HG2 MET   192      50.650  55.790  41.890  1.00  0.00           H  
ATOM   3186  SD  MET   192      52.800  55.320  40.960  1.00  0.00           S  
ATOM   3187  CE  MET   192      54.460  55.720  41.740  1.00  0.00           C  
ATOM   3188  HE1 MET   192      54.650  54.940  42.520  1.00  0.00           H  
ATOM   3189  HE2 MET   192      54.460  56.720  42.220  1.00  0.00           H  
ATOM   3190  HE3 MET   192      55.350  55.620  41.090  1.00  0.00           H  
ATOM   3191  C   MET   192      52.790  52.780  43.050  1.00  0.00           C  
ATOM   3192  O   MET   192      52.860  52.400  41.910  1.00  0.00           O  
ATOM   3193  N   ILE   193      53.720  52.550  44.050  1.00  0.00           N  
ATOM   3194  HN  ILE   193      53.510  52.900  44.960  1.00  0.00           H  
ATOM   3195  CA  ILE   193      55.030  51.850  43.890  1.00  0.00           C  
ATOM   3196  HA  ILE   193      55.440  52.220  42.970  1.00  0.00           H  
ATOM   3197  CB  ILE   193      55.860  52.110  45.140  1.00  0.00           C  
ATOM   3198  HB  ILE   193      55.340  52.210  46.120  1.00  0.00           H  
ATOM   3199  CG2 ILE   193      56.980  50.990  45.240  1.00  0.00           C  
ATOM   3200 HG21 ILE   193      57.590  50.890  44.320  1.00  0.00           H  
ATOM   3201 HG22 ILE   193      56.520  49.980  45.300  1.00  0.00           H  
ATOM   3202 HG23 ILE   193      57.670  51.320  46.050  1.00  0.00           H  
ATOM   3203  CG1 ILE   193      56.500  53.530  45.080  1.00  0.00           C  
ATOM   3204 HG11 ILE   193      56.690  53.920  46.100  1.00  0.00           H  
ATOM   3205 HG12 ILE   193      55.800  54.280  44.660  1.00  0.00           H  
ATOM   3206  CD  ILE   193      57.780  53.650  44.180  1.00  0.00           C  
ATOM   3207  HD1 ILE   193      58.460  52.780  44.270  1.00  0.00           H  
ATOM   3208  HD2 ILE   193      58.390  54.570  44.340  1.00  0.00           H  
ATOM   3209  HD3 ILE   193      57.570  53.610  43.090  1.00  0.00           H  
ATOM   3210  C   ILE   193      54.830  50.390  43.530  1.00  0.00           C  
ATOM   3211  O   ILE   193      55.390  49.950  42.490  1.00  0.00           O  
ATOM   3212  N   SER   194      53.920  49.630  44.200  1.00  0.00           N  
ATOM   3213  HN  SER   194      53.570  50.080  45.020  1.00  0.00           H  
ATOM   3214  CA  SER   194      53.430  48.280  43.930  1.00  0.00           C  
ATOM   3215  HA  SER   194      54.280  47.620  43.960  1.00  0.00           H  
ATOM   3216  CB  SER   194      52.400  47.830  45.020  1.00  0.00           C  
ATOM   3217  HB1 SER   194      52.250  46.730  44.940  1.00  0.00           H  
ATOM   3218  HB2 SER   194      51.420  48.340  44.950  1.00  0.00           H  
ATOM   3219  OG  SER   194      52.920  48.060  46.350  1.00  0.00           O  
ATOM   3220  HG1 SER   194      53.030  49.010  46.360  1.00  0.00           H  
ATOM   3221  C   SER   194      52.800  48.190  42.560  1.00  0.00           C  
ATOM   3222  O   SER   194      53.210  47.370  41.760  1.00  0.00           O  
ATOM   3223  N   ALA   195      51.880  49.170  42.270  1.00  0.00           N  
ATOM   3224  HN  ALA   195      51.550  49.810  42.970  1.00  0.00           H  
ATOM   3225  CA  ALA   195      51.300  49.290  40.920  1.00  0.00           C  
ATOM   3226  HA  ALA   195      50.740  48.400  40.660  1.00  0.00           H  
ATOM   3227  CB  ALA   195      50.360  50.430  41.020  1.00  0.00           C  
ATOM   3228  HB1 ALA   195      49.750  50.470  40.090  1.00  0.00           H  
ATOM   3229  HB2 ALA   195      50.800  51.440  41.200  1.00  0.00           H  
ATOM   3230  HB3 ALA   195      49.580  50.340  41.800  1.00  0.00           H  
ATOM   3231  C   ALA   195      52.230  49.400  39.710  1.00  0.00           C  
ATOM   3232  O   ALA   195      52.250  48.650  38.770  1.00  0.00           O  
ATOM   3233  N   LEU   196      53.110  50.370  39.780  1.00  0.00           N  
ATOM   3234  HN  LEU   196      53.110  51.010  40.540  1.00  0.00           H  
ATOM   3235  CA  LEU   196      54.080  50.800  38.760  1.00  0.00           C  
ATOM   3236  HA  LEU   196      53.570  50.870  37.810  1.00  0.00           H  
ATOM   3237  CB  LEU   196      54.690  52.110  39.260  1.00  0.00           C  
ATOM   3238  HB1 LEU   196      55.220  51.990  40.230  1.00  0.00           H  
ATOM   3239  HB2 LEU   196      53.900  52.890  39.370  1.00  0.00           H  
ATOM   3240  CG  LEU   196      55.690  52.760  38.250  1.00  0.00           C  
ATOM   3241  HG  LEU   196      56.480  52.010  38.050  1.00  0.00           H  
ATOM   3242  CD1 LEU   196      55.160  52.980  36.860  1.00  0.00           C  
ATOM   3243 HD11 LEU   196      55.990  53.170  36.140  1.00  0.00           H  
ATOM   3244 HD12 LEU   196      54.470  53.850  36.880  1.00  0.00           H  
ATOM   3245 HD13 LEU   196      54.560  52.080  36.620  1.00  0.00           H  
ATOM   3246  CD2 LEU   196      56.500  53.990  38.780  1.00  0.00           C  
ATOM   3247 HD21 LEU   196      56.760  53.760  39.830  1.00  0.00           H  
ATOM   3248 HD22 LEU   196      55.880  54.900  38.690  1.00  0.00           H  
ATOM   3249 HD23 LEU   196      57.410  54.330  38.240  1.00  0.00           H  
ATOM   3250  C   LEU   196      55.100  49.740  38.610  1.00  0.00           C  
ATOM   3251  O   LEU   196      55.440  49.310  37.520  1.00  0.00           O  
ATOM   3252  N   MET   197      55.610  49.150  39.690  1.00  0.00           N  
ATOM   3253  HN  MET   197      55.250  49.300  40.610  1.00  0.00           H  
ATOM   3254  CA  MET   197      56.540  48.030  39.530  1.00  0.00           C  
ATOM   3255  HA  MET   197      57.230  48.420  38.790  1.00  0.00           H  
ATOM   3256  CB  MET   197      57.240  47.720  40.910  1.00  0.00           C  
ATOM   3257  HB1 MET   197      56.460  47.290  41.580  1.00  0.00           H  
ATOM   3258  HB2 MET   197      57.600  48.660  41.380  1.00  0.00           H  
ATOM   3259  CG  MET   197      58.350  46.650  40.710  1.00  0.00           C  
ATOM   3260  HG1 MET   197      57.700  45.830  40.330  1.00  0.00           H  
ATOM   3261  HG2 MET   197      58.600  46.300  41.740  1.00  0.00           H  
ATOM   3262  SD  MET   197      59.830  47.080  39.660  1.00  0.00           S  
ATOM   3263  CE  MET   197      60.710  45.700  40.440  1.00  0.00           C  
ATOM   3264  HE1 MET   197      60.480  45.700  41.530  1.00  0.00           H  
ATOM   3265  HE2 MET   197      61.800  45.830  40.300  1.00  0.00           H  
ATOM   3266  HE3 MET   197      60.460  44.730  39.960  1.00  0.00           H  
ATOM   3267  C   MET   197      55.970  46.770  38.820  1.00  0.00           C  
ATOM   3268  O   MET   197      56.650  46.050  38.040  1.00  0.00           O  
ATOM   3269  N   ALA   198      54.620  46.470  39.010  1.00  0.00           N  
ATOM   3270  HN  ALA   198      53.990  47.110  39.440  1.00  0.00           H  
ATOM   3271  CA  ALA   198      53.930  45.380  38.270  1.00  0.00           C  
ATOM   3272  HA  ALA   198      54.530  44.490  38.400  1.00  0.00           H  
ATOM   3273  CB  ALA   198      52.540  45.000  38.790  1.00  0.00           C  
ATOM   3274  HB1 ALA   198      52.510  44.590  39.830  1.00  0.00           H  
ATOM   3275  HB2 ALA   198      52.040  44.370  38.020  1.00  0.00           H  
ATOM   3276  HB3 ALA   198      51.980  45.960  38.790  1.00  0.00           H  
ATOM   3277  C   ALA   198      53.870  45.750  36.790  1.00  0.00           C  
ATOM   3278  O   ALA   198      54.120  44.980  35.870  1.00  0.00           O  
ATOM   3279  N   LEU   199      53.420  47.000  36.510  1.00  0.00           N  
ATOM   3280  HN  LEU   199      53.280  47.640  37.260  1.00  0.00           H  
ATOM   3281  CA  LEU   199      53.360  47.540  35.120  1.00  0.00           C  
ATOM   3282  HA  LEU   199      52.710  46.850  34.600  1.00  0.00           H  
ATOM   3283  CB  LEU   199      52.780  48.940  35.060  1.00  0.00           C  
ATOM   3284  HB1 LEU   199      52.800  49.300  34.010  1.00  0.00           H  
ATOM   3285  HB2 LEU   199      53.400  49.630  35.670  1.00  0.00           H  
ATOM   3286  CG  LEU   199      51.340  49.110  35.570  1.00  0.00           C  
ATOM   3287  HG  LEU   199      51.110  48.640  36.550  1.00  0.00           H  
ATOM   3288  CD1 LEU   199      51.110  50.650  35.560  1.00  0.00           C  
ATOM   3289 HD11 LEU   199      50.200  50.940  36.140  1.00  0.00           H  
ATOM   3290 HD12 LEU   199      51.060  51.080  34.540  1.00  0.00           H  
ATOM   3291 HD13 LEU   199      51.900  51.110  36.190  1.00  0.00           H  
ATOM   3292  CD2 LEU   199      50.290  48.370  34.690  1.00  0.00           C  
ATOM   3293 HD21 LEU   199      50.530  47.290  34.560  1.00  0.00           H  
ATOM   3294 HD22 LEU   199      50.210  48.840  33.690  1.00  0.00           H  
ATOM   3295 HD23 LEU   199      49.320  48.480  35.220  1.00  0.00           H  
ATOM   3296  C   LEU   199      54.630  47.370  34.360  1.00  0.00           C  
ATOM   3297  O   LEU   199      54.650  46.770  33.290  1.00  0.00           O  
ATOM   3298  N   VAL   200      55.690  47.800  34.930  1.00  0.00           N  
ATOM   3299  HN  VAL   200      55.560  48.490  35.640  1.00  0.00           H  
ATOM   3300  CA  VAL   200      57.120  47.690  34.580  1.00  0.00           C  
ATOM   3301  HA  VAL   200      57.170  48.090  33.580  1.00  0.00           H  
ATOM   3302  CB  VAL   200      57.990  48.510  35.570  1.00  0.00           C  
ATOM   3303  HB  VAL   200      57.650  48.130  36.560  1.00  0.00           H  
ATOM   3304  CG1 VAL   200      59.490  48.280  35.200  1.00  0.00           C  
ATOM   3305 HG11 VAL   200      59.810  47.230  35.430  1.00  0.00           H  
ATOM   3306 HG12 VAL   200      60.200  48.920  35.760  1.00  0.00           H  
ATOM   3307 HG13 VAL   200      59.790  48.400  34.140  1.00  0.00           H  
ATOM   3308  CG2 VAL   200      57.670  49.990  35.330  1.00  0.00           C  
ATOM   3309 HG21 VAL   200      56.570  50.170  35.320  1.00  0.00           H  
ATOM   3310 HG22 VAL   200      58.120  50.330  34.370  1.00  0.00           H  
ATOM   3311 HG23 VAL   200      58.120  50.530  36.190  1.00  0.00           H  
ATOM   3312  C   VAL   200      57.530  46.140  34.440  1.00  0.00           C  
ATOM   3313  O   VAL   200      58.130  45.750  33.480  1.00  0.00           O  
ATOM   3314  N   PHE   201      57.240  45.260  35.430  1.00  0.00           N  
ATOM   3315  HN  PHE   201      56.720  45.630  36.200  1.00  0.00           H  
ATOM   3316  CA  PHE   201      57.530  43.810  35.390  1.00  0.00           C  
ATOM   3317  HA  PHE   201      58.600  43.800  35.330  1.00  0.00           H  
ATOM   3318  CB  PHE   201      57.030  43.170  36.740  1.00  0.00           C  
ATOM   3319  HB1 PHE   201      55.920  43.140  36.790  1.00  0.00           H  
ATOM   3320  HB2 PHE   201      57.370  43.890  37.500  1.00  0.00           H  
ATOM   3321  CG  PHE   201      57.730  41.790  37.030  1.00  0.00           C  
ATOM   3322  CD1 PHE   201      58.790  41.750  37.870  1.00  0.00           C  
ATOM   3323  HD1 PHE   201      59.220  42.640  38.290  1.00  0.00           H  
ATOM   3324  CE1 PHE   201      59.270  40.500  38.370  1.00  0.00           C  
ATOM   3325  HE1 PHE   201      60.110  40.440  39.050  1.00  0.00           H  
ATOM   3326  CZ  PHE   201      58.640  39.310  38.000  1.00  0.00           C  
ATOM   3327  HZ  PHE   201      59.090  38.430  38.430  1.00  0.00           H  
ATOM   3328  CD2 PHE   201      57.160  40.610  36.600  1.00  0.00           C  
ATOM   3329  HD2 PHE   201      56.440  40.590  35.790  1.00  0.00           H  
ATOM   3330  CE2 PHE   201      57.630  39.330  37.090  1.00  0.00           C  
ATOM   3331  HE2 PHE   201      57.300  38.360  36.740  1.00  0.00           H  
ATOM   3332  C   PHE   201      56.860  43.080  34.200  1.00  0.00           C  
ATOM   3333  O   PHE   201      57.540  42.320  33.520  1.00  0.00           O  
ATOM   3334  N   ILE   202      55.610  43.490  33.850  1.00  0.00           N  
ATOM   3335  HN  ILE   202      55.140  44.190  34.380  1.00  0.00           H  
ATOM   3336  CA  ILE   202      54.920  43.040  32.680  1.00  0.00           C  
ATOM   3337  HA  ILE   202      55.070  41.970  32.660  1.00  0.00           H  
ATOM   3338  CB  ILE   202      53.470  43.320  32.680  1.00  0.00           C  
ATOM   3339  HB  ILE   202      53.190  44.400  32.660  1.00  0.00           H  
ATOM   3340  CG2 ILE   202      52.870  42.640  31.380  1.00  0.00           C  
ATOM   3341 HG21 ILE   202      53.110  43.240  30.480  1.00  0.00           H  
ATOM   3342 HG22 ILE   202      51.760  42.660  31.350  1.00  0.00           H  
ATOM   3343 HG23 ILE   202      53.100  41.570  31.210  1.00  0.00           H  
ATOM   3344  CG1 ILE   202      52.800  42.670  33.950  1.00  0.00           C  
ATOM   3345 HG11 ILE   202      53.280  42.860  34.930  1.00  0.00           H  
ATOM   3346 HG12 ILE   202      52.750  41.590  33.710  1.00  0.00           H  
ATOM   3347  CD  ILE   202      51.330  43.220  34.240  1.00  0.00           C  
ATOM   3348  HD1 ILE   202      50.750  43.260  33.290  1.00  0.00           H  
ATOM   3349  HD2 ILE   202      51.450  44.260  34.610  1.00  0.00           H  
ATOM   3350  HD3 ILE   202      50.710  42.600  34.930  1.00  0.00           H  
ATOM   3351  C   ILE   202      55.560  43.560  31.440  1.00  0.00           C  
ATOM   3352  O   ILE   202      55.830  42.810  30.480  1.00  0.00           O  
ATOM   3353  N   LYS   203      56.030  44.820  31.400  1.00  0.00           N  
ATOM   3354  HN  LYS   203      55.850  45.390  32.200  1.00  0.00           H  
ATOM   3355  CA  LYS   203      56.750  45.420  30.280  1.00  0.00           C  
ATOM   3356  HA  LYS   203      56.120  45.360  29.410  1.00  0.00           H  
ATOM   3357  CB  LYS   203      57.030  46.960  30.520  1.00  0.00           C  
ATOM   3358  HB1 LYS   203      57.760  47.140  31.340  1.00  0.00           H  
ATOM   3359  HB2 LYS   203      56.120  47.470  30.900  1.00  0.00           H  
ATOM   3360  CG  LYS   203      57.450  47.680  29.280  1.00  0.00           C  
ATOM   3361  HG1 LYS   203      58.300  47.140  28.800  1.00  0.00           H  
ATOM   3362  HG2 LYS   203      57.900  48.650  29.570  1.00  0.00           H  
ATOM   3363  CD  LYS   203      56.250  47.760  28.260  1.00  0.00           C  
ATOM   3364  HD1 LYS   203      55.680  48.610  28.700  1.00  0.00           H  
ATOM   3365  HD2 LYS   203      55.680  46.810  28.160  1.00  0.00           H  
ATOM   3366  CE  LYS   203      56.680  48.100  26.810  1.00  0.00           C  
ATOM   3367  HE1 LYS   203      57.550  47.400  26.770  1.00  0.00           H  
ATOM   3368  HE2 LYS   203      57.030  49.150  26.690  1.00  0.00           H  
ATOM   3369  NZ  LYS   203      55.730  47.720  25.720  1.00  0.00           N  
ATOM   3370  HZ1 LYS   203      55.960  48.180  24.820  1.00  0.00           H  
ATOM   3371  HZ2 LYS   203      54.740  47.760  26.020  1.00  0.00           H  
ATOM   3372  HZ3 LYS   203      55.980  46.720  25.580  1.00  0.00           H  
ATOM   3373  C   LYS   203      57.970  44.840  29.770  1.00  0.00           C  
ATOM   3374  O   LYS   203      58.120  44.520  28.640  1.00  0.00           O  
ATOM   3375  N   TYR   204      58.920  44.520  30.700  1.00  0.00           N  
ATOM   3376  HN  TYR   204      58.780  44.820  31.640  1.00  0.00           H  
ATOM   3377  CA  TYR   204      60.230  44.150  30.230  1.00  0.00           C  
ATOM   3378  HA  TYR   204      60.430  44.330  29.180  1.00  0.00           H  
ATOM   3379  CB  TYR   204      61.300  44.960  30.960  1.00  0.00           C  
ATOM   3380  HB1 TYR   204      62.310  44.630  30.650  1.00  0.00           H  
ATOM   3381  HB2 TYR   204      61.290  44.860  32.070  1.00  0.00           H  
ATOM   3382  CG  TYR   204      61.150  46.420  30.700  1.00  0.00           C  
ATOM   3383  CD1 TYR   204      60.670  47.290  31.720  1.00  0.00           C  
ATOM   3384  HD1 TYR   204      60.440  46.830  32.670  1.00  0.00           H  
ATOM   3385  CE1 TYR   204      60.340  48.600  31.470  1.00  0.00           C  
ATOM   3386  HE1 TYR   204      59.780  49.230  32.150  1.00  0.00           H  
ATOM   3387  CZ  TYR   204      60.580  49.070  30.160  1.00  0.00           C  
ATOM   3388  OH  TYR   204      60.230  50.440  29.680  1.00  0.00           O  
ATOM   3389  HH  TYR   204      60.320  50.440  28.730  1.00  0.00           H  
ATOM   3390  CD2 TYR   204      61.440  46.970  29.470  1.00  0.00           C  
ATOM   3391  HD2 TYR   204      61.820  46.270  28.740  1.00  0.00           H  
ATOM   3392  CE2 TYR   204      61.160  48.300  29.200  1.00  0.00           C  
ATOM   3393  HE2 TYR   204      61.240  48.720  28.200  1.00  0.00           H  
ATOM   3394  C   TYR   204      60.490  42.690  30.360  1.00  0.00           C  
ATOM   3395  O   TYR   204      61.600  42.250  29.990  1.00  0.00           O  
ATOM   3396  N   LEU   205      59.510  41.900  30.820  1.00  0.00           N  
ATOM   3397  HN  LEU   205      58.680  42.240  31.250  1.00  0.00           H  
ATOM   3398  CA  LEU   205      59.620  40.470  30.870  1.00  0.00           C  
ATOM   3399  HA  LEU   205      60.680  40.310  30.940  1.00  0.00           H  
ATOM   3400  CB  LEU   205      59.030  39.910  32.120  1.00  0.00           C  
ATOM   3401  HB1 LEU   205      57.920  39.950  32.130  1.00  0.00           H  
ATOM   3402  HB2 LEU   205      59.430  40.560  32.930  1.00  0.00           H  
ATOM   3403  CG  LEU   205      59.470  38.470  32.610  1.00  0.00           C  
ATOM   3404  HG  LEU   205      58.990  37.760  31.910  1.00  0.00           H  
ATOM   3405  CD1 LEU   205      61.010  38.200  32.590  1.00  0.00           C  
ATOM   3406 HD11 LEU   205      61.340  37.430  33.320  1.00  0.00           H  
ATOM   3407 HD12 LEU   205      61.490  39.170  32.830  1.00  0.00           H  
ATOM   3408 HD13 LEU   205      61.330  37.780  31.610  1.00  0.00           H  
ATOM   3409  CD2 LEU   205      59.000  38.240  33.990  1.00  0.00           C  
ATOM   3410 HD21 LEU   205      57.910  38.490  33.970  1.00  0.00           H  
ATOM   3411 HD22 LEU   205      59.230  39.010  34.770  1.00  0.00           H  
ATOM   3412 HD23 LEU   205      59.090  37.180  34.300  1.00  0.00           H  
ATOM   3413  C   LEU   205      58.860  39.860  29.640  1.00  0.00           C  
ATOM   3414  O   LEU   205      57.650  40.050  29.500  1.00  0.00           O  
ATOM   3415  N   PRO   206      59.570  39.150  28.640  1.00  0.00           N  
ATOM   3416  CD  PRO   206      61.040  39.080  28.520  1.00  0.00           C  
ATOM   3417  HD1 PRO   206      61.370  38.390  29.320  1.00  0.00           H  
ATOM   3418  HD2 PRO   206      61.480  40.060  28.820  1.00  0.00           H  
ATOM   3419  CA  PRO   206      58.920  38.360  27.610  1.00  0.00           C  
ATOM   3420  HA  PRO   206      58.490  39.010  26.870  1.00  0.00           H  
ATOM   3421  CB  PRO   206      60.090  37.610  26.950  1.00  0.00           C  
ATOM   3422  HB1 PRO   206      59.860  37.420  25.890  1.00  0.00           H  
ATOM   3423  HB2 PRO   206      60.370  36.630  27.390  1.00  0.00           H  
ATOM   3424  CG  PRO   206      61.290  38.610  27.070  1.00  0.00           C  
ATOM   3425  HG1 PRO   206      62.260  38.100  26.860  1.00  0.00           H  
ATOM   3426  HG2 PRO   206      61.070  39.360  26.280  1.00  0.00           H  
ATOM   3427  C   PRO   206      57.810  37.340  28.160  1.00  0.00           C  
ATOM   3428  O   PRO   206      57.940  36.920  29.260  1.00  0.00           O  
ATOM   3429  N   GLU   207      56.730  37.090  27.400  1.00  0.00           N  
ATOM   3430  HN  GLU   207      56.620  37.590  26.540  1.00  0.00           H  
ATOM   3431  CA  GLU   207      55.520  36.370  27.680  1.00  0.00           C  
ATOM   3432  HA  GLU   207      55.080  36.850  28.540  1.00  0.00           H  
ATOM   3433  CB  GLU   207      54.540  36.560  26.510  1.00  0.00           C  
ATOM   3434  HB1 GLU   207      55.080  36.220  25.600  1.00  0.00           H  
ATOM   3435  HB2 GLU   207      54.330  37.650  26.380  1.00  0.00           H  
ATOM   3436  CG  GLU   207      53.190  35.800  26.560  1.00  0.00           C  
ATOM   3437  HG1 GLU   207      52.960  35.750  27.650  1.00  0.00           H  
ATOM   3438  HG2 GLU   207      53.400  34.740  26.290  1.00  0.00           H  
ATOM   3439  CD  GLU   207      52.080  36.350  25.710  1.00  0.00           C  
ATOM   3440  OE1 GLU   207      52.120  36.170  24.460  1.00  0.00           O  
ATOM   3441  OE2 GLU   207      51.250  37.130  26.280  1.00  0.00           O  
ATOM   3442  C   GLU   207      55.720  34.960  28.100  1.00  0.00           C  
ATOM   3443  O   GLU   207      55.430  34.520  29.220  1.00  0.00           O  
ATOM   3444  N   TRP   208      56.420  34.110  27.350  1.00  0.00           N  
ATOM   3445  HN  TRP   208      56.900  34.310  26.500  1.00  0.00           H  
ATOM   3446  CA  TRP   208      56.690  32.790  27.900  1.00  0.00           C  
ATOM   3447  HA  TRP   208      55.750  32.460  28.310  1.00  0.00           H  
ATOM   3448  CB  TRP   208      57.310  31.770  26.920  1.00  0.00           C  
ATOM   3449  HB1 TRP   208      57.710  30.810  27.330  1.00  0.00           H  
ATOM   3450  HB2 TRP   208      58.160  32.350  26.500  1.00  0.00           H  
ATOM   3451  CG  TRP   208      56.470  31.430  25.730  1.00  0.00           C  
ATOM   3452  CD1 TRP   208      56.640  31.670  24.400  1.00  0.00           C  
ATOM   3453  HD1 TRP   208      57.530  32.060  23.910  1.00  0.00           H  
ATOM   3454  NE1 TRP   208      55.450  31.380  23.700  1.00  0.00           N  
ATOM   3455  HE1 TRP   208      55.250  31.480  22.750  1.00  0.00           H  
ATOM   3456  CE2 TRP   208      54.520  31.100  24.550  1.00  0.00           C  
ATOM   3457  CD2 TRP   208      55.080  31.030  25.830  1.00  0.00           C  
ATOM   3458  CE3 TRP   208      54.300  30.670  26.890  1.00  0.00           C  
ATOM   3459  HE3 TRP   208      54.790  30.530  27.840  1.00  0.00           H  
ATOM   3460  CZ3 TRP   208      53.010  30.240  26.670  1.00  0.00           C  
ATOM   3461  HZ3 TRP   208      52.540  29.910  27.580  1.00  0.00           H  
ATOM   3462  CZ2 TRP   208      53.200  30.690  24.320  1.00  0.00           C  
ATOM   3463  HZ2 TRP   208      52.810  30.850  23.330  1.00  0.00           H  
ATOM   3464  CH2 TRP   208      52.400  30.310  25.420  1.00  0.00           C  
ATOM   3465  HH2 TRP   208      51.360  30.020  25.290  1.00  0.00           H  
ATOM   3466  C   TRP   208      57.670  32.760  29.060  1.00  0.00           C  
ATOM   3467  O   TRP   208      57.560  31.920  29.930  1.00  0.00           O  
ATOM   3468  N   THR   209      58.640  33.680  29.120  1.00  0.00           N  
ATOM   3469  HN  THR   209      58.870  34.100  28.250  1.00  0.00           H  
ATOM   3470  CA  THR   209      59.380  33.790  30.400  1.00  0.00           C  
ATOM   3471  HA  THR   209      59.920  32.890  30.650  1.00  0.00           H  
ATOM   3472  CB  THR   209      60.550  34.880  30.380  1.00  0.00           C  
ATOM   3473  HB  THR   209      60.190  35.920  30.260  1.00  0.00           H  
ATOM   3474  OG1 THR   209      61.430  34.720  29.260  1.00  0.00           O  
ATOM   3475  HG1 THR   209      60.930  34.700  28.440  1.00  0.00           H  
ATOM   3476  CG2 THR   209      61.440  34.840  31.610  1.00  0.00           C  
ATOM   3477 HG21 THR   209      61.840  33.800  31.640  1.00  0.00           H  
ATOM   3478 HG22 THR   209      60.940  35.200  32.530  1.00  0.00           H  
ATOM   3479 HG23 THR   209      62.250  35.600  31.510  1.00  0.00           H  
ATOM   3480  C   THR   209      58.550  34.220  31.600  1.00  0.00           C  
ATOM   3481  O   THR   209      58.560  33.550  32.620  1.00  0.00           O  
ATOM   3482  N   ALA   210      57.650  35.240  31.540  1.00  0.00           N  
ATOM   3483  HN  ALA   210      57.570  35.800  30.710  1.00  0.00           H  
ATOM   3484  CA  ALA   210      56.780  35.800  32.570  1.00  0.00           C  
ATOM   3485  HA  ALA   210      57.360  36.190  33.380  1.00  0.00           H  
ATOM   3486  CB  ALA   210      56.000  37.010  32.010  1.00  0.00           C  
ATOM   3487  HB1 ALA   210      56.730  37.750  31.610  1.00  0.00           H  
ATOM   3488  HB2 ALA   210      55.450  37.610  32.770  1.00  0.00           H  
ATOM   3489  HB3 ALA   210      55.310  36.830  31.160  1.00  0.00           H  
ATOM   3490  C   ALA   210      55.890  34.700  33.040  1.00  0.00           C  
ATOM   3491  O   ALA   210      55.690  34.560  34.230  1.00  0.00           O  
ATOM   3492  N   TRP   211      55.310  33.800  32.210  1.00  0.00           N  
ATOM   3493  HN  TRP   211      55.320  33.760  31.210  1.00  0.00           H  
ATOM   3494  CA  TRP   211      54.460  32.690  32.680  1.00  0.00           C  
ATOM   3495  HA  TRP   211      53.760  33.170  33.350  1.00  0.00           H  
ATOM   3496  CB  TRP   211      53.750  31.890  31.550  1.00  0.00           C  
ATOM   3497  HB1 TRP   211      53.280  31.000  32.020  1.00  0.00           H  
ATOM   3498  HB2 TRP   211      54.490  31.570  30.790  1.00  0.00           H  
ATOM   3499  CG  TRP   211      52.590  32.650  30.980  1.00  0.00           C  
ATOM   3500  CD1 TRP   211      52.450  33.010  29.640  1.00  0.00           C  
ATOM   3501  HD1 TRP   211      53.160  32.680  28.890  1.00  0.00           H  
ATOM   3502  NE1 TRP   211      51.350  33.800  29.540  1.00  0.00           N  
ATOM   3503  HE1 TRP   211      51.130  34.420  28.820  1.00  0.00           H  
ATOM   3504  CE2 TRP   211      50.780  33.970  30.730  1.00  0.00           C  
ATOM   3505  CD2 TRP   211      51.580  33.330  31.700  1.00  0.00           C  
ATOM   3506  CE3 TRP   211      51.100  33.250  33.070  1.00  0.00           C  
ATOM   3507  HE3 TRP   211      51.650  32.730  33.840  1.00  0.00           H  
ATOM   3508  CZ3 TRP   211      49.810  33.710  33.290  1.00  0.00           C  
ATOM   3509  HZ3 TRP   211      49.450  33.670  34.300  1.00  0.00           H  
ATOM   3510  CZ2 TRP   211      49.620  34.680  31.140  1.00  0.00           C  
ATOM   3511  HZ2 TRP   211      49.010  35.110  30.350  1.00  0.00           H  
ATOM   3512  CH2 TRP   211      49.160  34.570  32.420  1.00  0.00           C  
ATOM   3513  HH2 TRP   211      48.230  35.090  32.610  1.00  0.00           H  
ATOM   3514  C   TRP   211      55.310  31.730  33.560  1.00  0.00           C  
ATOM   3515  O   TRP   211      54.880  31.200  34.570  1.00  0.00           O  
ATOM   3516  N   LEU   212      56.500  31.370  33.060  1.00  0.00           N  
ATOM   3517  HN  LEU   212      56.860  31.790  32.230  1.00  0.00           H  
ATOM   3518  CA  LEU   212      57.410  30.550  33.860  1.00  0.00           C  
ATOM   3519  HA  LEU   212      56.850  29.680  34.150  1.00  0.00           H  
ATOM   3520  CB  LEU   212      58.590  30.130  32.920  1.00  0.00           C  
ATOM   3521  HB1 LEU   212      58.930  31.060  32.420  1.00  0.00           H  
ATOM   3522  HB2 LEU   212      58.020  29.470  32.240  1.00  0.00           H  
ATOM   3523  CG  LEU   212      59.830  29.290  33.330  1.00  0.00           C  
ATOM   3524  HG  LEU   212      60.320  29.810  34.180  1.00  0.00           H  
ATOM   3525  CD1 LEU   212      59.500  27.990  33.930  1.00  0.00           C  
ATOM   3526 HD11 LEU   212      59.070  27.250  33.220  1.00  0.00           H  
ATOM   3527 HD12 LEU   212      58.720  28.190  34.690  1.00  0.00           H  
ATOM   3528 HD13 LEU   212      60.290  27.480  34.520  1.00  0.00           H  
ATOM   3529  CD2 LEU   212      60.950  29.160  32.220  1.00  0.00           C  
ATOM   3530 HD21 LEU   212      61.840  28.700  32.690  1.00  0.00           H  
ATOM   3531 HD22 LEU   212      61.290  30.160  31.890  1.00  0.00           H  
ATOM   3532 HD23 LEU   212      60.550  28.560  31.370  1.00  0.00           H  
ATOM   3533  C   LEU   212      57.860  31.190  35.200  1.00  0.00           C  
ATOM   3534  O   LEU   212      57.710  30.630  36.280  1.00  0.00           O  
ATOM   3535  N   ILE   213      58.340  32.440  35.140  1.00  0.00           N  
ATOM   3536  HN  ILE   213      58.480  32.900  34.270  1.00  0.00           H  
ATOM   3537  CA  ILE   213      58.730  33.240  36.300  1.00  0.00           C  
ATOM   3538  HA  ILE   213      59.450  32.580  36.780  1.00  0.00           H  
ATOM   3539  CB  ILE   213      59.500  34.520  35.930  1.00  0.00           C  
ATOM   3540  HB  ILE   213      58.910  34.930  35.070  1.00  0.00           H  
ATOM   3541  CG2 ILE   213      59.560  35.560  37.050  1.00  0.00           C  
ATOM   3542 HG21 ILE   213      58.490  35.850  37.140  1.00  0.00           H  
ATOM   3543 HG22 ILE   213      60.190  36.430  36.750  1.00  0.00           H  
ATOM   3544 HG23 ILE   213      60.020  35.230  38.010  1.00  0.00           H  
ATOM   3545  CG1 ILE   213      60.880  34.040  35.360  1.00  0.00           C  
ATOM   3546 HG11 ILE   213      61.330  34.970  34.940  1.00  0.00           H  
ATOM   3547 HG12 ILE   213      60.760  33.320  34.520  1.00  0.00           H  
ATOM   3548  CD  ILE   213      61.780  33.430  36.400  1.00  0.00           C  
ATOM   3549  HD1 ILE   213      62.830  33.580  36.060  1.00  0.00           H  
ATOM   3550  HD2 ILE   213      61.680  32.320  36.510  1.00  0.00           H  
ATOM   3551  HD3 ILE   213      61.580  33.860  37.400  1.00  0.00           H  
ATOM   3552  C   ILE   213      57.750  33.510  37.480  1.00  0.00           C  
ATOM   3553  O   ILE   213      58.070  33.340  38.680  1.00  0.00           O  
ATOM   3554  N   LEU   214      56.410  33.730  37.160  1.00  0.00           N  
ATOM   3555  HN  LEU   214      56.080  33.840  36.220  1.00  0.00           H  
ATOM   3556  CA  LEU   214      55.350  33.700  38.110  1.00  0.00           C  
ATOM   3557  HA  LEU   214      55.530  34.450  38.860  1.00  0.00           H  
ATOM   3558  CB  LEU   214      54.080  33.990  37.380  1.00  0.00           C  
ATOM   3559  HB1 LEU   214      54.030  33.300  36.510  1.00  0.00           H  
ATOM   3560  HB2 LEU   214      54.040  35.060  37.070  1.00  0.00           H  
ATOM   3561  CG  LEU   214      52.700  33.730  38.080  1.00  0.00           C  
ATOM   3562  HG  LEU   214      52.730  32.870  38.790  1.00  0.00           H  
ATOM   3563  CD1 LEU   214      52.040  34.930  38.740  1.00  0.00           C  
ATOM   3564 HD11 LEU   214      51.180  34.550  39.320  1.00  0.00           H  
ATOM   3565 HD12 LEU   214      51.800  35.650  37.930  1.00  0.00           H  
ATOM   3566 HD13 LEU   214      52.770  35.300  39.500  1.00  0.00           H  
ATOM   3567  CD2 LEU   214      51.660  33.300  36.910  1.00  0.00           C  
ATOM   3568 HD21 LEU   214      50.650  33.340  37.360  1.00  0.00           H  
ATOM   3569 HD22 LEU   214      51.800  32.410  36.260  1.00  0.00           H  
ATOM   3570 HD23 LEU   214      51.690  34.150  36.190  1.00  0.00           H  
ATOM   3571  C   LEU   214      55.330  32.360  38.800  1.00  0.00           C  
ATOM   3572  O   LEU   214      55.230  32.190  40.060  1.00  0.00           O  
ATOM   3573  N   ALA   215      55.290  31.280  37.990  1.00  0.00           N  
ATOM   3574  HN  ALA   215      55.280  31.340  36.990  1.00  0.00           H  
ATOM   3575  CA  ALA   215      55.300  29.940  38.550  1.00  0.00           C  
ATOM   3576  HA  ALA   215      54.540  29.850  39.310  1.00  0.00           H  
ATOM   3577  CB  ALA   215      55.110  28.940  37.370  1.00  0.00           C  
ATOM   3578  HB1 ALA   215      56.090  28.780  36.860  1.00  0.00           H  
ATOM   3579  HB2 ALA   215      54.270  29.280  36.730  1.00  0.00           H  
ATOM   3580  HB3 ALA   215      54.680  28.000  37.780  1.00  0.00           H  
ATOM   3581  C   ALA   215      56.570  29.480  39.360  1.00  0.00           C  
ATOM   3582  O   ALA   215      56.490  29.030  40.540  1.00  0.00           O  
ATOM   3583  N   VAL   216      57.730  29.780  38.830  1.00  0.00           N  
ATOM   3584  HN  VAL   216      57.760  30.410  38.060  1.00  0.00           H  
ATOM   3585  CA  VAL   216      58.980  29.450  39.490  1.00  0.00           C  
ATOM   3586  HA  VAL   216      59.040  28.410  39.800  1.00  0.00           H  
ATOM   3587  CB  VAL   216      60.160  29.660  38.580  1.00  0.00           C  
ATOM   3588  HB  VAL   216      59.970  30.650  38.120  1.00  0.00           H  
ATOM   3589  CG1 VAL   216      61.560  29.540  39.190  1.00  0.00           C  
ATOM   3590 HG11 VAL   216      61.740  30.230  40.040  1.00  0.00           H  
ATOM   3591 HG12 VAL   216      62.400  29.760  38.480  1.00  0.00           H  
ATOM   3592 HG13 VAL   216      61.720  28.520  39.580  1.00  0.00           H  
ATOM   3593  CG2 VAL   216      60.110  28.760  37.320  1.00  0.00           C  
ATOM   3594 HG21 VAL   216      60.150  27.650  37.450  1.00  0.00           H  
ATOM   3595 HG22 VAL   216      60.990  29.030  36.690  1.00  0.00           H  
ATOM   3596 HG23 VAL   216      59.240  28.950  36.650  1.00  0.00           H  
ATOM   3597  C   VAL   216      59.080  30.210  40.820  1.00  0.00           C  
ATOM   3598  O   VAL   216      59.550  29.710  41.820  1.00  0.00           O  
ATOM   3599  N   ILE   217      58.620  31.520  40.860  1.00  0.00           N  
ATOM   3600  HN  ILE   217      58.350  32.020  40.040  1.00  0.00           H  
ATOM   3601  CA  ILE   217      58.730  32.340  42.050  1.00  0.00           C  
ATOM   3602  HA  ILE   217      59.700  32.160  42.500  1.00  0.00           H  
ATOM   3603  CB  ILE   217      58.870  33.890  41.770  1.00  0.00           C  
ATOM   3604  HB  ILE   217      59.380  34.080  40.810  1.00  0.00           H  
ATOM   3605  CG2 ILE   217      57.370  34.450  41.680  1.00  0.00           C  
ATOM   3606 HG21 ILE   217      56.820  34.330  42.640  1.00  0.00           H  
ATOM   3607 HG22 ILE   217      56.770  34.030  40.850  1.00  0.00           H  
ATOM   3608 HG23 ILE   217      57.460  35.550  41.520  1.00  0.00           H  
ATOM   3609  CG1 ILE   217      59.650  34.530  42.930  1.00  0.00           C  
ATOM   3610 HG11 ILE   217      59.300  34.180  43.920  1.00  0.00           H  
ATOM   3611 HG12 ILE   217      59.320  35.590  42.840  1.00  0.00           H  
ATOM   3612  CD  ILE   217      61.120  34.340  42.770  1.00  0.00           C  
ATOM   3613  HD1 ILE   217      61.410  33.290  42.600  1.00  0.00           H  
ATOM   3614  HD2 ILE   217      61.700  34.700  43.640  1.00  0.00           H  
ATOM   3615  HD3 ILE   217      61.440  34.980  41.910  1.00  0.00           H  
ATOM   3616  C   ILE   217      57.700  31.900  43.050  1.00  0.00           C  
ATOM   3617  O   ILE   217      57.900  31.780  44.260  1.00  0.00           O  
ATOM   3618  N   SER   218      56.520  31.380  42.610  1.00  0.00           N  
ATOM   3619  HN  SER   218      56.390  31.420  41.620  1.00  0.00           H  
ATOM   3620  CA  SER   218      55.460  30.800  43.490  1.00  0.00           C  
ATOM   3621  HA  SER   218      55.050  31.490  44.220  1.00  0.00           H  
ATOM   3622  CB  SER   218      54.240  30.350  42.730  1.00  0.00           C  
ATOM   3623  HB1 SER   218      53.450  29.980  43.420  1.00  0.00           H  
ATOM   3624  HB2 SER   218      54.410  29.540  41.990  1.00  0.00           H  
ATOM   3625  OG  SER   218      53.670  31.460  42.100  1.00  0.00           O  
ATOM   3626  HG1 SER   218      54.310  31.790  41.470  1.00  0.00           H  
ATOM   3627  C   SER   218      56.010  29.570  44.220  1.00  0.00           C  
ATOM   3628  O   SER   218      55.750  29.230  45.370  1.00  0.00           O  
ATOM   3629  N   VAL   219      56.730  28.760  43.460  1.00  0.00           N  
ATOM   3630  HN  VAL   219      56.800  28.910  42.480  1.00  0.00           H  
ATOM   3631  CA  VAL   219      57.530  27.560  43.920  1.00  0.00           C  
ATOM   3632  HA  VAL   219      56.830  26.930  44.440  1.00  0.00           H  
ATOM   3633  CB  VAL   219      58.080  26.650  42.840  1.00  0.00           C  
ATOM   3634  HB  VAL   219      58.660  27.280  42.130  1.00  0.00           H  
ATOM   3635  CG1 VAL   219      59.060  25.570  43.420  1.00  0.00           C  
ATOM   3636 HG11 VAL   219      60.050  26.080  43.520  1.00  0.00           H  
ATOM   3637 HG12 VAL   219      59.110  24.710  42.710  1.00  0.00           H  
ATOM   3638 HG13 VAL   219      58.730  25.090  44.360  1.00  0.00           H  
ATOM   3639  CG2 VAL   219      56.850  25.980  42.050  1.00  0.00           C  
ATOM   3640 HG21 VAL   219      56.180  26.720  41.560  1.00  0.00           H  
ATOM   3641 HG22 VAL   219      56.220  25.550  42.860  1.00  0.00           H  
ATOM   3642 HG23 VAL   219      57.220  25.240  41.310  1.00  0.00           H  
ATOM   3643  C   VAL   219      58.650  27.970  44.850  1.00  0.00           C  
ATOM   3644  O   VAL   219      58.890  27.410  45.960  1.00  0.00           O  
ATOM   3645  N   TYR   220      59.490  29.020  44.480  1.00  0.00           N  
ATOM   3646  HN  TYR   220      59.380  29.470  43.600  1.00  0.00           H  
ATOM   3647  CA  TYR   220      60.500  29.620  45.340  1.00  0.00           C  
ATOM   3648  HA  TYR   220      61.170  28.790  45.500  1.00  0.00           H  
ATOM   3649  CB  TYR   220      61.230  30.660  44.460  1.00  0.00           C  
ATOM   3650  HB1 TYR   220      60.440  31.370  44.160  1.00  0.00           H  
ATOM   3651  HB2 TYR   220      61.580  30.140  43.540  1.00  0.00           H  
ATOM   3652  CG  TYR   220      62.290  31.500  45.140  1.00  0.00           C  
ATOM   3653  CD1 TYR   220      63.680  31.160  44.930  1.00  0.00           C  
ATOM   3654  HD1 TYR   220      63.860  30.230  44.410  1.00  0.00           H  
ATOM   3655  CE1 TYR   220      64.700  31.970  45.320  1.00  0.00           C  
ATOM   3656  HE1 TYR   220      65.740  31.670  45.280  1.00  0.00           H  
ATOM   3657  CZ  TYR   220      64.380  33.180  45.960  1.00  0.00           C  
ATOM   3658  OH  TYR   220      65.430  33.930  46.490  1.00  0.00           O  
ATOM   3659  HH  TYR   220      65.050  34.710  46.900  1.00  0.00           H  
ATOM   3660  CD2 TYR   220      62.020  32.730  45.760  1.00  0.00           C  
ATOM   3661  HD2 TYR   220      61.000  32.990  45.980  1.00  0.00           H  
ATOM   3662  CE2 TYR   220      63.040  33.540  46.160  1.00  0.00           C  
ATOM   3663  HE2 TYR   220      62.860  34.510  46.600  1.00  0.00           H  
ATOM   3664  C   TYR   220      59.970  30.110  46.700  1.00  0.00           C  
ATOM   3665  O   TYR   220      60.710  29.940  47.690  1.00  0.00           O  
ATOM   3666  N   ASP   221      58.750  30.700  46.810  1.00  0.00           N  
ATOM   3667  HN  ASP   221      58.340  30.880  45.920  1.00  0.00           H  
ATOM   3668  CA  ASP   221      58.110  31.090  48.100  1.00  0.00           C  
ATOM   3669  HA  ASP   221      58.720  31.800  48.640  1.00  0.00           H  
ATOM   3670  CB  ASP   221      56.650  31.600  47.800  1.00  0.00           C  
ATOM   3671  HB1 ASP   221      55.950  30.840  47.570  1.00  0.00           H  
ATOM   3672  HB2 ASP   221      56.690  32.190  46.920  1.00  0.00           H  
ATOM   3673  CG  ASP   221      56.140  32.580  48.920  1.00  0.00           C  
ATOM   3674  OD1 ASP   221      56.990  33.360  49.450  1.00  0.00           O  
ATOM   3675  OD2 ASP   221      54.900  32.640  49.230  1.00  0.00           O  
ATOM   3676  C   ASP   221      57.920  29.800  48.980  1.00  0.00           C  
ATOM   3677  O   ASP   221      58.290  29.730  50.150  1.00  0.00           O  
ATOM   3678  N   LEU   222      57.350  28.730  48.380  1.00  0.00           N  
ATOM   3679  HN  LEU   222      57.060  28.860  47.310  1.00  0.00           H  
ATOM   3680  CA  LEU   222      57.090  27.470  49.060  1.00  0.00           C  
ATOM   3681  HA  LEU   222      56.370  27.740  49.860  1.00  0.00           H  
ATOM   3682  CB  LEU   222      56.370  26.540  48.040  1.00  0.00           C  
ATOM   3683  HB1 LEU   222      56.890  26.390  47.210  1.00  0.00           H  
ATOM   3684  HB2 LEU   222      55.440  27.040  47.800  1.00  0.00           H  
ATOM   3685  CG  LEU   222      55.910  25.110  48.530  1.00  0.00           C  
ATOM   3686  HG  LEU   222      56.890  24.610  48.650  1.00  0.00           H  
ATOM   3687  CD1 LEU   222      54.880  25.040  49.660  1.00  0.00           C  
ATOM   3688 HD11 LEU   222      55.310  25.440  50.610  1.00  0.00           H  
ATOM   3689 HD12 LEU   222      54.440  24.040  49.830  1.00  0.00           H  
ATOM   3690 HD13 LEU   222      54.040  25.720  49.380  1.00  0.00           H  
ATOM   3691  CD2 LEU   222      55.230  24.420  47.240  1.00  0.00           C  
ATOM   3692 HD21 LEU   222      55.290  25.100  46.360  1.00  0.00           H  
ATOM   3693 HD22 LEU   222      54.150  24.220  47.410  1.00  0.00           H  
ATOM   3694 HD23 LEU   222      55.720  23.460  46.970  1.00  0.00           H  
ATOM   3695  C   LEU   222      58.270  26.720  49.660  1.00  0.00           C  
ATOM   3696  O   LEU   222      58.390  26.460  50.840  1.00  0.00           O  
ATOM   3697  N   VAL   223      59.290  26.570  48.780  1.00  0.00           N  
ATOM   3698  HN  VAL   223      59.120  27.070  47.800  1.00  0.00           H  
ATOM   3699  CA  VAL   223      60.540  25.930  49.010  1.00  0.00           C  
ATOM   3700  HA  VAL   223      60.310  24.870  49.250  1.00  0.00           H  
ATOM   3701  CB  VAL   223      61.390  25.930  47.750  1.00  0.00           C  
ATOM   3702  HB  VAL   223      61.410  26.830  47.310  1.00  0.00           H  
ATOM   3703  CG1 VAL   223      62.810  25.410  47.910  1.00  0.00           C  
ATOM   3704 HG11 VAL   223      62.920  24.450  48.400  1.00  0.00           H  
ATOM   3705 HG12 VAL   223      63.380  26.170  48.470  1.00  0.00           H  
ATOM   3706 HG13 VAL   223      63.320  25.360  46.920  1.00  0.00           H  
ATOM   3707  CG2 VAL   223      60.720  24.920  46.790  1.00  0.00           C  
ATOM   3708 HG21 VAL   223      61.050  25.100  45.740  1.00  0.00           H  
ATOM   3709 HG22 VAL   223      59.620  25.010  46.790  1.00  0.00           H  
ATOM   3710 HG23 VAL   223      61.040  23.910  47.090  1.00  0.00           H  
ATOM   3711  C   VAL   223      61.360  26.420  50.170  1.00  0.00           C  
ATOM   3712  O   VAL   223      61.950  25.710  50.990  1.00  0.00           O  
ATOM   3713  N   ALA   224      61.420  27.790  50.310  1.00  0.00           N  
ATOM   3714  HN  ALA   224      60.730  28.330  49.620  1.00  0.00           H  
ATOM   3715  CA  ALA   224      61.860  28.610  51.460  1.00  0.00           C  
ATOM   3716  HA  ALA   224      62.960  28.460  51.540  1.00  0.00           H  
ATOM   3717  CB  ALA   224      61.470  30.150  51.340  1.00  0.00           C  
ATOM   3718  HB1 ALA   224      61.640  30.540  50.440  1.00  0.00           H  
ATOM   3719  HB2 ALA   224      62.150  30.560  52.070  1.00  0.00           H  
ATOM   3720  HB3 ALA   224      60.420  30.380  51.620  1.00  0.00           H  
ATOM   3721  C   ALA   224      61.330  28.020  52.710  1.00  0.00           C  
ATOM   3722  O   ALA   224      62.160  27.730  53.530  1.00  0.00           O  
ATOM   3723  N   VAL   225      60.010  27.870  52.940  1.00  0.00           N  
ATOM   3724  HN  VAL   225      59.250  28.240  52.210  1.00  0.00           H  
ATOM   3725  CA  VAL   225      59.200  27.320  54.050  1.00  0.00           C  
ATOM   3726  HA  VAL   225      59.630  27.890  54.910  1.00  0.00           H  
ATOM   3727  CB  VAL   225      57.690  27.580  53.920  1.00  0.00           C  
ATOM   3728  HB  VAL   225      57.430  26.910  53.230  1.00  0.00           H  
ATOM   3729  CG1 VAL   225      57.050  27.410  55.260  1.00  0.00           C  
ATOM   3730 HG11 VAL   225      57.260  26.470  55.750  1.00  0.00           H  
ATOM   3731 HG12 VAL   225      55.950  27.430  55.090  1.00  0.00           H  
ATOM   3732 HG13 VAL   225      57.250  28.230  55.970  1.00  0.00           H  
ATOM   3733  CG2 VAL   225      57.640  29.000  53.430  1.00  0.00           C  
ATOM   3734 HG21 VAL   225      57.810  29.000  52.330  1.00  0.00           H  
ATOM   3735 HG22 VAL   225      58.390  29.640  53.930  1.00  0.00           H  
ATOM   3736 HG23 VAL   225      56.620  29.370  53.670  1.00  0.00           H  
ATOM   3737  C   VAL   225      59.420  25.860  54.410  1.00  0.00           C  
ATOM   3738  O   VAL   225      59.540  25.460  55.560  1.00  0.00           O  
ATOM   3739  N   LEU   226      59.590  25.120  53.340  1.00  0.00           N  
ATOM   3740  HN  LEU   226      59.500  25.530  52.310  1.00  0.00           H  
ATOM   3741  CA  LEU   226      59.850  23.680  53.350  1.00  0.00           C  
ATOM   3742  HA  LEU   226      59.330  23.210  54.200  1.00  0.00           H  
ATOM   3743  CB  LEU   226      59.230  22.880  52.130  1.00  0.00           C  
ATOM   3744  HB1 LEU   226      59.230  21.920  52.420  1.00  0.00           H  
ATOM   3745  HB2 LEU   226      59.760  23.040  51.200  1.00  0.00           H  
ATOM   3746  CG  LEU   226      57.750  23.310  51.890  1.00  0.00           C  
ATOM   3747  HG  LEU   226      57.700  24.390  51.620  1.00  0.00           H  
ATOM   3748  CD1 LEU   226      57.120  22.460  50.800  1.00  0.00           C  
ATOM   3749 HD11 LEU   226      57.140  21.380  51.030  1.00  0.00           H  
ATOM   3750 HD12 LEU   226      57.540  22.520  49.770  1.00  0.00           H  
ATOM   3751 HD13 LEU   226      56.050  22.740  50.680  1.00  0.00           H  
ATOM   3752  CD2 LEU   226      56.900  23.220  53.140  1.00  0.00           C  
ATOM   3753 HD21 LEU   226      57.310  23.830  53.970  1.00  0.00           H  
ATOM   3754 HD22 LEU   226      57.010  22.180  53.530  1.00  0.00           H  
ATOM   3755 HD23 LEU   226      55.840  23.470  52.900  1.00  0.00           H  
ATOM   3756  C   LEU   226      61.230  23.170  53.470  1.00  0.00           C  
ATOM   3757  O   LEU   226      61.440  22.010  53.930  1.00  0.00           O  
ATOM   3758  N   CYS   227      62.270  23.930  53.180  1.00  0.00           N  
ATOM   3759  HN  CYS   227      62.010  24.900  52.680  1.00  0.00           H  
ATOM   3760  CA  CYS   227      63.680  23.520  53.200  1.00  0.00           C  
ATOM   3761  HA  CYS   227      63.710  22.420  53.370  1.00  0.00           H  
ATOM   3762  CB  CYS   227      64.270  23.710  51.770  1.00  0.00           C  
ATOM   3763  HB1 CYS   227      64.240  24.570  51.270  1.00  0.00           H  
ATOM   3764  HB2 CYS   227      63.780  23.040  51.080  1.00  0.00           H  
ATOM   3765  SG  CYS   227      66.040  23.080  51.870  1.00  0.00           S  
ATOM   3766  HG1 CYS   227      65.880  22.060  51.460  1.00  0.00           H  
ATOM   3767  C   CYS   227      64.380  24.320  54.260  1.00  0.00           C  
ATOM   3768  O   CYS   227      64.510  25.530  54.210  1.00  0.00           O  
ATOM   3769  N   PRO   228      64.910  23.720  55.280  1.00  0.00           N  
ATOM   3770  CD  PRO   228      65.070  22.290  55.540  1.00  0.00           C  
ATOM   3771  HD1 PRO   228      65.350  21.700  54.640  1.00  0.00           H  
ATOM   3772  HD2 PRO   228      64.080  21.880  55.850  1.00  0.00           H  
ATOM   3773  CA  PRO   228      65.680  24.500  56.270  1.00  0.00           C  
ATOM   3774  HA  PRO   228      65.230  25.480  56.550  1.00  0.00           H  
ATOM   3775  CB  PRO   228      65.790  23.390  57.450  1.00  0.00           C  
ATOM   3776  HB1 PRO   228      64.780  23.430  57.910  1.00  0.00           H  
ATOM   3777  HB2 PRO   228      66.570  23.650  58.200  1.00  0.00           H  
ATOM   3778  CG  PRO   228      65.940  22.040  56.730  1.00  0.00           C  
ATOM   3779  HG1 PRO   228      67.200  21.980  56.330  1.00  0.00           H  
ATOM   3780  HG2 PRO   228      65.660  21.120  57.220  1.00  0.00           H  
ATOM   3781  C   PRO   228      67.090  24.930  55.750  1.00  0.00           C  
ATOM   3782  O   PRO   228      68.080  25.030  56.480  1.00  0.00           O  
ATOM   3783  N   LYS   229      67.220  25.230  54.400  1.00  0.00           N  
ATOM   3784  HN  LYS   229      66.290  25.070  53.810  1.00  0.00           H  
ATOM   3785  CA  LYS   229      68.350  25.830  53.800  1.00  0.00           C  
ATOM   3786  HA  LYS   229      68.900  26.510  54.490  1.00  0.00           H  
ATOM   3787  CB  LYS   229      69.360  24.780  53.250  1.00  0.00           C  
ATOM   3788  HB1 LYS   229      70.080  25.320  52.820  1.00  0.00           H  
ATOM   3789  HB2 LYS   229      68.880  24.250  52.430  1.00  0.00           H  
ATOM   3790  CG  LYS   229      70.080  23.820  54.240  1.00  0.00           C  
ATOM   3791  HG1 LYS   229      70.610  23.030  53.670  1.00  0.00           H  
ATOM   3792  HG2 LYS   229      69.330  23.300  54.880  1.00  0.00           H  
ATOM   3793  CD  LYS   229      71.070  24.550  55.190  1.00  0.00           C  
ATOM   3794  HD1 LYS   229      70.600  25.400  55.740  1.00  0.00           H  
ATOM   3795  HD2 LYS   229      71.820  25.000  54.500  1.00  0.00           H  
ATOM   3796  CE  LYS   229      71.570  23.480  56.180  1.00  0.00           C  
ATOM   3797  HE1 LYS   229      71.880  22.570  55.630  1.00  0.00           H  
ATOM   3798  HE2 LYS   229      70.790  23.190  56.920  1.00  0.00           H  
ATOM   3799  NZ  LYS   229      72.740  24.080  56.920  1.00  0.00           N  
ATOM   3800  HZ1 LYS   229      72.260  24.660  57.730  1.00  0.00           H  
ATOM   3801  HZ2 LYS   229      73.380  24.710  56.270  1.00  0.00           H  
ATOM   3802  HZ3 LYS   229      73.340  23.330  57.320  1.00  0.00           H  
ATOM   3803  C   LYS   229      67.830  26.810  52.730  1.00  0.00           C  
ATOM   3804  O   LYS   229      66.750  26.660  52.210  1.00  0.00           O  
ATOM   3805  N   GLY   230      68.610  27.880  52.430  1.00  0.00           N  
ATOM   3806  HN  GLY   230      69.360  28.140  53.100  1.00  0.00           H  
ATOM   3807  CA  GLY   230      68.580  28.690  51.190  1.00  0.00           C  
ATOM   3808  HA1 GLY   230      67.930  28.230  50.510  1.00  0.00           H  
ATOM   3809  HA2 GLY   230      69.480  28.800  50.780  1.00  0.00           H  
ATOM   3810  C   GLY   230      68.170  30.200  51.390  1.00  0.00           C  
ATOM   3811  O   GLY   230      67.880  30.680  52.470  1.00  0.00           O  
ATOM   3812  N   PRO   231      68.290  31.000  50.310  1.00  0.00           N  
ATOM   3813  CD  PRO   231      68.650  30.480  48.970  1.00  0.00           C  
ATOM   3814  HD1 PRO   231      67.890  29.760  48.600  1.00  0.00           H  
ATOM   3815  HD2 PRO   231      69.650  29.980  48.960  1.00  0.00           H  
ATOM   3816  CA  PRO   231      68.450  32.450  50.350  1.00  0.00           C  
ATOM   3817  HA  PRO   231      69.210  32.630  51.090  1.00  0.00           H  
ATOM   3818  CB  PRO   231      69.030  32.810  49.000  1.00  0.00           C  
ATOM   3819  HB1 PRO   231      70.120  32.910  49.160  1.00  0.00           H  
ATOM   3820  HB2 PRO   231      68.720  33.800  48.610  1.00  0.00           H  
ATOM   3821  CG  PRO   231      68.570  31.690  48.060  1.00  0.00           C  
ATOM   3822  HG1 PRO   231      67.520  31.790  47.820  1.00  0.00           H  
ATOM   3823  HG2 PRO   231      69.130  31.730  47.140  1.00  0.00           H  
ATOM   3824  C   PRO   231      67.180  33.110  50.840  1.00  0.00           C  
ATOM   3825  O   PRO   231      67.280  34.130  51.570  1.00  0.00           O  
ATOM   3826  N   LEU   232      65.960  32.600  50.450  1.00  0.00           N  
ATOM   3827  HN  LEU   232      65.920  31.600  49.980  1.00  0.00           H  
ATOM   3828  CA  LEU   232      64.750  33.230  50.950  1.00  0.00           C  
ATOM   3829  HA  LEU   232      65.000  34.310  50.890  1.00  0.00           H  
ATOM   3830  CB  LEU   232      63.520  32.960  49.980  1.00  0.00           C  
ATOM   3831  HB1 LEU   232      63.260  31.990  50.030  1.00  0.00           H  
ATOM   3832  HB2 LEU   232      63.820  33.170  48.970  1.00  0.00           H  
ATOM   3833  CG  LEU   232      62.280  33.830  50.430  1.00  0.00           C  
ATOM   3834  HG  LEU   232      61.980  33.650  51.480  1.00  0.00           H  
ATOM   3835  CD1 LEU   232      62.590  35.290  50.300  1.00  0.00           C  
ATOM   3836 HD11 LEU   232      62.940  35.520  49.270  1.00  0.00           H  
ATOM   3837 HD12 LEU   232      63.290  35.640  51.090  1.00  0.00           H  
ATOM   3838 HD13 LEU   232      61.700  35.910  50.500  1.00  0.00           H  
ATOM   3839  CD2 LEU   232      61.100  33.470  49.460  1.00  0.00           C  
ATOM   3840 HD21 LEU   232      60.170  33.970  49.790  1.00  0.00           H  
ATOM   3841 HD22 LEU   232      61.060  32.360  49.460  1.00  0.00           H  
ATOM   3842 HD23 LEU   232      61.490  33.920  48.530  1.00  0.00           H  
ATOM   3843  C   LEU   232      64.370  32.740  52.330  1.00  0.00           C  
ATOM   3844  O   LEU   232      63.860  33.500  53.160  1.00  0.00           O  
ATOM   3845  N   ARG   233      64.760  31.510  52.690  1.00  0.00           N  
ATOM   3846  HN  ARG   233      65.160  30.730  52.010  1.00  0.00           H  
ATOM   3847  CA  ARG   233      64.680  30.990  54.060  1.00  0.00           C  
ATOM   3848  HA  ARG   233      63.630  31.030  54.420  1.00  0.00           H  
ATOM   3849  CB  ARG   233      65.010  29.430  54.200  1.00  0.00           C  
ATOM   3850  HB1 ARG   233      65.960  29.280  53.970  1.00  0.00           H  
ATOM   3851  HB2 ARG   233      64.450  28.750  53.570  1.00  0.00           H  
ATOM   3852  CG  ARG   233      64.860  28.900  55.640  1.00  0.00           C  
ATOM   3853  HG1 ARG   233      65.640  29.410  56.240  1.00  0.00           H  
ATOM   3854  HG2 ARG   233      65.100  27.820  55.590  1.00  0.00           H  
ATOM   3855  CD  ARG   233      63.490  29.020  56.310  1.00  0.00           C  
ATOM   3856  HD1 ARG   233      62.630  28.840  55.630  1.00  0.00           H  
ATOM   3857  HD2 ARG   233      63.400  30.040  56.740  1.00  0.00           H  
ATOM   3858  NE  ARG   233      63.510  28.120  57.510  1.00  0.00           N  
ATOM   3859  HE  ARG   233      64.180  28.320  58.380  1.00  0.00           H  
ATOM   3860  CZ  ARG   233      63.010  26.900  57.560  1.00  0.00           C  
ATOM   3861  NH1 ARG   233      62.340  26.370  56.610  1.00  0.00           N  
ATOM   3862 HH11 ARG   233      62.280  26.810  55.600  1.00  0.00           H  
ATOM   3863 HH12 ARG   233      61.950  25.470  56.810  1.00  0.00           H  
ATOM   3864  NH2 ARG   233      63.260  26.240  58.700  1.00  0.00           N  
ATOM   3865 HH21 ARG   233      63.480  26.830  59.480  1.00  0.00           H  
ATOM   3866 HH22 ARG   233      62.830  25.400  59.020  1.00  0.00           H  
ATOM   3867  C   ARG   233      65.380  31.830  55.120  1.00  0.00           C  
ATOM   3868  O   ARG   233      64.860  31.960  56.210  1.00  0.00           O  
ATOM   3869  N   MET   234      66.590  32.380  54.820  1.00  0.00           N  
ATOM   3870  HN  MET   234      67.020  32.070  53.970  1.00  0.00           H  
ATOM   3871  CA  MET   234      67.270  33.410  55.630  1.00  0.00           C  
ATOM   3872  HA  MET   234      67.490  32.980  56.500  1.00  0.00           H  
ATOM   3873  CB  MET   234      68.550  33.870  54.910  1.00  0.00           C  
ATOM   3874  HB1 MET   234      68.920  34.700  55.320  1.00  0.00           H  
ATOM   3875  HB2 MET   234      68.200  34.260  53.970  1.00  0.00           H  
ATOM   3876  CG  MET   234      69.630  32.770  54.760  1.00  0.00           C  
ATOM   3877  HG1 MET   234      70.400  33.070  54.010  1.00  0.00           H  
ATOM   3878  HG2 MET   234      69.250  31.830  54.290  1.00  0.00           H  
ATOM   3879  SD  MET   234      70.450  32.490  56.290  1.00  0.00           S  
ATOM   3880  CE  MET   234      71.960  31.670  55.670  1.00  0.00           C  
ATOM   3881  HE1 MET   234      72.720  31.460  56.450  1.00  0.00           H  
ATOM   3882  HE2 MET   234      72.380  32.300  54.850  1.00  0.00           H  
ATOM   3883  HE3 MET   234      71.750  30.660  55.260  1.00  0.00           H  
ATOM   3884  C   MET   234      66.540  34.680  55.980  1.00  0.00           C  
ATOM   3885  O   MET   234      66.750  35.280  57.030  1.00  0.00           O  
ATOM   3886  N   LEU   235      65.670  35.180  55.060  1.00  0.00           N  
ATOM   3887  HN  LEU   235      65.680  34.700  54.050  1.00  0.00           H  
ATOM   3888  CA  LEU   235      64.850  36.350  55.320  1.00  0.00           C  
ATOM   3889  HA  LEU   235      65.370  37.030  56.030  1.00  0.00           H  
ATOM   3890  CB  LEU   235      64.710  37.190  54.010  1.00  0.00           C  
ATOM   3891  HB1 LEU   235      64.030  37.850  54.330  1.00  0.00           H  
ATOM   3892  HB2 LEU   235      64.320  36.540  53.250  1.00  0.00           H  
ATOM   3893  CG  LEU   235      65.970  37.930  53.420  1.00  0.00           C  
ATOM   3894  HG  LEU   235      66.740  37.240  53.000  1.00  0.00           H  
ATOM   3895  CD1 LEU   235      65.570  38.770  52.190  1.00  0.00           C  
ATOM   3896 HD11 LEU   235      65.090  38.120  51.420  1.00  0.00           H  
ATOM   3897 HD12 LEU   235      66.530  39.170  51.790  1.00  0.00           H  
ATOM   3898 HD13 LEU   235      64.840  39.540  52.530  1.00  0.00           H  
ATOM   3899  CD2 LEU   235      66.760  38.710  54.500  1.00  0.00           C  
ATOM   3900 HD21 LEU   235      67.610  39.270  54.060  1.00  0.00           H  
ATOM   3901 HD22 LEU   235      67.220  38.010  55.220  1.00  0.00           H  
ATOM   3902 HD23 LEU   235      66.080  39.410  55.040  1.00  0.00           H  
ATOM   3903  C   LEU   235      63.600  35.940  56.020  1.00  0.00           C  
ATOM   3904  O   LEU   235      63.260  36.560  57.030  1.00  0.00           O  
ATOM   3905  N   VAL   236      62.840  34.900  55.600  1.00  0.00           N  
ATOM   3906  HN  VAL   236      63.120  34.450  54.620  1.00  0.00           H  
ATOM   3907  CA  VAL   236      61.630  34.440  56.280  1.00  0.00           C  
ATOM   3908  HA  VAL   236      60.970  35.330  56.350  1.00  0.00           H  
ATOM   3909  CB  VAL   236      60.930  33.290  55.470  1.00  0.00           C  
ATOM   3910  HB  VAL   236      61.610  32.580  55.310  1.00  0.00           H  
ATOM   3911  CG1 VAL   236      59.800  32.700  56.280  1.00  0.00           C  
ATOM   3912 HG11 VAL   236      59.500  31.760  55.840  1.00  0.00           H  
ATOM   3913 HG12 VAL   236      58.960  33.420  56.440  1.00  0.00           H  
ATOM   3914 HG13 VAL   236      60.050  32.400  57.310  1.00  0.00           H  
ATOM   3915  CG2 VAL   236      60.550  33.870  54.140  1.00  0.00           C  
ATOM   3916 HG21 VAL   236      59.990  33.060  53.620  1.00  0.00           H  
ATOM   3917 HG22 VAL   236      61.470  34.210  53.620  1.00  0.00           H  
ATOM   3918 HG23 VAL   236      59.880  34.750  54.290  1.00  0.00           H  
ATOM   3919  C   VAL   236      61.780  34.010  57.770  1.00  0.00           C  
ATOM   3920  O   VAL   236      61.060  34.430  58.630  1.00  0.00           O  
ATOM   3921  N   GLU   237      62.830  33.190  58.090  1.00  0.00           N  
ATOM   3922  HN  GLU   237      63.570  32.980  57.290  1.00  0.00           H  
ATOM   3923  CA  GLU   237      63.000  32.520  59.380  1.00  0.00           C  
ATOM   3924  HA  GLU   237      62.110  31.950  59.720  1.00  0.00           H  
ATOM   3925  CB  GLU   237      64.270  31.570  59.240  1.00  0.00           C  
ATOM   3926  HB1 GLU   237      65.060  32.100  58.950  1.00  0.00           H  
ATOM   3927  HB2 GLU   237      64.010  30.980  58.380  1.00  0.00           H  
ATOM   3928  CG  GLU   237      64.400  30.530  60.460  1.00  0.00           C  
ATOM   3929  HG1 GLU   237      63.440  29.960  60.530  1.00  0.00           H  
ATOM   3930  HG2 GLU   237      64.500  31.020  61.450  1.00  0.00           H  
ATOM   3931  CD  GLU   237      65.590  29.590  60.180  1.00  0.00           C  
ATOM   3932  OE1 GLU   237      66.810  29.870  60.400  1.00  0.00           O  
ATOM   3933  OE2 GLU   237      65.270  28.410  59.780  1.00  0.00           O  
ATOM   3934  C   GLU   237      63.310  33.600  60.400  1.00  0.00           C  
ATOM   3935  O   GLU   237      62.770  33.670  61.540  1.00  0.00           O  
ATOM   3936  N   THR   238      64.170  34.580  60.130  1.00  0.00           N  
ATOM   3937  HN  THR   238      64.690  34.660  59.150  1.00  0.00           H  
ATOM   3938  CA  THR   238      64.340  35.710  61.100  1.00  0.00           C  
ATOM   3939  HA  THR   238      64.420  35.270  62.120  1.00  0.00           H  
ATOM   3940  CB  THR   238      65.660  36.540  60.820  1.00  0.00           C  
ATOM   3941  HB  THR   238      66.430  35.920  60.730  1.00  0.00           H  
ATOM   3942  OG1 THR   238      66.030  37.600  61.740  1.00  0.00           O  
ATOM   3943  HG1 THR   238      65.910  37.080  62.680  1.00  0.00           H  
ATOM   3944  CG2 THR   238      65.540  37.280  59.440  1.00  0.00           C  
ATOM   3945 HG21 THR   238      66.510  37.710  59.120  1.00  0.00           H  
ATOM   3946 HG22 THR   238      64.910  38.000  59.470  1.00  0.00           H  
ATOM   3947 HG23 THR   238      65.230  36.520  58.690  1.00  0.00           H  
ATOM   3948  C   THR   238      63.110  36.640  61.230  1.00  0.00           C  
ATOM   3949  O   THR   238      62.810  37.000  62.340  1.00  0.00           O  
ATOM   3950  N   ALA   239      62.440  37.020  60.050  1.00  0.00           N  
ATOM   3951  HN  ALA   239      62.780  36.730  59.030  1.00  0.00           H  
ATOM   3952  CA  ALA   239      61.210  37.830  60.060  1.00  0.00           C  
ATOM   3953  HA  ALA   239      61.530  38.810  60.500  1.00  0.00           H  
ATOM   3954  CB  ALA   239      60.810  38.080  58.610  1.00  0.00           C  
ATOM   3955  HB1 ALA   239      61.600  38.430  58.110  1.00  0.00           H  
ATOM   3956  HB2 ALA   239      60.060  38.850  58.530  1.00  0.00           H  
ATOM   3957  HB3 ALA   239      60.470  37.160  58.090  1.00  0.00           H  
ATOM   3958  C   ALA   239      60.100  37.200  60.890  1.00  0.00           C  
ATOM   3959  O   ALA   239      59.440  37.940  61.640  1.00  0.00           O  
ATOM   3960  N   GLN   240      59.780  35.860  60.780  1.00  0.00           N  
ATOM   3961  HN  GLN   240      60.300  35.270  59.990  1.00  0.00           H  
ATOM   3962  CA  GLN   240      58.890  35.100  61.640  1.00  0.00           C  
ATOM   3963  HA  GLN   240      57.930  35.650  61.580  1.00  0.00           H  
ATOM   3964  CB  GLN   240      58.580  33.630  61.290  1.00  0.00           C  
ATOM   3965  HB1 GLN   240      59.310  33.200  60.770  1.00  0.00           H  
ATOM   3966  HB2 GLN   240      57.620  33.600  60.780  1.00  0.00           H  
ATOM   3967  CG  GLN   240      58.190  32.660  62.500  1.00  0.00           C  
ATOM   3968  HG1 GLN   240      57.360  33.120  63.080  1.00  0.00           H  
ATOM   3969  HG2 GLN   240      59.060  32.570  63.190  1.00  0.00           H  
ATOM   3970  CD  GLN   240      57.720  31.280  61.970  1.00  0.00           C  
ATOM   3971  OE1 GLN   240      56.480  31.020  62.020  1.00  0.00           O  
ATOM   3972  NE2 GLN   240      58.600  30.500  61.420  1.00  0.00           N  
ATOM   3973 HE21 GLN   240      58.250  29.500  61.120  1.00  0.00           H  
ATOM   3974 HE22 GLN   240      59.700  30.670  61.460  1.00  0.00           H  
ATOM   3975  C   GLN   240      59.340  35.180  63.070  1.00  0.00           C  
ATOM   3976  O   GLN   240      58.530  35.360  63.920  1.00  0.00           O  
ATOM   3977  N   GLU   241      60.670  35.140  63.300  1.00  0.00           N  
ATOM   3978  HN  GLU   241      61.330  35.230  62.550  1.00  0.00           H  
ATOM   3979  CA  GLU   241      61.200  35.140  64.660  1.00  0.00           C  
ATOM   3980  HA  GLU   241      60.710  34.380  65.100  1.00  0.00           H  
ATOM   3981  CB  GLU   241      62.620  34.480  64.820  1.00  0.00           C  
ATOM   3982  HB1 GLU   241      63.070  34.590  63.940  1.00  0.00           H  
ATOM   3983  HB2 GLU   241      62.450  33.420  64.880  1.00  0.00           H  
ATOM   3984  CG  GLU   241      63.500  35.020  65.960  1.00  0.00           C  
ATOM   3985  HG1 GLU   241      62.810  35.090  66.820  1.00  0.00           H  
ATOM   3986  HG2 GLU   241      63.750  36.060  65.670  1.00  0.00           H  
ATOM   3987  CD  GLU   241      64.650  34.020  66.160  1.00  0.00           C  
ATOM   3988  OE1 GLU   241      64.360  32.890  66.640  1.00  0.00           O  
ATOM   3989  OE2 GLU   241      65.820  34.330  65.840  1.00  0.00           O  
ATOM   3990  C   GLU   241      60.910  36.440  65.480  1.00  0.00           C  
ATOM   3991  O   GLU   241      60.300  36.300  66.480  1.00  0.00           O  
ATOM   3992  N   ARG   242      61.450  37.610  65.100  1.00  0.00           N  
ATOM   3993  HN  ARG   242      61.970  37.740  64.130  1.00  0.00           H  
ATOM   3994  CA  ARG   242      61.110  38.890  65.720  1.00  0.00           C  
ATOM   3995  HA  ARG   242      61.530  38.760  66.740  1.00  0.00           H  
ATOM   3996  CB  ARG   242      61.710  40.010  65.000  1.00  0.00           C  
ATOM   3997  HB1 ARG   242      62.690  39.930  65.130  1.00  0.00           H  
ATOM   3998  HB2 ARG   242      61.340  40.920  65.460  1.00  0.00           H  
ATOM   3999  CG  ARG   242      61.430  40.050  63.470  1.00  0.00           C  
ATOM   4000  HG1 ARG   242      60.350  39.810  63.400  1.00  0.00           H  
ATOM   4001  HG2 ARG   242      62.030  39.270  62.960  1.00  0.00           H  
ATOM   4002  CD  ARG   242      61.660  41.450  62.840  1.00  0.00           C  
ATOM   4003  HD1 ARG   242      61.130  42.230  63.430  1.00  0.00           H  
ATOM   4004  HD2 ARG   242      61.430  41.420  61.760  1.00  0.00           H  
ATOM   4005  NE  ARG   242      63.110  41.720  62.890  1.00  0.00           N  
ATOM   4006  HE  ARG   242      63.810  40.930  63.220  1.00  0.00           H  
ATOM   4007  CZ  ARG   242      63.680  42.850  62.640  1.00  0.00           C  
ATOM   4008  NH1 ARG   242      63.020  43.900  62.150  1.00  0.00           N  
ATOM   4009 HH11 ARG   242      61.920  43.860  62.020  1.00  0.00           H  
ATOM   4010 HH12 ARG   242      63.530  44.690  61.810  1.00  0.00           H  
ATOM   4011  NH2 ARG   242      64.970  42.940  62.870  1.00  0.00           N  
ATOM   4012 HH21 ARG   242      65.430  43.780  62.590  1.00  0.00           H  
ATOM   4013 HH22 ARG   242      65.540  42.110  62.820  1.00  0.00           H  
ATOM   4014  C   ARG   242      59.590  39.190  65.800  1.00  0.00           C  
ATOM   4015  O   ARG   242      58.790  38.750  64.940  1.00  0.00           O  
ATOM   4016  N   ASN   243      59.130  40.000  66.800  1.00  0.00           N  
ATOM   4017  HN  ASN   243      59.730  40.450  67.470  1.00  0.00           H  
ATOM   4018  CA  ASN   243      57.700  40.450  66.950  1.00  0.00           C  
ATOM   4019  HA  ASN   243      57.170  39.660  66.630  1.00  0.00           H  
ATOM   4020  CB  ASN   243      57.230  40.700  68.430  1.00  0.00           C  
ATOM   4021  HB1 ASN   243      56.290  41.020  68.460  1.00  0.00           H  
ATOM   4022  HB2 ASN   243      57.770  41.560  68.780  1.00  0.00           H  
ATOM   4023  CG  ASN   243      57.330  39.500  69.380  1.00  0.00           C  
ATOM   4024  OD1 ASN   243      57.610  38.400  68.910  1.00  0.00           O  
ATOM   4025  ND2 ASN   243      57.110  39.700  70.680  1.00  0.00           N  
ATOM   4026 HD21 ASN   243      57.310  40.720  71.080  1.00  0.00           H  
ATOM   4027 HD22 ASN   243      57.440  38.950  71.430  1.00  0.00           H  
ATOM   4028  C   ASN   243      57.190  41.500  65.970  1.00  0.00           C  
ATOM   4029  O   ASN   243      55.990  41.550  65.630  1.00  0.00           O  
ATOM   4030  N   GLU   244      58.060  42.450  65.450  1.00  0.00           N  
ATOM   4031  HN  GLU   244      58.980  42.500  65.840  1.00  0.00           H  
ATOM   4032  CA  GLU   244      57.820  43.530  64.530  1.00  0.00           C  
ATOM   4033  HA  GLU   244      56.890  43.880  64.530  1.00  0.00           H  
ATOM   4034  CB  GLU   244      58.640  44.740  64.930  1.00  0.00           C  
ATOM   4035  HB1 GLU   244      58.580  44.950  65.900  1.00  0.00           H  
ATOM   4036  HB2 GLU   244      58.170  45.590  64.450  1.00  0.00           H  
ATOM   4037  CG  GLU   244      60.140  44.700  64.600  1.00  0.00           C  
ATOM   4038  HG1 GLU   244      60.300  44.950  63.530  1.00  0.00           H  
ATOM   4039  HG2 GLU   244      60.580  43.700  64.770  1.00  0.00           H  
ATOM   4040  CD  GLU   244      60.990  45.580  65.460  1.00  0.00           C  
ATOM   4041  OE1 GLU   244      60.670  46.760  65.600  1.00  0.00           O  
ATOM   4042  OE2 GLU   244      62.050  45.090  66.050  1.00  0.00           O  
ATOM   4043  C   GLU   244      58.050  43.050  63.120  1.00  0.00           C  
ATOM   4044  O   GLU   244      58.550  41.940  62.870  1.00  0.00           O  
ATOM   4045  N   THR   245      57.750  43.910  62.120  1.00  0.00           N  
ATOM   4046  HN  THR   245      57.140  44.810  62.300  1.00  0.00           H  
ATOM   4047  CA  THR   245      58.150  43.580  60.650  1.00  0.00           C  
ATOM   4048  HA  THR   245      57.840  42.550  60.380  1.00  0.00           H  
ATOM   4049  CB  THR   245      57.480  44.430  59.610  1.00  0.00           C  
ATOM   4050  HB  THR   245      57.860  44.190  58.720  1.00  0.00           H  
ATOM   4051  OG1 THR   245      57.630  45.780  59.970  1.00  0.00           O  
ATOM   4052  HG1 THR   245      57.210  46.400  59.190  1.00  0.00           H  
ATOM   4053  CG2 THR   245      55.950  44.030  59.590  1.00  0.00           C  
ATOM   4054 HG21 THR   245      55.600  43.900  60.640  1.00  0.00           H  
ATOM   4055 HG22 THR   245      55.690  43.240  59.110  1.00  0.00           H  
ATOM   4056 HG23 THR   245      55.360  44.890  59.190  1.00  0.00           H  
ATOM   4057  C   THR   245      59.670  43.600  60.290  1.00  0.00           C  
ATOM   4058  O   THR   245      60.480  44.330  60.880  1.00  0.00           O  
ATOM   4059  N   LEU   246      60.140  42.820  59.320  1.00  0.00           N  
ATOM   4060  HN  LEU   246      59.470  42.120  58.770  1.00  0.00           H  
ATOM   4061  CA  LEU   246      61.570  42.790  58.980  1.00  0.00           C  
ATOM   4062  HA  LEU   246      62.120  42.500  59.900  1.00  0.00           H  
ATOM   4063  CB  LEU   246      61.840  41.510  58.120  1.00  0.00           C  
ATOM   4064  HB1 LEU   246      61.350  41.680  57.270  1.00  0.00           H  
ATOM   4065  HB2 LEU   246      61.370  40.630  58.530  1.00  0.00           H  
ATOM   4066  CG  LEU   246      63.380  41.260  57.760  1.00  0.00           C  
ATOM   4067  HG  LEU   246      63.910  42.200  57.500  1.00  0.00           H  
ATOM   4068  CD1 LEU   246      64.160  40.580  58.940  1.00  0.00           C  
ATOM   4069 HD11 LEU   246      64.280  41.310  59.780  1.00  0.00           H  
ATOM   4070 HD12 LEU   246      65.110  40.030  58.780  1.00  0.00           H  
ATOM   4071 HD13 LEU   246      63.360  39.870  59.240  1.00  0.00           H  
ATOM   4072  CD2 LEU   246      63.470  40.340  56.550  1.00  0.00           C  
ATOM   4073 HD21 LEU   246      64.470  39.880  56.410  1.00  0.00           H  
ATOM   4074 HD22 LEU   246      63.140  40.890  55.640  1.00  0.00           H  
ATOM   4075 HD23 LEU   246      62.840  39.430  56.650  1.00  0.00           H  
ATOM   4076  C   LEU   246      62.220  44.020  58.440  1.00  0.00           C  
ATOM   4077  O   LEU   246      63.340  44.460  58.730  1.00  0.00           O  
ATOM   4078  N   PHE   247      61.490  44.670  57.570  1.00  0.00           N  
ATOM   4079  HN  PHE   247      60.480  44.270  57.360  1.00  0.00           H  
ATOM   4080  CA  PHE   247      61.940  45.850  56.810  1.00  0.00           C  
ATOM   4081  HA  PHE   247      62.690  46.420  57.390  1.00  0.00           H  
ATOM   4082  CB  PHE   247      62.430  45.470  55.380  1.00  0.00           C  
ATOM   4083  HB1 PHE   247      62.810  46.280  54.940  1.00  0.00           H  
ATOM   4084  HB2 PHE   247      61.520  45.150  54.910  1.00  0.00           H  
ATOM   4085  CG  PHE   247      63.520  44.470  55.370  1.00  0.00           C  
ATOM   4086  CD1 PHE   247      64.800  44.690  55.930  1.00  0.00           C  
ATOM   4087  HD1 PHE   247      64.950  45.570  56.590  1.00  0.00           H  
ATOM   4088  CE1 PHE   247      65.890  43.820  55.730  1.00  0.00           C  
ATOM   4089  HE1 PHE   247      66.840  44.240  56.030  1.00  0.00           H  
ATOM   4090  CZ  PHE   247      65.800  42.740  54.810  1.00  0.00           C  
ATOM   4091  HZ  PHE   247      66.560  42.030  54.520  1.00  0.00           H  
ATOM   4092  CD2 PHE   247      63.470  43.310  54.510  1.00  0.00           C  
ATOM   4093  HD2 PHE   247      62.480  43.090  54.050  1.00  0.00           H  
ATOM   4094  CE2 PHE   247      64.560  42.500  54.230  1.00  0.00           C  
ATOM   4095  HE2 PHE   247      64.490  41.630  53.590  1.00  0.00           H  
ATOM   4096  C   PHE   247      60.740  46.820  56.640  1.00  0.00           C  
ATOM   4097  O   PHE   247      59.840  46.520  55.920  1.00  0.00           O  
ATOM   4098  N   PRO   248      60.610  48.030  57.330  1.00  0.00           N  
ATOM   4099  CD  PRO   248      61.460  48.480  58.410  1.00  0.00           C  
ATOM   4100  HD1 PRO   248      62.200  49.250  58.100  1.00  0.00           H  
ATOM   4101  HD2 PRO   248      62.020  47.710  58.970  1.00  0.00           H  
ATOM   4102  CA  PRO   248      59.390  48.840  57.310  1.00  0.00           C  
ATOM   4103  HA  PRO   248      58.630  48.110  57.550  1.00  0.00           H  
ATOM   4104  CB  PRO   248      59.660  49.980  58.340  1.00  0.00           C  
ATOM   4105  HB1 PRO   248      58.750  50.310  58.870  1.00  0.00           H  
ATOM   4106  HB2 PRO   248      60.040  50.890  57.830  1.00  0.00           H  
ATOM   4107  CG  PRO   248      60.540  49.250  59.340  1.00  0.00           C  
ATOM   4108  HG1 PRO   248      61.190  49.870  59.930  1.00  0.00           H  
ATOM   4109  HG2 PRO   248      59.870  48.650  59.940  1.00  0.00           H  
ATOM   4110  C   PRO   248      58.990  49.420  55.940  1.00  0.00           C  
ATOM   4111  O   PRO   248      57.810  49.720  55.800  1.00  0.00           O  
ATOM   4112  N   ALA   249      59.830  49.610  54.880  1.00  0.00           N  
ATOM   4113  HN  ALA   249      60.880  49.270  55.060  1.00  0.00           H  
ATOM   4114  CA  ALA   249      59.540  50.220  53.660  1.00  0.00           C  
ATOM   4115  HA  ALA   249      58.710  50.920  53.870  1.00  0.00           H  
ATOM   4116  CB  ALA   249      60.750  51.070  53.050  1.00  0.00           C  
ATOM   4117  HB1 ALA   249      60.870  51.800  53.720  1.00  0.00           H  
ATOM   4118  HB2 ALA   249      60.420  51.500  52.120  1.00  0.00           H  
ATOM   4119  HB3 ALA   249      61.650  50.440  52.950  1.00  0.00           H  
ATOM   4120  C   ALA   249      59.100  49.110  52.640  1.00  0.00           C  
ATOM   4121  O   ALA   249      58.370  49.400  51.690  1.00  0.00           O  
ATOM   4122  N   LEU   250      59.410  47.910  53.010  1.00  0.00           N  
ATOM   4123  HN  LEU   250      59.870  47.870  54.020  1.00  0.00           H  
ATOM   4124  CA  LEU   250      59.220  46.730  52.190  1.00  0.00           C  
ATOM   4125  HA  LEU   250      58.970  47.020  51.140  1.00  0.00           H  
ATOM   4126  CB  LEU   250      60.490  45.810  52.130  1.00  0.00           C  
ATOM   4127  HB1 LEU   250      60.330  45.100  51.460  1.00  0.00           H  
ATOM   4128  HB2 LEU   250      60.730  45.260  53.030  1.00  0.00           H  
ATOM   4129  CG  LEU   250      61.740  46.620  51.750  1.00  0.00           C  
ATOM   4130  HG  LEU   250      61.930  47.400  52.510  1.00  0.00           H  
ATOM   4131  CD1 LEU   250      63.050  45.900  51.770  1.00  0.00           C  
ATOM   4132 HD11 LEU   250      63.140  45.290  52.700  1.00  0.00           H  
ATOM   4133 HD12 LEU   250      63.980  46.490  51.670  1.00  0.00           H  
ATOM   4134 HD13 LEU   250      63.050  45.120  50.980  1.00  0.00           H  
ATOM   4135  CD2 LEU   250      61.630  47.320  50.360  1.00  0.00           C  
ATOM   4136 HD21 LEU   250      62.480  47.960  50.030  1.00  0.00           H  
ATOM   4137 HD22 LEU   250      60.750  48.000  50.450  1.00  0.00           H  
ATOM   4138 HD23 LEU   250      61.530  46.540  49.570  1.00  0.00           H  
ATOM   4139  C   LEU   250      57.970  45.950  52.480  1.00  0.00           C  
ATOM   4140  O   LEU   250      57.200  45.600  51.610  1.00  0.00           O  
ATOM   4141  N   ILE   251      57.820  45.540  53.730  1.00  0.00           N  
ATOM   4142  HN  ILE   251      58.500  45.860  54.550  1.00  0.00           H  
ATOM   4143  CA  ILE   251      56.700  44.930  54.270  1.00  0.00           C  
ATOM   4144  HA  ILE   251      56.260  44.280  53.490  1.00  0.00           H  
ATOM   4145  CB  ILE   251      56.950  44.300  55.610  1.00  0.00           C  
ATOM   4146  HB  ILE   251      57.110  44.990  56.310  1.00  0.00           H  
ATOM   4147  CG2 ILE   251      55.690  43.660  56.100  1.00  0.00           C  
ATOM   4148 HG21 ILE   251      54.970  44.410  56.480  1.00  0.00           H  
ATOM   4149 HG22 ILE   251      56.030  43.010  56.930  1.00  0.00           H  
ATOM   4150 HG23 ILE   251      55.240  43.160  55.210  1.00  0.00           H  
ATOM   4151  CG1 ILE   251      58.190  43.380  55.610  1.00  0.00           C  
ATOM   4152 HG11 ILE   251      58.380  42.940  56.580  1.00  0.00           H  
ATOM   4153 HG12 ILE   251      59.060  44.020  55.380  1.00  0.00           H  
ATOM   4154  CD  ILE   251      58.040  42.230  54.570  1.00  0.00           C  
ATOM   4155  HD1 ILE   251      58.020  42.640  53.540  1.00  0.00           H  
ATOM   4156  HD2 ILE   251      57.030  41.790  54.750  1.00  0.00           H  
ATOM   4157  HD3 ILE   251      58.790  41.420  54.620  1.00  0.00           H  
ATOM   4158  C   ILE   251      55.670  46.070  54.530  1.00  0.00           C  
ATOM   4159  O   ILE   251      56.010  47.090  55.190  1.00  0.00           O  
ATOM   4160  N   TYR   252      54.530  45.910  53.920  1.00  0.00           N  
ATOM   4161  HN  TYR   252      54.330  45.050  53.250  1.00  0.00           H  
ATOM   4162  CA  TYR   252      53.350  46.740  54.060  1.00  0.00           C  
ATOM   4163  HA  TYR   252      53.720  47.780  53.930  1.00  0.00           H  
ATOM   4164  CB  TYR   252      52.300  46.550  53.000  1.00  0.00           C  
ATOM   4165  HB1 TYR   252      51.740  45.750  53.200  1.00  0.00           H  
ATOM   4166  HB2 TYR   252      52.770  46.310  52.060  1.00  0.00           H  
ATOM   4167  CG  TYR   252      51.390  47.760  52.900  1.00  0.00           C  
ATOM   4168  CD1 TYR   252      51.720  48.990  52.300  1.00  0.00           C  
ATOM   4169  HD1 TYR   252      52.750  49.140  51.910  1.00  0.00           H  
ATOM   4170  CE1 TYR   252      50.760  49.970  52.030  1.00  0.00           C  
ATOM   4171  HE1 TYR   252      51.080  50.930  51.670  1.00  0.00           H  
ATOM   4172  CZ  TYR   252      49.470  49.680  52.450  1.00  0.00           C  
ATOM   4173  OH  TYR   252      48.360  50.610  52.320  1.00  0.00           O  
ATOM   4174  HH  TYR   252      47.510  50.100  52.760  1.00  0.00           H  
ATOM   4175  CD2 TYR   252      50.110  47.600  53.290  1.00  0.00           C  
ATOM   4176  HD2 TYR   252      49.770  46.640  53.730  1.00  0.00           H  
ATOM   4177  CE2 TYR   252      49.060  48.520  53.070  1.00  0.00           C  
ATOM   4178  HE2 TYR   252      48.030  48.400  53.360  1.00  0.00           H  
ATOM   4179  C   TYR   252      52.760  46.650  55.470  1.00  0.00           C  
ATOM   4180  O   TYR   252      52.560  45.560  56.050  1.00  0.00           O  
ATOM   4181  N   SER   253      52.450  47.790  56.010  1.00  0.00           N  
ATOM   4182  HN  SER   253      52.850  48.710  55.630  1.00  0.00           H  
ATOM   4183  CA  SER   253      51.680  47.920  57.220  1.00  0.00           C  
ATOM   4184  HA  SER   253      51.320  47.080  57.510  1.00  0.00           H  
ATOM   4185  CB  SER   253      52.410  48.660  58.340  1.00  0.00           C  
ATOM   4186  HB1 SER   253      52.770  49.570  58.170  1.00  0.00           H  
ATOM   4187  HB2 SER   253      53.280  48.040  58.540  1.00  0.00           H  
ATOM   4188  OG  SER   253      51.580  48.790  59.540  1.00  0.00           O  
ATOM   4189  HG1 SER   253      50.840  49.580  59.320  1.00  0.00           H  
ATOM   4190  C   SER   253      50.460  48.770  56.920  1.00  0.00           C  
ATOM   4191  O   SER   253      50.520  50.050  56.930  1.00  0.00           O  
ATOM   4192  N   SER   254      49.290  48.020  56.800  1.00  0.00           N  
ATOM   4193  HN  SER   254      49.370  46.910  56.810  1.00  0.00           H  
ATOM   4194  CA  SER   254      47.970  48.660  56.520  1.00  0.00           C  
ATOM   4195  HA  SER   254      48.120  49.250  55.770  1.00  0.00           H  
ATOM   4196  CB  SER   254      46.970  47.500  56.110  1.00  0.00           C  
ATOM   4197  HB1 SER   254      46.810  46.860  56.860  1.00  0.00           H  
ATOM   4198  HB2 SER   254      47.270  46.930  55.240  1.00  0.00           H  
ATOM   4199  OG  SER   254      45.670  47.990  55.740  1.00  0.00           O  
ATOM   4200  HG1 SER   254      45.180  48.470  56.620  1.00  0.00           H  
ATOM   4201  C   SER   254      47.420  49.470  57.720  1.00  0.00           C  
ATOM   4202  O   SER   254      46.760  50.490  57.680  1.00  0.00           O  
ATOM   4203  N   THR   255      47.790  49.040  58.900  1.00  0.00           N  
ATOM   4204  HN  THR   255      48.330  48.060  58.820  1.00  0.00           H  
ATOM   4205  CA  THR   255      47.590  49.810  60.150  1.00  0.00           C  
ATOM   4206  HA  THR   255      46.760  50.300  60.120  1.00  0.00           H  
ATOM   4207  CB  THR   255      47.650  48.990  61.430  1.00  0.00           C  
ATOM   4208  HB  THR   255      47.660  49.570  62.250  1.00  0.00           H  
ATOM   4209  OG1 THR   255      48.820  48.140  61.630  1.00  0.00           O  
ATOM   4210  HG1 THR   255      48.610  47.490  62.460  1.00  0.00           H  
ATOM   4211  CG2 THR   255      46.360  48.100  61.520  1.00  0.00           C  
ATOM   4212 HG21 THR   255      46.510  47.140  60.980  1.00  0.00           H  
ATOM   4213 HG22 THR   255      45.610  48.550  61.120  1.00  0.00           H  
ATOM   4214 HG23 THR   255      46.140  47.850  62.580  1.00  0.00           H  
ATOM   4215  C   THR   255      48.640  50.860  60.360  1.00  0.00           C  
ATOM   4216  O   THR   255      49.740  50.830  59.800  1.00  0.00           O  
ATOM   4217  NT  THR   255      48.380  51.900  61.230  1.00  0.00           N  
ATOM   4218  HNT THR   255      47.410  52.030  61.760  1.00  0.00           H  
ATOM   4219  CAT THR   255      49.330  52.890  61.630  1.00  0.00           C  
ATOM   4220  HT1 THR   255      49.960  52.540  62.470  1.00  0.00           H  
ATOM   4221  HT2 THR   255      48.810  53.660  61.990  1.00  0.00           H  
ATOM   4222  HT3 THR   255      49.990  53.160  60.770  1.00  0.00           H  
TER    4223      THR   255 
ATOM   4223  CAY GLU   256      53.710  48.700  67.570  1.00  0.00           C  
ATOM   4224  HY1 GLU   256      54.430  48.290  66.840  1.00  0.00           H  
ATOM   4225  HY2 GLU   256      54.150  48.620  68.590  1.00  0.00           H  
ATOM   4226  HY3 GLU   256      53.770  49.790  67.340  1.00  0.00           H  
ATOM   4227  CY  GLU   256      52.390  48.200  67.450  1.00  0.00           C  
ATOM   4228  OY  GLU   256      52.000  47.290  68.120  1.00  0.00           O  
ATOM   4229  N   GLU   256      51.650  48.740  66.510  1.00  0.00           N  
ATOM   4230  HN  GLU   256      52.000  49.560  65.860  1.00  0.00           H  
ATOM   4231  CA  GLU   256      50.270  48.250  66.290  1.00  0.00           C  
ATOM   4232  HA  GLU   256      49.820  48.030  67.290  1.00  0.00           H  
ATOM   4233  CB  GLU   256      49.220  49.270  65.690  1.00  0.00           C  
ATOM   4234  HB1 GLU   256      48.350  48.860  65.430  1.00  0.00           H  
ATOM   4235  HB2 GLU   256      49.760  49.480  64.780  1.00  0.00           H  
ATOM   4236  CG  GLU   256      49.090  50.560  66.610  1.00  0.00           C  
ATOM   4237  HG1 GLU   256      48.640  51.300  65.910  1.00  0.00           H  
ATOM   4238  HG2 GLU   256      50.090  50.810  67.020  1.00  0.00           H  
ATOM   4239  CD  GLU   256      48.060  50.340  67.660  1.00  0.00           C  
ATOM   4240  OE1 GLU   256      47.090  49.520  67.480  1.00  0.00           O  
ATOM   4241  OE2 GLU   256      48.190  50.920  68.720  1.00  0.00           O  
ATOM   4242  C   GLU   256      50.200  46.880  65.550  1.00  0.00           C  
ATOM   4243  O   GLU   256      51.080  46.500  64.760  1.00  0.00           O  
ATOM   4244  N   ARG   257      49.120  46.160  65.860  1.00  0.00           N  
ATOM   4245  HN  ARG   257      48.320  46.580  66.510  1.00  0.00           H  
ATOM   4246  CA  ARG   257      48.940  44.810  65.260  1.00  0.00           C  
ATOM   4247  HA  ARG   257      49.970  44.400  65.210  1.00  0.00           H  
ATOM   4248  CB  ARG   257      48.050  43.940  66.200  1.00  0.00           C  
ATOM   4249  HB1 ARG   257      47.800  43.050  65.830  1.00  0.00           H  
ATOM   4250  HB2 ARG   257      47.110  44.480  66.130  1.00  0.00           H  
ATOM   4251  CG  ARG   257      48.440  43.850  67.690  1.00  0.00           C  
ATOM   4252  HG1 ARG   257      47.720  43.180  68.200  1.00  0.00           H  
ATOM   4253  HG2 ARG   257      48.450  44.800  68.270  1.00  0.00           H  
ATOM   4254  CD  ARG   257      49.840  43.280  67.850  1.00  0.00           C  
ATOM   4255  HD1 ARG   257      50.640  43.630  67.160  1.00  0.00           H  
ATOM   4256  HD2 ARG   257      49.810  42.190  67.650  1.00  0.00           H  
ATOM   4257  NE  ARG   257      50.300  43.560  69.210  1.00  0.00           N  
ATOM   4258  HE  ARG   257      49.960  44.550  69.590  1.00  0.00           H  
ATOM   4259  CZ  ARG   257      51.350  42.910  69.810  1.00  0.00           C  
ATOM   4260  NH1 ARG   257      51.550  43.190  71.070  1.00  0.00           N  
ATOM   4261 HH11 ARG   257      51.020  44.040  71.540  1.00  0.00           H  
ATOM   4262 HH12 ARG   257      52.140  42.590  71.620  1.00  0.00           H  
ATOM   4263  NH2 ARG   257      52.030  41.960  69.240  1.00  0.00           N  
ATOM   4264 HH21 ARG   257      51.830  41.780  68.270  1.00  0.00           H  
ATOM   4265 HH22 ARG   257      52.850  41.660  69.730  1.00  0.00           H  
ATOM   4266  C   ARG   257      48.290  44.910  63.920  1.00  0.00           C  
ATOM   4267  O   ARG   257      48.050  46.060  63.400  1.00  0.00           O  
ATOM   4268  N   GLY   258      48.120  43.750  63.310  1.00  0.00           N  
ATOM   4269  HN  GLY   258      48.330  42.910  63.810  1.00  0.00           H  
ATOM   4270  CA  GLY   258      47.650  43.650  61.930  1.00  0.00           C  
ATOM   4271  HA1 GLY   258      47.620  44.550  61.480  1.00  0.00           H  
ATOM   4272  HA2 GLY   258      46.720  43.310  61.990  1.00  0.00           H  
ATOM   4273  C   GLY   258      48.420  42.710  61.110  1.00  0.00           C  
ATOM   4274  O   GLY   258      49.440  42.250  61.500  1.00  0.00           O  
ATOM   4275  N   VAL   259      47.960  42.400  59.930  1.00  0.00           N  
ATOM   4276  HN  VAL   259      47.030  42.780  59.530  1.00  0.00           H  
ATOM   4277  CA  VAL   259      48.530  41.420  58.990  1.00  0.00           C  
ATOM   4278  HA  VAL   259      49.040  40.710  59.620  1.00  0.00           H  
ATOM   4279  CB  VAL   259      47.410  40.700  58.090  1.00  0.00           C  
ATOM   4280  HB  VAL   259      46.970  41.340  57.470  1.00  0.00           H  
ATOM   4281  CG1 VAL   259      48.120  39.560  57.380  1.00  0.00           C  
ATOM   4282 HG11 VAL   259      47.510  38.810  56.890  1.00  0.00           H  
ATOM   4283 HG12 VAL   259      48.820  39.080  58.090  1.00  0.00           H  
ATOM   4284 HG13 VAL   259      48.630  40.110  56.560  1.00  0.00           H  
ATOM   4285  CG2 VAL   259      46.270  40.090  58.980  1.00  0.00           C  
ATOM   4286 HG21 VAL   259      45.560  40.850  59.370  1.00  0.00           H  
ATOM   4287 HG22 VAL   259      46.650  39.510  59.850  1.00  0.00           H  
ATOM   4288 HG23 VAL   259      45.700  39.440  58.280  1.00  0.00           H  
ATOM   4289  C   VAL   259      49.440  42.030  57.920  1.00  0.00           C  
ATOM   4290  O   VAL   259      49.050  42.870  57.150  1.00  0.00           O  
ATOM   4291  N   LYS   260      50.730  41.710  57.980  1.00  0.00           N  
ATOM   4292  HN  LYS   260      51.010  40.790  58.550  1.00  0.00           H  
ATOM   4293  CA  LYS   260      51.850  42.490  57.500  1.00  0.00           C  
ATOM   4294  HA  LYS   260      51.480  43.430  57.060  1.00  0.00           H  
ATOM   4295  CB  LYS   260      52.780  42.970  58.670  1.00  0.00           C  
ATOM   4296  HB1 LYS   260      53.510  43.520  58.270  1.00  0.00           H  
ATOM   4297  HB2 LYS   260      53.240  42.110  59.130  1.00  0.00           H  
ATOM   4298  CG  LYS   260      52.210  43.640  59.970  1.00  0.00           C  
ATOM   4299  HG1 LYS   260      53.050  43.910  60.650  1.00  0.00           H  
ATOM   4300  HG2 LYS   260      51.550  42.920  60.500  1.00  0.00           H  
ATOM   4301  CD  LYS   260      51.470  44.940  59.700  1.00  0.00           C  
ATOM   4302  HD1 LYS   260      50.710  44.790  58.910  1.00  0.00           H  
ATOM   4303  HD2 LYS   260      52.110  45.660  59.130  1.00  0.00           H  
ATOM   4304  CE  LYS   260      50.870  45.600  61.000  1.00  0.00           C  
ATOM   4305  HE1 LYS   260      50.290  44.880  61.610  1.00  0.00           H  
ATOM   4306  HE2 LYS   260      50.310  46.510  60.700  1.00  0.00           H  
ATOM   4307  NZ  LYS   260      51.930  46.170  61.860  1.00  0.00           N  
ATOM   4308  HZ1 LYS   260      52.210  45.470  62.680  1.00  0.00           H  
ATOM   4309  HZ2 LYS   260      51.470  47.060  62.340  1.00  0.00           H  
ATOM   4310  HZ3 LYS   260      52.760  46.460  61.310  1.00  0.00           H  
ATOM   4311  C   LYS   260      52.580  41.680  56.390  1.00  0.00           C  
ATOM   4312  O   LYS   260      53.070  40.550  56.700  1.00  0.00           O  
ATOM   4313  N   LEU   261      52.670  42.170  55.130  1.00  0.00           N  
ATOM   4314  HN  LEU   261      52.300  43.080  54.810  1.00  0.00           H  
ATOM   4315  CA  LEU   261      53.170  41.360  54.030  1.00  0.00           C  
ATOM   4316  HA  LEU   261      53.920  40.720  54.370  1.00  0.00           H  
ATOM   4317  CB  LEU   261      52.090  40.440  53.300  1.00  0.00           C  
ATOM   4318  HB1 LEU   261      51.820  39.750  53.960  1.00  0.00           H  
ATOM   4319  HB2 LEU   261      52.630  39.920  52.520  1.00  0.00           H  
ATOM   4320  CG  LEU   261      50.870  41.160  52.590  1.00  0.00           C  
ATOM   4321  HG  LEU   261      51.240  41.810  51.770  1.00  0.00           H  
ATOM   4322  CD1 LEU   261      49.970  40.100  51.870  1.00  0.00           C  
ATOM   4323 HD11 LEU   261      49.560  39.440  52.660  1.00  0.00           H  
ATOM   4324 HD12 LEU   261      50.550  39.470  51.160  1.00  0.00           H  
ATOM   4325 HD13 LEU   261      49.030  40.390  51.340  1.00  0.00           H  
ATOM   4326  CD2 LEU   261      49.930  41.990  53.430  1.00  0.00           C  
ATOM   4327 HD21 LEU   261      50.470  42.890  53.800  1.00  0.00           H  
ATOM   4328 HD22 LEU   261      49.700  41.470  54.380  1.00  0.00           H  
ATOM   4329 HD23 LEU   261      49.050  42.380  52.870  1.00  0.00           H  
ATOM   4330  C   LEU   261      53.850  42.380  53.120  1.00  0.00           C  
ATOM   4331  O   LEU   261      53.580  43.550  53.170  1.00  0.00           O  
ATOM   4332  N   GLY   262      54.920  41.880  52.410  1.00  0.00           N  
ATOM   4333  HN  GLY   262      55.120  40.800  52.530  1.00  0.00           H  
ATOM   4334  CA  GLY   262      55.670  42.600  51.380  1.00  0.00           C  
ATOM   4335  HA1 GLY   262      56.190  41.690  51.000  1.00  0.00           H  
ATOM   4336  HA2 GLY   262      56.270  43.270  51.820  1.00  0.00           H  
ATOM   4337  C   GLY   262      54.870  43.240  50.250  1.00  0.00           C  
ATOM   4338  O   GLY   262      53.840  42.700  49.740  1.00  0.00           O  
ATOM   4339  N   LEU   263      55.370  44.420  49.780  1.00  0.00           N  
ATOM   4340  HN  LEU   263      56.280  44.780  50.240  1.00  0.00           H  
ATOM   4341  CA  LEU   263      54.940  44.980  48.520  1.00  0.00           C  
ATOM   4342  HA  LEU   263      53.880  45.170  48.570  1.00  0.00           H  
ATOM   4343  CB  LEU   263      55.590  46.370  48.210  1.00  0.00           C  
ATOM   4344  HB1 LEU   263      55.330  46.760  47.340  1.00  0.00           H  
ATOM   4345  HB2 LEU   263      56.650  46.230  48.050  1.00  0.00           H  
ATOM   4346  CG  LEU   263      55.510  47.390  49.340  1.00  0.00           C  
ATOM   4347  HG  LEU   263      56.050  47.020  50.240  1.00  0.00           H  
ATOM   4348  CD1 LEU   263      56.300  48.680  48.910  1.00  0.00           C  
ATOM   4349 HD11 LEU   263      57.400  48.610  49.050  1.00  0.00           H  
ATOM   4350 HD12 LEU   263      55.990  49.470  49.630  1.00  0.00           H  
ATOM   4351 HD13 LEU   263      56.140  49.010  47.860  1.00  0.00           H  
ATOM   4352  CD2 LEU   263      54.090  47.750  49.740  1.00  0.00           C  
ATOM   4353 HD21 LEU   263      53.470  46.830  49.880  1.00  0.00           H  
ATOM   4354 HD22 LEU   263      53.770  48.220  48.780  1.00  0.00           H  
ATOM   4355 HD23 LEU   263      54.050  48.450  50.600  1.00  0.00           H  
ATOM   4356  C   LEU   263      55.230  44.140  47.300  1.00  0.00           C  
ATOM   4357  O   LEU   263      54.570  44.080  46.290  1.00  0.00           O  
ATOM   4358  N   GLY   264      56.280  43.330  47.480  1.00  0.00           N  
ATOM   4359  HN  GLY   264      56.980  43.540  48.310  1.00  0.00           H  
ATOM   4360  CA  GLY   264      56.710  42.200  46.640  1.00  0.00           C  
ATOM   4361  HA1 GLY   264      57.440  41.570  47.180  1.00  0.00           H  
ATOM   4362  HA2 GLY   264      57.180  42.480  45.810  1.00  0.00           H  
ATOM   4363  C   GLY   264      55.570  41.240  46.280  1.00  0.00           C  
ATOM   4364  O   GLY   264      55.340  40.860  45.110  1.00  0.00           O  
ATOM   4365  N   ASP   265      54.880  40.850  47.310  1.00  0.00           N  
ATOM   4366  HN  ASP   265      55.270  41.240  48.240  1.00  0.00           H  
ATOM   4367  CA  ASP   265      53.670  40.030  47.240  1.00  0.00           C  
ATOM   4368  HA  ASP   265      54.000  39.150  46.710  1.00  0.00           H  
ATOM   4369  CB  ASP   265      53.120  39.640  48.630  1.00  0.00           C  
ATOM   4370  HB1 ASP   265      52.210  39.090  48.600  1.00  0.00           H  
ATOM   4371  HB2 ASP   265      52.940  40.490  49.240  1.00  0.00           H  
ATOM   4372  CG  ASP   265      54.160  38.780  49.430  1.00  0.00           C  
ATOM   4373  OD1 ASP   265      54.960  39.240  50.260  1.00  0.00           O  
ATOM   4374  OD2 ASP   265      54.030  37.510  49.080  1.00  0.00           O  
ATOM   4375  HD2 ASP   265      54.670  36.890  49.520  1.00  0.00           H  
ATOM   4376  C   ASP   265      52.520  40.620  46.440  1.00  0.00           C  
ATOM   4377  O   ASP   265      52.030  40.000  45.470  1.00  0.00           O  
ATOM   4378  N   PHE   266      52.340  41.910  46.720  1.00  0.00           N  
ATOM   4379  HN  PHE   266      52.880  42.390  47.400  1.00  0.00           H  
ATOM   4380  CA  PHE   266      51.390  42.710  45.930  1.00  0.00           C  
ATOM   4381  HA  PHE   266      50.370  42.380  46.090  1.00  0.00           H  
ATOM   4382  CB  PHE   266      51.390  44.160  46.390  1.00  0.00           C  
ATOM   4383  HB1 PHE   266      50.630  44.640  45.740  1.00  0.00           H  
ATOM   4384  HB2 PHE   266      52.430  44.510  46.220  1.00  0.00           H  
ATOM   4385  CG  PHE   266      51.020  44.290  47.810  1.00  0.00           C  
ATOM   4386  CD1 PHE   266      50.290  43.360  48.660  1.00  0.00           C  
ATOM   4387  HD1 PHE   266      50.080  42.450  48.300  1.00  0.00           H  
ATOM   4388  CE1 PHE   266      49.900  43.830  49.930  1.00  0.00           C  
ATOM   4389  HE1 PHE   266      49.430  43.180  50.700  1.00  0.00           H  
ATOM   4390  CZ  PHE   266      49.960  45.190  50.210  1.00  0.00           C  
ATOM   4391  HZ  PHE   266      49.550  45.560  51.140  1.00  0.00           H  
ATOM   4392  CD2 PHE   266      51.180  45.590  48.210  1.00  0.00           C  
ATOM   4393  HD2 PHE   266      51.540  46.360  47.530  1.00  0.00           H  
ATOM   4394  CE2 PHE   266      50.650  46.040  49.400  1.00  0.00           C  
ATOM   4395  HE2 PHE   266      50.630  47.140  49.590  1.00  0.00           H  
ATOM   4396  C   PHE   266      51.730  42.750  44.470  1.00  0.00           C  
ATOM   4397  O   PHE   266      50.760  42.670  43.610  1.00  0.00           O  
ATOM   4398  N   ILE   267      53.040  42.790  44.110  1.00  0.00           N  
ATOM   4399  HN  ILE   267      53.720  42.800  44.950  1.00  0.00           H  
ATOM   4400  CA  ILE   267      53.540  42.780  42.740  1.00  0.00           C  
ATOM   4401  HA  ILE   267      53.040  43.560  42.190  1.00  0.00           H  
ATOM   4402  CB  ILE   267      55.020  43.100  42.570  1.00  0.00           C  
ATOM   4403  HB  ILE   267      55.550  42.360  43.160  1.00  0.00           H  
ATOM   4404  CG2 ILE   267      55.370  43.020  41.030  1.00  0.00           C  
ATOM   4405 HG21 ILE   267      55.090  42.060  40.620  1.00  0.00           H  
ATOM   4406 HG22 ILE   267      56.470  43.100  40.890  1.00  0.00           H  
ATOM   4407 HG23 ILE   267      54.850  43.870  40.550  1.00  0.00           H  
ATOM   4408  CG1 ILE   267      55.520  44.470  43.050  1.00  0.00           C  
ATOM   4409 HG11 ILE   267      54.970  44.690  43.950  1.00  0.00           H  
ATOM   4410 HG12 ILE   267      55.340  45.230  42.430  1.00  0.00           H  
ATOM   4411  CD  ILE   267      57.010  44.500  43.180  1.00  0.00           C  
ATOM   4412  HD1 ILE   267      57.490  44.480  42.180  1.00  0.00           H  
ATOM   4413  HD2 ILE   267      57.300  43.590  43.760  1.00  0.00           H  
ATOM   4414  HD3 ILE   267      57.380  45.370  43.770  1.00  0.00           H  
ATOM   4415  C   ILE   267      53.200  41.510  42.050  1.00  0.00           C  
ATOM   4416  O   ILE   267      52.550  41.480  41.030  1.00  0.00           O  
ATOM   4417  N   PHE   268      53.430  40.390  42.710  1.00  0.00           N  
ATOM   4418  HN  PHE   268      53.820  40.380  43.750  1.00  0.00           H  
ATOM   4419  CA  PHE   268      53.000  39.050  42.160  1.00  0.00           C  
ATOM   4420  HA  PHE   268      53.440  38.880  41.150  1.00  0.00           H  
ATOM   4421  CB  PHE   268      53.740  37.970  43.000  1.00  0.00           C  
ATOM   4422  HB1 PHE   268      53.380  36.920  42.940  1.00  0.00           H  
ATOM   4423  HB2 PHE   268      53.580  38.220  44.070  1.00  0.00           H  
ATOM   4424  CG  PHE   268      55.230  38.020  42.760  1.00  0.00           C  
ATOM   4425  CD1 PHE   268      55.690  37.730  41.460  1.00  0.00           C  
ATOM   4426  HD1 PHE   268      55.040  37.450  40.760  1.00  0.00           H  
ATOM   4427  CE1 PHE   268      56.980  37.990  41.090  1.00  0.00           C  
ATOM   4428  HE1 PHE   268      57.360  37.790  40.070  1.00  0.00           H  
ATOM   4429  CZ  PHE   268      57.920  38.290  42.120  1.00  0.00           C  
ATOM   4430  HZ  PHE   268      58.970  38.280  41.880  1.00  0.00           H  
ATOM   4431  CD2 PHE   268      56.080  38.170  43.820  1.00  0.00           C  
ATOM   4432  HD2 PHE   268      55.700  38.260  44.820  1.00  0.00           H  
ATOM   4433  CE2 PHE   268      57.490  38.330  43.440  1.00  0.00           C  
ATOM   4434  HE2 PHE   268      58.280  38.300  44.220  1.00  0.00           H  
ATOM   4435  C   PHE   268      51.490  38.740  42.010  1.00  0.00           C  
ATOM   4436  O   PHE   268      51.100  38.120  41.020  1.00  0.00           O  
ATOM   4437  N   TYR   269      50.580  39.100  42.990  1.00  0.00           N  
ATOM   4438  HN  TYR   269      51.040  39.490  43.890  1.00  0.00           H  
ATOM   4439  CA  TYR   269      49.090  39.110  42.790  1.00  0.00           C  
ATOM   4440  HA  TYR   269      48.910  38.070  42.590  1.00  0.00           H  
ATOM   4441  CB  TYR   269      48.300  39.630  44.030  1.00  0.00           C  
ATOM   4442  HB1 TYR   269      47.250  39.400  44.010  1.00  0.00           H  
ATOM   4443  HB2 TYR   269      48.460  40.690  44.140  1.00  0.00           H  
ATOM   4444  CG  TYR   269      48.640  38.880  45.340  1.00  0.00           C  
ATOM   4445  CD1 TYR   269      48.840  37.500  45.380  1.00  0.00           C  
ATOM   4446  HD1 TYR   269      48.810  36.950  44.540  1.00  0.00           H  
ATOM   4447  CE1 TYR   269      49.270  36.890  46.600  1.00  0.00           C  
ATOM   4448  HE1 TYR   269      49.630  35.850  46.460  1.00  0.00           H  
ATOM   4449  CZ  TYR   269      49.500  37.650  47.750  1.00  0.00           C  
ATOM   4450  OH  TYR   269      50.080  37.060  48.930  1.00  0.00           O  
ATOM   4451  HH  TYR   269      50.050  36.000  48.730  1.00  0.00           H  
ATOM   4452  CD2 TYR   269      48.690  39.620  46.580  1.00  0.00           C  
ATOM   4453  HD2 TYR   269      48.530  40.690  46.500  1.00  0.00           H  
ATOM   4454  CE2 TYR   269      49.010  38.990  47.780  1.00  0.00           C  
ATOM   4455  HE2 TYR   269      49.120  39.540  48.740  1.00  0.00           H  
ATOM   4456  C   TYR   269      48.740  39.970  41.490  1.00  0.00           C  
ATOM   4457  O   TYR   269      47.950  39.540  40.690  1.00  0.00           O  
ATOM   4458  N   SER   270      49.310  41.150  41.430  1.00  0.00           N  
ATOM   4459  HN  SER   270      49.970  41.540  42.190  1.00  0.00           H  
ATOM   4460  CA  SER   270      48.820  42.090  40.470  1.00  0.00           C  
ATOM   4461  HA  SER   270      47.740  42.110  40.380  1.00  0.00           H  
ATOM   4462  CB  SER   270      49.260  43.540  40.760  1.00  0.00           C  
ATOM   4463  HB1 SER   270      48.730  44.240  40.120  1.00  0.00           H  
ATOM   4464  HB2 SER   270      50.180  43.740  40.610  1.00  0.00           H  
ATOM   4465  OG  SER   270      48.830  43.880  42.070  1.00  0.00           O  
ATOM   4466  HG1 SER   270      49.500  43.360  42.590  1.00  0.00           H  
ATOM   4467  C   SER   270      49.350  41.860  39.070  1.00  0.00           C  
ATOM   4468  O   SER   270      48.730  42.070  38.050  1.00  0.00           O  
ATOM   4469  N   VAL   271      50.540  41.280  38.980  1.00  0.00           N  
ATOM   4470  HN  VAL   271      51.110  41.000  39.860  1.00  0.00           H  
ATOM   4471  CA  VAL   271      51.180  40.820  37.790  1.00  0.00           C  
ATOM   4472  HA  VAL   271      51.150  41.650  37.060  1.00  0.00           H  
ATOM   4473  CB  VAL   271      52.640  40.330  37.890  1.00  0.00           C  
ATOM   4474  HB  VAL   271      52.750  39.830  38.880  1.00  0.00           H  
ATOM   4475  CG1 VAL   271      53.220  39.440  36.790  1.00  0.00           C  
ATOM   4476 HG11 VAL   271      52.930  38.530  36.880  1.00  0.00           H  
ATOM   4477 HG12 VAL   271      54.210  39.480  36.870  1.00  0.00           H  
ATOM   4478 HG13 VAL   271      52.990  39.770  35.790  1.00  0.00           H  
ATOM   4479  CG2 VAL   271      53.500  41.630  38.130  1.00  0.00           C  
ATOM   4480 HG21 VAL   271      53.550  42.200  37.180  1.00  0.00           H  
ATOM   4481 HG22 VAL   271      54.560  41.430  38.390  1.00  0.00           H  
ATOM   4482 HG23 VAL   271      53.080  42.310  38.900  1.00  0.00           H  
ATOM   4483  C   VAL   271      50.360  39.740  37.120  1.00  0.00           C  
ATOM   4484  O   VAL   271      50.100  39.820  35.960  1.00  0.00           O  
ATOM   4485  N   LEU   272      49.910  38.690  37.870  1.00  0.00           N  
ATOM   4486  HN  LEU   272      50.310  38.530  38.890  1.00  0.00           H  
ATOM   4487  CA  LEU   272      48.980  37.670  37.400  1.00  0.00           C  
ATOM   4488  HA  LEU   272      49.440  37.140  36.530  1.00  0.00           H  
ATOM   4489  CB  LEU   272      48.580  36.680  38.390  1.00  0.00           C  
ATOM   4490  HB1 LEU   272      48.350  37.210  39.340  1.00  0.00           H  
ATOM   4491  HB2 LEU   272      49.510  36.130  38.640  1.00  0.00           H  
ATOM   4492  CG  LEU   272      47.540  35.600  38.000  1.00  0.00           C  
ATOM   4493  HG  LEU   272      46.630  36.010  37.890  1.00  0.00           H  
ATOM   4494  CD1 LEU   272      47.900  34.880  36.630  1.00  0.00           C  
ATOM   4495 HD11 LEU   272      48.580  34.040  36.740  1.00  0.00           H  
ATOM   4496 HD12 LEU   272      48.430  35.520  35.890  1.00  0.00           H  
ATOM   4497 HD13 LEU   272      46.990  34.470  36.130  1.00  0.00           H  
ATOM   4498  CD2 LEU   272      47.450  34.500  39.050  1.00  0.00           C  
ATOM   4499 HD21 LEU   272      47.340  34.940  40.060  1.00  0.00           H  
ATOM   4500 HD22 LEU   272      48.360  33.860  39.090  1.00  0.00           H  
ATOM   4501 HD23 LEU   272      46.580  33.810  39.010  1.00  0.00           H  
ATOM   4502  C   LEU   272      47.700  38.290  36.850  1.00  0.00           C  
ATOM   4503  O   LEU   272      47.300  37.970  35.750  1.00  0.00           O  
ATOM   4504  N   VAL   273      47.070  39.220  37.530  1.00  0.00           N  
ATOM   4505  HN  VAL   273      47.300  39.490  38.590  1.00  0.00           H  
ATOM   4506  CA  VAL   273      45.770  39.730  36.970  1.00  0.00           C  
ATOM   4507  HA  VAL   273      45.220  38.840  36.610  1.00  0.00           H  
ATOM   4508  CB  VAL   273      44.900  40.440  38.010  1.00  0.00           C  
ATOM   4509  HB  VAL   273      43.900  40.500  37.520  1.00  0.00           H  
ATOM   4510  CG1 VAL   273      44.730  39.520  39.290  1.00  0.00           C  
ATOM   4511 HG11 VAL   273      44.600  38.460  38.970  1.00  0.00           H  
ATOM   4512 HG12 VAL   273      43.960  39.850  39.820  1.00  0.00           H  
ATOM   4513 HG13 VAL   273      45.600  39.580  39.930  1.00  0.00           H  
ATOM   4514  CG2 VAL   273      45.330  41.890  38.360  1.00  0.00           C  
ATOM   4515 HG21 VAL   273      44.600  42.410  39.010  1.00  0.00           H  
ATOM   4516 HG22 VAL   273      45.550  42.530  37.470  1.00  0.00           H  
ATOM   4517 HG23 VAL   273      46.290  41.890  38.920  1.00  0.00           H  
ATOM   4518  C   VAL   273      45.900  40.550  35.690  1.00  0.00           C  
ATOM   4519  O   VAL   273      45.080  40.470  34.770  1.00  0.00           O  
ATOM   4520  N   GLY   274      46.960  41.320  35.610  1.00  0.00           N  
ATOM   4521  HN  GLY   274      47.550  41.430  36.550  1.00  0.00           H  
ATOM   4522  CA  GLY   274      47.290  42.110  34.390  1.00  0.00           C  
ATOM   4523  HA1 GLY   274      48.250  42.610  34.650  1.00  0.00           H  
ATOM   4524  HA2 GLY   274      46.400  42.740  34.180  1.00  0.00           H  
ATOM   4525  C   GLY   274      47.490  41.230  33.220  1.00  0.00           C  
ATOM   4526  O   GLY   274      46.870  41.370  32.190  1.00  0.00           O  
ATOM   4527  N   LYS   275      48.380  40.210  33.320  1.00  0.00           N  
ATOM   4528  HN  LYS   275      48.910  40.130  34.300  1.00  0.00           H  
ATOM   4529  CA  LYS   275      48.540  39.150  32.340  1.00  0.00           C  
ATOM   4530  HA  LYS   275      48.610  39.700  31.510  1.00  0.00           H  
ATOM   4531  CB  LYS   275      49.720  38.240  32.660  1.00  0.00           C  
ATOM   4532  HB1 LYS   275      49.760  37.300  32.120  1.00  0.00           H  
ATOM   4533  HB2 LYS   275      49.700  37.840  33.660  1.00  0.00           H  
ATOM   4534  CG  LYS   275      51.150  38.860  32.330  1.00  0.00           C  
ATOM   4535  HG1 LYS   275      51.780  38.120  32.520  1.00  0.00           H  
ATOM   4536  HG2 LYS   275      51.390  39.680  32.990  1.00  0.00           H  
ATOM   4537  CD  LYS   275      51.310  39.350  30.910  1.00  0.00           C  
ATOM   4538  HD1 LYS   275      52.330  39.780  30.920  1.00  0.00           H  
ATOM   4539  HD2 LYS   275      50.720  40.280  30.780  1.00  0.00           H  
ATOM   4540  CE  LYS   275      51.130  38.320  29.780  1.00  0.00           C  
ATOM   4541  HE1 LYS   275      50.130  37.840  29.760  1.00  0.00           H  
ATOM   4542  HE2 LYS   275      51.690  37.400  30.040  1.00  0.00           H  
ATOM   4543  NZ  LYS   275      51.540  38.750  28.440  1.00  0.00           N  
ATOM   4544  HZ1 LYS   275      52.540  39.230  28.400  1.00  0.00           H  
ATOM   4545  HZ2 LYS   275      50.870  39.480  27.930  1.00  0.00           H  
ATOM   4546  HZ3 LYS   275      51.530  37.950  27.670  1.00  0.00           H  
ATOM   4547  C   LYS   275      47.350  38.280  31.990  1.00  0.00           C  
ATOM   4548  O   LYS   275      47.040  38.050  30.810  1.00  0.00           O  
ATOM   4549  N   ALA   276      46.550  37.750  32.940  1.00  0.00           N  
ATOM   4550  HN  ALA   276      46.730  37.740  34.040  1.00  0.00           H  
ATOM   4551  CA  ALA   276      45.380  36.990  32.670  1.00  0.00           C  
ATOM   4552  HA  ALA   276      45.650  36.150  32.110  1.00  0.00           H  
ATOM   4553  CB  ALA   276      44.870  36.380  34.000  1.00  0.00           C  
ATOM   4554  HB1 ALA   276      45.670  35.880  34.440  1.00  0.00           H  
ATOM   4555  HB2 ALA   276      44.110  35.690  33.810  1.00  0.00           H  
ATOM   4556  HB3 ALA   276      44.510  36.930  34.750  1.00  0.00           H  
ATOM   4557  C   ALA   276      44.300  37.720  32.020  1.00  0.00           C  
ATOM   4558  O   ALA   276      43.560  37.240  31.160  1.00  0.00           O  
ATOM   4559  N   SER   277      44.050  39.000  32.490  1.00  0.00           N  
ATOM   4560  HN  SER   277      44.670  39.460  33.250  1.00  0.00           H  
ATOM   4561  CA  SER   277      43.130  39.970  31.890  1.00  0.00           C  
ATOM   4562  HA  SER   277      42.110  39.540  31.790  1.00  0.00           H  
ATOM   4563  CB  SER   277      42.930  41.320  32.690  1.00  0.00           C  
ATOM   4564  HB1 SER   277      42.500  41.150  33.700  1.00  0.00           H  
ATOM   4565  HB2 SER   277      42.160  41.900  32.160  1.00  0.00           H  
ATOM   4566  OG  SER   277      44.160  42.060  32.780  1.00  0.00           O  
ATOM   4567  HG1 SER   277      44.580  41.640  33.590  1.00  0.00           H  
ATOM   4568  C   SER   277      43.480  40.270  30.410  1.00  0.00           C  
ATOM   4569  O   SER   277      42.640  40.200  29.440  1.00  0.00           O  
ATOM   4570  N   ALA   278      44.690  40.540  30.150  1.00  0.00           N  
ATOM   4571  HN  ALA   278      45.370  40.780  30.960  1.00  0.00           H  
ATOM   4572  CA  ALA   278      45.290  40.890  28.850  1.00  0.00           C  
ATOM   4573  HA  ALA   278      44.740  41.640  28.240  1.00  0.00           H  
ATOM   4574  CB  ALA   278      46.720  41.450  28.960  1.00  0.00           C  
ATOM   4575  HB1 ALA   278      47.220  41.650  28.000  1.00  0.00           H  
ATOM   4576  HB2 ALA   278      47.240  40.850  29.500  1.00  0.00           H  
ATOM   4577  HB3 ALA   278      46.640  42.330  29.420  1.00  0.00           H  
ATOM   4578  C   ALA   278      45.270  39.720  27.950  1.00  0.00           C  
ATOM   4579  O   ALA   278      45.220  39.900  26.730  1.00  0.00           O  
ATOM   4580  N   THR   279      45.360  38.440  28.450  1.00  0.00           N  
ATOM   4581  HN  THR   279      45.490  38.310  29.510  1.00  0.00           H  
ATOM   4582  CA  THR   279      45.380  37.300  27.560  1.00  0.00           C  
ATOM   4583  HA  THR   279      45.740  37.650  26.570  1.00  0.00           H  
ATOM   4584  CB  THR   279      46.410  36.270  28.180  1.00  0.00           C  
ATOM   4585  HB  THR   279      45.990  35.770  29.070  1.00  0.00           H  
ATOM   4586  OG1 THR   279      47.650  36.920  28.510  1.00  0.00           O  
ATOM   4587  HG1 THR   279      47.560  37.480  29.460  1.00  0.00           H  
ATOM   4588  CG2 THR   279      46.910  35.260  27.210  1.00  0.00           C  
ATOM   4589 HG21 THR   279      47.180  35.740  26.380  1.00  0.00           H  
ATOM   4590 HG22 THR   279      46.150  34.530  26.980  1.00  0.00           H  
ATOM   4591 HG23 THR   279      47.740  34.640  27.590  1.00  0.00           H  
ATOM   4592  C   THR   279      44.030  36.620  27.320  1.00  0.00           C  
ATOM   4593  O   THR   279      43.870  35.870  26.410  1.00  0.00           O  
ATOM   4594  N   ALA   280      42.960  37.130  28.040  1.00  0.00           N  
ATOM   4595  HN  ALA   280      43.170  37.790  28.700  1.00  0.00           H  
ATOM   4596  CA  ALA   280      41.600  36.660  27.900  1.00  0.00           C  
ATOM   4597  HA  ALA   280      41.580  35.600  27.550  1.00  0.00           H  
ATOM   4598  CB  ALA   280      40.900  36.820  29.290  1.00  0.00           C  
ATOM   4599  HB1 ALA   280      41.430  36.160  30.000  1.00  0.00           H  
ATOM   4600  HB2 ALA   280      39.850  36.460  29.270  1.00  0.00           H  
ATOM   4601  HB3 ALA   280      40.940  37.790  29.510  1.00  0.00           H  
ATOM   4602  C   ALA   280      40.890  37.500  26.880  1.00  0.00           C  
ATOM   4603  O   ALA   280      41.240  38.620  26.640  1.00  0.00           O  
ATOM   4604  N   SER   281      39.770  36.930  26.360  1.00  0.00           N  
ATOM   4605  HN  SER   281      39.500  35.970  26.760  1.00  0.00           H  
ATOM   4606  CA  SER   281      38.820  37.630  25.460  1.00  0.00           C  
ATOM   4607  HA  SER   281      39.260  38.630  25.270  1.00  0.00           H  
ATOM   4608  CB  SER   281      38.580  36.830  24.160  1.00  0.00           C  
ATOM   4609  HB1 SER   281      38.270  35.780  24.330  1.00  0.00           H  
ATOM   4610  HB2 SER   281      39.540  36.750  23.600  1.00  0.00           H  
ATOM   4611  OG  SER   281      37.660  37.560  23.300  1.00  0.00           O  
ATOM   4612  HG1 SER   281      38.100  38.390  22.960  1.00  0.00           H  
ATOM   4613  C   SER   281      37.530  37.960  26.320  1.00  0.00           C  
ATOM   4614  O   SER   281      36.590  38.600  25.850  1.00  0.00           O  
ATOM   4615  N   GLY   282      37.440  37.470  27.600  1.00  0.00           N  
ATOM   4616  HN  GLY   282      38.060  36.610  27.810  1.00  0.00           H  
ATOM   4617  CA  GLY   282      36.540  38.020  28.610  1.00  0.00           C  
ATOM   4618  HA1 GLY   282      36.140  37.150  29.170  1.00  0.00           H  
ATOM   4619  HA2 GLY   282      35.830  38.800  28.240  1.00  0.00           H  
ATOM   4620  C   GLY   282      37.430  38.600  29.600  1.00  0.00           C  
ATOM   4621  O   GLY   282      37.570  38.140  30.720  1.00  0.00           O  
ATOM   4622  N   ASP   283      38.140  39.770  29.310  1.00  0.00           N  
ATOM   4623  HN  ASP   283      37.940  40.310  28.540  1.00  0.00           H  
ATOM   4624  CA  ASP   283      39.060  40.370  30.210  1.00  0.00           C  
ATOM   4625  HA  ASP   283      39.740  39.660  30.390  1.00  0.00           H  
ATOM   4626  CB  ASP   283      39.890  41.490  29.550  1.00  0.00           C  
ATOM   4627  HB1 ASP   283      40.390  41.150  28.650  1.00  0.00           H  
ATOM   4628  HB2 ASP   283      40.690  41.760  30.230  1.00  0.00           H  
ATOM   4629  CG  ASP   283      39.100  42.700  29.080  1.00  0.00           C  
ATOM   4630  OD1 ASP   283      38.150  42.600  28.310  1.00  0.00           O  
ATOM   4631  OD2 ASP   283      39.470  43.820  29.520  1.00  0.00           O  
ATOM   4632  C   ASP   283      38.470  40.810  31.560  1.00  0.00           C  
ATOM   4633  O   ASP   283      39.120  40.560  32.550  1.00  0.00           O  
ATOM   4634  N   TRP   284      37.310  41.470  31.660  1.00  0.00           N  
ATOM   4635  HN  TRP   284      36.940  41.940  30.860  1.00  0.00           H  
ATOM   4636  CA  TRP   284      36.640  41.740  32.880  1.00  0.00           C  
ATOM   4637  HA  TRP   284      37.420  41.950  33.610  1.00  0.00           H  
ATOM   4638  CB  TRP   284      35.560  42.870  32.740  1.00  0.00           C  
ATOM   4639  HB1 TRP   284      34.790  42.910  33.540  1.00  0.00           H  
ATOM   4640  HB2 TRP   284      35.010  42.630  31.810  1.00  0.00           H  
ATOM   4641  CG  TRP   284      36.010  44.220  32.370  1.00  0.00           C  
ATOM   4642  CD1 TRP   284      35.830  44.850  31.180  1.00  0.00           C  
ATOM   4643  HD1 TRP   284      35.330  44.450  30.420  1.00  0.00           H  
ATOM   4644  NE1 TRP   284      36.260  46.220  31.310  1.00  0.00           N  
ATOM   4645  HE1 TRP   284      36.020  46.990  30.580  1.00  0.00           H  
ATOM   4646  CE2 TRP   284      36.850  46.370  32.500  1.00  0.00           C  
ATOM   4647  CD2 TRP   284      36.740  45.200  33.200  1.00  0.00           C  
ATOM   4648  CE3 TRP   284      37.200  45.210  34.540  1.00  0.00           C  
ATOM   4649  HE3 TRP   284      37.020  44.210  34.990  1.00  0.00           H  
ATOM   4650  CZ3 TRP   284      37.830  46.320  35.110  1.00  0.00           C  
ATOM   4651  HZ3 TRP   284      38.300  46.330  36.080  1.00  0.00           H  
ATOM   4652  CZ2 TRP   284      37.560  47.450  32.960  1.00  0.00           C  
ATOM   4653  HZ2 TRP   284      37.730  48.430  32.450  1.00  0.00           H  
ATOM   4654  CH2 TRP   284      38.040  47.420  34.220  1.00  0.00           C  
ATOM   4655  HH2 TRP   284      38.530  48.200  34.530  1.00  0.00           H  
ATOM   4656  C   TRP   284      35.970  40.610  33.650  1.00  0.00           C  
ATOM   4657  O   TRP   284      36.020  40.540  34.890  1.00  0.00           O  
ATOM   4658  N   ASN   285      35.410  39.640  32.960  1.00  0.00           N  
ATOM   4659  HN  ASN   285      35.330  39.770  31.890  1.00  0.00           H  
ATOM   4660  CA  ASN   285      35.030  38.380  33.610  1.00  0.00           C  
ATOM   4661  HA  ASN   285      34.390  38.710  34.410  1.00  0.00           H  
ATOM   4662  CB  ASN   285      34.430  37.370  32.580  1.00  0.00           C  
ATOM   4663  HB1 ASN   285      34.190  36.380  32.940  1.00  0.00           H  
ATOM   4664  HB2 ASN   285      35.030  37.230  31.690  1.00  0.00           H  
ATOM   4665  CG  ASN   285      33.040  37.880  32.160  1.00  0.00           C  
ATOM   4666  OD1 ASN   285      32.520  38.860  32.710  1.00  0.00           O  
ATOM   4667  ND2 ASN   285      32.380  37.200  31.240  1.00  0.00           N  
ATOM   4668 HD21 ASN   285      31.470  37.400  30.890  1.00  0.00           H  
ATOM   4669 HD22 ASN   285      32.910  36.420  30.710  1.00  0.00           H  
ATOM   4670  C   ASN   285      36.130  37.660  34.350  1.00  0.00           C  
ATOM   4671  O   ASN   285      36.160  37.430  35.540  1.00  0.00           O  
ATOM   4672  N   THR   286      37.240  37.390  33.630  1.00  0.00           N  
ATOM   4673  HN  THR   286      37.170  37.540  32.530  1.00  0.00           H  
ATOM   4674  CA  THR   286      38.440  36.720  34.240  1.00  0.00           C  
ATOM   4675  HA  THR   286      38.110  35.850  34.850  1.00  0.00           H  
ATOM   4676  CB  THR   286      39.510  36.330  33.110  1.00  0.00           C  
ATOM   4677  HB  THR   286      39.370  36.900  32.300  1.00  0.00           H  
ATOM   4678  OG1 THR   286      39.310  34.980  32.640  1.00  0.00           O  
ATOM   4679  HG1 THR   286      38.350  35.000  32.340  1.00  0.00           H  
ATOM   4680  CG2 THR   286      41.010  36.410  33.440  1.00  0.00           C  
ATOM   4681 HG21 THR   286      41.630  35.890  32.860  1.00  0.00           H  
ATOM   4682 HG22 THR   286      41.130  36.110  34.470  1.00  0.00           H  
ATOM   4683 HG23 THR   286      41.310  37.480  33.450  1.00  0.00           H  
ATOM   4684  C   THR   286      39.040  37.580  35.270  1.00  0.00           C  
ATOM   4685  O   THR   286      39.490  37.090  36.330  1.00  0.00           O  
ATOM   4686  N   THR   287      39.090  38.950  35.180  1.00  0.00           N  
ATOM   4687  HN  THR   287      38.850  39.380  34.350  1.00  0.00           H  
ATOM   4688  CA  THR   287      39.580  39.850  36.180  1.00  0.00           C  
ATOM   4689  HA  THR   287      40.660  39.710  36.390  1.00  0.00           H  
ATOM   4690  CB  THR   287      39.350  41.360  35.790  1.00  0.00           C  
ATOM   4691  HB  THR   287      38.320  41.380  35.380  1.00  0.00           H  
ATOM   4692  OG1 THR   287      40.320  41.740  34.820  1.00  0.00           O  
ATOM   4693  HG1 THR   287      40.050  41.260  33.850  1.00  0.00           H  
ATOM   4694  CG2 THR   287      39.410  42.370  36.990  1.00  0.00           C  
ATOM   4695 HG21 THR   287      38.670  42.150  37.620  1.00  0.00           H  
ATOM   4696 HG22 THR   287      39.360  43.410  36.700  1.00  0.00           H  
ATOM   4697 HG23 THR   287      40.420  42.290  37.450  1.00  0.00           H  
ATOM   4698  C   THR   287      38.840  39.620  37.580  1.00  0.00           C  
ATOM   4699  O   THR   287      39.430  39.390  38.560  1.00  0.00           O  
ATOM   4700  N   ILE   288      37.480  39.570  37.570  1.00  0.00           N  
ATOM   4701  HN  ILE   288      36.990  39.690  36.750  1.00  0.00           H  
ATOM   4702  CA  ILE   288      36.610  39.270  38.740  1.00  0.00           C  
ATOM   4703  HA  ILE   288      37.000  39.890  39.570  1.00  0.00           H  
ATOM   4704  CB  ILE   288      35.100  39.490  38.530  1.00  0.00           C  
ATOM   4705  HB  ILE   288      34.680  38.910  37.680  1.00  0.00           H  
ATOM   4706  CG2 ILE   288      34.370  38.940  39.850  1.00  0.00           C  
ATOM   4707 HG21 ILE   288      34.860  39.270  40.760  1.00  0.00           H  
ATOM   4708 HG22 ILE   288      34.290  37.830  39.840  1.00  0.00           H  
ATOM   4709 HG23 ILE   288      33.340  39.340  39.930  1.00  0.00           H  
ATOM   4710  CG1 ILE   288      34.680  40.960  38.110  1.00  0.00           C  
ATOM   4711 HG11 ILE   288      33.580  41.030  38.270  1.00  0.00           H  
ATOM   4712 HG12 ILE   288      34.800  41.060  37.120  1.00  0.00           H  
ATOM   4713  CD  ILE   288      35.380  42.150  38.890  1.00  0.00           C  
ATOM   4714  HD1 ILE   288      35.050  43.050  38.330  1.00  0.00           H  
ATOM   4715  HD2 ILE   288      36.490  42.070  38.830  1.00  0.00           H  
ATOM   4716  HD3 ILE   288      35.040  42.260  39.940  1.00  0.00           H  
ATOM   4717  C   ILE   288      36.830  37.860  39.330  1.00  0.00           C  
ATOM   4718  O   ILE   288      37.040  37.690  40.530  1.00  0.00           O  
ATOM   4719  N   ALA   289      36.900  36.940  38.450  1.00  0.00           N  
ATOM   4720  HN  ALA   289      36.670  37.210  37.400  1.00  0.00           H  
ATOM   4721  CA  ALA   289      37.120  35.570  38.690  1.00  0.00           C  
ATOM   4722  HA  ALA   289      36.290  35.220  39.340  1.00  0.00           H  
ATOM   4723  CB  ALA   289      36.860  34.680  37.450  1.00  0.00           C  
ATOM   4724  HB1 ALA   289      37.590  34.750  36.610  1.00  0.00           H  
ATOM   4725  HB2 ALA   289      35.870  34.950  37.020  1.00  0.00           H  
ATOM   4726  HB3 ALA   289      36.770  33.720  37.690  1.00  0.00           H  
ATOM   4727  C   ALA   289      38.440  35.160  39.310  1.00  0.00           C  
ATOM   4728  O   ALA   289      38.530  34.460  40.300  1.00  0.00           O  
ATOM   4729  N   CYS   290      39.560  35.710  38.780  1.00  0.00           N  
ATOM   4730  HN  CYS   290      39.420  36.250  37.850  1.00  0.00           H  
ATOM   4731  CA  CYS   290      40.890  35.560  39.250  1.00  0.00           C  
ATOM   4732  HA  CYS   290      41.100  34.470  39.400  1.00  0.00           H  
ATOM   4733  CB  CYS   290      41.740  36.200  38.140  1.00  0.00           C  
ATOM   4734  HB1 CYS   290      41.370  37.240  38.060  1.00  0.00           H  
ATOM   4735  HB2 CYS   290      41.380  35.800  37.170  1.00  0.00           H  
ATOM   4736  SG  CYS   290      43.600  36.090  38.280  1.00  0.00           S  
ATOM   4737  HG1 CYS   290      43.570  35.110  38.080  1.00  0.00           H  
ATOM   4738  C   CYS   290      41.160  36.290  40.540  1.00  0.00           C  
ATOM   4739  O   CYS   290      41.880  35.790  41.400  1.00  0.00           O  
ATOM   4740  N   PHE   291      40.640  37.520  40.660  1.00  0.00           N  
ATOM   4741  HN  PHE   291      39.980  38.010  39.960  1.00  0.00           H  
ATOM   4742  CA  PHE   291      40.740  38.370  41.890  1.00  0.00           C  
ATOM   4743  HA  PHE   291      41.810  38.460  42.200  1.00  0.00           H  
ATOM   4744  CB  PHE   291      40.260  39.800  41.690  1.00  0.00           C  
ATOM   4745  HB1 PHE   291      39.340  39.740  41.070  1.00  0.00           H  
ATOM   4746  HB2 PHE   291      41.130  40.360  40.870  1.00  0.00           H  
ATOM   4747  CG  PHE   291      40.010  40.650  42.980  1.00  0.00           C  
ATOM   4748  CD1 PHE   291      38.800  41.270  43.170  1.00  0.00           C  
ATOM   4749  HD1 PHE   291      38.090  41.040  42.510  1.00  0.00           H  
ATOM   4750  CE1 PHE   291      38.520  42.110  44.270  1.00  0.00           C  
ATOM   4751  HE1 PHE   291      37.500  42.530  44.400  1.00  0.00           H  
ATOM   4752  CZ  PHE   291      39.580  42.420  45.090  1.00  0.00           C  
ATOM   4753  HZ  PHE   291      39.410  43.080  45.920  1.00  0.00           H  
ATOM   4754  CD2 PHE   291      41.030  40.880  43.940  1.00  0.00           C  
ATOM   4755  HD2 PHE   291      41.980  40.390  43.810  1.00  0.00           H  
ATOM   4756  CE2 PHE   291      40.870  41.850  44.920  1.00  0.00           C  
ATOM   4757  HE2 PHE   291      41.720  42.100  45.590  1.00  0.00           H  
ATOM   4758  C   PHE   291      39.970  37.730  43.080  1.00  0.00           C  
ATOM   4759  O   PHE   291      40.560  37.530  44.100  1.00  0.00           O  
ATOM   4760  N   VAL   292      38.720  37.240  42.840  1.00  0.00           N  
ATOM   4761  HN  VAL   292      38.300  37.470  41.880  1.00  0.00           H  
ATOM   4762  CA  VAL   292      38.030  36.410  43.860  1.00  0.00           C  
ATOM   4763  HA  VAL   292      38.000  36.880  44.830  1.00  0.00           H  
ATOM   4764  CB  VAL   292      36.530  36.190  43.580  1.00  0.00           C  
ATOM   4765  HB  VAL   292      36.460  35.590  42.690  1.00  0.00           H  
ATOM   4766  CG1 VAL   292      35.920  35.440  44.730  1.00  0.00           C  
ATOM   4767 HG11 VAL   292      35.850  36.100  45.580  1.00  0.00           H  
ATOM   4768 HG12 VAL   292      36.470  34.700  45.100  1.00  0.00           H  
ATOM   4769 HG13 VAL   292      34.970  35.070  44.370  1.00  0.00           H  
ATOM   4770  CG2 VAL   292      35.830  37.520  43.530  1.00  0.00           C  
ATOM   4771 HG21 VAL   292      35.980  38.140  42.630  1.00  0.00           H  
ATOM   4772 HG22 VAL   292      36.120  38.280  44.280  1.00  0.00           H  
ATOM   4773 HG23 VAL   292      34.730  37.320  43.460  1.00  0.00           H  
ATOM   4774  C   VAL   292      38.680  35.160  44.260  1.00  0.00           C  
ATOM   4775  O   VAL   292      38.830  34.820  45.410  1.00  0.00           O  
ATOM   4776  N   ALA   293      39.260  34.340  43.330  1.00  0.00           N  
ATOM   4777  HN  ALA   293      39.190  34.630  42.260  1.00  0.00           H  
ATOM   4778  CA  ALA   293      40.160  33.300  43.660  1.00  0.00           C  
ATOM   4779  HA  ALA   293      39.610  32.560  44.270  1.00  0.00           H  
ATOM   4780  CB  ALA   293      40.560  32.670  42.330  1.00  0.00           C  
ATOM   4781  HB1 ALA   293      39.550  32.590  41.870  1.00  0.00           H  
ATOM   4782  HB2 ALA   293      41.210  31.780  42.470  1.00  0.00           H  
ATOM   4783  HB3 ALA   293      41.080  33.350  41.830  1.00  0.00           H  
ATOM   4784  C   ALA   293      41.440  33.680  44.470  1.00  0.00           C  
ATOM   4785  O   ALA   293      41.810  33.070  45.480  1.00  0.00           O  
ATOM   4786  N   ILE   294      42.110  34.830  44.080  1.00  0.00           N  
ATOM   4787  HN  ILE   294      42.010  35.400  43.170  1.00  0.00           H  
ATOM   4788  CA  ILE   294      43.100  35.450  44.980  1.00  0.00           C  
ATOM   4789  HA  ILE   294      43.940  34.760  45.210  1.00  0.00           H  
ATOM   4790  CB  ILE   294      43.810  36.550  44.170  1.00  0.00           C  
ATOM   4791  HB  ILE   294      43.050  37.130  43.610  1.00  0.00           H  
ATOM   4792  CG2 ILE   294      44.690  37.550  44.970  1.00  0.00           C  
ATOM   4793 HG21 ILE   294      45.280  36.980  45.670  1.00  0.00           H  
ATOM   4794 HG22 ILE   294      44.080  38.330  45.470  1.00  0.00           H  
ATOM   4795 HG23 ILE   294      45.350  38.100  44.270  1.00  0.00           H  
ATOM   4796  CG1 ILE   294      44.750  35.910  43.070  1.00  0.00           C  
ATOM   4797 HG11 ILE   294      44.380  35.020  42.520  1.00  0.00           H  
ATOM   4798 HG12 ILE   294      45.520  35.470  43.540  1.00  0.00           H  
ATOM   4799  CD  ILE   294      45.130  37.010  42.010  1.00  0.00           C  
ATOM   4800  HD1 ILE   294      44.290  37.560  41.520  1.00  0.00           H  
ATOM   4801  HD2 ILE   294      45.600  36.470  41.160  1.00  0.00           H  
ATOM   4802  HD3 ILE   294      45.890  37.790  42.250  1.00  0.00           H  
ATOM   4803  C   ILE   294      42.650  35.840  46.330  1.00  0.00           C  
ATOM   4804  O   ILE   294      43.320  35.640  47.330  1.00  0.00           O  
ATOM   4805  N   LEU   295      41.440  36.430  46.470  1.00  0.00           N  
ATOM   4806  HN  LEU   295      40.870  36.590  45.540  1.00  0.00           H  
ATOM   4807  CA  LEU   295      40.930  36.760  47.790  1.00  0.00           C  
ATOM   4808  HA  LEU   295      41.620  37.370  48.410  1.00  0.00           H  
ATOM   4809  CB  LEU   295      39.570  37.540  47.730  1.00  0.00           C  
ATOM   4810  HB1 LEU   295      39.220  37.790  48.760  1.00  0.00           H  
ATOM   4811  HB2 LEU   295      38.780  36.890  47.320  1.00  0.00           H  
ATOM   4812  CG  LEU   295      39.530  38.880  46.990  1.00  0.00           C  
ATOM   4813  HG  LEU   295      39.740  38.790  46.020  1.00  0.00           H  
ATOM   4814  CD1 LEU   295      38.080  39.440  47.000  1.00  0.00           C  
ATOM   4815 HD11 LEU   295      37.720  39.360  48.020  1.00  0.00           H  
ATOM   4816 HD12 LEU   295      37.400  38.880  46.330  1.00  0.00           H  
ATOM   4817 HD13 LEU   295      38.220  40.500  46.700  1.00  0.00           H  
ATOM   4818  CD2 LEU   295      40.420  39.880  47.730  1.00  0.00           C  
ATOM   4819 HD21 LEU   295      40.260  40.910  47.330  1.00  0.00           H  
ATOM   4820 HD22 LEU   295      41.480  39.580  47.600  1.00  0.00           H  
ATOM   4821 HD23 LEU   295      40.110  39.940  48.790  1.00  0.00           H  
ATOM   4822  C   LEU   295      40.510  35.610  48.630  1.00  0.00           C  
ATOM   4823  O   LEU   295      40.610  35.550  49.900  1.00  0.00           O  
ATOM   4824  N   ILE   296      40.070  34.460  48.070  1.00  0.00           N  
ATOM   4825  HN  ILE   296      39.890  34.460  46.970  1.00  0.00           H  
ATOM   4826  CA  ILE   296      39.890  33.190  48.730  1.00  0.00           C  
ATOM   4827  HA  ILE   296      39.330  33.450  49.650  1.00  0.00           H  
ATOM   4828  CB  ILE   296      39.060  32.230  47.890  1.00  0.00           C  
ATOM   4829  HB  ILE   296      39.430  32.150  46.850  1.00  0.00           H  
ATOM   4830  CG2 ILE   296      39.080  30.840  48.610  1.00  0.00           C  
ATOM   4831 HG21 ILE   296      38.340  30.210  48.150  1.00  0.00           H  
ATOM   4832 HG22 ILE   296      38.640  31.070  49.600  1.00  0.00           H  
ATOM   4833 HG23 ILE   296      40.090  30.370  48.610  1.00  0.00           H  
ATOM   4834  CG1 ILE   296      37.540  32.770  47.750  1.00  0.00           C  
ATOM   4835 HG11 ILE   296      36.910  31.880  47.540  1.00  0.00           H  
ATOM   4836 HG12 ILE   296      37.390  33.320  46.930  1.00  0.00           H  
ATOM   4837  CD  ILE   296      36.980  33.480  48.970  1.00  0.00           C  
ATOM   4838  HD1 ILE   296      35.890  33.560  48.790  1.00  0.00           H  
ATOM   4839  HD2 ILE   296      37.430  34.480  49.150  1.00  0.00           H  
ATOM   4840  HD3 ILE   296      37.150  32.970  49.940  1.00  0.00           H  
ATOM   4841  C   ILE   296      41.280  32.610  49.160  1.00  0.00           C  
ATOM   4842  O   ILE   296      41.360  32.040  50.240  1.00  0.00           O  
ATOM   4843  N   GLY   297      42.400  32.780  48.360  1.00  0.00           N  
ATOM   4844  HN  GLY   297      42.220  33.150  47.330  1.00  0.00           H  
ATOM   4845  CA  GLY   297      43.690  32.300  48.710  1.00  0.00           C  
ATOM   4846  HA1 GLY   297      44.370  32.490  47.860  1.00  0.00           H  
ATOM   4847  HA2 GLY   297      43.620  31.220  48.960  1.00  0.00           H  
ATOM   4848  C   GLY   297      44.140  33.080  49.870  1.00  0.00           C  
ATOM   4849  O   GLY   297      44.620  32.540  50.860  1.00  0.00           O  
ATOM   4850  N   LEU   298      44.000  34.430  49.910  1.00  0.00           N  
ATOM   4851  HN  LEU   298      43.690  35.020  49.020  1.00  0.00           H  
ATOM   4852  CA  LEU   298      44.350  35.330  51.030  1.00  0.00           C  
ATOM   4853  HA  LEU   298      45.320  35.180  51.180  1.00  0.00           H  
ATOM   4854  CB  LEU   298      44.360  36.840  50.600  1.00  0.00           C  
ATOM   4855  HB1 LEU   298      44.580  37.520  51.410  1.00  0.00           H  
ATOM   4856  HB2 LEU   298      43.380  37.170  50.280  1.00  0.00           H  
ATOM   4857  CG  LEU   298      45.440  37.230  49.550  1.00  0.00           C  
ATOM   4858  HG  LEU   298      45.490  36.550  48.820  1.00  0.00           H  
ATOM   4859  CD1 LEU   298      45.210  38.630  48.950  1.00  0.00           C  
ATOM   4860 HD11 LEU   298      45.930  38.900  48.190  1.00  0.00           H  
ATOM   4861 HD12 LEU   298      45.200  39.490  49.650  1.00  0.00           H  
ATOM   4862 HD13 LEU   298      44.240  38.580  48.410  1.00  0.00           H  
ATOM   4863  CD2 LEU   298      46.840  37.240  50.300  1.00  0.00           C  
ATOM   4864 HD21 LEU   298      46.850  38.070  51.040  1.00  0.00           H  
ATOM   4865 HD22 LEU   298      47.600  37.440  49.520  1.00  0.00           H  
ATOM   4866 HD23 LEU   298      47.100  36.320  50.850  1.00  0.00           H  
ATOM   4867  C   LEU   298      43.590  35.040  52.230  1.00  0.00           C  
ATOM   4868  O   LEU   298      44.120  34.810  53.320  1.00  0.00           O  
ATOM   4869  N   CYS   299      42.230  34.800  52.090  1.00  0.00           N  
ATOM   4870  HN  CYS   299      41.670  35.080  51.170  1.00  0.00           H  
ATOM   4871  CA  CYS   299      41.530  34.230  53.240  1.00  0.00           C  
ATOM   4872  HA  CYS   299      41.720  34.830  54.160  1.00  0.00           H  
ATOM   4873  CB  CYS   299      40.010  34.160  52.950  1.00  0.00           C  
ATOM   4874  HB1 CYS   299      39.780  33.410  52.160  1.00  0.00           H  
ATOM   4875  HB2 CYS   299      39.930  35.140  52.420  1.00  0.00           H  
ATOM   4876  SG  CYS   299      38.940  33.940  54.450  1.00  0.00           S  
ATOM   4877  HG1 CYS   299      39.520  33.240  54.840  1.00  0.00           H  
ATOM   4878  C   CYS   299      41.950  32.820  53.680  1.00  0.00           C  
ATOM   4879  O   CYS   299      42.020  32.440  54.840  1.00  0.00           O  
ATOM   4880  N   LEU   300      42.180  31.810  52.770  1.00  0.00           N  
ATOM   4881  HN  LEU   300      42.150  32.050  51.720  1.00  0.00           H  
ATOM   4882  CA  LEU   300      42.460  30.440  52.990  1.00  0.00           C  
ATOM   4883  HA  LEU   300      41.750  30.150  53.800  1.00  0.00           H  
ATOM   4884  CB  LEU   300      42.330  29.500  51.800  1.00  0.00           C  
ATOM   4885  HB1 LEU   300      43.110  29.730  51.050  1.00  0.00           H  
ATOM   4886  HB2 LEU   300      41.140  29.570  51.240  1.00  0.00           H  
ATOM   4887  CG  LEU   300      42.400  27.920  51.990  1.00  0.00           C  
ATOM   4888  HG  LEU   300      43.260  27.660  52.420  1.00  0.00           H  
ATOM   4889  CD1 LEU   300      41.260  27.550  52.950  1.00  0.00           C  
ATOM   4890 HD11 LEU   300      40.350  28.040  52.650  1.00  0.00           H  
ATOM   4891 HD12 LEU   300      41.490  27.960  53.950  1.00  0.00           H  
ATOM   4892 HD13 LEU   300      41.150  26.460  53.130  1.00  0.00           H  
ATOM   4893  CD2 LEU   300      42.240  27.230  50.660  1.00  0.00           C  
ATOM   4894 HD21 LEU   300      42.640  27.860  49.840  1.00  0.00           H  
ATOM   4895 HD22 LEU   300      41.150  27.120  50.470  1.00  0.00           H  
ATOM   4896 HD23 LEU   300      42.810  26.270  50.600  1.00  0.00           H  
ATOM   4897  C   LEU   300      43.790  30.240  53.620  1.00  0.00           C  
ATOM   4898  O   LEU   300      43.980  29.410  54.540  1.00  0.00           O  
ATOM   4899  N   THR   301      44.790  31.050  53.200  1.00  0.00           N  
ATOM   4900  HN  THR   301      44.640  31.720  52.330  1.00  0.00           H  
ATOM   4901  CA  THR   301      46.130  31.020  53.870  1.00  0.00           C  
ATOM   4902  HA  THR   301      46.340  29.940  54.040  1.00  0.00           H  
ATOM   4903  CB  THR   301      47.160  31.720  53.030  1.00  0.00           C  
ATOM   4904  HB  THR   301      47.140  32.820  53.130  1.00  0.00           H  
ATOM   4905  OG1 THR   301      47.060  31.440  51.640  1.00  0.00           O  
ATOM   4906  HG1 THR   301      46.090  31.800  51.250  1.00  0.00           H  
ATOM   4907  CG2 THR   301      48.550  31.260  53.520  1.00  0.00           C  
ATOM   4908 HG21 THR   301      48.730  31.390  54.490  1.00  0.00           H  
ATOM   4909 HG22 THR   301      49.310  31.810  52.980  1.00  0.00           H  
ATOM   4910 HG23 THR   301      48.750  30.210  53.200  1.00  0.00           H  
ATOM   4911  C   THR   301      45.970  31.660  55.260  1.00  0.00           C  
ATOM   4912  O   THR   301      46.700  31.290  56.170  1.00  0.00           O  
ATOM   4913  N   LEU   302      45.030  32.580  55.500  1.00  0.00           N  
ATOM   4914  HN  LEU   302      44.480  32.950  54.810  1.00  0.00           H  
ATOM   4915  CA  LEU   302      45.020  33.360  56.830  1.00  0.00           C  
ATOM   4916  HA  LEU   302      46.060  33.640  57.100  1.00  0.00           H  
ATOM   4917  CB  LEU   302      44.440  34.730  56.610  1.00  0.00           C  
ATOM   4918  HB1 LEU   302      43.530  34.650  55.970  1.00  0.00           H  
ATOM   4919  HB2 LEU   302      45.190  35.260  55.990  1.00  0.00           H  
ATOM   4920  CG  LEU   302      44.160  35.620  57.810  1.00  0.00           C  
ATOM   4921  HG  LEU   302      43.550  35.190  58.480  1.00  0.00           H  
ATOM   4922  CD1 LEU   302      45.380  36.100  58.710  1.00  0.00           C  
ATOM   4923 HD11 LEU   302      46.030  35.300  59.030  1.00  0.00           H  
ATOM   4924 HD12 LEU   302      45.020  36.620  59.610  1.00  0.00           H  
ATOM   4925 HD13 LEU   302      46.080  36.840  58.260  1.00  0.00           H  
ATOM   4926  CD2 LEU   302      43.540  36.920  57.290  1.00  0.00           C  
ATOM   4927 HD21 LEU   302      44.320  37.360  56.640  1.00  0.00           H  
ATOM   4928 HD22 LEU   302      43.200  37.650  58.050  1.00  0.00           H  
ATOM   4929 HD23 LEU   302      42.700  36.780  56.580  1.00  0.00           H  
ATOM   4930  C   LEU   302      44.370  32.510  57.850  1.00  0.00           C  
ATOM   4931  O   LEU   302      44.780  32.490  59.000  1.00  0.00           O  
ATOM   4932  N   LEU   303      43.360  31.730  57.280  1.00  0.00           N  
ATOM   4933  HN  LEU   303      42.950  32.040  56.290  1.00  0.00           H  
ATOM   4934  CA  LEU   303      42.640  30.610  57.990  1.00  0.00           C  
ATOM   4935  HA  LEU   303      41.960  30.860  58.830  1.00  0.00           H  
ATOM   4936  CB  LEU   303      41.580  29.900  57.070  1.00  0.00           C
[truncated: 6,605,227 more chars]
