# Supplementary material for: Selective Protonation of Catalytic Dyad for γ-Secretase-Mediated Hydrolysis Revealed by Multiscale Simulations
Source: J Phys Chem B. 2024 Nov 7;128(46):11345–58. doi: 10.1021/acs.jpcb.4c04085 (PMC11586911; doi:10.1021/acs.jpcb.4c04085)
Supplement: Supplementary file 2 — jp4c04085_si_002.zip [file jp4c04085_si_002.zip › Figure S12 D385-protonated/RS.pdb]

CRYST1   95.029   95.029   86.610  90.00  90.00  90.00               1
ATOM      1  CAY SER     1      23.290  57.460  15.760  1.00  0.00           C  
ATOM      2  HY1 SER     1      23.850  57.540  14.800  1.00  0.00           H  
ATOM      3  HY2 SER     1      22.580  56.610  15.640  1.00  0.00           H  
ATOM      4  HY3 SER     1      23.960  57.320  16.630  1.00  0.00           H  
ATOM      5  CY  SER     1      22.350  58.600  15.930  1.00  0.00           C  
ATOM      6  OY  SER     1      22.140  59.460  15.050  1.00  0.00           O  
ATOM      7  N   SER     1      21.590  58.580  17.040  1.00  0.00           N  
ATOM      8  HN  SER     1      21.690  57.850  17.710  1.00  0.00           H  
ATOM      9  CA  SER     1      20.660  59.570  17.550  1.00  0.00           C  
ATOM     10  HA  SER     1      20.660  60.300  16.750  1.00  0.00           H  
ATOM     11  CB  SER     1      19.160  58.990  17.690  1.00  0.00           C  
ATOM     12  HB1 SER     1      19.110  58.030  18.260  1.00  0.00           H  
ATOM     13  HB2 SER     1      18.830  58.710  16.670  1.00  0.00           H  
ATOM     14  OG  SER     1      18.270  59.980  18.230  1.00  0.00           O  
ATOM     15  HG1 SER     1      17.410  59.880  17.810  1.00  0.00           H  
ATOM     16  C   SER     1      21.140  60.120  18.810  1.00  0.00           C  
ATOM     17  O   SER     1      21.160  59.450  19.850  1.00  0.00           O  
ATOM     18  N   LYS     2      21.410  61.460  18.790  1.00  0.00           N  
ATOM     19  HN  LYS     2      21.420  61.870  17.880  1.00  0.00           H  
ATOM     20  CA  LYS     2      21.650  62.400  19.920  1.00  0.00           C  
ATOM     21  HA  LYS     2      22.480  61.920  20.400  1.00  0.00           H  
ATOM     22  CB  LYS     2      21.830  63.850  19.270  1.00  0.00           C  
ATOM     23  HB1 LYS     2      21.720  64.680  20.000  1.00  0.00           H  
ATOM     24  HB2 LYS     2      20.920  63.960  18.650  1.00  0.00           H  
ATOM     25  CG  LYS     2      23.140  64.030  18.520  1.00  0.00           C  
ATOM     26  HG1 LYS     2      23.280  65.080  18.180  1.00  0.00           H  
ATOM     27  HG2 LYS     2      23.170  63.440  17.580  1.00  0.00           H  
ATOM     28  CD  LYS     2      24.400  63.560  19.150  1.00  0.00           C  
ATOM     29  HD1 LYS     2      25.160  63.540  18.330  1.00  0.00           H  
ATOM     30  HD2 LYS     2      24.300  62.530  19.560  1.00  0.00           H  
ATOM     31  CE  LYS     2      24.760  64.610  20.250  1.00  0.00           C  
ATOM     32  HE1 LYS     2      23.970  64.540  21.030  1.00  0.00           H  
ATOM     33  HE2 LYS     2      24.830  65.660  19.890  1.00  0.00           H  
ATOM     34  NZ  LYS     2      26.000  64.270  21.030  1.00  0.00           N  
ATOM     35  HZ1 LYS     2      25.900  63.300  21.400  1.00  0.00           H  
ATOM     36  HZ2 LYS     2      26.110  65.020  21.750  1.00  0.00           H  
ATOM     37  HZ3 LYS     2      26.850  64.260  20.430  1.00  0.00           H  
ATOM     38  C   LYS     2      20.520  62.330  20.930  1.00  0.00           C  
ATOM     39  O   LYS     2      20.800  62.360  22.180  1.00  0.00           O  
ATOM     40  N   GLU     3      19.250  62.150  20.530  1.00  0.00           N  
ATOM     41  HN  GLU     3      19.110  61.930  19.570  1.00  0.00           H  
ATOM     42  CA  GLU     3      18.100  62.110  21.490  1.00  0.00           C  
ATOM     43  HA  GLU     3      18.020  63.020  22.070  1.00  0.00           H  
ATOM     44  CB  GLU     3      16.770  62.050  20.720  1.00  0.00           C  
ATOM     45  HB1 GLU     3      16.000  62.080  21.520  1.00  0.00           H  
ATOM     46  HB2 GLU     3      16.740  61.060  20.220  1.00  0.00           H  
ATOM     47  CG  GLU     3      16.470  63.250  19.850  1.00  0.00           C  
ATOM     48  HG1 GLU     3      17.240  63.330  19.050  1.00  0.00           H  
ATOM     49  HG2 GLU     3      16.420  64.200  20.420  1.00  0.00           H  
ATOM     50  CD  GLU     3      15.120  63.100  19.150  1.00  0.00           C  
ATOM     51  OE1 GLU     3      14.990  63.700  18.080  1.00  0.00           O  
ATOM     52  OE2 GLU     3      14.150  62.450  19.670  1.00  0.00           O  
ATOM     53  C   GLU     3      18.240  60.860  22.450  1.00  0.00           C  
ATOM     54  O   GLU     3      18.110  60.870  23.650  1.00  0.00           O  
ATOM     55  N   LEU     4      18.440  59.680  21.760  1.00  0.00           N  
ATOM     56  HN  LEU     4      18.480  59.700  20.760  1.00  0.00           H  
ATOM     57  CA  LEU     4      18.660  58.410  22.490  1.00  0.00           C  
ATOM     58  HA  LEU     4      17.900  58.180  23.220  1.00  0.00           H  
ATOM     59  CB  LEU     4      18.670  57.210  21.510  1.00  0.00           C  
ATOM     60  HB1 LEU     4      19.670  56.840  21.220  1.00  0.00           H  
ATOM     61  HB2 LEU     4      18.200  57.580  20.570  1.00  0.00           H  
ATOM     62  CG  LEU     4      17.900  55.950  21.960  1.00  0.00           C  
ATOM     63  HG  LEU     4      18.340  55.660  22.940  1.00  0.00           H  
ATOM     64  CD1 LEU     4      16.380  56.260  21.920  1.00  0.00           C  
ATOM     65 HD11 LEU     4      15.890  55.340  22.330  1.00  0.00           H  
ATOM     66 HD12 LEU     4      16.000  56.490  20.900  1.00  0.00           H  
ATOM     67 HD13 LEU     4      16.100  57.190  22.460  1.00  0.00           H  
ATOM     68  CD2 LEU     4      18.230  54.860  21.020  1.00  0.00           C  
ATOM     69 HD21 LEU     4      19.330  54.770  20.910  1.00  0.00           H  
ATOM     70 HD22 LEU     4      17.780  55.020  20.010  1.00  0.00           H  
ATOM     71 HD23 LEU     4      17.800  53.880  21.310  1.00  0.00           H  
ATOM     72  C   LEU     4      19.880  58.480  23.400  1.00  0.00           C  
ATOM     73  O   LEU     4      19.900  58.030  24.550  1.00  0.00           O  
ATOM     74  N   GLU     5      20.970  59.060  22.860  1.00  0.00           N  
ATOM     75  HN  GLU     5      21.030  59.470  21.950  1.00  0.00           H  
ATOM     76  CA  GLU     5      22.230  59.160  23.550  1.00  0.00           C  
ATOM     77  HA  GLU     5      22.540  58.180  23.860  1.00  0.00           H  
ATOM     78  CB  GLU     5      23.300  59.690  22.500  1.00  0.00           C  
ATOM     79  HB1 GLU     5      22.880  60.590  21.990  1.00  0.00           H  
ATOM     80  HB2 GLU     5      23.400  58.870  21.760  1.00  0.00           H  
ATOM     81  CG  GLU     5      24.640  60.120  23.160  1.00  0.00           C  
ATOM     82  HG1 GLU     5      25.200  59.300  23.660  1.00  0.00           H  
ATOM     83  HG2 GLU     5      24.360  60.940  23.850  1.00  0.00           H  
ATOM     84  CD  GLU     5      25.460  60.680  22.040  1.00  0.00           C  
ATOM     85  OE1 GLU     5      25.870  59.880  21.170  1.00  0.00           O  
ATOM     86  OE2 GLU     5      25.560  61.880  21.930  1.00  0.00           O  
ATOM     87  C   GLU     5      22.210  60.140  24.790  1.00  0.00           C  
ATOM     88  O   GLU     5      22.590  59.890  25.920  1.00  0.00           O  
ATOM     89  N   LEU     6      21.640  61.340  24.610  1.00  0.00           N  
ATOM     90  HN  LEU     6      21.440  61.660  23.680  1.00  0.00           H  
ATOM     91  CA  LEU     6      21.470  62.250  25.660  1.00  0.00           C  
ATOM     92  HA  LEU     6      22.420  62.300  26.170  1.00  0.00           H  
ATOM     93  CB  LEU     6      21.180  63.690  25.120  1.00  0.00           C  
ATOM     94  HB1 LEU     6      20.900  64.440  25.880  1.00  0.00           H  
ATOM     95  HB2 LEU     6      20.290  63.630  24.450  1.00  0.00           H  
ATOM     96  CG  LEU     6      22.340  64.300  24.380  1.00  0.00           C  
ATOM     97  HG  LEU     6      22.990  63.520  23.900  1.00  0.00           H  
ATOM     98  CD1 LEU     6      21.780  65.290  23.310  1.00  0.00           C  
ATOM     99 HD11 LEU     6      20.970  64.880  22.680  1.00  0.00           H  
ATOM    100 HD12 LEU     6      22.530  65.440  22.500  1.00  0.00           H  
ATOM    101 HD13 LEU     6      21.490  66.290  23.690  1.00  0.00           H  
ATOM    102  CD2 LEU     6      23.370  64.970  25.350  1.00  0.00           C  
ATOM    103 HD21 LEU     6      23.600  64.290  26.200  1.00  0.00           H  
ATOM    104 HD22 LEU     6      23.000  65.990  25.580  1.00  0.00           H  
ATOM    105 HD23 LEU     6      24.280  65.110  24.740  1.00  0.00           H  
ATOM    106  C   LEU     6      20.390  61.830  26.750  1.00  0.00           C  
ATOM    107  O   LEU     6      20.640  61.990  27.940  1.00  0.00           O  
ATOM    108  N   ILE     7      19.170  61.280  26.330  1.00  0.00           N  
ATOM    109  HN  ILE     7      18.940  61.300  25.360  1.00  0.00           H  
ATOM    110  CA  ILE     7      18.280  60.740  27.300  1.00  0.00           C  
ATOM    111  HA  ILE     7      17.860  61.560  27.870  1.00  0.00           H  
ATOM    112  CB  ILE     7      16.840  60.360  26.690  1.00  0.00           C  
ATOM    113  HB  ILE     7      17.020  59.650  25.860  1.00  0.00           H  
ATOM    114  CG2 ILE     7      16.040  59.450  27.690  1.00  0.00           C  
ATOM    115 HG21 ILE     7      15.150  58.970  27.230  1.00  0.00           H  
ATOM    116 HG22 ILE     7      15.810  60.120  28.550  1.00  0.00           H  
ATOM    117 HG23 ILE     7      16.710  58.620  27.980  1.00  0.00           H  
ATOM    118  CG1 ILE     7      16.160  61.610  26.190  1.00  0.00           C  
ATOM    119 HG11 ILE     7      16.830  62.020  25.400  1.00  0.00           H  
ATOM    120 HG12 ILE     7      16.260  62.370  26.980  1.00  0.00           H  
ATOM    121  CD  ILE     7      14.800  61.360  25.740  1.00  0.00           C  
ATOM    122  HD1 ILE     7      14.530  62.120  24.980  1.00  0.00           H  
ATOM    123  HD2 ILE     7      14.090  61.450  26.580  1.00  0.00           H  
ATOM    124  HD3 ILE     7      14.690  60.340  25.310  1.00  0.00           H  
ATOM    125  C   ILE     7      18.790  59.640  28.200  1.00  0.00           C  
ATOM    126  O   ILE     7      18.630  59.670  29.400  1.00  0.00           O  
ATOM    127  N   THR     8      19.460  58.610  27.600  1.00  0.00           N  
ATOM    128  HN  THR     8      19.500  58.630  26.600  1.00  0.00           H  
ATOM    129  CA  THR     8      20.080  57.470  28.300  1.00  0.00           C  
ATOM    130  HA  THR     8      19.280  57.050  28.890  1.00  0.00           H  
ATOM    131  CB  THR     8      20.740  56.430  27.270  1.00  0.00           C  
ATOM    132  HB  THR     8      21.520  56.900  26.630  1.00  0.00           H  
ATOM    133  OG1 THR     8      19.720  55.780  26.480  1.00  0.00           O  
ATOM    134  HG1 THR     8      19.650  56.250  25.640  1.00  0.00           H  
ATOM    135  CG2 THR     8      21.430  55.260  28.070  1.00  0.00           C  
ATOM    136 HG21 THR     8      21.860  54.470  27.420  1.00  0.00           H  
ATOM    137 HG22 THR     8      20.690  54.630  28.600  1.00  0.00           H  
ATOM    138 HG23 THR     8      22.000  55.600  28.960  1.00  0.00           H  
ATOM    139  C   THR     8      21.120  57.960  29.290  1.00  0.00           C  
ATOM    140  O   THR     8      21.280  57.480  30.380  1.00  0.00           O  
ATOM    141  N   LEU     9      21.900  59.040  28.950  1.00  0.00           N  
ATOM    142  HN  LEU     9      21.790  59.420  28.030  1.00  0.00           H  
ATOM    143  CA  LEU     9      22.750  59.700  29.860  1.00  0.00           C  
ATOM    144  HA  LEU     9      23.420  58.940  30.250  1.00  0.00           H  
ATOM    145  CB  LEU     9      23.630  60.680  29.080  1.00  0.00           C  
ATOM    146  HB1 LEU     9      22.930  61.290  28.460  1.00  0.00           H  
ATOM    147  HB2 LEU     9      24.160  60.030  28.360  1.00  0.00           H  
ATOM    148  CG  LEU     9      24.540  61.640  29.890  1.00  0.00           C  
ATOM    149  HG  LEU     9      23.900  62.210  30.590  1.00  0.00           H  
ATOM    150  CD1 LEU     9      25.510  60.850  30.750  1.00  0.00           C  
ATOM    151 HD11 LEU     9      26.250  60.250  30.180  1.00  0.00           H  
ATOM    152 HD12 LEU     9      24.970  60.120  31.390  1.00  0.00           H  
ATOM    153 HD13 LEU     9      26.130  61.480  31.420  1.00  0.00           H  
ATOM    154  CD2 LEU     9      25.240  62.570  28.960  1.00  0.00           C  
ATOM    155 HD21 LEU     9      24.480  63.150  28.390  1.00  0.00           H  
ATOM    156 HD22 LEU     9      25.800  62.060  28.140  1.00  0.00           H  
ATOM    157 HD23 LEU     9      26.030  63.220  29.390  1.00  0.00           H  
ATOM    158  C   LEU     9      22.050  60.310  31.060  1.00  0.00           C  
ATOM    159  O   LEU     9      22.340  59.980  32.180  1.00  0.00           O  
ATOM    160  N   THR    10      21.030  61.170  30.790  1.00  0.00           N  
ATOM    161  HN  THR    10      20.960  61.350  29.810  1.00  0.00           H  
ATOM    162  CA  THR    10      20.180  61.880  31.700  1.00  0.00           C  
ATOM    163  HA  THR    10      20.770  62.570  32.290  1.00  0.00           H  
ATOM    164  CB  THR    10      19.080  62.570  30.930  1.00  0.00           C  
ATOM    165  HB  THR    10      18.520  61.900  30.250  1.00  0.00           H  
ATOM    166  OG1 THR    10      19.600  63.530  30.060  1.00  0.00           O  
ATOM    167  HG1 THR    10      20.110  63.040  29.410  1.00  0.00           H  
ATOM    168  CG2 THR    10      18.090  63.290  31.840  1.00  0.00           C  
ATOM    169 HG21 THR    10      17.510  62.460  32.300  1.00  0.00           H  
ATOM    170 HG22 THR    10      17.420  63.900  31.210  1.00  0.00           H  
ATOM    171 HG23 THR    10      18.640  63.930  32.570  1.00  0.00           H  
ATOM    172  C   THR    10      19.430  61.030  32.650  1.00  0.00           C  
ATOM    173  O   THR    10      19.420  61.230  33.880  1.00  0.00           O  
ATOM    174  N   VAL    11      18.870  59.950  32.130  1.00  0.00           N  
ATOM    175  HN  VAL    11      18.890  59.900  31.140  1.00  0.00           H  
ATOM    176  CA  VAL    11      18.170  58.940  32.870  1.00  0.00           C  
ATOM    177  HA  VAL    11      17.310  59.370  33.360  1.00  0.00           H  
ATOM    178  CB  VAL    11      17.710  57.730  32.010  1.00  0.00           C  
ATOM    179  HB  VAL    11      18.420  57.570  31.170  1.00  0.00           H  
ATOM    180  CG1 VAL    11      17.510  56.280  32.680  1.00  0.00           C  
ATOM    181 HG11 VAL    11      16.920  56.390  33.610  1.00  0.00           H  
ATOM    182 HG12 VAL    11      18.470  55.740  32.840  1.00  0.00           H  
ATOM    183 HG13 VAL    11      16.830  55.770  31.980  1.00  0.00           H  
ATOM    184  CG2 VAL    11      16.260  58.040  31.480  1.00  0.00           C  
ATOM    185 HG21 VAL    11      16.000  57.360  30.650  1.00  0.00           H  
ATOM    186 HG22 VAL    11      16.390  59.030  30.990  1.00  0.00           H  
ATOM    187 HG23 VAL    11      15.510  58.090  32.300  1.00  0.00           H  
ATOM    188  C   VAL    11      18.980  58.280  34.040  1.00  0.00           C  
ATOM    189  O   VAL    11      18.640  58.100  35.200  1.00  0.00           O  
ATOM    190  N   GLY    12      20.230  57.860  33.660  1.00  0.00           N  
ATOM    191  HN  GLY    12      20.490  57.800  32.700  1.00  0.00           H  
ATOM    192  CA  GLY    12      21.210  57.360  34.570  1.00  0.00           C  
ATOM    193  HA1 GLY    12      21.990  56.990  33.920  1.00  0.00           H  
ATOM    194  HA2 GLY    12      20.820  56.520  35.130  1.00  0.00           H  
ATOM    195  C   GLY    12      21.780  58.310  35.590  1.00  0.00           C  
ATOM    196  O   GLY    12      22.050  57.970  36.750  1.00  0.00           O  
ATOM    197  N   PHE    13      21.880  59.600  35.340  1.00  0.00           N  
ATOM    198  HN  PHE    13      21.860  59.920  34.390  1.00  0.00           H  
ATOM    199  CA  PHE    13      22.110  60.580  36.350  1.00  0.00           C  
ATOM    200  HA  PHE    13      22.970  60.250  36.920  1.00  0.00           H  
ATOM    201  CB  PHE    13      22.390  62.000  35.670  1.00  0.00           C  
ATOM    202  HB1 PHE    13      21.490  62.290  35.100  1.00  0.00           H  
ATOM    203  HB2 PHE    13      23.220  61.900  34.940  1.00  0.00           H  
ATOM    204  CG  PHE    13      22.690  63.080  36.640  1.00  0.00           C  
ATOM    205  CD1 PHE    13      23.480  62.900  37.800  1.00  0.00           C  
ATOM    206  HD1 PHE    13      23.630  61.880  38.150  1.00  0.00           H  
ATOM    207  CE1 PHE    13      23.840  63.990  38.600  1.00  0.00           C  
ATOM    208  HE1 PHE    13      24.480  63.970  39.470  1.00  0.00           H  
ATOM    209  CZ  PHE    13      23.600  65.300  38.140  1.00  0.00           C  
ATOM    210  HZ  PHE    13      23.990  66.140  38.700  1.00  0.00           H  
ATOM    211  CD2 PHE    13      22.320  64.350  36.260  1.00  0.00           C  
ATOM    212  HD2 PHE    13      21.890  64.500  35.280  1.00  0.00           H  
ATOM    213  CE2 PHE    13      22.820  65.510  36.960  1.00  0.00           C  
ATOM    214  HE2 PHE    13      22.630  66.520  36.620  1.00  0.00           H  
ATOM    215  C   PHE    13      21.080  60.620  37.490  1.00  0.00           C  
ATOM    216  O   PHE    13      21.440  60.460  38.640  1.00  0.00           O  
ATOM    217  N   GLY    14      19.790  60.560  37.090  1.00  0.00           N  
ATOM    218  HN  GLY    14      19.520  60.480  36.140  1.00  0.00           H  
ATOM    219  CA  GLY    14      18.620  60.460  37.960  1.00  0.00           C  
ATOM    220  HA1 GLY    14      17.760  60.460  37.300  1.00  0.00           H  
ATOM    221  HA2 GLY    14      18.660  61.260  38.680  1.00  0.00           H  
ATOM    222  C   GLY    14      18.630  59.130  38.730  1.00  0.00           C  
ATOM    223  O   GLY    14      18.410  59.110  39.950  1.00  0.00           O  
ATOM    224  N   ILE    15      19.000  58.010  38.090  1.00  0.00           N  
ATOM    225  HN  ILE    15      19.130  58.030  37.100  1.00  0.00           H  
ATOM    226  CA  ILE    15      19.090  56.650  38.680  1.00  0.00           C  
ATOM    227  HA  ILE    15      18.230  56.480  39.310  1.00  0.00           H  
ATOM    228  CB  ILE    15      19.010  55.560  37.530  1.00  0.00           C  
ATOM    229  HB  ILE    15      19.700  55.880  36.730  1.00  0.00           H  
ATOM    230  CG2 ILE    15      19.360  54.180  38.110  1.00  0.00           C  
ATOM    231 HG21 ILE    15      18.770  53.830  38.980  1.00  0.00           H  
ATOM    232 HG22 ILE    15      20.420  54.290  38.430  1.00  0.00           H  
ATOM    233 HG23 ILE    15      19.200  53.350  37.390  1.00  0.00           H  
ATOM    234  CG1 ILE    15      17.610  55.510  36.880  1.00  0.00           C  
ATOM    235 HG11 ILE    15      17.680  54.850  35.990  1.00  0.00           H  
ATOM    236 HG12 ILE    15      17.320  56.540  36.600  1.00  0.00           H  
ATOM    237  CD  ILE    15      16.520  54.900  37.800  1.00  0.00           C  
ATOM    238  HD1 ILE    15      15.570  54.910  37.230  1.00  0.00           H  
ATOM    239  HD2 ILE    15      16.330  55.430  38.760  1.00  0.00           H  
ATOM    240  HD3 ILE    15      16.630  53.810  37.970  1.00  0.00           H  
ATOM    241  C   ILE    15      20.170  56.620  39.800  1.00  0.00           C  
ATOM    242  O   ILE    15      20.020  56.150  40.970  1.00  0.00           O  
ATOM    243  N   LEU    16      21.370  57.230  39.520  1.00  0.00           N  
ATOM    244  HN  LEU    16      21.570  57.450  38.570  1.00  0.00           H  
ATOM    245  CA  LEU    16      22.440  57.370  40.460  1.00  0.00           C  
ATOM    246  HA  LEU    16      22.620  56.380  40.870  1.00  0.00           H  
ATOM    247  CB  LEU    16      23.670  57.840  39.760  1.00  0.00           C  
ATOM    248  HB1 LEU    16      23.320  58.750  39.230  1.00  0.00           H  
ATOM    249  HB2 LEU    16      23.960  57.160  38.930  1.00  0.00           H  
ATOM    250  CG  LEU    16      24.920  58.280  40.530  1.00  0.00           C  
ATOM    251  HG  LEU    16      24.690  59.280  40.940  1.00  0.00           H  
ATOM    252  CD1 LEU    16      25.350  57.220  41.530  1.00  0.00           C  
ATOM    253 HD11 LEU    16      26.330  57.390  42.020  1.00  0.00           H  
ATOM    254 HD12 LEU    16      25.450  56.270  40.960  1.00  0.00           H  
ATOM    255 HD13 LEU    16      24.580  57.140  42.330  1.00  0.00           H  
ATOM    256  CD2 LEU    16      26.060  58.410  39.430  1.00  0.00           C  
ATOM    257 HD21 LEU    16      25.760  59.060  38.580  1.00  0.00           H  
ATOM    258 HD22 LEU    16      26.390  57.410  39.070  1.00  0.00           H  
ATOM    259 HD23 LEU    16      26.970  58.910  39.830  1.00  0.00           H  
ATOM    260  C   LEU    16      22.070  58.260  41.620  1.00  0.00           C  
ATOM    261  O   LEU    16      22.180  57.840  42.750  1.00  0.00           O  
ATOM    262  N   ILE    17      21.480  59.430  41.430  1.00  0.00           N  
ATOM    263  HN  ILE    17      21.500  59.840  40.520  1.00  0.00           H  
ATOM    264  CA  ILE    17      20.910  60.240  42.540  1.00  0.00           C  
ATOM    265  HA  ILE    17      21.680  60.360  43.280  1.00  0.00           H  
ATOM    266  CB  ILE    17      20.590  61.660  42.130  1.00  0.00           C  
ATOM    267  HB  ILE    17      20.030  61.620  41.170  1.00  0.00           H  
ATOM    268  CG2 ILE    17      19.860  62.510  43.170  1.00  0.00           C  
ATOM    269 HG21 ILE    17      19.730  63.550  42.790  1.00  0.00           H  
ATOM    270 HG22 ILE    17      20.430  62.650  44.110  1.00  0.00           H  
ATOM    271 HG23 ILE    17      18.850  62.170  43.460  1.00  0.00           H  
ATOM    272  CG1 ILE    17      21.920  62.380  41.610  1.00  0.00           C  
ATOM    273 HG11 ILE    17      21.660  63.330  41.090  1.00  0.00           H  
ATOM    274 HG12 ILE    17      22.420  61.910  40.740  1.00  0.00           H  
ATOM    275  CD  ILE    17      23.030  62.650  42.630  1.00  0.00           C  
ATOM    276  HD1 ILE    17      23.910  63.040  42.090  1.00  0.00           H  
ATOM    277  HD2 ILE    17      23.390  61.710  43.110  1.00  0.00           H  
ATOM    278  HD3 ILE    17      22.740  63.350  43.440  1.00  0.00           H  
ATOM    279  C   ILE    17      19.800  59.660  43.410  1.00  0.00           C  
ATOM    280  O   ILE    17      19.870  59.750  44.610  1.00  0.00           O  
ATOM    281  N   PHE    18      18.780  59.040  42.790  1.00  0.00           N  
ATOM    282  HN  PHE    18      18.830  59.150  41.800  1.00  0.00           H  
ATOM    283  CA  PHE    18      17.680  58.300  43.330  1.00  0.00           C  
ATOM    284  HA  PHE    18      17.090  58.880  44.010  1.00  0.00           H  
ATOM    285  CB  PHE    18      16.700  57.820  42.190  1.00  0.00           C  
ATOM    286  HB1 PHE    18      17.060  57.110  41.420  1.00  0.00           H  
ATOM    287  HB2 PHE    18      16.380  58.730  41.640  1.00  0.00           H  
ATOM    288  CG  PHE    18      15.570  57.050  42.770  1.00  0.00           C  
ATOM    289  CD1 PHE    18      15.560  55.620  42.680  1.00  0.00           C  
ATOM    290  HD1 PHE    18      16.340  55.060  42.190  1.00  0.00           H  
ATOM    291  CE1 PHE    18      14.410  54.880  43.100  1.00  0.00           C  
ATOM    292  HE1 PHE    18      14.460  53.800  43.050  1.00  0.00           H  
ATOM    293  CZ  PHE    18      13.280  55.560  43.600  1.00  0.00           C  
ATOM    294  HZ  PHE    18      12.440  54.950  43.880  1.00  0.00           H  
ATOM    295  CD2 PHE    18      14.400  57.680  43.180  1.00  0.00           C  
ATOM    296  HD2 PHE    18      14.450  58.760  43.260  1.00  0.00           H  
ATOM    297  CE2 PHE    18      13.230  56.930  43.590  1.00  0.00           C  
ATOM    298  HE2 PHE    18      12.440  57.560  43.960  1.00  0.00           H  
ATOM    299  C   PHE    18      18.240  57.080  44.160  1.00  0.00           C  
ATOM    300  O   PHE    18      17.820  56.830  45.260  1.00  0.00           O  
ATOM    301  N   SER    19      19.280  56.380  43.660  1.00  0.00           N  
ATOM    302  HN  SER    19      19.570  56.430  42.700  1.00  0.00           H  
ATOM    303  CA  SER    19      19.970  55.280  44.360  1.00  0.00           C  
ATOM    304  HA  SER    19      19.230  54.550  44.630  1.00  0.00           H  
ATOM    305  CB  SER    19      21.050  54.600  43.470  1.00  0.00           C  
ATOM    306  HB1 SER    19      21.520  53.770  44.040  1.00  0.00           H  
ATOM    307  HB2 SER    19      21.920  55.230  43.200  1.00  0.00           H  
ATOM    308  OG  SER    19      20.470  53.920  42.380  1.00  0.00           O  
ATOM    309  HG1 SER    19      20.160  54.610  41.800  1.00  0.00           H  
ATOM    310  C   SER    19      20.590  55.630  45.700  1.00  0.00           C  
ATOM    311  O   SER    19      20.340  54.950  46.710  1.00  0.00           O  
ATOM    312  N   LEU    20      21.370  56.790  45.770  1.00  0.00           N  
ATOM    313  HN  LEU    20      21.430  57.380  44.970  1.00  0.00           H  
ATOM    314  CA  LEU    20      22.190  57.170  46.890  1.00  0.00           C  
ATOM    315  HA  LEU    20      22.750  56.310  47.260  1.00  0.00           H  
ATOM    316  CB  LEU    20      23.060  58.370  46.570  1.00  0.00           C  
ATOM    317  HB1 LEU    20      23.660  58.590  47.480  1.00  0.00           H  
ATOM    318  HB2 LEU    20      22.420  59.170  46.130  1.00  0.00           H  
ATOM    319  CG  LEU    20      24.110  57.990  45.570  1.00  0.00           C  
ATOM    320  HG  LEU    20      23.730  57.350  44.740  1.00  0.00           H  
ATOM    321  CD1 LEU    20      24.570  59.250  44.770  1.00  0.00           C  
ATOM    322 HD11 LEU    20      23.660  59.750  44.370  1.00  0.00           H  
ATOM    323 HD12 LEU    20      25.260  58.980  43.950  1.00  0.00           H  
ATOM    324 HD13 LEU    20      24.980  59.960  45.510  1.00  0.00           H  
ATOM    325  CD2 LEU    20      25.290  57.310  46.260  1.00  0.00           C  
ATOM    326 HD21 LEU    20      25.990  57.040  45.440  1.00  0.00           H  
ATOM    327 HD22 LEU    20      24.880  56.350  46.640  1.00  0.00           H  
ATOM    328 HD23 LEU    20      25.740  58.010  46.990  1.00  0.00           H  
ATOM    329  C   LEU    20      21.210  57.570  48.020  1.00  0.00           C  
ATOM    330  O   LEU    20      21.320  56.990  49.080  1.00  0.00           O  
ATOM    331  N   ILE    21      20.300  58.610  47.880  1.00  0.00           N  
ATOM    332  HN  ILE    21      20.100  59.060  47.020  1.00  0.00           H  
ATOM    333  CA  ILE    21      19.320  59.040  48.830  1.00  0.00           C  
ATOM    334  HA  ILE    21      19.830  59.480  49.670  1.00  0.00           H  
ATOM    335  CB  ILE    21      18.370  60.140  48.240  1.00  0.00           C  
ATOM    336  HB  ILE    21      17.670  59.840  47.430  1.00  0.00           H  
ATOM    337  CG2 ILE    21      17.510  60.660  49.470  1.00  0.00           C  
ATOM    338 HG21 ILE    21      18.100  61.020  50.340  1.00  0.00           H  
ATOM    339 HG22 ILE    21      16.930  59.810  49.900  1.00  0.00           H  
ATOM    340 HG23 ILE    21      16.790  61.430  49.130  1.00  0.00           H  
ATOM    341  CG1 ILE    21      19.190  61.360  47.680  1.00  0.00           C  
ATOM    342 HG11 ILE    21      20.000  61.040  46.990  1.00  0.00           H  
ATOM    343 HG12 ILE    21      19.650  61.970  48.480  1.00  0.00           H  
ATOM    344  CD  ILE    21      18.290  62.190  46.760  1.00  0.00           C  
ATOM    345  HD1 ILE    21      18.840  63.130  46.520  1.00  0.00           H  
ATOM    346  HD2 ILE    21      17.400  62.560  47.320  1.00  0.00           H  
ATOM    347  HD3 ILE    21      18.010  61.670  45.820  1.00  0.00           H  
ATOM    348  C   ILE    21      18.480  57.910  49.340  1.00  0.00           C  
ATOM    349  O   ILE    21      18.380  57.760  50.560  1.00  0.00           O  
ATOM    350  N   VAL    22      17.890  56.980  48.440  1.00  0.00           N  
ATOM    351  HN  VAL    22      18.010  57.100  47.460  1.00  0.00           H  
ATOM    352  CA  VAL    22      16.930  55.970  48.810  1.00  0.00           C  
ATOM    353  HA  VAL    22      16.220  56.520  49.410  1.00  0.00           H  
ATOM    354  CB  VAL    22      16.240  55.330  47.650  1.00  0.00           C  
ATOM    355  HB  VAL    22      16.950  54.900  46.910  1.00  0.00           H  
ATOM    356  CG1 VAL    22      15.430  54.070  48.000  1.00  0.00           C  
ATOM    357 HG11 VAL    22      16.040  53.230  48.390  1.00  0.00           H  
ATOM    358 HG12 VAL    22      15.090  53.800  46.970  1.00  0.00           H  
ATOM    359 HG13 VAL    22      14.660  54.290  48.770  1.00  0.00           H  
ATOM    360  CG2 VAL    22      15.330  56.360  46.870  1.00  0.00           C  
ATOM    361 HG21 VAL    22      15.890  57.320  46.840  1.00  0.00           H  
ATOM    362 HG22 VAL    22      14.390  56.490  47.440  1.00  0.00           H  
ATOM    363 HG23 VAL    22      15.140  56.070  45.810  1.00  0.00           H  
ATOM    364  C   VAL    22      17.550  54.990  49.720  1.00  0.00           C  
ATOM    365  O   VAL    22      16.890  54.570  50.660  1.00  0.00           O  
ATOM    366  N   THR    23      18.810  54.590  49.460  1.00  0.00           N  
ATOM    367  HN  THR    23      19.380  54.870  48.680  1.00  0.00           H  
ATOM    368  CA  THR    23      19.560  53.560  50.160  1.00  0.00           C  
ATOM    369  HA  THR    23      18.910  52.750  50.450  1.00  0.00           H  
ATOM    370  CB  THR    23      20.760  52.970  49.420  1.00  0.00           C  
ATOM    371  HB  THR    23      21.590  53.720  49.430  1.00  0.00           H  
ATOM    372  OG1 THR    23      20.420  52.630  48.120  1.00  0.00           O  
ATOM    373  HG1 THR    23      20.350  53.430  47.600  1.00  0.00           H  
ATOM    374  CG2 THR    23      21.120  51.680  50.100  1.00  0.00           C  
ATOM    375 HG21 THR    23      21.970  51.240  49.540  1.00  0.00           H  
ATOM    376 HG22 THR    23      20.310  50.920  50.060  1.00  0.00           H  
ATOM    377 HG23 THR    23      21.510  51.760  51.140  1.00  0.00           H  
ATOM    378  C   THR    23      20.060  54.200  51.480  1.00  0.00           C  
ATOM    379  O   THR    23      20.080  53.570  52.580  1.00  0.00           O  
ATOM    380  N   TYR    24      20.320  55.510  51.450  1.00  0.00           N  
ATOM    381  HN  TYR    24      20.410  56.050  50.620  1.00  0.00           H  
ATOM    382  CA  TYR    24      20.610  56.220  52.680  1.00  0.00           C  
ATOM    383  HA  TYR    24      21.430  55.650  53.080  1.00  0.00           H  
ATOM    384  CB  TYR    24      21.240  57.600  52.300  1.00  0.00           C  
ATOM    385  HB1 TYR    24      20.440  58.220  51.840  1.00  0.00           H  
ATOM    386  HB2 TYR    24      21.960  57.450  51.470  1.00  0.00           H  
ATOM    387  CG  TYR    24      21.860  58.400  53.390  1.00  0.00           C  
ATOM    388  CD1 TYR    24      22.920  57.940  54.170  1.00  0.00           C  
ATOM    389  HD1 TYR    24      23.320  56.960  53.950  1.00  0.00           H  
ATOM    390  CE1 TYR    24      23.510  58.820  55.040  1.00  0.00           C  
ATOM    391  HE1 TYR    24      24.310  58.540  55.710  1.00  0.00           H  
ATOM    392  CZ  TYR    24      22.940  60.060  55.360  1.00  0.00           C  
ATOM    393  OH  TYR    24      23.490  60.950  56.290  1.00  0.00           O  
ATOM    394  HH  TYR    24      22.820  61.620  56.460  1.00  0.00           H  
ATOM    395  CD2 TYR    24      21.230  59.650  53.670  1.00  0.00           C  
ATOM    396  HD2 TYR    24      20.460  60.030  53.030  1.00  0.00           H  
ATOM    397  CE2 TYR    24      21.820  60.480  54.640  1.00  0.00           C  
ATOM    398  HE2 TYR    24      21.420  61.480  54.700  1.00  0.00           H  
ATOM    399  C   TYR    24      19.430  56.310  53.660  1.00  0.00           C  
ATOM    400  O   TYR    24      19.600  56.130  54.870  1.00  0.00           O  
ATOM    401  N   CYS    25      18.190  56.470  53.070  1.00  0.00           N  
ATOM    402  HN  CYS    25      18.180  56.650  52.090  1.00  0.00           H  
ATOM    403  CA  CYS    25      16.930  56.420  53.810  1.00  0.00           C  
ATOM    404  HA  CYS    25      17.110  57.050  54.670  1.00  0.00           H  
ATOM    405  CB  CYS    25      15.700  56.910  53.060  1.00  0.00           C  
ATOM    406  HB1 CYS    25      14.760  56.740  53.620  1.00  0.00           H  
ATOM    407  HB2 CYS    25      15.650  56.280  52.140  1.00  0.00           H  
ATOM    408  SG  CYS    25      15.730  58.660  52.590  1.00  0.00           S  
ATOM    409  HG1 CYS    25      15.390  58.930  53.840  1.00  0.00           H  
ATOM    410  C   CYS    25      16.530  55.070  54.370  1.00  0.00           C  
ATOM    411  O   CYS    25      16.020  54.970  55.520  1.00  0.00           O  
ATOM    412  N   ILE    26      16.640  53.940  53.590  1.00  0.00           N  
ATOM    413  HN  ILE    26      16.730  53.980  52.600  1.00  0.00           H  
ATOM    414  CA  ILE    26      16.270  52.630  54.200  1.00  0.00           C  
ATOM    415  HA  ILE    26      15.290  52.700  54.630  1.00  0.00           H  
ATOM    416  CB  ILE    26      16.210  51.510  53.150  1.00  0.00           C  
ATOM    417  HB  ILE    26      15.460  51.800  52.390  1.00  0.00           H  
ATOM    418  CG2 ILE    26      17.580  51.150  52.480  1.00  0.00           C  
ATOM    419 HG21 ILE    26      17.580  50.550  51.550  1.00  0.00           H  
ATOM    420 HG22 ILE    26      18.180  50.530  53.180  1.00  0.00           H  
ATOM    421 HG23 ILE    26      18.140  52.110  52.460  1.00  0.00           H  
ATOM    422  CG1 ILE    26      15.670  50.160  53.740  1.00  0.00           C  
ATOM    423 HG11 ILE    26      16.470  49.640  54.300  1.00  0.00           H  
ATOM    424 HG12 ILE    26      15.600  49.470  52.870  1.00  0.00           H  
ATOM    425  CD  ILE    26      14.310  50.190  54.470  1.00  0.00           C  
ATOM    426  HD1 ILE    26      14.360  50.780  55.410  1.00  0.00           H  
ATOM    427  HD2 ILE    26      14.180  49.150  54.840  1.00  0.00           H  
ATOM    428  HD3 ILE    26      13.490  50.440  53.770  1.00  0.00           H  
ATOM    429  C   ILE    26      17.270  52.220  55.250  1.00  0.00           C  
ATOM    430  O   ILE    26      16.860  51.810  56.310  1.00  0.00           O  
ATOM    431  N   ASN    27      18.560  52.570  55.120  1.00  0.00           N  
ATOM    432  HN  ASN    27      18.900  53.010  54.300  1.00  0.00           H  
ATOM    433  CA  ASN    27      19.620  52.340  56.090  1.00  0.00           C  
ATOM    434  HA  ASN    27      19.510  51.300  56.350  1.00  0.00           H  
ATOM    435  CB  ASN    27      21.000  52.820  55.470  1.00  0.00           C  
ATOM    436  HB1 ASN    27      20.950  53.870  55.110  1.00  0.00           H  
ATOM    437  HB2 ASN    27      21.180  52.170  54.600  1.00  0.00           H  
ATOM    438  CG  ASN    27      22.270  52.690  56.380  1.00  0.00           C  
ATOM    439  OD1 ASN    27      23.120  53.530  56.330  1.00  0.00           O  
ATOM    440  ND2 ASN    27      22.400  51.670  57.210  1.00  0.00           N  
ATOM    441 HD21 ASN    27      21.870  50.830  57.110  1.00  0.00           H  
ATOM    442 HD22 ASN    27      23.130  51.690  57.890  1.00  0.00           H  
ATOM    443  C   ASN    27      19.330  53.030  57.450  1.00  0.00           C  
ATOM    444  O   ASN    27      19.430  52.360  58.470  1.00  0.00           O  
ATOM    445  N   ALA    28      18.920  54.300  57.460  1.00  0.00           N  
ATOM    446  HN  ALA    28      19.000  54.920  56.680  1.00  0.00           H  
ATOM    447  CA  ALA    28      18.460  54.980  58.700  1.00  0.00           C  
ATOM    448  HA  ALA    28      19.290  54.950  59.390  1.00  0.00           H  
ATOM    449  CB  ALA    28      18.090  56.470  58.460  1.00  0.00           C  
ATOM    450  HB1 ALA    28      18.890  56.910  57.830  1.00  0.00           H  
ATOM    451  HB2 ALA    28      17.950  56.980  59.440  1.00  0.00           H  
ATOM    452  HB3 ALA    28      17.130  56.470  57.910  1.00  0.00           H  
ATOM    453  C   ALA    28      17.220  54.330  59.310  1.00  0.00           C  
ATOM    454  O   ALA    28      17.090  54.170  60.530  1.00  0.00           O  
ATOM    455  N   LYS    29      16.300  53.960  58.410  1.00  0.00           N  
ATOM    456  HN  LYS    29      16.500  54.170  57.460  1.00  0.00           H  
ATOM    457  CA  LYS    29      15.060  53.260  58.710  1.00  0.00           C  
ATOM    458  HA  LYS    29      14.650  53.770  59.570  1.00  0.00           H  
ATOM    459  CB  LYS    29      13.870  53.390  57.680  1.00  0.00           C  
ATOM    460  HB1 LYS    29      13.120  52.650  58.020  1.00  0.00           H  
ATOM    461  HB2 LYS    29      14.100  53.040  56.650  1.00  0.00           H  
ATOM    462  CG  LYS    29      13.130  54.740  57.500  1.00  0.00           C  
ATOM    463  HG1 LYS    29      12.300  54.460  56.830  1.00  0.00           H  
ATOM    464  HG2 LYS    29      13.830  55.540  57.180  1.00  0.00           H  
ATOM    465  CD  LYS    29      12.550  55.370  58.860  1.00  0.00           C  
ATOM    466  HD1 LYS    29      13.380  55.910  59.350  1.00  0.00           H  
ATOM    467  HD2 LYS    29      12.330  54.580  59.610  1.00  0.00           H  
ATOM    468  CE  LYS    29      11.330  56.280  58.780  1.00  0.00           C  
ATOM    469  HE1 LYS    29      11.010  56.660  59.780  1.00  0.00           H  
ATOM    470  HE2 LYS    29      10.430  55.870  58.280  1.00  0.00           H  
ATOM    471  NZ  LYS    29      11.630  57.460  58.050  1.00  0.00           N  
ATOM    472  HZ1 LYS    29      12.670  57.530  58.040  1.00  0.00           H  
ATOM    473  HZ2 LYS    29      11.360  58.350  58.520  1.00  0.00           H  
ATOM    474  HZ3 LYS    29      11.410  57.320  57.050  1.00  0.00           H  
ATOM    475  C   LYS    29      15.220  51.840  59.330  1.00  0.00           C  
ATOM    476  O   LYS    29      14.460  51.590  60.270  1.00  0.00           O  
ATOM    477  N   ALA    30      16.090  51.010  58.880  1.00  0.00           N  
ATOM    478  HN  ALA    30      16.540  51.090  57.990  1.00  0.00           H  
ATOM    479  CA  ALA    30      16.140  49.590  59.330  1.00  0.00           C  
ATOM    480  HA  ALA    30      15.120  49.250  59.220  1.00  0.00           H  
ATOM    481  CB  ALA    30      17.060  48.730  58.380  1.00  0.00           C  
ATOM    482  HB1 ALA    30      17.110  47.640  58.570  1.00  0.00           H  
ATOM    483  HB2 ALA    30      18.030  49.250  58.250  1.00  0.00           H  
ATOM    484  HB3 ALA    30      16.650  48.870  57.360  1.00  0.00           H  
ATOM    485  C   ALA    30      16.470  49.400  60.690  1.00  0.00           C  
ATOM    486  O   ALA    30      15.960  48.540  61.340  1.00  0.00           O  
ATOM    487  N   ASP    31      17.410  50.230  61.280  1.00  0.00           N  
ATOM    488  HN  ASP    31      17.820  50.920  60.690  1.00  0.00           H  
ATOM    489  CA  ASP    31      17.730  50.240  62.680  1.00  0.00           C  
ATOM    490  HA  ASP    31      18.150  49.270  62.890  1.00  0.00           H  
ATOM    491  CB  ASP    31      18.750  51.330  62.980  1.00  0.00           C  
ATOM    492  HB1 ASP    31      18.880  51.490  64.080  1.00  0.00           H  
ATOM    493  HB2 ASP    31      18.450  52.260  62.450  1.00  0.00           H  
ATOM    494  CG  ASP    31      20.190  51.020  62.490  1.00  0.00           C  
ATOM    495  OD1 ASP    31      21.060  51.800  62.790  1.00  0.00           O  
ATOM    496  OD2 ASP    31      20.440  50.110  61.670  1.00  0.00           O  
ATOM    497  C   ASP    31      16.590  50.420  63.590  1.00  0.00           C  
ATOM    498  O   ASP    31      16.560  49.720  64.600  1.00  0.00           O  
ATOM    499  N   VAL    32      15.660  51.330  63.260  1.00  0.00           N  
ATOM    500  HN  VAL    32      15.840  51.710  62.360  1.00  0.00           H  
ATOM    501  CA  VAL    32      14.520  51.700  64.020  1.00  0.00           C  
ATOM    502  HA  VAL    32      14.740  51.700  65.080  1.00  0.00           H  
ATOM    503  CB  VAL    32      14.240  53.150  63.530  1.00  0.00           C  
ATOM    504  HB  VAL    32      14.030  52.980  62.450  1.00  0.00           H  
ATOM    505  CG1 VAL    32      13.000  53.670  64.250  1.00  0.00           C  
ATOM    506 HG11 VAL    32      12.990  54.730  63.920  1.00  0.00           H  
ATOM    507 HG12 VAL    32      13.130  53.650  65.350  1.00  0.00           H  
ATOM    508 HG13 VAL    32      12.130  53.020  64.040  1.00  0.00           H  
ATOM    509  CG2 VAL    32      15.460  54.170  63.610  1.00  0.00           C  
ATOM    510 HG21 VAL    32      15.240  55.160  63.170  1.00  0.00           H  
ATOM    511 HG22 VAL    32      16.370  53.700  63.170  1.00  0.00           H  
ATOM    512 HG23 VAL    32      15.720  54.220  64.690  1.00  0.00           H  
ATOM    513  C   VAL    32      13.400  50.690  63.800  1.00  0.00           C  
ATOM    514  O   VAL    32      12.870  50.040  64.710  1.00  0.00           O  
ATOM    515  N   LEU    33      13.010  50.480  62.520  1.00  0.00           N  
ATOM    516  HN  LEU    33      13.520  50.990  61.830  1.00  0.00           H  
ATOM    517  CA  LEU    33      11.810  49.780  62.200  1.00  0.00           C  
ATOM    518  HA  LEU    33      11.010  50.330  62.660  1.00  0.00           H  
ATOM    519  CB  LEU    33      11.520  49.870  60.660  1.00  0.00           C  
ATOM    520  HB1 LEU    33      10.780  49.080  60.400  1.00  0.00           H  
ATOM    521  HB2 LEU    33      12.480  49.550  60.210  1.00  0.00           H  
ATOM    522  CG  LEU    33      11.180  51.200  60.030  1.00  0.00           C  
ATOM    523  HG  LEU    33      11.920  51.980  60.320  1.00  0.00           H  
ATOM    524  CD1 LEU    33      10.960  51.000  58.540  1.00  0.00           C  
ATOM    525 HD11 LEU    33      10.550  51.890  58.020  1.00  0.00           H  
ATOM    526 HD12 LEU    33      10.350  50.090  58.330  1.00  0.00           H  
ATOM    527 HD13 LEU    33      11.920  50.700  58.060  1.00  0.00           H  
ATOM    528  CD2 LEU    33       9.890  51.700  60.690  1.00  0.00           C  
ATOM    529 HD21 LEU    33       9.600  52.620  60.140  1.00  0.00           H  
ATOM    530 HD22 LEU    33       9.970  51.980  61.760  1.00  0.00           H  
ATOM    531 HD23 LEU    33       9.060  50.960  60.680  1.00  0.00           H  
ATOM    532  C   LEU    33      11.830  48.330  62.660  1.00  0.00           C  
ATOM    533  O   LEU    33      10.820  47.810  63.080  1.00  0.00           O  
ATOM    534  N   PHE    34      12.990  47.710  62.400  1.00  0.00           N  
ATOM    535  HN  PHE    34      13.780  48.270  62.180  1.00  0.00           H  
ATOM    536  CA  PHE    34      13.040  46.240  62.520  1.00  0.00           C  
ATOM    537  HA  PHE    34      12.050  45.860  62.700  1.00  0.00           H  
ATOM    538  CB  PHE    34      13.590  45.720  61.260  1.00  0.00           C  
ATOM    539  HB1 PHE    34      13.480  44.640  61.040  1.00  0.00           H  
ATOM    540  HB2 PHE    34      14.670  45.920  61.080  1.00  0.00           H  
ATOM    541  CG  PHE    34      12.950  46.430  60.090  1.00  0.00           C  
ATOM    542  CD1 PHE    34      11.600  46.200  59.930  1.00  0.00           C  
ATOM    543  HD1 PHE    34      11.020  45.770  60.740  1.00  0.00           H  
ATOM    544  CE1 PHE    34      10.960  46.780  58.870  1.00  0.00           C  
ATOM    545  HE1 PHE    34       9.880  46.720  58.840  1.00  0.00           H  
ATOM    546  CZ  PHE    34      11.650  47.450  57.870  1.00  0.00           C  
ATOM    547  HZ  PHE    34      11.110  47.830  57.010  1.00  0.00           H  
ATOM    548  CD2 PHE    34      13.640  47.000  59.060  1.00  0.00           C  
ATOM    549  HD2 PHE    34      14.720  47.010  59.180  1.00  0.00           H  
ATOM    550  CE2 PHE    34      13.010  47.550  57.910  1.00  0.00           C  
ATOM    551  HE2 PHE    34      13.550  47.910  57.040  1.00  0.00           H  
ATOM    552  C   PHE    34      13.920  45.930  63.710  1.00  0.00           C  
ATOM    553  O   PHE    34      13.490  45.370  64.680  1.00  0.00           O  
ATOM    554  N   ILE    35      15.230  46.310  63.740  1.00  0.00           N  
ATOM    555  HN  ILE    35      15.590  46.700  62.900  1.00  0.00           H  
ATOM    556  CA  ILE    35      16.210  45.970  64.790  1.00  0.00           C  
ATOM    557  HA  ILE    35      16.180  44.900  64.900  1.00  0.00           H  
ATOM    558  CB  ILE    35      17.590  46.430  64.300  1.00  0.00           C  
ATOM    559  HB  ILE    35      17.700  47.520  64.430  1.00  0.00           H  
ATOM    560  CG2 ILE    35      18.700  45.780  65.190  1.00  0.00           C  
ATOM    561 HG21 ILE    35      19.690  46.130  64.840  1.00  0.00           H  
ATOM    562 HG22 ILE    35      18.790  44.680  65.050  1.00  0.00           H  
ATOM    563 HG23 ILE    35      18.550  46.120  66.230  1.00  0.00           H  
ATOM    564  CG1 ILE    35      17.790  46.050  62.800  1.00  0.00           C  
ATOM    565 HG11 ILE    35      18.790  46.380  62.460  1.00  0.00           H  
ATOM    566 HG12 ILE    35      17.110  46.580  62.110  1.00  0.00           H  
ATOM    567  CD  ILE    35      17.630  44.510  62.440  1.00  0.00           C  
ATOM    568  HD1 ILE    35      17.650  44.550  61.330  1.00  0.00           H  
ATOM    569  HD2 ILE    35      16.680  44.120  62.870  1.00  0.00           H  
ATOM    570  HD3 ILE    35      18.500  43.960  62.860  1.00  0.00           H  
ATOM    571  C   ILE    35      15.900  46.530  66.220  1.00  0.00           C  
ATOM    572  O   ILE    35      16.030  45.850  67.220  1.00  0.00           O  
ATOM    573  N   ALA    36      15.460  47.770  66.420  1.00  0.00           N  
ATOM    574  HN  ALA    36      15.450  48.420  65.660  1.00  0.00           H  
ATOM    575  CA  ALA    36      15.050  48.080  67.790  1.00  0.00           C  
ATOM    576  HA  ALA    36      15.670  47.600  68.530  1.00  0.00           H  
ATOM    577  CB  ALA    36      15.330  49.590  68.050  1.00  0.00           C  
ATOM    578  HB1 ALA    36      14.930  50.270  67.270  1.00  0.00           H  
ATOM    579  HB2 ALA    36      16.430  49.720  68.130  1.00  0.00           H  
ATOM    580  HB3 ALA    36      14.980  49.860  69.070  1.00  0.00           H  
ATOM    581  C   ALA    36      13.600  47.790  68.070  1.00  0.00           C  
ATOM    582  O   ALA    36      13.050  47.970  69.150  1.00  0.00           O  
ATOM    583  NT  ALA    36      12.870  47.230  67.060  1.00  0.00           N  
ATOM    584  HNT ALA    36      13.300  47.040  66.180  1.00  0.00           H  
ATOM    585  CAT ALA    36      11.440  47.000  67.130  1.00  0.00           C  
ATOM    586  HT1 ALA    36      11.090  47.190  68.160  1.00  0.00           H  
ATOM    587  HT2 ALA    36      11.160  45.960  66.880  1.00  0.00           H  
ATOM    588  HT3 ALA    36      10.960  47.650  66.360  1.00  0.00           H  
TER     589      ALA    36 
ATOM    589  CAY LEU    37      41.040  38.760  69.050  1.00  0.00           C  
ATOM    590  HY1 LEU    37      41.980  38.240  68.770  1.00  0.00           H  
ATOM    591  HY2 LEU    37      41.020  39.030  70.120  1.00  0.00           H  
ATOM    592  HY3 LEU    37      40.980  39.760  68.560  1.00  0.00           H  
ATOM    593  CY  LEU    37      39.780  38.090  68.600  1.00  0.00           C  
ATOM    594  OY  LEU    37      39.880  36.950  68.170  1.00  0.00           O  
ATOM    595  N   LEU    37      38.610  38.720  68.620  1.00  0.00           N  
ATOM    596  HN  LEU    37      38.560  39.690  68.830  1.00  0.00           H  
ATOM    597  CA  LEU    37      37.320  38.040  68.260  1.00  0.00           C  
ATOM    598  HA  LEU    37      37.370  37.050  68.690  1.00  0.00           H  
ATOM    599  CB  LEU    37      36.010  38.820  68.750  1.00  0.00           C  
ATOM    600  HB1 LEU    37      35.160  38.180  68.450  1.00  0.00           H  
ATOM    601  HB2 LEU    37      35.860  39.760  68.160  1.00  0.00           H  
ATOM    602  CG  LEU    37      36.000  39.200  70.220  1.00  0.00           C  
ATOM    603  HG  LEU    37      36.920  39.790  70.400  1.00  0.00           H  
ATOM    604  CD1 LEU    37      34.800  40.130  70.390  1.00  0.00           C  
ATOM    605 HD11 LEU    37      34.880  41.030  69.750  1.00  0.00           H  
ATOM    606 HD12 LEU    37      34.640  40.510  71.420  1.00  0.00           H  
ATOM    607 HD13 LEU    37      33.880  39.590  70.090  1.00  0.00           H  
ATOM    608  CD2 LEU    37      35.960  38.000  71.160  1.00  0.00           C  
ATOM    609 HD21 LEU    37      35.170  37.280  70.840  1.00  0.00           H  
ATOM    610 HD22 LEU    37      35.760  38.360  72.190  1.00  0.00           H  
ATOM    611 HD23 LEU    37      36.940  37.480  71.270  1.00  0.00           H  
ATOM    612  C   LEU    37      37.190  37.740  66.730  1.00  0.00           C  
ATOM    613  O   LEU    37      37.530  38.660  65.920  1.00  0.00           O  
ATOM    614  N   THR    38      36.730  36.510  66.410  1.00  0.00           N  
ATOM    615  HN  THR    38      36.470  35.940  67.190  1.00  0.00           H  
ATOM    616  CA  THR    38      36.700  36.000  65.010  1.00  0.00           C  
ATOM    617  HA  THR    38      37.700  36.030  64.590  1.00  0.00           H  
ATOM    618  CB  THR    38      36.390  34.550  65.010  1.00  0.00           C  
ATOM    619  HB  THR    38      35.290  34.390  65.120  1.00  0.00           H  
ATOM    620  OG1 THR    38      37.140  33.830  65.960  1.00  0.00           O  
ATOM    621  HG1 THR    38      36.640  33.920  66.780  1.00  0.00           H  
ATOM    622  CG2 THR    38      36.770  33.910  63.710  1.00  0.00           C  
ATOM    623 HG21 THR    38      37.870  33.940  63.620  1.00  0.00           H  
ATOM    624 HG22 THR    38      36.330  34.320  62.770  1.00  0.00           H  
ATOM    625 HG23 THR    38      36.430  32.850  63.760  1.00  0.00           H  
ATOM    626  C   THR    38      35.860  36.710  63.960  1.00  0.00           C  
ATOM    627  O   THR    38      36.300  37.000  62.850  1.00  0.00           O  
ATOM    628  N   LEU    39      34.650  37.250  64.410  1.00  0.00           N  
ATOM    629  HN  LEU    39      34.240  37.040  65.300  1.00  0.00           H  
ATOM    630  CA  LEU    39      33.790  38.020  63.500  1.00  0.00           C  
ATOM    631  HA  LEU    39      33.680  37.580  62.520  1.00  0.00           H  
ATOM    632  CB  LEU    39      32.380  37.830  63.990  1.00  0.00           C  
ATOM    633  HB1 LEU    39      31.620  38.310  63.330  1.00  0.00           H  
ATOM    634  HB2 LEU    39      32.270  38.300  64.990  1.00  0.00           H  
ATOM    635  CG  LEU    39      31.860  36.340  64.080  1.00  0.00           C  
ATOM    636  HG  LEU    39      32.600  35.780  64.700  1.00  0.00           H  
ATOM    637  CD1 LEU    39      30.410  36.290  64.590  1.00  0.00           C  
ATOM    638 HD11 LEU    39      30.370  36.730  65.610  1.00  0.00           H  
ATOM    639 HD12 LEU    39      30.030  35.250  64.590  1.00  0.00           H  
ATOM    640 HD13 LEU    39      29.810  36.950  63.920  1.00  0.00           H  
ATOM    641  CD2 LEU    39      31.970  35.540  62.760  1.00  0.00           C  
ATOM    642 HD21 LEU    39      32.920  35.740  62.240  1.00  0.00           H  
ATOM    643 HD22 LEU    39      31.260  35.800  61.950  1.00  0.00           H  
ATOM    644 HD23 LEU    39      31.980  34.440  62.960  1.00  0.00           H  
ATOM    645  C   LEU    39      34.130  39.510  63.520  1.00  0.00           C  
ATOM    646  O   LEU    39      33.640  40.240  62.620  1.00  0.00           O  
ATOM    647  N   LYS    40      34.970  39.950  64.450  1.00  0.00           N  
ATOM    648  HN  LYS    40      35.370  39.430  65.210  1.00  0.00           H  
ATOM    649  CA  LYS    40      35.370  41.340  64.590  1.00  0.00           C  
ATOM    650  HA  LYS    40      34.850  42.000  63.910  1.00  0.00           H  
ATOM    651  CB  LYS    40      35.200  41.800  66.060  1.00  0.00           C  
ATOM    652  HB1 LYS    40      35.690  42.780  66.240  1.00  0.00           H  
ATOM    653  HB2 LYS    40      35.810  41.130  66.710  1.00  0.00           H  
ATOM    654  CG  LYS    40      33.800  41.870  66.690  1.00  0.00           C  
ATOM    655  HG1 LYS    40      33.910  42.340  67.690  1.00  0.00           H  
ATOM    656  HG2 LYS    40      33.660  40.780  66.850  1.00  0.00           H  
ATOM    657  CD  LYS    40      32.700  42.640  66.030  1.00  0.00           C  
ATOM    658  HD1 LYS    40      31.760  42.530  66.610  1.00  0.00           H  
ATOM    659  HD2 LYS    40      32.560  42.110  65.060  1.00  0.00           H  
ATOM    660  CE  LYS    40      33.050  44.070  65.610  1.00  0.00           C  
ATOM    661  HE1 LYS    40      33.920  44.060  64.920  1.00  0.00           H  
ATOM    662  HE2 LYS    40      33.340  44.730  66.460  1.00  0.00           H  
ATOM    663  NZ  LYS    40      31.950  44.760  64.870  1.00  0.00           N  
ATOM    664  HZ1 LYS    40      32.230  45.700  64.520  1.00  0.00           H  
ATOM    665  HZ2 LYS    40      31.170  44.840  65.560  1.00  0.00           H  
ATOM    666  HZ3 LYS    40      31.700  44.190  64.040  1.00  0.00           H  
ATOM    667  C   LYS    40      36.820  41.610  64.140  1.00  0.00           C  
ATOM    668  O   LYS    40      37.150  41.880  63.000  1.00  0.00           O  
ATOM    669  N   TYR    41      37.690  41.350  65.060  1.00  0.00           N  
ATOM    670  HN  TYR    41      37.500  41.240  66.030  1.00  0.00           H  
ATOM    671  CA  TYR    41      39.160  41.520  64.840  1.00  0.00           C  
ATOM    672  HA  TYR    41      39.340  42.480  64.390  1.00  0.00           H  
ATOM    673  CB  TYR    41      39.990  41.330  66.150  1.00  0.00           C  
ATOM    674  HB1 TYR    41      39.590  40.400  66.610  1.00  0.00           H  
ATOM    675  HB2 TYR    41      39.750  42.130  66.890  1.00  0.00           H  
ATOM    676  CG  TYR    41      41.460  41.160  66.270  1.00  0.00           C  
ATOM    677  CD1 TYR    41      42.250  42.020  67.050  1.00  0.00           C  
ATOM    678  HD1 TYR    41      41.780  42.940  67.360  1.00  0.00           H  
ATOM    679  CE1 TYR    41      43.570  41.760  67.320  1.00  0.00           C  
ATOM    680  HE1 TYR    41      44.140  42.480  67.890  1.00  0.00           H  
ATOM    681  CZ  TYR    41      44.240  40.740  66.720  1.00  0.00           C  
ATOM    682  OH  TYR    41      45.590  40.710  66.990  1.00  0.00           O  
ATOM    683  HH  TYR    41      45.720  41.180  67.820  1.00  0.00           H  
ATOM    684  CD2 TYR    41      42.090  40.030  65.610  1.00  0.00           C  
ATOM    685  HD2 TYR    41      41.700  39.190  65.040  1.00  0.00           H  
ATOM    686  CE2 TYR    41      43.460  39.860  65.870  1.00  0.00           C  
ATOM    687  HE2 TYR    41      43.980  39.080  65.330  1.00  0.00           H  
ATOM    688  C   TYR    41      39.710  40.650  63.690  1.00  0.00           C  
ATOM    689  O   TYR    41      40.490  41.050  62.850  1.00  0.00           O  
ATOM    690  N   GLY    42      39.230  39.400  63.690  1.00  0.00           N  
ATOM    691  HN  GLY    42      38.690  39.180  64.500  1.00  0.00           H  
ATOM    692  CA  GLY    42      39.360  38.530  62.550  1.00  0.00           C  
ATOM    693  HA1 GLY    42      38.820  37.590  62.630  1.00  0.00           H  
ATOM    694  HA2 GLY    42      40.420  38.410  62.350  1.00  0.00           H  
ATOM    695  C   GLY    42      38.920  39.030  61.100  1.00  0.00           C  
ATOM    696  O   GLY    42      39.630  38.960  60.140  1.00  0.00           O  
ATOM    697  N   ALA    43      37.710  39.510  61.000  1.00  0.00           N  
ATOM    698  HN  ALA    43      37.030  39.370  61.700  1.00  0.00           H  
ATOM    699  CA  ALA    43      37.240  40.150  59.810  1.00  0.00           C  
ATOM    700  HA  ALA    43      37.380  39.380  59.060  1.00  0.00           H  
ATOM    701  CB  ALA    43      35.720  40.360  60.010  1.00  0.00           C  
ATOM    702  HB1 ALA    43      35.170  40.640  59.090  1.00  0.00           H  
ATOM    703  HB2 ALA    43      35.430  41.200  60.680  1.00  0.00           H  
ATOM    704  HB3 ALA    43      35.320  39.420  60.450  1.00  0.00           H  
ATOM    705  C   ALA    43      38.040  41.410  59.490  1.00  0.00           C  
ATOM    706  O   ALA    43      38.300  41.670  58.350  1.00  0.00           O  
ATOM    707  N   LYS    44      38.330  42.300  60.520  1.00  0.00           N  
ATOM    708  HN  LYS    44      37.980  42.200  61.440  1.00  0.00           H  
ATOM    709  CA  LYS    44      39.190  43.450  60.420  1.00  0.00           C  
ATOM    710  HA  LYS    44      38.730  44.130  59.720  1.00  0.00           H  
ATOM    711  CB  LYS    44      39.320  44.250  61.770  1.00  0.00           C  
ATOM    712  HB1 LYS    44      39.770  43.490  62.440  1.00  0.00           H  
ATOM    713  HB2 LYS    44      38.270  44.400  62.110  1.00  0.00           H  
ATOM    714  CG  LYS    44      40.080  45.550  61.810  1.00  0.00           C  
ATOM    715  HG1 LYS    44      41.160  45.380  61.640  1.00  0.00           H  
ATOM    716  HG2 LYS    44      39.990  45.980  62.830  1.00  0.00           H  
ATOM    717  CD  LYS    44      39.600  46.600  60.770  1.00  0.00           C  
ATOM    718  HD1 LYS    44      38.560  46.840  61.080  1.00  0.00           H  
ATOM    719  HD2 LYS    44      39.480  46.120  59.770  1.00  0.00           H  
ATOM    720  CE  LYS    44      40.390  47.870  60.720  1.00  0.00           C  
ATOM    721  HE1 LYS    44      40.110  48.330  59.750  1.00  0.00           H  
ATOM    722  HE2 LYS    44      41.490  47.720  60.680  1.00  0.00           H  
ATOM    723  NZ  LYS    44      40.000  48.830  61.780  1.00  0.00           N  
ATOM    724  HZ1 LYS    44      40.450  48.560  62.680  1.00  0.00           H  
ATOM    725  HZ2 LYS    44      38.970  48.940  61.870  1.00  0.00           H  
ATOM    726  HZ3 LYS    44      40.420  49.760  61.590  1.00  0.00           H  
ATOM    727  C   LYS    44      40.560  43.220  59.790  1.00  0.00           C  
ATOM    728  O   LYS    44      40.940  43.790  58.790  1.00  0.00           O  
ATOM    729  N   HSD    45      41.140  42.120  60.280  1.00  0.00           N  
ATOM    730  HN  HSD    45      40.790  41.620  61.060  1.00  0.00           H  
ATOM    731  CA  HSD    45      42.350  41.570  59.780  1.00  0.00           C  
ATOM    732  HA  HSD    45      43.110  42.330  59.850  1.00  0.00           H  
ATOM    733  CB  HSD    45      42.860  40.380  60.600  1.00  0.00           C  
ATOM    734  HB1 HSD    45      43.440  39.710  59.930  1.00  0.00           H  
ATOM    735  HB2 HSD    45      41.960  39.830  60.960  1.00  0.00           H  
ATOM    736  ND1 HSD    45      43.380  41.580  62.760  1.00  0.00           N  
ATOM    737  HD1 HSD    45      42.440  41.890  62.890  1.00  0.00           H  
ATOM    738  CG  HSD    45      43.790  40.740  61.730  1.00  0.00           C  
ATOM    739  CE1 HSD    45      44.490  41.710  63.610  1.00  0.00           C  
ATOM    740  HE1 HSD    45      44.490  42.380  64.470  1.00  0.00           H  
ATOM    741  NE2 HSD    45      45.490  41.040  63.190  1.00  0.00           N  
ATOM    742  CD2 HSD    45      45.050  40.340  62.080  1.00  0.00           C  
ATOM    743  HD2 HSD    45      45.670  39.550  61.670  1.00  0.00           H  
ATOM    744  C   HSD    45      42.240  41.160  58.260  1.00  0.00           C  
ATOM    745  O   HSD    45      43.060  41.570  57.450  1.00  0.00           O  
ATOM    746  N   VAL    46      41.260  40.340  57.880  1.00  0.00           N  
ATOM    747  HN  VAL    46      40.650  39.910  58.550  1.00  0.00           H  
ATOM    748  CA  VAL    46      41.210  39.870  56.530  1.00  0.00           C  
ATOM    749  HA  VAL    46      42.230  39.650  56.230  1.00  0.00           H  
ATOM    750  CB  VAL    46      40.490  38.570  56.480  1.00  0.00           C  
ATOM    751  HB  VAL    46      40.910  37.930  57.290  1.00  0.00           H  
ATOM    752  CG1 VAL    46      38.940  38.620  56.710  1.00  0.00           C  
ATOM    753 HG11 VAL    46      38.490  38.880  55.730  1.00  0.00           H  
ATOM    754 HG12 VAL    46      38.750  39.410  57.460  1.00  0.00           H  
ATOM    755 HG13 VAL    46      38.470  37.630  56.930  1.00  0.00           H  
ATOM    756  CG2 VAL    46      40.840  37.750  55.220  1.00  0.00           C  
ATOM    757 HG21 VAL    46      40.470  38.270  54.310  1.00  0.00           H  
ATOM    758 HG22 VAL    46      40.360  36.750  55.200  1.00  0.00           H  
ATOM    759 HG23 VAL    46      41.940  37.580  55.280  1.00  0.00           H  
ATOM    760  C   VAL    46      40.780  40.880  55.550  1.00  0.00           C  
ATOM    761  O   VAL    46      41.300  40.950  54.430  1.00  0.00           O  
ATOM    762  N   ILE    47      39.870  41.760  55.940  1.00  0.00           N  
ATOM    763  HN  ILE    47      39.620  41.850  56.900  1.00  0.00           H  
ATOM    764  CA  ILE    47      39.390  42.820  55.050  1.00  0.00           C  
ATOM    765  HA  ILE    47      39.320  42.410  54.050  1.00  0.00           H  
ATOM    766  CB  ILE    47      37.970  43.300  55.490  1.00  0.00           C  
ATOM    767  HB  ILE    47      38.000  43.530  56.570  1.00  0.00           H  
ATOM    768  CG2 ILE    47      37.630  44.640  54.880  1.00  0.00           C  
ATOM    769 HG21 ILE    47      36.580  44.950  55.060  1.00  0.00           H  
ATOM    770 HG22 ILE    47      37.830  44.750  53.790  1.00  0.00           H  
ATOM    771 HG23 ILE    47      38.390  45.300  55.360  1.00  0.00           H  
ATOM    772  CG1 ILE    47      36.820  42.220  55.320  1.00  0.00           C  
ATOM    773 HG11 ILE    47      35.880  42.810  55.360  1.00  0.00           H  
ATOM    774 HG12 ILE    47      36.750  41.590  56.230  1.00  0.00           H  
ATOM    775  CD  ILE    47      36.840  41.470  53.920  1.00  0.00           C  
ATOM    776  HD1 ILE    47      35.880  40.930  53.770  1.00  0.00           H  
ATOM    777  HD2 ILE    47      37.660  40.720  54.020  1.00  0.00           H  
ATOM    778  HD3 ILE    47      37.110  42.130  53.070  1.00  0.00           H  
ATOM    779  C   ILE    47      40.380  43.890  54.670  1.00  0.00           C  
ATOM    780  O   ILE    47      40.450  44.280  53.530  1.00  0.00           O  
ATOM    781  N   MET    48      41.340  44.340  55.630  1.00  0.00           N  
ATOM    782  HN  MET    48      41.330  44.010  56.570  1.00  0.00           H  
ATOM    783  CA  MET    48      42.350  45.270  55.330  1.00  0.00           C  
ATOM    784  HA  MET    48      41.940  45.950  54.600  1.00  0.00           H  
ATOM    785  CB  MET    48      42.820  46.150  56.480  1.00  0.00           C  
ATOM    786  HB1 MET    48      43.660  46.770  56.090  1.00  0.00           H  
ATOM    787  HB2 MET    48      43.180  45.480  57.290  1.00  0.00           H  
ATOM    788  CG  MET    48      41.610  47.030  57.060  1.00  0.00           C  
ATOM    789  HG1 MET    48      41.890  47.520  58.010  1.00  0.00           H  
ATOM    790  HG2 MET    48      40.790  46.300  57.250  1.00  0.00           H  
ATOM    791  SD  MET    48      41.060  48.200  55.870  1.00  0.00           S  
ATOM    792  CE  MET    48      39.470  48.570  56.690  1.00  0.00           C  
ATOM    793  HE1 MET    48      39.640  49.210  57.590  1.00  0.00           H  
ATOM    794  HE2 MET    48      38.890  47.650  56.950  1.00  0.00           H  
ATOM    795  HE3 MET    48      38.780  49.190  56.080  1.00  0.00           H  
ATOM    796  C   MET    48      43.420  44.670  54.520  1.00  0.00           C  
ATOM    797  O   MET    48      44.380  45.340  54.100  1.00  0.00           O  
ATOM    798  N   LEU    49      43.420  43.370  54.300  1.00  0.00           N  
ATOM    799  HN  LEU    49      42.670  42.800  54.640  1.00  0.00           H  
ATOM    800  CA  LEU    49      44.450  42.700  53.600  1.00  0.00           C  
ATOM    801  HA  LEU    49      45.400  43.190  53.780  1.00  0.00           H  
ATOM    802  CB  LEU    49      44.550  41.270  54.160  1.00  0.00           C  
ATOM    803  HB1 LEU    49      43.530  40.850  54.260  1.00  0.00           H  
ATOM    804  HB2 LEU    49      45.000  41.360  55.170  1.00  0.00           H  
ATOM    805  CG  LEU    49      45.370  40.180  53.420  1.00  0.00           C  
ATOM    806  HG  LEU    49      44.880  40.080  52.430  1.00  0.00           H  
ATOM    807  CD1 LEU    49      46.870  40.670  53.150  1.00  0.00           C  
ATOM    808 HD11 LEU    49      46.870  41.490  52.400  1.00  0.00           H  
ATOM    809 HD12 LEU    49      47.480  39.800  52.820  1.00  0.00           H  
ATOM    810 HD13 LEU    49      47.340  40.950  54.120  1.00  0.00           H  
ATOM    811  CD2 LEU    49      45.300  38.880  54.140  1.00  0.00           C  
ATOM    812 HD21 LEU    49      45.930  38.880  55.050  1.00  0.00           H  
ATOM    813 HD22 LEU    49      45.660  38.060  53.480  1.00  0.00           H  
ATOM    814 HD23 LEU    49      44.230  38.690  54.410  1.00  0.00           H  
ATOM    815  C   LEU    49      44.130  42.740  52.150  1.00  0.00           C  
ATOM    816  O   LEU    49      45.060  42.630  51.300  1.00  0.00           O  
ATOM    817  N   PHE    50      42.790  42.910  51.770  1.00  0.00           N  
ATOM    818  HN  PHE    50      42.080  42.900  52.470  1.00  0.00           H  
ATOM    819  CA  PHE    50      42.240  42.940  50.440  1.00  0.00           C  
ATOM    820  HA  PHE    50      42.820  42.300  49.790  1.00  0.00           H  
ATOM    821  CB  PHE    50      40.790  42.370  50.450  1.00  0.00           C  
ATOM    822  HB1 PHE    50      40.530  42.390  49.380  1.00  0.00           H  
ATOM    823  HB2 PHE    50      40.160  43.100  51.010  1.00  0.00           H  
ATOM    824  CG  PHE    50      40.600  40.980  50.930  1.00  0.00           C  
ATOM    825  CD1 PHE    50      41.510  39.890  51.000  1.00  0.00           C  
ATOM    826  HD1 PHE    50      42.570  39.990  50.820  1.00  0.00           H  
ATOM    827  CE1 PHE    50      41.020  38.650  51.470  1.00  0.00           C  
ATOM    828  HE1 PHE    50      41.660  37.790  51.550  1.00  0.00           H  
ATOM    829  CZ  PHE    50      39.690  38.500  51.700  1.00  0.00           C  
ATOM    830  HZ  PHE    50      39.330  37.570  52.130  1.00  0.00           H  
ATOM    831  CD2 PHE    50      39.220  40.800  51.130  1.00  0.00           C  
ATOM    832  HD2 PHE    50      38.580  41.620  50.860  1.00  0.00           H  
ATOM    833  CE2 PHE    50      38.780  39.560  51.550  1.00  0.00           C  
ATOM    834  HE2 PHE    50      37.730  39.400  51.760  1.00  0.00           H  
ATOM    835  C   PHE    50      42.120  44.360  49.950  1.00  0.00           C  
ATOM    836  O   PHE    50      41.730  44.670  48.820  1.00  0.00           O  
ATOM    837  N   VAL    51      42.450  45.340  50.780  1.00  0.00           N  
ATOM    838  HN  VAL    51      42.580  45.230  51.760  1.00  0.00           H  
ATOM    839  CA  VAL    51      42.400  46.780  50.440  1.00  0.00           C  
ATOM    840  HA  VAL    51      41.510  47.150  49.940  1.00  0.00           H  
ATOM    841  CB  VAL    51      42.270  47.560  51.770  1.00  0.00           C  
ATOM    842  HB  VAL    51      42.830  47.130  52.630  1.00  0.00           H  
ATOM    843  CG1 VAL    51      42.570  49.090  51.530  1.00  0.00           C  
ATOM    844 HG11 VAL    51      42.470  49.580  52.520  1.00  0.00           H  
ATOM    845 HG12 VAL    51      41.750  49.430  50.860  1.00  0.00           H  
ATOM    846 HG13 VAL    51      43.580  49.350  51.150  1.00  0.00           H  
ATOM    847  CG2 VAL    51      40.790  47.590  52.300  1.00  0.00           C  
ATOM    848 HG21 VAL    51      40.160  48.050  51.510  1.00  0.00           H  
ATOM    849 HG22 VAL    51      40.710  48.180  53.250  1.00  0.00           H  
ATOM    850 HG23 VAL    51      40.360  46.600  52.530  1.00  0.00           H  
ATOM    851  C   VAL    51      43.560  47.160  49.570  1.00  0.00           C  
ATOM    852  O   VAL    51      43.320  47.670  48.460  1.00  0.00           O  
ATOM    853  N   PRO    52      44.880  47.000  49.900  1.00  0.00           N  
ATOM    854  CD  PRO    52      45.340  46.690  51.240  1.00  0.00           C  
ATOM    855  HD1 PRO    52      44.790  45.770  51.520  1.00  0.00           H  
ATOM    856  HD2 PRO    52      45.030  47.570  51.850  1.00  0.00           H  
ATOM    857  CA  PRO    52      45.870  47.520  49.010  1.00  0.00           C  
ATOM    858  HA  PRO    52      45.610  48.530  48.750  1.00  0.00           H  
ATOM    859  CB  PRO    52      47.110  47.590  49.930  1.00  0.00           C  
ATOM    860  HB1 PRO    52      47.170  48.590  50.410  1.00  0.00           H  
ATOM    861  HB2 PRO    52      48.010  47.430  49.290  1.00  0.00           H  
ATOM    862  CG  PRO    52      46.800  46.600  51.110  1.00  0.00           C  
ATOM    863  HG1 PRO    52      46.960  45.550  50.770  1.00  0.00           H  
ATOM    864  HG2 PRO    52      47.270  46.830  52.100  1.00  0.00           H  
ATOM    865  C   PRO    52      46.060  46.640  47.820  1.00  0.00           C  
ATOM    866  O   PRO    52      46.440  47.170  46.740  1.00  0.00           O  
ATOM    867  N   VAL    53      45.620  45.340  47.880  1.00  0.00           N  
ATOM    868  HN  VAL    53      45.170  44.980  48.690  1.00  0.00           H  
ATOM    869  CA  VAL    53      45.640  44.360  46.820  1.00  0.00           C  
ATOM    870  HA  VAL    53      46.580  44.290  46.300  1.00  0.00           H  
ATOM    871  CB  VAL    53      45.250  42.960  47.390  1.00  0.00           C  
ATOM    872  HB  VAL    53      44.230  42.990  47.810  1.00  0.00           H  
ATOM    873  CG1 VAL    53      45.340  41.860  46.290  1.00  0.00           C  
ATOM    874 HG11 VAL    53      45.680  40.880  46.690  1.00  0.00           H  
ATOM    875 HG12 VAL    53      46.130  42.140  45.560  1.00  0.00           H  
ATOM    876 HG13 VAL    53      44.360  41.650  45.800  1.00  0.00           H  
ATOM    877  CG2 VAL    53      46.220  42.500  48.560  1.00  0.00           C  
ATOM    878 HG21 VAL    53      45.850  41.520  48.920  1.00  0.00           H  
ATOM    879 HG22 VAL    53      46.300  43.300  49.330  1.00  0.00           H  
ATOM    880 HG23 VAL    53      47.280  42.200  48.380  1.00  0.00           H  
ATOM    881  C   VAL    53      44.620  44.760  45.730  1.00  0.00           C  
ATOM    882  O   VAL    53      44.940  44.630  44.560  1.00  0.00           O  
ATOM    883  N   THR    54      43.410  45.160  46.190  1.00  0.00           N  
ATOM    884  HN  THR    54      43.170  45.290  47.150  1.00  0.00           H  
ATOM    885  CA  THR    54      42.360  45.670  45.210  1.00  0.00           C  
ATOM    886  HA  THR    54      42.250  44.970  44.390  1.00  0.00           H  
ATOM    887  CB  THR    54      40.970  45.930  45.800  1.00  0.00           C  
ATOM    888  HB  THR    54      40.900  46.830  46.450  1.00  0.00           H  
ATOM    889  OG1 THR    54      40.520  44.750  46.470  1.00  0.00           O  
ATOM    890  HG1 THR    54      41.010  44.630  47.290  1.00  0.00           H  
ATOM    891  CG2 THR    54      40.030  46.170  44.670  1.00  0.00           C  
ATOM    892 HG21 THR    54      40.200  45.450  43.840  1.00  0.00           H  
ATOM    893 HG22 THR    54      39.920  47.220  44.350  1.00  0.00           H  
ATOM    894 HG23 THR    54      38.970  45.970  44.930  1.00  0.00           H  
ATOM    895  C   THR    54      42.860  46.980  44.560  1.00  0.00           C  
ATOM    896  O   THR    54      42.850  47.170  43.370  1.00  0.00           O  
ATOM    897  N   LEU    55      43.370  47.990  45.330  1.00  0.00           N  
ATOM    898  HN  LEU    55      43.800  47.720  46.190  1.00  0.00           H  
ATOM    899  CA  LEU    55      43.730  49.250  44.800  1.00  0.00           C  
ATOM    900  HA  LEU    55      42.810  49.540  44.310  1.00  0.00           H  
ATOM    901  CB  LEU    55      44.060  50.200  46.000  1.00  0.00           C  
ATOM    902  HB1 LEU    55      44.620  51.070  45.580  1.00  0.00           H  
ATOM    903  HB2 LEU    55      44.850  49.610  46.520  1.00  0.00           H  
ATOM    904  CG  LEU    55      42.840  50.620  46.860  1.00  0.00           C  
ATOM    905  HG  LEU    55      42.380  49.770  47.420  1.00  0.00           H  
ATOM    906  CD1 LEU    55      43.250  51.730  47.850  1.00  0.00           C  
ATOM    907 HD11 LEU    55      42.360  52.290  48.210  1.00  0.00           H  
ATOM    908 HD12 LEU    55      43.820  52.460  47.240  1.00  0.00           H  
ATOM    909 HD13 LEU    55      43.880  51.350  48.680  1.00  0.00           H  
ATOM    910  CD2 LEU    55      41.770  51.320  46.090  1.00  0.00           C  
ATOM    911 HD21 LEU    55      42.180  52.190  45.540  1.00  0.00           H  
ATOM    912 HD22 LEU    55      40.980  51.680  46.780  1.00  0.00           H  
ATOM    913 HD23 LEU    55      41.310  50.550  45.430  1.00  0.00           H  
ATOM    914  C   LEU    55      44.900  49.260  43.820  1.00  0.00           C  
ATOM    915  O   LEU    55      44.950  50.040  42.890  1.00  0.00           O  
ATOM    916  N   CYS    56      45.870  48.330  44.030  1.00  0.00           N  
ATOM    917  HN  CYS    56      45.840  47.830  44.890  1.00  0.00           H  
ATOM    918  CA  CYS    56      47.030  48.090  43.150  1.00  0.00           C  
ATOM    919  HA  CYS    56      47.600  49.000  43.040  1.00  0.00           H  
ATOM    920  CB  CYS    56      48.030  47.180  43.880  1.00  0.00           C  
ATOM    921  HB1 CYS    56      47.600  46.270  44.360  1.00  0.00           H  
ATOM    922  HB2 CYS    56      48.340  47.770  44.760  1.00  0.00           H  
ATOM    923  SG  CYS    56      49.610  46.830  43.030  1.00  0.00           S  
ATOM    924  HG1 CYS    56      49.190  45.650  42.590  1.00  0.00           H  
ATOM    925  C   CYS    56      46.600  47.580  41.830  1.00  0.00           C  
ATOM    926  O   CYS    56      46.960  48.130  40.780  1.00  0.00           O  
ATOM    927  N   MET    57      45.640  46.590  41.870  1.00  0.00           N  
ATOM    928  HN  MET    57      45.530  46.090  42.720  1.00  0.00           H  
ATOM    929  CA  MET    57      44.890  46.060  40.740  1.00  0.00           C  
ATOM    930  HA  MET    57      45.640  45.880  39.980  1.00  0.00           H  
ATOM    931  CB  MET    57      43.960  44.830  41.020  1.00  0.00           C  
ATOM    932  HB1 MET    57      43.470  44.570  40.060  1.00  0.00           H  
ATOM    933  HB2 MET    57      43.130  45.110  41.710  1.00  0.00           H  
ATOM    934  CG  MET    57      44.640  43.550  41.490  1.00  0.00           C  
ATOM    935  HG1 MET    57      45.240  43.850  42.370  1.00  0.00           H  
ATOM    936  HG2 MET    57      45.350  43.280  40.670  1.00  0.00           H  
ATOM    937  SD  MET    57      43.560  42.200  41.960  1.00  0.00           S  
ATOM    938  CE  MET    57      45.030  41.190  42.280  1.00  0.00           C  
ATOM    939  HE1 MET    57      44.610  40.190  42.500  1.00  0.00           H  
ATOM    940  HE2 MET    57      45.670  41.490  43.140  1.00  0.00           H  
ATOM    941  HE3 MET    57      45.690  41.090  41.400  1.00  0.00           H  
ATOM    942  C   MET    57      44.090  47.090  39.920  1.00  0.00           C  
ATOM    943  O   MET    57      44.060  47.080  38.690  1.00  0.00           O  
ATOM    944  N   VAL    58      43.370  48.040  40.540  1.00  0.00           N  
ATOM    945  HN  VAL    58      43.320  47.990  41.540  1.00  0.00           H  
ATOM    946  CA  VAL    58      42.680  49.210  39.860  1.00  0.00           C  
ATOM    947  HA  VAL    58      41.840  48.860  39.300  1.00  0.00           H  
ATOM    948  CB  VAL    58      42.050  49.990  41.060  1.00  0.00           C  
ATOM    949  HB  VAL    58      42.840  50.270  41.790  1.00  0.00           H  
ATOM    950  CG1 VAL    58      41.470  51.380  40.620  1.00  0.00           C  
ATOM    951 HG11 VAL    58      41.240  51.850  41.600  1.00  0.00           H  
ATOM    952 HG12 VAL    58      40.550  51.060  40.080  1.00  0.00           H  
ATOM    953 HG13 VAL    58      42.120  51.900  39.870  1.00  0.00           H  
ATOM    954  CG2 VAL    58      40.920  49.170  41.710  1.00  0.00           C  
ATOM    955 HG21 VAL    58      40.090  49.120  40.970  1.00  0.00           H  
ATOM    956 HG22 VAL    58      40.580  49.770  42.580  1.00  0.00           H  
ATOM    957 HG23 VAL    58      41.210  48.110  41.900  1.00  0.00           H  
ATOM    958  C   VAL    58      43.580  50.090  39.050  1.00  0.00           C  
ATOM    959  O   VAL    58      43.240  50.440  37.940  1.00  0.00           O  
ATOM    960  N   VAL    59      44.790  50.450  39.620  1.00  0.00           N  
ATOM    961  HN  VAL    59      45.100  50.140  40.520  1.00  0.00           H  
ATOM    962  CA  VAL    59      45.800  51.290  38.930  1.00  0.00           C  
ATOM    963  HA  VAL    59      45.270  52.110  38.480  1.00  0.00           H  
ATOM    964  CB  VAL    59      47.010  51.790  39.730  1.00  0.00           C  
ATOM    965  HB  VAL    59      47.450  50.860  40.140  1.00  0.00           H  
ATOM    966  CG1 VAL    59      47.990  52.700  38.990  1.00  0.00           C  
ATOM    967 HG11 VAL    59      48.370  52.200  38.080  1.00  0.00           H  
ATOM    968 HG12 VAL    59      48.850  52.930  39.660  1.00  0.00           H  
ATOM    969 HG13 VAL    59      47.510  53.640  38.640  1.00  0.00           H  
ATOM    970  CG2 VAL    59      46.450  52.720  40.910  1.00  0.00           C  
ATOM    971 HG21 VAL    59      46.090  53.720  40.600  1.00  0.00           H  
ATOM    972 HG22 VAL    59      47.170  52.850  41.750  1.00  0.00           H  
ATOM    973 HG23 VAL    59      45.700  52.130  41.470  1.00  0.00           H  
ATOM    974  C   VAL    59      46.340  50.530  37.710  1.00  0.00           C  
ATOM    975  O   VAL    59      46.340  50.970  36.580  1.00  0.00           O  
ATOM    976  N   VAL    60      46.660  49.230  37.900  1.00  0.00           N  
ATOM    977  HN  VAL    60      46.410  48.880  38.800  1.00  0.00           H  
ATOM    978  CA  VAL    60      47.210  48.290  36.940  1.00  0.00           C  
ATOM    979  HA  VAL    60      48.090  48.670  36.440  1.00  0.00           H  
ATOM    980  CB  VAL    60      47.730  47.140  37.790  1.00  0.00           C  
ATOM    981  HB  VAL    60      47.030  46.920  38.620  1.00  0.00           H  
ATOM    982  CG1 VAL    60      47.880  45.850  36.930  1.00  0.00           C  
ATOM    983 HG11 VAL    60      48.440  46.140  36.010  1.00  0.00           H  
ATOM    984 HG12 VAL    60      46.840  45.530  36.700  1.00  0.00           H  
ATOM    985 HG13 VAL    60      48.450  45.190  37.610  1.00  0.00           H  
ATOM    986  CG2 VAL    60      49.110  47.610  38.300  1.00  0.00           C  
ATOM    987 HG21 VAL    60      49.540  46.790  38.920  1.00  0.00           H  
ATOM    988 HG22 VAL    60      48.840  48.470  38.940  1.00  0.00           H  
ATOM    989 HG23 VAL    60      49.920  47.870  37.590  1.00  0.00           H  
ATOM    990  C   VAL    60      46.240  47.940  35.880  1.00  0.00           C  
ATOM    991  O   VAL    60      46.570  48.120  34.710  1.00  0.00           O  
ATOM    992  N   VAL    61      45.080  47.390  36.150  1.00  0.00           N  
ATOM    993  HN  VAL    61      44.900  47.290  37.120  1.00  0.00           H  
ATOM    994  CA  VAL    61      44.070  47.000  35.150  1.00  0.00           C  
ATOM    995  HA  VAL    61      44.600  46.310  34.510  1.00  0.00           H  
ATOM    996  CB  VAL    61      42.880  46.220  35.630  1.00  0.00           C  
ATOM    997  HB  VAL    61      42.270  46.830  36.330  1.00  0.00           H  
ATOM    998  CG1 VAL    61      41.970  45.650  34.520  1.00  0.00           C  
ATOM    999 HG11 VAL    61      41.260  44.910  34.940  1.00  0.00           H  
ATOM   1000 HG12 VAL    61      42.640  45.070  33.840  1.00  0.00           H  
ATOM   1001 HG13 VAL    61      41.450  46.440  33.940  1.00  0.00           H  
ATOM   1002  CG2 VAL    61      43.460  44.930  36.280  1.00  0.00           C  
ATOM   1003 HG21 VAL    61      44.250  45.060  37.050  1.00  0.00           H  
ATOM   1004 HG22 VAL    61      43.770  44.280  35.440  1.00  0.00           H  
ATOM   1005 HG23 VAL    61      42.680  44.330  36.800  1.00  0.00           H  
ATOM   1006  C   VAL    61      43.510  48.210  34.290  1.00  0.00           C  
ATOM   1007  O   VAL    61      43.380  48.140  33.030  1.00  0.00           O  
ATOM   1008  N   ALA    62      43.250  49.370  34.940  1.00  0.00           N  
ATOM   1009  HN  ALA    62      43.250  49.520  35.930  1.00  0.00           H  
ATOM   1010  CA  ALA    62      42.830  50.530  34.180  1.00  0.00           C  
ATOM   1011  HA  ALA    62      42.080  50.130  33.510  1.00  0.00           H  
ATOM   1012  CB  ALA    62      42.120  51.550  35.130  1.00  0.00           C  
ATOM   1013  HB1 ALA    62      42.870  51.860  35.890  1.00  0.00           H  
ATOM   1014  HB2 ALA    62      41.350  51.000  35.710  1.00  0.00           H  
ATOM   1015  HB3 ALA    62      41.640  52.380  34.580  1.00  0.00           H  
ATOM   1016  C   ALA    62      43.850  51.090  33.270  1.00  0.00           C  
ATOM   1017  O   ALA    62      43.510  51.420  32.120  1.00  0.00           O  
ATOM   1018  N   THR    63      45.120  51.210  33.750  1.00  0.00           N  
ATOM   1019  HN  THR    63      45.410  51.100  34.700  1.00  0.00           H  
ATOM   1020  CA  THR    63      46.210  51.610  32.840  1.00  0.00           C  
ATOM   1021  HA  THR    63      45.960  52.560  32.400  1.00  0.00           H  
ATOM   1022  CB  THR    63      47.610  51.680  33.580  1.00  0.00           C  
ATOM   1023  HB  THR    63      47.850  50.670  33.980  1.00  0.00           H  
ATOM   1024  OG1 THR    63      47.580  52.550  34.740  1.00  0.00           O  
ATOM   1025  HG1 THR    63      47.160  52.010  35.410  1.00  0.00           H  
ATOM   1026  CG2 THR    63      48.750  51.960  32.670  1.00  0.00           C  
ATOM   1027 HG21 THR    63      49.730  52.020  33.190  1.00  0.00           H  
ATOM   1028 HG22 THR    63      48.500  52.880  32.110  1.00  0.00           H  
ATOM   1029 HG23 THR    63      48.880  51.160  31.900  1.00  0.00           H  
ATOM   1030  C   THR    63      46.320  50.640  31.750  1.00  0.00           C  
ATOM   1031  O   THR    63      46.280  51.020  30.590  1.00  0.00           O  
ATOM   1032  N   ILE    64      46.450  49.310  32.080  1.00  0.00           N  
ATOM   1033  HN  ILE    64      46.560  48.960  33.010  1.00  0.00           H  
ATOM   1034  CA  ILE    64      46.660  48.290  31.110  1.00  0.00           C  
ATOM   1035  HA  ILE    64      47.650  48.540  30.750  1.00  0.00           H  
ATOM   1036  CB  ILE    64      46.770  46.920  31.670  1.00  0.00           C  
ATOM   1037  HB  ILE    64      46.070  46.870  32.530  1.00  0.00           H  
ATOM   1038  CG2 ILE    64      46.360  45.840  30.650  1.00  0.00           C  
ATOM   1039 HG21 ILE    64      47.120  45.830  29.840  1.00  0.00           H  
ATOM   1040 HG22 ILE    64      45.310  45.980  30.330  1.00  0.00           H  
ATOM   1041 HG23 ILE    64      46.460  44.890  31.220  1.00  0.00           H  
ATOM   1042  CG1 ILE    64      48.150  46.730  32.260  1.00  0.00           C  
ATOM   1043 HG11 ILE    64      48.570  47.580  32.850  1.00  0.00           H  
ATOM   1044 HG12 ILE    64      48.770  46.580  31.360  1.00  0.00           H  
ATOM   1045  CD  ILE    64      48.210  45.630  33.320  1.00  0.00           C  
ATOM   1046  HD1 ILE    64      47.400  45.590  34.080  1.00  0.00           H  
ATOM   1047  HD2 ILE    64      49.110  45.680  33.970  1.00  0.00           H  
ATOM   1048  HD3 ILE    64      48.230  44.670  32.770  1.00  0.00           H  
ATOM   1049  C   ILE    64      45.590  48.350  29.950  1.00  0.00           C  
ATOM   1050  O   ILE    64      45.830  48.240  28.770  1.00  0.00           O  
ATOM   1051  N   LYS    65      44.280  48.590  30.310  1.00  0.00           N  
ATOM   1052  HN  LYS    65      44.000  48.610  31.270  1.00  0.00           H  
ATOM   1053  CA  LYS    65      43.180  48.540  29.430  1.00  0.00           C  
ATOM   1054  HA  LYS    65      43.410  47.720  28.760  1.00  0.00           H  
ATOM   1055  CB  LYS    65      41.870  48.060  30.210  1.00  0.00           C  
ATOM   1056  HB1 LYS    65      41.750  48.780  31.040  1.00  0.00           H  
ATOM   1057  HB2 LYS    65      42.140  47.130  30.750  1.00  0.00           H  
ATOM   1058  CG  LYS    65      40.580  47.970  29.360  1.00  0.00           C  
ATOM   1059  HG1 LYS    65      40.460  48.990  28.950  1.00  0.00           H  
ATOM   1060  HG2 LYS    65      39.840  47.680  30.130  1.00  0.00           H  
ATOM   1061  CD  LYS    65      40.720  46.920  28.280  1.00  0.00           C  
ATOM   1062  HD1 LYS    65      41.130  46.030  28.810  1.00  0.00           H  
ATOM   1063  HD2 LYS    65      41.420  47.300  27.510  1.00  0.00           H  
ATOM   1064  CE  LYS    65      39.410  46.540  27.660  1.00  0.00           C  
ATOM   1065  HE1 LYS    65      38.870  47.390  27.190  1.00  0.00           H  
ATOM   1066  HE2 LYS    65      38.630  46.260  28.400  1.00  0.00           H  
ATOM   1067  NZ  LYS    65      39.510  45.370  26.760  1.00  0.00           N  
ATOM   1068  HZ1 LYS    65      40.130  45.570  25.950  1.00  0.00           H  
ATOM   1069  HZ2 LYS    65      38.590  45.050  26.390  1.00  0.00           H  
ATOM   1070  HZ3 LYS    65      39.890  44.560  27.290  1.00  0.00           H  
ATOM   1071  C   LYS    65      43.020  49.840  28.630  1.00  0.00           C  
ATOM   1072  O   LYS    65      42.570  49.820  27.470  1.00  0.00           O  
ATOM   1073  N   SER    66      43.410  51.000  29.190  1.00  0.00           N  
ATOM   1074  HN  SER    66      43.660  51.030  30.160  1.00  0.00           H  
ATOM   1075  CA  SER    66      43.270  52.280  28.450  1.00  0.00           C  
ATOM   1076  HA  SER    66      42.580  52.140  27.640  1.00  0.00           H  
ATOM   1077  CB  SER    66      42.780  53.490  29.320  1.00  0.00           C  
ATOM   1078  HB1 SER    66      41.680  53.380  29.410  1.00  0.00           H  
ATOM   1079  HB2 SER    66      42.980  54.420  28.730  1.00  0.00           H  
ATOM   1080  OG  SER    66      43.450  53.650  30.570  1.00  0.00           O  
ATOM   1081  HG1 SER    66      43.340  52.870  31.110  1.00  0.00           H  
ATOM   1082  C   SER    66      44.520  52.710  27.810  1.00  0.00           C  
ATOM   1083  O   SER    66      44.680  52.540  26.560  1.00  0.00           O  
ATOM   1084  N   VAL    67      45.480  53.210  28.620  1.00  0.00           N  
ATOM   1085  HN  VAL    67      45.270  53.390  29.580  1.00  0.00           H  
ATOM   1086  CA  VAL    67      46.860  53.530  28.200  1.00  0.00           C  
ATOM   1087  HA  VAL    67      46.790  54.310  27.440  1.00  0.00           H  
ATOM   1088  CB  VAL    67      47.620  54.020  29.400  1.00  0.00           C  
ATOM   1089  HB  VAL    67      47.490  53.150  30.070  1.00  0.00           H  
ATOM   1090  CG1 VAL    67      49.110  54.250  29.200  1.00  0.00           C  
ATOM   1091 HG11 VAL    67      49.530  54.400  30.220  1.00  0.00           H  
ATOM   1092 HG12 VAL    67      49.280  55.060  28.450  1.00  0.00           H  
ATOM   1093 HG13 VAL    67      49.580  53.350  28.770  1.00  0.00           H  
ATOM   1094  CG2 VAL    67      47.000  55.340  29.920  1.00  0.00           C  
ATOM   1095 HG21 VAL    67      47.680  55.730  30.700  1.00  0.00           H  
ATOM   1096 HG22 VAL    67      46.000  55.220  30.380  1.00  0.00           H  
ATOM   1097 HG23 VAL    67      46.990  56.110  29.110  1.00  0.00           H  
ATOM   1098  C   VAL    67      47.580  52.320  27.610  1.00  0.00           C  
ATOM   1099  O   VAL    67      48.140  52.530  26.580  1.00  0.00           O  
ATOM   1100  N   SER    68      47.540  51.070  28.130  1.00  0.00           N  
ATOM   1101  HN  SER    68      47.070  50.780  28.960  1.00  0.00           H  
ATOM   1102  CA  SER    68      48.360  49.970  27.560  1.00  0.00           C  
ATOM   1103  HA  SER    68      48.290  49.240  28.360  1.00  0.00           H  
ATOM   1104  CB  SER    68      47.910  49.490  26.220  1.00  0.00           C  
ATOM   1105  HB1 SER    68      47.920  50.300  25.450  1.00  0.00           H  
ATOM   1106  HB2 SER    68      46.800  49.390  26.250  1.00  0.00           H  
ATOM   1107  OG  SER    68      48.450  48.270  25.710  1.00  0.00           O  
ATOM   1108  HG1 SER    68      48.120  47.530  26.230  1.00  0.00           H  
ATOM   1109  C   SER    68      49.910  50.350  27.590  1.00  0.00           C  
ATOM   1110  O   SER    68      50.420  50.700  28.630  1.00  0.00           O  
ATOM   1111  N   PHE    69      50.730  50.180  26.540  1.00  0.00           N  
ATOM   1112  HN  PHE    69      50.310  50.070  25.640  1.00  0.00           H  
ATOM   1113  CA  PHE    69      52.190  50.200  26.420  1.00  0.00           C  
ATOM   1114  HA  PHE    69      52.270  50.130  25.350  1.00  0.00           H  
ATOM   1115  CB  PHE    69      52.810  51.490  26.800  1.00  0.00           C  
ATOM   1116  HB1 PHE    69      52.270  51.940  27.660  1.00  0.00           H  
ATOM   1117  HB2 PHE    69      52.790  52.240  25.980  1.00  0.00           H  
ATOM   1118  CG  PHE    69      54.280  51.390  27.160  1.00  0.00           C  
ATOM   1119  CD1 PHE    69      55.290  51.160  26.260  1.00  0.00           C  
ATOM   1120  HD1 PHE    69      55.040  50.720  25.310  1.00  0.00           H  
ATOM   1121  CE1 PHE    69      56.640  51.330  26.530  1.00  0.00           C  
ATOM   1122  HE1 PHE    69      57.310  51.230  25.700  1.00  0.00           H  
ATOM   1123  CZ  PHE    69      56.970  51.720  27.810  1.00  0.00           C  
ATOM   1124  HZ  PHE    69      57.980  51.980  28.100  1.00  0.00           H  
ATOM   1125  CD2 PHE    69      54.630  51.860  28.440  1.00  0.00           C  
ATOM   1126  HD2 PHE    69      53.940  52.000  29.250  1.00  0.00           H  
ATOM   1127  CE2 PHE    69      55.990  51.980  28.770  1.00  0.00           C  
ATOM   1128  HE2 PHE    69      56.380  52.420  29.680  1.00  0.00           H  
ATOM   1129  C   PHE    69      52.790  48.930  26.990  1.00  0.00           C  
ATOM   1130  O   PHE    69      53.200  47.990  26.320  1.00  0.00           O  
ATOM   1131  N   TYR    70      52.780  48.810  28.350  1.00  0.00           N  
ATOM   1132  HN  TYR    70      52.470  49.590  28.890  1.00  0.00           H  
ATOM   1133  CA  TYR    70      53.360  47.740  29.100  1.00  0.00           C  
ATOM   1134  HA  TYR    70      54.420  47.760  28.890  1.00  0.00           H  
ATOM   1135  CB  TYR    70      53.080  48.040  30.590  1.00  0.00           C  
ATOM   1136  HB1 TYR    70      53.620  47.320  31.240  1.00  0.00           H  
ATOM   1137  HB2 TYR    70      52.030  47.870  30.900  1.00  0.00           H  
ATOM   1138  CG  TYR    70      53.490  49.390  31.050  1.00  0.00           C  
ATOM   1139  CD1 TYR    70      54.860  49.570  31.380  1.00  0.00           C  
ATOM   1140  HD1 TYR    70      55.530  48.770  31.090  1.00  0.00           H  
ATOM   1141  CE1 TYR    70      55.260  50.790  31.960  1.00  0.00           C  
ATOM   1142  HE1 TYR    70      56.300  51.050  32.030  1.00  0.00           H  
ATOM   1143  CZ  TYR    70      54.300  51.850  32.140  1.00  0.00           C  
ATOM   1144  OH  TYR    70      54.570  53.240  32.280  1.00  0.00           O  
ATOM   1145  HH  TYR    70      55.510  53.410  32.420  1.00  0.00           H  
ATOM   1146  CD2 TYR    70      52.480  50.350  31.350  1.00  0.00           C  
ATOM   1147  HD2 TYR    70      51.430  50.160  31.220  1.00  0.00           H  
ATOM   1148  CE2 TYR    70      52.950  51.520  31.900  1.00  0.00           C  
ATOM   1149  HE2 TYR    70      52.210  52.310  31.960  1.00  0.00           H  
ATOM   1150  C   TYR    70      52.880  46.360  28.770  1.00  0.00           C  
ATOM   1151  O   TYR    70      53.670  45.400  28.820  1.00  0.00           O  
ATOM   1152  N   THR    71      51.590  46.160  28.440  1.00  0.00           N  
ATOM   1153  HN  THR    71      50.870  46.820  28.640  1.00  0.00           H  
ATOM   1154  CA  THR    71      51.050  44.820  28.130  1.00  0.00           C  
ATOM   1155  HA  THR    71      51.590  44.010  28.600  1.00  0.00           H  
ATOM   1156  CB  THR    71      49.620  44.630  28.550  1.00  0.00           C  
ATOM   1157  HB  THR    71      49.100  43.770  28.070  1.00  0.00           H  
ATOM   1158  OG1 THR    71      48.960  45.860  28.320  1.00  0.00           O  
ATOM   1159  HG1 THR    71      48.220  45.610  27.760  1.00  0.00           H  
ATOM   1160  CG2 THR    71      49.560  44.340  30.040  1.00  0.00           C  
ATOM   1161 HG21 THR    71      50.070  45.010  30.760  1.00  0.00           H  
ATOM   1162 HG22 THR    71      49.990  43.330  30.270  1.00  0.00           H  
ATOM   1163 HG23 THR    71      48.510  44.260  30.380  1.00  0.00           H  
ATOM   1164  C   THR    71      51.240  44.420  26.660  1.00  0.00           C  
ATOM   1165  O   THR    71      51.450  43.250  26.340  1.00  0.00           O  
ATOM   1166  N   ARG    72      51.260  45.340  25.670  1.00  0.00           N  
ATOM   1167  HN  ARG    72      51.200  46.320  25.820  1.00  0.00           H  
ATOM   1168  CA  ARG    72      51.160  44.970  24.280  1.00  0.00           C  
ATOM   1169  HA  ARG    72      50.530  44.090  24.250  1.00  0.00           H  
ATOM   1170  CB  ARG    72      50.550  46.150  23.430  1.00  0.00           C  
ATOM   1171  HB1 ARG    72      49.490  46.080  23.760  1.00  0.00           H  
ATOM   1172  HB2 ARG    72      50.620  45.920  22.340  1.00  0.00           H  
ATOM   1173  CG  ARG    72      51.100  47.550  23.590  1.00  0.00           C  
ATOM   1174  HG1 ARG    72      52.160  47.460  23.260  1.00  0.00           H  
ATOM   1175  HG2 ARG    72      50.970  47.860  24.650  1.00  0.00           H  
ATOM   1176  CD  ARG    72      50.350  48.660  22.830  1.00  0.00           C  
ATOM   1177  HD1 ARG    72      49.310  48.770  23.190  1.00  0.00           H  
ATOM   1178  HD2 ARG    72      50.410  48.520  21.730  1.00  0.00           H  
ATOM   1179  NE  ARG    72      51.130  49.880  23.160  1.00  0.00           N  
ATOM   1180  HE  ARG    72      52.100  49.890  22.930  1.00  0.00           H  
ATOM   1181  CZ  ARG    72      50.600  51.060  23.240  1.00  0.00           C  
ATOM   1182  NH1 ARG    72      49.350  51.390  23.210  1.00  0.00           N  
ATOM   1183 HH11 ARG    72      48.630  50.710  23.070  1.00  0.00           H  
ATOM   1184 HH12 ARG    72      49.060  52.350  23.130  1.00  0.00           H  
ATOM   1185  NH2 ARG    72      51.430  52.120  23.310  1.00  0.00           N  
ATOM   1186 HH21 ARG    72      52.430  52.020  23.380  1.00  0.00           H  
ATOM   1187 HH22 ARG    72      51.110  53.060  23.370  1.00  0.00           H  
ATOM   1188  C   ARG    72      52.390  44.420  23.570  1.00  0.00           C  
ATOM   1189  O   ARG    72      53.460  44.900  23.680  1.00  0.00           O  
ATOM   1190  N   LYS    73      52.260  43.370  22.820  1.00  0.00           N  
ATOM   1191  HN  LYS    73      51.340  42.980  22.800  1.00  0.00           H  
ATOM   1192  CA  LYS    73      53.390  42.770  22.030  1.00  0.00           C  
ATOM   1193  HA  LYS    73      54.290  42.850  22.630  1.00  0.00           H  
ATOM   1194  CB  LYS    73      53.120  41.290  21.650  1.00  0.00           C  
ATOM   1195  HB1 LYS    73      53.680  40.940  20.760  1.00  0.00           H  
ATOM   1196  HB2 LYS    73      52.060  41.270  21.310  1.00  0.00           H  
ATOM   1197  CG  LYS    73      53.020  40.400  22.820  1.00  0.00           C  
ATOM   1198  HG1 LYS    73      52.200  40.710  23.500  1.00  0.00           H  
ATOM   1199  HG2 LYS    73      53.970  40.450  23.390  1.00  0.00           H  
ATOM   1200  CD  LYS    73      52.900  38.940  22.510  1.00  0.00           C  
ATOM   1201  HD1 LYS    73      53.100  38.290  23.400  1.00  0.00           H  
ATOM   1202  HD2 LYS    73      53.750  38.830  21.800  1.00  0.00           H  
ATOM   1203  CE  LYS    73      51.690  38.600  21.720  1.00  0.00           C  
ATOM   1204  HE1 LYS    73      51.470  39.030  20.720  1.00  0.00           H  
ATOM   1205  HE2 LYS    73      50.850  38.920  22.370  1.00  0.00           H  
ATOM   1206  NZ  LYS    73      51.570  37.130  21.650  1.00  0.00           N  
ATOM   1207  HZ1 LYS    73      52.070  36.780  20.810  1.00  0.00           H  
ATOM   1208  HZ2 LYS    73      50.570  36.860  21.660  1.00  0.00           H  
ATOM   1209  HZ3 LYS    73      51.990  36.710  22.500  1.00  0.00           H  
ATOM   1210  C   LYS    73      53.760  43.510  20.770  1.00  0.00           C  
ATOM   1211  O   LYS    73      53.340  43.190  19.680  1.00  0.00           O  
ATOM   1212  N   ASP    74      54.460  44.660  20.910  1.00  0.00           N  
ATOM   1213  HN  ASP    74      54.670  45.020  21.820  1.00  0.00           H  
ATOM   1214  CA  ASP    74      54.810  45.530  19.820  1.00  0.00           C  
ATOM   1215  HA  ASP    74      54.110  45.480  19.000  1.00  0.00           H  
ATOM   1216  CB  ASP    74      54.870  47.030  20.240  1.00  0.00           C  
ATOM   1217  HB1 ASP    74      53.870  47.430  20.500  1.00  0.00           H  
ATOM   1218  HB2 ASP    74      55.130  47.630  19.350  1.00  0.00           H  
ATOM   1219  CG  ASP    74      55.820  47.390  21.320  1.00  0.00           C  
ATOM   1220  OD1 ASP    74      56.440  46.500  21.980  1.00  0.00           O  
ATOM   1221  OD2 ASP    74      55.980  48.630  21.590  1.00  0.00           O  
ATOM   1222  C   ASP    74      56.180  45.110  19.260  1.00  0.00           C  
ATOM   1223  O   ASP    74      56.530  45.360  18.070  1.00  0.00           O  
ATOM   1224  N   GLY    75      57.020  44.470  20.100  1.00  0.00           N  
ATOM   1225  HN  GLY    75      56.780  44.490  21.070  1.00  0.00           H  
ATOM   1226  CA  GLY    75      58.260  43.890  19.570  1.00  0.00           C  
ATOM   1227  HA1 GLY    75      58.670  44.610  18.870  1.00  0.00           H  
ATOM   1228  HA2 GLY    75      58.060  42.940  19.110  1.00  0.00           H  
ATOM   1229  C   GLY    75      59.380  43.700  20.630  1.00  0.00           C  
ATOM   1230  O   GLY    75      59.320  44.380  21.620  1.00  0.00           O  
ATOM   1231  N   GLN    76      60.420  42.910  20.380  1.00  0.00           N  
ATOM   1232  HN  GLN    76      60.420  42.390  19.530  1.00  0.00           H  
ATOM   1233  CA  GLN    76      61.570  42.810  21.230  1.00  0.00           C  
ATOM   1234  HA  GLN    76      61.160  42.560  22.200  1.00  0.00           H  
ATOM   1235  CB  GLN    76      62.430  41.650  20.810  1.00  0.00           C  
ATOM   1236  HB1 GLN    76      63.440  41.820  21.240  1.00  0.00           H  
ATOM   1237  HB2 GLN    76      62.610  41.850  19.730  1.00  0.00           H  
ATOM   1238  CG  GLN    76      61.910  40.240  21.090  1.00  0.00           C  
ATOM   1239  HG1 GLN    76      62.750  39.510  21.070  1.00  0.00           H  
ATOM   1240  HG2 GLN    76      61.160  39.900  20.350  1.00  0.00           H  
ATOM   1241  CD  GLN    76      61.200  40.180  22.450  1.00  0.00           C  
ATOM   1242  OE1 GLN    76      61.880  40.470  23.460  1.00  0.00           O  
ATOM   1243  NE2 GLN    76      59.880  39.860  22.540  1.00  0.00           N  
ATOM   1244 HE21 GLN    76      59.460  39.480  21.710  1.00  0.00           H  
ATOM   1245 HE22 GLN    76      59.420  39.800  23.420  1.00  0.00           H  
ATOM   1246  C   GLN    76      62.400  44.100  21.320  1.00  0.00           C  
ATOM   1247  O   GLN    76      62.730  44.760  20.310  1.00  0.00           O  
ATOM   1248  N   LEU    77      62.850  44.480  22.520  1.00  0.00           N  
ATOM   1249  HN  LEU    77      62.600  43.930  23.320  1.00  0.00           H  
ATOM   1250  CA  LEU    77      63.530  45.760  22.710  1.00  0.00           C  
ATOM   1251  HA  LEU    77      63.560  46.400  21.840  1.00  0.00           H  
ATOM   1252  CB  LEU    77      62.890  46.490  23.890  1.00  0.00           C  
ATOM   1253  HB1 LEU    77      62.700  45.780  24.730  1.00  0.00           H  
ATOM   1254  HB2 LEU    77      61.990  46.870  23.350  1.00  0.00           H  
ATOM   1255  CG  LEU    77      63.560  47.680  24.540  1.00  0.00           C  
ATOM   1256  HG  LEU    77      64.550  47.430  24.970  1.00  0.00           H  
ATOM   1257  CD1 LEU    77      63.770  48.840  23.560  1.00  0.00           C  
ATOM   1258 HD11 LEU    77      62.710  49.040  23.280  1.00  0.00           H  
ATOM   1259 HD12 LEU    77      64.500  48.610  22.750  1.00  0.00           H  
ATOM   1260 HD13 LEU    77      64.160  49.780  24.000  1.00  0.00           H  
ATOM   1261  CD2 LEU    77      62.670  48.100  25.740  1.00  0.00           C  
ATOM   1262 HD21 LEU    77      62.770  47.390  26.590  1.00  0.00           H  
ATOM   1263 HD22 LEU    77      61.620  47.980  25.420  1.00  0.00           H  
ATOM   1264 HD23 LEU    77      62.950  49.120  26.080  1.00  0.00           H  
ATOM   1265  C   LEU    77      64.900  45.630  23.010  1.00  0.00           C  
ATOM   1266  O   LEU    77      65.810  46.230  22.440  1.00  0.00           O  
ATOM   1267  N   ILE    78      65.260  44.670  23.920  1.00  0.00           N  
ATOM   1268  HN  ILE    78      64.570  44.030  24.230  1.00  0.00           H  
ATOM   1269  CA  ILE    78      66.560  44.340  24.480  1.00  0.00           C  
ATOM   1270  HA  ILE    78      67.270  45.130  24.330  1.00  0.00           H  
ATOM   1271  CB  ILE    78      66.450  44.120  26.010  1.00  0.00           C  
ATOM   1272  HB  ILE    78      65.540  43.510  26.150  1.00  0.00           H  
ATOM   1273  CG2 ILE    78      67.710  43.410  26.580  1.00  0.00           C  
ATOM   1274 HG21 ILE    78      67.710  42.320  26.390  1.00  0.00           H  
ATOM   1275 HG22 ILE    78      67.550  43.510  27.670  1.00  0.00           H  
ATOM   1276 HG23 ILE    78      68.630  43.900  26.170  1.00  0.00           H  
ATOM   1277  CG1 ILE    78      66.280  45.500  26.750  1.00  0.00           C  
ATOM   1278 HG11 ILE    78      65.660  46.090  26.040  1.00  0.00           H  
ATOM   1279 HG12 ILE    78      67.260  45.990  26.920  1.00  0.00           H  
ATOM   1280  CD  ILE    78      65.450  45.440  28.070  1.00  0.00           C  
ATOM   1281  HD1 ILE    78      66.040  45.890  28.900  1.00  0.00           H  
ATOM   1282  HD2 ILE    78      65.280  44.350  28.260  1.00  0.00           H  
ATOM   1283  HD3 ILE    78      64.410  45.830  27.980  1.00  0.00           H  
ATOM   1284  C   ILE    78      67.150  43.040  23.990  1.00  0.00           C  
ATOM   1285  O   ILE    78      68.320  42.950  23.590  1.00  0.00           O  
ATOM   1286  N   TYR    79      66.280  42.020  23.970  1.00  0.00           N  
ATOM   1287  HN  TYR    79      65.400  42.170  24.420  1.00  0.00           H  
ATOM   1288  CA  TYR    79      66.610  40.650  23.560  1.00  0.00           C  
ATOM   1289  HA  TYR    79      67.620  40.400  23.850  1.00  0.00           H  
ATOM   1290  CB  TYR    79      65.660  39.590  24.230  1.00  0.00           C  
ATOM   1291  HB1 TYR    79      65.930  38.560  23.900  1.00  0.00           H  
ATOM   1292  HB2 TYR    79      64.640  39.730  23.820  1.00  0.00           H  
ATOM   1293  CG  TYR    79      65.920  39.590  25.740  1.00  0.00           C  
ATOM   1294  CD1 TYR    79      64.960  40.210  26.440  1.00  0.00           C  
ATOM   1295  HD1 TYR    79      64.230  40.790  25.900  1.00  0.00           H  
ATOM   1296  CE1 TYR    79      65.030  40.180  27.860  1.00  0.00           C  
ATOM   1297  HE1 TYR    79      64.300  40.770  28.390  1.00  0.00           H  
ATOM   1298  CZ  TYR    79      65.980  39.290  28.430  1.00  0.00           C  
ATOM   1299  OH  TYR    79      66.020  39.220  29.800  1.00  0.00           O  
ATOM   1300  HH  TYR    79      66.630  38.550  30.110  1.00  0.00           H  
ATOM   1301  CD2 TYR    79      66.900  38.770  26.290  1.00  0.00           C  
ATOM   1302  HD2 TYR    79      67.590  38.240  25.650  1.00  0.00           H  
ATOM   1303  CE2 TYR    79      66.960  38.660  27.690  1.00  0.00           C  
ATOM   1304  HE2 TYR    79      67.710  38.040  28.160  1.00  0.00           H  
ATOM   1305  C   TYR    79      66.650  40.540  21.990  1.00  0.00           C  
ATOM   1306  O   TYR    79      65.900  41.110  21.270  1.00  0.00           O  
ATOM   1307  N   THR    80      67.610  39.750  21.520  1.00  0.00           N  
ATOM   1308  HN  THR    80      68.150  39.330  22.240  1.00  0.00           H  
ATOM   1309  CA  THR    80      67.760  39.430  20.070  1.00  0.00           C  
ATOM   1310  HA  THR    80      67.830  40.370  19.550  1.00  0.00           H  
ATOM   1311  CB  THR    80      69.190  38.880  19.850  1.00  0.00           C  
ATOM   1312  HB  THR    80      69.510  38.060  20.530  1.00  0.00           H  
ATOM   1313  OG1 THR    80      70.120  39.980  19.920  1.00  0.00           O  
ATOM   1314  HG1 THR    80      70.010  40.480  20.740  1.00  0.00           H  
ATOM   1315  CG2 THR    80      69.410  38.390  18.390  1.00  0.00           C  
ATOM   1316 HG21 THR    80      68.740  37.530  18.170  1.00  0.00           H  
ATOM   1317 HG22 THR    80      70.460  38.070  18.260  1.00  0.00           H  
ATOM   1318 HG23 THR    80      69.080  39.190  17.690  1.00  0.00           H  
ATOM   1319  C   THR    80      66.670  38.620  19.310  1.00  0.00           C  
ATOM   1320  O   THR    80      66.300  39.080  18.170  1.00  0.00           O  
ATOM   1321  N   PRO    81      66.050  37.600  19.770  1.00  0.00           N  
ATOM   1322  CD  PRO    81      66.530  36.720  20.810  1.00  0.00           C  
ATOM   1323  HD1 PRO    81      66.630  37.220  21.800  1.00  0.00           H  
ATOM   1324  HD2 PRO    81      67.500  36.270  20.510  1.00  0.00           H  
ATOM   1325  CA  PRO    81      65.120  36.820  18.900  1.00  0.00           C  
ATOM   1326  HA  PRO    81      65.380  36.760  17.850  1.00  0.00           H  
ATOM   1327  CB  PRO    81      65.220  35.440  19.440  1.00  0.00           C  
ATOM   1328  HB1 PRO    81      66.090  34.930  18.990  1.00  0.00           H  
ATOM   1329  HB2 PRO    81      64.320  34.820  19.260  1.00  0.00           H  
ATOM   1330  CG  PRO    81      65.600  35.540  20.890  1.00  0.00           C  
ATOM   1331  HG1 PRO    81      64.690  35.780  21.480  1.00  0.00           H  
ATOM   1332  HG2 PRO    81      66.130  34.690  21.360  1.00  0.00           H  
ATOM   1333  C   PRO    81      63.660  37.200  18.950  1.00  0.00           C  
ATOM   1334  O   PRO    81      62.970  37.130  20.020  1.00  0.00           O  
ATOM   1335  N   PHE    82      63.050  37.450  17.750  1.00  0.00           N  
ATOM   1336  HN  PHE    82      63.510  37.460  16.860  1.00  0.00           H  
ATOM   1337  CA  PHE    82      61.590  37.610  17.650  1.00  0.00           C  
ATOM   1338  HA  PHE    82      61.180  38.030  18.560  1.00  0.00           H  
ATOM   1339  CB  PHE    82      61.120  38.340  16.350  1.00  0.00           C  
ATOM   1340  HB1 PHE    82      60.010  38.290  16.310  1.00  0.00           H  
ATOM   1341  HB2 PHE    82      61.610  37.690  15.580  1.00  0.00           H  
ATOM   1342  CG  PHE    82      61.610  39.690  16.110  1.00  0.00           C  
ATOM   1343  CD1 PHE    82      62.130  40.470  17.220  1.00  0.00           C  
ATOM   1344  HD1 PHE    82      61.980  40.110  18.230  1.00  0.00           H  
ATOM   1345  CE1 PHE    82      62.560  41.780  17.000  1.00  0.00           C  
ATOM   1346  HE1 PHE    82      62.980  42.470  17.710  1.00  0.00           H  
ATOM   1347  CZ  PHE    82      62.420  42.410  15.720  1.00  0.00           C  
ATOM   1348  HZ  PHE    82      62.650  43.440  15.530  1.00  0.00           H  
ATOM   1349  CD2 PHE    82      61.640  40.290  14.850  1.00  0.00           C  
ATOM   1350  HD2 PHE    82      61.220  39.880  13.950  1.00  0.00           H  
ATOM   1351  CE2 PHE    82      61.980  41.640  14.640  1.00  0.00           C  
ATOM   1352  HE2 PHE    82      61.900  42.000  13.620  1.00  0.00           H  
ATOM   1353  C   PHE    82      60.930  36.180  17.650  1.00  0.00           C  
ATOM   1354  O   PHE    82      60.720  35.600  16.590  1.00  0.00           O  
ATOM   1355  N   THR    83      60.750  35.600  18.810  1.00  0.00           N  
ATOM   1356  HN  THR    83      60.810  36.200  19.600  1.00  0.00           H  
ATOM   1357  CA  THR    83      60.430  34.200  19.140  1.00  0.00           C  
ATOM   1358  HA  THR    83      61.190  33.580  18.690  1.00  0.00           H  
ATOM   1359  CB  THR    83      60.370  33.940  20.680  1.00  0.00           C  
ATOM   1360  HB  THR    83      60.040  32.900  20.910  1.00  0.00           H  
ATOM   1361  OG1 THR    83      59.510  34.790  21.330  1.00  0.00           O  
ATOM   1362  HG1 THR    83      58.650  34.360  21.360  1.00  0.00           H  
ATOM   1363  CG2 THR    83      61.800  34.200  21.160  1.00  0.00           C  
ATOM   1364 HG21 THR    83      62.560  33.770  20.480  1.00  0.00           H  
ATOM   1365 HG22 THR    83      61.750  33.680  22.140  1.00  0.00           H  
ATOM   1366 HG23 THR    83      62.080  35.240  21.440  1.00  0.00           H  
ATOM   1367  C   THR    83      59.120  33.670  18.470  1.00  0.00           C  
ATOM   1368  O   THR    83      59.160  32.480  18.100  1.00  0.00           O  
ATOM   1369  N   GLU    84      58.050  34.510  18.290  1.00  0.00           N  
ATOM   1370  HN  GLU    84      58.140  35.380  18.780  1.00  0.00           H  
ATOM   1371  CA  GLU    84      56.870  34.270  17.520  1.00  0.00           C  
ATOM   1372  HA  GLU    84      56.580  33.260  17.750  1.00  0.00           H  
ATOM   1373  CB  GLU    84      55.730  35.320  17.870  1.00  0.00           C  
ATOM   1374  HB1 GLU    84      55.020  35.440  17.030  1.00  0.00           H  
ATOM   1375  HB2 GLU    84      56.050  36.380  17.920  1.00  0.00           H  
ATOM   1376  CG  GLU    84      54.980  35.120  19.190  1.00  0.00           C  
ATOM   1377  HG1 GLU    84      55.720  35.320  20.000  1.00  0.00           H  
ATOM   1378  HG2 GLU    84      54.610  34.080  19.370  1.00  0.00           H  
ATOM   1379  CD  GLU    84      53.770  36.070  19.410  1.00  0.00           C  
ATOM   1380  OE1 GLU    84      52.710  35.580  19.840  1.00  0.00           O  
ATOM   1381  OE2 GLU    84      54.030  37.290  19.260  1.00  0.00           O  
ATOM   1382  C   GLU    84      56.980  34.260  16.010  1.00  0.00           C  
ATOM   1383  O   GLU    84      56.160  33.670  15.280  1.00  0.00           O  
ATOM   1384  N   ASP    85      58.060  34.880  15.520  1.00  0.00           N  
ATOM   1385  HN  ASP    85      58.670  35.340  16.160  1.00  0.00           H  
ATOM   1386  CA  ASP    85      58.280  35.110  14.150  1.00  0.00           C  
ATOM   1387  HA  ASP    85      57.350  34.940  13.640  1.00  0.00           H  
ATOM   1388  CB  ASP    85      58.670  36.590  13.820  1.00  0.00           C  
ATOM   1389  HB1 ASP    85      59.600  36.730  14.400  1.00  0.00           H  
ATOM   1390  HB2 ASP    85      57.900  37.330  14.160  1.00  0.00           H  
ATOM   1391  CG  ASP    85      59.050  36.950  12.340  1.00  0.00           C  
ATOM   1392  OD1 ASP    85      59.120  38.120  12.050  1.00  0.00           O  
ATOM   1393  OD2 ASP    85      59.220  35.990  11.530  1.00  0.00           O  
ATOM   1394  C   ASP    85      59.270  34.030  13.620  1.00  0.00           C  
ATOM   1395  O   ASP    85      58.850  33.190  12.840  1.00  0.00           O  
ATOM   1396  N   THR    86      60.540  33.940  14.080  1.00  0.00           N  
ATOM   1397  HN  THR    86      60.800  34.590  14.790  1.00  0.00           H  
ATOM   1398  CA  THR    86      61.630  33.190  13.450  1.00  0.00           C  
ATOM   1399  HA  THR    86      61.310  32.930  12.450  1.00  0.00           H  
ATOM   1400  CB  THR    86      62.890  33.950  13.370  1.00  0.00           C  
ATOM   1401  HB  THR    86      63.660  33.260  12.950  1.00  0.00           H  
ATOM   1402  OG1 THR    86      63.280  34.410  14.690  1.00  0.00           O  
ATOM   1403  HG1 THR    86      63.570  33.610  15.130  1.00  0.00           H  
ATOM   1404  CG2 THR    86      62.690  35.130  12.460  1.00  0.00           C  
ATOM   1405 HG21 THR    86      62.260  34.940  11.460  1.00  0.00           H  
ATOM   1406 HG22 THR    86      63.660  35.640  12.260  1.00  0.00           H  
ATOM   1407 HG23 THR    86      61.910  35.820  12.860  1.00  0.00           H  
ATOM   1408  C   THR    86      61.900  31.880  14.140  1.00  0.00           C  
ATOM   1409  O   THR    86      62.500  30.940  13.610  1.00  0.00           O  
ATOM   1410  N   GLU    87      61.540  31.720  15.410  1.00  0.00           N  
ATOM   1411  HN  GLU    87      61.100  32.500  15.860  1.00  0.00           H  
ATOM   1412  CA  GLU    87      61.970  30.630  16.260  1.00  0.00           C  
ATOM   1413  HA  GLU    87      62.800  30.080  15.830  1.00  0.00           H  
ATOM   1414  CB  GLU    87      62.350  31.120  17.720  1.00  0.00           C  
ATOM   1415  HB1 GLU    87      62.600  30.280  18.410  1.00  0.00           H  
ATOM   1416  HB2 GLU    87      61.480  31.670  18.140  1.00  0.00           H  
ATOM   1417  CG  GLU    87      63.560  32.060  17.790  1.00  0.00           C  
ATOM   1418  HG1 GLU    87      63.950  32.030  18.830  1.00  0.00           H  
ATOM   1419  HG2 GLU    87      63.120  33.050  17.540  1.00  0.00           H  
ATOM   1420  CD  GLU    87      64.530  31.690  16.660  1.00  0.00           C  
ATOM   1421  OE1 GLU    87      64.750  32.460  15.660  1.00  0.00           O  
ATOM   1422  OE2 GLU    87      65.010  30.540  16.680  1.00  0.00           O  
ATOM   1423  C   GLU    87      60.800  29.600  16.320  1.00  0.00           C  
ATOM   1424  O   GLU    87      59.680  29.810  15.860  1.00  0.00           O  
ATOM   1425  N   THR    88      60.990  28.480  16.940  1.00  0.00           N  
ATOM   1426  HN  THR    88      61.840  28.140  17.330  1.00  0.00           H  
ATOM   1427  CA  THR    88      59.910  27.480  17.080  1.00  0.00           C  
ATOM   1428  HA  THR    88      58.930  27.930  16.990  1.00  0.00           H  
ATOM   1429  CB  THR    88      59.940  26.490  15.890  1.00  0.00           C  
ATOM   1430  HB  THR    88      59.920  27.040  14.930  1.00  0.00           H  
ATOM   1431  OG1 THR    88      58.750  25.710  15.830  1.00  0.00           O  
ATOM   1432  HG1 THR    88      58.880  25.050  15.140  1.00  0.00           H  
ATOM   1433  CG2 THR    88      61.100  25.570  16.100  1.00  0.00           C  
ATOM   1434 HG21 THR    88      61.270  24.910  15.230  1.00  0.00           H  
ATOM   1435 HG22 THR    88      60.980  25.000  17.050  1.00  0.00           H  
ATOM   1436 HG23 THR    88      62.080  26.090  16.250  1.00  0.00           H  
ATOM   1437  C   THR    88      60.000  26.830  18.430  1.00  0.00           C  
ATOM   1438  O   THR    88      61.030  27.110  19.100  1.00  0.00           O  
ATOM   1439  N   VAL    89      58.970  26.040  18.780  1.00  0.00           N  
ATOM   1440  HN  VAL    89      58.360  25.680  18.070  1.00  0.00           H  
ATOM   1441  CA  VAL    89      58.750  25.320  20.060  1.00  0.00           C  
ATOM   1442  HA  VAL    89      58.110  25.980  20.630  1.00  0.00           H  
ATOM   1443  CB  VAL    89      58.040  23.880  19.840  1.00  0.00           C  
ATOM   1444  HB  VAL    89      58.760  23.180  19.370  1.00  0.00           H  
ATOM   1445  CG1 VAL    89      57.670  23.220  21.220  1.00  0.00           C  
ATOM   1446 HG11 VAL    89      57.090  23.960  21.810  1.00  0.00           H  
ATOM   1447 HG12 VAL    89      58.610  22.990  21.770  1.00  0.00           H  
ATOM   1448 HG13 VAL    89      57.120  22.260  21.180  1.00  0.00           H  
ATOM   1449  CG2 VAL    89      56.740  24.020  19.020  1.00  0.00           C  
ATOM   1450 HG21 VAL    89      57.110  24.160  17.990  1.00  0.00           H  
ATOM   1451 HG22 VAL    89      56.100  24.850  19.400  1.00  0.00           H  
ATOM   1452 HG23 VAL    89      56.110  23.110  19.020  1.00  0.00           H  
ATOM   1453  C   VAL    89      59.950  25.110  21.000  1.00  0.00           C  
ATOM   1454  O   VAL    89      59.990  25.540  22.160  1.00  0.00           O  
ATOM   1455  N   GLY    90      61.100  24.460  20.550  1.00  0.00           N  
ATOM   1456  HN  GLY    90      60.980  23.980  19.680  1.00  0.00           H  
ATOM   1457  CA  GLY    90      62.230  24.180  21.360  1.00  0.00           C  
ATOM   1458  HA1 GLY    90      62.840  23.530  20.750  1.00  0.00           H  
ATOM   1459  HA2 GLY    90      61.900  23.620  22.220  1.00  0.00           H  
ATOM   1460  C   GLY    90      63.020  25.360  21.670  1.00  0.00           C  
ATOM   1461  O   GLY    90      63.470  25.500  22.790  1.00  0.00           O  
ATOM   1462  N   GLN    91      63.290  26.240  20.680  1.00  0.00           N  
ATOM   1463  HN  GLN    91      62.970  25.990  19.770  1.00  0.00           H  
ATOM   1464  CA  GLN    91      64.060  27.470  20.670  1.00  0.00           C  
ATOM   1465  HA  GLN    91      65.010  27.150  21.070  1.00  0.00           H  
ATOM   1466  CB  GLN    91      64.310  28.060  19.260  1.00  0.00           C  
ATOM   1467  HB1 GLN    91      65.100  28.810  19.490  1.00  0.00           H  
ATOM   1468  HB2 GLN    91      63.460  28.560  18.750  1.00  0.00           H  
ATOM   1469  CG  GLN    91      64.910  27.090  18.160  1.00  0.00           C  
ATOM   1470  HG1 GLN    91      65.120  27.840  17.360  1.00  0.00           H  
ATOM   1471  HG2 GLN    91      64.190  26.320  17.810  1.00  0.00           H  
ATOM   1472  CD  GLN    91      66.330  26.470  18.550  1.00  0.00           C  
ATOM   1473  OE1 GLN    91      66.990  27.030  19.390  1.00  0.00           O  
ATOM   1474  NE2 GLN    91      66.720  25.430  17.840  1.00  0.00           N  
ATOM   1475 HE21 GLN    91      66.160  25.070  17.100  1.00  0.00           H  
ATOM   1476 HE22 GLN    91      67.640  25.060  17.950  1.00  0.00           H  
ATOM   1477  C   GLN    91      63.480  28.490  21.660  1.00  0.00           C  
ATOM   1478  O   GLN    91      64.150  29.200  22.480  1.00  0.00           O  
ATOM   1479  N   ARG    92      62.160  28.680  21.640  1.00  0.00           N  
ATOM   1480  HN  ARG    92      61.710  28.160  20.920  1.00  0.00           H  
ATOM   1481  CA  ARG    92      61.310  29.420  22.540  1.00  0.00           C  
ATOM   1482  HA  ARG    92      61.790  30.390  22.450  1.00  0.00           H  
ATOM   1483  CB  ARG    92      59.800  29.360  22.200  1.00  0.00           C  
ATOM   1484  HB1 ARG    92      59.300  30.120  22.840  1.00  0.00           H  
ATOM   1485  HB2 ARG    92      59.400  28.370  22.500  1.00  0.00           H  
ATOM   1486  CG  ARG    92      59.530  29.670  20.720  1.00  0.00           C  
ATOM   1487  HG1 ARG    92      60.170  29.030  20.080  1.00  0.00           H  
ATOM   1488  HG2 ARG    92      59.800  30.730  20.510  1.00  0.00           H  
ATOM   1489  CD  ARG    92      58.020  29.650  20.280  1.00  0.00           C  
ATOM   1490  HD1 ARG    92      57.380  30.360  20.850  1.00  0.00           H  
ATOM   1491  HD2 ARG    92      57.660  28.630  20.550  1.00  0.00           H  
ATOM   1492  NE  ARG    92      57.980  29.840  18.820  1.00  0.00           N  
ATOM   1493  HE  ARG    92      58.520  30.540  18.350  1.00  0.00           H  
ATOM   1494  CZ  ARG    92      57.010  29.460  18.070  1.00  0.00           C  
ATOM   1495  NH1 ARG    92      57.010  29.750  16.810  1.00  0.00           N  
ATOM   1496 HH11 ARG    92      57.880  30.130  16.510  1.00  0.00           H  
ATOM   1497 HH12 ARG    92      56.270  29.410  16.220  1.00  0.00           H  
ATOM   1498  NH2 ARG    92      56.030  28.670  18.440  1.00  0.00           N  
ATOM   1499 HH21 ARG    92      55.870  28.300  19.360  1.00  0.00           H  
ATOM   1500 HH22 ARG    92      55.260  28.720  17.800  1.00  0.00           H  
ATOM   1501  C   ARG    92      61.470  29.010  23.960  1.00  0.00           C  
ATOM   1502  O   ARG    92      61.700  29.770  24.910  1.00  0.00           O  
ATOM   1503  N   ALA    93      61.380  27.660  24.280  1.00  0.00           N  
ATOM   1504  HN  ALA    93      61.140  26.910  23.670  1.00  0.00           H  
ATOM   1505  CA  ALA    93      61.580  27.100  25.630  1.00  0.00           C  
ATOM   1506  HA  ALA    93      60.920  27.550  26.350  1.00  0.00           H  
ATOM   1507  CB  ALA    93      61.160  25.590  25.640  1.00  0.00           C  
ATOM   1508  HB1 ALA    93      61.190  25.140  26.660  1.00  0.00           H  
ATOM   1509  HB2 ALA    93      61.820  24.990  24.980  1.00  0.00           H  
ATOM   1510  HB3 ALA    93      60.110  25.460  25.300  1.00  0.00           H  
ATOM   1511  C   ALA    93      63.030  27.240  26.130  1.00  0.00           C  
ATOM   1512  O   ALA    93      63.260  27.780  27.230  1.00  0.00           O  
ATOM   1513  N   LEU    94      64.040  26.890  25.280  1.00  0.00           N  
ATOM   1514  HN  LEU    94      63.820  26.490  24.390  1.00  0.00           H  
ATOM   1515  CA  LEU    94      65.400  27.080  25.550  1.00  0.00           C  
ATOM   1516  HA  LEU    94      65.630  26.550  26.460  1.00  0.00           H  
ATOM   1517  CB  LEU    94      66.350  26.470  24.460  1.00  0.00           C  
ATOM   1518  HB1 LEU    94      66.050  26.810  23.440  1.00  0.00           H  
ATOM   1519  HB2 LEU    94      66.220  25.370  24.430  1.00  0.00           H  
ATOM   1520  CG  LEU    94      67.910  26.640  24.560  1.00  0.00           C  
ATOM   1521  HG  LEU    94      68.100  27.730  24.520  1.00  0.00           H  
ATOM   1522  CD1 LEU    94      68.590  26.270  25.840  1.00  0.00           C  
ATOM   1523 HD11 LEU    94      69.630  26.630  25.710  1.00  0.00           H  
ATOM   1524 HD12 LEU    94      68.650  25.170  25.960  1.00  0.00           H  
ATOM   1525 HD13 LEU    94      68.010  26.680  26.700  1.00  0.00           H  
ATOM   1526  CD2 LEU    94      68.600  25.990  23.320  1.00  0.00           C  
ATOM   1527 HD21 LEU    94      68.440  24.920  23.560  1.00  0.00           H  
ATOM   1528 HD22 LEU    94      69.710  26.120  23.320  1.00  0.00           H  
ATOM   1529 HD23 LEU    94      68.210  26.230  22.300  1.00  0.00           H  
ATOM   1530  C   LEU    94      65.790  28.510  25.890  1.00  0.00           C  
ATOM   1531  O   LEU    94      66.320  28.780  26.940  1.00  0.00           O  
ATOM   1532  N   HSD    95      65.420  29.510  25.030  1.00  0.00           N  
ATOM   1533  HN  HSD    95      65.020  29.290  24.150  1.00  0.00           H  
ATOM   1534  CA  HSD    95      65.530  30.960  25.410  1.00  0.00           C  
ATOM   1535  HA  HSD    95      66.560  31.160  25.660  1.00  0.00           H  
ATOM   1536  CB  HSD    95      65.190  31.890  24.190  1.00  0.00           C  
ATOM   1537  HB1 HSD    95      65.160  32.950  24.520  1.00  0.00           H  
ATOM   1538  HB2 HSD    95      64.170  31.660  23.810  1.00  0.00           H  
ATOM   1539  ND1 HSD    95      67.530  32.090  23.240  1.00  0.00           N  
ATOM   1540  HD1 HSD    95      67.970  32.340  24.100  1.00  0.00           H  
ATOM   1541  CG  HSD    95      66.210  31.890  23.090  1.00  0.00           C  
ATOM   1542  CE1 HSD    95      68.120  32.220  21.980  1.00  0.00           C  
ATOM   1543  HE1 HSD    95      69.140  32.590  21.830  1.00  0.00           H  
ATOM   1544  NE2 HSD    95      67.180  32.030  21.010  1.00  0.00           N  
ATOM   1545  CD2 HSD    95      66.040  31.830  21.730  1.00  0.00           C  
ATOM   1546  HD2 HSD    95      65.120  31.880  21.160  1.00  0.00           H  
ATOM   1547  C   HSD    95      64.790  31.410  26.650  1.00  0.00           C  
ATOM   1548  O   HSD    95      65.340  32.210  27.370  1.00  0.00           O  
ATOM   1549  N   SER    96      63.610  30.890  26.900  1.00  0.00           N  
ATOM   1550  HN  SER    96      63.410  30.100  26.320  1.00  0.00           H  
ATOM   1551  CA  SER    96      62.830  31.220  28.070  1.00  0.00           C  
ATOM   1552  HA  SER    96      62.710  32.280  28.220  1.00  0.00           H  
ATOM   1553  CB  SER    96      61.390  30.680  28.090  1.00  0.00           C  
ATOM   1554  HB1 SER    96      60.920  31.080  29.010  1.00  0.00           H  
ATOM   1555  HB2 SER    96      61.360  29.570  28.130  1.00  0.00           H  
ATOM   1556  OG  SER    96      60.690  31.180  26.960  1.00  0.00           O  
ATOM   1557  HG1 SER    96      61.070  30.730  26.210  1.00  0.00           H  
ATOM   1558  C   SER    96      63.520  30.770  29.330  1.00  0.00           C  
ATOM   1559  O   SER    96      63.540  31.470  30.280  1.00  0.00           O  
ATOM   1560  N   ILE    97      64.030  29.510  29.290  1.00  0.00           N  
ATOM   1561  HN  ILE    97      63.810  29.040  28.440  1.00  0.00           H  
ATOM   1562  CA  ILE    97      64.870  28.850  30.330  1.00  0.00           C  
ATOM   1563  HA  ILE    97      64.330  28.830  31.260  1.00  0.00           H  
ATOM   1564  CB  ILE    97      65.150  27.390  29.930  1.00  0.00           C  
ATOM   1565  HB  ILE    97      65.340  27.320  28.840  1.00  0.00           H  
ATOM   1566  CG2 ILE    97      66.340  26.770  30.780  1.00  0.00           C  
ATOM   1567 HG21 ILE    97      66.460  25.720  30.420  1.00  0.00           H  
ATOM   1568 HG22 ILE    97      66.130  26.750  31.870  1.00  0.00           H  
ATOM   1569 HG23 ILE    97      67.260  27.350  30.570  1.00  0.00           H  
ATOM   1570  CG1 ILE    97      63.850  26.660  30.230  1.00  0.00           C  
ATOM   1571 HG11 ILE    97      62.980  27.240  29.840  1.00  0.00           H  
ATOM   1572 HG12 ILE    97      63.570  26.540  31.300  1.00  0.00           H  
ATOM   1573  CD  ILE    97      63.760  25.310  29.530  1.00  0.00           C  
ATOM   1574  HD1 ILE    97      63.920  25.550  28.450  1.00  0.00           H  
ATOM   1575  HD2 ILE    97      62.770  24.800  29.620  1.00  0.00           H  
ATOM   1576  HD3 ILE    97      64.550  24.650  29.940  1.00  0.00           H  
ATOM   1577  C   ILE    97      66.180  29.650  30.630  1.00  0.00           C  
ATOM   1578  O   ILE    97      66.600  29.820  31.790  1.00  0.00           O  
ATOM   1579  N   LEU    98      66.880  30.120  29.550  1.00  0.00           N  
ATOM   1580  HN  LEU    98      66.530  29.910  28.630  1.00  0.00           H  
ATOM   1581  CA  LEU    98      68.070  31.010  29.690  1.00  0.00           C  
ATOM   1582  HA  LEU    98      68.840  30.550  30.300  1.00  0.00           H  
ATOM   1583  CB  LEU    98      68.720  31.280  28.270  1.00  0.00           C  
ATOM   1584  HB1 LEU    98      69.550  32.000  28.360  1.00  0.00           H  
ATOM   1585  HB2 LEU    98      67.870  31.640  27.650  1.00  0.00           H  
ATOM   1586  CG  LEU    98      69.400  30.040  27.590  1.00  0.00           C  
ATOM   1587  HG  LEU    98      68.750  29.180  27.840  1.00  0.00           H  
ATOM   1588  CD1 LEU    98      69.510  30.310  26.100  1.00  0.00           C  
ATOM   1589 HD11 LEU    98      68.460  30.480  25.760  1.00  0.00           H  
ATOM   1590 HD12 LEU    98      70.030  29.580  25.450  1.00  0.00           H  
ATOM   1591 HD13 LEU    98      69.960  31.290  25.870  1.00  0.00           H  
ATOM   1592  CD2 LEU    98      70.750  29.790  28.250  1.00  0.00           C  
ATOM   1593 HD21 LEU    98      71.350  29.040  27.680  1.00  0.00           H  
ATOM   1594 HD22 LEU    98      70.690  29.480  29.310  1.00  0.00           H  
ATOM   1595 HD23 LEU    98      71.490  30.620  28.300  1.00  0.00           H  
ATOM   1596  C   LEU    98      67.660  32.290  30.350  1.00  0.00           C  
ATOM   1597  O   LEU    98      68.280  32.700  31.400  1.00  0.00           O  
ATOM   1598  N   ASN    99      66.600  32.990  29.880  1.00  0.00           N  
ATOM   1599  HN  ASN    99      66.110  32.590  29.110  1.00  0.00           H  
ATOM   1600  CA  ASN    99      66.220  34.280  30.430  1.00  0.00           C  
ATOM   1601  HA  ASN    99      67.080  34.930  30.400  1.00  0.00           H  
ATOM   1602  CB  ASN    99      65.070  34.890  29.680  1.00  0.00           C  
ATOM   1603  HB1 ASN    99      64.780  35.850  30.150  1.00  0.00           H  
ATOM   1604  HB2 ASN    99      64.290  34.100  29.690  1.00  0.00           H  
ATOM   1605  CG  ASN    99      65.460  35.200  28.180  1.00  0.00           C  
ATOM   1606  OD1 ASN    99      66.600  35.330  27.710  1.00  0.00           O  
ATOM   1607  ND2 ASN    99      64.370  35.140  27.310  1.00  0.00           N  
ATOM   1608 HD21 ASN    99      64.780  35.410  26.430  1.00  0.00           H  
ATOM   1609 HD22 ASN    99      63.460  34.840  27.590  1.00  0.00           H  
ATOM   1610  C   ASN    99      65.770  34.180  31.920  1.00  0.00           C  
ATOM   1611  O   ASN    99      66.200  35.000  32.760  1.00  0.00           O  
ATOM   1612  N   ALA   100      64.890  33.200  32.230  1.00  0.00           N  
ATOM   1613  HN  ALA   100      64.640  32.590  31.490  1.00  0.00           H  
ATOM   1614  CA  ALA   100      64.600  32.900  33.590  1.00  0.00           C  
ATOM   1615  HA  ALA   100      64.070  33.730  34.040  1.00  0.00           H  
ATOM   1616  CB  ALA   100      63.670  31.590  33.540  1.00  0.00           C  
ATOM   1617  HB1 ALA   100      63.460  31.070  34.500  1.00  0.00           H  
ATOM   1618  HB2 ALA   100      64.170  30.790  32.950  1.00  0.00           H  
ATOM   1619  HB3 ALA   100      62.720  31.860  33.030  1.00  0.00           H  
ATOM   1620  C   ALA   100      65.780  32.490  34.500  1.00  0.00           C  
ATOM   1621  O   ALA   100      65.800  32.830  35.690  1.00  0.00           O  
ATOM   1622  N   ALA   101      66.780  31.710  33.970  1.00  0.00           N  
ATOM   1623  HN  ALA   101      66.820  31.210  33.100  1.00  0.00           H  
ATOM   1624  CA  ALA   101      67.900  31.390  34.860  1.00  0.00           C  
ATOM   1625  HA  ALA   101      67.580  31.050  35.830  1.00  0.00           H  
ATOM   1626  CB  ALA   101      68.900  30.480  34.050  1.00  0.00           C  
ATOM   1627  HB1 ALA   101      68.390  29.490  34.000  1.00  0.00           H  
ATOM   1628  HB2 ALA   101      69.740  30.300  34.750  1.00  0.00           H  
ATOM   1629  HB3 ALA   101      69.240  30.860  33.070  1.00  0.00           H  
ATOM   1630  C   ALA   101      68.750  32.560  35.210  1.00  0.00           C  
ATOM   1631  O   ALA   101      69.130  32.800  36.330  1.00  0.00           O  
ATOM   1632  N   ILE   102      69.050  33.470  34.260  1.00  0.00           N  
ATOM   1633  HN  ILE   102      68.600  33.310  33.390  1.00  0.00           H  
ATOM   1634  CA  ILE   102      69.660  34.780  34.460  1.00  0.00           C  
ATOM   1635  HA  ILE   102      70.520  34.550  35.080  1.00  0.00           H  
ATOM   1636  CB  ILE   102      70.280  35.390  33.130  1.00  0.00           C  
ATOM   1637  HB  ILE   102      69.430  35.670  32.480  1.00  0.00           H  
ATOM   1638  CG2 ILE   102      71.180  36.650  33.470  1.00  0.00           C  
ATOM   1639 HG21 ILE   102      72.000  36.320  34.140  1.00  0.00           H  
ATOM   1640 HG22 ILE   102      70.690  37.460  34.040  1.00  0.00           H  
ATOM   1641 HG23 ILE   102      71.550  37.120  32.530  1.00  0.00           H  
ATOM   1642  CG1 ILE   102      71.070  34.350  32.350  1.00  0.00           C  
ATOM   1643 HG11 ILE   102      71.530  34.970  31.550  1.00  0.00           H  
ATOM   1644 HG12 ILE   102      70.310  33.770  31.790  1.00  0.00           H  
ATOM   1645  CD  ILE   102      72.110  33.520  33.070  1.00  0.00           C  
ATOM   1646  HD1 ILE   102      72.760  33.150  32.250  1.00  0.00           H  
ATOM   1647  HD2 ILE   102      71.640  32.650  33.590  1.00  0.00           H  
ATOM   1648  HD3 ILE   102      72.730  34.270  33.620  1.00  0.00           H  
ATOM   1649  C   ILE   102      68.750  35.670  35.240  1.00  0.00           C  
ATOM   1650  O   ILE   102      69.180  36.210  36.220  1.00  0.00           O  
ATOM   1651  N   MET   103      67.430  35.720  35.060  1.00  0.00           N  
ATOM   1652  HN  MET   103      67.240  35.530  34.100  1.00  0.00           H  
ATOM   1653  CA  MET   103      66.480  36.430  35.950  1.00  0.00           C  
ATOM   1654  HA  MET   103      66.870  37.420  36.080  1.00  0.00           H  
ATOM   1655  CB  MET   103      65.100  36.520  35.260  1.00  0.00           C  
ATOM   1656  HB1 MET   103      64.870  35.480  34.920  1.00  0.00           H  
ATOM   1657  HB2 MET   103      65.290  37.050  34.300  1.00  0.00           H  
ATOM   1658  CG  MET   103      63.920  37.160  36.000  1.00  0.00           C  
ATOM   1659  HG1 MET   103      62.980  36.930  35.440  1.00  0.00           H  
ATOM   1660  HG2 MET   103      63.940  38.270  36.000  1.00  0.00           H  
ATOM   1661  SD  MET   103      63.500  36.770  37.740  1.00  0.00           S  
ATOM   1662  CE  MET   103      62.500  38.240  37.900  1.00  0.00           C  
ATOM   1663  HE1 MET   103      61.840  38.400  37.010  1.00  0.00           H  
ATOM   1664  HE2 MET   103      63.130  39.100  38.240  1.00  0.00           H  
ATOM   1665  HE3 MET   103      61.790  38.100  38.740  1.00  0.00           H  
ATOM   1666  C   MET   103      66.470  35.950  37.430  1.00  0.00           C  
ATOM   1667  O   MET   103      66.500  36.680  38.390  1.00  0.00           O  
ATOM   1668  N   ILE   104      66.450  34.580  37.660  1.00  0.00           N  
ATOM   1669  HN  ILE   104      66.330  33.980  36.880  1.00  0.00           H  
ATOM   1670  CA  ILE   104      66.630  33.920  38.910  1.00  0.00           C  
ATOM   1671  HA  ILE   104      66.060  34.500  39.630  1.00  0.00           H  
ATOM   1672  CB  ILE   104      66.030  32.530  39.070  1.00  0.00           C  
ATOM   1673  HB  ILE   104      66.570  31.870  38.360  1.00  0.00           H  
ATOM   1674  CG2 ILE   104      66.160  31.930  40.440  1.00  0.00           C  
ATOM   1675 HG21 ILE   104      67.220  31.630  40.560  1.00  0.00           H  
ATOM   1676 HG22 ILE   104      65.620  30.970  40.580  1.00  0.00           H  
ATOM   1677 HG23 ILE   104      65.910  32.600  41.290  1.00  0.00           H  
ATOM   1678  CG1 ILE   104      64.580  32.520  38.470  1.00  0.00           C  
ATOM   1679 HG11 ILE   104      64.320  31.480  38.160  1.00  0.00           H  
ATOM   1680 HG12 ILE   104      64.440  33.220  37.620  1.00  0.00           H  
ATOM   1681  CD  ILE   104      63.540  33.090  39.470  1.00  0.00           C  
ATOM   1682  HD1 ILE   104      63.890  34.120  39.680  1.00  0.00           H  
ATOM   1683  HD2 ILE   104      63.550  32.430  40.360  1.00  0.00           H  
ATOM   1684  HD3 ILE   104      62.540  33.050  38.970  1.00  0.00           H  
ATOM   1685  C   ILE   104      68.020  34.170  39.510  1.00  0.00           C  
ATOM   1686  O   ILE   104      68.110  34.420  40.710  1.00  0.00           O  
ATOM   1687  N   SER   105      69.090  34.150  38.710  1.00  0.00           N  
ATOM   1688  HN  SER   105      69.050  33.850  37.770  1.00  0.00           H  
ATOM   1689  CA  SER   105      70.470  34.300  39.170  1.00  0.00           C  
ATOM   1690  HA  SER   105      70.600  33.520  39.900  1.00  0.00           H  
ATOM   1691  CB  SER   105      71.570  34.170  38.080  1.00  0.00           C  
ATOM   1692  HB1 SER   105      72.560  34.300  38.570  1.00  0.00           H  
ATOM   1693  HB2 SER   105      71.440  34.830  37.200  1.00  0.00           H  
ATOM   1694  OG  SER   105      71.520  32.830  37.690  1.00  0.00           O  
ATOM   1695  HG1 SER   105      70.670  32.790  37.240  1.00  0.00           H  
ATOM   1696  C   SER   105      70.760  35.630  39.780  1.00  0.00           C  
ATOM   1697  O   SER   105      71.310  35.700  40.890  1.00  0.00           O  
ATOM   1698  N   VAL   106      70.260  36.730  39.140  1.00  0.00           N  
ATOM   1699  HN  VAL   106      69.750  36.560  38.310  1.00  0.00           H  
ATOM   1700  CA  VAL   106      70.390  38.070  39.690  1.00  0.00           C  
ATOM   1701  HA  VAL   106      71.380  38.150  40.110  1.00  0.00           H  
ATOM   1702  CB  VAL   106      70.120  39.180  38.600  1.00  0.00           C  
ATOM   1703  HB  VAL   106      69.120  38.980  38.170  1.00  0.00           H  
ATOM   1704  CG1 VAL   106      70.190  40.530  39.310  1.00  0.00           C  
ATOM   1705 HG11 VAL   106      69.520  40.660  40.190  1.00  0.00           H  
ATOM   1706 HG12 VAL   106      70.170  41.400  38.610  1.00  0.00           H  
ATOM   1707 HG13 VAL   106      71.100  40.510  39.950  1.00  0.00           H  
ATOM   1708  CG2 VAL   106      71.240  39.070  37.560  1.00  0.00           C  
ATOM   1709 HG21 VAL   106      71.090  38.210  36.880  1.00  0.00           H  
ATOM   1710 HG22 VAL   106      72.230  38.980  38.070  1.00  0.00           H  
ATOM   1711 HG23 VAL   106      71.080  40.000  36.970  1.00  0.00           H  
ATOM   1712  C   VAL   106      69.450  38.190  40.910  1.00  0.00           C  
ATOM   1713  O   VAL   106      69.850  38.820  41.880  1.00  0.00           O  
ATOM   1714  N   ILE   107      68.180  37.620  40.980  1.00  0.00           N  
ATOM   1715  HN  ILE   107      67.710  37.200  40.210  1.00  0.00           H  
ATOM   1716  CA  ILE   107      67.410  37.700  42.150  1.00  0.00           C  
ATOM   1717  HA  ILE   107      67.390  38.730  42.490  1.00  0.00           H  
ATOM   1718  CB  ILE   107      65.900  37.270  41.950  1.00  0.00           C  
ATOM   1719  HB  ILE   107      65.980  36.300  41.410  1.00  0.00           H  
ATOM   1720  CG2 ILE   107      65.250  36.920  43.280  1.00  0.00           C  
ATOM   1721 HG21 ILE   107      64.150  36.810  43.210  1.00  0.00           H  
ATOM   1722 HG22 ILE   107      65.400  37.770  43.990  1.00  0.00           H  
ATOM   1723 HG23 ILE   107      65.690  35.980  43.680  1.00  0.00           H  
ATOM   1724  CG1 ILE   107      65.090  38.270  41.100  1.00  0.00           C  
ATOM   1725 HG11 ILE   107      64.140  37.740  40.890  1.00  0.00           H  
ATOM   1726 HG12 ILE   107      65.550  38.460  40.100  1.00  0.00           H  
ATOM   1727  CD  ILE   107      64.870  39.580  41.800  1.00  0.00           C  
ATOM   1728  HD1 ILE   107      65.870  40.060  41.870  1.00  0.00           H  
ATOM   1729  HD2 ILE   107      64.480  39.360  42.820  1.00  0.00           H  
ATOM   1730  HD3 ILE   107      64.100  40.170  41.270  1.00  0.00           H  
ATOM   1731  C   ILE   107      67.970  36.950  43.320  1.00  0.00           C  
ATOM   1732  O   ILE   107      67.970  37.510  44.420  1.00  0.00           O  
ATOM   1733  N   VAL   108      68.500  35.750  43.100  1.00  0.00           N  
ATOM   1734  HN  VAL   108      68.320  35.340  42.210  1.00  0.00           H  
ATOM   1735  CA  VAL   108      69.390  35.020  44.060  1.00  0.00           C  
ATOM   1736  HA  VAL   108      68.770  34.650  44.860  1.00  0.00           H  
ATOM   1737  CB  VAL   108      70.070  33.710  43.590  1.00  0.00           C  
ATOM   1738  HB  VAL   108      70.500  33.690  42.570  1.00  0.00           H  
ATOM   1739  CG1 VAL   108      71.110  33.300  44.650  1.00  0.00           C  
ATOM   1740 HG11 VAL   108      71.520  32.280  44.470  1.00  0.00           H  
ATOM   1741 HG12 VAL   108      70.690  33.190  45.670  1.00  0.00           H  
ATOM   1742 HG13 VAL   108      71.910  34.060  44.750  1.00  0.00           H  
ATOM   1743  CG2 VAL   108      68.940  32.670  43.590  1.00  0.00           C  
ATOM   1744 HG21 VAL   108      68.050  32.970  42.990  1.00  0.00           H  
ATOM   1745 HG22 VAL   108      68.570  32.520  44.630  1.00  0.00           H  
ATOM   1746 HG23 VAL   108      69.350  31.660  43.400  1.00  0.00           H  
ATOM   1747  C   VAL   108      70.500  35.970  44.680  1.00  0.00           C  
ATOM   1748  O   VAL   108      70.580  36.310  45.810  1.00  0.00           O  
ATOM   1749  N   VAL   109      71.410  36.450  43.750  1.00  0.00           N  
ATOM   1750  HN  VAL   109      71.370  36.210  42.780  1.00  0.00           H  
ATOM   1751  CA  VAL   109      72.480  37.350  44.130  1.00  0.00           C  
ATOM   1752  HA  VAL   109      73.130  36.960  44.890  1.00  0.00           H  
ATOM   1753  CB  VAL   109      73.350  37.590  42.920  1.00  0.00           C  
ATOM   1754  HB  VAL   109      72.740  37.560  41.990  1.00  0.00           H  
ATOM   1755  CG1 VAL   109      74.050  38.920  43.130  1.00  0.00           C  
ATOM   1756 HG11 VAL   109      74.730  39.010  42.260  1.00  0.00           H  
ATOM   1757 HG12 VAL   109      74.640  39.060  44.060  1.00  0.00           H  
ATOM   1758 HG13 VAL   109      73.370  39.760  42.860  1.00  0.00           H  
ATOM   1759  CG2 VAL   109      74.430  36.430  42.860  1.00  0.00           C  
ATOM   1760 HG21 VAL   109      74.980  36.510  41.900  1.00  0.00           H  
ATOM   1761 HG22 VAL   109      73.910  35.450  42.870  1.00  0.00           H  
ATOM   1762 HG23 VAL   109      75.130  36.670  43.690  1.00  0.00           H  
ATOM   1763  C   VAL   109      71.900  38.580  44.840  1.00  0.00           C  
ATOM   1764  O   VAL   109      72.490  39.030  45.830  1.00  0.00           O  
ATOM   1765  N   MET   110      70.780  39.220  44.390  1.00  0.00           N  
ATOM   1766  HN  MET   110      70.280  38.980  43.560  1.00  0.00           H  
ATOM   1767  CA  MET   110      70.110  40.290  45.050  1.00  0.00           C  
ATOM   1768  HA  MET   110      70.950  40.940  45.260  1.00  0.00           H  
ATOM   1769  CB  MET   110      69.180  41.110  44.110  1.00  0.00           C  
ATOM   1770  HB1 MET   110      68.590  41.850  44.700  1.00  0.00           H  
ATOM   1771  HB2 MET   110      68.540  40.370  43.580  1.00  0.00           H  
ATOM   1772  CG  MET   110      70.140  41.960  43.180  1.00  0.00           C  
ATOM   1773  HG1 MET   110      69.440  42.320  42.400  1.00  0.00           H  
ATOM   1774  HG2 MET   110      70.850  41.310  42.620  1.00  0.00           H  
ATOM   1775  SD  MET   110      71.060  43.320  43.960  1.00  0.00           S  
ATOM   1776  CE  MET   110      71.810  44.170  42.520  1.00  0.00           C  
ATOM   1777  HE1 MET   110      72.350  43.470  41.860  1.00  0.00           H  
ATOM   1778  HE2 MET   110      72.690  44.800  42.790  1.00  0.00           H  
ATOM   1779  HE3 MET   110      71.070  44.780  41.970  1.00  0.00           H  
ATOM   1780  C   MET   110      69.520  39.980  46.430  1.00  0.00           C  
ATOM   1781  O   MET   110      69.600  40.740  47.420  1.00  0.00           O  
ATOM   1782  N   THR   111      68.870  38.780  46.580  1.00  0.00           N  
ATOM   1783  HN  THR   111      68.620  38.290  45.750  1.00  0.00           H  
ATOM   1784  CA  THR   111      68.470  38.310  47.950  1.00  0.00           C  
ATOM   1785  HA  THR   111      67.770  38.990  48.420  1.00  0.00           H  
ATOM   1786  CB  THR   111      67.760  36.970  47.880  1.00  0.00           C  
ATOM   1787  HB  THR   111      68.550  36.210  47.730  1.00  0.00           H  
ATOM   1788  OG1 THR   111      66.830  36.900  46.810  1.00  0.00           O  
ATOM   1789  HG1 THR   111      67.360  37.210  46.080  1.00  0.00           H  
ATOM   1790  CG2 THR   111      66.970  36.630  49.170  1.00  0.00           C  
ATOM   1791 HG21 THR   111      67.660  36.290  49.960  1.00  0.00           H  
ATOM   1792 HG22 THR   111      66.310  35.750  49.010  1.00  0.00           H  
ATOM   1793 HG23 THR   111      66.270  37.430  49.490  1.00  0.00           H  
ATOM   1794  C   THR   111      69.690  38.230  48.950  1.00  0.00           C  
ATOM   1795  O   THR   111      69.620  38.660  50.100  1.00  0.00           O  
ATOM   1796  N   ILE   112      70.760  37.720  48.400  1.00  0.00           N  
ATOM   1797  HN  ILE   112      70.760  37.300  47.490  1.00  0.00           H  
ATOM   1798  CA  ILE   112      72.000  37.430  49.120  1.00  0.00           C  
ATOM   1799  HA  ILE   112      71.810  37.050  50.120  1.00  0.00           H  
ATOM   1800  CB  ILE   112      72.880  36.430  48.330  1.00  0.00           C  
ATOM   1801  HB  ILE   112      73.110  36.950  47.380  1.00  0.00           H  
ATOM   1802  CG2 ILE   112      74.080  36.100  49.300  1.00  0.00           C  
ATOM   1803 HG21 ILE   112      73.720  35.990  50.350  1.00  0.00           H  
ATOM   1804 HG22 ILE   112      74.940  36.810  49.240  1.00  0.00           H  
ATOM   1805 HG23 ILE   112      74.500  35.070  49.240  1.00  0.00           H  
ATOM   1806  CG1 ILE   112      72.160  35.080  48.140  1.00  0.00           C  
ATOM   1807 HG11 ILE   112      71.230  35.260  47.560  1.00  0.00           H  
ATOM   1808 HG12 ILE   112      71.970  34.660  49.160  1.00  0.00           H  
ATOM   1809  CD  ILE   112      72.900  34.020  47.380  1.00  0.00           C  
ATOM   1810  HD1 ILE   112      73.330  34.620  46.550  1.00  0.00           H  
ATOM   1811  HD2 ILE   112      72.290  33.210  46.920  1.00  0.00           H  
ATOM   1812  HD3 ILE   112      73.770  33.640  47.970  1.00  0.00           H  
ATOM   1813  C   ILE   112      72.770  38.730  49.470  1.00  0.00           C  
ATOM   1814  O   ILE   112      73.200  38.820  50.620  1.00  0.00           O  
ATOM   1815  N   LEU   113      72.860  39.740  48.650  1.00  0.00           N  
ATOM   1816  HN  LEU   113      72.490  39.700  47.730  1.00  0.00           H  
ATOM   1817  CA  LEU   113      73.400  41.030  48.960  1.00  0.00           C  
ATOM   1818  HA  LEU   113      74.390  40.980  49.400  1.00  0.00           H  
ATOM   1819  CB  LEU   113      73.590  41.990  47.750  1.00  0.00           C  
ATOM   1820  HB1 LEU   113      73.910  42.980  48.140  1.00  0.00           H  
ATOM   1821  HB2 LEU   113      72.620  42.210  47.260  1.00  0.00           H  
ATOM   1822  CG  LEU   113      74.650  41.490  46.860  1.00  0.00           C  
ATOM   1823  HG  LEU   113      74.720  40.390  46.730  1.00  0.00           H  
ATOM   1824  CD1 LEU   113      74.450  41.930  45.380  1.00  0.00           C  
ATOM   1825 HD11 LEU   113      74.550  43.010  45.140  1.00  0.00           H  
ATOM   1826 HD12 LEU   113      73.490  41.570  44.940  1.00  0.00           H  
ATOM   1827 HD13 LEU   113      75.250  41.440  44.790  1.00  0.00           H  
ATOM   1828  CD2 LEU   113      76.070  41.920  47.300  1.00  0.00           C  
ATOM   1829 HD21 LEU   113      76.860  41.440  46.690  1.00  0.00           H  
ATOM   1830 HD22 LEU   113      76.230  41.570  48.340  1.00  0.00           H  
ATOM   1831 HD23 LEU   113      76.210  43.020  47.160  1.00  0.00           H  
ATOM   1832  C   LEU   113      72.620  41.770  50.050  1.00  0.00           C  
ATOM   1833  O   LEU   113      73.270  42.390  50.910  1.00  0.00           O  
ATOM   1834  N   LEU   114      71.300  41.740  49.980  1.00  0.00           N  
ATOM   1835  HN  LEU   114      70.800  41.340  49.220  1.00  0.00           H  
ATOM   1836  CA  LEU   114      70.420  42.230  51.020  1.00  0.00           C  
ATOM   1837  HA  LEU   114      70.720  43.250  51.160  1.00  0.00           H  
ATOM   1838  CB  LEU   114      68.940  42.150  50.600  1.00  0.00           C  
ATOM   1839  HB1 LEU   114      68.760  41.090  50.300  1.00  0.00           H  
ATOM   1840  HB2 LEU   114      68.810  42.630  49.610  1.00  0.00           H  
ATOM   1841  CG  LEU   114      67.890  42.790  51.460  1.00  0.00           C  
ATOM   1842  HG  LEU   114      67.880  42.280  52.450  1.00  0.00           H  
ATOM   1843  CD1 LEU   114      68.230  44.260  51.710  1.00  0.00           C  
ATOM   1844 HD11 LEU   114      67.490  44.670  52.440  1.00  0.00           H  
ATOM   1845 HD12 LEU   114      68.090  44.740  50.720  1.00  0.00           H  
ATOM   1846 HD13 LEU   114      69.250  44.430  52.120  1.00  0.00           H  
ATOM   1847  CD2 LEU   114      66.470  42.730  50.790  1.00  0.00           C  
ATOM   1848 HD21 LEU   114      66.260  41.680  50.480  1.00  0.00           H  
ATOM   1849 HD22 LEU   114      66.380  43.240  49.810  1.00  0.00           H  
ATOM   1850 HD23 LEU   114      65.660  43.000  51.500  1.00  0.00           H  
ATOM   1851  C   LEU   114      70.680  41.570  52.400  1.00  0.00           C  
ATOM   1852  O   LEU   114      70.770  42.300  53.410  1.00  0.00           O  
ATOM   1853  N   VAL   115      70.750  40.210  52.400  1.00  0.00           N  
ATOM   1854  HN  VAL   115      70.650  39.670  51.570  1.00  0.00           H  
ATOM   1855  CA  VAL   115      71.050  39.440  53.620  1.00  0.00           C  
ATOM   1856  HA  VAL   115      70.370  39.700  54.410  1.00  0.00           H  
ATOM   1857  CB  VAL   115      70.800  37.940  53.490  1.00  0.00           C  
ATOM   1858  HB  VAL   115      71.180  37.620  52.500  1.00  0.00           H  
ATOM   1859  CG1 VAL   115      71.520  37.090  54.600  1.00  0.00           C  
ATOM   1860 HG11 VAL   115      71.290  37.530  55.590  1.00  0.00           H  
ATOM   1861 HG12 VAL   115      72.590  36.950  54.330  1.00  0.00           H  
ATOM   1862 HG13 VAL   115      71.120  36.050  54.630  1.00  0.00           H  
ATOM   1863  CG2 VAL   115      69.230  37.720  53.390  1.00  0.00           C  
ATOM   1864 HG21 VAL   115      68.920  38.020  54.410  1.00  0.00           H  
ATOM   1865 HG22 VAL   115      68.930  36.650  53.320  1.00  0.00           H  
ATOM   1866 HG23 VAL   115      68.690  38.320  52.630  1.00  0.00           H  
ATOM   1867  C   VAL   115      72.370  39.890  54.200  1.00  0.00           C  
ATOM   1868  O   VAL   115      72.530  40.250  55.340  1.00  0.00           O  
ATOM   1869  N   VAL   116      73.450  40.010  53.310  1.00  0.00           N  
ATOM   1870  HN  VAL   116      73.280  39.620  52.410  1.00  0.00           H  
ATOM   1871  CA  VAL   116      74.800  40.510  53.670  1.00  0.00           C  
ATOM   1872  HA  VAL   116      75.130  39.900  54.490  1.00  0.00           H  
ATOM   1873  CB  VAL   116      75.850  40.470  52.560  1.00  0.00           C  
ATOM   1874  HB  VAL   116      75.430  40.980  51.670  1.00  0.00           H  
ATOM   1875  CG1 VAL   116      77.220  41.080  52.890  1.00  0.00           C  
ATOM   1876 HG11 VAL   116      77.630  40.410  53.680  1.00  0.00           H  
ATOM   1877 HG12 VAL   116      77.240  42.170  53.090  1.00  0.00           H  
ATOM   1878 HG13 VAL   116      77.900  41.010  52.020  1.00  0.00           H  
ATOM   1879  CG2 VAL   116      76.140  39.010  52.090  1.00  0.00           C  
ATOM   1880 HG21 VAL   116      75.560  38.700  51.200  1.00  0.00           H  
ATOM   1881 HG22 VAL   116      75.850  38.390  52.970  1.00  0.00           H  
ATOM   1882 HG23 VAL   116      77.230  38.850  51.980  1.00  0.00           H  
ATOM   1883  C   VAL   116      74.820  41.860  54.310  1.00  0.00           C  
ATOM   1884  O   VAL   116      75.410  41.990  55.400  1.00  0.00           O  
ATOM   1885  N   LEU   117      74.080  42.920  53.840  1.00  0.00           N  
ATOM   1886  HN  LEU   117      73.650  42.800  52.940  1.00  0.00           H  
ATOM   1887  CA  LEU   117      74.020  44.210  54.430  1.00  0.00           C  
ATOM   1888  HA  LEU   117      75.060  44.490  54.600  1.00  0.00           H  
ATOM   1889  CB  LEU   117      73.470  45.240  53.400  1.00  0.00           C  
ATOM   1890  HB1 LEU   117      73.330  46.280  53.760  1.00  0.00           H  
ATOM   1891  HB2 LEU   117      72.460  44.860  53.110  1.00  0.00           H  
ATOM   1892  CG  LEU   117      74.290  45.380  52.120  1.00  0.00           C  
ATOM   1893  HG  LEU   117      74.510  44.380  51.670  1.00  0.00           H  
ATOM   1894  CD1 LEU   117      73.630  46.260  50.940  1.00  0.00           C  
ATOM   1895 HD11 LEU   117      72.650  45.770  50.770  1.00  0.00           H  
ATOM   1896 HD12 LEU   117      74.230  46.390  50.020  1.00  0.00           H  
ATOM   1897 HD13 LEU   117      73.350  47.250  51.360  1.00  0.00           H  
ATOM   1898  CD2 LEU   117      75.680  45.920  52.300  1.00  0.00           C  
ATOM   1899 HD21 LEU   117      75.530  46.990  52.560  1.00  0.00           H  
ATOM   1900 HD22 LEU   117      76.170  45.840  51.300  1.00  0.00           H  
ATOM   1901 HD23 LEU   117      76.250  45.300  53.020  1.00  0.00           H  
ATOM   1902  C   LEU   117      73.380  44.300  55.770  1.00  0.00           C  
ATOM   1903  O   LEU   117      73.870  44.980  56.650  1.00  0.00           O  
ATOM   1904  N   TYR   118      72.250  43.580  55.830  1.00  0.00           N  
ATOM   1905  HN  TYR   118      71.780  43.230  55.020  1.00  0.00           H  
ATOM   1906  CA  TYR   118      71.550  43.270  57.060  1.00  0.00           C  
ATOM   1907  HA  TYR   118      71.200  44.150  57.590  1.00  0.00           H  
ATOM   1908  CB  TYR   118      70.210  42.530  56.830  1.00  0.00           C  
ATOM   1909  HB1 TYR   118      70.490  41.610  56.270  1.00  0.00           H  
ATOM   1910  HB2 TYR   118      69.560  43.180  56.210  1.00  0.00           H  
ATOM   1911  CG  TYR   118      69.430  42.120  58.050  1.00  0.00           C  
ATOM   1912  CD1 TYR   118      68.870  43.030  58.880  1.00  0.00           C  
ATOM   1913  HD1 TYR   118      68.920  44.100  58.710  1.00  0.00           H  
ATOM   1914  CE1 TYR   118      68.250  42.590  60.040  1.00  0.00           C  
ATOM   1915  HE1 TYR   118      67.690  43.210  60.730  1.00  0.00           H  
ATOM   1916  CZ  TYR   118      68.120  41.200  60.300  1.00  0.00           C  
ATOM   1917  OH  TYR   118      67.380  40.760  61.360  1.00  0.00           O  
ATOM   1918  HH  TYR   118      67.140  39.830  61.300  1.00  0.00           H  
ATOM   1919  CD2 TYR   118      69.180  40.700  58.210  1.00  0.00           C  
ATOM   1920  HD2 TYR   118      69.490  39.990  57.470  1.00  0.00           H  
ATOM   1921  CE2 TYR   118      68.580  40.270  59.400  1.00  0.00           C  
ATOM   1922  HE2 TYR   118      68.520  39.210  59.550  1.00  0.00           H  
ATOM   1923  C   TYR   118      72.400  42.540  58.100  1.00  0.00           C  
ATOM   1924  O   TYR   118      72.510  42.920  59.270  1.00  0.00           O  
ATOM   1925  N   LYS   119      73.050  41.410  57.680  1.00  0.00           N  
ATOM   1926  HN  LYS   119      72.890  41.030  56.770  1.00  0.00           H  
ATOM   1927  CA  LYS   119      73.890  40.560  58.540  1.00  0.00           C  
ATOM   1928  HA  LYS   119      73.230  40.140  59.290  1.00  0.00           H  
ATOM   1929  CB  LYS   119      74.420  39.340  57.720  1.00  0.00           C  
ATOM   1930  HB1 LYS   119      75.090  39.720  56.930  1.00  0.00           H  
ATOM   1931  HB2 LYS   119      73.570  38.830  57.220  1.00  0.00           H  
ATOM   1932  CG  LYS   119      75.190  38.270  58.480  1.00  0.00           C  
ATOM   1933  HG1 LYS   119      74.830  37.260  58.190  1.00  0.00           H  
ATOM   1934  HG2 LYS   119      74.930  38.290  59.560  1.00  0.00           H  
ATOM   1935  CD  LYS   119      76.720  38.270  58.190  1.00  0.00           C  
ATOM   1936  HD1 LYS   119      77.290  39.210  58.330  1.00  0.00           H  
ATOM   1937  HD2 LYS   119      76.790  38.120  57.090  1.00  0.00           H  
ATOM   1938  CE  LYS   119      77.630  37.120  58.720  1.00  0.00           C  
ATOM   1939  HE1 LYS   119      77.810  37.070  59.820  1.00  0.00           H  
ATOM   1940  HE2 LYS   119      78.680  37.340  58.410  1.00  0.00           H  
ATOM   1941  NZ  LYS   119      77.090  35.800  58.290  1.00  0.00           N  
ATOM   1942  HZ1 LYS   119      77.710  35.010  58.570  1.00  0.00           H  
ATOM   1943  HZ2 LYS   119      77.030  35.910  57.260  1.00  0.00           H  
ATOM   1944  HZ3 LYS   119      76.160  35.640  58.720  1.00  0.00           H  
ATOM   1945  C   LYS   119      75.060  41.270  59.140  1.00  0.00           C  
ATOM   1946  O   LYS   119      75.440  41.200  60.310  1.00  0.00           O  
ATOM   1947  N   TYR   120      75.710  42.080  58.250  1.00  0.00           N  
ATOM   1948  HN  TYR   120      75.280  42.190  57.360  1.00  0.00           H  
ATOM   1949  CA  TYR   120      76.820  42.980  58.630  1.00  0.00           C  
ATOM   1950  HA  TYR   120      77.330  42.590  59.500  1.00  0.00           H  
ATOM   1951  CB  TYR   120      77.900  43.100  57.570  1.00  0.00           C  
ATOM   1952  HB1 TYR   120      78.640  43.880  57.850  1.00  0.00           H  
ATOM   1953  HB2 TYR   120      77.420  43.290  56.590  1.00  0.00           H  
ATOM   1954  CG  TYR   120      78.640  41.780  57.420  1.00  0.00           C  
ATOM   1955  CD1 TYR   120      78.420  40.820  56.350  1.00  0.00           C  
ATOM   1956  HD1 TYR   120      77.650  41.020  55.620  1.00  0.00           H  
ATOM   1957  CE1 TYR   120      79.240  39.720  56.160  1.00  0.00           C  
ATOM   1958  HE1 TYR   120      79.210  39.180  55.220  1.00  0.00           H  
ATOM   1959  CZ  TYR   120      80.250  39.420  57.000  1.00  0.00           C  
ATOM   1960  OH  TYR   120      81.180  38.420  56.750  1.00  0.00           O  
ATOM   1961  HH  TYR   120      82.000  38.620  57.210  1.00  0.00           H  
ATOM   1962  CD2 TYR   120      79.680  41.410  58.290  1.00  0.00           C  
ATOM   1963  HD2 TYR   120      79.940  42.170  59.020  1.00  0.00           H  
ATOM   1964  CE2 TYR   120      80.510  40.310  58.090  1.00  0.00           C  
ATOM   1965  HE2 TYR   120      81.420  40.260  58.680  1.00  0.00           H  
ATOM   1966  C   TYR   120      76.400  44.430  59.070  1.00  0.00           C  
ATOM   1967  O   TYR   120      77.280  45.280  59.340  1.00  0.00           O  
ATOM   1968  N   ARG   121      75.040  44.680  59.270  1.00  0.00           N  
ATOM   1969  HN  ARG   121      74.440  43.950  58.960  1.00  0.00           H  
ATOM   1970  CA  ARG   121      74.480  45.870  59.920  1.00  0.00           C  
ATOM   1971  HA  ARG   121      73.410  45.810  59.750  1.00  0.00           H  
ATOM   1972  CB  ARG   121      74.830  46.030  61.390  1.00  0.00           C  
ATOM   1973  HB1 ARG   121      74.490  46.980  61.870  1.00  0.00           H  
ATOM   1974  HB2 ARG   121      75.920  46.020  61.580  1.00  0.00           H  
ATOM   1975  CG  ARG   121      74.380  44.880  62.310  1.00  0.00           C  
ATOM   1976  HG1 ARG   121      74.780  45.060  63.330  1.00  0.00           H  
ATOM   1977  HG2 ARG   121      74.870  43.970  61.900  1.00  0.00           H  
ATOM   1978  CD  ARG   121      72.870  44.680  62.230  1.00  0.00           C  
ATOM   1979  HD1 ARG   121      72.510  44.510  61.200  1.00  0.00           H  
ATOM   1980  HD2 ARG   121      72.450  45.640  62.620  1.00  0.00           H  
ATOM   1981  NE  ARG   121      72.440  43.590  63.140  1.00  0.00           N  
ATOM   1982  HE  ARG   121      72.950  43.400  63.970  1.00  0.00           H  
ATOM   1983  CZ  ARG   121      71.830  42.430  62.860  1.00  0.00           C  
ATOM   1984  NH1 ARG   121      71.470  42.020  61.670  1.00  0.00           N  
ATOM   1985 HH11 ARG   121      71.570  42.660  60.900  1.00  0.00           H  
ATOM   1986 HH12 ARG   121      71.200  41.060  61.550  1.00  0.00           H  
ATOM   1987  NH2 ARG   121      71.700  41.500  63.780  1.00  0.00           N  
ATOM   1988 HH21 ARG   121      71.770  41.710  64.760  1.00  0.00           H  
ATOM   1989 HH22 ARG   121      71.210  40.690  63.440  1.00  0.00           H  
ATOM   1990  C   ARG   121      74.790  47.160  59.130  1.00  0.00           C  
ATOM   1991  O   ARG   121      75.010  48.230  59.580  1.00  0.00           O  
ATOM   1992  N   CYS   122      74.770  47.110  57.790  1.00  0.00           N  
ATOM   1993  HN  CYS   122      74.430  46.250  57.410  1.00  0.00           H  
ATOM   1994  CA  CYS   122      75.130  48.120  56.770  1.00  0.00           C  
ATOM   1995  HA  CYS   122      75.780  48.890  57.180  1.00  0.00           H  
ATOM   1996  CB  CYS   122      75.960  47.490  55.610  1.00  0.00           C  
ATOM   1997  HB1 CYS   122      76.300  48.260  54.880  1.00  0.00           H  
ATOM   1998  HB2 CYS   122      75.290  46.790  55.070  1.00  0.00           H  
ATOM   1999  SG  CYS   122      77.430  46.770  56.180  1.00  0.00           S  
ATOM   2000  HG1 CYS   122      77.040  46.940  57.440  1.00  0.00           H  
ATOM   2001  C   CYS   122      73.940  48.930  56.260  1.00  0.00           C  
ATOM   2002  O   CYS   122      73.760  49.200  55.040  1.00  0.00           O  
ATOM   2003  N   TYR   123      73.150  49.460  57.170  1.00  0.00           N  
ATOM   2004  HN  TYR   123      73.350  49.540  58.140  1.00  0.00           H  
ATOM   2005  CA  TYR   123      71.950  50.260  56.860  1.00  0.00           C  
ATOM   2006  HA  TYR   123      71.310  49.620  56.270  1.00  0.00           H  
ATOM   2007  CB  TYR   123      71.220  50.680  58.160  1.00  0.00           C  
ATOM   2008  HB1 TYR   123      70.210  51.060  57.890  1.00  0.00           H  
ATOM   2009  HB2 TYR   123      71.770  51.460  58.720  1.00  0.00           H  
ATOM   2010  CG  TYR   123      71.030  49.480  58.990  1.00  0.00           C  
ATOM   2011  CD1 TYR   123      70.030  48.610  58.630  1.00  0.00           C  
ATOM   2012  HD1 TYR   123      69.510  48.780  57.700  1.00  0.00           H  
ATOM   2013  CE1 TYR   123      69.630  47.460  59.370  1.00  0.00           C  
ATOM   2014  HE1 TYR   123      68.820  46.840  59.000  1.00  0.00           H  
ATOM   2015  CZ  TYR   123      70.320  47.210  60.590  1.00  0.00           C  
ATOM   2016  OH  TYR   123      70.060  45.950  61.280  1.00  0.00           O  
ATOM   2017  HH  TYR   123      69.130  45.770  61.110  1.00  0.00           H  
ATOM   2018  CD2 TYR   123      71.590  49.280  60.300  1.00  0.00           C  
ATOM   2019  HD2 TYR   123      72.280  49.990  60.720  1.00  0.00           H  
ATOM   2020  CE2 TYR   123      71.350  48.090  61.020  1.00  0.00           C  
ATOM   2021  HE2 TYR   123      71.830  48.080  61.980  1.00  0.00           H  
ATOM   2022  C   TYR   123      72.110  51.450  56.030  1.00  0.00           C  
ATOM   2023  O   TYR   123      71.220  51.630  55.260  1.00  0.00           O  
ATOM   2024  N   LYS   124      73.160  52.190  56.110  1.00  0.00           N  
ATOM   2025  HN  LYS   124      73.710  51.890  56.880  1.00  0.00           H  
ATOM   2026  CA  LYS   124      73.550  53.300  55.250  1.00  0.00           C  
ATOM   2027  HA  LYS   124      72.770  54.040  55.350  1.00  0.00           H  
ATOM   2028  CB  LYS   124      74.810  53.860  55.840  1.00  0.00           C  
ATOM   2029  HB1 LYS   124      75.360  54.530  55.140  1.00  0.00           H  
ATOM   2030  HB2 LYS   124      75.370  52.920  56.040  1.00  0.00           H  
ATOM   2031  CG  LYS   124      74.490  54.550  57.130  1.00  0.00           C  
ATOM   2032  HG1 LYS   124      74.210  53.770  57.860  1.00  0.00           H  
ATOM   2033  HG2 LYS   124      73.740  55.350  56.990  1.00  0.00           H  
ATOM   2034  CD  LYS   124      75.770  55.240  57.670  1.00  0.00           C  
ATOM   2035  HD1 LYS   124      75.650  55.780  58.640  1.00  0.00           H  
ATOM   2036  HD2 LYS   124      76.030  56.070  56.980  1.00  0.00           H  
ATOM   2037  CE  LYS   124      76.940  54.230  57.830  1.00  0.00           C  
ATOM   2038  HE1 LYS   124      77.170  53.790  56.840  1.00  0.00           H  
ATOM   2039  HE2 LYS   124      76.630  53.470  58.580  1.00  0.00           H  
ATOM   2040  NZ  LYS   124      78.140  54.970  58.400  1.00  0.00           N  
ATOM   2041  HZ1 LYS   124      78.840  54.340  58.840  1.00  0.00           H  
ATOM   2042  HZ2 LYS   124      77.770  55.620  59.120  1.00  0.00           H  
ATOM   2043  HZ3 LYS   124      78.630  55.500  57.650  1.00  0.00           H  
ATOM   2044  C   LYS   124      73.540  52.920  53.710  1.00  0.00           C  
ATOM   2045  O   LYS   124      73.000  53.590  52.870  1.00  0.00           O  
ATOM   2046  N   VAL   125      74.090  51.760  53.360  1.00  0.00           N  
ATOM   2047  HN  VAL   125      74.510  51.340  54.160  1.00  0.00           H  
ATOM   2048  CA  VAL   125      74.170  51.250  52.020  1.00  0.00           C  
ATOM   2049  HA  VAL   125      74.510  52.100  51.440  1.00  0.00           H  
ATOM   2050  CB  VAL   125      75.150  50.120  51.910  1.00  0.00           C  
ATOM   2051  HB  VAL   125      74.930  49.220  52.520  1.00  0.00           H  
ATOM   2052  CG1 VAL   125      75.210  49.710  50.340  1.00  0.00           C  
ATOM   2053 HG11 VAL   125      75.940  48.880  50.260  1.00  0.00           H  
ATOM   2054 HG12 VAL   125      75.620  50.530  49.710  1.00  0.00           H  
ATOM   2055 HG13 VAL   125      74.310  49.210  49.910  1.00  0.00           H  
ATOM   2056  CG2 VAL   125      76.530  50.610  52.400  1.00  0.00           C  
ATOM   2057 HG21 VAL   125      76.920  51.540  51.920  1.00  0.00           H  
ATOM   2058 HG22 VAL   125      77.310  49.850  52.170  1.00  0.00           H  
ATOM   2059 HG23 VAL   125      76.560  50.610  53.510  1.00  0.00           H  
ATOM   2060  C   VAL   125      72.800  50.840  51.520  1.00  0.00           C  
ATOM   2061  O   VAL   125      72.360  51.040  50.380  1.00  0.00           O  
ATOM   2062  N   ILE   126      72.030  50.120  52.360  1.00  0.00           N  
ATOM   2063  HN  ILE   126      72.340  49.820  53.260  1.00  0.00           H  
ATOM   2064  CA  ILE   126      70.560  49.790  52.040  1.00  0.00           C  
ATOM   2065  HA  ILE   126      70.430  49.360  51.060  1.00  0.00           H  
ATOM   2066  CB  ILE   126      69.790  49.050  53.150  1.00  0.00           C  
ATOM   2067  HB  ILE   126      69.840  49.620  54.100  1.00  0.00           H  
ATOM   2068  CG2 ILE   126      68.250  48.850  52.970  1.00  0.00           C  
ATOM   2069 HG21 ILE   126      67.730  48.500  53.880  1.00  0.00           H  
ATOM   2070 HG22 ILE   126      68.070  48.160  52.110  1.00  0.00           H  
ATOM   2071 HG23 ILE   126      67.820  49.850  52.750  1.00  0.00           H  
ATOM   2072  CG1 ILE   126      70.410  47.660  53.360  1.00  0.00           C  
ATOM   2073 HG11 ILE   126      71.510  47.790  53.360  1.00  0.00           H  
ATOM   2074 HG12 ILE   126      70.170  46.960  52.530  1.00  0.00           H  
ATOM   2075  CD  ILE   126      70.020  46.940  54.680  1.00  0.00           C  
ATOM   2076  HD1 ILE   126      70.030  47.700  55.490  1.00  0.00           H  
ATOM   2077  HD2 ILE   126      70.730  46.120  54.930  1.00  0.00           H  
ATOM   2078  HD3 ILE   126      68.970  46.600  54.530  1.00  0.00           H  
ATOM   2079  C   ILE   126      69.810  51.040  51.810  1.00  0.00           C  
ATOM   2080  O   ILE   126      69.130  51.220  50.790  1.00  0.00           O  
ATOM   2081  N   HSD   127      69.980  52.000  52.730  1.00  0.00           N  
ATOM   2082  HN  HSD   127      70.450  51.800  53.580  1.00  0.00           H  
ATOM   2083  CA  HSD   127      69.230  53.280  52.650  1.00  0.00           C  
ATOM   2084  HA  HSD   127      68.200  53.000  52.520  1.00  0.00           H  
ATOM   2085  CB  HSD   127      69.550  54.200  53.850  1.00  0.00           C  
ATOM   2086  HB1 HSD   127      68.950  55.140  53.790  1.00  0.00           H  
ATOM   2087  HB2 HSD   127      70.620  54.490  53.940  1.00  0.00           H  
ATOM   2088  ND1 HSD   127      69.560  54.060  56.350  1.00  0.00           N  
ATOM   2089  HD1 HSD   127      70.170  54.800  56.640  1.00  0.00           H  
ATOM   2090  CG  HSD   127      69.110  53.630  55.110  1.00  0.00           C  
ATOM   2091  CE1 HSD   127      68.940  53.370  57.350  1.00  0.00           C  
ATOM   2092  HE1 HSD   127      69.150  53.540  58.410  1.00  0.00           H  
ATOM   2093  NE2 HSD   127      68.200  52.400  56.820  1.00  0.00           N  
ATOM   2094  CD2 HSD   127      68.270  52.590  55.440  1.00  0.00           C  
ATOM   2095  HD2 HSD   127      67.650  51.960  54.820  1.00  0.00           H  
ATOM   2096  C   HSD   127      69.570  54.020  51.390  1.00  0.00           C  
ATOM   2097  O   HSD   127      68.710  54.600  50.740  1.00  0.00           O  
ATOM   2098  N   ALA   128      70.820  54.060  50.970  1.00  0.00           N  
ATOM   2099  HN  ALA   128      71.580  53.650  51.460  1.00  0.00           H  
ATOM   2100  CA  ALA   128      71.230  54.560  49.670  1.00  0.00           C  
ATOM   2101  HA  ALA   128      70.790  55.550  49.630  1.00  0.00           H  
ATOM   2102  CB  ALA   128      72.770  54.570  49.610  1.00  0.00           C  
ATOM   2103  HB1 ALA   128      73.220  55.260  48.860  1.00  0.00           H  
ATOM   2104  HB2 ALA   128      73.180  53.570  49.350  1.00  0.00           H  
ATOM   2105  HB3 ALA   128      73.100  55.000  50.580  1.00  0.00           H  
ATOM   2106  C   ALA   128      70.630  53.880  48.390  1.00  0.00           C  
ATOM   2107  O   ALA   128      70.160  54.490  47.460  1.00  0.00           O  
ATOM   2108  N   TRP   129      70.670  52.480  48.350  1.00  0.00           N  
ATOM   2109  HN  TRP   129      71.210  52.000  49.030  1.00  0.00           H  
ATOM   2110  CA  TRP   129      69.980  51.600  47.370  1.00  0.00           C  
ATOM   2111  HA  TRP   129      70.430  51.660  46.380  1.00  0.00           H  
ATOM   2112  CB  TRP   129      70.440  50.140  47.630  1.00  0.00           C  
ATOM   2113  HB1 TRP   129      70.470  50.040  48.730  1.00  0.00           H  
ATOM   2114  HB2 TRP   129      71.500  50.300  47.300  1.00  0.00           H  
ATOM   2115  CG  TRP   129      69.940  48.890  47.040  1.00  0.00           C  
ATOM   2116  CD1 TRP   129      69.240  48.840  45.850  1.00  0.00           C  
ATOM   2117  HD1 TRP   129      68.940  49.720  45.300  1.00  0.00           H  
ATOM   2118  NE1 TRP   129      69.120  47.540  45.390  1.00  0.00           N  
ATOM   2119  HE1 TRP   129      68.570  47.140  44.690  1.00  0.00           H  
ATOM   2120  CE2 TRP   129      69.620  46.630  46.370  1.00  0.00           C  
ATOM   2121  CD2 TRP   129      70.230  47.480  47.400  1.00  0.00           C  
ATOM   2122  CE3 TRP   129      70.880  46.870  48.470  1.00  0.00           C  
ATOM   2123  HE3 TRP   129      71.380  47.470  49.220  1.00  0.00           H  
ATOM   2124  CZ3 TRP   129      70.740  45.490  48.590  1.00  0.00           C  
ATOM   2125  HZ3 TRP   129      71.240  44.970  49.400  1.00  0.00           H  
ATOM   2126  CZ2 TRP   129      69.580  45.250  46.420  1.00  0.00           C  
ATOM   2127  HZ2 TRP   129      69.030  44.650  45.710  1.00  0.00           H  
ATOM   2128  CH2 TRP   129      70.150  44.710  47.590  1.00  0.00           C  
ATOM   2129  HH2 TRP   129      70.160  43.660  47.850  1.00  0.00           H  
ATOM   2130  C   TRP   129      68.470  51.760  47.180  1.00  0.00           C  
ATOM   2131  O   TRP   129      67.890  51.740  46.090  1.00  0.00           O  
ATOM   2132  N   LEU   130      67.710  51.860  48.280  1.00  0.00           N  
ATOM   2133  HN  LEU   130      68.030  51.810  49.230  1.00  0.00           H  
ATOM   2134  CA  LEU   130      66.330  52.250  48.210  1.00  0.00           C  
ATOM   2135  HA  LEU   130      65.820  51.540  47.580  1.00  0.00           H  
ATOM   2136  CB  LEU   130      65.580  52.200  49.560  1.00  0.00           C  
ATOM   2137  HB1 LEU   130      64.510  52.380  49.300  1.00  0.00           H  
ATOM   2138  HB2 LEU   130      65.890  53.030  50.230  1.00  0.00           H  
ATOM   2139  CG  LEU   130      65.610  50.870  50.370  1.00  0.00           C  
ATOM   2140  HG  LEU   130      66.600  50.420  50.570  1.00  0.00           H  
ATOM   2141  CD1 LEU   130      64.980  51.020  51.760  1.00  0.00           C  
ATOM   2142 HD11 LEU   130      63.950  51.430  51.630  1.00  0.00           H  
ATOM   2143 HD12 LEU   130      65.510  51.640  52.510  1.00  0.00           H  
ATOM   2144 HD13 LEU   130      64.890  50.010  52.210  1.00  0.00           H  
ATOM   2145  CD2 LEU   130      64.810  49.840  49.590  1.00  0.00           C  
ATOM   2146 HD21 LEU   130      65.190  49.840  48.540  1.00  0.00           H  
ATOM   2147 HD22 LEU   130      63.750  50.190  49.540  1.00  0.00           H  
ATOM   2148 HD23 LEU   130      64.810  48.870  50.140  1.00  0.00           H  
ATOM   2149  C   LEU   130      66.110  53.640  47.650  1.00  0.00           C  
ATOM   2150  O   LEU   130      65.330  53.870  46.750  1.00  0.00           O  
ATOM   2151  N   ILE   131      66.890  54.660  48.060  1.00  0.00           N  
ATOM   2152  HN  ILE   131      67.560  54.400  48.740  1.00  0.00           H  
ATOM   2153  CA  ILE   131      66.810  56.040  47.530  1.00  0.00           C  
ATOM   2154  HA  ILE   131      65.780  56.370  47.410  1.00  0.00           H  
ATOM   2155  CB  ILE   131      67.570  57.100  48.360  1.00  0.00           C  
ATOM   2156  HB  ILE   131      68.440  56.620  48.860  1.00  0.00           H  
ATOM   2157  CG2 ILE   131      68.160  58.200  47.460  1.00  0.00           C  
ATOM   2158 HG21 ILE   131      69.030  57.900  46.840  1.00  0.00           H  
ATOM   2159 HG22 ILE   131      68.300  59.130  48.060  1.00  0.00           H  
ATOM   2160 HG23 ILE   131      67.380  58.490  46.720  1.00  0.00           H  
ATOM   2161  CG1 ILE   131      66.600  57.690  49.490  1.00  0.00           C  
ATOM   2162 HG11 ILE   131      66.090  56.870  50.030  1.00  0.00           H  
ATOM   2163 HG12 ILE   131      65.730  58.220  49.040  1.00  0.00           H  
ATOM   2164  CD  ILE   131      67.320  58.420  50.530  1.00  0.00           C  
ATOM   2165  HD1 ILE   131      66.540  58.830  51.220  1.00  0.00           H  
ATOM   2166  HD2 ILE   131      67.950  59.280  50.220  1.00  0.00           H  
ATOM   2167  HD3 ILE   131      67.980  57.770  51.140  1.00  0.00           H  
ATOM   2168  C   ILE   131      67.160  56.030  46.050  1.00  0.00           C  
ATOM   2169  O   ILE   131      66.460  56.620  45.220  1.00  0.00           O  
ATOM   2170  N   ILE   132      68.190  55.270  45.590  1.00  0.00           N  
ATOM   2171  HN  ILE   132      68.770  54.850  46.280  1.00  0.00           H  
ATOM   2172  CA  ILE   132      68.490  55.130  44.130  1.00  0.00           C  
ATOM   2173  HA  ILE   132      68.570  56.140  43.750  1.00  0.00           H  
ATOM   2174  CB  ILE   132      69.920  54.410  43.870  1.00  0.00           C  
ATOM   2175  HB  ILE   132      69.840  53.460  44.440  1.00  0.00           H  
ATOM   2176  CG2 ILE   132      70.030  54.190  42.320  1.00  0.00           C  
ATOM   2177 HG21 ILE   132      69.720  55.090  41.750  1.00  0.00           H  
ATOM   2178 HG22 ILE   132      69.430  53.330  41.950  1.00  0.00           H  
ATOM   2179 HG23 ILE   132      71.080  53.920  42.060  1.00  0.00           H  
ATOM   2180  CG1 ILE   132      70.980  55.390  44.420  1.00  0.00           C  
ATOM   2181 HG11 ILE   132      70.610  55.670  45.430  1.00  0.00           H  
ATOM   2182 HG12 ILE   132      71.020  56.260  43.730  1.00  0.00           H  
ATOM   2183  CD  ILE   132      72.300  54.570  44.620  1.00  0.00           C  
ATOM   2184  HD1 ILE   132      72.430  53.940  43.710  1.00  0.00           H  
ATOM   2185  HD2 ILE   132      72.160  53.860  45.460  1.00  0.00           H  
ATOM   2186  HD3 ILE   132      73.190  55.200  44.820  1.00  0.00           H  
ATOM   2187  C   ILE   132      67.360  54.430  43.350  1.00  0.00           C  
ATOM   2188  O   ILE   132      66.810  54.940  42.340  1.00  0.00           O  
ATOM   2189  N   SER   133      66.840  53.350  43.860  1.00  0.00           N  
ATOM   2190  HN  SER   133      67.340  52.960  44.620  1.00  0.00           H  
ATOM   2191  CA  SER   133      65.680  52.730  43.260  1.00  0.00           C  
ATOM   2192  HA  SER   133      65.930  52.320  42.290  1.00  0.00           H  
ATOM   2193  CB  SER   133      65.300  51.480  44.220  1.00  0.00           C  
ATOM   2194  HB1 SER   133      65.360  51.840  45.270  1.00  0.00           H  
ATOM   2195  HB2 SER   133      66.120  50.770  44.000  1.00  0.00           H  
ATOM   2196  OG  SER   133      64.060  50.810  44.040  1.00  0.00           O  
ATOM   2197  HG1 SER   133      63.350  51.410  44.290  1.00  0.00           H  
ATOM   2198  C   SER   133      64.460  53.670  43.120  1.00  0.00           C  
ATOM   2199  O   SER   133      63.790  53.770  42.090  1.00  0.00           O  
ATOM   2200  N   SER   134      64.170  54.440  44.230  1.00  0.00           N  
ATOM   2201  HN  SER   134      64.690  54.350  45.070  1.00  0.00           H  
ATOM   2202  CA  SER   134      63.040  55.370  44.300  1.00  0.00           C  
ATOM   2203  HA  SER   134      62.210  54.820  43.880  1.00  0.00           H  
ATOM   2204  CB  SER   134      62.710  55.810  45.680  1.00  0.00           C  
ATOM   2205  HB1 SER   134      61.850  56.520  45.700  1.00  0.00           H  
ATOM   2206  HB2 SER   134      63.490  56.420  46.200  1.00  0.00           H  
ATOM   2207  OG  SER   134      62.410  54.650  46.440  1.00  0.00           O  
ATOM   2208  HG1 SER   134      62.400  54.900  47.370  1.00  0.00           H  
ATOM   2209  C   SER   134      63.240  56.590  43.400  1.00  0.00           C  
ATOM   2210  O   SER   134      62.280  56.940  42.770  1.00  0.00           O  
ATOM   2211  N   LEU   135      64.500  57.110  43.160  1.00  0.00           N  
ATOM   2212  HN  LEU   135      65.140  56.680  43.790  1.00  0.00           H  
ATOM   2213  CA  LEU   135      64.910  57.970  42.060  1.00  0.00           C  
ATOM   2214  HA  LEU   135      64.260  58.830  42.170  1.00  0.00           H  
ATOM   2215  CB  LEU   135      66.370  58.350  42.220  1.00  0.00           C  
ATOM   2216  HB1 LEU   135      67.050  57.540  42.560  1.00  0.00           H  
ATOM   2217  HB2 LEU   135      66.410  59.170  42.970  1.00  0.00           H  
ATOM   2218  CG  LEU   135      67.220  58.870  40.990  1.00  0.00           C  
ATOM   2219  HG  LEU   135      67.350  58.120  40.180  1.00  0.00           H  
ATOM   2220  CD1 LEU   135      66.550  60.140  40.480  1.00  0.00           C  
ATOM   2221 HD11 LEU   135      66.180  60.710  41.360  1.00  0.00           H  
ATOM   2222 HD12 LEU   135      65.550  59.990  40.010  1.00  0.00           H  
ATOM   2223 HD13 LEU   135      67.250  60.800  39.910  1.00  0.00           H  
ATOM   2224  CD2 LEU   135      68.610  59.240  41.520  1.00  0.00           C  
ATOM   2225 HD21 LEU   135      69.250  58.340  41.480  1.00  0.00           H  
ATOM   2226 HD22 LEU   135      68.690  59.800  42.470  1.00  0.00           H  
ATOM   2227 HD23 LEU   135      69.100  59.890  40.760  1.00  0.00           H  
ATOM   2228  C   LEU   135      64.590  57.460  40.670  1.00  0.00           C  
ATOM   2229  O   LEU   135      63.990  58.140  39.850  1.00  0.00           O  
ATOM   2230  N   LEU   136      64.910  56.170  40.390  1.00  0.00           N  
ATOM   2231  HN  LEU   136      65.440  55.630  41.040  1.00  0.00           H  
ATOM   2232  CA  LEU   136      64.690  55.650  39.090  1.00  0.00           C  
ATOM   2233  HA  LEU   136      65.020  56.400  38.380  1.00  0.00           H  
ATOM   2234  CB  LEU   136      65.670  54.480  38.750  1.00  0.00           C  
ATOM   2235  HB1 LEU   136      65.460  53.920  37.810  1.00  0.00           H  
ATOM   2236  HB2 LEU   136      65.540  53.760  39.590  1.00  0.00           H  
ATOM   2237  CG  LEU   136      67.160  54.860  38.670  1.00  0.00           C  
ATOM   2238  HG  LEU   136      67.310  55.490  39.580  1.00  0.00           H  
ATOM   2239  CD1 LEU   136      68.210  53.740  38.930  1.00  0.00           C  
ATOM   2240 HD11 LEU   136      69.230  54.170  38.950  1.00  0.00           H  
ATOM   2241 HD12 LEU   136      68.180  53.110  38.020  1.00  0.00           H  
ATOM   2242 HD13 LEU   136      67.960  53.130  39.820  1.00  0.00           H  
ATOM   2243  CD2 LEU   136      67.600  55.580  37.400  1.00  0.00           C  
ATOM   2244 HD21 LEU   136      68.610  56.010  37.610  1.00  0.00           H  
ATOM   2245 HD22 LEU   136      66.840  56.310  37.040  1.00  0.00           H  
ATOM   2246 HD23 LEU   136      67.670  54.800  36.610  1.00  0.00           H  
ATOM   2247  C   LEU   136      63.240  55.340  38.820  1.00  0.00           C  
ATOM   2248  O   LEU   136      62.690  55.670  37.760  1.00  0.00           O  
ATOM   2249  N   LEU   137      62.500  54.810  39.800  1.00  0.00           N  
ATOM   2250  HN  LEU   137      62.960  54.530  40.640  1.00  0.00           H  
ATOM   2251  CA  LEU   137      61.100  54.720  39.740  1.00  0.00           C  
ATOM   2252  HA  LEU   137      60.870  54.210  38.820  1.00  0.00           H  
ATOM   2253  CB  LEU   137      60.500  53.890  40.850  1.00  0.00           C  
ATOM   2254  HB1 LEU   137      59.410  54.090  40.880  1.00  0.00           H  
ATOM   2255  HB2 LEU   137      60.950  54.290  41.780  1.00  0.00           H  
ATOM   2256  CG  LEU   137      60.820  52.370  40.690  1.00  0.00           C  
ATOM   2257  HG  LEU   137      61.720  52.340  40.050  1.00  0.00           H  
ATOM   2258  CD1 LEU   137      61.200  51.650  42.010  1.00  0.00           C  
ATOM   2259 HD11 LEU   137      60.260  51.390  42.550  1.00  0.00           H  
ATOM   2260 HD12 LEU   137      61.860  52.290  42.630  1.00  0.00           H  
ATOM   2261 HD13 LEU   137      61.710  50.680  41.820  1.00  0.00           H  
ATOM   2262  CD2 LEU   137      59.960  51.430  39.780  1.00  0.00           C  
ATOM   2263 HD21 LEU   137      59.900  51.720  38.710  1.00  0.00           H  
ATOM   2264 HD22 LEU   137      58.940  51.290  40.190  1.00  0.00           H  
ATOM   2265 HD23 LEU   137      60.570  50.500  39.700  1.00  0.00           H  
ATOM   2266  C   LEU   137      60.400  56.060  39.550  1.00  0.00           C  
ATOM   2267  O   LEU   137      59.600  56.140  38.620  1.00  0.00           O  
ATOM   2268  N   LEU   138      60.750  57.150  40.310  1.00  0.00           N  
ATOM   2269  HN  LEU   138      61.310  57.080  41.130  1.00  0.00           H  
ATOM   2270  CA  LEU   138      59.830  58.270  40.340  1.00  0.00           C  
ATOM   2271  HA  LEU   138      58.890  57.970  39.900  1.00  0.00           H  
ATOM   2272  CB  LEU   138      59.570  58.730  41.790  1.00  0.00           C  
ATOM   2273  HB1 LEU   138      58.810  59.540  41.870  1.00  0.00           H  
ATOM   2274  HB2 LEU   138      60.500  59.140  42.250  1.00  0.00           H  
ATOM   2275  CG  LEU   138      59.020  57.640  42.790  1.00  0.00           C  
ATOM   2276  HG  LEU   138      59.590  56.690  42.870  1.00  0.00           H  
ATOM   2277  CD1 LEU   138      59.080  58.180  44.180  1.00  0.00           C  
ATOM   2278 HD11 LEU   138      58.210  58.850  44.310  1.00  0.00           H  
ATOM   2279 HD12 LEU   138      60.120  58.490  44.450  1.00  0.00           H  
ATOM   2280 HD13 LEU   138      58.810  57.370  44.890  1.00  0.00           H  
ATOM   2281  CD2 LEU   138      57.590  57.270  42.270  1.00  0.00           C  
ATOM   2282 HD21 LEU   138      57.570  56.760  41.280  1.00  0.00           H  
ATOM   2283 HD22 LEU   138      56.860  58.100  42.130  1.00  0.00           H  
ATOM   2284 HD23 LEU   138      57.120  56.530  42.950  1.00  0.00           H  
ATOM   2285  C   LEU   138      60.280  59.460  39.480  1.00  0.00           C  
ATOM   2286  O   LEU   138      59.670  60.520  39.440  1.00  0.00           O  
ATOM   2287  N   PHE   139      61.360  59.270  38.680  1.00  0.00           N  
ATOM   2288  HN  PHE   139      61.840  58.430  38.910  1.00  0.00           H  
ATOM   2289  CA  PHE   139      61.890  60.200  37.700  1.00  0.00           C  
ATOM   2290  HA  PHE   139      61.260  61.070  37.710  1.00  0.00           H  
ATOM   2291  CB  PHE   139      63.300  60.750  37.870  1.00  0.00           C  
ATOM   2292  HB1 PHE   139      63.460  61.300  36.920  1.00  0.00           H  
ATOM   2293  HB2 PHE   139      64.060  59.960  38.000  1.00  0.00           H  
ATOM   2294  CG  PHE   139      63.430  61.940  38.940  1.00  0.00           C  
ATOM   2295  CD1 PHE   139      63.650  63.240  38.530  1.00  0.00           C  
ATOM   2296  HD1 PHE   139      63.730  63.460  37.480  1.00  0.00           H  
ATOM   2297  CE1 PHE   139      63.590  64.220  39.510  1.00  0.00           C  
ATOM   2298  HE1 PHE   139      63.730  65.260  39.270  1.00  0.00           H  
ATOM   2299  CZ  PHE   139      63.480  63.980  40.920  1.00  0.00           C  
ATOM   2300  HZ  PHE   139      63.600  64.770  41.660  1.00  0.00           H  
ATOM   2301  CD2 PHE   139      63.190  61.630  40.320  1.00  0.00           C  
ATOM   2302  HD2 PHE   139      62.980  60.620  40.630  1.00  0.00           H  
ATOM   2303  CE2 PHE   139      63.290  62.640  41.280  1.00  0.00           C  
ATOM   2304  HE2 PHE   139      62.930  62.440  42.280  1.00  0.00           H  
ATOM   2305  C   PHE   139      61.710  59.550  36.290  1.00  0.00           C  
ATOM   2306  O   PHE   139      60.670  59.780  35.670  1.00  0.00           O  
ATOM   2307  N   PHE   140      62.660  58.800  35.820  1.00  0.00           N  
ATOM   2308  HN  PHE   140      63.450  58.580  36.390  1.00  0.00           H  
ATOM   2309  CA  PHE   140      62.700  58.080  34.580  1.00  0.00           C  
ATOM   2310  HA  PHE   140      62.700  58.790  33.770  1.00  0.00           H  
ATOM   2311  CB  PHE   140      64.070  57.380  34.420  1.00  0.00           C  
ATOM   2312  HB1 PHE   140      64.270  56.950  35.430  1.00  0.00           H  
ATOM   2313  HB2 PHE   140      64.910  58.060  34.180  1.00  0.00           H  
ATOM   2314  CG  PHE   140      64.210  56.260  33.460  1.00  0.00           C  
ATOM   2315  CD1 PHE   140      64.790  55.050  33.800  1.00  0.00           C  
ATOM   2316  HD1 PHE   140      65.120  54.880  34.820  1.00  0.00           H  
ATOM   2317  CE1 PHE   140      65.060  54.090  32.820  1.00  0.00           C  
ATOM   2318  HE1 PHE   140      65.620  53.190  33.040  1.00  0.00           H  
ATOM   2319  CZ  PHE   140      64.690  54.310  31.490  1.00  0.00           C  
ATOM   2320  HZ  PHE   140      64.770  53.650  30.640  1.00  0.00           H  
ATOM   2321  CD2 PHE   140      63.710  56.380  32.150  1.00  0.00           C  
ATOM   2322  HD2 PHE   140      63.290  57.310  31.790  1.00  0.00           H  
ATOM   2323  CE2 PHE   140      63.910  55.420  31.180  1.00  0.00           C  
ATOM   2324  HE2 PHE   140      63.640  55.660  30.160  1.00  0.00           H  
ATOM   2325  C   PHE   140      61.460  57.130  34.250  1.00  0.00           C  
ATOM   2326  O   PHE   140      60.910  57.250  33.170  1.00  0.00           O  
ATOM   2327  N   PHE   141      61.130  56.260  35.100  1.00  0.00           N  
ATOM   2328  HN  PHE   141      61.650  56.220  35.950  1.00  0.00           H  
ATOM   2329  CA  PHE   141      60.060  55.340  34.900  1.00  0.00           C  
ATOM   2330  HA  PHE   141      60.160  54.940  33.910  1.00  0.00           H  
ATOM   2331  CB  PHE   141      60.040  54.060  35.850  1.00  0.00           C  
ATOM   2332  HB1 PHE   141      59.110  53.460  35.700  1.00  0.00           H  
ATOM   2333  HB2 PHE   141      60.050  54.360  36.920  1.00  0.00           H  
ATOM   2334  CG  PHE   141      61.230  53.110  35.620  1.00  0.00           C  
ATOM   2335  CD1 PHE   141      61.900  52.480  36.710  1.00  0.00           C  
ATOM   2336  HD1 PHE   141      61.680  52.680  37.750  1.00  0.00           H  
ATOM   2337  CE1 PHE   141      62.920  51.520  36.440  1.00  0.00           C  
ATOM   2338  HE1 PHE   141      63.230  50.970  37.310  1.00  0.00           H  
ATOM   2339  CZ  PHE   141      63.180  51.200  35.180  1.00  0.00           C  
ATOM   2340  HZ  PHE   141      63.850  50.390  34.940  1.00  0.00           H  
ATOM   2341  CD2 PHE   141      61.570  52.750  34.300  1.00  0.00           C  
ATOM   2342  HD2 PHE   141      61.090  53.160  33.430  1.00  0.00           H  
ATOM   2343  CE2 PHE   141      62.690  51.950  34.070  1.00  0.00           C  
ATOM   2344  HE2 PHE   141      63.020  51.710  33.060  1.00  0.00           H  
ATOM   2345  C   PHE   141      58.670  56.000  34.840  1.00  0.00           C  
ATOM   2346  O   PHE   141      57.880  55.740  33.950  1.00  0.00           O  
ATOM   2347  N   SER   142      58.380  56.950  35.830  1.00  0.00           N  
ATOM   2348  HN  SER   142      59.140  57.080  36.470  1.00  0.00           H  
ATOM   2349  CA  SER   142      57.310  57.810  36.060  1.00  0.00           C  
ATOM   2350  HA  SER   142      56.420  57.200  36.160  1.00  0.00           H  
ATOM   2351  CB  SER   142      57.340  58.640  37.350  1.00  0.00           C  
ATOM   2352  HB1 SER   142      56.620  59.480  37.470  1.00  0.00           H  
ATOM   2353  HB2 SER   142      58.290  59.210  37.410  1.00  0.00           H  
ATOM   2354  OG  SER   142      57.220  57.690  38.450  1.00  0.00           O  
ATOM   2355  HG1 SER   142      57.990  57.130  38.580  1.00  0.00           H  
ATOM   2356  C   SER   142      57.260  58.850  34.930  1.00  0.00           C  
ATOM   2357  O   SER   142      56.150  59.040  34.470  1.00  0.00           O  
ATOM   2358  N   PHE   143      58.390  59.390  34.410  1.00  0.00           N  
ATOM   2359  HN  PHE   143      59.300  59.250  34.790  1.00  0.00           H  
ATOM   2360  CA  PHE   143      58.370  60.210  33.170  1.00  0.00           C  
ATOM   2361  HA  PHE   143      57.680  61.040  33.270  1.00  0.00           H  
ATOM   2362  CB  PHE   143      59.750  60.890  32.870  1.00  0.00           C  
ATOM   2363  HB1 PHE   143      60.390  60.010  32.640  1.00  0.00           H  
ATOM   2364  HB2 PHE   143      60.180  61.310  33.810  1.00  0.00           H  
ATOM   2365  CG  PHE   143      59.870  61.830  31.650  1.00  0.00           C  
ATOM   2366  CD1 PHE   143      60.420  61.430  30.440  1.00  0.00           C  
ATOM   2367  HD1 PHE   143      60.790  60.420  30.350  1.00  0.00           H  
ATOM   2368  CE1 PHE   143      60.510  62.320  29.390  1.00  0.00           C  
ATOM   2369  HE1 PHE   143      60.780  61.910  28.420  1.00  0.00           H  
ATOM   2370  CZ  PHE   143      60.120  63.660  29.560  1.00  0.00           C  
ATOM   2371  HZ  PHE   143      60.190  64.300  28.690  1.00  0.00           H  
ATOM   2372  CD2 PHE   143      59.620  63.210  31.830  1.00  0.00           C  
ATOM   2373  HD2 PHE   143      59.380  63.620  32.800  1.00  0.00           H  
ATOM   2374  CE2 PHE   143      59.700  64.120  30.780  1.00  0.00           C  
ATOM   2375  HE2 PHE   143      59.370  65.150  30.860  1.00  0.00           H  
ATOM   2376  C   PHE   143      58.000  59.470  31.930  1.00  0.00           C  
ATOM   2377  O   PHE   143      57.400  60.010  30.970  1.00  0.00           O  
ATOM   2378  N   ILE   144      58.430  58.160  31.760  1.00  0.00           N  
ATOM   2379  HN  ILE   144      58.990  57.800  32.510  1.00  0.00           H  
ATOM   2380  CA  ILE   144      58.030  57.220  30.610  1.00  0.00           C  
ATOM   2381  HA  ILE   144      58.070  57.650  29.620  1.00  0.00           H  
ATOM   2382  CB  ILE   144      58.950  55.930  30.490  1.00  0.00           C  
ATOM   2383  HB  ILE   144      59.050  55.510  31.520  1.00  0.00           H  
ATOM   2384  CG2 ILE   144      58.230  54.880  29.630  1.00  0.00           C  
ATOM   2385 HG21 ILE   144      58.770  53.910  29.530  1.00  0.00           H  
ATOM   2386 HG22 ILE   144      58.030  55.220  28.600  1.00  0.00           H  
ATOM   2387 HG23 ILE   144      57.280  54.570  30.120  1.00  0.00           H  
ATOM   2388  CG1 ILE   144      60.340  56.320  30.040  1.00  0.00           C  
ATOM   2389 HG11 ILE   144      61.160  55.660  30.390  1.00  0.00           H  
ATOM   2390 HG12 ILE   144      60.640  57.300  30.470  1.00  0.00           H  
ATOM   2391  CD  ILE   144      60.650  56.490  28.570  1.00  0.00           C  
ATOM   2392  HD1 ILE   144      59.980  57.280  28.170  1.00  0.00           H  
ATOM   2393  HD2 ILE   144      60.360  55.550  28.060  1.00  0.00           H  
ATOM   2394  HD3 ILE   144      61.650  56.930  28.360  1.00  0.00           H  
ATOM   2395  C   ILE   144      56.510  56.970  30.720  1.00  0.00           C  
ATOM   2396  O   ILE   144      55.710  56.980  29.770  1.00  0.00           O  
ATOM   2397  N   TYR   145      56.030  56.750  31.940  1.00  0.00           N  
ATOM   2398  HN  TYR   145      56.580  56.530  32.750  1.00  0.00           H  
ATOM   2399  CA  TYR   145      54.570  56.580  32.180  1.00  0.00           C  
ATOM   2400  HA  TYR   145      54.280  55.790  31.500  1.00  0.00           H  
ATOM   2401  CB  TYR   145      54.300  56.070  33.640  1.00  0.00           C  
ATOM   2402  HB1 TYR   145      54.660  56.740  34.450  1.00  0.00           H  
ATOM   2403  HB2 TYR   145      54.860  55.110  33.770  1.00  0.00           H  
ATOM   2404  CG  TYR   145      52.900  55.910  34.070  1.00  0.00           C  
ATOM   2405  CD1 TYR   145      52.020  54.990  33.440  1.00  0.00           C  
ATOM   2406  HD1 TYR   145      52.340  54.570  32.500  1.00  0.00           H  
ATOM   2407  CE1 TYR   145      50.770  54.660  33.970  1.00  0.00           C  
ATOM   2408  HE1 TYR   145      50.150  54.000  33.370  1.00  0.00           H  
ATOM   2409  CZ  TYR   145      50.270  55.230  35.160  1.00  0.00           C  
ATOM   2410  OH  TYR   145      49.070  54.780  35.740  1.00  0.00           O  
ATOM   2411  HH  TYR   145      48.800  53.990  35.280  1.00  0.00           H  
ATOM   2412  CD2 TYR   145      52.400  56.550  35.180  1.00  0.00           C  
ATOM   2413  HD2 TYR   145      52.940  57.380  35.600  1.00  0.00           H  
ATOM   2414  CE2 TYR   145      51.110  56.210  35.700  1.00  0.00           C  
ATOM   2415  HE2 TYR   145      50.750  56.760  36.550  1.00  0.00           H  
ATOM   2416  C   TYR   145      53.800  57.840  31.830  1.00  0.00           C  
ATOM   2417  O   TYR   145      52.830  57.840  31.090  1.00  0.00           O  
ATOM   2418  N   LEU   146      54.320  59.040  32.330  1.00  0.00           N  
ATOM   2419  HN  LEU   146      55.090  59.180  32.950  1.00  0.00           H  
ATOM   2420  CA  LEU   146      53.560  60.310  32.120  1.00  0.00           C  
ATOM   2421  HA  LEU   146      52.570  60.120  32.520  1.00  0.00           H  
ATOM   2422  CB  LEU   146      54.330  61.460  32.780  1.00  0.00           C  
ATOM   2423  HB1 LEU   146      55.330  61.520  32.310  1.00  0.00           H  
ATOM   2424  HB2 LEU   146      54.610  61.310  33.850  1.00  0.00           H  
ATOM   2425  CG  LEU   146      53.670  62.870  32.680  1.00  0.00           C  
ATOM   2426  HG  LEU   146      53.150  63.030  31.720  1.00  0.00           H  
ATOM   2427  CD1 LEU   146      52.690  63.070  33.830  1.00  0.00           C  
ATOM   2428 HD11 LEU   146      53.090  62.830  34.840  1.00  0.00           H  
ATOM   2429 HD12 LEU   146      51.890  62.300  33.760  1.00  0.00           H  
ATOM   2430 HD13 LEU   146      52.300  64.110  33.880  1.00  0.00           H  
ATOM   2431  CD2 LEU   146      54.810  63.870  32.770  1.00  0.00           C  
ATOM   2432 HD21 LEU   146      55.230  64.010  31.750  1.00  0.00           H  
ATOM   2433 HD22 LEU   146      55.580  63.500  33.470  1.00  0.00           H  
ATOM   2434 HD23 LEU   146      54.390  64.830  33.130  1.00  0.00           H  
ATOM   2435  C   LEU   146      53.380  60.510  30.650  1.00  0.00           C  
ATOM   2436  O   LEU   146      52.280  60.680  30.130  1.00  0.00           O  
ATOM   2437  N   GLY   147      54.440  60.340  29.770  1.00  0.00           N  
ATOM   2438  HN  GLY   147      55.290  60.000  30.190  1.00  0.00           H  
ATOM   2439  CA  GLY   147      54.410  60.490  28.340  1.00  0.00           C  
ATOM   2440  HA1 GLY   147      55.400  60.420  27.910  1.00  0.00           H  
ATOM   2441  HA2 GLY   147      54.060  61.490  28.100  1.00  0.00           H  
ATOM   2442  C   GLY   147      53.580  59.520  27.600  1.00  0.00           C  
ATOM   2443  O   GLY   147      52.900  59.960  26.660  1.00  0.00           O  
ATOM   2444  N   GLU   148      53.490  58.250  28.040  1.00  0.00           N  
ATOM   2445  HN  GLU   148      54.080  57.910  28.770  1.00  0.00           H  
ATOM   2446  CA  GLU   148      52.510  57.300  27.490  1.00  0.00           C  
ATOM   2447  HA  GLU   148      52.660  57.430  26.430  1.00  0.00           H  
ATOM   2448  CB  GLU   148      52.770  55.870  27.970  1.00  0.00           C  
ATOM   2449  HB1 GLU   148      51.870  55.260  27.730  1.00  0.00           H  
ATOM   2450  HB2 GLU   148      52.830  55.920  29.080  1.00  0.00           H  
ATOM   2451  CG  GLU   148      53.960  55.190  27.290  1.00  0.00           C  
ATOM   2452  HG1 GLU   148      53.760  54.110  27.440  1.00  0.00           H  
ATOM   2453  HG2 GLU   148      54.900  55.450  27.810  1.00  0.00           H  
ATOM   2454  CD  GLU   148      54.170  55.470  25.790  1.00  0.00           C  
ATOM   2455  OE1 GLU   148      53.450  54.970  24.930  1.00  0.00           O  
ATOM   2456  OE2 GLU   148      55.220  56.130  25.430  1.00  0.00           O  
ATOM   2457  C   GLU   148      51.040  57.700  27.730  1.00  0.00           C  
ATOM   2458  O   GLU   148      50.190  57.420  26.910  1.00  0.00           O  
ATOM   2459  N   VAL   149      50.680  58.240  28.900  1.00  0.00           N  
ATOM   2460  HN  VAL   149      51.340  58.290  29.650  1.00  0.00           H  
ATOM   2461  CA  VAL   149      49.300  58.690  29.250  1.00  0.00           C  
ATOM   2462  HA  VAL   149      48.540  57.940  29.110  1.00  0.00           H  
ATOM   2463  CB  VAL   149      49.210  59.210  30.670  1.00  0.00           C  
ATOM   2464  HB  VAL   149      49.970  60.000  30.850  1.00  0.00           H  
ATOM   2465  CG1 VAL   149      47.820  59.660  30.970  1.00  0.00           C  
ATOM   2466 HG11 VAL   149      47.190  58.760  31.090  1.00  0.00           H  
ATOM   2467 HG12 VAL   149      47.530  60.420  30.210  1.00  0.00           H  
ATOM   2468 HG13 VAL   149      47.680  60.110  31.980  1.00  0.00           H  
ATOM   2469  CG2 VAL   149      49.540  58.040  31.590  1.00  0.00           C  
ATOM   2470 HG21 VAL   149      50.490  57.520  31.350  1.00  0.00           H  
ATOM   2471 HG22 VAL   149      48.740  57.280  31.660  1.00  0.00           H  
ATOM   2472 HG23 VAL   149      49.500  58.580  32.560  1.00  0.00           H  
ATOM   2473  C   VAL   149      48.990  59.880  28.320  1.00  0.00           C  
ATOM   2474  O   VAL   149      47.930  59.880  27.670  1.00  0.00           O  
ATOM   2475  N   PHE   150      49.910  60.850  28.170  1.00  0.00           N  
ATOM   2476  HN  PHE   150      50.630  60.770  28.850  1.00  0.00           H  
ATOM   2477  CA  PHE   150      49.820  61.920  27.200  1.00  0.00           C  
ATOM   2478  HA  PHE   150      48.850  62.380  27.330  1.00  0.00           H  
ATOM   2479  CB  PHE   150      51.050  62.830  27.380  1.00  0.00           C  
ATOM   2480  HB1 PHE   150      51.070  63.450  26.460  1.00  0.00           H  
ATOM   2481  HB2 PHE   150      51.910  62.130  27.420  1.00  0.00           H  
ATOM   2482  CG  PHE   150      51.050  63.670  28.700  1.00  0.00           C  
ATOM   2483  CD1 PHE   150      50.230  63.390  29.890  1.00  0.00           C  
ATOM   2484  HD1 PHE   150      49.570  62.540  30.000  1.00  0.00           H  
ATOM   2485  CE1 PHE   150      50.350  64.200  30.980  1.00  0.00           C  
ATOM   2486  HE1 PHE   150      49.780  63.900  31.850  1.00  0.00           H  
ATOM   2487  CZ  PHE   150      51.130  65.330  30.970  1.00  0.00           C  
ATOM   2488  HZ  PHE   150      51.180  65.870  31.910  1.00  0.00           H  
ATOM   2489  CD2 PHE   150      51.890  64.800  28.770  1.00  0.00           C  
ATOM   2490  HD2 PHE   150      52.500  65.080  27.920  1.00  0.00           H  
ATOM   2491  CE2 PHE   150      51.890  65.680  29.880  1.00  0.00           C  
ATOM   2492  HE2 PHE   150      52.490  66.580  29.800  1.00  0.00           H  
ATOM   2493  C   PHE   150      49.770  61.440  25.720  1.00  0.00           C  
ATOM   2494  O   PHE   150      48.950  61.890  24.930  1.00  0.00           O  
ATOM   2495  N   LYS   151      50.500  60.400  25.290  1.00  0.00           N  
ATOM   2496  HN  LYS   151      51.160  59.980  25.910  1.00  0.00           H  
ATOM   2497  CA  LYS   151      50.300  59.770  23.970  1.00  0.00           C  
ATOM   2498  HA  LYS   151      50.340  60.600  23.280  1.00  0.00           H  
ATOM   2499  CB  LYS   151      51.550  58.930  23.710  1.00  0.00           C  
ATOM   2500  HB1 LYS   151      51.380  58.270  22.830  1.00  0.00           H  
ATOM   2501  HB2 LYS   151      51.780  58.260  24.580  1.00  0.00           H  
ATOM   2502  CG  LYS   151      52.780  59.660  23.300  1.00  0.00           C  
ATOM   2503  HG1 LYS   151      52.920  60.560  23.940  1.00  0.00           H  
ATOM   2504  HG2 LYS   151      52.640  59.910  22.230  1.00  0.00           H  
ATOM   2505  CD  LYS   151      54.100  58.820  23.360  1.00  0.00           C  
ATOM   2506  HD1 LYS   151      54.150  58.470  24.410  1.00  0.00           H  
ATOM   2507  HD2 LYS   151      55.000  59.440  23.190  1.00  0.00           H  
ATOM   2508  CE  LYS   151      54.050  57.420  22.640  1.00  0.00           C  
ATOM   2509  HE1 LYS   151      54.110  57.590  21.540  1.00  0.00           H  
ATOM   2510  HE2 LYS   151      53.200  56.780  22.930  1.00  0.00           H  
ATOM   2511  NZ  LYS   151      55.310  56.680  22.900  1.00  0.00           N  
ATOM   2512  HZ1 LYS   151      56.100  57.340  22.780  1.00  0.00           H  
ATOM   2513  HZ2 LYS   151      55.450  55.830  22.320  1.00  0.00           H  
ATOM   2514  HZ3 LYS   151      55.330  56.370  23.890  1.00  0.00           H  
ATOM   2515  C   LYS   151      49.100  58.940  23.810  1.00  0.00           C  
ATOM   2516  O   LYS   151      48.780  58.430  22.730  1.00  0.00           O  
ATOM   2517  N   THR   152      48.320  58.670  24.930  1.00  0.00           N  
ATOM   2518  HN  THR   152      48.530  59.230  25.720  1.00  0.00           H  
ATOM   2519  CA  THR   152      47.040  57.990  24.890  1.00  0.00           C  
ATOM   2520  HA  THR   152      47.050  57.410  23.970  1.00  0.00           H  
ATOM   2521  CB  THR   152      46.780  57.030  26.020  1.00  0.00           C  
ATOM   2522  HB  THR   152      46.740  57.590  26.980  1.00  0.00           H  
ATOM   2523  OG1 THR   152      47.880  56.140  26.080  1.00  0.00           O  
ATOM   2524  HG1 THR   152      48.570  56.710  26.430  1.00  0.00           H  
ATOM   2525  CG2 THR   152      45.480  56.200  25.700  1.00  0.00           C  
ATOM   2526 HG21 THR   152      44.510  56.750  25.720  1.00  0.00           H  
ATOM   2527 HG22 THR   152      45.290  55.360  26.400  1.00  0.00           H  
ATOM   2528 HG23 THR   152      45.530  55.720  24.700  1.00  0.00           H  
ATOM   2529  C   THR   152      45.910  59.000  24.810  1.00  0.00           C  
ATOM   2530  O   THR   152      45.080  59.070  23.900  1.00  0.00           O  
ATOM   2531  N   TYR   153      45.770  59.850  25.810  1.00  0.00           N  
ATOM   2532  HN  TYR   153      46.480  59.830  26.510  1.00  0.00           H  
ATOM   2533  CA  TYR   153      44.770  61.020  25.860  1.00  0.00           C  
ATOM   2534  HA  TYR   153      44.210  60.850  24.950  1.00  0.00           H  
ATOM   2535  CB  TYR   153      43.950  60.860  27.190  1.00  0.00           C  
ATOM   2536  HB1 TYR   153      43.230  61.710  27.160  1.00  0.00           H  
ATOM   2537  HB2 TYR   153      44.690  61.060  28.000  1.00  0.00           H  
ATOM   2538  CG  TYR   153      43.200  59.510  27.280  1.00  0.00           C  
ATOM   2539  CD1 TYR   153      42.340  59.170  26.280  1.00  0.00           C  
ATOM   2540  HD1 TYR   153      42.270  59.740  25.370  1.00  0.00           H  
ATOM   2541  CE1 TYR   153      41.660  57.950  26.230  1.00  0.00           C  
ATOM   2542  HE1 TYR   153      41.050  57.610  25.410  1.00  0.00           H  
ATOM   2543  CZ  TYR   153      41.780  57.080  27.390  1.00  0.00           C  
ATOM   2544  OH  TYR   153      41.070  55.900  27.470  1.00  0.00           O  
ATOM   2545  HH  TYR   153      40.450  55.750  26.740  1.00  0.00           H  
ATOM   2546  CD2 TYR   153      43.310  58.650  28.390  1.00  0.00           C  
ATOM   2547  HD2 TYR   153      43.890  58.990  29.240  1.00  0.00           H  
ATOM   2548  CE2 TYR   153      42.730  57.370  28.430  1.00  0.00           C  
ATOM   2549  HE2 TYR   153      42.770  56.780  29.330  1.00  0.00           H  
ATOM   2550  C   TYR   153      45.490  62.340  25.850  1.00  0.00           C  
ATOM   2551  O   TYR   153      46.200  62.720  26.790  1.00  0.00           O  
ATOM   2552  N   ASN   154      45.310  63.080  24.760  1.00  0.00           N  
ATOM   2553  HN  ASN   154      44.680  62.750  24.060  1.00  0.00           H  
ATOM   2554  CA  ASN   154      46.300  64.070  24.260  1.00  0.00           C  
ATOM   2555  HA  ASN   154      47.250  63.790  24.680  1.00  0.00           H  
ATOM   2556  CB  ASN   154      46.250  64.290  22.720  1.00  0.00           C  
ATOM   2557  HB1 ASN   154      45.220  64.280  22.300  1.00  0.00           H  
ATOM   2558  HB2 ASN   154      46.710  63.410  22.220  1.00  0.00           H  
ATOM   2559  CG  ASN   154      47.070  65.530  22.360  1.00  0.00           C  
ATOM   2560  OD1 ASN   154      46.530  66.540  21.930  1.00  0.00           O  
ATOM   2561  ND2 ASN   154      48.420  65.430  22.360  1.00  0.00           N  
ATOM   2562 HD21 ASN   154      48.820  64.520  22.470  1.00  0.00           H  
ATOM   2563 HD22 ASN   154      49.010  66.190  22.070  1.00  0.00           H  
ATOM   2564  C   ASN   154      46.050  65.410  25.000  1.00  0.00           C  
ATOM   2565  O   ASN   154      45.090  66.120  24.740  1.00  0.00           O  
ATOM   2566  N   VAL   155      46.880  65.870  25.940  1.00  0.00           N  
ATOM   2567  HN  VAL   155      47.570  65.240  26.270  1.00  0.00           H  
ATOM   2568  CA  VAL   155      46.880  67.130  26.550  1.00  0.00           C  
ATOM   2569  HA  VAL   155      45.990  67.630  26.230  1.00  0.00           H  
ATOM   2570  CB  VAL   155      46.860  67.070  28.100  1.00  0.00           C  
ATOM   2571  HB  VAL   155      46.070  66.400  28.500  1.00  0.00           H  
ATOM   2572  CG1 VAL   155      48.040  66.480  28.860  1.00  0.00           C  
ATOM   2573 HG11 VAL   155      48.930  67.080  28.570  1.00  0.00           H  
ATOM   2574 HG12 VAL   155      48.110  65.380  28.720  1.00  0.00           H  
ATOM   2575 HG13 VAL   155      47.910  66.700  29.940  1.00  0.00           H  
ATOM   2576  CG2 VAL   155      46.540  68.480  28.710  1.00  0.00           C  
ATOM   2577 HG21 VAL   155      45.830  68.990  28.030  1.00  0.00           H  
ATOM   2578 HG22 VAL   155      47.400  69.160  28.900  1.00  0.00           H  
ATOM   2579 HG23 VAL   155      45.940  68.520  29.650  1.00  0.00           H  
ATOM   2580  C   VAL   155      48.140  67.970  26.200  1.00  0.00           C  
ATOM   2581  O   VAL   155      49.280  67.560  26.350  1.00  0.00           O  
ATOM   2582  N   ALA   156      48.020  69.250  25.830  1.00  0.00           N  
ATOM   2583  HN  ALA   156      47.140  69.730  25.760  1.00  0.00           H  
ATOM   2584  CA  ALA   156      49.060  70.080  25.390  1.00  0.00           C  
ATOM   2585  HA  ALA   156      49.630  69.470  24.710  1.00  0.00           H  
ATOM   2586  CB  ALA   156      48.520  71.320  24.690  1.00  0.00           C  
ATOM   2587  HB1 ALA   156      47.940  71.970  25.370  1.00  0.00           H  
ATOM   2588  HB2 ALA   156      47.760  71.160  23.890  1.00  0.00           H  
ATOM   2589  HB3 ALA   156      49.340  71.780  24.100  1.00  0.00           H  
ATOM   2590  C   ALA   156      49.970  70.580  26.540  1.00  0.00           C  
ATOM   2591  O   ALA   156      49.540  71.340  27.430  1.00  0.00           O  
ATOM   2592  N   VAL   157      51.230  70.200  26.510  1.00  0.00           N  
ATOM   2593  HN  VAL   157      51.580  69.710  25.720  1.00  0.00           H  
ATOM   2594  CA  VAL   157      52.210  70.520  27.570  1.00  0.00           C  
ATOM   2595  HA  VAL   157      51.910  71.450  28.030  1.00  0.00           H  
ATOM   2596  CB  VAL   157      52.110  69.340  28.540  1.00  0.00           C  
ATOM   2597  HB  VAL   157      52.050  68.370  28.000  1.00  0.00           H  
ATOM   2598  CG1 VAL   157      53.300  69.250  29.470  1.00  0.00           C  
ATOM   2599 HG11 VAL   157      54.230  68.850  29.030  1.00  0.00           H  
ATOM   2600 HG12 VAL   157      53.160  68.510  30.290  1.00  0.00           H  
ATOM   2601 HG13 VAL   157      53.470  70.230  29.960  1.00  0.00           H  
ATOM   2602  CG2 VAL   157      50.850  69.410  29.410  1.00  0.00           C  
ATOM   2603 HG21 VAL   157      49.870  69.510  28.900  1.00  0.00           H  
ATOM   2604 HG22 VAL   157      50.880  70.310  30.060  1.00  0.00           H  
ATOM   2605 HG23 VAL   157      50.820  68.510  30.070  1.00  0.00           H  
ATOM   2606  C   VAL   157      53.570  70.670  26.970  1.00  0.00           C  
ATOM   2607  O   VAL   157      53.860  69.950  25.970  1.00  0.00           O  
ATOM   2608  N   ASP   158      54.510  71.470  27.570  1.00  0.00           N  
ATOM   2609  HN  ASP   158      54.230  71.970  28.390  1.00  0.00           H  
ATOM   2610  CA  ASP   158      55.850  71.910  27.280  1.00  0.00           C  
ATOM   2611  HA  ASP   158      56.040  71.690  26.240  1.00  0.00           H  
ATOM   2612  CB  ASP   158      56.110  73.400  27.670  1.00  0.00           C  
ATOM   2613  HB1 ASP   158      55.340  73.900  27.040  1.00  0.00           H  
ATOM   2614  HB2 ASP   158      57.140  73.790  27.550  1.00  0.00           H  
ATOM   2615  CG  ASP   158      55.680  73.670  29.130  1.00  0.00           C  
ATOM   2616  OD1 ASP   158      56.550  74.090  30.010  1.00  0.00           O  
ATOM   2617  OD2 ASP   158      54.540  73.370  29.500  1.00  0.00           O  
ATOM   2618  C   ASP   158      56.800  71.000  28.130  1.00  0.00           C  
ATOM   2619  O   ASP   158      56.360  70.460  29.150  1.00  0.00           O  
ATOM   2620  N   TYR   159      58.070  70.870  27.690  1.00  0.00           N  
ATOM   2621  HN  TYR   159      58.410  71.310  26.860  1.00  0.00           H  
ATOM   2622  CA  TYR   159      59.090  70.110  28.470  1.00  0.00           C  
ATOM   2623  HA  TYR   159      58.820  69.070  28.560  1.00  0.00           H  
ATOM   2624  CB  TYR   159      60.400  70.220  27.760  1.00  0.00           C  
ATOM   2625  HB1 TYR   159      61.340  70.100  28.340  1.00  0.00           H  
ATOM   2626  HB2 TYR   159      60.460  71.240  27.330  1.00  0.00           H  
ATOM   2627  CG  TYR   159      60.380  69.160  26.720  1.00  0.00           C  
ATOM   2628  CD1 TYR   159      60.540  67.840  27.100  1.00  0.00           C  
ATOM   2629  HD1 TYR   159      60.390  67.660  28.150  1.00  0.00           H  
ATOM   2630  CE1 TYR   159      60.830  66.820  26.080  1.00  0.00           C  
ATOM   2631  HE1 TYR   159      60.940  65.780  26.350  1.00  0.00           H  
ATOM   2632  CZ  TYR   159      60.920  67.180  24.760  1.00  0.00           C  
ATOM   2633  OH  TYR   159      61.130  66.200  23.810  1.00  0.00           O  
ATOM   2634  HH  TYR   159      60.840  65.370  24.200  1.00  0.00           H  
ATOM   2635  CD2 TYR   159      60.530  69.460  25.430  1.00  0.00           C  
ATOM   2636  HD2 TYR   159      60.470  70.450  25.010  1.00  0.00           H  
ATOM   2637  CE2 TYR   159      60.700  68.490  24.440  1.00  0.00           C  
ATOM   2638  HE2 TYR   159      60.850  68.810  23.430  1.00  0.00           H  
ATOM   2639  C   TYR   159      59.240  70.530  29.910  1.00  0.00           C  
ATOM   2640  O   TYR   159      59.450  69.760  30.840  1.00  0.00           O  
ATOM   2641  N   ILE   160      59.230  71.840  30.160  1.00  0.00           N  
ATOM   2642  HN  ILE   160      59.170  72.560  29.480  1.00  0.00           H  
ATOM   2643  CA  ILE   160      59.410  72.370  31.500  1.00  0.00           C  
ATOM   2644  HA  ILE   160      60.290  71.830  31.830  1.00  0.00           H  
ATOM   2645  CB  ILE   160      59.710  73.820  31.470  1.00  0.00           C  
ATOM   2646  HB  ILE   160      58.910  74.330  30.880  1.00  0.00           H  
ATOM   2647  CG2 ILE   160      59.630  74.490  32.830  1.00  0.00           C  
ATOM   2648 HG21 ILE   160      58.650  74.870  33.200  1.00  0.00           H  
ATOM   2649 HG22 ILE   160      60.140  75.470  32.740  1.00  0.00           H  
ATOM   2650 HG23 ILE   160      60.110  73.870  33.610  1.00  0.00           H  
ATOM   2651  CG1 ILE   160      61.070  74.100  30.830  1.00  0.00           C  
ATOM   2652 HG11 ILE   160      61.170  73.390  29.980  1.00  0.00           H  
ATOM   2653 HG12 ILE   160      61.920  73.990  31.530  1.00  0.00           H  
ATOM   2654  CD  ILE   160      61.210  75.490  30.210  1.00  0.00           C  
ATOM   2655  HD1 ILE   160      60.190  75.920  30.270  1.00  0.00           H  
ATOM   2656  HD2 ILE   160      61.430  75.430  29.120  1.00  0.00           H  
ATOM   2657  HD3 ILE   160      61.900  76.200  30.720  1.00  0.00           H  
ATOM   2658  C   ILE   160      58.390  71.960  32.510  1.00  0.00           C  
ATOM   2659  O   ILE   160      58.690  71.510  33.600  1.00  0.00           O  
ATOM   2660  N   THR   161      57.120  71.920  32.120  1.00  0.00           N  
ATOM   2661  HN  THR   161      56.950  72.370  31.240  1.00  0.00           H  
ATOM   2662  CA  THR   161      56.020  71.520  32.950  1.00  0.00           C  
ATOM   2663  HA  THR   161      56.130  72.160  33.810  1.00  0.00           H  
ATOM   2664  CB  THR   161      54.640  71.970  32.510  1.00  0.00           C  
ATOM   2665  HB  THR   161      54.370  71.310  31.670  1.00  0.00           H  
ATOM   2666  OG1 THR   161      54.600  73.270  32.140  1.00  0.00           O  
ATOM   2667  HG1 THR   161      54.800  73.290  31.200  1.00  0.00           H  
ATOM   2668  CG2 THR   161      53.640  71.870  33.700  1.00  0.00           C  
ATOM   2669 HG21 THR   161      53.900  72.550  34.530  1.00  0.00           H  
ATOM   2670 HG22 THR   161      53.710  70.820  34.060  1.00  0.00           H  
ATOM   2671 HG23 THR   161      52.590  71.990  33.360  1.00  0.00           H  
ATOM   2672  C   THR   161      56.020  70.170  33.480  1.00  0.00           C  
ATOM   2673  O   THR   161      55.840  69.920  34.680  1.00  0.00           O  
ATOM   2674  N   VAL   162      56.400  69.170  32.640  1.00  0.00           N  
ATOM   2675  HN  VAL   162      56.460  69.400  31.670  1.00  0.00           H  
ATOM   2676  CA  VAL   162      56.580  67.760  33.010  1.00  0.00           C  
ATOM   2677  HA  VAL   162      55.870  67.370  33.730  1.00  0.00           H  
ATOM   2678  CB  VAL   162      56.520  66.760  31.870  1.00  0.00           C  
ATOM   2679  HB  VAL   162      56.610  65.740  32.310  1.00  0.00           H  
ATOM   2680  CG1 VAL   162      55.110  66.920  31.350  1.00  0.00           C  
ATOM   2681 HG11 VAL   162      55.080  66.080  30.630  1.00  0.00           H  
ATOM   2682 HG12 VAL   162      55.120  67.880  30.790  1.00  0.00           H  
ATOM   2683 HG13 VAL   162      54.320  66.800  32.120  1.00  0.00           H  
ATOM   2684  CG2 VAL   162      57.620  66.920  30.780  1.00  0.00           C  
ATOM   2685 HG21 VAL   162      57.490  67.920  30.300  1.00  0.00           H  
ATOM   2686 HG22 VAL   162      57.620  66.200  29.930  1.00  0.00           H  
ATOM   2687 HG23 VAL   162      58.650  66.960  31.190  1.00  0.00           H  
ATOM   2688  C   VAL   162      57.880  67.500  33.820  1.00  0.00           C  
ATOM   2689  O   VAL   162      57.850  66.640  34.680  1.00  0.00           O  
ATOM   2690  N   ALA   163      58.990  68.160  33.550  1.00  0.00           N  
ATOM   2691  HN  ALA   163      59.010  68.790  32.770  1.00  0.00           H  
ATOM   2692  CA  ALA   163      60.120  68.150  34.440  1.00  0.00           C  
ATOM   2693  HA  ALA   163      60.410  67.120  34.500  1.00  0.00           H  
ATOM   2694  CB  ALA   163      61.300  68.940  33.850  1.00  0.00           C  
ATOM   2695  HB1 ALA   163      62.170  69.030  34.540  1.00  0.00           H  
ATOM   2696  HB2 ALA   163      61.020  69.970  33.560  1.00  0.00           H  
ATOM   2697  HB3 ALA   163      61.670  68.420  32.940  1.00  0.00           H  
ATOM   2698  C   ALA   163      59.890  68.650  35.910  1.00  0.00           C  
ATOM   2699  O   ALA   163      60.360  68.110  36.920  1.00  0.00           O  
ATOM   2700  N   LEU   164      59.140  69.710  35.960  1.00  0.00           N  
ATOM   2701  HN  LEU   164      58.910  70.300  35.190  1.00  0.00           H  
ATOM   2702  CA  LEU   164      58.610  70.260  37.250  1.00  0.00           C  
ATOM   2703  HA  LEU   164      59.530  70.470  37.770  1.00  0.00           H  
ATOM   2704  CB  LEU   164      57.910  71.630  36.870  1.00  0.00           C  
ATOM   2705  HB1 LEU   164      57.100  71.370  36.160  1.00  0.00           H  
ATOM   2706  HB2 LEU   164      58.600  72.320  36.330  1.00  0.00           H  
ATOM   2707  CG  LEU   164      57.210  72.450  38.040  1.00  0.00           C  
ATOM   2708  HG  LEU   164      56.370  71.840  38.450  1.00  0.00           H  
ATOM   2709  CD1 LEU   164      58.230  72.800  39.180  1.00  0.00           C  
ATOM   2710 HD11 LEU   164      58.660  71.850  39.550  1.00  0.00           H  
ATOM   2711 HD12 LEU   164      57.780  73.340  40.040  1.00  0.00           H  
ATOM   2712 HD13 LEU   164      58.980  73.490  38.720  1.00  0.00           H  
ATOM   2713  CD2 LEU   164      56.640  73.770  37.490  1.00  0.00           C  
ATOM   2714 HD21 LEU   164      56.260  74.280  38.400  1.00  0.00           H  
ATOM   2715 HD22 LEU   164      55.840  73.630  36.730  1.00  0.00           H  
ATOM   2716 HD23 LEU   164      57.390  74.470  37.070  1.00  0.00           H  
ATOM   2717  C   LEU   164      57.690  69.380  38.090  1.00  0.00           C  
ATOM   2718  O   LEU   164      57.760  69.310  39.300  1.00  0.00           O  
ATOM   2719  N   LEU   165      56.770  68.750  37.300  1.00  0.00           N  
ATOM   2720  HN  LEU   165      56.610  69.060  36.360  1.00  0.00           H  
ATOM   2721  CA  LEU   165      55.910  67.730  37.820  1.00  0.00           C  
ATOM   2722  HA  LEU   165      55.520  68.100  38.760  1.00  0.00           H  
ATOM   2723  CB  LEU   165      54.850  67.430  36.820  1.00  0.00           C  
ATOM   2724  HB1 LEU   165      55.260  67.010  35.870  1.00  0.00           H  
ATOM   2725  HB2 LEU   165      54.190  68.290  36.590  1.00  0.00           H  
ATOM   2726  CG  LEU   165      53.920  66.300  37.370  1.00  0.00           C  
ATOM   2727  HG  LEU   165      54.530  65.420  37.660  1.00  0.00           H  
ATOM   2728  CD1 LEU   165      52.990  66.760  38.530  1.00  0.00           C  
ATOM   2729 HD11 LEU   165      52.190  66.030  38.760  1.00  0.00           H  
ATOM   2730 HD12 LEU   165      52.580  67.780  38.370  1.00  0.00           H  
ATOM   2731 HD13 LEU   165      53.520  66.850  39.500  1.00  0.00           H  
ATOM   2732  CD2 LEU   165      53.030  65.800  36.180  1.00  0.00           C  
ATOM   2733 HD21 LEU   165      53.520  65.010  35.560  1.00  0.00           H  
ATOM   2734 HD22 LEU   165      52.660  66.690  35.630  1.00  0.00           H  
ATOM   2735 HD23 LEU   165      52.110  65.340  36.590  1.00  0.00           H  
ATOM   2736  C   LEU   165      56.740  66.540  38.290  1.00  0.00           C  
ATOM   2737  O   LEU   165      56.490  65.990  39.350  1.00  0.00           O  
ATOM   2738  N   ILE   166      57.700  66.040  37.560  1.00  0.00           N  
ATOM   2739  HN  ILE   166      57.790  66.480  36.670  1.00  0.00           H  
ATOM   2740  CA  ILE   166      58.400  64.870  37.950  1.00  0.00           C  
ATOM   2741  HA  ILE   166      57.760  64.100  38.340  1.00  0.00           H  
ATOM   2742  CB  ILE   166      59.150  64.360  36.690  1.00  0.00           C  
ATOM   2743  HB  ILE   166      59.540  65.200  36.060  1.00  0.00           H  
ATOM   2744  CG2 ILE   166      60.260  63.330  37.120  1.00  0.00           C  
ATOM   2745 HG21 ILE   166      59.870  62.640  37.890  1.00  0.00           H  
ATOM   2746 HG22 ILE   166      61.060  63.860  37.680  1.00  0.00           H  
ATOM   2747 HG23 ILE   166      60.610  62.660  36.310  1.00  0.00           H  
ATOM   2748  CG1 ILE   166      58.240  63.580  35.670  1.00  0.00           C  
ATOM   2749 HG11 ILE   166      58.990  63.030  35.050  1.00  0.00           H  
ATOM   2750 HG12 ILE   166      57.760  64.330  35.000  1.00  0.00           H  
ATOM   2751  CD  ILE   166      57.220  62.560  36.220  1.00  0.00           C  
ATOM   2752  HD1 ILE   166      57.620  61.840  36.970  1.00  0.00           H  
ATOM   2753  HD2 ILE   166      56.910  61.960  35.340  1.00  0.00           H  
ATOM   2754  HD3 ILE   166      56.320  63.010  36.690  1.00  0.00           H  
ATOM   2755  C   ILE   166      59.260  65.130  39.210  1.00  0.00           C  
ATOM   2756  O   ILE   166      59.430  64.410  40.160  1.00  0.00           O  
ATOM   2757  N   TRP   167      59.900  66.310  39.250  1.00  0.00           N  
ATOM   2758  HN  TRP   167      59.810  66.980  38.510  1.00  0.00           H  
ATOM   2759  CA  TRP   167      60.670  66.780  40.380  1.00  0.00           C  
ATOM   2760  HA  TRP   167      61.310  65.950  40.640  1.00  0.00           H  
ATOM   2761  CB  TRP   167      61.400  68.180  40.170  1.00  0.00           C  
ATOM   2762  HB1 TRP   167      60.710  68.970  39.810  1.00  0.00           H  
ATOM   2763  HB2 TRP   167      62.200  67.970  39.430  1.00  0.00           H  
ATOM   2764  CG  TRP   167      62.070  68.830  41.440  1.00  0.00           C  
ATOM   2765  CD1 TRP   167      61.660  69.980  42.140  1.00  0.00           C  
ATOM   2766  HD1 TRP   167      60.810  70.590  41.900  1.00  0.00           H  
ATOM   2767  NE1 TRP   167      62.600  70.320  43.140  1.00  0.00           N  
ATOM   2768  HE1 TRP   167      62.620  71.150  43.640  1.00  0.00           H  
ATOM   2769  CE2 TRP   167      63.640  69.420  43.070  1.00  0.00           C  
ATOM   2770  CD2 TRP   167      63.390  68.550  41.920  1.00  0.00           C  
ATOM   2771  CE3 TRP   167      64.370  67.560  41.570  1.00  0.00           C  
ATOM   2772  HE3 TRP   167      64.250  67.030  40.640  1.00  0.00           H  
ATOM   2773  CZ3 TRP   167      65.540  67.570  42.260  1.00  0.00           C  
ATOM   2774  HZ3 TRP   167      66.390  66.940  42.050  1.00  0.00           H  
ATOM   2775  CZ2 TRP   167      64.860  69.380  43.720  1.00  0.00           C  
ATOM   2776  HZ2 TRP   167      65.080  70.000  44.580  1.00  0.00           H  
ATOM   2777  CH2 TRP   167      65.790  68.520  43.220  1.00  0.00           C  
ATOM   2778  HH2 TRP   167      66.770  68.430  43.660  1.00  0.00           H  
ATOM   2779  C   TRP   167      59.800  66.870  41.690  1.00  0.00           C  
ATOM   2780  O   TRP   167      60.070  66.260  42.730  1.00  0.00           O  
ATOM   2781  N   ASN   168      58.650  67.600  41.570  1.00  0.00           N  
ATOM   2782  HN  ASN   168      58.430  68.110  40.740  1.00  0.00           H  
ATOM   2783  CA  ASN   168      57.730  67.710  42.740  1.00  0.00           C  
ATOM   2784  HA  ASN   168      58.220  68.150  43.600  1.00  0.00           H  
ATOM   2785  CB  ASN   168      56.480  68.680  42.340  1.00  0.00           C  
ATOM   2786  HB1 ASN   168      55.710  68.480  43.120  1.00  0.00           H  
ATOM   2787  HB2 ASN   168      56.130  68.560  41.290  1.00  0.00           H  
ATOM   2788  CG  ASN   168      56.860  70.090  42.610  1.00  0.00           C  
ATOM   2789  OD1 ASN   168      56.540  70.710  43.650  1.00  0.00           O  
ATOM   2790  ND2 ASN   168      57.640  70.710  41.690  1.00  0.00           N  
ATOM   2791 HD21 ASN   168      58.270  71.360  42.110  1.00  0.00           H  
ATOM   2792 HD22 ASN   168      57.840  70.200  40.860  1.00  0.00           H  
ATOM   2793  C   ASN   168      57.190  66.290  43.200  1.00  0.00           C  
ATOM   2794  O   ASN   168      56.850  66.090  44.370  1.00  0.00           O  
ATOM   2795  N   PHE   169      56.790  65.390  42.200  1.00  0.00           N  
ATOM   2796  HN  PHE   169      57.090  65.600  41.270  1.00  0.00           H  
ATOM   2797  CA  PHE   169      56.290  64.060  42.450  1.00  0.00           C  
ATOM   2798  HA  PHE   169      55.500  64.310  43.140  1.00  0.00           H  
ATOM   2799  CB  PHE   169      55.950  63.390  41.070  1.00  0.00           C  
ATOM   2800  HB1 PHE   169      56.920  63.150  40.580  1.00  0.00           H  
ATOM   2801  HB2 PHE   169      55.350  64.120  40.490  1.00  0.00           H  
ATOM   2802  CG  PHE   169      55.120  62.120  41.140  1.00  0.00           C  
ATOM   2803  CD1 PHE   169      53.960  62.080  41.980  1.00  0.00           C  
ATOM   2804  HD1 PHE   169      53.500  62.940  42.460  1.00  0.00           H  
ATOM   2805  CE1 PHE   169      53.190  60.880  42.140  1.00  0.00           C  
ATOM   2806  HE1 PHE   169      52.210  60.920  42.600  1.00  0.00           H  
ATOM   2807  CZ  PHE   169      53.620  59.710  41.480  1.00  0.00           C  
ATOM   2808  HZ  PHE   169      53.030  58.800  41.570  1.00  0.00           H  
ATOM   2809  CD2 PHE   169      55.520  60.890  40.540  1.00  0.00           C  
ATOM   2810  HD2 PHE   169      56.420  60.960  39.940  1.00  0.00           H  
ATOM   2811  CE2 PHE   169      54.780  59.700  40.690  1.00  0.00           C  
ATOM   2812  HE2 PHE   169      55.110  58.800  40.190  1.00  0.00           H  
ATOM   2813  C   PHE   169      57.330  63.140  43.160  1.00  0.00           C  
ATOM   2814  O   PHE   169      56.970  62.590  44.220  1.00  0.00           O  
ATOM   2815  N   GLY   170      58.510  63.000  42.620  1.00  0.00           N  
ATOM   2816  HN  GLY   170      58.840  63.460  41.800  1.00  0.00           H  
ATOM   2817  CA  GLY   170      59.620  62.200  43.160  1.00  0.00           C  
ATOM   2818  HA1 GLY   170      60.370  62.030  42.400  1.00  0.00           H  
ATOM   2819  HA2 GLY   170      59.280  61.220  43.440  1.00  0.00           H  
ATOM   2820  C   GLY   170      60.280  62.650  44.360  1.00  0.00           C  
ATOM   2821  O   GLY   170      60.440  61.830  45.270  1.00  0.00           O  
ATOM   2822  N   VAL   171      60.630  63.990  44.500  1.00  0.00           N  
ATOM   2823  HN  VAL   171      60.490  64.680  43.790  1.00  0.00           H  
ATOM   2824  CA  VAL   171      61.240  64.540  45.710  1.00  0.00           C  
ATOM   2825  HA  VAL   171      61.990  63.880  46.120  1.00  0.00           H  
ATOM   2826  CB  VAL   171      61.790  66.000  45.540  1.00  0.00           C  
ATOM   2827  HB  VAL   171      61.010  66.650  45.090  1.00  0.00           H  
ATOM   2828  CG1 VAL   171      62.370  66.450  46.870  1.00  0.00           C  
ATOM   2829 HG11 VAL   171      61.590  66.500  47.660  1.00  0.00           H  
ATOM   2830 HG12 VAL   171      62.840  67.450  46.750  1.00  0.00           H  
ATOM   2831 HG13 VAL   171      63.240  65.860  47.230  1.00  0.00           H  
ATOM   2832  CG2 VAL   171      63.100  65.970  44.610  1.00  0.00           C  
ATOM   2833 HG21 VAL   171      63.840  65.350  45.160  1.00  0.00           H  
ATOM   2834 HG22 VAL   171      63.430  67.020  44.500  1.00  0.00           H  
ATOM   2835 HG23 VAL   171      62.780  65.550  43.640  1.00  0.00           H  
ATOM   2836  C   VAL   171      60.320  64.450  46.930  1.00  0.00           C  
ATOM   2837  O   VAL   171      60.700  63.910  47.980  1.00  0.00           O  
ATOM   2838  N   VAL   172      59.030  64.840  46.820  1.00  0.00           N  
ATOM   2839  HN  VAL   172      58.620  65.150  45.970  1.00  0.00           H  
ATOM   2840  CA  VAL   172      58.000  64.610  47.850  1.00  0.00           C  
ATOM   2841  HA  VAL   172      58.410  64.990  48.770  1.00  0.00           H  
ATOM   2842  CB  VAL   172      56.770  65.350  47.490  1.00  0.00           C  
ATOM   2843  HB  VAL   172      56.430  65.000  46.490  1.00  0.00           H  
ATOM   2844  CG1 VAL   172      55.530  65.190  48.400  1.00  0.00           C  
ATOM   2845 HG11 VAL   172      55.690  65.680  49.380  1.00  0.00           H  
ATOM   2846 HG12 VAL   172      55.380  64.120  48.670  1.00  0.00           H  
ATOM   2847 HG13 VAL   172      54.580  65.510  47.930  1.00  0.00           H  
ATOM   2848  CG2 VAL   172      57.100  66.870  47.360  1.00  0.00           C  
ATOM   2849 HG21 VAL   172      56.250  67.340  46.830  1.00  0.00           H  
ATOM   2850 HG22 VAL   172      57.900  67.150  46.640  1.00  0.00           H  
ATOM   2851 HG23 VAL   172      57.160  67.350  48.360  1.00  0.00           H  
ATOM   2852  C   VAL   172      57.830  63.080  48.090  1.00  0.00           C  
ATOM   2853  O   VAL   172      57.730  62.810  49.240  1.00  0.00           O  
ATOM   2854  N   GLY   173      57.780  62.150  47.140  1.00  0.00           N  
ATOM   2855  HN  GLY   173      57.680  62.460  46.200  1.00  0.00           H  
ATOM   2856  CA  GLY   173      57.680  60.760  47.400  1.00  0.00           C  
ATOM   2857  HA1 GLY   173      57.660  60.280  46.430  1.00  0.00           H  
ATOM   2858  HA2 GLY   173      56.760  60.470  47.890  1.00  0.00           H  
ATOM   2859  C   GLY   173      58.810  60.110  48.140  1.00  0.00           C  
ATOM   2860  O   GLY   173      58.590  59.270  49.030  1.00  0.00           O  
ATOM   2861  N   MET   174      60.030  60.540  47.830  1.00  0.00           N  
ATOM   2862  HN  MET   174      60.100  61.150  47.040  1.00  0.00           H  
ATOM   2863  CA  MET   174      61.220  60.120  48.550  1.00  0.00           C  
ATOM   2864  HA  MET   174      61.260  59.040  48.650  1.00  0.00           H  
ATOM   2865  CB  MET   174      62.480  60.360  47.660  1.00  0.00           C  
ATOM   2866  HB1 MET   174      63.310  60.360  48.400  1.00  0.00           H  
ATOM   2867  HB2 MET   174      62.410  61.290  47.080  1.00  0.00           H  
ATOM   2868  CG  MET   174      62.770  59.280  46.620  1.00  0.00           C  
ATOM   2869  HG1 MET   174      61.890  59.170  45.950  1.00  0.00           H  
ATOM   2870  HG2 MET   174      62.810  58.330  47.200  1.00  0.00           H  
ATOM   2871  SD  MET   174      64.340  59.480  45.640  1.00  0.00           S  
ATOM   2872  CE  MET   174      63.330  60.400  44.430  1.00  0.00           C  
ATOM   2873  HE1 MET   174      64.030  60.850  43.690  1.00  0.00           H  
ATOM   2874  HE2 MET   174      62.850  61.300  44.880  1.00  0.00           H  
ATOM   2875  HE3 MET   174      62.550  59.820  43.890  1.00  0.00           H  
ATOM   2876  C   MET   174      61.330  60.700  49.980  1.00  0.00           C  
ATOM   2877  O   MET   174      61.750  60.020  50.910  1.00  0.00           O  
ATOM   2878  N   ILE   175      60.940  62.010  50.200  1.00  0.00           N  
ATOM   2879  HN  ILE   175      60.630  62.510  49.400  1.00  0.00           H  
ATOM   2880  CA  ILE   175      60.680  62.620  51.490  1.00  0.00           C  
ATOM   2881  HA  ILE   175      61.520  62.580  52.160  1.00  0.00           H  
ATOM   2882  CB  ILE   175      60.490  64.160  51.310  1.00  0.00           C  
ATOM   2883  HB  ILE   175      59.920  64.240  50.350  1.00  0.00           H  
ATOM   2884  CG2 ILE   175      59.680  64.700  52.490  1.00  0.00           C  
ATOM   2885 HG21 ILE   175      59.460  65.760  52.270  1.00  0.00           H  
ATOM   2886 HG22 ILE   175      60.200  64.700  53.470  1.00  0.00           H  
ATOM   2887 HG23 ILE   175      58.730  64.130  52.650  1.00  0.00           H  
ATOM   2888  CG1 ILE   175      61.660  65.120  50.970  1.00  0.00           C  
ATOM   2889 HG11 ILE   175      61.310  66.170  50.830  1.00  0.00           H  
ATOM   2890 HG12 ILE   175      62.100  64.770  50.010  1.00  0.00           H  
ATOM   2891  CD  ILE   175      62.800  65.290  52.000  1.00  0.00           C  
ATOM   2892  HD1 ILE   175      62.500  65.860  52.900  1.00  0.00           H  
ATOM   2893  HD2 ILE   175      63.730  65.730  51.570  1.00  0.00           H  
ATOM   2894  HD3 ILE   175      63.170  64.300  52.360  1.00  0.00           H  
ATOM   2895  C   ILE   175      59.610  61.850  52.290  1.00  0.00           C  
ATOM   2896  O   ILE   175      59.790  61.640  53.510  1.00  0.00           O  
ATOM   2897  N   SER   176      58.460  61.440  51.550  1.00  0.00           N  
ATOM   2898  HN  SER   176      58.390  61.690  50.590  1.00  0.00           H  
ATOM   2899  CA  SER   176      57.330  60.740  52.240  1.00  0.00           C  
ATOM   2900  HA  SER   176      57.120  61.270  53.160  1.00  0.00           H  
ATOM   2901  CB  SER   176      56.000  60.850  51.460  1.00  0.00           C  
ATOM   2902  HB1 SER   176      55.190  60.460  52.120  1.00  0.00           H  
ATOM   2903  HB2 SER   176      56.070  60.290  50.500  1.00  0.00           H  
ATOM   2904  OG  SER   176      55.680  62.180  51.250  1.00  0.00           O  
ATOM   2905  HG1 SER   176      56.290  62.560  50.620  1.00  0.00           H  
ATOM   2906  C   SER   176      57.610  59.340  52.610  1.00  0.00           C  
ATOM   2907  O   SER   176      57.260  58.990  53.750  1.00  0.00           O  
ATOM   2908  N   ILE   177      58.230  58.500  51.640  1.00  0.00           N  
ATOM   2909  HN  ILE   177      58.570  58.860  50.780  1.00  0.00           H  
ATOM   2910  CA  ILE   177      58.620  57.070  51.940  1.00  0.00           C  
ATOM   2911  HA  ILE   177      57.830  56.430  52.300  1.00  0.00           H  
ATOM   2912  CB  ILE   177      58.930  56.350  50.540  1.00  0.00           C  
ATOM   2913  HB  ILE   177      59.700  56.970  50.030  1.00  0.00           H  
ATOM   2914  CG2 ILE   177      59.430  54.920  50.770  1.00  0.00           C  
ATOM   2915 HG21 ILE   177      60.340  54.980  51.410  1.00  0.00           H  
ATOM   2916 HG22 ILE   177      59.640  54.460  49.790  1.00  0.00           H  
ATOM   2917 HG23 ILE   177      58.720  54.240  51.290  1.00  0.00           H  
ATOM   2918  CG1 ILE   177      57.740  56.250  49.560  1.00  0.00           C  
ATOM   2919 HG11 ILE   177      57.300  57.260  49.400  1.00  0.00           H  
ATOM   2920 HG12 ILE   177      56.940  55.620  50.010  1.00  0.00           H  
ATOM   2921  CD  ILE   177      58.120  55.670  48.110  1.00  0.00           C  
ATOM   2922  HD1 ILE   177      58.400  54.600  48.170  1.00  0.00           H  
ATOM   2923  HD2 ILE   177      59.000  56.240  47.740  1.00  0.00           H  
ATOM   2924  HD3 ILE   177      57.210  55.790  47.490  1.00  0.00           H  
ATOM   2925  C   ILE   177      59.780  56.910  52.880  1.00  0.00           C  
ATOM   2926  O   ILE   177      59.690  56.220  53.920  1.00  0.00           O  
ATOM   2927  N   HSD   178      60.940  57.550  52.570  1.00  0.00           N  
ATOM   2928  HN  HSD   178      61.140  58.150  51.800  1.00  0.00           H  
ATOM   2929  CA  HSD   178      62.160  57.160  53.270  1.00  0.00           C  
ATOM   2930  HA  HSD   178      62.170  56.130  53.610  1.00  0.00           H  
ATOM   2931  CB  HSD   178      63.360  57.340  52.260  1.00  0.00           C  
ATOM   2932  HB1 HSD   178      64.260  57.070  52.840  1.00  0.00           H  
ATOM   2933  HB2 HSD   178      63.580  58.370  51.910  1.00  0.00           H  
ATOM   2934  ND1 HSD   178      63.210  55.120  51.030  1.00  0.00           N  
ATOM   2935  HD1 HSD   178      63.820  54.590  51.620  1.00  0.00           H  
ATOM   2936  CG  HSD   178      63.110  56.480  51.040  1.00  0.00           C  
ATOM   2937  CE1 HSD   178      62.870  54.670  49.800  1.00  0.00           C  
ATOM   2938  HE1 HSD   178      62.760  53.600  49.620  1.00  0.00           H  
ATOM   2939  NE2 HSD   178      62.570  55.670  48.970  1.00  0.00           N  
ATOM   2940  CD2 HSD   178      62.700  56.770  49.790  1.00  0.00           C  
ATOM   2941  HD2 HSD   178      62.620  57.810  49.500  1.00  0.00           H  
ATOM   2942  C   HSD   178      62.420  57.940  54.500  1.00  0.00           C  
ATOM   2943  O   HSD   178      63.420  57.620  55.200  1.00  0.00           O  
ATOM   2944  N   TRP   179      61.600  58.870  54.830  1.00  0.00           N  
ATOM   2945  HN  TRP   179      60.820  59.230  54.330  1.00  0.00           H  
ATOM   2946  CA  TRP   179      61.770  59.650  55.990  1.00  0.00           C  
ATOM   2947  HA  TRP   179      62.410  59.280  56.770  1.00  0.00           H  
ATOM   2948  CB  TRP   179      62.360  61.030  55.660  1.00  0.00           C  
ATOM   2949  HB1 TRP   179      61.770  61.530  54.870  1.00  0.00           H  
ATOM   2950  HB2 TRP   179      63.270  60.910  55.040  1.00  0.00           H  
ATOM   2951  CG  TRP   179      62.630  61.990  56.710  1.00  0.00           C  
ATOM   2952  CD1 TRP   179      63.330  61.830  57.900  1.00  0.00           C  
ATOM   2953  HD1 TRP   179      63.940  60.960  58.090  1.00  0.00           H  
ATOM   2954  NE1 TRP   179      63.310  62.960  58.620  1.00  0.00           N  
ATOM   2955  HE1 TRP   179      63.790  63.100  59.450  1.00  0.00           H  
ATOM   2956  CE2 TRP   179      62.670  63.920  57.890  1.00  0.00           C  
ATOM   2957  CD2 TRP   179      62.250  63.340  56.690  1.00  0.00           C  
ATOM   2958  CE3 TRP   179      61.430  64.080  55.830  1.00  0.00           C  
ATOM   2959  HE3 TRP   179      61.010  63.590  54.960  1.00  0.00           H  
ATOM   2960  CZ3 TRP   179      61.200  65.480  56.090  1.00  0.00           C  
ATOM   2961  HZ3 TRP   179      60.510  65.970  55.410  1.00  0.00           H  
ATOM   2962  CZ2 TRP   179      62.430  65.290  58.150  1.00  0.00           C  
ATOM   2963  HZ2 TRP   179      62.610  65.760  59.100  1.00  0.00           H  
ATOM   2964  CH2 TRP   179      61.650  66.000  57.290  1.00  0.00           C  
ATOM   2965  HH2 TRP   179      61.310  67.010  57.510  1.00  0.00           H  
ATOM   2966  C   TRP   179      60.450  59.860  56.760  1.00  0.00           C  
ATOM   2967  O   TRP   179      60.080  59.220  57.770  1.00  0.00           O  
ATOM   2968  N   LYS   180      59.690  60.830  56.270  1.00  0.00           N  
ATOM   2969  HN  LYS   180      59.800  61.310  55.400  1.00  0.00           H  
ATOM   2970  CA  LYS   180      58.540  61.390  56.980  1.00  0.00           C  
ATOM   2971  HA  LYS   180      58.140  60.590  57.590  1.00  0.00           H  
ATOM   2972  CB  LYS   180      58.850  62.520  58.020  1.00  0.00           C  
ATOM   2973  HB1 LYS   180      57.940  62.980  58.470  1.00  0.00           H  
ATOM   2974  HB2 LYS   180      59.390  63.380  57.570  1.00  0.00           H  
ATOM   2975  CG  LYS   180      59.660  61.930  59.240  1.00  0.00           C  
ATOM   2976  HG1 LYS   180      60.540  61.320  58.940  1.00  0.00           H  
ATOM   2977  HG2 LYS   180      58.920  61.330  59.810  1.00  0.00           H  
ATOM   2978  CD  LYS   180      60.070  63.090  60.160  1.00  0.00           C  
ATOM   2979  HD1 LYS   180      59.080  63.500  60.470  1.00  0.00           H  
ATOM   2980  HD2 LYS   180      60.620  63.900  59.660  1.00  0.00           H  
ATOM   2981  CE  LYS   180      60.870  62.550  61.350  1.00  0.00           C  
ATOM   2982  HE1 LYS   180      61.600  61.760  61.070  1.00  0.00           H  
ATOM   2983  HE2 LYS   180      60.250  62.100  62.150  1.00  0.00           H  
ATOM   2984  NZ  LYS   180      61.690  63.640  62.020  1.00  0.00           N  
ATOM   2985  HZ1 LYS   180      61.810  63.450  63.040  1.00  0.00           H  
ATOM   2986  HZ2 LYS   180      61.190  64.550  61.940  1.00  0.00           H  
ATOM   2987  HZ3 LYS   180      62.660  63.730  61.650  1.00  0.00           H  
ATOM   2988  C   LYS   180      57.370  61.760  56.070  1.00  0.00           C  
ATOM   2989  O   LYS   180      57.510  62.660  55.200  1.00  0.00           O  
ATOM   2990  N   GLY   181      56.220  61.230  56.250  1.00  0.00           N  
ATOM   2991  HN  GLY   181      56.130  60.460  56.870  1.00  0.00           H  
ATOM   2992  CA  GLY   181      54.950  61.820  55.670  1.00  0.00           C  
ATOM   2993  HA1 GLY   181      54.850  61.550  54.630  1.00  0.00           H  
ATOM   2994  HA2 GLY   181      55.080  62.880  55.820  1.00  0.00           H  
ATOM   2995  C   GLY   181      53.710  61.470  56.340  1.00  0.00           C  
ATOM   2996  O   GLY   181      53.670  60.630  57.210  1.00  0.00           O  
ATOM   2997  N   PRO   182      52.650  62.140  56.020  1.00  0.00           N  
ATOM   2998  CD  PRO   182      52.600  63.200  55.030  1.00  0.00           C  
ATOM   2999  HD1 PRO   182      53.280  63.060  54.170  1.00  0.00           H  
ATOM   3000  HD2 PRO   182      52.970  64.080  55.600  1.00  0.00           H  
ATOM   3001  CA  PRO   182      51.360  61.580  56.270  1.00  0.00           C  
ATOM   3002  HA  PRO   182      51.240  61.420  57.330  1.00  0.00           H  
ATOM   3003  CB  PRO   182      50.400  62.670  55.870  1.00  0.00           C  
ATOM   3004  HB1 PRO   182      50.360  63.450  56.660  1.00  0.00           H  
ATOM   3005  HB2 PRO   182      49.410  62.210  55.690  1.00  0.00           H  
ATOM   3006  CG  PRO   182      51.050  63.270  54.680  1.00  0.00           C  
ATOM   3007  HG1 PRO   182      50.800  62.810  53.700  1.00  0.00           H  
ATOM   3008  HG2 PRO   182      50.820  64.350  54.570  1.00  0.00           H  
ATOM   3009  C   PRO   182      51.030  60.280  55.550  1.00  0.00           C  
ATOM   3010  O   PRO   182      51.360  60.140  54.330  1.00  0.00           O  
ATOM   3011  N   LEU   183      50.490  59.250  56.320  1.00  0.00           N  
ATOM   3012  HN  LEU   183      50.000  59.510  57.150  1.00  0.00           H  
ATOM   3013  CA  LEU   183      50.430  57.820  55.850  1.00  0.00           C  
ATOM   3014  HA  LEU   183      51.450  57.490  55.730  1.00  0.00           H  
ATOM   3015  CB  LEU   183      49.890  57.020  56.990  1.00  0.00           C  
ATOM   3016  HB1 LEU   183      48.950  57.570  57.210  1.00  0.00           H  
ATOM   3017  HB2 LEU   183      50.590  57.230  57.830  1.00  0.00           H  
ATOM   3018  CG  LEU   183      49.780  55.450  56.820  1.00  0.00           C  
ATOM   3019  HG  LEU   183      49.070  55.240  55.990  1.00  0.00           H  
ATOM   3020  CD1 LEU   183      51.140  54.840  56.530  1.00  0.00           C  
ATOM   3021 HD11 LEU   183      51.510  55.260  55.570  1.00  0.00           H  
ATOM   3022 HD12 LEU   183      50.940  53.780  56.250  1.00  0.00           H  
ATOM   3023 HD13 LEU   183      51.870  55.050  57.330  1.00  0.00           H  
ATOM   3024  CD2 LEU   183      49.190  54.880  58.150  1.00  0.00           C  
ATOM   3025 HD21 LEU   183      48.270  55.400  58.480  1.00  0.00           H  
ATOM   3026 HD22 LEU   183      49.930  54.890  58.980  1.00  0.00           H  
ATOM   3027 HD23 LEU   183      48.920  53.820  57.970  1.00  0.00           H  
ATOM   3028  C   LEU   183      49.630  57.580  54.560  1.00  0.00           C  
ATOM   3029  O   LEU   183      50.170  56.870  53.720  1.00  0.00           O  
ATOM   3030  N   ARG   184      48.520  58.370  54.330  1.00  0.00           N  
ATOM   3031  HN  ARG   184      48.240  59.060  54.990  1.00  0.00           H  
ATOM   3032  CA  ARG   184      47.860  58.220  53.050  1.00  0.00           C  
ATOM   3033  HA  ARG   184      47.690  57.160  53.000  1.00  0.00           H  
ATOM   3034  CB  ARG   184      46.410  58.820  53.000  1.00  0.00           C  
ATOM   3035  HB1 ARG   184      46.070  59.070  51.970  1.00  0.00           H  
ATOM   3036  HB2 ARG   184      46.320  59.680  53.700  1.00  0.00           H  
ATOM   3037  CG  ARG   184      45.410  57.620  53.320  1.00  0.00           C  
ATOM   3038  HG1 ARG   184      45.540  56.830  52.550  1.00  0.00           H  
ATOM   3039  HG2 ARG   184      44.380  58.030  53.270  1.00  0.00           H  
ATOM   3040  CD  ARG   184      45.500  57.060  54.720  1.00  0.00           C  
ATOM   3041  HD1 ARG   184      46.470  56.580  54.950  1.00  0.00           H  
ATOM   3042  HD2 ARG   184      44.750  56.260  54.900  1.00  0.00           H  
ATOM   3043  NE  ARG   184      45.130  58.180  55.670  1.00  0.00           N  
ATOM   3044  HE  ARG   184      45.820  58.880  55.810  1.00  0.00           H  
ATOM   3045  CZ  ARG   184      44.080  58.220  56.490  1.00  0.00           C  
ATOM   3046  NH1 ARG   184      43.130  57.300  56.570  1.00  0.00           N  
ATOM   3047 HH11 ARG   184      43.190  56.540  55.930  1.00  0.00           H  
ATOM   3048 HH12 ARG   184      42.260  57.640  56.940  1.00  0.00           H  
ATOM   3049  NH2 ARG   184      43.910  59.280  57.270  1.00  0.00           N  
ATOM   3050 HH21 ARG   184      44.620  59.970  57.420  1.00  0.00           H  
ATOM   3051 HH22 ARG   184      43.210  59.140  57.970  1.00  0.00           H  
ATOM   3052  C   ARG   184      48.640  58.640  51.910  1.00  0.00           C  
ATOM   3053  O   ARG   184      48.790  57.880  50.930  1.00  0.00           O  
ATOM   3054  N   LEU   185      49.320  59.790  51.950  1.00  0.00           N  
ATOM   3055  HN  LEU   185      49.240  60.410  52.720  1.00  0.00           H  
ATOM   3056  CA  LEU   185      50.250  60.120  50.850  1.00  0.00           C  
ATOM   3057  HA  LEU   185      49.600  59.880  50.030  1.00  0.00           H  
ATOM   3058  CB  LEU   185      50.640  61.560  50.970  1.00  0.00           C  
ATOM   3059  HB1 LEU   185      51.340  61.690  51.820  1.00  0.00           H  
ATOM   3060  HB2 LEU   185      49.770  62.240  51.150  1.00  0.00           H  
ATOM   3061  CG  LEU   185      51.420  62.140  49.730  1.00  0.00           C  
ATOM   3062  HG  LEU   185      52.410  61.650  49.590  1.00  0.00           H  
ATOM   3063  CD1 LEU   185      50.550  62.030  48.450  1.00  0.00           C  
ATOM   3064 HD11 LEU   185      49.760  62.810  48.440  1.00  0.00           H  
ATOM   3065 HD12 LEU   185      50.100  61.010  48.400  1.00  0.00           H  
ATOM   3066 HD13 LEU   185      51.180  62.280  47.560  1.00  0.00           H  
ATOM   3067  CD2 LEU   185      51.740  63.610  50.020  1.00  0.00           C  
ATOM   3068 HD21 LEU   185      52.190  64.070  49.120  1.00  0.00           H  
ATOM   3069 HD22 LEU   185      52.380  63.690  50.930  1.00  0.00           H  
ATOM   3070 HD23 LEU   185      50.840  64.230  50.190  1.00  0.00           H  
ATOM   3071  C   LEU   185      51.440  59.230  50.650  1.00  0.00           C  
ATOM   3072  O   LEU   185      51.760  58.870  49.530  1.00  0.00           O  
ATOM   3073  N   GLN   186      52.050  58.740  51.740  1.00  0.00           N  
ATOM   3074  HN  GLN   186      51.810  59.180  52.600  1.00  0.00           H  
ATOM   3075  CA  GLN   186      53.030  57.650  51.720  1.00  0.00           C  
ATOM   3076  HA  GLN   186      53.920  57.990  51.210  1.00  0.00           H  
ATOM   3077  CB  GLN   186      53.530  57.360  53.150  1.00  0.00           C  
ATOM   3078  HB1 GLN   186      52.620  57.270  53.770  1.00  0.00           H  
ATOM   3079  HB2 GLN   186      54.110  58.260  53.460  1.00  0.00           H  
ATOM   3080  CG  GLN   186      54.410  56.110  53.460  1.00  0.00           C  
ATOM   3081  HG1 GLN   186      55.260  56.060  52.760  1.00  0.00           H  
ATOM   3082  HG2 GLN   186      53.830  55.170  53.370  1.00  0.00           H  
ATOM   3083  CD  GLN   186      55.040  56.030  54.880  1.00  0.00           C  
ATOM   3084  OE1 GLN   186      54.350  55.510  55.670  1.00  0.00           O  
ATOM   3085  NE2 GLN   186      56.320  56.520  55.030  1.00  0.00           N  
ATOM   3086 HE21 GLN   186      56.690  56.380  55.950  1.00  0.00           H  
ATOM   3087 HE22 GLN   186      56.800  57.040  54.330  1.00  0.00           H  
ATOM   3088  C   GLN   186      52.610  56.350  51.080  1.00  0.00           C  
ATOM   3089  O   GLN   186      53.260  55.880  50.160  1.00  0.00           O  
ATOM   3090  N   GLN   187      51.400  55.920  51.470  1.00  0.00           N  
ATOM   3091  HN  GLN   187      51.100  56.370  52.300  1.00  0.00           H  
ATOM   3092  CA  GLN   187      50.670  54.780  50.860  1.00  0.00           C  
ATOM   3093  HA  GLN   187      51.290  53.890  50.890  1.00  0.00           H  
ATOM   3094  CB  GLN   187      49.470  54.490  51.790  1.00  0.00           C  
ATOM   3095  HB1 GLN   187      48.670  54.090  51.130  1.00  0.00           H  
ATOM   3096  HB2 GLN   187      48.970  55.440  52.080  1.00  0.00           H  
ATOM   3097  CG  GLN   187      49.710  53.690  53.030  1.00  0.00           C  
ATOM   3098  HG1 GLN   187      50.370  54.300  53.680  1.00  0.00           H  
ATOM   3099  HG2 GLN   187      50.120  52.700  52.710  1.00  0.00           H  
ATOM   3100  CD  GLN   187      48.500  53.520  53.920  1.00  0.00           C  
ATOM   3101  OE1 GLN   187      47.420  54.050  53.660  1.00  0.00           O  
ATOM   3102  NE2 GLN   187      48.590  52.730  55.020  1.00  0.00           N  
ATOM   3103 HE21 GLN   187      49.370  52.160  55.300  1.00  0.00           H  
ATOM   3104 HE22 GLN   187      47.820  52.730  55.660  1.00  0.00           H  
ATOM   3105  C   GLN   187      50.350  54.890  49.380  1.00  0.00           C  
ATOM   3106  O   GLN   187      50.430  53.920  48.630  1.00  0.00           O  
ATOM   3107  N   ALA   188      49.870  56.050  48.880  1.00  0.00           N  
ATOM   3108  HN  ALA   188      49.730  56.780  49.540  1.00  0.00           H  
ATOM   3109  CA  ALA   188      49.700  56.420  47.500  1.00  0.00           C  
ATOM   3110  HA  ALA   188      49.160  55.560  47.130  1.00  0.00           H  
ATOM   3111  CB  ALA   188      49.050  57.790  47.410  1.00  0.00           C  
ATOM   3112  HB1 ALA   188      48.070  57.900  47.930  1.00  0.00           H  
ATOM   3113  HB2 ALA   188      48.810  57.960  46.340  1.00  0.00           H  
ATOM   3114  HB3 ALA   188      49.690  58.620  47.790  1.00  0.00           H  
ATOM   3115  C   ALA   188      51.030  56.360  46.770  1.00  0.00           C  
ATOM   3116  O   ALA   188      50.980  55.990  45.610  1.00  0.00           O  
ATOM   3117  N   TYR   189      52.130  56.800  47.340  1.00  0.00           N  
ATOM   3118  HN  TYR   189      52.070  57.240  48.230  1.00  0.00           H  
ATOM   3119  CA  TYR   189      53.450  56.530  46.720  1.00  0.00           C  
ATOM   3120  HA  TYR   189      53.460  56.860  45.690  1.00  0.00           H  
ATOM   3121  CB  TYR   189      54.610  57.380  47.240  1.00  0.00           C  
ATOM   3122  HB1 TYR   189      55.520  57.040  46.720  1.00  0.00           H  
ATOM   3123  HB2 TYR   189      54.650  57.470  48.350  1.00  0.00           H  
ATOM   3124  CG  TYR   189      54.430  58.840  46.830  1.00  0.00           C  
ATOM   3125  CD1 TYR   189      54.710  59.170  45.450  1.00  0.00           C  
ATOM   3126  HD1 TYR   189      55.000  58.430  44.710  1.00  0.00           H  
ATOM   3127  CE1 TYR   189      54.940  60.500  45.080  1.00  0.00           C  
ATOM   3128  HE1 TYR   189      55.160  60.740  44.050  1.00  0.00           H  
ATOM   3129  CZ  TYR   189      54.700  61.540  45.990  1.00  0.00           C  
ATOM   3130  OH  TYR   189      54.840  62.880  45.610  1.00  0.00           O  
ATOM   3131  HH  TYR   189      55.400  62.780  44.840  1.00  0.00           H  
ATOM   3132  CD2 TYR   189      54.280  59.920  47.660  1.00  0.00           C  
ATOM   3133  HD2 TYR   189      53.980  59.740  48.680  1.00  0.00           H  
ATOM   3134  CE2 TYR   189      54.230  61.270  47.270  1.00  0.00           C  
ATOM   3135  HE2 TYR   189      53.820  62.030  47.920  1.00  0.00           H  
ATOM   3136  C   TYR   189      53.840  55.040  46.780  1.00  0.00           C  
ATOM   3137  O   TYR   189      54.210  54.530  45.720  1.00  0.00           O  
ATOM   3138  N   LEU   190      53.610  54.240  47.870  1.00  0.00           N  
ATOM   3139  HN  LEU   190      53.330  54.800  48.650  1.00  0.00           H  
ATOM   3140  CA  LEU   190      53.840  52.800  47.850  1.00  0.00           C  
ATOM   3141  HA  LEU   190      54.880  52.780  47.590  1.00  0.00           H  
ATOM   3142  CB  LEU   190      53.770  52.270  49.320  1.00  0.00           C  
ATOM   3143  HB1 LEU   190      54.050  51.200  49.290  1.00  0.00           H  
ATOM   3144  HB2 LEU   190      52.720  52.450  49.640  1.00  0.00           H  
ATOM   3145  CG  LEU   190      54.750  52.940  50.250  1.00  0.00           C  
ATOM   3146  HG  LEU   190      54.930  54.010  50.000  1.00  0.00           H  
ATOM   3147  CD1 LEU   190      54.200  53.060  51.700  1.00  0.00           C  
ATOM   3148 HD11 LEU   190      54.000  52.010  52.010  1.00  0.00           H  
ATOM   3149 HD12 LEU   190      53.270  53.670  51.740  1.00  0.00           H  
ATOM   3150 HD13 LEU   190      54.950  53.380  52.450  1.00  0.00           H  
ATOM   3151  CD2 LEU   190      56.160  52.210  50.210  1.00  0.00           C  
ATOM   3152 HD21 LEU   190      55.920  51.140  50.370  1.00  0.00           H  
ATOM   3153 HD22 LEU   190      56.710  52.520  51.130  1.00  0.00           H  
ATOM   3154 HD23 LEU   190      56.730  52.270  49.260  1.00  0.00           H  
ATOM   3155  C   LEU   190      52.910  52.020  46.820  1.00  0.00           C  
ATOM   3156  O   LEU   190      53.330  51.120  46.110  1.00  0.00           O  
ATOM   3157  N   ILE   191      51.620  52.260  46.760  1.00  0.00           N  
ATOM   3158  HN  ILE   191      51.280  52.980  47.370  1.00  0.00           H  
ATOM   3159  CA  ILE   191      50.800  51.630  45.710  1.00  0.00           C  
ATOM   3160  HA  ILE   191      50.960  50.560  45.680  1.00  0.00           H  
ATOM   3161  CB  ILE   191      49.350  51.710  46.040  1.00  0.00           C  
ATOM   3162  HB  ILE   191      49.080  52.790  46.080  1.00  0.00           H  
ATOM   3163  CG2 ILE   191      48.420  51.040  44.940  1.00  0.00           C  
ATOM   3164 HG21 ILE   191      48.810  50.060  44.610  1.00  0.00           H  
ATOM   3165 HG22 ILE   191      48.420  51.710  44.050  1.00  0.00           H  
ATOM   3166 HG23 ILE   191      47.420  50.880  45.390  1.00  0.00           H  
ATOM   3167  CG1 ILE   191      49.120  51.070  47.420  1.00  0.00           C  
ATOM   3168 HG11 ILE   191      48.070  51.280  47.740  1.00  0.00           H  
ATOM   3169 HG12 ILE   191      49.820  51.370  48.230  1.00  0.00           H  
ATOM   3170  CD  ILE   191      49.190  49.520  47.380  1.00  0.00           C  
ATOM   3171  HD1 ILE   191      49.490  49.230  48.410  1.00  0.00           H  
ATOM   3172  HD2 ILE   191      49.940  49.140  46.660  1.00  0.00           H  
ATOM   3173  HD3 ILE   191      48.170  49.150  47.130  1.00  0.00           H  
ATOM   3174  C   ILE   191      51.040  52.050  44.330  1.00  0.00           C  
ATOM   3175  O   ILE   191      50.950  51.250  43.460  1.00  0.00           O  
ATOM   3176  N   MET   192      51.590  53.270  44.100  1.00  0.00           N  
ATOM   3177  HN  MET   192      51.650  54.010  44.780  1.00  0.00           H  
ATOM   3178  CA  MET   192      52.130  53.560  42.740  1.00  0.00           C  
ATOM   3179  HA  MET   192      51.480  53.160  41.980  1.00  0.00           H  
ATOM   3180  CB  MET   192      52.250  55.110  42.520  1.00  0.00           C  
ATOM   3181  HB1 MET   192      53.100  55.320  41.840  1.00  0.00           H  
ATOM   3182  HB2 MET   192      52.630  55.610  43.430  1.00  0.00           H  
ATOM   3183  CG  MET   192      50.850  55.750  42.080  1.00  0.00           C  
ATOM   3184  HG1 MET   192      50.920  56.860  42.070  1.00  0.00           H  
ATOM   3185  HG2 MET   192      50.140  55.610  42.920  1.00  0.00           H  
ATOM   3186  SD  MET   192      50.170  55.240  40.440  1.00  0.00           S  
ATOM   3187  CE  MET   192      51.510  55.800  39.310  1.00  0.00           C  
ATOM   3188  HE1 MET   192      51.440  55.510  38.240  1.00  0.00           H  
ATOM   3189  HE2 MET   192      52.380  55.180  39.610  1.00  0.00           H  
ATOM   3190  HE3 MET   192      51.730  56.890  39.390  1.00  0.00           H  
ATOM   3191  C   MET   192      53.510  52.860  42.460  1.00  0.00           C  
ATOM   3192  O   MET   192      53.760  52.570  41.330  1.00  0.00           O  
ATOM   3193  N   ILE   193      54.360  52.610  43.550  1.00  0.00           N  
ATOM   3194  HN  ILE   193      54.130  52.850  44.480  1.00  0.00           H  
ATOM   3195  CA  ILE   193      55.650  51.850  43.350  1.00  0.00           C  
ATOM   3196  HA  ILE   193      56.100  52.400  42.540  1.00  0.00           H  
ATOM   3197  CB  ILE   193      56.360  51.960  44.710  1.00  0.00           C  
ATOM   3198  HB  ILE   193      55.730  51.930  45.630  1.00  0.00           H  
ATOM   3199  CG2 ILE   193      57.410  50.820  44.820  1.00  0.00           C  
ATOM   3200 HG21 ILE   193      58.100  50.690  43.960  1.00  0.00           H  
ATOM   3201 HG22 ILE   193      56.950  49.820  44.940  1.00  0.00           H  
ATOM   3202 HG23 ILE   193      57.990  50.930  45.760  1.00  0.00           H  
ATOM   3203  CG1 ILE   193      57.140  53.330  44.940  1.00  0.00           C  
ATOM   3204 HG11 ILE   193      57.530  53.320  45.980  1.00  0.00           H  
ATOM   3205 HG12 ILE   193      56.480  54.220  44.930  1.00  0.00           H  
ATOM   3206  CD  ILE   193      58.370  53.580  43.960  1.00  0.00           C  
ATOM   3207  HD1 ILE   193      58.090  53.660  42.890  1.00  0.00           H  
ATOM   3208  HD2 ILE   193      59.050  52.700  44.030  1.00  0.00           H  
ATOM   3209  HD3 ILE   193      58.890  54.540  44.210  1.00  0.00           H  
ATOM   3210  C   ILE   193      55.410  50.460  42.900  1.00  0.00           C  
ATOM   3211  O   ILE   193      55.990  50.030  41.910  1.00  0.00           O  
ATOM   3212  N   SER   194      54.440  49.790  43.510  1.00  0.00           N  
ATOM   3213  HN  SER   194      54.060  50.350  44.240  1.00  0.00           H  
ATOM   3214  CA  SER   194      53.810  48.540  43.260  1.00  0.00           C  
ATOM   3215  HA  SER   194      54.430  47.670  43.390  1.00  0.00           H  
ATOM   3216  CB  SER   194      52.720  48.320  44.320  1.00  0.00           C  
ATOM   3217  HB1 SER   194      52.220  47.330  44.210  1.00  0.00           H  
ATOM   3218  HB2 SER   194      51.850  49.000  44.270  1.00  0.00           H  
ATOM   3219  OG  SER   194      53.330  48.350  45.650  1.00  0.00           O  
ATOM   3220  HG1 SER   194      53.490  49.290  45.810  1.00  0.00           H  
ATOM   3221  C   SER   194      53.150  48.530  41.930  1.00  0.00           C  
ATOM   3222  O   SER   194      53.500  47.610  41.220  1.00  0.00           O  
ATOM   3223  N   ALA   195      52.260  49.480  41.620  1.00  0.00           N  
ATOM   3224  HN  ALA   195      52.050  50.110  42.360  1.00  0.00           H  
ATOM   3225  CA  ALA   195      51.670  49.740  40.310  1.00  0.00           C  
ATOM   3226  HA  ALA   195      51.060  48.900  40.040  1.00  0.00           H  
ATOM   3227  CB  ALA   195      50.930  51.000  40.360  1.00  0.00           C  
ATOM   3228  HB1 ALA   195      50.240  51.170  39.510  1.00  0.00           H  
ATOM   3229  HB2 ALA   195      51.470  51.970  40.370  1.00  0.00           H  
ATOM   3230  HB3 ALA   195      50.180  51.050  41.180  1.00  0.00           H  
ATOM   3231  C   ALA   195      52.640  49.680  39.200  1.00  0.00           C  
ATOM   3232  O   ALA   195      52.640  48.760  38.330  1.00  0.00           O  
ATOM   3233  N   LEU   196      53.500  50.690  39.140  1.00  0.00           N  
ATOM   3234  HN  LEU   196      53.470  51.380  39.860  1.00  0.00           H  
ATOM   3235  CA  LEU   196      54.530  51.000  38.100  1.00  0.00           C  
ATOM   3236  HA  LEU   196      54.010  51.040  37.160  1.00  0.00           H  
ATOM   3237  CB  LEU   196      55.230  52.280  38.570  1.00  0.00           C  
ATOM   3238  HB1 LEU   196      55.850  52.150  39.480  1.00  0.00           H  
ATOM   3239  HB2 LEU   196      54.440  53.010  38.850  1.00  0.00           H  
ATOM   3240  CG  LEU   196      56.120  52.930  37.480  1.00  0.00           C  
ATOM   3241  HG  LEU   196      56.830  52.190  37.070  1.00  0.00           H  
ATOM   3242  CD1 LEU   196      55.350  53.380  36.270  1.00  0.00           C  
ATOM   3243 HD11 LEU   196      55.910  53.810  35.410  1.00  0.00           H  
ATOM   3244 HD12 LEU   196      54.550  54.120  36.440  1.00  0.00           H  
ATOM   3245 HD13 LEU   196      54.800  52.500  35.870  1.00  0.00           H  
ATOM   3246  CD2 LEU   196      57.000  54.090  38.000  1.00  0.00           C  
ATOM   3247 HD21 LEU   196      56.280  54.850  38.380  1.00  0.00           H  
ATOM   3248 HD22 LEU   196      57.600  54.550  37.180  1.00  0.00           H  
ATOM   3249 HD23 LEU   196      57.650  53.680  38.800  1.00  0.00           H  
ATOM   3250  C   LEU   196      55.450  49.860  37.860  1.00  0.00           C  
ATOM   3251  O   LEU   196      55.810  49.450  36.760  1.00  0.00           O  
ATOM   3252  N   MET   197      55.900  49.200  38.990  1.00  0.00           N  
ATOM   3253  HN  MET   197      55.660  49.530  39.900  1.00  0.00           H  
ATOM   3254  CA  MET   197      56.740  48.040  38.950  1.00  0.00           C  
ATOM   3255  HA  MET   197      57.540  48.270  38.270  1.00  0.00           H  
ATOM   3256  CB  MET   197      57.340  47.800  40.330  1.00  0.00           C  
ATOM   3257  HB1 MET   197      56.540  47.500  41.030  1.00  0.00           H  
ATOM   3258  HB2 MET   197      57.860  48.710  40.720  1.00  0.00           H  
ATOM   3259  CG  MET   197      58.460  46.640  40.260  1.00  0.00           C  
ATOM   3260  HG1 MET   197      57.840  45.770  39.980  1.00  0.00           H  
ATOM   3261  HG2 MET   197      58.840  46.520  41.300  1.00  0.00           H  
ATOM   3262  SD  MET   197      59.940  46.950  39.170  1.00  0.00           S  
ATOM   3263  CE  MET   197      60.860  45.540  39.760  1.00  0.00           C  
ATOM   3264  HE1 MET   197      61.360  45.830  40.710  1.00  0.00           H  
ATOM   3265  HE2 MET   197      61.630  45.180  39.050  1.00  0.00           H  
ATOM   3266  HE3 MET   197      60.270  44.610  39.890  1.00  0.00           H  
ATOM   3267  C   MET   197      56.030  46.760  38.400  1.00  0.00           C  
ATOM   3268  O   MET   197      56.610  45.890  37.710  1.00  0.00           O  
ATOM   3269  N   ALA   198      54.690  46.540  38.590  1.00  0.00           N  
ATOM   3270  HN  ALA   198      54.130  47.160  39.130  1.00  0.00           H  
ATOM   3271  CA  ALA   198      53.890  45.420  38.010  1.00  0.00           C  
ATOM   3272  HA  ALA   198      54.460  44.510  38.070  1.00  0.00           H  
ATOM   3273  CB  ALA   198      52.520  45.310  38.680  1.00  0.00           C  
ATOM   3274  HB1 ALA   198      52.690  45.020  39.740  1.00  0.00           H  
ATOM   3275  HB2 ALA   198      51.900  44.510  38.230  1.00  0.00           H  
ATOM   3276  HB3 ALA   198      51.920  46.250  38.610  1.00  0.00           H  
ATOM   3277  C   ALA   198      53.690  45.670  36.490  1.00  0.00           C  
ATOM   3278  O   ALA   198      53.800  44.730  35.700  1.00  0.00           O  
ATOM   3279  N   LEU   199      53.490  46.990  36.100  1.00  0.00           N  
ATOM   3280  HN  LEU   199      53.530  47.590  36.900  1.00  0.00           H  
ATOM   3281  CA  LEU   199      53.470  47.460  34.730  1.00  0.00           C  
ATOM   3282  HA  LEU   199      52.690  46.900  34.230  1.00  0.00           H  
ATOM   3283  CB  LEU   199      52.950  48.890  34.640  1.00  0.00           C  
ATOM   3284  HB1 LEU   199      52.950  49.090  33.540  1.00  0.00           H  
ATOM   3285  HB2 LEU   199      53.660  49.590  35.130  1.00  0.00           H  
ATOM   3286  CG  LEU   199      51.560  49.340  35.170  1.00  0.00           C  
ATOM   3287  HG  LEU   199      51.520  48.960  36.210  1.00  0.00           H  
ATOM   3288  CD1 LEU   199      51.510  50.860  35.310  1.00  0.00           C  
ATOM   3289 HD11 LEU   199      50.470  51.130  35.590  1.00  0.00           H  
ATOM   3290 HD12 LEU   199      51.680  51.240  34.280  1.00  0.00           H  
ATOM   3291 HD13 LEU   199      52.250  51.200  36.060  1.00  0.00           H  
ATOM   3292  CD2 LEU   199      50.380  48.840  34.390  1.00  0.00           C  
ATOM   3293 HD21 LEU   199      49.450  49.370  34.680  1.00  0.00           H  
ATOM   3294 HD22 LEU   199      50.200  47.750  34.450  1.00  0.00           H  
ATOM   3295 HD23 LEU   199      50.600  49.090  33.330  1.00  0.00           H  
ATOM   3296  C   LEU   199      54.810  47.130  34.010  1.00  0.00           C  
ATOM   3297  O   LEU   199      54.840  46.380  33.040  1.00  0.00           O  
ATOM   3298  N   VAL   200      55.930  47.620  34.590  1.00  0.00           N  
ATOM   3299  HN  VAL   200      55.840  48.130  35.450  1.00  0.00           H  
ATOM   3300  CA  VAL   200      57.300  47.660  34.090  1.00  0.00           C  
ATOM   3301  HA  VAL   200      57.120  47.860  33.040  1.00  0.00           H  
ATOM   3302  CB  VAL   200      58.240  48.670  34.830  1.00  0.00           C  
ATOM   3303  HB  VAL   200      57.960  48.590  35.900  1.00  0.00           H  
ATOM   3304  CG1 VAL   200      59.690  48.330  34.610  1.00  0.00           C  
ATOM   3305 HG11 VAL   200      60.010  48.340  33.550  1.00  0.00           H  
ATOM   3306 HG12 VAL   200      59.830  47.280  34.960  1.00  0.00           H  
ATOM   3307 HG13 VAL   200      60.400  48.930  35.210  1.00  0.00           H  
ATOM   3308  CG2 VAL   200      57.810  50.050  34.330  1.00  0.00           C  
ATOM   3309 HG21 VAL   200      58.220  50.270  33.320  1.00  0.00           H  
ATOM   3310 HG22 VAL   200      58.160  50.770  35.100  1.00  0.00           H  
ATOM   3311 HG23 VAL   200      56.720  50.260  34.310  1.00  0.00           H  
ATOM   3312  C   VAL   200      57.880  46.210  34.060  1.00  0.00           C  
ATOM   3313  O   VAL   200      58.620  45.910  33.160  1.00  0.00           O  
ATOM   3314  N   PHE   201      57.400  45.350  35.020  1.00  0.00           N  
ATOM   3315  HN  PHE   201      56.750  45.630  35.710  1.00  0.00           H  
ATOM   3316  CA  PHE   201      57.720  43.890  35.050  1.00  0.00           C  
ATOM   3317  HA  PHE   201      58.790  43.810  35.120  1.00  0.00           H  
ATOM   3318  CB  PHE   201      57.010  43.250  36.220  1.00  0.00           C  
ATOM   3319  HB1 PHE   201      55.910  43.390  36.250  1.00  0.00           H  
ATOM   3320  HB2 PHE   201      57.500  43.640  37.140  1.00  0.00           H  
ATOM   3321  CG  PHE   201      57.360  41.730  36.320  1.00  0.00           C  
ATOM   3322  CD1 PHE   201      58.620  41.440  36.760  1.00  0.00           C  
ATOM   3323  HD1 PHE   201      59.320  42.180  37.140  1.00  0.00           H  
ATOM   3324  CE1 PHE   201      59.080  40.110  36.870  1.00  0.00           C  
ATOM   3325  HE1 PHE   201      60.060  39.820  37.220  1.00  0.00           H  
ATOM   3326  CZ  PHE   201      58.220  39.050  36.560  1.00  0.00           C  
ATOM   3327  HZ  PHE   201      58.580  38.040  36.640  1.00  0.00           H  
ATOM   3328  CD2 PHE   201      56.490  40.720  35.970  1.00  0.00           C  
ATOM   3329  HD2 PHE   201      55.590  41.080  35.500  1.00  0.00           H  
ATOM   3330  CE2 PHE   201      56.910  39.370  36.140  1.00  0.00           C  
ATOM   3331  HE2 PHE   201      56.330  38.520  35.820  1.00  0.00           H  
ATOM   3332  C   PHE   201      57.350  43.200  33.760  1.00  0.00           C  
ATOM   3333  O   PHE   201      58.160  42.460  33.160  1.00  0.00           O  
ATOM   3334  N   ILE   202      56.180  43.550  33.250  1.00  0.00           N  
ATOM   3335  HN  ILE   202      55.590  44.270  33.600  1.00  0.00           H  
ATOM   3336  CA  ILE   202      55.720  42.930  32.060  1.00  0.00           C  
ATOM   3337  HA  ILE   202      56.060  41.910  32.140  1.00  0.00           H  
ATOM   3338  CB  ILE   202      54.200  43.040  31.980  1.00  0.00           C  
ATOM   3339  HB  ILE   202      53.960  44.120  32.110  1.00  0.00           H  
ATOM   3340  CG2 ILE   202      53.650  42.640  30.580  1.00  0.00           C  
ATOM   3341 HG21 ILE   202      54.070  43.190  29.710  1.00  0.00           H  
ATOM   3342 HG22 ILE   202      52.560  42.790  30.430  1.00  0.00           H  
ATOM   3343 HG23 ILE   202      53.780  41.550  30.480  1.00  0.00           H  
ATOM   3344  CG1 ILE   202      53.540  42.350  33.130  1.00  0.00           C  
ATOM   3345 HG11 ILE   202      53.830  42.710  34.140  1.00  0.00           H  
ATOM   3346 HG12 ILE   202      53.670  41.250  33.060  1.00  0.00           H  
ATOM   3347  CD  ILE   202      52.000  42.530  33.090  1.00  0.00           C  
ATOM   3348  HD1 ILE   202      51.560  43.410  32.560  1.00  0.00           H  
ATOM   3349  HD2 ILE   202      51.620  42.700  34.120  1.00  0.00           H  
ATOM   3350  HD3 ILE   202      51.520  41.610  32.700  1.00  0.00           H  
ATOM   3351  C   ILE   202      56.400  43.470  30.880  1.00  0.00           C  
ATOM   3352  O   ILE   202      56.710  42.700  29.950  1.00  0.00           O  
ATOM   3353  N   LYS   203      56.630  44.790  30.800  1.00  0.00           N  
ATOM   3354  HN  LYS   203      56.360  45.300  31.610  1.00  0.00           H  
ATOM   3355  CA  LYS   203      57.280  45.340  29.650  1.00  0.00           C  
ATOM   3356  HA  LYS   203      56.630  45.070  28.840  1.00  0.00           H  
ATOM   3357  CB  LYS   203      57.380  46.920  29.830  1.00  0.00           C  
ATOM   3358  HB1 LYS   203      57.860  47.020  30.820  1.00  0.00           H  
ATOM   3359  HB2 LYS   203      56.350  47.260  30.060  1.00  0.00           H  
ATOM   3360  CG  LYS   203      58.030  47.700  28.700  1.00  0.00           C  
ATOM   3361  HG1 LYS   203      59.100  47.420  28.640  1.00  0.00           H  
ATOM   3362  HG2 LYS   203      57.920  48.790  28.910  1.00  0.00           H  
ATOM   3363  CD  LYS   203      57.430  47.420  27.250  1.00  0.00           C  
ATOM   3364  HD1 LYS   203      56.420  47.890  27.280  1.00  0.00           H  
ATOM   3365  HD2 LYS   203      57.200  46.350  27.050  1.00  0.00           H  
ATOM   3366  CE  LYS   203      58.350  47.960  26.120  1.00  0.00           C  
ATOM   3367  HE1 LYS   203      59.360  47.500  26.180  1.00  0.00           H  
ATOM   3368  HE2 LYS   203      58.380  49.060  26.270  1.00  0.00           H  
ATOM   3369  NZ  LYS   203      57.870  47.630  24.840  1.00  0.00           N  
ATOM   3370  HZ1 LYS   203      58.420  46.830  24.470  1.00  0.00           H  
ATOM   3371  HZ2 LYS   203      57.950  48.420  24.170  1.00  0.00           H  
ATOM   3372  HZ3 LYS   203      56.860  47.380  24.830  1.00  0.00           H  
ATOM   3373  C   LYS   203      58.620  44.810  29.360  1.00  0.00           C  
ATOM   3374  O   LYS   203      58.950  44.740  28.210  1.00  0.00           O  
ATOM   3375  N   TYR   204      59.460  44.500  30.340  1.00  0.00           N  
ATOM   3376  HN  TYR   204      59.260  44.630  31.310  1.00  0.00           H  
ATOM   3377  CA  TYR   204      60.860  44.100  30.040  1.00  0.00           C  
ATOM   3378  HA  TYR   204      61.130  44.320  29.020  1.00  0.00           H  
ATOM   3379  CB  TYR   204      61.930  44.860  30.940  1.00  0.00           C  
ATOM   3380  HB1 TYR   204      63.020  44.660  30.820  1.00  0.00           H  
ATOM   3381  HB2 TYR   204      61.620  44.660  31.990  1.00  0.00           H  
ATOM   3382  CG  TYR   204      61.840  46.390  30.780  1.00  0.00           C  
ATOM   3383  CD1 TYR   204      61.980  47.070  31.950  1.00  0.00           C  
ATOM   3384  HD1 TYR   204      62.100  46.560  32.890  1.00  0.00           H  
ATOM   3385  CE1 TYR   204      62.010  48.460  31.940  1.00  0.00           C  
ATOM   3386  HE1 TYR   204      62.170  48.980  32.880  1.00  0.00           H  
ATOM   3387  CZ  TYR   204      61.930  49.130  30.720  1.00  0.00           C  
ATOM   3388  OH  TYR   204      62.090  50.540  30.670  1.00  0.00           O  
ATOM   3389  HH  TYR   204      62.290  50.830  29.780  1.00  0.00           H  
ATOM   3390  CD2 TYR   204      61.910  47.010  29.560  1.00  0.00           C  
ATOM   3391  HD2 TYR   204      61.950  46.390  28.670  1.00  0.00           H  
ATOM   3392  CE2 TYR   204      61.890  48.420  29.520  1.00  0.00           C  
ATOM   3393  HE2 TYR   204      61.700  48.950  28.590  1.00  0.00           H  
ATOM   3394  C   TYR   204      61.080  42.590  30.160  1.00  0.00           C  
ATOM   3395  O   TYR   204      62.160  42.110  29.780  1.00  0.00           O  
ATOM   3396  N   LEU   205      60.050  41.860  30.520  1.00  0.00           N  
ATOM   3397  HN  LEU   205      59.190  42.310  30.720  1.00  0.00           H  
ATOM   3398  CA  LEU   205      60.170  40.470  30.580  1.00  0.00           C  
ATOM   3399  HA  LEU   205      61.200  40.240  30.370  1.00  0.00           H  
ATOM   3400  CB  LEU   205      59.930  39.970  32.030  1.00  0.00           C  
ATOM   3401  HB1 LEU   205      58.920  40.050  32.470  1.00  0.00           H  
ATOM   3402  HB2 LEU   205      60.690  40.520  32.630  1.00  0.00           H  
ATOM   3403  CG  LEU   205      60.430  38.540  32.340  1.00  0.00           C  
ATOM   3404  HG  LEU   205      60.000  37.870  31.570  1.00  0.00           H  
ATOM   3405  CD1 LEU   205      61.960  38.470  32.380  1.00  0.00           C  
ATOM   3406 HD11 LEU   205      62.460  38.850  31.470  1.00  0.00           H  
ATOM   3407 HD12 LEU   205      62.210  37.390  32.410  1.00  0.00           H  
ATOM   3408 HD13 LEU   205      62.350  38.890  33.330  1.00  0.00           H  
ATOM   3409  CD2 LEU   205      59.930  38.030  33.660  1.00  0.00           C  
ATOM   3410 HD21 LEU   205      58.820  38.130  33.640  1.00  0.00           H  
ATOM   3411 HD22 LEU   205      60.220  38.680  34.520  1.00  0.00           H  
ATOM   3412 HD23 LEU   205      60.260  37.000  33.870  1.00  0.00           H  
ATOM   3413  C   LEU   205      59.240  39.790  29.600  1.00  0.00           C  
ATOM   3414  O   LEU   205      58.050  39.720  29.880  1.00  0.00           O  
ATOM   3415  N   PRO   206      59.790  39.160  28.520  1.00  0.00           N  
ATOM   3416  CD  PRO   206      61.130  39.320  28.000  1.00  0.00           C  
ATOM   3417  HD1 PRO   206      61.620  38.520  28.580  1.00  0.00           H  
ATOM   3418  HD2 PRO   206      61.610  40.300  28.210  1.00  0.00           H  
ATOM   3419  CA  PRO   206      58.900  38.450  27.580  1.00  0.00           C  
ATOM   3420  HA  PRO   206      58.350  39.270  27.140  1.00  0.00           H  
ATOM   3421  CB  PRO   206      59.870  37.830  26.630  1.00  0.00           C  
ATOM   3422  HB1 PRO   206      59.310  37.610  25.700  1.00  0.00           H  
ATOM   3423  HB2 PRO   206      60.250  36.850  26.980  1.00  0.00           H  
ATOM   3424  CG  PRO   206      60.960  38.920  26.500  1.00  0.00           C  
ATOM   3425  HG1 PRO   206      61.920  38.780  25.960  1.00  0.00           H  
ATOM   3426  HG2 PRO   206      60.500  39.750  25.920  1.00  0.00           H  
ATOM   3427  C   PRO   206      57.840  37.470  28.090  1.00  0.00           C  
ATOM   3428  O   PRO   206      58.000  36.770  29.080  1.00  0.00           O  
ATOM   3429  N   GLU   207      56.770  37.350  27.300  1.00  0.00           N  
ATOM   3430  HN  GLU   207      56.730  38.050  26.600  1.00  0.00           H  
ATOM   3431  CA  GLU   207      55.540  36.540  27.360  1.00  0.00           C  
ATOM   3432  HA  GLU   207      54.750  37.110  27.820  1.00  0.00           H  
ATOM   3433  CB  GLU   207      54.930  36.470  25.960  1.00  0.00           C  
ATOM   3434  HB1 GLU   207      55.700  36.140  25.230  1.00  0.00           H  
ATOM   3435  HB2 GLU   207      54.630  37.520  25.770  1.00  0.00           H  
ATOM   3436  CG  GLU   207      53.720  35.520  25.900  1.00  0.00           C  
ATOM   3437  HG1 GLU   207      53.110  35.780  26.800  1.00  0.00           H  
ATOM   3438  HG2 GLU   207      54.020  34.450  25.910  1.00  0.00           H  
ATOM   3439  CD  GLU   207      52.910  35.770  24.620  1.00  0.00           C  
ATOM   3440  OE1 GLU   207      53.450  35.330  23.580  1.00  0.00           O  
ATOM   3441  OE2 GLU   207      51.800  36.350  24.540  1.00  0.00           O  
ATOM   3442  C   GLU   207      55.760  35.190  28.000  1.00  0.00           C  
ATOM   3443  O   GLU   207      55.400  34.920  29.140  1.00  0.00           O  
ATOM   3444  N   TRP   208      56.450  34.290  27.270  1.00  0.00           N  
ATOM   3445  HN  TRP   208      56.750  34.520  26.350  1.00  0.00           H  
ATOM   3446  CA  TRP   208      56.740  32.940  27.790  1.00  0.00           C  
ATOM   3447  HA  TRP   208      55.760  32.610  28.100  1.00  0.00           H  
ATOM   3448  CB  TRP   208      57.290  31.980  26.680  1.00  0.00           C  
ATOM   3449  HB1 TRP   208      57.670  31.060  27.180  1.00  0.00           H  
ATOM   3450  HB2 TRP   208      58.220  32.380  26.220  1.00  0.00           H  
ATOM   3451  CG  TRP   208      56.380  31.480  25.560  1.00  0.00           C  
ATOM   3452  CD1 TRP   208      56.450  31.710  24.230  1.00  0.00           C  
ATOM   3453  HD1 TRP   208      57.220  32.270  23.710  1.00  0.00           H  
ATOM   3454  NE1 TRP   208      55.380  31.190  23.570  1.00  0.00           N  
ATOM   3455  HE1 TRP   208      55.260  31.180  22.600  1.00  0.00           H  
ATOM   3456  CE2 TRP   208      54.510  30.710  24.490  1.00  0.00           C  
ATOM   3457  CD2 TRP   208      55.040  30.910  25.800  1.00  0.00           C  
ATOM   3458  CE3 TRP   208      54.420  30.430  26.940  1.00  0.00           C  
ATOM   3459  HE3 TRP   208      54.920  30.350  27.890  1.00  0.00           H  
ATOM   3460  CZ3 TRP   208      53.140  29.980  26.850  1.00  0.00           C  
ATOM   3461  HZ3 TRP   208      52.620  29.620  27.730  1.00  0.00           H  
ATOM   3462  CZ2 TRP   208      53.180  30.310  24.390  1.00  0.00           C  
ATOM   3463  HZ2 TRP   208      52.760  30.540  23.420  1.00  0.00           H  
ATOM   3464  CH2 TRP   208      52.470  29.950  25.550  1.00  0.00           C  
ATOM   3465  HH2 TRP   208      51.440  29.610  25.500  1.00  0.00           H  
ATOM   3466  C   TRP   208      57.560  33.000  29.040  1.00  0.00           C  
ATOM   3467  O   TRP   208      57.320  32.310  30.030  1.00  0.00           O  
ATOM   3468  N   THR   209      58.620  33.750  29.080  1.00  0.00           N  
ATOM   3469  HN  THR   209      58.770  34.080  28.150  1.00  0.00           H  
ATOM   3470  CA  THR   209      59.460  33.870  30.290  1.00  0.00           C  
ATOM   3471  HA  THR   209      59.790  32.910  30.640  1.00  0.00           H  
ATOM   3472  CB  THR   209      60.680  34.760  30.020  1.00  0.00           C  
ATOM   3473  HB  THR   209      60.250  35.760  29.800  1.00  0.00           H  
ATOM   3474  OG1 THR   209      61.410  34.380  28.880  1.00  0.00           O  
ATOM   3475  HG1 THR   209      60.960  34.740  28.120  1.00  0.00           H  
ATOM   3476  CG2 THR   209      61.680  34.830  31.160  1.00  0.00           C  
ATOM   3477 HG21 THR   209      62.140  33.820  31.260  1.00  0.00           H  
ATOM   3478 HG22 THR   209      61.230  35.150  32.120  1.00  0.00           H  
ATOM   3479 HG23 THR   209      62.430  35.620  30.970  1.00  0.00           H  
ATOM   3480  C   THR   209      58.740  34.370  31.500  1.00  0.00           C  
ATOM   3481  O   THR   209      58.860  33.840  32.590  1.00  0.00           O  
ATOM   3482  N   ALA   210      57.870  35.410  31.420  1.00  0.00           N  
ATOM   3483  HN  ALA   210      57.830  35.820  30.510  1.00  0.00           H  
ATOM   3484  CA  ALA   210      57.060  35.980  32.500  1.00  0.00           C  
ATOM   3485  HA  ALA   210      57.670  36.440  33.260  1.00  0.00           H  
ATOM   3486  CB  ALA   210      56.240  37.070  31.730  1.00  0.00           C  
ATOM   3487  HB1 ALA   210      57.020  37.780  31.390  1.00  0.00           H  
ATOM   3488  HB2 ALA   210      55.630  37.710  32.390  1.00  0.00           H  
ATOM   3489  HB3 ALA   210      55.680  36.730  30.830  1.00  0.00           H  
ATOM   3490  C   ALA   210      56.160  34.930  33.070  1.00  0.00           C  
ATOM   3491  O   ALA   210      56.010  34.830  34.280  1.00  0.00           O  
ATOM   3492  N   TRP   211      55.570  34.110  32.240  1.00  0.00           N  
ATOM   3493  HN  TRP   211      55.610  34.280  31.260  1.00  0.00           H  
ATOM   3494  CA  TRP   211      54.700  32.950  32.590  1.00  0.00           C  
ATOM   3495  HA  TRP   211      53.930  33.270  33.280  1.00  0.00           H  
ATOM   3496  CB  TRP   211      54.060  32.200  31.390  1.00  0.00           C  
ATOM   3497  HB1 TRP   211      53.680  31.280  31.890  1.00  0.00           H  
ATOM   3498  HB2 TRP   211      54.780  31.890  30.610  1.00  0.00           H  
ATOM   3499  CG  TRP   211      52.880  32.860  30.820  1.00  0.00           C  
ATOM   3500  CD1 TRP   211      52.770  33.340  29.530  1.00  0.00           C  
ATOM   3501  HD1 TRP   211      53.370  32.950  28.730  1.00  0.00           H  
ATOM   3502  NE1 TRP   211      51.680  34.210  29.490  1.00  0.00           N  
ATOM   3503  HE1 TRP   211      51.410  34.680  28.680  1.00  0.00           H  
ATOM   3504  CE2 TRP   211      51.100  34.230  30.710  1.00  0.00           C  
ATOM   3505  CD2 TRP   211      51.860  33.410  31.590  1.00  0.00           C  
ATOM   3506  CE3 TRP   211      51.390  33.220  32.940  1.00  0.00           C  
ATOM   3507  HE3 TRP   211      52.000  32.750  33.700  1.00  0.00           H  
ATOM   3508  CZ3 TRP   211      50.140  33.740  33.230  1.00  0.00           C  
ATOM   3509  HZ3 TRP   211      49.730  33.410  34.170  1.00  0.00           H  
ATOM   3510  CZ2 TRP   211      49.920  34.810  31.150  1.00  0.00           C  
ATOM   3511  HZ2 TRP   211      49.330  35.360  30.430  1.00  0.00           H  
ATOM   3512  CH2 TRP   211      49.460  34.620  32.390  1.00  0.00           C  
ATOM   3513  HH2 TRP   211      48.470  35.010  32.600  1.00  0.00           H  
ATOM   3514  C   TRP   211      55.550  31.870  33.410  1.00  0.00           C  
ATOM   3515  O   TRP   211      55.090  31.280  34.340  1.00  0.00           O  
ATOM   3516  N   LEU   212      56.740  31.570  32.930  1.00  0.00           N  
ATOM   3517  HN  LEU   212      57.010  31.960  32.060  1.00  0.00           H  
ATOM   3518  CA  LEU   212      57.740  30.720  33.630  1.00  0.00           C  
ATOM   3519  HA  LEU   212      57.230  29.800  33.890  1.00  0.00           H  
ATOM   3520  CB  LEU   212      58.920  30.430  32.710  1.00  0.00           C  
ATOM   3521  HB1 LEU   212      59.240  31.380  32.230  1.00  0.00           H  
ATOM   3522  HB2 LEU   212      58.480  29.760  31.940  1.00  0.00           H  
ATOM   3523  CG  LEU   212      60.160  29.700  33.250  1.00  0.00           C  
ATOM   3524  HG  LEU   212      60.740  30.410  33.870  1.00  0.00           H  
ATOM   3525  CD1 LEU   212      59.880  28.570  34.150  1.00  0.00           C  
ATOM   3526 HD11 LEU   212      60.790  28.130  34.610  1.00  0.00           H  
ATOM   3527 HD12 LEU   212      59.500  27.750  33.490  1.00  0.00           H  
ATOM   3528 HD13 LEU   212      59.110  28.800  34.910  1.00  0.00           H  
ATOM   3529  CD2 LEU   212      61.060  29.210  32.070  1.00  0.00           C  
ATOM   3530 HD21 LEU   212      62.040  28.830  32.440  1.00  0.00           H  
ATOM   3531 HD22 LEU   212      61.240  30.020  31.340  1.00  0.00           H  
ATOM   3532 HD23 LEU   212      60.500  28.460  31.470  1.00  0.00           H  
ATOM   3533  C   LEU   212      58.110  31.310  34.980  1.00  0.00           C  
ATOM   3534  O   LEU   212      58.220  30.700  36.040  1.00  0.00           O  
ATOM   3535  N   ILE   213      58.430  32.600  34.990  1.00  0.00           N  
ATOM   3536  HN  ILE   213      58.490  33.110  34.140  1.00  0.00           H  
ATOM   3537  CA  ILE   213      59.040  33.290  36.120  1.00  0.00           C  
ATOM   3538  HA  ILE   213      59.730  32.630  36.630  1.00  0.00           H  
ATOM   3539  CB  ILE   213      59.860  34.500  35.640  1.00  0.00           C  
ATOM   3540  HB  ILE   213      59.340  35.060  34.840  1.00  0.00           H  
ATOM   3541  CG2 ILE   213      60.170  35.550  36.710  1.00  0.00           C  
ATOM   3542 HG21 ILE   213      59.200  35.940  37.090  1.00  0.00           H  
ATOM   3543 HG22 ILE   213      60.810  36.360  36.300  1.00  0.00           H  
ATOM   3544 HG23 ILE   213      60.700  35.110  37.580  1.00  0.00           H  
ATOM   3545  CG1 ILE   213      61.230  33.930  35.030  1.00  0.00           C  
ATOM   3546 HG11 ILE   213      61.810  34.710  34.490  1.00  0.00           H  
ATOM   3547 HG12 ILE   213      60.880  33.370  34.130  1.00  0.00           H  
ATOM   3548  CD  ILE   213      61.960  33.040  35.920  1.00  0.00           C  
ATOM   3549  HD1 ILE   213      61.700  31.990  35.670  1.00  0.00           H  
ATOM   3550  HD2 ILE   213      61.670  33.190  36.980  1.00  0.00           H  
ATOM   3551  HD3 ILE   213      63.040  33.270  35.810  1.00  0.00           H  
ATOM   3552  C   ILE   213      58.080  33.620  37.250  1.00  0.00           C  
ATOM   3553  O   ILE   213      58.390  33.500  38.440  1.00  0.00           O  
ATOM   3554  N   LEU   214      56.810  33.880  36.820  1.00  0.00           N  
ATOM   3555  HN  LEU   214      56.600  34.050  35.860  1.00  0.00           H  
ATOM   3556  CA  LEU   214      55.700  33.990  37.800  1.00  0.00           C  
ATOM   3557  HA  LEU   214      56.000  34.660  38.590  1.00  0.00           H  
ATOM   3558  CB  LEU   214      54.490  34.500  37.080  1.00  0.00           C  
ATOM   3559  HB1 LEU   214      54.240  33.800  36.250  1.00  0.00           H  
ATOM   3560  HB2 LEU   214      54.610  35.520  36.650  1.00  0.00           H  
ATOM   3561  CG  LEU   214      53.260  34.580  37.970  1.00  0.00           C  
ATOM   3562  HG  LEU   214      53.190  33.670  38.600  1.00  0.00           H  
ATOM   3563  CD1 LEU   214      53.440  35.740  38.990  1.00  0.00           C  
ATOM   3564 HD11 LEU   214      54.300  35.430  39.620  1.00  0.00           H  
ATOM   3565 HD12 LEU   214      52.510  35.910  39.560  1.00  0.00           H  
ATOM   3566 HD13 LEU   214      53.870  36.560  38.380  1.00  0.00           H  
ATOM   3567  CD2 LEU   214      51.990  34.530  37.110  1.00  0.00           C  
ATOM   3568 HD21 LEU   214      51.190  35.000  37.710  1.00  0.00           H  
ATOM   3569 HD22 LEU   214      51.720  33.580  36.610  1.00  0.00           H  
ATOM   3570 HD23 LEU   214      52.160  35.290  36.310  1.00  0.00           H  
ATOM   3571  C   LEU   214      55.580  32.610  38.510  1.00  0.00           C  
ATOM   3572  O   LEU   214      55.260  32.430  39.660  1.00  0.00           O  
ATOM   3573  N   ALA   215      55.790  31.510  37.720  1.00  0.00           N  
ATOM   3574  HN  ALA   215      56.110  31.490  36.780  1.00  0.00           H  
ATOM   3575  CA  ALA   215      55.600  30.190  38.320  1.00  0.00           C  
ATOM   3576  HA  ALA   215      54.800  30.110  39.040  1.00  0.00           H  
ATOM   3577  CB  ALA   215      55.450  29.120  37.160  1.00  0.00           C  
ATOM   3578  HB1 ALA   215      56.380  28.900  36.590  1.00  0.00           H  
ATOM   3579  HB2 ALA   215      54.760  29.620  36.440  1.00  0.00           H  
ATOM   3580  HB3 ALA   215      54.910  28.250  37.580  1.00  0.00           H  
ATOM   3581  C   ALA   215      56.810  29.850  39.180  1.00  0.00           C  
ATOM   3582  O   ALA   215      56.800  29.420  40.350  1.00  0.00           O  
ATOM   3583  N   VAL   216      57.980  30.110  38.680  1.00  0.00           N  
ATOM   3584  HN  VAL   216      57.980  30.720  37.880  1.00  0.00           H  
ATOM   3585  CA  VAL   216      59.170  29.800  39.400  1.00  0.00           C  
ATOM   3586  HA  VAL   216      59.140  28.810  39.820  1.00  0.00           H  
ATOM   3587  CB  VAL   216      60.380  29.820  38.460  1.00  0.00           C  
ATOM   3588  HB  VAL   216      60.330  30.780  37.890  1.00  0.00           H  
ATOM   3589  CG1 VAL   216      61.720  29.780  39.200  1.00  0.00           C  
ATOM   3590 HG11 VAL   216      62.570  29.670  38.490  1.00  0.00           H  
ATOM   3591 HG12 VAL   216      61.850  29.000  39.970  1.00  0.00           H  
ATOM   3592 HG13 VAL   216      61.930  30.790  39.610  1.00  0.00           H  
ATOM   3593  CG2 VAL   216      60.470  28.600  37.540  1.00  0.00           C  
ATOM   3594 HG21 VAL   216      59.510  28.350  37.040  1.00  0.00           H  
ATOM   3595 HG22 VAL   216      60.550  27.620  38.060  1.00  0.00           H  
ATOM   3596 HG23 VAL   216      61.150  28.730  36.670  1.00  0.00           H  
ATOM   3597  C   VAL   216      59.280  30.660  40.730  1.00  0.00           C  
ATOM   3598  O   VAL   216      59.680  30.160  41.770  1.00  0.00           O  
ATOM   3599  N   ILE   217      58.890  31.990  40.650  1.00  0.00           N  
ATOM   3600  HN  ILE   217      58.580  32.410  39.800  1.00  0.00           H  
ATOM   3601  CA  ILE   217      59.080  32.820  41.870  1.00  0.00           C  
ATOM   3602  HA  ILE   217      60.090  32.640  42.200  1.00  0.00           H  
ATOM   3603  CB  ILE   217      59.100  34.340  41.550  1.00  0.00           C  
ATOM   3604  HB  ILE   217      59.650  34.530  40.610  1.00  0.00           H  
ATOM   3605  CG2 ILE   217      57.610  34.880  41.340  1.00  0.00           C  
ATOM   3606 HG21 ILE   217      56.950  34.850  42.240  1.00  0.00           H  
ATOM   3607 HG22 ILE   217      57.100  34.390  40.480  1.00  0.00           H  
ATOM   3608 HG23 ILE   217      57.650  35.930  41.000  1.00  0.00           H  
ATOM   3609  CG1 ILE   217      59.810  35.230  42.640  1.00  0.00           C  
ATOM   3610 HG11 ILE   217      59.460  34.970  43.660  1.00  0.00           H  
ATOM   3611 HG12 ILE   217      59.350  36.240  42.520  1.00  0.00           H  
ATOM   3612  CD  ILE   217      61.320  35.250  42.430  1.00  0.00           C  
ATOM   3613  HD1 ILE   217      61.760  34.240  42.280  1.00  0.00           H  
ATOM   3614  HD2 ILE   217      61.820  35.870  43.200  1.00  0.00           H  
ATOM   3615  HD3 ILE   217      61.490  35.800  41.480  1.00  0.00           H  
ATOM   3616  C   ILE   217      58.070  32.440  42.940  1.00  0.00           C  
ATOM   3617  O   ILE   217      58.270  32.460  44.160  1.00  0.00           O  
ATOM   3618  N   SER   218      56.840  31.840  42.500  1.00  0.00           N  
ATOM   3619  HN  SER   218      56.700  31.810  41.520  1.00  0.00           H  
ATOM   3620  CA  SER   218      55.830  31.210  43.460  1.00  0.00           C  
ATOM   3621  HA  SER   218      55.470  31.890  44.220  1.00  0.00           H  
ATOM   3622  CB  SER   218      54.580  30.830  42.740  1.00  0.00           C  
ATOM   3623  HB1 SER   218      53.940  30.360  43.510  1.00  0.00           H  
ATOM   3624  HB2 SER   218      54.570  30.100  41.910  1.00  0.00           H  
ATOM   3625  OG  SER   218      53.880  32.050  42.380  1.00  0.00           O  
ATOM   3626  HG1 SER   218      54.490  32.540  41.830  1.00  0.00           H  
ATOM   3627  C   SER   218      56.540  29.990  44.140  1.00  0.00           C  
ATOM   3628  O   SER   218      56.440  29.720  45.350  1.00  0.00           O  
ATOM   3629  N   VAL   219      57.220  29.160  43.300  1.00  0.00           N  
ATOM   3630  HN  VAL   219      57.110  29.280  42.320  1.00  0.00           H  
ATOM   3631  CA  VAL   219      58.080  28.060  43.790  1.00  0.00           C  
ATOM   3632  HA  VAL   219      57.430  27.460  44.410  1.00  0.00           H  
ATOM   3633  CB  VAL   219      58.620  27.320  42.600  1.00  0.00           C  
ATOM   3634  HB  VAL   219      58.920  28.060  41.830  1.00  0.00           H  
ATOM   3635  CG1 VAL   219      59.820  26.430  42.930  1.00  0.00           C  
ATOM   3636 HG11 VAL   219      60.710  26.980  43.320  1.00  0.00           H  
ATOM   3637 HG12 VAL   219      60.150  25.820  42.070  1.00  0.00           H  
ATOM   3638 HG13 VAL   219      59.570  25.650  43.690  1.00  0.00           H  
ATOM   3639  CG2 VAL   219      57.560  26.380  41.970  1.00  0.00           C  
ATOM   3640 HG21 VAL   219      56.600  26.890  41.720  1.00  0.00           H  
ATOM   3641 HG22 VAL   219      57.230  25.660  42.750  1.00  0.00           H  
ATOM   3642 HG23 VAL   219      57.890  25.810  41.080  1.00  0.00           H  
ATOM   3643  C   VAL   219      59.230  28.570  44.720  1.00  0.00           C  
ATOM   3644  O   VAL   219      59.560  27.930  45.700  1.00  0.00           O  
ATOM   3645  N   TYR   220      59.870  29.760  44.540  1.00  0.00           N  
ATOM   3646  HN  TYR   220      59.580  30.310  43.760  1.00  0.00           H  
ATOM   3647  CA  TYR   220      60.980  30.340  45.390  1.00  0.00           C  
ATOM   3648  HA  TYR   220      61.760  29.590  45.330  1.00  0.00           H  
ATOM   3649  CB  TYR   220      61.540  31.640  44.720  1.00  0.00           C  
ATOM   3650  HB1 TYR   220      60.690  32.370  44.690  1.00  0.00           H  
ATOM   3651  HB2 TYR   220      61.800  31.580  43.640  1.00  0.00           H  
ATOM   3652  CG  TYR   220      62.770  32.240  45.400  1.00  0.00           C  
ATOM   3653  CD1 TYR   220      63.920  31.490  45.370  1.00  0.00           C  
ATOM   3654  HD1 TYR   220      63.820  30.500  44.950  1.00  0.00           H  
ATOM   3655  CE1 TYR   220      65.150  32.090  45.600  1.00  0.00           C  
ATOM   3656  HE1 TYR   220      66.060  31.510  45.630  1.00  0.00           H  
ATOM   3657  CZ  TYR   220      65.230  33.440  45.940  1.00  0.00           C  
ATOM   3658  OH  TYR   220      66.420  34.040  46.350  1.00  0.00           O  
ATOM   3659  HH  TYR   220      66.200  34.980  46.340  1.00  0.00           H  
ATOM   3660  CD2 TYR   220      62.810  33.620  45.750  1.00  0.00           C  
ATOM   3661  HD2 TYR   220      61.940  34.260  45.770  1.00  0.00           H  
ATOM   3662  CE2 TYR   220      64.060  34.150  46.060  1.00  0.00           C  
ATOM   3663  HE2 TYR   220      64.070  35.200  46.330  1.00  0.00           H  
ATOM   3664  C   TYR   220      60.540  30.620  46.840  1.00  0.00           C  
ATOM   3665  O   TYR   220      61.300  30.430  47.800  1.00  0.00           O  
ATOM   3666  N   ASP   221      59.300  31.130  47.020  1.00  0.00           N  
ATOM   3667  HN  ASP   221      58.810  31.310  46.170  1.00  0.00           H  
ATOM   3668  CA  ASP   221      58.610  31.290  48.270  1.00  0.00           C  
ATOM   3669  HA  ASP   221      59.170  32.000  48.850  1.00  0.00           H  
ATOM   3670  CB  ASP   221      57.210  31.890  47.890  1.00  0.00           C  
ATOM   3671  HB1 ASP   221      56.550  31.150  47.490  1.00  0.00           H  
ATOM   3672  HB2 ASP   221      57.400  32.570  47.010  1.00  0.00           H  
ATOM   3673  CG  ASP   221      56.650  32.760  49.030  1.00  0.00           C  
ATOM   3674  OD1 ASP   221      57.320  32.960  50.110  1.00  0.00           O  
ATOM   3675  OD2 ASP   221      55.440  33.140  48.990  1.00  0.00           O  
ATOM   3676  C   ASP   221      58.410  29.980  49.080  1.00  0.00           C  
ATOM   3677  O   ASP   221      58.830  29.730  50.220  1.00  0.00           O  
ATOM   3678  N   LEU   222      57.940  28.930  48.360  1.00  0.00           N  
ATOM   3679  HN  LEU   222      57.650  29.140  47.310  1.00  0.00           H  
ATOM   3680  CA  LEU   222      57.780  27.510  48.870  1.00  0.00           C  
ATOM   3681  HA  LEU   222      57.010  27.590  49.660  1.00  0.00           H  
ATOM   3682  CB  LEU   222      57.120  26.570  47.800  1.00  0.00           C  
ATOM   3683  HB1 LEU   222      57.710  26.480  47.000  1.00  0.00           H  
ATOM   3684  HB2 LEU   222      56.280  27.090  47.370  1.00  0.00           H  
ATOM   3685  CG  LEU   222      56.620  25.200  48.300  1.00  0.00           C  
ATOM   3686  HG  LEU   222      57.530  24.670  48.650  1.00  0.00           H  
ATOM   3687  CD1 LEU   222      55.530  25.310  49.380  1.00  0.00           C  
ATOM   3688 HD11 LEU   222      55.980  25.820  50.250  1.00  0.00           H  
ATOM   3689 HD12 LEU   222      55.190  24.310  49.730  1.00  0.00           H  
ATOM   3690 HD13 LEU   222      54.610  25.830  49.030  1.00  0.00           H  
ATOM   3691  CD2 LEU   222      56.050  24.420  47.060  1.00  0.00           C  
ATOM   3692 HD21 LEU   222      55.020  24.780  46.850  1.00  0.00           H  
ATOM   3693 HD22 LEU   222      55.930  23.320  47.160  1.00  0.00           H  
ATOM   3694 HD23 LEU   222      56.580  24.600  46.100  1.00  0.00           H  
ATOM   3695  C   LEU   222      59.060  26.850  49.360  1.00  0.00           C  
ATOM   3696  O   LEU   222      59.180  26.250  50.430  1.00  0.00           O  
ATOM   3697  N   VAL   223      60.100  26.980  48.510  1.00  0.00           N  
ATOM   3698  HN  VAL   223      59.860  27.530  47.580  1.00  0.00           H  
ATOM   3699  CA  VAL   223      61.490  26.600  48.770  1.00  0.00           C  
ATOM   3700  HA  VAL   223      61.500  25.510  49.010  1.00  0.00           H  
ATOM   3701  CB  VAL   223      62.470  26.730  47.570  1.00  0.00           C  
ATOM   3702  HB  VAL   223      62.330  27.610  47.120  1.00  0.00           H  
ATOM   3703  CG1 VAL   223      63.900  26.510  47.930  1.00  0.00           C  
ATOM   3704 HG11 VAL   223      64.090  25.480  48.210  1.00  0.00           H  
ATOM   3705 HG12 VAL   223      64.210  27.110  48.810  1.00  0.00           H  
ATOM   3706 HG13 VAL   223      64.650  26.680  47.130  1.00  0.00           H  
ATOM   3707  CG2 VAL   223      62.060  25.560  46.600  1.00  0.00           C  
ATOM   3708 HG21 VAL   223      62.400  24.570  46.970  1.00  0.00           H  
ATOM   3709 HG22 VAL   223      62.610  25.640  45.630  1.00  0.00           H  
ATOM   3710 HG23 VAL   223      60.970  25.560  46.390  1.00  0.00           H  
ATOM   3711  C   VAL   223      62.060  27.210  50.020  1.00  0.00           C  
ATOM   3712  O   VAL   223      62.730  26.560  50.840  1.00  0.00           O  
ATOM   3713  N   ALA   224      61.820  28.430  50.350  1.00  0.00           N  
ATOM   3714  HN  ALA   224      61.190  29.030  49.650  1.00  0.00           H  
ATOM   3715  CA  ALA   224      62.100  29.070  51.650  1.00  0.00           C  
ATOM   3716  HA  ALA   224      63.150  28.850  51.920  1.00  0.00           H  
ATOM   3717  CB  ALA   224      61.940  30.580  51.490  1.00  0.00           C  
ATOM   3718  HB1 ALA   224      62.310  30.910  50.630  1.00  0.00           H  
ATOM   3719  HB2 ALA   224      62.600  30.960  52.260  1.00  0.00           H  
ATOM   3720  HB3 ALA   224      60.920  30.960  51.680  1.00  0.00           H  
ATOM   3721  C   ALA   224      61.190  28.540  52.790  1.00  0.00           C  
ATOM   3722  O   ALA   224      61.620  28.760  53.910  1.00  0.00           O  
ATOM   3723  N   VAL   225      60.010  27.920  52.590  1.00  0.00           N  
ATOM   3724  HN  VAL   225      59.540  27.980  51.580  1.00  0.00           H  
ATOM   3725  CA  VAL   225      59.220  27.350  53.670  1.00  0.00           C  
ATOM   3726  HA  VAL   225      59.450  27.940  54.580  1.00  0.00           H  
ATOM   3727  CB  VAL   225      57.750  27.390  53.340  1.00  0.00           C  
ATOM   3728  HB  VAL   225      57.460  26.970  52.490  1.00  0.00           H  
ATOM   3729  CG1 VAL   225      56.920  26.930  54.600  1.00  0.00           C  
ATOM   3730 HG11 VAL   225      57.190  25.910  54.820  1.00  0.00           H  
ATOM   3731 HG12 VAL   225      55.830  27.020  54.380  1.00  0.00           H  
ATOM   3732 HG13 VAL   225      57.150  27.490  55.540  1.00  0.00           H  
ATOM   3733  CG2 VAL   225      57.430  28.860  53.050  1.00  0.00           C  
ATOM   3734 HG21 VAL   225      56.400  28.900  53.460  1.00  0.00           H  
ATOM   3735 HG22 VAL   225      57.510  29.170  51.980  1.00  0.00           H  
ATOM   3736 HG23 VAL   225      58.050  29.520  53.690  1.00  0.00           H  
ATOM   3737  C   VAL   225      59.630  25.950  53.860  1.00  0.00           C  
ATOM   3738  O   VAL   225      59.760  25.470  54.980  1.00  0.00           O  
ATOM   3739  N   LEU   226      59.940  25.170  52.860  1.00  0.00           N  
ATOM   3740  HN  LEU   226      59.740  25.380  51.790  1.00  0.00           H  
ATOM   3741  CA  LEU   226      60.240  23.730  52.940  1.00  0.00           C  
ATOM   3742  HA  LEU   226      59.750  23.300  53.830  1.00  0.00           H  
ATOM   3743  CB  LEU   226      59.520  23.050  51.730  1.00  0.00           C  
ATOM   3744  HB1 LEU   226      59.790  22.090  51.740  1.00  0.00           H  
ATOM   3745  HB2 LEU   226      59.910  23.500  50.820  1.00  0.00           H  
ATOM   3746  CG  LEU   226      57.980  23.100  51.570  1.00  0.00           C  
ATOM   3747  HG  LEU   226      57.700  24.170  51.430  1.00  0.00           H  
ATOM   3748  CD1 LEU   226      57.520  22.230  50.360  1.00  0.00           C  
ATOM   3749 HD11 LEU   226      57.860  21.170  50.360  1.00  0.00           H  
ATOM   3750 HD12 LEU   226      57.980  22.570  49.410  1.00  0.00           H  
ATOM   3751 HD13 LEU   226      56.430  22.340  50.230  1.00  0.00           H  
ATOM   3752  CD2 LEU   226      57.230  22.650  52.840  1.00  0.00           C  
ATOM   3753 HD21 LEU   226      57.470  23.250  53.750  1.00  0.00           H  
ATOM   3754 HD22 LEU   226      57.400  21.590  53.130  1.00  0.00           H  
ATOM   3755 HD23 LEU   226      56.140  22.830  52.720  1.00  0.00           H  
ATOM   3756  C   LEU   226      61.670  23.370  52.960  1.00  0.00           C  
ATOM   3757  O   LEU   226      62.080  22.250  53.350  1.00  0.00           O  
ATOM   3758  N   CYS   227      62.600  24.240  52.640  1.00  0.00           N  
ATOM   3759  HN  CYS   227      62.250  25.230  52.280  1.00  0.00           H  
ATOM   3760  CA  CYS   227      64.050  23.970  52.650  1.00  0.00           C  
ATOM   3761  HA  CYS   227      64.230  22.890  52.840  1.00  0.00           H  
ATOM   3762  CB  CYS   227      64.800  24.210  51.250  1.00  0.00           C  
ATOM   3763  HB1 CYS   227      64.740  25.160  50.940  1.00  0.00           H  
ATOM   3764  HB2 CYS   227      64.250  23.630  50.520  1.00  0.00           H  
ATOM   3765  SG  CYS   227      66.590  23.650  51.190  1.00  0.00           S  
ATOM   3766  HG1 CYS   227      67.000  24.650  51.440  1.00  0.00           H  
ATOM   3767  C   CYS   227      64.670  24.820  53.680  1.00  0.00           C  
ATOM   3768  O   CYS   227      64.580  26.030  53.580  1.00  0.00           O  
ATOM   3769  N   PRO   228      65.250  24.380  54.790  1.00  0.00           N  
ATOM   3770  CD  PRO   228      65.250  22.950  55.210  1.00  0.00           C  
ATOM   3771  HD1 PRO   228      65.720  22.370  54.390  1.00  0.00           H  
ATOM   3772  HD2 PRO   228      64.190  22.650  55.300  1.00  0.00           H  
ATOM   3773  CA  PRO   228      65.750  25.260  55.840  1.00  0.00           C  
ATOM   3774  HA  PRO   228      65.170  26.190  56.000  1.00  0.00           H  
ATOM   3775  CB  PRO   228      65.610  24.360  57.090  1.00  0.00           C  
ATOM   3776  HB1 PRO   228      64.620  24.480  57.570  1.00  0.00           H  
ATOM   3777  HB2 PRO   228      66.310  24.730  57.870  1.00  0.00           H  
ATOM   3778  CG  PRO   228      65.940  22.980  56.520  1.00  0.00           C  
ATOM   3779  HG1 PRO   228      67.220  22.950  56.180  1.00  0.00           H  
ATOM   3780  HG2 PRO   228      65.620  22.060  57.000  1.00  0.00           H  
ATOM   3781  C   PRO   228      67.160  25.830  55.520  1.00  0.00           C  
ATOM   3782  O   PRO   228      67.730  26.500  56.350  1.00  0.00           O  
ATOM   3783  N   LYS   229      67.630  25.630  54.300  1.00  0.00           N  
ATOM   3784  HN  LYS   229      66.960  25.120  53.580  1.00  0.00           H  
ATOM   3785  CA  LYS   229      68.870  26.150  53.750  1.00  0.00           C  
ATOM   3786  HA  LYS   229      69.280  26.860  54.500  1.00  0.00           H  
ATOM   3787  CB  LYS   229      70.020  25.140  53.410  1.00  0.00           C  
ATOM   3788  HB1 LYS   229      70.800  25.580  52.980  1.00  0.00           H  
ATOM   3789  HB2 LYS   229      69.630  24.350  52.790  1.00  0.00           H  
ATOM   3790  CG  LYS   229      70.520  24.340  54.700  1.00  0.00           C  
ATOM   3791  HG1 LYS   229      71.280  23.580  54.380  1.00  0.00           H  
ATOM   3792  HG2 LYS   229      69.650  23.780  55.100  1.00  0.00           H  
ATOM   3793  CD  LYS   229      71.160  25.360  55.730  1.00  0.00           C  
ATOM   3794  HD1 LYS   229      70.300  25.900  56.180  1.00  0.00           H  
ATOM   3795  HD2 LYS   229      71.870  26.060  55.250  1.00  0.00           H  
ATOM   3796  CE  LYS   229      71.960  24.660  56.850  1.00  0.00           C  
ATOM   3797  HE1 LYS   229      72.950  24.230  56.590  1.00  0.00           H  
ATOM   3798  HE2 LYS   229      71.340  23.830  57.280  1.00  0.00           H  
ATOM   3799  NZ  LYS   229      72.230  25.690  57.940  1.00  0.00           N  
ATOM   3800  HZ1 LYS   229      71.200  25.850  58.320  1.00  0.00           H  
ATOM   3801  HZ2 LYS   229      72.670  26.620  57.510  1.00  0.00           H  
ATOM   3802  HZ3 LYS   229      72.840  25.290  58.680  1.00  0.00           H  
ATOM   3803  C   LYS   229      68.440  26.950  52.520  1.00  0.00           C  
ATOM   3804  O   LYS   229      67.440  26.610  51.840  1.00  0.00           O  
ATOM   3805  N   GLY   230      69.170  28.080  52.220  1.00  0.00           N  
ATOM   3806  HN  GLY   230      70.030  28.250  52.780  1.00  0.00           H  
ATOM   3807  CA  GLY   230      68.960  28.990  51.100  1.00  0.00           C  
ATOM   3808  HA1 GLY   230      68.100  28.660  50.610  1.00  0.00           H  
ATOM   3809  HA2 GLY   230      69.780  29.070  50.550  1.00  0.00           H  
ATOM   3810  C   GLY   230      68.700  30.460  51.440  1.00  0.00           C  
ATOM   3811  O   GLY   230      68.580  30.790  52.660  1.00  0.00           O  
ATOM   3812  N   PRO   231      68.710  31.330  50.430  1.00  0.00           N  
ATOM   3813  CD  PRO   231      68.690  30.920  49.030  1.00  0.00           C  
ATOM   3814  HD1 PRO   231      67.730  30.460  48.690  1.00  0.00           H  
ATOM   3815  HD2 PRO   231      69.580  30.270  48.860  1.00  0.00           H  
ATOM   3816  CA  PRO   231      68.860  32.760  50.630  1.00  0.00           C  
ATOM   3817  HA  PRO   231      69.690  32.920  51.300  1.00  0.00           H  
ATOM   3818  CB  PRO   231      69.270  33.260  49.310  1.00  0.00           C  
ATOM   3819  HB1 PRO   231      70.370  33.400  49.280  1.00  0.00           H  
ATOM   3820  HB2 PRO   231      68.930  34.250  48.950  1.00  0.00           H  
ATOM   3821  CG  PRO   231      68.950  32.160  48.230  1.00  0.00           C  
ATOM   3822  HG1 PRO   231      67.990  32.320  47.750  1.00  0.00           H  
ATOM   3823  HG2 PRO   231      69.720  32.000  47.490  1.00  0.00           H  
ATOM   3824  C   PRO   231      67.610  33.430  51.180  1.00  0.00           C  
ATOM   3825  O   PRO   231      67.640  34.310  52.050  1.00  0.00           O  
ATOM   3826  N   LEU   232      66.400  33.010  50.650  1.00  0.00           N  
ATOM   3827  HN  LEU   232      66.270  32.100  50.030  1.00  0.00           H  
ATOM   3828  CA  LEU   232      65.220  33.660  51.040  1.00  0.00           C  
ATOM   3829  HA  LEU   232      65.430  34.750  51.000  1.00  0.00           H  
ATOM   3830  CB  LEU   232      64.030  33.480  50.010  1.00  0.00           C  
ATOM   3831  HB1 LEU   232      63.750  32.530  50.130  1.00  0.00           H  
ATOM   3832  HB2 LEU   232      64.440  33.590  49.010  1.00  0.00           H  
ATOM   3833  CG  LEU   232      62.780  34.420  50.190  1.00  0.00           C  
ATOM   3834  HG  LEU   232      62.510  34.550  51.260  1.00  0.00           H  
ATOM   3835  CD1 LEU   232      63.030  35.810  49.670  1.00  0.00           C  
ATOM   3836 HD11 LEU   232      63.450  35.740  48.650  1.00  0.00           H  
ATOM   3837 HD12 LEU   232      63.660  36.300  50.440  1.00  0.00           H  
ATOM   3838 HD13 LEU   232      62.120  36.440  49.550  1.00  0.00           H  
ATOM   3839  CD2 LEU   232      61.690  33.720  49.360  1.00  0.00           C  
ATOM   3840 HD21 LEU   232      61.740  32.610  49.440  1.00  0.00           H  
ATOM   3841 HD22 LEU   232      61.940  33.910  48.300  1.00  0.00           H  
ATOM   3842 HD23 LEU   232      60.690  34.040  49.730  1.00  0.00           H  
ATOM   3843  C   LEU   232      64.750  33.260  52.460  1.00  0.00           C  
ATOM   3844  O   LEU   232      64.110  33.980  53.250  1.00  0.00           O  
ATOM   3845  N   ARG   233      65.090  32.050  52.860  1.00  0.00           N  
ATOM   3846  HN  ARG   233      65.520  31.330  52.130  1.00  0.00           H  
ATOM   3847  CA  ARG   233      64.980  31.520  54.230  1.00  0.00           C  
ATOM   3848  HA  ARG   233      63.890  31.480  54.450  1.00  0.00           H  
ATOM   3849  CB  ARG   233      65.620  30.090  54.310  1.00  0.00           C  
ATOM   3850  HB1 ARG   233      66.600  30.190  54.190  1.00  0.00           H  
ATOM   3851  HB2 ARG   233      65.310  29.370  53.570  1.00  0.00           H  
ATOM   3852  CG  ARG   233      65.330  29.390  55.670  1.00  0.00           C  
ATOM   3853  HG1 ARG   233      65.650  30.000  56.540  1.00  0.00           H  
ATOM   3854  HG2 ARG   233      65.970  28.480  55.740  1.00  0.00           H  
ATOM   3855  CD  ARG   233      63.930  28.810  55.710  1.00  0.00           C  
ATOM   3856  HD1 ARG   233      63.810  28.080  54.880  1.00  0.00           H  
ATOM   3857  HD2 ARG   233      63.300  29.720  55.690  1.00  0.00           H  
ATOM   3858  NE  ARG   233      63.770  28.250  57.050  1.00  0.00           N  
ATOM   3859  HE  ARG   233      64.360  28.650  57.890  1.00  0.00           H  
ATOM   3860  CZ  ARG   233      62.640  27.670  57.430  1.00  0.00           C  
ATOM   3861  NH1 ARG   233      61.670  27.500  56.630  1.00  0.00           N  
ATOM   3862 HH11 ARG   233      61.780  27.870  55.590  1.00  0.00           H  
ATOM   3863 HH12 ARG   233      60.730  27.310  56.920  1.00  0.00           H  
ATOM   3864  NH2 ARG   233      62.700  27.190  58.690  1.00  0.00           N  
ATOM   3865 HH21 ARG   233      63.640  27.020  58.990  1.00  0.00           H  
ATOM   3866 HH22 ARG   233      62.060  26.490  59.010  1.00  0.00           H  
ATOM   3867  C   ARG   233      65.460  32.420  55.320  1.00  0.00           C  
ATOM   3868  O   ARG   233      64.810  32.610  56.350  1.00  0.00           O  
ATOM   3869  N   MET   234      66.650  32.970  55.180  1.00  0.00           N  
ATOM   3870  HN  MET   234      67.070  32.800  54.290  1.00  0.00           H  
ATOM   3871  CA  MET   234      67.250  33.970  56.100  1.00  0.00           C  
ATOM   3872  HA  MET   234      67.300  33.530  57.000  1.00  0.00           H  
ATOM   3873  CB  MET   234      68.660  34.300  55.490  1.00  0.00           C  
ATOM   3874  HB1 MET   234      69.120  35.020  56.010  1.00  0.00           H  
ATOM   3875  HB2 MET   234      68.460  34.780  54.540  1.00  0.00           H  
ATOM   3876  CG  MET   234      69.590  33.100  55.220  1.00  0.00           C  
ATOM   3877  HG1 MET   234      70.370  33.340  54.470  1.00  0.00           H  
ATOM   3878  HG2 MET   234      69.040  32.290  54.690  1.00  0.00           H  
ATOM   3879  SD  MET   234      70.310  32.340  56.650  1.00  0.00           S  
ATOM   3880  CE  MET   234      71.440  33.660  57.110  1.00  0.00           C  
ATOM   3881  HE1 MET   234      70.890  34.590  57.350  1.00  0.00           H  
ATOM   3882  HE2 MET   234      72.040  33.910  56.210  1.00  0.00           H  
ATOM   3883  HE3 MET   234      71.980  33.310  58.020  1.00  0.00           H  
ATOM   3884  C   MET   234      66.420  35.250  56.290  1.00  0.00           C  
ATOM   3885  O   MET   234      66.440  35.840  57.370  1.00  0.00           O  
ATOM   3886  N   LEU   235      65.690  35.830  55.270  1.00  0.00           N  
ATOM   3887  HN  LEU   235      65.720  35.410  54.240  1.00  0.00           H  
ATOM   3888  CA  LEU   235      64.720  36.910  55.480  1.00  0.00           C  
ATOM   3889  HA  LEU   235      65.200  37.670  56.130  1.00  0.00           H  
ATOM   3890  CB  LEU   235      64.290  37.440  54.090  1.00  0.00           C  
ATOM   3891  HB1 LEU   235      63.480  38.000  54.250  1.00  0.00           H  
ATOM   3892  HB2 LEU   235      64.070  36.580  53.480  1.00  0.00           H  
ATOM   3893  CG  LEU   235      65.450  38.170  53.360  1.00  0.00           C  
ATOM   3894  HG  LEU   235      66.180  37.420  52.990  1.00  0.00           H  
ATOM   3895  CD1 LEU   235      64.810  38.730  52.050  1.00  0.00           C  
ATOM   3896 HD11 LEU   235      64.340  37.820  51.620  1.00  0.00           H  
ATOM   3897 HD12 LEU   235      65.600  39.170  51.410  1.00  0.00           H  
ATOM   3898 HD13 LEU   235      64.040  39.470  52.350  1.00  0.00           H  
ATOM   3899  CD2 LEU   235      66.200  39.230  54.160  1.00  0.00           C  
ATOM   3900 HD21 LEU   235      66.900  39.850  53.570  1.00  0.00           H  
ATOM   3901 HD22 LEU   235      66.650  38.680  55.010  1.00  0.00           H  
ATOM   3902 HD23 LEU   235      65.410  39.940  54.490  1.00  0.00           H  
ATOM   3903  C   LEU   235      63.550  36.440  56.180  1.00  0.00           C  
ATOM   3904  O   LEU   235      63.130  37.040  57.170  1.00  0.00           O  
ATOM   3905  N   VAL   236      62.880  35.360  55.730  1.00  0.00           N  
ATOM   3906  HN  VAL   236      63.240  34.720  54.910  1.00  0.00           H  
ATOM   3907  CA  VAL   236      61.610  34.920  56.180  1.00  0.00           C  
ATOM   3908  HA  VAL   236      60.890  35.750  56.030  1.00  0.00           H  
ATOM   3909  CB  VAL   236      61.140  33.620  55.450  1.00  0.00           C  
ATOM   3910  HB  VAL   236      61.890  32.970  55.460  1.00  0.00           H  
ATOM   3911  CG1 VAL   236      59.910  32.920  56.090  1.00  0.00           C  
ATOM   3912 HG11 VAL   236      59.820  31.920  55.680  1.00  0.00           H  
ATOM   3913 HG12 VAL   236      58.910  33.410  56.010  1.00  0.00           H  
ATOM   3914 HG13 VAL   236      59.990  32.750  57.180  1.00  0.00           H  
ATOM   3915  CG2 VAL   236      60.900  33.820  53.990  1.00  0.00           C  
ATOM   3916 HG21 VAL   236      61.850  34.170  53.550  1.00  0.00           H  
ATOM   3917 HG22 VAL   236      60.070  34.510  53.720  1.00  0.00           H  
ATOM   3918 HG23 VAL   236      60.790  32.860  53.430  1.00  0.00           H  
ATOM   3919  C   VAL   236      61.600  34.540  57.680  1.00  0.00           C  
ATOM   3920  O   VAL   236      60.710  34.940  58.440  1.00  0.00           O  
ATOM   3921  N   GLU   237      62.710  33.910  58.160  1.00  0.00           N  
ATOM   3922  HN  GLU   237      63.380  33.350  57.470  1.00  0.00           H  
ATOM   3923  CA  GLU   237      62.830  33.640  59.590  1.00  0.00           C  
ATOM   3924  HA  GLU   237      61.840  33.310  59.960  1.00  0.00           H  
ATOM   3925  CB  GLU   237      63.920  32.540  59.700  1.00  0.00           C  
ATOM   3926  HB1 GLU   237      64.480  32.710  60.510  1.00  0.00           H  
ATOM   3927  HB2 GLU   237      64.680  32.660  58.940  1.00  0.00           H  
ATOM   3928  CG  GLU   237      63.230  31.020  59.740  1.00  0.00           C  
ATOM   3929  HG1 GLU   237      62.740  30.890  58.750  1.00  0.00           H  
ATOM   3930  HG2 GLU   237      62.440  30.980  60.520  1.00  0.00           H  
ATOM   3931  CD  GLU   237      64.310  30.040  60.030  1.00  0.00           C  
ATOM   3932  OE1 GLU   237      64.460  29.430  61.110  1.00  0.00           O  
ATOM   3933  OE2 GLU   237      65.010  29.740  59.020  1.00  0.00           O  
ATOM   3934  C   GLU   237      63.160  34.870  60.450  1.00  0.00           C  
ATOM   3935  O   GLU   237      62.630  35.040  61.510  1.00  0.00           O  
ATOM   3936  N   THR   238      64.040  35.730  59.910  1.00  0.00           N  
ATOM   3937  HN  THR   238      64.450  35.600  58.890  1.00  0.00           H  
ATOM   3938  CA  THR   238      64.330  36.910  60.750  1.00  0.00           C  
ATOM   3939  HA  THR   238      64.400  36.660  61.830  1.00  0.00           H  
ATOM   3940  CB  THR   238      65.690  37.480  60.330  1.00  0.00           C  
ATOM   3941  HB  THR   238      66.280  36.700  60.170  1.00  0.00           H  
ATOM   3942  OG1 THR   238      66.210  38.290  61.410  1.00  0.00           O  
ATOM   3943  HG1 THR   238      66.080  37.670  62.280  1.00  0.00           H  
ATOM   3944  CG2 THR   238      65.650  38.300  59.060  1.00  0.00           C  
ATOM   3945 HG21 THR   238      66.670  38.330  58.620  1.00  0.00           H  
ATOM   3946 HG22 THR   238      65.380  39.200  59.260  1.00  0.00           H  
ATOM   3947 HG23 THR   238      65.000  37.750  58.350  1.00  0.00           H  
ATOM   3948  C   THR   238      63.230  37.930  60.710  1.00  0.00           C  
ATOM   3949  O   THR   238      63.040  38.730  61.600  1.00  0.00           O  
ATOM   3950  N   ALA   239      62.360  37.960  59.700  1.00  0.00           N  
ATOM   3951  HN  ALA   239      62.590  37.350  58.800  1.00  0.00           H  
ATOM   3952  CA  ALA   239      60.970  38.510  59.800  1.00  0.00           C  
ATOM   3953  HA  ALA   239      61.170  39.560  60.100  1.00  0.00           H  
ATOM   3954  CB  ALA   239      60.260  38.570  58.370  1.00  0.00           C  
ATOM   3955  HB1 ALA   239      60.890  39.070  57.770  1.00  0.00           H  
ATOM   3956  HB2 ALA   239      59.400  39.220  58.400  1.00  0.00           H  
ATOM   3957  HB3 ALA   239      59.950  37.570  58.010  1.00  0.00           H  
ATOM   3958  C   ALA   239      59.970  38.000  60.750  1.00  0.00           C  
ATOM   3959  O   ALA   239      59.290  38.800  61.420  1.00  0.00           O  
ATOM   3960  N   GLN   240      59.830  36.650  60.860  1.00  0.00           N  
ATOM   3961  HN  GLN   240      60.450  36.020  60.180  1.00  0.00           H  
ATOM   3962  CA  GLN   240      59.030  35.940  61.770  1.00  0.00           C  
ATOM   3963  HA  GLN   240      58.010  36.370  61.660  1.00  0.00           H  
ATOM   3964  CB  GLN   240      59.040  34.470  61.210  1.00  0.00           C  
ATOM   3965  HB1 GLN   240      59.970  34.270  60.910  1.00  0.00           H  
ATOM   3966  HB2 GLN   240      58.420  34.490  60.320  1.00  0.00           H  
ATOM   3967  CG  GLN   240      58.400  33.350  62.110  1.00  0.00           C  
ATOM   3968  HG1 GLN   240      57.340  33.620  62.310  1.00  0.00           H  
ATOM   3969  HG2 GLN   240      59.020  33.310  63.030  1.00  0.00           H  
ATOM   3970  CD  GLN   240      58.410  31.930  61.580  1.00  0.00           C  
ATOM   3971  OE1 GLN   240      57.510  31.580  60.790  1.00  0.00           O  
ATOM   3972  NE2 GLN   240      59.370  31.100  61.930  1.00  0.00           N  
ATOM   3973 HE21 GLN   240      59.250  30.050  61.590  1.00  0.00           H  
ATOM   3974 HE22 GLN   240      60.350  31.340  62.390  1.00  0.00           H  
ATOM   3975  C   GLN   240      59.400  36.110  63.250  1.00  0.00           C  
ATOM   3976  O   GLN   240      58.580  36.120  64.170  1.00  0.00           O  
ATOM   3977  N   GLU   241      60.710  36.110  63.580  1.00  0.00           N  
ATOM   3978  HN  GLU   241      61.400  35.880  62.900  1.00  0.00           H  
ATOM   3979  CA  GLU   241      61.200  36.170  64.980  1.00  0.00           C  
ATOM   3980  HA  GLU   241      60.770  35.440  65.510  1.00  0.00           H  
ATOM   3981  CB  GLU   241      62.760  35.880  65.170  1.00  0.00           C  
ATOM   3982  HB1 GLU   241      62.970  34.970  64.830  1.00  0.00           H  
ATOM   3983  HB2 GLU   241      63.000  35.860  66.220  1.00  0.00           H  
ATOM   3984  CG  GLU   241      63.640  36.860  64.420  1.00  0.00           C  
ATOM   3985  HG1 GLU   241      63.520  37.910  64.750  1.00  0.00           H  
ATOM   3986  HG2 GLU   241      63.310  36.870  63.350  1.00  0.00           H  
ATOM   3987  CD  GLU   241      65.140  36.540  64.490  1.00  0.00           C  
ATOM   3988  OE1 GLU   241      66.010  37.160  63.820  1.00  0.00           O  
ATOM   3989  OE2 GLU   241      65.530  35.730  65.430  1.00  0.00           O  
ATOM   3990  C   GLU   241      60.780  37.530  65.630  1.00  0.00           C  
ATOM   3991  O   GLU   241      60.270  37.550  66.750  1.00  0.00           O  
ATOM   3992  N   ARG   242      61.050  38.670  65.020  1.00  0.00           N  
ATOM   3993  HN  ARG   242      61.430  38.700  63.980  1.00  0.00           H  
ATOM   3994  CA  ARG   242      60.780  40.060  65.500  1.00  0.00           C  
ATOM   3995  HA  ARG   242      61.180  40.100  66.540  1.00  0.00           H  
ATOM   3996  CB  ARG   242      61.400  41.130  64.590  1.00  0.00           C  
ATOM   3997  HB1 ARG   242      62.380  40.990  64.500  1.00  0.00           H  
ATOM   3998  HB2 ARG   242      61.200  42.090  65.030  1.00  0.00           H  
ATOM   3999  CG  ARG   242      60.850  41.080  63.070  1.00  0.00           C  
ATOM   4000  HG1 ARG   242      59.740  41.040  63.100  1.00  0.00           H  
ATOM   4001  HG2 ARG   242      61.340  40.200  62.590  1.00  0.00           H  
ATOM   4002  CD  ARG   242      61.080  42.390  62.390  1.00  0.00           C  
ATOM   4003  HD1 ARG   242      60.620  43.190  63.020  1.00  0.00           H  
ATOM   4004  HD2 ARG   242      60.590  42.300  61.400  1.00  0.00           H  
ATOM   4005  NE  ARG   242      62.570  42.550  62.300  1.00  0.00           N  
ATOM   4006  HE  ARG   242      63.190  41.670  62.580  1.00  0.00           H  
ATOM   4007  CZ  ARG   242      63.130  43.720  62.150  1.00  0.00           C  
ATOM   4008  NH1 ARG   242      62.540  44.810  61.930  1.00  0.00           N  
ATOM   4009 HH11 ARG   242      61.600  44.850  61.330  1.00  0.00           H  
ATOM   4010 HH12 ARG   242      63.140  45.590  61.770  1.00  0.00           H  
ATOM   4011  NH2 ARG   242      64.460  43.760  62.240  1.00  0.00           N  
ATOM   4012 HH21 ARG   242      64.870  44.670  62.320  1.00  0.00           H  
ATOM   4013 HH22 ARG   242      64.930  42.920  62.500  1.00  0.00           H  
ATOM   4014  C   ARG   242      59.280  40.320  65.630  1.00  0.00           C  
ATOM   4015  O   ARG   242      58.450  39.720  64.930  1.00  0.00           O  
ATOM   4016  N   ASN   243      58.840  41.340  66.410  1.00  0.00           N  
ATOM   4017  HN  ASN   243      59.470  42.050  66.690  1.00  0.00           H  
ATOM   4018  CA  ASN   243      57.440  41.620  66.730  1.00  0.00           C  
ATOM   4019  HA  ASN   243      56.850  40.840  66.510  1.00  0.00           H  
ATOM   4020  CB  ASN   243      57.350  42.160  68.170  1.00  0.00           C  
ATOM   4021  HB1 ASN   243      56.430  42.490  68.380  1.00  0.00           H  
ATOM   4022  HB2 ASN   243      58.050  42.970  68.280  1.00  0.00           H  
ATOM   4023  CG  ASN   243      57.520  41.010  69.200  1.00  0.00           C  
ATOM   4024  OD1 ASN   243      57.480  39.820  68.900  1.00  0.00           O  
ATOM   4025  ND2 ASN   243      57.890  41.440  70.430  1.00  0.00           N  
ATOM   4026 HD21 ASN   243      57.970  42.520  70.690  1.00  0.00           H  
ATOM   4027 HD22 ASN   243      58.150  40.670  71.190  1.00  0.00           H  
ATOM   4028  C   ASN   243      56.900  42.590  65.730  1.00  0.00           C  
ATOM   4029  O   ASN   243      55.690  42.610  65.530  1.00  0.00           O  
ATOM   4030  N   GLU   244      57.750  43.390  65.080  1.00  0.00           N  
ATOM   4031  HN  GLU   244      58.720  43.340  65.330  1.00  0.00           H  
ATOM   4032  CA  GLU   244      57.450  44.420  64.080  1.00  0.00           C  
ATOM   4033  HA  GLU   244      56.480  44.580  63.890  1.00  0.00           H  
ATOM   4034  CB  GLU   244      58.190  45.690  64.450  1.00  0.00           C  
ATOM   4035  HB1 GLU   244      58.000  45.950  65.390  1.00  0.00           H  
ATOM   4036  HB2 GLU   244      57.800  46.500  63.860  1.00  0.00           H  
ATOM   4037  CG  GLU   244      59.730  45.710  64.310  1.00  0.00           C  
ATOM   4038  HG1 GLU   244      60.010  45.610  63.240  1.00  0.00           H  
ATOM   4039  HG2 GLU   244      60.240  44.910  64.890  1.00  0.00           H  
ATOM   4040  CD  GLU   244      60.300  46.970  64.900  1.00  0.00           C  
ATOM   4041  OE1 GLU   244      60.960  47.690  64.160  1.00  0.00           O  
ATOM   4042  OE2 GLU   244      60.100  47.130  66.170  1.00  0.00           O  
ATOM   4043  C   GLU   244      57.830  43.910  62.710  1.00  0.00           C  
ATOM   4044  O   GLU   244      58.430  42.860  62.500  1.00  0.00           O  
ATOM   4045  N   THR   245      57.320  44.550  61.640  1.00  0.00           N  
ATOM   4046  HN  THR   245      56.770  45.500  61.830  1.00  0.00           H  
ATOM   4047  CA  THR   245      57.730  44.360  60.240  1.00  0.00           C  
ATOM   4048  HA  THR   245      57.500  43.320  59.910  1.00  0.00           H  
ATOM   4049  CB  THR   245      56.880  45.150  59.290  1.00  0.00           C  
ATOM   4050  HB  THR   245      57.250  45.190  58.360  1.00  0.00           H  
ATOM   4051  OG1 THR   245      56.540  46.420  59.820  1.00  0.00           O  
ATOM   4052  HG1 THR   245      56.230  47.090  59.040  1.00  0.00           H  
ATOM   4053  CG2 THR   245      55.470  44.420  59.200  1.00  0.00           C  
ATOM   4054 HG21 THR   245      55.030  44.410  60.220  1.00  0.00           H  
ATOM   4055 HG22 THR   245      55.550  43.510  58.890  1.00  0.00           H  
ATOM   4056 HG23 THR   245      54.890  45.020  58.470  1.00  0.00           H  
ATOM   4057  C   THR   245      59.230  44.480  59.940  1.00  0.00           C  
ATOM   4058  O   THR   245      60.040  45.140  60.620  1.00  0.00           O  
ATOM   4059  N   LEU   246      59.700  43.680  58.930  1.00  0.00           N  
ATOM   4060  HN  LEU   246      59.090  42.900  58.430  1.00  0.00           H  
ATOM   4061  CA  LEU   246      61.140  43.580  58.620  1.00  0.00           C  
ATOM   4062  HA  LEU   246      61.610  43.260  59.580  1.00  0.00           H  
ATOM   4063  CB  LEU   246      61.310  42.310  57.690  1.00  0.00           C  
ATOM   4064  HB1 LEU   246      60.930  42.500  56.790  1.00  0.00           H  
ATOM   4065  HB2 LEU   246      60.840  41.400  58.030  1.00  0.00           H  
ATOM   4066  CG  LEU   246      62.740  41.840  57.440  1.00  0.00           C  
ATOM   4067  HG  LEU   246      63.370  42.680  57.080  1.00  0.00           H  
ATOM   4068  CD1 LEU   246      63.420  41.180  58.700  1.00  0.00           C  
ATOM   4069 HD11 LEU   246      63.340  41.960  59.490  1.00  0.00           H  
ATOM   4070 HD12 LEU   246      64.410  40.700  58.590  1.00  0.00           H  
ATOM   4071 HD13 LEU   246      62.640  40.380  58.810  1.00  0.00           H  
ATOM   4072  CD2 LEU   246      62.740  40.910  56.230  1.00  0.00           C  
ATOM   4073 HD21 LEU   246      63.780  40.630  55.980  1.00  0.00           H  
ATOM   4074 HD22 LEU   246      62.230  41.410  55.380  1.00  0.00           H  
ATOM   4075 HD23 LEU   246      62.180  39.980  56.480  1.00  0.00           H  
ATOM   4076  C   LEU   246      61.800  44.910  58.240  1.00  0.00           C  
ATOM   4077  O   LEU   246      62.800  45.340  58.790  1.00  0.00           O  
ATOM   4078  N   PHE   247      61.120  45.650  57.360  1.00  0.00           N  
ATOM   4079  HN  PHE   247      60.170  45.270  56.920  1.00  0.00           H  
ATOM   4080  CA  PHE   247      61.450  47.010  56.800  1.00  0.00           C  
ATOM   4081  HA  PHE   247      62.140  47.550  57.480  1.00  0.00           H  
ATOM   4082  CB  PHE   247      62.220  46.940  55.490  1.00  0.00           C  
ATOM   4083  HB1 PHE   247      62.310  47.860  55.120  1.00  0.00           H  
ATOM   4084  HB2 PHE   247      61.730  46.330  54.740  1.00  0.00           H  
ATOM   4085  CG  PHE   247      63.470  46.230  55.520  1.00  0.00           C  
ATOM   4086  CD1 PHE   247      64.640  46.920  55.970  1.00  0.00           C  
ATOM   4087  HD1 PHE   247      64.590  48.000  56.220  1.00  0.00           H  
ATOM   4088  CE1 PHE   247      65.910  46.240  55.950  1.00  0.00           C  
ATOM   4089  HE1 PHE   247      66.770  46.870  56.100  1.00  0.00           H  
ATOM   4090  CZ  PHE   247      66.030  44.920  55.440  1.00  0.00           C  
ATOM   4091  HZ  PHE   247      66.970  44.380  55.380  1.00  0.00           H  
ATOM   4092  CD2 PHE   247      63.660  44.860  55.100  1.00  0.00           C  
ATOM   4093  HD2 PHE   247      62.740  44.270  54.910  1.00  0.00           H  
ATOM   4094  CE2 PHE   247      64.880  44.220  55.030  1.00  0.00           C  
ATOM   4095  HE2 PHE   247      64.910  43.170  54.760  1.00  0.00           H  
ATOM   4096  C   PHE   247      60.170  47.800  56.540  1.00  0.00           C  
ATOM   4097  O   PHE   247      59.190  47.250  56.070  1.00  0.00           O  
ATOM   4098  N   PRO   248      60.100  49.140  56.870  1.00  0.00           N  
ATOM   4099  CD  PRO   248      61.020  49.830  57.790  1.00  0.00           C  
ATOM   4100  HD1 PRO   248      62.030  50.040  57.370  1.00  0.00           H  
ATOM   4101  HD2 PRO   248      61.120  49.410  58.820  1.00  0.00           H  
ATOM   4102  CA  PRO   248      58.780  49.800  56.810  1.00  0.00           C  
ATOM   4103  HA  PRO   248      58.060  49.150  57.300  1.00  0.00           H  
ATOM   4104  CB  PRO   248      59.010  51.130  57.580  1.00  0.00           C  
ATOM   4105  HB1 PRO   248      58.440  50.990  58.520  1.00  0.00           H  
ATOM   4106  HB2 PRO   248      58.480  52.040  57.240  1.00  0.00           H  
ATOM   4107  CG  PRO   248      60.490  51.260  57.840  1.00  0.00           C  
ATOM   4108  HG1 PRO   248      61.060  51.970  57.270  1.00  0.00           H  
ATOM   4109  HG2 PRO   248      60.710  51.520  58.860  1.00  0.00           H  
ATOM   4110  C   PRO   248      58.390  50.010  55.340  1.00  0.00           C  
ATOM   4111  O   PRO   248      57.200  49.910  55.020  1.00  0.00           O  
ATOM   4112  N   ALA   249      59.300  50.280  54.330  1.00  0.00           N  
ATOM   4113  HN  ALA   249      60.380  50.310  54.600  1.00  0.00           H  
ATOM   4114  CA  ALA   249      58.990  50.630  53.020  1.00  0.00           C  
ATOM   4115  HA  ALA   249      58.150  51.350  53.090  1.00  0.00           H  
ATOM   4116  CB  ALA   249      60.160  51.490  52.410  1.00  0.00           C  
ATOM   4117  HB1 ALA   249      60.180  52.300  53.000  1.00  0.00           H  
ATOM   4118  HB2 ALA   249      59.780  51.850  51.470  1.00  0.00           H  
ATOM   4119  HB3 ALA   249      61.120  50.940  52.320  1.00  0.00           H  
ATOM   4120  C   ALA   249      58.600  49.370  52.170  1.00  0.00           C  
ATOM   4121  O   ALA   249      57.760  49.460  51.250  1.00  0.00           O  
ATOM   4122  N   LEU   250      59.260  48.240  52.480  1.00  0.00           N  
ATOM   4123  HN  LEU   250      60.130  48.340  53.160  1.00  0.00           H  
ATOM   4124  CA  LEU   250      59.050  47.070  51.710  1.00  0.00           C  
ATOM   4125  HA  LEU   250      58.930  47.330  50.640  1.00  0.00           H  
ATOM   4126  CB  LEU   250      60.310  46.170  51.740  1.00  0.00           C  
ATOM   4127  HB1 LEU   250      60.210  45.490  51.020  1.00  0.00           H  
ATOM   4128  HB2 LEU   250      60.460  45.640  52.670  1.00  0.00           H  
ATOM   4129  CG  LEU   250      61.640  46.970  51.560  1.00  0.00           C  
ATOM   4130  HG  LEU   250      61.710  47.640  52.440  1.00  0.00           H  
ATOM   4131  CD1 LEU   250      62.860  46.080  51.620  1.00  0.00           C  
ATOM   4132 HD11 LEU   250      62.870  45.320  50.810  1.00  0.00           H  
ATOM   4133 HD12 LEU   250      62.860  45.440  52.530  1.00  0.00           H  
ATOM   4134 HD13 LEU   250      63.840  46.590  51.730  1.00  0.00           H  
ATOM   4135  CD2 LEU   250      61.710  47.850  50.260  1.00  0.00           C  
ATOM   4136 HD21 LEU   250      62.680  48.390  50.230  1.00  0.00           H  
ATOM   4137 HD22 LEU   250      60.820  48.510  50.140  1.00  0.00           H  
ATOM   4138 HD23 LEU   250      61.730  47.120  49.430  1.00  0.00           H  
ATOM   4139  C   LEU   250      57.810  46.300  52.210  1.00  0.00           C  
ATOM   4140  O   LEU   250      57.050  45.780  51.430  1.00  0.00           O  
ATOM   4141  N   ILE   251      57.590  46.300  53.510  1.00  0.00           N  
ATOM   4142  HN  ILE   251      58.280  46.770  54.240  1.00  0.00           H  
ATOM   4143  CA  ILE   251      56.420  45.680  54.080  1.00  0.00           C  
ATOM   4144  HA  ILE   251      56.000  44.960  53.350  1.00  0.00           H  
ATOM   4145  CB  ILE   251      56.720  44.910  55.360  1.00  0.00           C  
ATOM   4146  HB  ILE   251      56.900  45.550  56.100  1.00  0.00           H  
ATOM   4147  CG2 ILE   251      55.390  44.220  55.790  1.00  0.00           C  
ATOM   4148 HG21 ILE   251      54.560  44.890  56.120  1.00  0.00           H  
ATOM   4149 HG22 ILE   251      55.620  43.550  56.640  1.00  0.00           H  
ATOM   4150 HG23 ILE   251      55.060  43.570  54.960  1.00  0.00           H  
ATOM   4151  CG1 ILE   251      57.880  43.920  55.270  1.00  0.00           C  
ATOM   4152 HG11 ILE   251      57.920  43.290  56.140  1.00  0.00           H  
ATOM   4153 HG12 ILE   251      58.820  44.510  55.250  1.00  0.00           H  
ATOM   4154  CD  ILE   251      57.870  42.960  54.000  1.00  0.00           C  
ATOM   4155  HD1 ILE   251      56.970  42.320  54.090  1.00  0.00           H  
ATOM   4156  HD2 ILE   251      58.640  42.160  54.080  1.00  0.00           H  
ATOM   4157  HD3 ILE   251      57.900  43.470  53.020  1.00  0.00           H  
ATOM   4158  C   ILE   251      55.350  46.730  54.410  1.00  0.00           C  
ATOM   4159  O   ILE   251      55.650  47.660  55.200  1.00  0.00           O  
ATOM   4160  N   TYR   252      54.190  46.590  53.740  1.00  0.00           N  
ATOM   4161  HN  TYR   252      53.920  45.600  53.300  1.00  0.00           H  
ATOM   4162  CA  TYR   252      53.090  47.540  53.720  1.00  0.00           C  
ATOM   4163  HA  TYR   252      53.490  48.570  53.840  1.00  0.00           H  
ATOM   4164  CB  TYR   252      52.290  47.390  52.400  1.00  0.00           C  
ATOM   4165  HB1 TYR   252      51.830  46.500  52.430  1.00  0.00           H  
ATOM   4166  HB2 TYR   252      52.900  47.310  51.510  1.00  0.00           H  
ATOM   4167  CG  TYR   252      51.250  48.440  52.280  1.00  0.00           C  
ATOM   4168  CD1 TYR   252      51.420  49.400  51.310  1.00  0.00           C  
ATOM   4169  HD1 TYR   252      52.420  49.490  50.840  1.00  0.00           H  
ATOM   4170  CE1 TYR   252      50.420  50.340  51.030  1.00  0.00           C  
ATOM   4171  HE1 TYR   252      50.520  51.150  50.320  1.00  0.00           H  
ATOM   4172  CZ  TYR   252      49.220  50.160  51.740  1.00  0.00           C  
ATOM   4173  OH  TYR   252      48.070  50.970  51.380  1.00  0.00           O  
ATOM   4174  HH  TYR   252      47.240  50.590  51.960  1.00  0.00           H  
ATOM   4175  CD2 TYR   252      50.010  48.320  52.880  1.00  0.00           C  
ATOM   4176  HD2 TYR   252      49.790  47.580  53.690  1.00  0.00           H  
ATOM   4177  CE2 TYR   252      48.950  49.170  52.610  1.00  0.00           C  
ATOM   4178  HE2 TYR   252      47.980  49.210  53.080  1.00  0.00           H  
ATOM   4179  C   TYR   252      52.180  47.290  54.910  1.00  0.00           C  
ATOM   4180  O   TYR   252      51.810  46.150  55.200  1.00  0.00           O  
ATOM   4181  N   SER   253      51.740  48.340  55.590  1.00  0.00           N  
ATOM   4182  HN  SER   253      52.070  49.350  55.390  1.00  0.00           H  
ATOM   4183  CA  SER   253      50.910  48.300  56.740  1.00  0.00           C  
ATOM   4184  HA  SER   253      50.450  47.460  56.750  1.00  0.00           H  
ATOM   4185  CB  SER   253      51.680  48.570  58.060  1.00  0.00           C  
ATOM   4186  HB1 SER   253      52.150  49.440  58.000  1.00  0.00           H  
ATOM   4187  HB2 SER   253      52.450  47.840  58.240  1.00  0.00           H  
ATOM   4188  OG  SER   253      50.850  48.510  59.250  1.00  0.00           O  
ATOM   4189  HG1 SER   253      50.210  49.410  59.200  1.00  0.00           H  
ATOM   4190  C   SER   253      49.790  49.320  56.510  1.00  0.00           C  
ATOM   4191  O   SER   253      49.960  50.550  56.490  1.00  0.00           O  
ATOM   4192  N   SER   254      48.540  48.750  56.340  1.00  0.00           N  
ATOM   4193  HN  SER   254      48.400  47.650  56.420  1.00  0.00           H  
ATOM   4194  CA  SER   254      47.280  49.500  56.140  1.00  0.00           C  
ATOM   4195  HA  SER   254      47.340  50.240  55.530  1.00  0.00           H  
ATOM   4196  CB  SER   254      46.070  48.490  55.670  1.00  0.00           C  
ATOM   4197  HB1 SER   254      45.220  48.950  55.440  1.00  0.00           H  
ATOM   4198  HB2 SER   254      45.890  47.850  56.530  1.00  0.00           H  
ATOM   4199  OG  SER   254      46.530  47.740  54.570  1.00  0.00           O  
ATOM   4200  HG1 SER   254      47.120  46.860  54.900  1.00  0.00           H  
ATOM   4201  C   SER   254      46.880  50.190  57.430  1.00  0.00           C  
ATOM   4202  O   SER   254      46.370  51.310  57.480  1.00  0.00           O  
ATOM   4203  N   THR   255      47.190  49.550  58.520  1.00  0.00           N  
ATOM   4204  HN  THR   255      47.600  48.520  58.510  1.00  0.00           H  
ATOM   4205  CA  THR   255      47.030  50.170  59.860  1.00  0.00           C  
ATOM   4206  HA  THR   255      46.270  50.760  59.830  1.00  0.00           H  
ATOM   4207  CB  THR   255      46.750  49.090  60.980  1.00  0.00           C  
ATOM   4208  HB  THR   255      46.830  49.430  61.910  1.00  0.00           H  
ATOM   4209  OG1 THR   255      47.680  48.060  60.770  1.00  0.00           O  
ATOM   4210  HG1 THR   255      47.570  47.410  61.620  1.00  0.00           H  
ATOM   4211  CG2 THR   255      45.320  48.560  60.740  1.00  0.00           C  
ATOM   4212 HG21 THR   255      45.180  48.180  59.700  1.00  0.00           H  
ATOM   4213 HG22 THR   255      44.610  49.200  60.830  1.00  0.00           H  
ATOM   4214 HG23 THR   255      45.230  47.710  61.450  1.00  0.00           H  
ATOM   4215  C   THR   255      48.290  50.930  60.240  1.00  0.00           C  
ATOM   4216  O   THR   255      49.370  50.700  59.670  1.00  0.00           O  
ATOM   4217  NT  THR   255      48.260  51.780  61.320  1.00  0.00           N  
ATOM   4218  HNT THR   255      47.300  51.950  61.850  1.00  0.00           H  
ATOM   4219  CAT THR   255      49.400  52.570  61.860  1.00  0.00           C  
ATOM   4220  HT1 THR   255      49.790  53.300  61.120  1.00  0.00           H  
ATOM   4221  HT2 THR   255      50.130  51.960  62.140  1.00  0.00           H  
ATOM   4222  HT3 THR   255      49.070  53.080  62.790  1.00  0.00           H  
TER    4223      THR   255 
ATOM   4223  CAY GLU   256      52.910  49.000  67.390  1.00  0.00           C  
ATOM   4224  HY1 GLU   256      53.740  48.300  67.610  1.00  0.00           H  
ATOM   4225  HY2 GLU   256      52.650  49.480  68.360  1.00  0.00           H  
ATOM   4226  HY3 GLU   256      53.180  49.820  66.690  1.00  0.00           H  
ATOM   4227  CY  GLU   256      51.650  48.400  66.990  1.00  0.00           C  
ATOM   4228  OY  GLU   256      51.290  47.420  67.550  1.00  0.00           O  
ATOM   4229  N   GLU   256      50.880  48.890  66.020  1.00  0.00           N  
ATOM   4230  HN  GLU   256      51.140  49.820  65.470  1.00  0.00           H  
ATOM   4231  CA  GLU   256      49.590  48.310  65.760  1.00  0.00           C  
ATOM   4232  HA  GLU   256      49.120  48.000  66.720  1.00  0.00           H  
ATOM   4233  CB  GLU   256      48.610  49.190  64.830  1.00  0.00           C  
ATOM   4234  HB1 GLU   256      47.880  48.610  64.480  1.00  0.00           H  
ATOM   4235  HB2 GLU   256      49.290  49.520  64.050  1.00  0.00           H  
ATOM   4236  CG  GLU   256      48.010  50.380  65.680  1.00  0.00           C  
ATOM   4237  HG1 GLU   256      47.430  50.980  64.940  1.00  0.00           H  
ATOM   4238  HG2 GLU   256      48.820  51.030  66.090  1.00  0.00           H  
ATOM   4239  CD  GLU   256      47.180  50.020  66.820  1.00  0.00           C  
ATOM   4240  OE1 GLU   256      47.430  50.420  68.030  1.00  0.00           O  
ATOM   4241  OE2 GLU   256      46.210  49.190  66.660  1.00  0.00           O  
ATOM   4242  C   GLU   256      49.670  47.010  64.930  1.00  0.00           C  
ATOM   4243  O   GLU   256      50.640  46.870  64.150  1.00  0.00           O  
ATOM   4244  N   ARG   257      48.680  46.120  65.080  1.00  0.00           N  
ATOM   4245  HN  ARG   257      47.860  46.480  65.750  1.00  0.00           H  
ATOM   4246  CA  ARG   257      48.600  44.810  64.400  1.00  0.00           C  
ATOM   4247  HA  ARG   257      49.660  44.510  64.290  1.00  0.00           H  
ATOM   4248  CB  ARG   257      48.060  43.720  65.400  1.00  0.00           C  
ATOM   4249  HB1 ARG   257      48.120  42.770  65.100  1.00  0.00           H  
ATOM   4250  HB2 ARG   257      47.010  44.010  65.390  1.00  0.00           H  
ATOM   4251  CG  ARG   257      48.680  43.830  66.800  1.00  0.00           C  
ATOM   4252  HG1 ARG   257      48.170  43.040  67.400  1.00  0.00           H  
ATOM   4253  HG2 ARG   257      48.470  44.790  67.310  1.00  0.00           H  
ATOM   4254  CD  ARG   257      50.170  43.500  66.880  1.00  0.00           C  
ATOM   4255  HD1 ARG   257      50.780  44.290  66.410  1.00  0.00           H  
ATOM   4256  HD2 ARG   257      50.390  42.560  66.330  1.00  0.00           H  
ATOM   4257  NE  ARG   257      50.390  43.380  68.350  1.00  0.00           N  
ATOM   4258  HE  ARG   257      50.490  44.290  68.980  1.00  0.00           H  
ATOM   4259  CZ  ARG   257      50.300  42.250  69.020  1.00  0.00           C  
ATOM   4260  NH1 ARG   257      50.550  42.330  70.320  1.00  0.00           N  
ATOM   4261 HH11 ARG   257      51.290  43.110  70.600  1.00  0.00           H  
ATOM   4262 HH12 ARG   257      50.660  41.490  70.860  1.00  0.00           H  
ATOM   4263  NH2 ARG   257      49.960  41.080  68.570  1.00  0.00           N  
ATOM   4264 HH21 ARG   257      49.960  40.900  67.580  1.00  0.00           H  
ATOM   4265 HH22 ARG   257      49.830  40.320  69.200  1.00  0.00           H  
ATOM   4266  C   ARG   257      47.980  44.840  63.060  1.00  0.00           C  
ATOM   4267  O   ARG   257      48.030  45.860  62.350  1.00  0.00           O  
ATOM   4268  N   GLY   258      47.450  43.680  62.650  1.00  0.00           N  
ATOM   4269  HN  GLY   258      47.420  42.930  63.310  1.00  0.00           H  
ATOM   4270  CA  GLY   258      46.810  43.560  61.290  1.00  0.00           C  
ATOM   4271  HA1 GLY   258      46.620  44.460  60.910  1.00  0.00           H  
ATOM   4272  HA2 GLY   258      46.050  42.920  61.430  1.00  0.00           H  
ATOM   4273  C   GLY   258      47.790  42.830  60.420  1.00  0.00           C  
ATOM   4274  O   GLY   258      48.890  42.520  60.790  1.00  0.00           O  
ATOM   4275  N   VAL   259      47.310  42.380  59.260  1.00  0.00           N  
ATOM   4276  HN  VAL   259      46.400  42.790  58.820  1.00  0.00           H  
ATOM   4277  CA  VAL   259      48.120  41.500  58.400  1.00  0.00           C  
ATOM   4278  HA  VAL   259      48.710  40.880  59.060  1.00  0.00           H  
ATOM   4279  CB  VAL   259      47.260  40.510  57.590  1.00  0.00           C  
ATOM   4280  HB  VAL   259      46.690  40.910  56.880  1.00  0.00           H  
ATOM   4281  CG1 VAL   259      48.200  39.430  57.010  1.00  0.00           C  
ATOM   4282 HG11 VAL   259      47.630  38.580  56.670  1.00  0.00           H  
ATOM   4283 HG12 VAL   259      48.760  39.070  57.900  1.00  0.00           H  
ATOM   4284 HG13 VAL   259      48.830  39.940  56.250  1.00  0.00           H  
ATOM   4285  CG2 VAL   259      46.160  39.990  58.610  1.00  0.00           C  
ATOM   4286 HG21 VAL   259      45.320  40.700  58.780  1.00  0.00           H  
ATOM   4287 HG22 VAL   259      46.570  39.770  59.620  1.00  0.00           H  
ATOM   4288 HG23 VAL   259      45.810  39.010  58.220  1.00  0.00           H  
ATOM   4289  C   VAL   259      49.060  42.340  57.460  1.00  0.00           C  
ATOM   4290  O   VAL   259      48.570  43.230  56.850  1.00  0.00           O  
ATOM   4291  N   LYS   260      50.380  42.080  57.450  1.00  0.00           N  
ATOM   4292  HN  LYS   260      50.640  41.170  58.030  1.00  0.00           H  
ATOM   4293  CA  LYS   260      51.400  42.950  56.930  1.00  0.00           C  
ATOM   4294  HA  LYS   260      50.960  43.870  56.470  1.00  0.00           H  
ATOM   4295  CB  LYS   260      52.460  43.360  58.050  1.00  0.00           C  
ATOM   4296  HB1 LYS   260      53.100  44.040  57.720  1.00  0.00           H  
ATOM   4297  HB2 LYS   260      53.010  42.500  58.390  1.00  0.00           H  
ATOM   4298  CG  LYS   260      51.900  43.860  59.360  1.00  0.00           C  
ATOM   4299  HG1 LYS   260      52.690  44.120  60.100  1.00  0.00           H  
ATOM   4300  HG2 LYS   260      51.340  43.050  59.880  1.00  0.00           H  
ATOM   4301  CD  LYS   260      51.200  45.140  59.240  1.00  0.00           C  
ATOM   4302  HD1 LYS   260      50.550  45.020  58.340  1.00  0.00           H  
ATOM   4303  HD2 LYS   260      51.920  45.880  58.830  1.00  0.00           H  
ATOM   4304  CE  LYS   260      50.380  45.660  60.390  1.00  0.00           C  
ATOM   4305  HE1 LYS   260      49.650  44.950  60.820  1.00  0.00           H  
ATOM   4306  HE2 LYS   260      49.770  46.540  60.090  1.00  0.00           H  
ATOM   4307  NZ  LYS   260      51.110  46.110  61.530  1.00  0.00           N  
ATOM   4308  HZ1 LYS   260      50.410  46.630  62.210  1.00  0.00           H  
ATOM   4309  HZ2 LYS   260      52.000  46.690  61.180  1.00  0.00           H  
ATOM   4310  HZ3 LYS   260      51.340  45.340  62.190  1.00  0.00           H  
ATOM   4311  C   LYS   260      52.130  42.100  55.970  1.00  0.00           C  
ATOM   4312  O   LYS   260      52.470  40.940  56.290  1.00  0.00           O  
ATOM   4313  N   LEU   261      52.440  42.650  54.780  1.00  0.00           N  
ATOM   4314  HN  LEU   261      52.240  43.660  54.640  1.00  0.00           H  
ATOM   4315  CA  LEU   261      53.040  41.850  53.700  1.00  0.00           C  
ATOM   4316  HA  LEU   261      53.830  41.270  54.050  1.00  0.00           H  
ATOM   4317  CB  LEU   261      52.020  40.900  52.980  1.00  0.00           C  
ATOM   4318  HB1 LEU   261      51.640  40.260  53.630  1.00  0.00           H  
ATOM   4319  HB2 LEU   261      52.510  40.280  52.240  1.00  0.00           H  
ATOM   4320  CG  LEU   261      50.910  41.660  52.170  1.00  0.00           C  
ATOM   4321  HG  LEU   261      51.440  42.080  51.290  1.00  0.00           H  
ATOM   4322  CD1 LEU   261      49.950  40.510  51.610  1.00  0.00           C  
ATOM   4323 HD11 LEU   261      49.750  39.890  52.510  1.00  0.00           H  
ATOM   4324 HD12 LEU   261      50.550  39.930  50.880  1.00  0.00           H  
ATOM   4325 HD13 LEU   261      49.010  40.920  51.190  1.00  0.00           H  
ATOM   4326  CD2 LEU   261      50.050  42.690  52.800  1.00  0.00           C  
ATOM   4327 HD21 LEU   261      49.300  43.130  52.120  1.00  0.00           H  
ATOM   4328 HD22 LEU   261      50.700  43.520  53.130  1.00  0.00           H  
ATOM   4329 HD23 LEU   261      49.480  42.260  53.650  1.00  0.00           H  
ATOM   4330  C   LEU   261      53.780  42.770  52.830  1.00  0.00           C  
ATOM   4331  O   LEU   261      53.530  43.930  52.930  1.00  0.00           O  
ATOM   4332  N   GLY   262      54.750  42.260  52.040  1.00  0.00           N  
ATOM   4333  HN  GLY   262      54.810  41.150  52.020  1.00  0.00           H  
ATOM   4334  CA  GLY   262      55.550  43.000  51.050  1.00  0.00           C  
ATOM   4335  HA1 GLY   262      56.230  42.210  50.680  1.00  0.00           H  
ATOM   4336  HA2 GLY   262      56.120  43.680  51.500  1.00  0.00           H  
ATOM   4337  C   GLY   262      54.830  43.600  49.920  1.00  0.00           C  
ATOM   4338  O   GLY   262      53.770  43.060  49.520  1.00  0.00           O  
ATOM   4339  N   LEU   263      55.440  44.620  49.340  1.00  0.00           N  
ATOM   4340  HN  LEU   263      56.340  45.000  49.790  1.00  0.00           H  
ATOM   4341  CA  LEU   263      55.020  45.190  48.040  1.00  0.00           C  
ATOM   4342  HA  LEU   263      53.970  45.430  48.120  1.00  0.00           H  
ATOM   4343  CB  LEU   263      55.760  46.470  47.750  1.00  0.00           C  
ATOM   4344  HB1 LEU   263      55.530  46.800  46.840  1.00  0.00           H  
ATOM   4345  HB2 LEU   263      56.810  46.290  47.560  1.00  0.00           H  
ATOM   4346  CG  LEU   263      55.710  47.620  48.820  1.00  0.00           C  
ATOM   4347  HG  LEU   263      56.200  47.220  49.730  1.00  0.00           H  
ATOM   4348  CD1 LEU   263      56.610  48.810  48.280  1.00  0.00           C  
ATOM   4349 HD11 LEU   263      56.260  49.130  47.270  1.00  0.00           H  
ATOM   4350 HD12 LEU   263      57.650  48.460  48.090  1.00  0.00           H  
ATOM   4351 HD13 LEU   263      56.610  49.630  49.030  1.00  0.00           H  
ATOM   4352  CD2 LEU   263      54.340  48.060  49.130  1.00  0.00           C  
ATOM   4353 HD21 LEU   263      53.940  48.610  48.260  1.00  0.00           H  
ATOM   4354 HD22 LEU   263      54.390  48.730  50.020  1.00  0.00           H  
ATOM   4355 HD23 LEU   263      53.640  47.250  49.430  1.00  0.00           H  
ATOM   4356  C   LEU   263      55.230  44.290  46.820  1.00  0.00           C  
ATOM   4357  O   LEU   263      54.470  44.270  45.900  1.00  0.00           O  
ATOM   4358  N   GLY   264      56.200  43.350  47.050  1.00  0.00           N  
ATOM   4359  HN  GLY   264      56.880  43.510  47.910  1.00  0.00           H  
ATOM   4360  CA  GLY   264      56.600  42.260  46.180  1.00  0.00           C  
ATOM   4361  HA1 GLY   264      57.350  41.670  46.740  1.00  0.00           H  
ATOM   4362  HA2 GLY   264      57.010  42.530  45.310  1.00  0.00           H  
ATOM   4363  C   GLY   264      55.390  41.400  45.870  1.00  0.00           C  
ATOM   4364  O   GLY   264      55.130  40.940  44.740  1.00  0.00           O  
ATOM   4365  N   ASP   265      54.650  41.050  46.960  1.00  0.00           N  
ATOM   4366  HN  ASP   265      54.950  41.480  47.910  1.00  0.00           H  
ATOM   4367  CA  ASP   265      53.340  40.480  46.900  1.00  0.00           C  
ATOM   4368  HA  ASP   265      53.520  39.520  46.420  1.00  0.00           H  
ATOM   4369  CB  ASP   265      52.690  40.250  48.240  1.00  0.00           C  
ATOM   4370  HB1 ASP   265      51.760  39.660  48.070  1.00  0.00           H  
ATOM   4371  HB2 ASP   265      52.440  41.130  48.770  1.00  0.00           H  
ATOM   4372  CG  ASP   265      53.670  39.460  49.140  1.00  0.00           C  
ATOM   4373  OD1 ASP   265      54.520  40.020  49.860  1.00  0.00           O  
ATOM   4374  OD2 ASP   265      53.730  38.090  49.010  1.00  0.00           O  
ATOM   4375  HD2 ASP   265      54.420  37.650  49.560  1.00  0.00           H  
ATOM   4376  C   ASP   265      52.350  41.220  46.000  1.00  0.00           C  
ATOM   4377  O   ASP   265      51.750  40.670  45.040  1.00  0.00           O  
ATOM   4378  N   PHE   266      52.160  42.530  46.300  1.00  0.00           N  
ATOM   4379  HN  PHE   266      52.670  42.930  47.070  1.00  0.00           H  
ATOM   4380  CA  PHE   266      51.250  43.380  45.470  1.00  0.00           C  
ATOM   4381  HA  PHE   266      50.260  42.950  45.520  1.00  0.00           H  
ATOM   4382  CB  PHE   266      51.320  44.830  45.840  1.00  0.00           C  
ATOM   4383  HB1 PHE   266      50.610  45.420  45.240  1.00  0.00           H  
ATOM   4384  HB2 PHE   266      52.390  45.140  45.760  1.00  0.00           H  
ATOM   4385  CG  PHE   266      50.760  45.040  47.210  1.00  0.00           C  
ATOM   4386  CD1 PHE   266      49.870  44.080  47.870  1.00  0.00           C  
ATOM   4387  HD1 PHE   266      49.500  43.280  47.390  1.00  0.00           H  
ATOM   4388  CE1 PHE   266      49.450  44.380  49.140  1.00  0.00           C  
ATOM   4389  HE1 PHE   266      48.720  43.810  49.750  1.00  0.00           H  
ATOM   4390  CZ  PHE   266      49.860  45.570  49.710  1.00  0.00           C  
ATOM   4391  HZ  PHE   266      49.480  45.880  50.680  1.00  0.00           H  
ATOM   4392  CD2 PHE   266      51.100  46.240  47.790  1.00  0.00           C  
ATOM   4393  HD2 PHE   266      51.770  46.940  47.290  1.00  0.00           H  
ATOM   4394  CE2 PHE   266      50.690  46.470  49.070  1.00  0.00           C  
ATOM   4395  HE2 PHE   266      51.030  47.390  49.590  1.00  0.00           H  
ATOM   4396  C   PHE   266      51.630  43.470  43.980  1.00  0.00           C  
ATOM   4397  O   PHE   266      50.750  43.350  43.100  1.00  0.00           O  
ATOM   4398  N   ILE   267      53.000  43.500  43.640  1.00  0.00           N  
ATOM   4399  HN  ILE   267      53.600  43.770  44.500  1.00  0.00           H  
ATOM   4400  CA  ILE   267      53.520  43.330  42.320  1.00  0.00           C  
ATOM   4401  HA  ILE   267      53.110  44.130  41.730  1.00  0.00           H  
ATOM   4402  CB  ILE   267      55.050  43.520  42.300  1.00  0.00           C  
ATOM   4403  HB  ILE   267      55.420  42.840  43.040  1.00  0.00           H  
ATOM   4404  CG2 ILE   267      55.660  43.150  40.860  1.00  0.00           C  
ATOM   4405 HG21 ILE   267      55.420  42.140  40.580  1.00  0.00           H  
ATOM   4406 HG22 ILE   267      56.770  43.190  40.890  1.00  0.00           H  
ATOM   4407 HG23 ILE   267      55.270  43.910  40.140  1.00  0.00           H  
ATOM   4408  CG1 ILE   267      55.460  44.980  42.720  1.00  0.00           C  
ATOM   4409 HG11 ILE   267      54.800  45.280  43.510  1.00  0.00           H  
ATOM   4410 HG12 ILE   267      55.310  45.560  41.920  1.00  0.00           H  
ATOM   4411  CD  ILE   267      56.890  45.270  43.100  1.00  0.00           C  
ATOM   4412  HD1 ILE   267      57.130  44.480  43.840  1.00  0.00           H  
ATOM   4413  HD2 ILE   267      56.990  46.270  43.570  1.00  0.00           H  
ATOM   4414  HD3 ILE   267      57.530  45.230  42.190  1.00  0.00           H  
ATOM   4415  C   ILE   267      53.120  42.000  41.680  1.00  0.00           C  
ATOM   4416  O   ILE   267      52.510  41.880  40.620  1.00  0.00           O  
ATOM   4417  N   PHE   268      53.450  40.850  42.330  1.00  0.00           N  
ATOM   4418  HN  PHE   268      53.890  40.880  43.360  1.00  0.00           H  
ATOM   4419  CA  PHE   268      53.020  39.540  41.810  1.00  0.00           C  
ATOM   4420  HA  PHE   268      53.440  39.400  40.800  1.00  0.00           H  
ATOM   4421  CB  PHE   268      53.770  38.480  42.630  1.00  0.00           C  
ATOM   4422  HB1 PHE   268      53.360  37.460  42.440  1.00  0.00           H  
ATOM   4423  HB2 PHE   268      53.790  38.700  43.720  1.00  0.00           H  
ATOM   4424  CG  PHE   268      55.200  38.440  42.140  1.00  0.00           C  
ATOM   4425  CD1 PHE   268      55.550  38.300  40.760  1.00  0.00           C  
ATOM   4426  HD1 PHE   268      54.810  38.080  40.120  1.00  0.00           H  
ATOM   4427  CE1 PHE   268      56.800  38.310  40.250  1.00  0.00           C  
ATOM   4428  HE1 PHE   268      57.080  38.160  39.180  1.00  0.00           H  
ATOM   4429  CZ  PHE   268      57.860  38.650  41.150  1.00  0.00           C  
ATOM   4430  HZ  PHE   268      58.860  38.650  40.730  1.00  0.00           H  
ATOM   4431  CD2 PHE   268      56.240  38.530  43.030  1.00  0.00           C  
ATOM   4432  HD2 PHE   268      56.060  38.620  44.090  1.00  0.00           H  
ATOM   4433  CE2 PHE   268      57.570  38.740  42.520  1.00  0.00           C  
ATOM   4434  HE2 PHE   268      58.320  38.980  43.300  1.00  0.00           H  
ATOM   4435  C   PHE   268      51.520  39.210  41.660  1.00  0.00           C  
ATOM   4436  O   PHE   268      51.170  38.670  40.610  1.00  0.00           O  
ATOM   4437  N   TYR   269      50.640  39.570  42.640  1.00  0.00           N  
ATOM   4438  HN  TYR   269      51.090  39.930  43.550  1.00  0.00           H  
ATOM   4439  CA  TYR   269      49.120  39.500  42.420  1.00  0.00           C  
ATOM   4440  HA  TYR   269      48.860  38.480  42.210  1.00  0.00           H  
ATOM   4441  CB  TYR   269      48.350  39.940  43.720  1.00  0.00           C  
ATOM   4442  HB1 TYR   269      47.280  39.800  43.760  1.00  0.00           H  
ATOM   4443  HB2 TYR   269      48.640  40.970  43.880  1.00  0.00           H  
ATOM   4444  CG  TYR   269      48.740  39.120  44.930  1.00  0.00           C  
ATOM   4445  CD1 TYR   269      48.830  37.740  45.010  1.00  0.00           C  
ATOM   4446  HD1 TYR   269      48.740  37.260  44.140  1.00  0.00           H  
ATOM   4447  CE1 TYR   269      49.210  37.070  46.210  1.00  0.00           C  
ATOM   4448  HE1 TYR   269      49.360  35.970  46.180  1.00  0.00           H  
ATOM   4449  CZ  TYR   269      49.470  37.820  47.360  1.00  0.00           C  
ATOM   4450  OH  TYR   269      49.760  37.160  48.590  1.00  0.00           O  
ATOM   4451  HH  TYR   269      50.080  36.150  48.380  1.00  0.00           H  
ATOM   4452  CD2 TYR   269      48.970  39.840  46.170  1.00  0.00           C  
ATOM   4453  HD2 TYR   269      48.840  40.910  46.070  1.00  0.00           H  
ATOM   4454  CE2 TYR   269      49.250  39.220  47.360  1.00  0.00           C  
ATOM   4455  HE2 TYR   269      49.430  39.790  48.290  1.00  0.00           H  
ATOM   4456  C   TYR   269      48.710  40.300  41.230  1.00  0.00           C  
ATOM   4457  O   TYR   269      47.860  39.840  40.490  1.00  0.00           O  
ATOM   4458  N   SER   270      49.360  41.470  41.100  1.00  0.00           N  
ATOM   4459  HN  SER   270      49.980  41.890  41.880  1.00  0.00           H  
ATOM   4460  CA  SER   270      48.930  42.430  40.090  1.00  0.00           C  
ATOM   4461  HA  SER   270      47.870  42.280  39.980  1.00  0.00           H  
ATOM   4462  CB  SER   270      49.300  43.910  40.440  1.00  0.00           C  
ATOM   4463  HB1 SER   270      48.950  44.560  39.650  1.00  0.00           H  
ATOM   4464  HB2 SER   270      50.230  44.090  40.540  1.00  0.00           H  
ATOM   4465  OG  SER   270      48.630  44.140  41.710  1.00  0.00           O  
ATOM   4466  HG1 SER   270      49.240  43.610  42.290  1.00  0.00           H  
ATOM   4467  C   SER   270      49.490  42.090  38.690  1.00  0.00           C  
ATOM   4468  O   SER   270      48.890  42.350  37.660  1.00  0.00           O  
ATOM   4469  N   VAL   271      50.640  41.390  38.610  1.00  0.00           N  
ATOM   4470  HN  VAL   271      51.210  41.170  39.500  1.00  0.00           H  
ATOM   4471  CA  VAL   271      51.330  40.870  37.470  1.00  0.00           C  
ATOM   4472  HA  VAL   271      51.260  41.630  36.670  1.00  0.00           H  
ATOM   4473  CB  VAL   271      52.730  40.280  37.620  1.00  0.00           C  
ATOM   4474  HB  VAL   271      52.700  39.810  38.620  1.00  0.00           H  
ATOM   4475  CG1 VAL   271      53.200  39.150  36.650  1.00  0.00           C  
ATOM   4476 HG11 VAL   271      52.750  38.320  36.850  1.00  0.00           H  
ATOM   4477 HG12 VAL   271      54.170  38.930  36.770  1.00  0.00           H  
ATOM   4478 HG13 VAL   271      52.930  39.310  35.620  1.00  0.00           H  
ATOM   4479  CG2 VAL   271      53.570  41.580  37.670  1.00  0.00           C  
ATOM   4480 HG21 VAL   271      53.150  42.350  38.350  1.00  0.00           H  
ATOM   4481 HG22 VAL   271      53.680  42.000  36.650  1.00  0.00           H  
ATOM   4482 HG23 VAL   271      54.540  41.280  38.120  1.00  0.00           H  
ATOM   4483  C   VAL   271      50.450  39.820  36.830  1.00  0.00           C  
ATOM   4484  O   VAL   271      50.100  39.780  35.670  1.00  0.00           O  
ATOM   4485  N   LEU   272      49.990  38.790  37.620  1.00  0.00           N  
ATOM   4486  HN  LEU   272      50.360  38.760  38.670  1.00  0.00           H  
ATOM   4487  CA  LEU   272      49.070  37.680  37.200  1.00  0.00           C  
ATOM   4488  HA  LEU   272      49.590  37.090  36.410  1.00  0.00           H  
ATOM   4489  CB  LEU   272      48.690  36.720  38.340  1.00  0.00           C  
ATOM   4490  HB1 LEU   272      48.290  37.220  39.250  1.00  0.00           H  
ATOM   4491  HB2 LEU   272      49.650  36.240  38.590  1.00  0.00           H  
ATOM   4492  CG  LEU   272      47.670  35.640  37.830  1.00  0.00           C  
ATOM   4493  HG  LEU   272      46.750  35.990  37.680  1.00  0.00           H  
ATOM   4494  CD1 LEU   272      48.110  34.940  36.540  1.00  0.00           C  
ATOM   4495 HD11 LEU   272      48.340  35.680  35.780  1.00  0.00           H  
ATOM   4496 HD12 LEU   272      47.310  34.240  36.230  1.00  0.00           H  
ATOM   4497 HD13 LEU   272      49.050  34.360  36.680  1.00  0.00           H  
ATOM   4498  CD2 LEU   272      47.510  34.590  38.990  1.00  0.00           C  
ATOM   4499 HD21 LEU   272      46.900  33.700  38.730  1.00  0.00           H  
ATOM   4500 HD22 LEU   272      46.900  35.180  39.710  1.00  0.00           H  
ATOM   4501 HD23 LEU   272      48.430  34.170  39.450  1.00  0.00           H  
ATOM   4502  C   LEU   272      47.820  38.260  36.530  1.00  0.00           C  
ATOM   4503  O   LEU   272      47.450  37.860  35.430  1.00  0.00           O  
ATOM   4504  N   VAL   273      47.140  39.230  37.210  1.00  0.00           N  
ATOM   4505  HN  VAL   273      47.410  39.450  38.270  1.00  0.00           H  
ATOM   4506  CA  VAL   273      45.970  39.860  36.620  1.00  0.00           C  
ATOM   4507  HA  VAL   273      45.300  39.070  36.230  1.00  0.00           H  
ATOM   4508  CB  VAL   273      45.060  40.600  37.550  1.00  0.00           C  
ATOM   4509  HB  VAL   273      44.190  40.950  36.960  1.00  0.00           H  
ATOM   4510  CG1 VAL   273      44.440  39.590  38.610  1.00  0.00           C  
ATOM   4511 HG11 VAL   273      44.240  38.630  38.080  1.00  0.00           H  
ATOM   4512 HG12 VAL   273      43.650  40.080  38.960  1.00  0.00           H  
ATOM   4513 HG13 VAL   273      45.160  39.390  39.390  1.00  0.00           H  
ATOM   4514  CG2 VAL   273      45.640  41.910  38.190  1.00  0.00           C  
ATOM   4515 HG21 VAL   273      44.880  42.390  38.830  1.00  0.00           H  
ATOM   4516 HG22 VAL   273      46.020  42.580  37.380  1.00  0.00           H  
ATOM   4517 HG23 VAL   273      46.540  41.670  38.800  1.00  0.00           H  
ATOM   4518  C   VAL   273      46.230  40.740  35.380  1.00  0.00           C  
ATOM   4519  O   VAL   273      45.420  40.830  34.450  1.00  0.00           O  
ATOM   4520  N   GLY   274      47.320  41.460  35.360  1.00  0.00           N  
ATOM   4521  HN  GLY   274      47.950  41.570  36.270  1.00  0.00           H  
ATOM   4522  CA  GLY   274      47.750  42.140  34.150  1.00  0.00           C  
ATOM   4523  HA1 GLY   274      48.620  42.750  34.480  1.00  0.00           H  
ATOM   4524  HA2 GLY   274      46.950  42.860  33.860  1.00  0.00           H  
ATOM   4525  C   GLY   274      48.050  41.320  32.990  1.00  0.00           C  
ATOM   4526  O   GLY   274      47.400  41.480  32.010  1.00  0.00           O  
ATOM   4527  N   LYS   275      48.850  40.280  33.180  1.00  0.00           N  
ATOM   4528  HN  LYS   275      49.440  40.160  34.120  1.00  0.00           H  
ATOM   4529  CA  LYS   275      49.070  39.310  32.160  1.00  0.00           C  
ATOM   4530  HA  LYS   275      49.350  39.840  31.370  1.00  0.00           H  
ATOM   4531  CB  LYS   275      50.100  38.280  32.640  1.00  0.00           C  
ATOM   4532  HB1 LYS   275      50.280  37.480  31.940  1.00  0.00           H  
ATOM   4533  HB2 LYS   275      49.960  37.890  33.640  1.00  0.00           H  
ATOM   4534  CG  LYS   275      51.570  38.780  32.610  1.00  0.00           C  
ATOM   4535  HG1 LYS   275      52.100  37.950  32.760  1.00  0.00           H  
ATOM   4536  HG2 LYS   275      51.760  39.380  33.490  1.00  0.00           H  
ATOM   4537  CD  LYS   275      51.870  39.360  31.240  1.00  0.00           C  
ATOM   4538  HD1 LYS   275      52.930  39.670  31.330  1.00  0.00           H  
ATOM   4539  HD2 LYS   275      51.290  40.310  31.120  1.00  0.00           H  
ATOM   4540  CE  LYS   275      51.860  38.530  29.910  1.00  0.00           C  
ATOM   4541  HE1 LYS   275      50.840  38.150  29.660  1.00  0.00           H  
ATOM   4542  HE2 LYS   275      52.540  37.690  30.120  1.00  0.00           H  
ATOM   4543  NZ  LYS   275      52.400  39.260  28.730  1.00  0.00           N  
ATOM   4544  HZ1 LYS   275      53.450  39.570  28.890  1.00  0.00           H  
ATOM   4545  HZ2 LYS   275      51.700  40.110  28.540  1.00  0.00           H  
ATOM   4546  HZ3 LYS   275      52.350  38.720  27.760  1.00  0.00           H  
ATOM   4547  C   LYS   275      47.840  38.570  31.730  1.00  0.00           C  
ATOM   4548  O   LYS   275      47.580  38.550  30.550  1.00  0.00           O  
ATOM   4549  N   ALA   276      46.990  38.110  32.630  1.00  0.00           N  
ATOM   4550  HN  ALA   276      47.200  38.200  33.720  1.00  0.00           H  
ATOM   4551  CA  ALA   276      45.790  37.370  32.380  1.00  0.00           C  
ATOM   4552  HA  ALA   276      46.150  36.530  31.890  1.00  0.00           H  
ATOM   4553  CB  ALA   276      45.080  36.820  33.650  1.00  0.00           C  
ATOM   4554  HB1 ALA   276      45.720  36.210  34.200  1.00  0.00           H  
ATOM   4555  HB2 ALA   276      44.250  36.250  33.390  1.00  0.00           H  
ATOM   4556  HB3 ALA   276      44.760  37.470  34.340  1.00  0.00           H  
ATOM   4557  C   ALA   276      44.850  38.270  31.580  1.00  0.00           C  
ATOM   4558  O   ALA   276      44.380  37.880  30.530  1.00  0.00           O  
ATOM   4559  N   SER   277      44.580  39.570  32.050  1.00  0.00           N  
ATOM   4560  HN  SER   277      45.090  40.060  32.860  1.00  0.00           H  
ATOM   4561  CA  SER   277      43.580  40.500  31.510  1.00  0.00           C  
ATOM   4562  HA  SER   277      42.610  39.980  31.370  1.00  0.00           H  
ATOM   4563  CB  SER   277      43.350  41.810  32.360  1.00  0.00           C  
ATOM   4564  HB1 SER   277      43.240  41.470  33.410  1.00  0.00           H  
ATOM   4565  HB2 SER   277      42.460  42.430  32.100  1.00  0.00           H  
ATOM   4566  OG  SER   277      44.520  42.620  32.490  1.00  0.00           O  
ATOM   4567  HG1 SER   277      45.100  42.210  33.190  1.00  0.00           H  
ATOM   4568  C   SER   277      43.990  40.810  30.070  1.00  0.00           C  
ATOM   4569  O   SER   277      43.120  40.840  29.130  1.00  0.00           O  
ATOM   4570  N   ALA   278      45.290  40.950  29.760  1.00  0.00           N  
ATOM   4571  HN  ALA   278      45.940  40.940  30.620  1.00  0.00           H  
ATOM   4572  CA  ALA   278      45.810  41.190  28.450  1.00  0.00           C  
ATOM   4573  HA  ALA   278      45.100  41.890  27.960  1.00  0.00           H  
ATOM   4574  CB  ALA   278      47.220  41.740  28.600  1.00  0.00           C  
ATOM   4575  HB1 ALA   278      47.420  42.180  27.600  1.00  0.00           H  
ATOM   4576  HB2 ALA   278      47.910  41.100  28.770  1.00  0.00           H  
ATOM   4577  HB3 ALA   278      47.310  42.480  29.270  1.00  0.00           H  
ATOM   4578  C   ALA   278      45.800  40.010  27.480  1.00  0.00           C  
ATOM   4579  O   ALA   278      46.010  40.240  26.280  1.00  0.00           O  
ATOM   4580  N   THR   279      45.690  38.780  27.930  1.00  0.00           N  
ATOM   4581  HN  THR   279      45.640  38.720  29.010  1.00  0.00           H  
ATOM   4582  CA  THR   279      45.820  37.650  27.150  1.00  0.00           C  
ATOM   4583  HA  THR   279      46.140  37.900  26.120  1.00  0.00           H  
ATOM   4584  CB  THR   279      46.930  36.800  27.860  1.00  0.00           C  
ATOM   4585  HB  THR   279      46.460  36.460  28.800  1.00  0.00           H  
ATOM   4586  OG1 THR   279      48.180  37.410  28.140  1.00  0.00           O  
ATOM   4587  HG1 THR   279      48.010  38.000  29.060  1.00  0.00           H  
ATOM   4588  CG2 THR   279      47.360  35.510  27.190  1.00  0.00           C  
ATOM   4589 HG21 THR   279      47.730  35.890  26.350  1.00  0.00           H  
ATOM   4590 HG22 THR   279      46.570  34.840  26.890  1.00  0.00           H  
ATOM   4591 HG23 THR   279      48.150  34.820  27.560  1.00  0.00           H  
ATOM   4592  C   THR   279      44.540  36.800  26.860  1.00  0.00           C  
ATOM   4593  O   THR   279      44.420  35.960  25.990  1.00  0.00           O  
ATOM   4594  N   ALA   280      43.410  37.110  27.510  1.00  0.00           N  
ATOM   4595  HN  ALA   280      43.570  37.720  28.230  1.00  0.00           H  
ATOM   4596  CA  ALA   280      42.100  36.560  27.450  1.00  0.00           C  
ATOM   4597  HA  ALA   280      42.070  35.540  27.020  1.00  0.00           H  
ATOM   4598  CB  ALA   280      41.380  36.570  28.840  1.00  0.00           C  
ATOM   4599  HB1 ALA   280      41.880  35.770  29.440  1.00  0.00           H  
ATOM   4600  HB2 ALA   280      40.310  36.300  28.750  1.00  0.00           H  
ATOM   4601  HB3 ALA   280      41.450  37.480  29.240  1.00  0.00           H  
ATOM   4602  C   ALA   280      41.190  37.460  26.640  1.00  0.00           C  
ATOM   4603  O   ALA   280      41.160  38.660  26.810  1.00  0.00           O  
ATOM   4604  N   SER   281      40.420  36.900  25.680  1.00  0.00           N  
ATOM   4605  HN  SER   281      40.490  35.820  25.650  1.00  0.00           H  
ATOM   4606  CA  SER   281      39.360  37.540  24.880  1.00  0.00           C  
ATOM   4607  HA  SER   281      39.810  38.490  24.520  1.00  0.00           H  
ATOM   4608  CB  SER   281      38.880  36.670  23.720  1.00  0.00           C  
ATOM   4609  HB1 SER   281      38.210  35.830  24.010  1.00  0.00           H  
ATOM   4610  HB2 SER   281      39.750  36.300  23.140  1.00  0.00           H  
ATOM   4611  OG  SER   281      38.050  37.500  22.810  1.00  0.00           O  
ATOM   4612  HG1 SER   281      38.630  38.200  22.420  1.00  0.00           H  
ATOM   4613  C   SER   281      38.180  37.980  25.740  1.00  0.00           C  
ATOM   4614  O   SER   281      37.650  39.080  25.630  1.00  0.00           O  
ATOM   4615  N   GLY   282      37.750  37.140  26.770  1.00  0.00           N  
ATOM   4616  HN  GLY   282      38.170  36.150  26.860  1.00  0.00           H  
ATOM   4617  CA  GLY   282      36.720  37.510  27.750  1.00  0.00           C  
ATOM   4618  HA1 GLY   282      36.280  36.570  28.150  1.00  0.00           H  
ATOM   4619  HA2 GLY   282      36.010  38.230  27.290  1.00  0.00           H  
ATOM   4620  C   GLY   282      37.360  38.220  28.970  1.00  0.00           C  
ATOM   4621  O   GLY   282      37.380  37.800  30.110  1.00  0.00           O  
ATOM   4622  N   ASP   283      38.060  39.350  28.730  1.00  0.00           N  
ATOM   4623  HN  ASP   283      37.970  39.810  27.890  1.00  0.00           H  
ATOM   4624  CA  ASP   283      38.990  39.930  29.640  1.00  0.00           C  
ATOM   4625  HA  ASP   283      39.650  39.230  29.870  1.00  0.00           H  
ATOM   4626  CB  ASP   283      39.960  41.040  29.070  1.00  0.00           C  
ATOM   4627  HB1 ASP   283      40.470  40.660  28.210  1.00  0.00           H  
ATOM   4628  HB2 ASP   283      40.680  41.360  29.810  1.00  0.00           H  
ATOM   4629  CG  ASP   283      39.140  42.250  28.530  1.00  0.00           C  
ATOM   4630  OD1 ASP   283      38.020  42.160  28.090  1.00  0.00           O  
ATOM   4631  OD2 ASP   283      39.830  43.330  28.370  1.00  0.00           O  
ATOM   4632  C   ASP   283      38.460  40.370  30.980  1.00  0.00           C  
ATOM   4633  O   ASP   283      38.960  39.970  31.990  1.00  0.00           O  
ATOM   4634  N   TRP   284      37.360  41.120  31.040  1.00  0.00           N  
ATOM   4635  HN  TRP   284      36.880  41.450  30.230  1.00  0.00           H  
ATOM   4636  CA  TRP   284      36.780  41.500  32.360  1.00  0.00           C  
ATOM   4637  HA  TRP   284      37.670  41.760  32.910  1.00  0.00           H  
ATOM   4638  CB  TRP   284      35.780  42.640  32.240  1.00  0.00           C  
ATOM   4639  HB1 TRP   284      35.220  42.780  33.190  1.00  0.00           H  
ATOM   4640  HB2 TRP   284      35.080  42.430  31.400  1.00  0.00           H  
ATOM   4641  CG  TRP   284      36.420  43.910  31.850  1.00  0.00           C  
ATOM   4642  CD1 TRP   284      36.400  44.610  30.630  1.00  0.00           C  
ATOM   4643  HD1 TRP   284      35.920  44.220  29.850  1.00  0.00           H  
ATOM   4644  NE1 TRP   284      37.010  45.850  30.840  1.00  0.00           N  
ATOM   4645  HE1 TRP   284      36.880  46.730  30.220  1.00  0.00           H  
ATOM   4646  CE2 TRP   284      37.420  45.980  32.070  1.00  0.00           C  
ATOM   4647  CD2 TRP   284      37.100  44.790  32.730  1.00  0.00           C  
ATOM   4648  CE3 TRP   284      37.400  44.750  34.100  1.00  0.00           C  
ATOM   4649  HE3 TRP   284      37.150  43.800  34.610  1.00  0.00           H  
ATOM   4650  CZ3 TRP   284      38.070  45.790  34.710  1.00  0.00           C  
ATOM   4651  HZ3 TRP   284      38.370  45.700  35.740  1.00  0.00           H  
ATOM   4652  CZ2 TRP   284      38.120  47.020  32.580  1.00  0.00           C  
ATOM   4653  HZ2 TRP   284      38.480  47.860  31.960  1.00  0.00           H  
ATOM   4654  CH2 TRP   284      38.500  46.880  33.920  1.00  0.00           C  
ATOM   4655  HH2 TRP   284      39.010  47.530  34.450  1.00  0.00           H  
ATOM   4656  C   TRP   284      36.130  40.410  33.250  1.00  0.00           C  
ATOM   4657  O   TRP   284      36.410  40.370  34.460  1.00  0.00           O  
ATOM   4658  N   ASN   285      35.410  39.450  32.640  1.00  0.00           N  
ATOM   4659  HN  ASN   285      35.170  39.550  31.590  1.00  0.00           H  
ATOM   4660  CA  ASN   285      34.980  38.210  33.250  1.00  0.00           C  
ATOM   4661  HA  ASN   285      34.300  38.450  34.050  1.00  0.00           H  
ATOM   4662  CB  ASN   285      34.330  37.290  32.130  1.00  0.00           C  
ATOM   4663  HB1 ASN   285      34.300  36.280  32.520  1.00  0.00           H  
ATOM   4664  HB2 ASN   285      34.840  37.240  31.180  1.00  0.00           H  
ATOM   4665  CG  ASN   285      32.820  37.560  31.860  1.00  0.00           C  
ATOM   4666  OD1 ASN   285      32.290  38.540  32.430  1.00  0.00           O  
ATOM   4667  ND2 ASN   285      32.110  36.710  31.090  1.00  0.00           N  
ATOM   4668 HD21 ASN   285      31.340  36.960  30.490  1.00  0.00           H  
ATOM   4669 HD22 ASN   285      32.680  35.850  30.760  1.00  0.00           H  
ATOM   4670  C   ASN   285      36.120  37.490  33.970  1.00  0.00           C  
ATOM   4671  O   ASN   285      36.050  37.180  35.170  1.00  0.00           O  
ATOM   4672  N   THR   286      37.250  37.270  33.280  1.00  0.00           N  
ATOM   4673  HN  THR   286      37.380  37.710  32.260  1.00  0.00           H  
ATOM   4674  CA  THR   286      38.440  36.520  33.730  1.00  0.00           C  
ATOM   4675  HA  THR   286      38.210  35.550  34.230  1.00  0.00           H  
ATOM   4676  CB  THR   286      39.380  36.300  32.460  1.00  0.00           C  
ATOM   4677  HB  THR   286      39.050  36.870  31.710  1.00  0.00           H  
ATOM   4678  OG1 THR   286      39.310  34.920  32.070  1.00  0.00           O  
ATOM   4679  HG1 THR   286      38.560  35.030  31.420  1.00  0.00           H  
ATOM   4680  CG2 THR   286      40.940  36.650  32.680  1.00  0.00           C  
ATOM   4681 HG21 THR   286      41.490  36.320  31.920  1.00  0.00           H  
ATOM   4682 HG22 THR   286      41.320  36.110  33.540  1.00  0.00           H  
ATOM   4683 HG23 THR   286      41.160  37.690  33.020  1.00  0.00           H  
ATOM   4684  C   THR   286      39.060  37.330  34.840  1.00  0.00           C  
ATOM   4685  O   THR   286      39.590  36.790  35.810  1.00  0.00           O  
ATOM   4686  N   THR   287      39.110  38.690  34.780  1.00  0.00           N  
ATOM   4687  HN  THR   287      38.890  39.140  33.970  1.00  0.00           H  
ATOM   4688  CA  THR   287      39.770  39.500  35.810  1.00  0.00           C  
ATOM   4689  HA  THR   287      40.830  39.280  36.060  1.00  0.00           H  
ATOM   4690  CB  THR   287      39.770  41.050  35.400  1.00  0.00           C  
ATOM   4691  HB  THR   287      38.720  41.390  35.530  1.00  0.00           H  
ATOM   4692  OG1 THR   287      40.280  41.280  34.080  1.00  0.00           O  
ATOM   4693  HG1 THR   287      39.430  41.110  33.380  1.00  0.00           H  
ATOM   4694  CG2 THR   287      40.550  41.950  36.320  1.00  0.00           C  
ATOM   4695 HG21 THR   287      40.260  41.830  37.270  1.00  0.00           H  
ATOM   4696 HG22 THR   287      40.470  42.970  35.990  1.00  0.00           H  
ATOM   4697 HG23 THR   287      41.630  41.680  36.290  1.00  0.00           H  
ATOM   4698  C   THR   287      39.050  39.350  37.180  1.00  0.00           C  
ATOM   4699  O   THR   287      39.620  39.090  38.190  1.00  0.00           O  
ATOM   4700  N   ILE   288      37.670  39.390  37.160  1.00  0.00           N  
ATOM   4701  HN  ILE   288      37.240  39.460  36.310  1.00  0.00           H  
ATOM   4702  CA  ILE   288      36.810  39.230  38.370  1.00  0.00           C  
ATOM   4703  HA  ILE   288      37.150  39.840  39.230  1.00  0.00           H  
ATOM   4704  CB  ILE   288      35.350  39.500  37.980  1.00  0.00           C  
ATOM   4705  HB  ILE   288      35.060  38.830  37.150  1.00  0.00           H  
ATOM   4706  CG2 ILE   288      34.290  39.170  39.100  1.00  0.00           C  
ATOM   4707 HG21 ILE   288      34.490  39.770  39.970  1.00  0.00           H  
ATOM   4708 HG22 ILE   288      34.320  38.080  39.340  1.00  0.00           H  
ATOM   4709 HG23 ILE   288      33.240  39.350  38.770  1.00  0.00           H  
ATOM   4710  CG1 ILE   288      35.070  40.910  37.420  1.00  0.00           C  
ATOM   4711 HG11 ILE   288      33.970  41.020  37.540  1.00  0.00           H  
ATOM   4712 HG12 ILE   288      35.230  40.870  36.440  1.00  0.00           H  
ATOM   4713  CD  ILE   288      35.900  42.130  38.120  1.00  0.00           C  
ATOM   4714  HD1 ILE   288      37.000  42.010  38.010  1.00  0.00           H  
ATOM   4715  HD2 ILE   288      35.760  42.120  39.230  1.00  0.00           H  
ATOM   4716  HD3 ILE   288      35.630  43.150  37.780  1.00  0.00           H  
ATOM   4717  C   ILE   288      36.960  37.860  38.930  1.00  0.00           C  
ATOM   4718  O   ILE   288      37.160  37.640  40.070  1.00  0.00           O  
ATOM   4719  N   ALA   289      36.950  36.910  38.010  1.00  0.00           N  
ATOM   4720  HN  ALA   289      36.620  37.190  36.990  1.00  0.00           H  
ATOM   4721  CA  ALA   289      37.170  35.550  38.350  1.00  0.00           C  
ATOM   4722  HA  ALA   289      36.370  35.300  39.080  1.00  0.00           H  
ATOM   4723  CB  ALA   289      36.800  34.470  37.290  1.00  0.00           C  
ATOM   4724  HB1 ALA   289      37.550  34.350  36.480  1.00  0.00           H  
ATOM   4725  HB2 ALA   289      35.850  34.790  36.820  1.00  0.00           H  
ATOM   4726  HB3 ALA   289      36.630  33.550  37.610  1.00  0.00           H  
ATOM   4727  C   ALA   289      38.490  35.140  39.020  1.00  0.00           C  
ATOM   4728  O   ALA   289      38.560  34.480  40.080  1.00  0.00           O  
ATOM   4729  N   CYS   290      39.600  35.580  38.420  1.00  0.00           N  
ATOM   4730  HN  CYS   290      39.360  36.030  37.470  1.00  0.00           H  
ATOM   4731  CA  CYS   290      40.980  35.570  38.960  1.00  0.00           C  
ATOM   4732  HA  CYS   290      41.210  34.500  39.130  1.00  0.00           H  
ATOM   4733  CB  CYS   290      41.830  36.100  37.750  1.00  0.00           C  
ATOM   4734  HB1 CYS   290      41.510  37.160  37.650  1.00  0.00           H  
ATOM   4735  HB2 CYS   290      41.480  35.580  36.830  1.00  0.00           H  
ATOM   4736  SG  CYS   290      43.700  36.010  37.870  1.00  0.00           S  
ATOM   4737  HG1 CYS   290      43.660  35.010  37.850  1.00  0.00           H  
ATOM   4738  C   CYS   290      41.320  36.310  40.210  1.00  0.00           C  
ATOM   4739  O   CYS   290      42.080  35.820  41.010  1.00  0.00           O  
ATOM   4740  N   PHE   291      40.780  37.510  40.440  1.00  0.00           N  
ATOM   4741  HN  PHE   291      40.130  38.010  39.740  1.00  0.00           H  
ATOM   4742  CA  PHE   291      40.800  38.280  41.700  1.00  0.00           C  
ATOM   4743  HA  PHE   291      41.840  38.590  41.950  1.00  0.00           H  
ATOM   4744  CB  PHE   291      40.210  39.640  41.300  1.00  0.00           C  
ATOM   4745  HB1 PHE   291      39.370  39.390  40.610  1.00  0.00           H  
ATOM   4746  HB2 PHE   291      41.090  40.100  40.420  1.00  0.00           H  
ATOM   4747  CG  PHE   291      39.780  40.530  42.400  1.00  0.00           C  
ATOM   4748  CD1 PHE   291      38.420  40.920  42.510  1.00  0.00           C  
ATOM   4749  HD1 PHE   291      37.810  40.550  41.820  1.00  0.00           H  
ATOM   4750  CE1 PHE   291      38.040  41.820  43.530  1.00  0.00           C  
ATOM   4751  HE1 PHE   291      36.970  42.090  43.670  1.00  0.00           H  
ATOM   4752  CZ  PHE   291      39.000  42.420  44.270  1.00  0.00           C  
ATOM   4753  HZ  PHE   291      38.740  43.170  45.000  1.00  0.00           H  
ATOM   4754  CD2 PHE   291      40.740  41.060  43.220  1.00  0.00           C  
ATOM   4755  HD2 PHE   291      41.790  40.840  43.080  1.00  0.00           H  
ATOM   4756  CE2 PHE   291      40.370  42.020  44.140  1.00  0.00           C  
ATOM   4757  HE2 PHE   291      41.180  42.570  44.680  1.00  0.00           H  
ATOM   4758  C   PHE   291      40.060  37.620  42.930  1.00  0.00           C  
ATOM   4759  O   PHE   291      40.650  37.510  43.960  1.00  0.00           O  
ATOM   4760  N   VAL   292      38.820  37.110  42.710  1.00  0.00           N  
ATOM   4761  HN  VAL   292      38.390  37.410  41.770  1.00  0.00           H  
ATOM   4762  CA  VAL   292      38.150  36.320  43.770  1.00  0.00           C  
ATOM   4763  HA  VAL   292      37.980  36.820  44.710  1.00  0.00           H  
ATOM   4764  CB  VAL   292      36.720  35.920  43.360  1.00  0.00           C  
ATOM   4765  HB  VAL   292      36.700  35.500  42.360  1.00  0.00           H  
ATOM   4766  CG1 VAL   292      36.080  34.890  44.300  1.00  0.00           C  
ATOM   4767 HG11 VAL   292      35.970  35.190  45.330  1.00  0.00           H  
ATOM   4768 HG12 VAL   292      36.560  34.010  44.330  1.00  0.00           H  
ATOM   4769 HG13 VAL   292      35.100  34.700  43.890  1.00  0.00           H  
ATOM   4770  CG2 VAL   292      35.850  37.130  43.440  1.00  0.00           C  
ATOM   4771 HG21 VAL   292      36.000  38.010  42.780  1.00  0.00           H  
ATOM   4772 HG22 VAL   292      35.930  37.640  44.420  1.00  0.00           H  
ATOM   4773 HG23 VAL   292      34.810  36.880  43.130  1.00  0.00           H  
ATOM   4774  C   VAL   292      38.930  35.170  44.200  1.00  0.00           C  
ATOM   4775  O   VAL   292      39.010  34.910  45.390  1.00  0.00           O  
ATOM   4776  N   ALA   293      39.610  34.440  43.270  1.00  0.00           N  
ATOM   4777  HN  ALA   293      39.490  34.790  42.230  1.00  0.00           H  
ATOM   4778  CA  ALA   293      40.600  33.440  43.570  1.00  0.00           C  
ATOM   4779  HA  ALA   293      40.110  32.640  44.170  1.00  0.00           H  
ATOM   4780  CB  ALA   293      41.120  32.880  42.350  1.00  0.00           C  
ATOM   4781  HB1 ALA   293      41.550  33.630  41.650  1.00  0.00           H  
ATOM   4782  HB2 ALA   293      40.220  32.450  41.860  1.00  0.00           H  
ATOM   4783  HB3 ALA   293      41.780  32.140  42.450  1.00  0.00           H  
ATOM   4784  C   ALA   293      41.790  33.880  44.430  1.00  0.00           C  
ATOM   4785  O   ALA   293      42.260  33.220  45.330  1.00  0.00           O  
ATOM   4786  N   ILE   294      42.390  35.050  44.090  1.00  0.00           N  
ATOM   4787  HN  ILE   294      42.260  35.560  43.140  1.00  0.00           H  
ATOM   4788  CA  ILE   294      43.480  35.730  44.890  1.00  0.00           C  
ATOM   4789  HA  ILE   294      44.280  35.010  45.160  1.00  0.00           H  
ATOM   4790  CB  ILE   294      44.060  36.890  44.050  1.00  0.00           C  
ATOM   4791  HB  ILE   294      43.130  37.310  43.620  1.00  0.00           H  
ATOM   4792  CG2 ILE   294      44.720  38.060  44.920  1.00  0.00           C  
ATOM   4793 HG21 ILE   294      43.880  38.560  45.370  1.00  0.00           H  
ATOM   4794 HG22 ILE   294      45.310  38.820  44.360  1.00  0.00           H  
ATOM   4795 HG23 ILE   294      45.330  37.580  45.720  1.00  0.00           H  
ATOM   4796  CG1 ILE   294      45.020  36.420  42.980  1.00  0.00           C  
ATOM   4797 HG11 ILE   294      44.710  35.510  42.420  1.00  0.00           H  
ATOM   4798 HG12 ILE   294      45.880  36.180  43.430  1.00  0.00           H  
ATOM   4799  CD  ILE   294      45.540  37.370  41.890  1.00  0.00           C  
ATOM   4800  HD1 ILE   294      46.220  36.850  41.180  1.00  0.00           H  
ATOM   4801  HD2 ILE   294      45.960  38.330  42.260  1.00  0.00           H  
ATOM   4802  HD3 ILE   294      44.730  37.690  41.200  1.00  0.00           H  
ATOM   4803  C   ILE   294      43.050  36.150  46.280  1.00  0.00           C  
ATOM   4804  O   ILE   294      43.790  35.950  47.250  1.00  0.00           O  
ATOM   4805  N   LEU   295      41.780  36.600  46.440  1.00  0.00           N  
ATOM   4806  HN  LEU   295      41.250  36.800  45.480  1.00  0.00           H  
ATOM   4807  CA  LEU   295      41.290  36.940  47.800  1.00  0.00           C  
ATOM   4808  HA  LEU   295      42.030  37.530  48.370  1.00  0.00           H  
ATOM   4809  CB  LEU   295      39.820  37.580  47.800  1.00  0.00           C  
ATOM   4810  HB1 LEU   295      39.610  37.970  48.820  1.00  0.00           H  
ATOM   4811  HB2 LEU   295      38.980  36.890  47.590  1.00  0.00           H  
ATOM   4812  CG  LEU   295      39.600  38.750  46.780  1.00  0.00           C  
ATOM   4813  HG  LEU   295      39.600  38.310  45.890  1.00  0.00           H  
ATOM   4814  CD1 LEU   295      38.170  39.400  46.860  1.00  0.00           C  
ATOM   4815 HD11 LEU   295      38.210  40.010  47.750  1.00  0.00           H  
ATOM   4816 HD12 LEU   295      37.320  38.680  46.930  1.00  0.00           H  
ATOM   4817 HD13 LEU   295      38.190  40.110  46.010  1.00  0.00           H  
ATOM   4818  CD2 LEU   295      40.680  39.780  46.920  1.00  0.00           C  
ATOM   4819 HD21 LEU   295      40.330  40.700  46.400  1.00  0.00           H  
ATOM   4820 HD22 LEU   295      41.580  39.350  46.440  1.00  0.00           H  
ATOM   4821 HD23 LEU   295      40.850  40.050  47.980  1.00  0.00           H  
ATOM   4822  C   LEU   295      41.060  35.730  48.650  1.00  0.00           C  
ATOM   4823  O   LEU   295      41.330  35.670  49.880  1.00  0.00           O  
ATOM   4824  N   ILE   296      40.480  34.630  48.080  1.00  0.00           N  
ATOM   4825  HN  ILE   296      40.280  34.780  46.990  1.00  0.00           H  
ATOM   4826  CA  ILE   296      40.330  33.300  48.720  1.00  0.00           C  
ATOM   4827  HA  ILE   296      39.840  33.560  49.680  1.00  0.00           H  
ATOM   4828  CB  ILE   296      39.480  32.300  47.920  1.00  0.00           C  
ATOM   4829  HB  ILE   296      39.830  32.320  46.860  1.00  0.00           H  
ATOM   4830  CG2 ILE   296      39.410  30.990  48.710  1.00  0.00           C  
ATOM   4831 HG21 ILE   296      38.620  30.450  48.200  1.00  0.00           H  
ATOM   4832 HG22 ILE   296      39.080  31.240  49.740  1.00  0.00           H  
ATOM   4833 HG23 ILE   296      40.400  30.500  48.620  1.00  0.00           H  
ATOM   4834  CG1 ILE   296      38.080  32.970  47.690  1.00  0.00           C  
ATOM   4835 HG11 ILE   296      37.540  32.240  47.060  1.00  0.00           H  
ATOM   4836 HG12 ILE   296      38.160  33.760  47.090  1.00  0.00           H  
ATOM   4837  CD  ILE   296      37.210  33.320  48.920  1.00  0.00           C  
ATOM   4838  HD1 ILE   296      37.660  34.040  49.630  1.00  0.00           H  
ATOM   4839  HD2 ILE   296      37.090  32.330  49.410  1.00  0.00           H  
ATOM   4840  HD3 ILE   296      36.200  33.670  48.590  1.00  0.00           H  
ATOM   4841  C   ILE   296      41.670  32.650  49.110  1.00  0.00           C  
ATOM   4842  O   ILE   296      41.830  32.090  50.200  1.00  0.00           O  
ATOM   4843  N   GLY   297      42.700  32.730  48.240  1.00  0.00           N  
ATOM   4844  HN  GLY   297      42.510  32.910  47.160  1.00  0.00           H  
ATOM   4845  CA  GLY   297      44.050  32.390  48.420  1.00  0.00           C  
ATOM   4846  HA1 GLY   297      44.650  32.590  47.510  1.00  0.00           H  
ATOM   4847  HA2 GLY   297      44.040  31.290  48.580  1.00  0.00           H  
ATOM   4848  C   GLY   297      44.620  33.080  49.580  1.00  0.00           C  
ATOM   4849  O   GLY   297      45.190  32.470  50.500  1.00  0.00           O  
ATOM   4850  N   LEU   298      44.460  34.490  49.600  1.00  0.00           N  
ATOM   4851  HN  LEU   298      44.000  35.030  48.750  1.00  0.00           H  
ATOM   4852  CA  LEU   298      44.870  35.270  50.790  1.00  0.00           C  
ATOM   4853  HA  LEU   298      45.850  35.120  50.890  1.00  0.00           H  
ATOM   4854  CB  LEU   298      44.720  36.810  50.500  1.00  0.00           C  
ATOM   4855  HB1 LEU   298      44.650  37.400  51.410  1.00  0.00           H  
ATOM   4856  HB2 LEU   298      43.860  36.970  49.860  1.00  0.00           H  
ATOM   4857  CG  LEU   298      45.900  37.360  49.680  1.00  0.00           C  
ATOM   4858  HG  LEU   298      46.200  36.680  49.020  1.00  0.00           H  
ATOM   4859  CD1 LEU   298      45.760  38.710  49.090  1.00  0.00           C  
ATOM   4860 HD11 LEU   298      45.540  39.470  49.820  1.00  0.00           H  
ATOM   4861 HD12 LEU   298      45.040  38.750  48.240  1.00  0.00           H  
ATOM   4862 HD13 LEU   298      46.740  39.040  48.690  1.00  0.00           H  
ATOM   4863  CD2 LEU   298      47.130  37.470  50.710  1.00  0.00           C  
ATOM   4864 HD21 LEU   298      48.040  37.870  50.210  1.00  0.00           H  
ATOM   4865 HD22 LEU   298      47.540  36.530  51.130  1.00  0.00           H  
ATOM   4866 HD23 LEU   298      46.830  38.110  51.570  1.00  0.00           H  
ATOM   4867  C   LEU   298      44.080  34.890  52.050  1.00  0.00           C  
ATOM   4868  O   LEU   298      44.610  34.630  53.140  1.00  0.00           O  
ATOM   4869  N   CYS   299      42.760  34.690  52.050  1.00  0.00           N  
ATOM   4870  HN  CYS   299      42.130  35.030  51.200  1.00  0.00           H  
ATOM   4871  CA  CYS   299      41.990  34.310  53.200  1.00  0.00           C  
ATOM   4872  HA  CYS   299      42.210  35.000  54.040  1.00  0.00           H  
ATOM   4873  CB  CYS   299      40.520  34.440  52.770  1.00  0.00           C  
ATOM   4874  HB1 CYS   299      40.250  33.780  51.920  1.00  0.00           H  
ATOM   4875  HB2 CYS   299      40.410  35.490  52.410  1.00  0.00           H  
ATOM   4876  SG  CYS   299      39.390  34.000  54.140  1.00  0.00           S  
ATOM   4877  HG1 CYS   299      39.800  34.620  54.810  1.00  0.00           H  
ATOM   4878  C   CYS   299      42.410  32.940  53.780  1.00  0.00           C  
ATOM   4879  O   CYS   299      42.610  32.670  54.990  1.00  0.00           O  
ATOM   4880  N   LEU   300      42.520  31.960  52.830  1.00  0.00           N  
ATOM   4881  HN  LEU   300      42.430  32.160  51.780  1.00  0.00           H  
ATOM   4882  CA  LEU   300      42.810  30.600  53.080  1.00  0.00           C  
ATOM   4883  HA  LEU   300      42.170  30.270  53.930  1.00  0.00           H  
ATOM   4884  CB  LEU   300      42.560  29.780  51.800  1.00  0.00           C  
ATOM   4885  HB1 LEU   300      43.250  30.150  51.010  1.00  0.00           H  
ATOM   4886  HB2 LEU   300      41.290  30.050  51.530  1.00  0.00           H  
ATOM   4887  CG  LEU   300      42.600  28.260  51.730  1.00  0.00           C  
ATOM   4888  HG  LEU   300      43.490  27.960  52.060  1.00  0.00           H  
ATOM   4889  CD1 LEU   300      41.480  27.640  52.580  1.00  0.00           C  
ATOM   4890 HD11 LEU   300      40.530  28.040  52.260  1.00  0.00           H  
ATOM   4891 HD12 LEU   300      41.600  27.870  53.660  1.00  0.00           H  
ATOM   4892 HD13 LEU   300      41.470  26.530  52.590  1.00  0.00           H  
ATOM   4893  CD2 LEU   300      42.480  27.790  50.290  1.00  0.00           C  
ATOM   4894 HD21 LEU   300      41.890  26.850  50.280  1.00  0.00           H  
ATOM   4895 HD22 LEU   300      43.490  27.620  49.850  1.00  0.00           H  
ATOM   4896 HD23 LEU   300      42.030  28.660  49.770  1.00  0.00           H  
ATOM   4897  C   LEU   300      44.190  30.410  53.670  1.00  0.00           C  
ATOM   4898  O   LEU   300      44.430  29.620  54.580  1.00  0.00           O  
ATOM   4899  N   THR   301      45.220  31.110  53.150  1.00  0.00           N  
ATOM   4900  HN  THR   301      45.180  31.670  52.190  1.00  0.00           H  
ATOM   4901  CA  THR   301      46.590  31.120  53.770  1.00  0.00           C  
ATOM   4902  HA  THR   301      46.820  30.050  53.970  1.00  0.00           H  
ATOM   4903  CB  THR   301      47.640  31.800  52.970  1.00  0.00           C  
ATOM   4904  HB  THR   301      47.660  32.910  53.030  1.00  0.00           H  
ATOM   4905  OG1 THR   301      47.480  31.430  51.620  1.00  0.00           O  
ATOM   4906  HG1 THR   301      46.670  32.090  51.220  1.00  0.00           H  
ATOM   4907  CG2 THR   301      49.060  31.330  53.520  1.00  0.00           C  
ATOM   4908 HG21 THR   301      49.200  31.600  54.470  1.00  0.00           H  
ATOM   4909 HG22 THR   301      49.740  31.770  52.810  1.00  0.00           H  
ATOM   4910 HG23 THR   301      49.150  30.240  53.380  1.00  0.00           H  
ATOM   4911  C   THR   301      46.560  31.760  55.120  1.00  0.00           C  
ATOM   4912  O   THR   301      47.250  31.340  56.090  1.00  0.00           O  
ATOM   4913  N   LEU   302      45.750  32.830  55.320  1.00  0.00           N  
ATOM   4914  HN  LEU   302      45.360  33.240  54.540  1.00  0.00           H  
ATOM   4915  CA  LEU   302      45.600  33.520  56.690  1.00  0.00           C  
ATOM   4916  HA  LEU   302      46.620  33.830  56.980  1.00  0.00           H  
ATOM   4917  CB  LEU   302      44.780  34.840  56.490  1.00  0.00           C  
ATOM   4918  HB1 LEU   302      43.740  34.600  56.200  1.00  0.00           H  
ATOM   4919  HB2 LEU   302      45.330  35.390  55.690  1.00  0.00           H  
ATOM   4920  CG  LEU   302      44.790  35.670  57.750  1.00  0.00           C  
ATOM   4921  HG  LEU   302      44.230  35.220  58.440  1.00  0.00           H  
ATOM   4922  CD1 LEU   302      46.200  36.080  58.360  1.00  0.00           C  
ATOM   4923 HD11 LEU   302      46.800  35.270  58.750  1.00  0.00           H  
ATOM   4924 HD12 LEU   302      46.050  36.790  59.200  1.00  0.00           H  
ATOM   4925 HD13 LEU   302      46.800  36.530  57.540  1.00  0.00           H  
ATOM   4926  CD2 LEU   302      44.050  37.050  57.550  1.00  0.00           C  
ATOM   4927 HD21 LEU   302      44.530  37.590  56.700  1.00  0.00           H  
ATOM   4928 HD22 LEU   302      43.910  37.630  58.490  1.00  0.00           H  
ATOM   4929 HD23 LEU   302      43.030  37.030  57.120  1.00  0.00           H  
ATOM   4930  C   LEU   302      45.080  32.590  57.750  1.00  0.00           C  
ATOM   4931  O   LEU   302      45.760  32.500  58.770  1.00  0.00           O  
ATOM   4932  N   LEU   303      44.030  31.830  57.440  1.00  0.00           N  
ATOM   4933  HN  LEU   303      43.500  32.130  56.510  1.00  0.00           H  
ATOM   4934  CA  LEU   303      43.460  30.700  58.280  1.00  0.00           C  
ATOM   4935  HA  LEU   303      42.870  31.120  59.120  1.00  0.00           H  
ATOM   4936  CB  LEU   303      42.340  30.080  57.410  1.00  0.00           C
[truncated: 6,605,227 more chars]
