# Supplementary material for: Selective Protonation of Catalytic Dyad for γ-Secretase-Mediated Hydrolysis Revealed by Multiscale Simulations
Source: J Phys Chem B. 2024 Nov 7;128(46):11345–58. doi: 10.1021/acs.jpcb.4c04085 (PMC11586911; doi:10.1021/acs.jpcb.4c04085)
Supplement: Supplementary file 2 — jp4c04085_si_002.zip [file jp4c04085_si_002.zip › Figure S12 D385-protonated/TS.pdb]

CRYST1   94.980   94.980   86.735  90.00  90.00  90.00               1
ATOM      1  CAY SER     1      19.260  61.020  12.910  1.00  0.00           C  
ATOM      2  HY1 SER     1      18.510  60.220  13.110  1.00  0.00           H  
ATOM      3  HY2 SER     1      20.280  60.670  12.650  1.00  0.00           H  
ATOM      4  HY3 SER     1      18.880  61.580  12.030  1.00  0.00           H  
ATOM      5  CY  SER     1      19.200  61.940  14.070  1.00  0.00           C  
ATOM      6  OY  SER     1      18.570  62.980  14.100  1.00  0.00           O  
ATOM      7  N   SER     1      19.970  61.530  15.140  1.00  0.00           N  
ATOM      8  HN  SER     1      20.370  60.610  15.140  1.00  0.00           H  
ATOM      9  CA  SER     1      19.800  62.080  16.540  1.00  0.00           C  
ATOM     10  HA  SER     1      19.400  63.050  16.280  1.00  0.00           H  
ATOM     11  CB  SER     1      18.840  61.210  17.450  1.00  0.00           C  
ATOM     12  HB1 SER     1      19.400  60.290  17.710  1.00  0.00           H  
ATOM     13  HB2 SER     1      18.010  61.070  16.720  1.00  0.00           H  
ATOM     14  OG  SER     1      18.400  61.950  18.560  1.00  0.00           O  
ATOM     15  HG1 SER     1      17.970  62.760  18.250  1.00  0.00           H  
ATOM     16  C   SER     1      21.090  62.190  17.320  1.00  0.00           C  
ATOM     17  O   SER     1      21.920  61.310  17.450  1.00  0.00           O  
ATOM     18  N   LYS     2      21.250  63.400  17.990  1.00  0.00           N  
ATOM     19  HN  LYS     2      20.650  64.190  17.890  1.00  0.00           H  
ATOM     20  CA  LYS     2      22.310  63.630  19.010  1.00  0.00           C  
ATOM     21  HA  LYS     2      22.900  62.720  19.110  1.00  0.00           H  
ATOM     22  CB  LYS     2      23.110  64.910  18.850  1.00  0.00           C  
ATOM     23  HB1 LYS     2      23.840  65.010  19.680  1.00  0.00           H  
ATOM     24  HB2 LYS     2      22.480  65.820  18.870  1.00  0.00           H  
ATOM     25  CG  LYS     2      23.790  65.060  17.440  1.00  0.00           C  
ATOM     26  HG1 LYS     2      24.060  66.130  17.330  1.00  0.00           H  
ATOM     27  HG2 LYS     2      23.080  64.800  16.620  1.00  0.00           H  
ATOM     28  CD  LYS     2      25.030  64.200  17.140  1.00  0.00           C  
ATOM     29  HD1 LYS     2      25.240  64.140  16.060  1.00  0.00           H  
ATOM     30  HD2 LYS     2      24.720  63.170  17.420  1.00  0.00           H  
ATOM     31  CE  LYS     2      26.280  64.650  17.850  1.00  0.00           C  
ATOM     32  HE1 LYS     2      26.150  64.500  18.950  1.00  0.00           H  
ATOM     33  HE2 LYS     2      26.440  65.720  17.610  1.00  0.00           H  
ATOM     34  NZ  LYS     2      27.480  63.880  17.390  1.00  0.00           N  
ATOM     35  HZ1 LYS     2      27.440  62.850  17.580  1.00  0.00           H  
ATOM     36  HZ2 LYS     2      28.170  64.210  18.090  1.00  0.00           H  
ATOM     37  HZ3 LYS     2      27.780  64.080  16.410  1.00  0.00           H  
ATOM     38  C   LYS     2      21.540  63.670  20.340  1.00  0.00           C  
ATOM     39  O   LYS     2      22.130  63.740  21.410  1.00  0.00           O  
ATOM     40  N   GLU     3      20.210  63.570  20.370  1.00  0.00           N  
ATOM     41  HN  GLU     3      19.690  63.290  19.560  1.00  0.00           H  
ATOM     42  CA  GLU     3      19.410  63.750  21.510  1.00  0.00           C  
ATOM     43  HA  GLU     3      19.740  64.600  22.100  1.00  0.00           H  
ATOM     44  CB  GLU     3      18.040  64.230  21.020  1.00  0.00           C  
ATOM     45  HB1 GLU     3      17.510  64.650  21.900  1.00  0.00           H  
ATOM     46  HB2 GLU     3      17.590  63.330  20.560  1.00  0.00           H  
ATOM     47  CG  GLU     3      18.150  65.340  20.000  1.00  0.00           C  
ATOM     48  HG1 GLU     3      19.110  65.850  20.230  1.00  0.00           H  
ATOM     49  HG2 GLU     3      17.280  65.990  20.250  1.00  0.00           H  
ATOM     50  CD  GLU     3      18.090  64.970  18.540  1.00  0.00           C  
ATOM     51  OE1 GLU     3      17.130  64.290  18.070  1.00  0.00           O  
ATOM     52  OE2 GLU     3      19.060  65.270  17.870  1.00  0.00           O  
ATOM     53  C   GLU     3      19.200  62.570  22.500  1.00  0.00           C  
ATOM     54  O   GLU     3      19.170  62.630  23.730  1.00  0.00           O  
ATOM     55  N   LEU     4      19.160  61.390  21.840  1.00  0.00           N  
ATOM     56  HN  LEU     4      19.290  61.520  20.860  1.00  0.00           H  
ATOM     57  CA  LEU     4      18.960  60.050  22.380  1.00  0.00           C  
ATOM     58  HA  LEU     4      18.060  59.970  22.970  1.00  0.00           H  
ATOM     59  CB  LEU     4      18.820  59.140  21.140  1.00  0.00           C  
ATOM     60  HB1 LEU     4      19.740  59.380  20.560  1.00  0.00           H  
ATOM     61  HB2 LEU     4      17.890  59.360  20.570  1.00  0.00           H  
ATOM     62  CG  LEU     4      19.010  57.640  21.400  1.00  0.00           C  
ATOM     63  HG  LEU     4      19.850  57.450  22.100  1.00  0.00           H  
ATOM     64  CD1 LEU     4      17.710  57.100  22.160  1.00  0.00           C  
ATOM     65 HD11 LEU     4      17.650  55.990  22.220  1.00  0.00           H  
ATOM     66 HD12 LEU     4      16.880  57.400  21.490  1.00  0.00           H  
ATOM     67 HD13 LEU     4      17.580  57.670  23.110  1.00  0.00           H  
ATOM     68  CD2 LEU     4      19.290  56.930  20.140  1.00  0.00           C  
ATOM     69 HD21 LEU     4      18.630  57.310  19.340  1.00  0.00           H  
ATOM     70 HD22 LEU     4      19.110  55.830  20.150  1.00  0.00           H  
ATOM     71 HD23 LEU     4      20.290  57.100  19.690  1.00  0.00           H  
ATOM     72  C   LEU     4      20.090  59.710  23.390  1.00  0.00           C  
ATOM     73  O   LEU     4      19.820  59.260  24.470  1.00  0.00           O  
ATOM     74  N   GLU     5      21.350  59.980  23.010  1.00  0.00           N  
ATOM     75  HN  GLU     5      21.640  60.270  22.110  1.00  0.00           H  
ATOM     76  CA  GLU     5      22.520  59.890  23.960  1.00  0.00           C  
ATOM     77  HA  GLU     5      22.530  58.870  24.310  1.00  0.00           H  
ATOM     78  CB  GLU     5      23.880  60.070  23.230  1.00  0.00           C  
ATOM     79  HB1 GLU     5      23.870  59.340  22.390  1.00  0.00           H  
ATOM     80  HB2 GLU     5      24.710  59.810  23.920  1.00  0.00           H  
ATOM     81  CG  GLU     5      24.330  61.470  22.570  1.00  0.00           C  
ATOM     82  HG1 GLU     5      24.750  62.040  23.420  1.00  0.00           H  
ATOM     83  HG2 GLU     5      23.340  61.870  22.250  1.00  0.00           H  
ATOM     84  CD  GLU     5      25.200  61.310  21.360  1.00  0.00           C  
ATOM     85  OE1 GLU     5      26.420  61.710  21.340  1.00  0.00           O  
ATOM     86  OE2 GLU     5      24.720  60.810  20.280  1.00  0.00           O  
ATOM     87  C   GLU     5      22.430  60.840  25.180  1.00  0.00           C  
ATOM     88  O   GLU     5      22.670  60.420  26.270  1.00  0.00           O  
ATOM     89  N   LEU     6      22.030  62.100  24.980  1.00  0.00           N  
ATOM     90  HN  LEU     6      21.840  62.450  24.060  1.00  0.00           H  
ATOM     91  CA  LEU     6      21.740  63.070  26.050  1.00  0.00           C  
ATOM     92  HA  LEU     6      22.670  63.250  26.580  1.00  0.00           H  
ATOM     93  CB  LEU     6      21.200  64.460  25.450  1.00  0.00           C  
ATOM     94  HB1 LEU     6      20.900  65.050  26.340  1.00  0.00           H  
ATOM     95  HB2 LEU     6      20.330  64.250  24.790  1.00  0.00           H  
ATOM     96  CG  LEU     6      22.280  65.200  24.600  1.00  0.00           C  
ATOM     97  HG  LEU     6      22.680  64.460  23.870  1.00  0.00           H  
ATOM     98  CD1 LEU     6      21.690  66.390  23.790  1.00  0.00           C  
ATOM     99 HD11 LEU     6      22.500  66.870  23.210  1.00  0.00           H  
ATOM    100 HD12 LEU     6      21.270  67.180  24.450  1.00  0.00           H  
ATOM    101 HD13 LEU     6      20.980  66.060  23.000  1.00  0.00           H  
ATOM    102  CD2 LEU     6      23.540  65.620  25.480  1.00  0.00           C  
ATOM    103 HD21 LEU     6      23.710  64.750  26.150  1.00  0.00           H  
ATOM    104 HD22 LEU     6      23.180  66.550  25.970  1.00  0.00           H  
ATOM    105 HD23 LEU     6      24.370  65.800  24.760  1.00  0.00           H  
ATOM    106  C   LEU     6      20.700  62.560  27.110  1.00  0.00           C  
ATOM    107  O   LEU     6      20.830  62.570  28.320  1.00  0.00           O  
ATOM    108  N   ILE     7      19.550  61.980  26.630  1.00  0.00           N  
ATOM    109  HN  ILE     7      19.380  62.050  25.650  1.00  0.00           H  
ATOM    110  CA  ILE     7      18.510  61.400  27.410  1.00  0.00           C  
ATOM    111  HA  ILE     7      18.130  62.100  28.140  1.00  0.00           H  
ATOM    112  CB  ILE     7      17.210  61.040  26.630  1.00  0.00           C  
ATOM    113  HB  ILE     7      17.650  60.430  25.820  1.00  0.00           H  
ATOM    114  CG2 ILE     7      16.230  60.150  27.430  1.00  0.00           C  
ATOM    115 HG21 ILE     7      15.380  59.820  26.800  1.00  0.00           H  
ATOM    116 HG22 ILE     7      15.800  60.630  28.330  1.00  0.00           H  
ATOM    117 HG23 ILE     7      16.770  59.200  27.640  1.00  0.00           H  
ATOM    118  CG1 ILE     7      16.530  62.300  26.110  1.00  0.00           C  
ATOM    119 HG11 ILE     7      17.250  63.070  25.740  1.00  0.00           H  
ATOM    120 HG12 ILE     7      15.950  62.760  26.940  1.00  0.00           H  
ATOM    121  CD  ILE     7      15.670  62.010  24.900  1.00  0.00           C  
ATOM    122  HD1 ILE     7      16.260  61.530  24.100  1.00  0.00           H  
ATOM    123  HD2 ILE     7      15.230  62.920  24.450  1.00  0.00           H  
ATOM    124  HD3 ILE     7      14.890  61.240  25.100  1.00  0.00           H  
ATOM    125  C   ILE     7      19.000  60.160  28.170  1.00  0.00           C  
ATOM    126  O   ILE     7      18.900  60.170  29.400  1.00  0.00           O  
ATOM    127  N   THR     8      19.610  59.150  27.430  1.00  0.00           N  
ATOM    128  HN  THR     8      19.630  59.320  26.450  1.00  0.00           H  
ATOM    129  CA  THR     8      20.240  58.000  28.030  1.00  0.00           C  
ATOM    130  HA  THR     8      19.470  57.320  28.370  1.00  0.00           H  
ATOM    131  CB  THR     8      21.210  57.250  27.020  1.00  0.00           C  
ATOM    132  HB  THR     8      21.950  57.990  26.660  1.00  0.00           H  
ATOM    133  OG1 THR     8      20.480  56.720  25.920  1.00  0.00           O  
ATOM    134  HG1 THR     8      20.330  57.360  25.220  1.00  0.00           H  
ATOM    135  CG2 THR     8      21.870  55.960  27.680  1.00  0.00           C  
ATOM    136 HG21 THR     8      22.580  55.410  27.020  1.00  0.00           H  
ATOM    137 HG22 THR     8      21.060  55.210  27.800  1.00  0.00           H  
ATOM    138 HG23 THR     8      22.270  56.210  28.680  1.00  0.00           H  
ATOM    139  C   THR     8      21.100  58.430  29.310  1.00  0.00           C  
ATOM    140  O   THR     8      20.950  57.870  30.380  1.00  0.00           O  
ATOM    141  N   LEU     9      21.990  59.450  29.210  1.00  0.00           N  
ATOM    142  HN  LEU     9      21.960  59.950  28.350  1.00  0.00           H  
ATOM    143  CA  LEU     9      22.880  60.030  30.140  1.00  0.00           C  
ATOM    144  HA  LEU     9      23.450  59.250  30.610  1.00  0.00           H  
ATOM    145  CB  LEU     9      23.780  61.070  29.370  1.00  0.00           C  
ATOM    146  HB1 LEU     9      23.180  61.800  28.790  1.00  0.00           H  
ATOM    147  HB2 LEU     9      24.350  60.480  28.610  1.00  0.00           H  
ATOM    148  CG  LEU     9      24.690  61.950  30.260  1.00  0.00           C  
ATOM    149  HG  LEU     9      24.060  62.600  30.910  1.00  0.00           H  
ATOM    150  CD1 LEU     9      25.570  61.100  31.170  1.00  0.00           C  
ATOM    151 HD11 LEU     9      26.320  60.490  30.620  1.00  0.00           H  
ATOM    152 HD12 LEU     9      24.980  60.480  31.870  1.00  0.00           H  
ATOM    153 HD13 LEU     9      26.200  61.750  31.810  1.00  0.00           H  
ATOM    154  CD2 LEU     9      25.540  62.870  29.440  1.00  0.00           C  
ATOM    155 HD21 LEU     9      24.870  63.580  28.900  1.00  0.00           H  
ATOM    156 HD22 LEU     9      26.090  62.410  28.590  1.00  0.00           H  
ATOM    157 HD23 LEU     9      26.350  63.380  30.000  1.00  0.00           H  
ATOM    158  C   LEU     9      22.080  60.590  31.280  1.00  0.00           C  
ATOM    159  O   LEU     9      22.290  60.180  32.460  1.00  0.00           O  
ATOM    160  N   THR    10      21.090  61.500  30.980  1.00  0.00           N  
ATOM    161  HN  THR    10      21.110  61.660  30.000  1.00  0.00           H  
ATOM    162  CA  THR    10      20.140  62.220  31.890  1.00  0.00           C  
ATOM    163  HA  THR    10      20.740  62.800  32.580  1.00  0.00           H  
ATOM    164  CB  THR    10      19.200  63.170  31.210  1.00  0.00           C  
ATOM    165  HB  THR    10      18.450  62.650  30.580  1.00  0.00           H  
ATOM    166  OG1 THR    10      19.810  64.040  30.320  1.00  0.00           O  
ATOM    167  HG1 THR    10      20.410  63.450  29.860  1.00  0.00           H  
ATOM    168  CG2 THR    10      18.490  63.960  32.250  1.00  0.00           C  
ATOM    169 HG21 THR    10      17.750  63.360  32.820  1.00  0.00           H  
ATOM    170 HG22 THR    10      18.000  64.880  31.850  1.00  0.00           H  
ATOM    171 HG23 THR    10      19.200  64.370  33.000  1.00  0.00           H  
ATOM    172  C   THR    10      19.330  61.280  32.680  1.00  0.00           C  
ATOM    173  O   THR    10      19.180  61.560  33.870  1.00  0.00           O  
ATOM    174  N   VAL    11      18.820  60.180  32.070  1.00  0.00           N  
ATOM    175  HN  VAL    11      19.020  60.020  31.110  1.00  0.00           H  
ATOM    176  CA  VAL    11      17.970  59.210  32.730  1.00  0.00           C  
ATOM    177  HA  VAL    11      17.220  59.810  33.230  1.00  0.00           H  
ATOM    178  CB  VAL    11      17.420  58.060  31.750  1.00  0.00           C  
ATOM    179  HB  VAL    11      18.210  57.640  31.100  1.00  0.00           H  
ATOM    180  CG1 VAL    11      16.720  56.850  32.490  1.00  0.00           C  
ATOM    181 HG11 VAL    11      16.050  57.180  33.300  1.00  0.00           H  
ATOM    182 HG12 VAL    11      17.450  56.100  32.880  1.00  0.00           H  
ATOM    183 HG13 VAL    11      16.110  56.400  31.680  1.00  0.00           H  
ATOM    184  CG2 VAL    11      16.280  58.580  30.830  1.00  0.00           C  
ATOM    185 HG21 VAL    11      16.220  57.890  29.950  1.00  0.00           H  
ATOM    186 HG22 VAL    11      16.670  59.570  30.500  1.00  0.00           H  
ATOM    187 HG23 VAL    11      15.350  58.700  31.420  1.00  0.00           H  
ATOM    188  C   VAL    11      18.660  58.540  33.910  1.00  0.00           C  
ATOM    189  O   VAL    11      18.220  58.450  35.040  1.00  0.00           O  
ATOM    190  N   GLY    12      19.900  58.140  33.550  1.00  0.00           N  
ATOM    191  HN  GLY    12      20.240  58.410  32.650  1.00  0.00           H  
ATOM    192  CA  GLY    12      20.760  57.500  34.530  1.00  0.00           C  
ATOM    193  HA1 GLY    12      21.590  57.070  33.990  1.00  0.00           H  
ATOM    194  HA2 GLY    12      20.180  56.840  35.170  1.00  0.00           H  
ATOM    195  C   GLY    12      21.400  58.490  35.550  1.00  0.00           C  
ATOM    196  O   GLY    12      21.660  58.120  36.700  1.00  0.00           O  
ATOM    197  N   PHE    13      21.610  59.800  35.290  1.00  0.00           N  
ATOM    198  HN  PHE    13      21.570  60.170  34.370  1.00  0.00           H  
ATOM    199  CA  PHE    13      21.730  60.780  36.320  1.00  0.00           C  
ATOM    200  HA  PHE    13      22.610  60.580  36.920  1.00  0.00           H  
ATOM    201  CB  PHE    13      22.040  62.170  35.600  1.00  0.00           C  
ATOM    202  HB1 PHE    13      21.310  62.390  34.790  1.00  0.00           H  
ATOM    203  HB2 PHE    13      23.040  61.980  35.160  1.00  0.00           H  
ATOM    204  CG  PHE    13      22.180  63.360  36.430  1.00  0.00           C  
ATOM    205  CD1 PHE    13      23.160  63.330  37.430  1.00  0.00           C  
ATOM    206  HD1 PHE    13      23.700  62.410  37.590  1.00  0.00           H  
ATOM    207  CE1 PHE    13      23.400  64.420  38.250  1.00  0.00           C  
ATOM    208  HE1 PHE    13      24.120  64.460  39.050  1.00  0.00           H  
ATOM    209  CZ  PHE    13      22.850  65.680  37.910  1.00  0.00           C  
ATOM    210  HZ  PHE    13      23.170  66.480  38.560  1.00  0.00           H  
ATOM    211  CD2 PHE    13      21.480  64.560  36.200  1.00  0.00           C  
ATOM    212  HD2 PHE    13      20.700  64.580  35.450  1.00  0.00           H  
ATOM    213  CE2 PHE    13      21.960  65.770  36.830  1.00  0.00           C  
ATOM    214  HE2 PHE    13      21.480  66.720  36.630  1.00  0.00           H  
ATOM    215  C   PHE    13      20.640  60.920  37.390  1.00  0.00           C  
ATOM    216  O   PHE    13      20.930  60.980  38.580  1.00  0.00           O  
ATOM    217  N   GLY    14      19.410  60.840  36.970  1.00  0.00           N  
ATOM    218  HN  GLY    14      19.200  60.660  36.020  1.00  0.00           H  
ATOM    219  CA  GLY    14      18.260  60.820  37.890  1.00  0.00           C  
ATOM    220  HA1 GLY    14      17.370  60.750  37.290  1.00  0.00           H  
ATOM    221  HA2 GLY    14      18.350  61.670  38.550  1.00  0.00           H  
ATOM    222  C   GLY    14      18.190  59.530  38.770  1.00  0.00           C  
ATOM    223  O   GLY    14      18.040  59.590  39.950  1.00  0.00           O  
ATOM    224  N   ILE    15      18.470  58.390  38.190  1.00  0.00           N  
ATOM    225  HN  ILE    15      18.650  58.330  37.210  1.00  0.00           H  
ATOM    226  CA  ILE    15      18.700  57.130  38.920  1.00  0.00           C  
ATOM    227  HA  ILE    15      17.850  56.920  39.560  1.00  0.00           H  
ATOM    228  CB  ILE    15      18.650  55.890  37.890  1.00  0.00           C  
ATOM    229  HB  ILE    15      19.490  56.160  37.210  1.00  0.00           H  
ATOM    230  CG2 ILE    15      19.060  54.540  38.620  1.00  0.00           C  
ATOM    231 HG21 ILE    15      18.390  54.400  39.490  1.00  0.00           H  
ATOM    232 HG22 ILE    15      20.140  54.610  38.870  1.00  0.00           H  
ATOM    233 HG23 ILE    15      18.950  53.640  37.970  1.00  0.00           H  
ATOM    234  CG1 ILE    15      17.300  55.680  37.160  1.00  0.00           C  
ATOM    235 HG11 ILE    15      17.460  54.710  36.650  1.00  0.00           H  
ATOM    236 HG12 ILE    15      17.170  56.500  36.420  1.00  0.00           H  
ATOM    237  CD  ILE    15      16.080  55.460  38.020  1.00  0.00           C  
ATOM    238  HD1 ILE    15      16.170  54.510  38.590  1.00  0.00           H  
ATOM    239  HD2 ILE    15      15.220  55.280  37.340  1.00  0.00           H  
ATOM    240  HD3 ILE    15      15.980  56.260  38.780  1.00  0.00           H  
ATOM    241  C   ILE    15      19.860  57.100  39.920  1.00  0.00           C  
ATOM    242  O   ILE    15      19.580  56.670  41.060  1.00  0.00           O  
ATOM    243  N   LEU    16      21.090  57.620  39.620  1.00  0.00           N  
ATOM    244  HN  LEU    16      21.220  57.960  38.690  1.00  0.00           H  
ATOM    245  CA  LEU    16      22.220  57.620  40.580  1.00  0.00           C  
ATOM    246  HA  LEU    16      22.380  56.630  40.990  1.00  0.00           H  
ATOM    247  CB  LEU    16      23.530  57.960  39.840  1.00  0.00           C  
ATOM    248  HB1 LEU    16      23.500  58.880  39.230  1.00  0.00           H  
ATOM    249  HB2 LEU    16      23.680  57.120  39.130  1.00  0.00           H  
ATOM    250  CG  LEU    16      24.810  58.050  40.710  1.00  0.00           C  
ATOM    251  HG  LEU    16      24.610  58.960  41.310  1.00  0.00           H  
ATOM    252  CD1 LEU    16      25.110  56.840  41.610  1.00  0.00           C  
ATOM    253 HD11 LEU    16      26.000  57.030  42.250  1.00  0.00           H  
ATOM    254 HD12 LEU    16      25.310  55.960  40.960  1.00  0.00           H  
ATOM    255 HD13 LEU    16      24.270  56.720  42.330  1.00  0.00           H  
ATOM    256  CD2 LEU    16      25.980  58.310  39.690  1.00  0.00           C  
ATOM    257 HD21 LEU    16      25.890  59.190  39.030  1.00  0.00           H  
ATOM    258 HD22 LEU    16      26.130  57.410  39.050  1.00  0.00           H  
ATOM    259 HD23 LEU    16      26.930  58.590  40.190  1.00  0.00           H  
ATOM    260  C   LEU    16      21.990  58.430  41.830  1.00  0.00           C  
ATOM    261  O   LEU    16      22.060  57.920  42.950  1.00  0.00           O  
ATOM    262  N   ILE    17      21.470  59.690  41.700  1.00  0.00           N  
ATOM    263  HN  ILE    17      21.580  60.170  40.840  1.00  0.00           H  
ATOM    264  CA  ILE    17      20.910  60.560  42.760  1.00  0.00           C  
ATOM    265  HA  ILE    17      21.700  60.680  43.480  1.00  0.00           H  
ATOM    266  CB  ILE    17      20.570  61.930  42.180  1.00  0.00           C  
ATOM    267  HB  ILE    17      19.810  61.830  41.380  1.00  0.00           H  
ATOM    268  CG2 ILE    17      19.880  62.770  43.310  1.00  0.00           C  
ATOM    269 HG21 ILE    17      19.560  63.750  42.900  1.00  0.00           H  
ATOM    270 HG22 ILE    17      20.580  62.950  44.160  1.00  0.00           H  
ATOM    271 HG23 ILE    17      18.990  62.280  43.750  1.00  0.00           H  
ATOM    272  CG1 ILE    17      21.810  62.680  41.610  1.00  0.00           C  
ATOM    273 HG11 ILE    17      21.560  63.740  41.390  1.00  0.00           H  
ATOM    274 HG12 ILE    17      22.150  62.400  40.590  1.00  0.00           H  
ATOM    275  CD  ILE    17      22.950  62.680  42.540  1.00  0.00           C  
ATOM    276  HD1 ILE    17      22.730  62.970  43.590  1.00  0.00           H  
ATOM    277  HD2 ILE    17      23.780  63.340  42.200  1.00  0.00           H  
ATOM    278  HD3 ILE    17      23.340  61.640  42.500  1.00  0.00           H  
ATOM    279  C   ILE    17      19.830  59.970  43.580  1.00  0.00           C  
ATOM    280  O   ILE    17      19.850  60.040  44.800  1.00  0.00           O  
ATOM    281  N   PHE    18      18.770  59.440  42.980  1.00  0.00           N  
ATOM    282  HN  PHE    18      18.860  59.550  41.990  1.00  0.00           H  
ATOM    283  CA  PHE    18      17.670  58.720  43.600  1.00  0.00           C  
ATOM    284  HA  PHE    18      17.120  59.340  44.290  1.00  0.00           H  
ATOM    285  CB  PHE    18      16.630  58.340  42.450  1.00  0.00           C  
ATOM    286  HB1 PHE    18      17.030  57.570  41.760  1.00  0.00           H  
ATOM    287  HB2 PHE    18      16.480  59.290  41.900  1.00  0.00           H  
ATOM    288  CG  PHE    18      15.410  57.700  42.960  1.00  0.00           C  
ATOM    289  CD1 PHE    18      15.340  56.330  43.260  1.00  0.00           C  
ATOM    290  HD1 PHE    18      16.230  55.710  43.180  1.00  0.00           H  
ATOM    291  CE1 PHE    18      14.150  55.670  43.550  1.00  0.00           C  
ATOM    292  HE1 PHE    18      14.230  54.600  43.700  1.00  0.00           H  
ATOM    293  CZ  PHE    18      12.960  56.350  43.470  1.00  0.00           C  
ATOM    294  HZ  PHE    18      12.010  55.860  43.630  1.00  0.00           H  
ATOM    295  CD2 PHE    18      14.180  58.380  42.890  1.00  0.00           C  
ATOM    296  HD2 PHE    18      14.210  59.440  42.730  1.00  0.00           H  
ATOM    297  CE2 PHE    18      12.960  57.680  43.190  1.00  0.00           C  
ATOM    298  HE2 PHE    18      12.090  58.330  43.190  1.00  0.00           H  
ATOM    299  C   PHE    18      18.150  57.520  44.420  1.00  0.00           C  
ATOM    300  O   PHE    18      17.890  57.380  45.570  1.00  0.00           O  
ATOM    301  N   SER    19      19.050  56.690  43.850  1.00  0.00           N  
ATOM    302  HN  SER    19      19.300  56.810  42.890  1.00  0.00           H  
ATOM    303  CA  SER    19      19.810  55.660  44.560  1.00  0.00           C  
ATOM    304  HA  SER    19      19.120  54.920  44.950  1.00  0.00           H  
ATOM    305  CB  SER    19      20.870  54.970  43.630  1.00  0.00           C  
ATOM    306  HB1 SER    19      21.330  54.100  44.130  1.00  0.00           H  
ATOM    307  HB2 SER    19      21.680  55.640  43.260  1.00  0.00           H  
ATOM    308  OG  SER    19      20.200  54.420  42.480  1.00  0.00           O  
ATOM    309  HG1 SER    19      20.090  55.100  41.820  1.00  0.00           H  
ATOM    310  C   SER    19      20.540  56.170  45.790  1.00  0.00           C  
ATOM    311  O   SER    19      20.320  55.690  46.880  1.00  0.00           O  
ATOM    312  N   LEU    20      21.330  57.250  45.660  1.00  0.00           N  
ATOM    313  HN  LEU    20      21.520  57.750  44.820  1.00  0.00           H  
ATOM    314  CA  LEU    20      22.070  57.790  46.770  1.00  0.00           C  
ATOM    315  HA  LEU    20      22.660  56.970  47.140  1.00  0.00           H  
ATOM    316  CB  LEU    20      22.860  58.990  46.430  1.00  0.00           C  
ATOM    317  HB1 LEU    20      23.290  59.470  47.330  1.00  0.00           H  
ATOM    318  HB2 LEU    20      22.210  59.610  45.770  1.00  0.00           H  
ATOM    319  CG  LEU    20      24.060  58.540  45.610  1.00  0.00           C  
ATOM    320  HG  LEU    20      23.630  57.960  44.770  1.00  0.00           H  
ATOM    321  CD1 LEU    20      24.740  59.780  44.890  1.00  0.00           C  
ATOM    322 HD11 LEU    20      24.100  60.190  44.080  1.00  0.00           H  
ATOM    323 HD12 LEU    20      25.670  59.400  44.410  1.00  0.00           H  
ATOM    324 HD13 LEU    20      24.920  60.610  45.610  1.00  0.00           H  
ATOM    325  CD2 LEU    20      25.100  57.650  46.380  1.00  0.00           C  
ATOM    326 HD21 LEU    20      24.720  56.940  47.140  1.00  0.00           H  
ATOM    327 HD22 LEU    20      25.820  58.320  46.900  1.00  0.00           H  
ATOM    328 HD23 LEU    20      25.580  57.060  45.570  1.00  0.00           H  
ATOM    329  C   LEU    20      21.210  58.240  47.940  1.00  0.00           C  
ATOM    330  O   LEU    20      21.440  57.870  49.060  1.00  0.00           O  
ATOM    331  N   ILE    21      20.210  59.140  47.720  1.00  0.00           N  
ATOM    332  HN  ILE    21      19.880  59.520  46.860  1.00  0.00           H  
ATOM    333  CA  ILE    21      19.330  59.730  48.710  1.00  0.00           C  
ATOM    334  HA  ILE    21      20.000  60.120  49.460  1.00  0.00           H  
ATOM    335  CB  ILE    21      18.440  60.840  48.240  1.00  0.00           C  
ATOM    336  HB  ILE    21      17.770  60.480  47.420  1.00  0.00           H  
ATOM    337  CG2 ILE    21      17.590  61.360  49.430  1.00  0.00           C  
ATOM    338 HG21 ILE    21      17.060  60.610  50.060  1.00  0.00           H  
ATOM    339 HG22 ILE    21      16.890  62.160  49.120  1.00  0.00           H  
ATOM    340 HG23 ILE    21      18.240  61.780  50.220  1.00  0.00           H  
ATOM    341  CG1 ILE    21      19.360  62.090  47.770  1.00  0.00           C  
ATOM    342 HG11 ILE    21      19.980  61.860  46.880  1.00  0.00           H  
ATOM    343 HG12 ILE    21      20.090  62.360  48.560  1.00  0.00           H  
ATOM    344  CD  ILE    21      18.550  63.320  47.290  1.00  0.00           C  
ATOM    345  HD1 ILE    21      18.030  63.780  48.150  1.00  0.00           H  
ATOM    346  HD2 ILE    21      17.880  63.040  46.450  1.00  0.00           H  
ATOM    347  HD3 ILE    21      19.180  64.110  46.810  1.00  0.00           H  
ATOM    348  C   ILE    21      18.450  58.670  49.360  1.00  0.00           C  
ATOM    349  O   ILE    21      18.420  58.600  50.590  1.00  0.00           O  
ATOM    350  N   VAL    22      17.830  57.700  48.560  1.00  0.00           N  
ATOM    351  HN  VAL    22      17.880  57.770  47.570  1.00  0.00           H  
ATOM    352  CA  VAL    22      17.030  56.610  49.120  1.00  0.00           C  
ATOM    353  HA  VAL    22      16.280  57.100  49.730  1.00  0.00           H  
ATOM    354  CB  VAL    22      16.370  55.730  48.180  1.00  0.00           C  
ATOM    355  HB  VAL    22      17.010  55.400  47.330  1.00  0.00           H  
ATOM    356  CG1 VAL    22      15.660  54.490  48.770  1.00  0.00           C  
ATOM    357 HG11 VAL    22      16.400  53.790  49.220  1.00  0.00           H  
ATOM    358 HG12 VAL    22      15.060  53.930  48.030  1.00  0.00           H  
ATOM    359 HG13 VAL    22      15.100  54.850  49.660  1.00  0.00           H  
ATOM    360  CG2 VAL    22      15.210  56.360  47.340  1.00  0.00           C  
ATOM    361 HG21 VAL    22      14.900  55.650  46.550  1.00  0.00           H  
ATOM    362 HG22 VAL    22      15.550  57.220  46.730  1.00  0.00           H  
ATOM    363 HG23 VAL    22      14.260  56.560  47.890  1.00  0.00           H  
ATOM    364  C   VAL    22      17.840  55.750  50.030  1.00  0.00           C  
ATOM    365  O   VAL    22      17.320  55.350  51.060  1.00  0.00           O  
ATOM    366  N   THR    23      19.110  55.370  49.640  1.00  0.00           N  
ATOM    367  HN  THR    23      19.550  55.710  48.810  1.00  0.00           H  
ATOM    368  CA  THR    23      20.030  54.550  50.370  1.00  0.00           C  
ATOM    369  HA  THR    23      19.470  53.660  50.630  1.00  0.00           H  
ATOM    370  CB  THR    23      21.310  54.110  49.650  1.00  0.00           C  
ATOM    371  HB  THR    23      22.060  54.930  49.710  1.00  0.00           H  
ATOM    372  OG1 THR    23      21.050  53.660  48.380  1.00  0.00           O  
ATOM    373  HG1 THR    23      20.830  54.430  47.850  1.00  0.00           H  
ATOM    374  CG2 THR    23      21.880  52.920  50.460  1.00  0.00           C  
ATOM    375 HG21 THR    23      22.620  52.350  49.850  1.00  0.00           H  
ATOM    376 HG22 THR    23      21.050  52.240  50.750  1.00  0.00           H  
ATOM    377 HG23 THR    23      22.470  53.200  51.350  1.00  0.00           H  
ATOM    378  C   THR    23      20.460  55.280  51.650  1.00  0.00           C  
ATOM    379  O   THR    23      20.500  54.680  52.720  1.00  0.00           O  
ATOM    380  N   TYR    24      20.770  56.540  51.620  1.00  0.00           N  
ATOM    381  HN  TYR    24      20.780  57.020  50.740  1.00  0.00           H  
ATOM    382  CA  TYR    24      21.210  57.340  52.740  1.00  0.00           C  
ATOM    383  HA  TYR    24      22.140  56.900  53.080  1.00  0.00           H  
ATOM    384  CB  TYR    24      21.730  58.720  52.240  1.00  0.00           C  
ATOM    385  HB1 TYR    24      20.890  59.310  51.820  1.00  0.00           H  
ATOM    386  HB2 TYR    24      22.490  58.490  51.460  1.00  0.00           H  
ATOM    387  CG  TYR    24      22.430  59.640  53.240  1.00  0.00           C  
ATOM    388  CD1 TYR    24      23.540  59.280  54.030  1.00  0.00           C  
ATOM    389  HD1 TYR    24      23.840  58.250  54.100  1.00  0.00           H  
ATOM    390  CE1 TYR    24      24.170  60.260  54.770  1.00  0.00           C  
ATOM    391  HE1 TYR    24      25.080  60.070  55.320  1.00  0.00           H  
ATOM    392  CZ  TYR    24      23.680  61.600  54.770  1.00  0.00           C  
ATOM    393  OH  TYR    24      24.360  62.620  55.460  1.00  0.00           O  
ATOM    394  HH  TYR    24      23.670  63.280  55.600  1.00  0.00           H  
ATOM    395  CD2 TYR    24      21.870  60.980  53.360  1.00  0.00           C  
ATOM    396  HD2 TYR    24      20.930  61.180  52.860  1.00  0.00           H  
ATOM    397  CE2 TYR    24      22.490  61.970  54.110  1.00  0.00           C  
ATOM    398  HE2 TYR    24      22.240  63.010  53.980  1.00  0.00           H  
ATOM    399  C   TYR    24      20.210  57.480  53.910  1.00  0.00           C  
ATOM    400  O   TYR    24      20.470  57.210  55.100  1.00  0.00           O  
ATOM    401  N   CYS    25      18.970  57.740  53.430  1.00  0.00           N  
ATOM    402  HN  CYS    25      18.900  58.010  52.470  1.00  0.00           H  
ATOM    403  CA  CYS    25      17.860  57.660  54.260  1.00  0.00           C  
ATOM    404  HA  CYS    25      18.120  58.140  55.180  1.00  0.00           H  
ATOM    405  CB  CYS    25      16.580  58.130  53.530  1.00  0.00           C  
ATOM    406  HB1 CYS    25      15.620  58.070  54.090  1.00  0.00           H  
ATOM    407  HB2 CYS    25      16.540  57.550  52.580  1.00  0.00           H  
ATOM    408  SG  CYS    25      16.630  59.950  53.150  1.00  0.00           S  
ATOM    409  HG1 CYS    25      16.360  60.220  54.410  1.00  0.00           H  
ATOM    410  C   CYS    25      17.490  56.290  54.840  1.00  0.00           C  
ATOM    411  O   CYS    25      17.300  56.180  56.060  1.00  0.00           O  
ATOM    412  N   ILE    26      17.400  55.170  53.990  1.00  0.00           N  
ATOM    413  HN  ILE    26      17.570  55.250  53.010  1.00  0.00           H  
ATOM    414  CA  ILE    26      17.020  53.840  54.450  1.00  0.00           C  
ATOM    415  HA  ILE    26      16.150  54.040  55.060  1.00  0.00           H  
ATOM    416  CB  ILE    26      16.520  52.890  53.350  1.00  0.00           C  
ATOM    417  HB  ILE    26      15.690  53.360  52.770  1.00  0.00           H  
ATOM    418  CG2 ILE    26      17.630  52.410  52.390  1.00  0.00           C  
ATOM    419 HG21 ILE    26      17.220  52.180  51.390  1.00  0.00           H  
ATOM    420 HG22 ILE    26      18.120  51.470  52.710  1.00  0.00           H  
ATOM    421 HG23 ILE    26      18.360  53.240  52.340  1.00  0.00           H  
ATOM    422  CG1 ILE    26      15.870  51.580  53.930  1.00  0.00           C  
ATOM    423 HG11 ILE    26      16.710  50.870  54.100  1.00  0.00           H  
ATOM    424 HG12 ILE    26      15.440  51.150  53.010  1.00  0.00           H  
ATOM    425  CD  ILE    26      14.910  51.680  55.130  1.00  0.00           C  
ATOM    426  HD1 ILE    26      15.430  51.780  56.110  1.00  0.00           H  
ATOM    427  HD2 ILE    26      14.370  50.710  55.210  1.00  0.00           H  
ATOM    428  HD3 ILE    26      14.090  52.430  55.000  1.00  0.00           H  
ATOM    429  C   ILE    26      18.050  53.310  55.370  1.00  0.00           C  
ATOM    430  O   ILE    26      17.730  52.760  56.370  1.00  0.00           O  
ATOM    431  N   ASN    27      19.360  53.600  55.140  1.00  0.00           N  
ATOM    432  HN  ASN    27      19.550  54.100  54.300  1.00  0.00           H  
ATOM    433  CA  ASN    27      20.480  53.270  56.010  1.00  0.00           C  
ATOM    434  HA  ASN    27      20.370  52.200  56.090  1.00  0.00           H  
ATOM    435  CB  ASN    27      21.810  53.540  55.330  1.00  0.00           C  
ATOM    436  HB1 ASN    27      21.890  54.570  54.920  1.00  0.00           H  
ATOM    437  HB2 ASN    27      21.900  53.000  54.360  1.00  0.00           H  
ATOM    438  CG  ASN    27      22.950  53.320  56.260  1.00  0.00           C  
ATOM    439  OD1 ASN    27      23.500  54.250  56.820  1.00  0.00           O  
ATOM    440  ND2 ASN    27      23.190  52.050  56.580  1.00  0.00           N  
ATOM    441 HD21 ASN    27      22.780  51.300  56.060  1.00  0.00           H  
ATOM    442 HD22 ASN    27      23.790  51.810  57.350  1.00  0.00           H  
ATOM    443  C   ASN    27      20.310  53.950  57.360  1.00  0.00           C  
ATOM    444  O   ASN    27      20.410  53.350  58.410  1.00  0.00           O  
ATOM    445  N   ALA    28      19.930  55.240  57.480  1.00  0.00           N  
ATOM    446  HN  ALA    28      19.940  55.870  56.710  1.00  0.00           H  
ATOM    447  CA  ALA    28      19.570  55.980  58.710  1.00  0.00           C  
ATOM    448  HA  ALA    28      20.430  56.040  59.360  1.00  0.00           H  
ATOM    449  CB  ALA    28      19.380  57.470  58.460  1.00  0.00           C  
ATOM    450  HB1 ALA    28      19.280  57.970  59.440  1.00  0.00           H  
ATOM    451  HB2 ALA    28      18.430  57.660  57.910  1.00  0.00           H  
ATOM    452  HB3 ALA    28      20.200  57.900  57.840  1.00  0.00           H  
ATOM    453  C   ALA    28      18.400  55.370  59.480  1.00  0.00           C  
ATOM    454  O   ALA    28      18.400  55.140  60.750  1.00  0.00           O  
ATOM    455  N   LYS    29      17.350  55.030  58.700  1.00  0.00           N  
ATOM    456  HN  LYS    29      17.310  55.330  57.750  1.00  0.00           H  
ATOM    457  CA  LYS    29      16.150  54.370  59.200  1.00  0.00           C  
ATOM    458  HA  LYS    29      15.960  54.760  60.190  1.00  0.00           H  
ATOM    459  CB  LYS    29      14.920  54.650  58.300  1.00  0.00           C  
ATOM    460  HB1 LYS    29      14.100  53.970  58.600  1.00  0.00           H  
ATOM    461  HB2 LYS    29      15.130  54.340  57.260  1.00  0.00           H  
ATOM    462  CG  LYS    29      14.430  56.100  58.180  1.00  0.00           C  
ATOM    463  HG1 LYS    29      13.500  56.020  57.580  1.00  0.00           H  
ATOM    464  HG2 LYS    29      15.270  56.690  57.740  1.00  0.00           H  
ATOM    465  CD  LYS    29      14.120  56.650  59.660  1.00  0.00           C  
ATOM    466  HD1 LYS    29      15.070  56.870  60.190  1.00  0.00           H  
ATOM    467  HD2 LYS    29      13.710  55.860  60.310  1.00  0.00           H  
ATOM    468  CE  LYS    29      13.110  57.790  59.780  1.00  0.00           C  
ATOM    469  HE1 LYS    29      12.950  58.180  60.810  1.00  0.00           H  
ATOM    470  HE2 LYS    29      12.090  57.420  59.530  1.00  0.00           H  
ATOM    471  NZ  LYS    29      13.390  58.770  58.740  1.00  0.00           N  
ATOM    472  HZ1 LYS    29      12.910  58.580  57.840  1.00  0.00           H  
ATOM    473  HZ2 LYS    29      14.400  58.660  58.550  1.00  0.00           H  
ATOM    474  HZ3 LYS    29      13.060  59.720  59.000  1.00  0.00           H  
ATOM    475  C   LYS    29      16.180  52.840  59.480  1.00  0.00           C  
ATOM    476  O   LYS    29      15.410  52.290  60.300  1.00  0.00           O  
ATOM    477  N   ALA    30      17.120  52.100  58.960  1.00  0.00           N  
ATOM    478  HN  ALA    30      17.740  52.460  58.270  1.00  0.00           H  
ATOM    479  CA  ALA    30      17.150  50.630  59.050  1.00  0.00           C  
ATOM    480  HA  ALA    30      16.240  50.300  58.580  1.00  0.00           H  
ATOM    481  CB  ALA    30      18.370  50.070  58.280  1.00  0.00           C  
ATOM    482  HB1 ALA    30      18.460  48.960  58.190  1.00  0.00           H  
ATOM    483  HB2 ALA    30      19.320  50.540  58.610  1.00  0.00           H  
ATOM    484  HB3 ALA    30      18.120  50.350  57.240  1.00  0.00           H  
ATOM    485  C   ALA    30      17.160  50.120  60.520  1.00  0.00           C  
ATOM    486  O   ALA    30      16.490  49.170  60.770  1.00  0.00           O  
ATOM    487  N   ASP    31      17.930  50.610  61.520  1.00  0.00           N  
ATOM    488  HN  ASP    31      18.550  51.340  61.240  1.00  0.00           H  
ATOM    489  CA  ASP    31      17.850  50.290  62.870  1.00  0.00           C  
ATOM    490  HA  ASP    31      17.810  49.210  62.880  1.00  0.00           H  
ATOM    491  CB  ASP    31      19.160  50.650  63.600  1.00  0.00           C  
ATOM    492  HB1 ASP    31      19.200  50.490  64.700  1.00  0.00           H  
ATOM    493  HB2 ASP    31      19.260  51.750  63.470  1.00  0.00           H  
ATOM    494  CG  ASP    31      20.460  50.090  63.130  1.00  0.00           C  
ATOM    495  OD1 ASP    31      20.420  49.140  62.350  1.00  0.00           O  
ATOM    496  OD2 ASP    31      21.530  50.590  63.590  1.00  0.00           O  
ATOM    497  C   ASP    31      16.550  50.640  63.490  1.00  0.00           C  
ATOM    498  O   ASP    31      15.990  49.830  64.210  1.00  0.00           O  
ATOM    499  N   VAL    32      15.930  51.830  63.180  1.00  0.00           N  
ATOM    500  HN  VAL    32      16.450  52.470  62.620  1.00  0.00           H  
ATOM    501  CA  VAL    32      14.610  52.230  63.670  1.00  0.00           C  
ATOM    502  HA  VAL    32      14.660  52.130  64.740  1.00  0.00           H  
ATOM    503  CB  VAL    32      14.250  53.650  63.210  1.00  0.00           C  
ATOM    504  HB  VAL    32      14.050  53.620  62.120  1.00  0.00           H  
ATOM    505  CG1 VAL    32      13.020  54.200  63.970  1.00  0.00           C  
ATOM    506 HG11 VAL    32      12.810  55.160  63.440  1.00  0.00           H  
ATOM    507 HG12 VAL    32      13.270  54.400  65.040  1.00  0.00           H  
ATOM    508 HG13 VAL    32      12.180  53.500  63.790  1.00  0.00           H  
ATOM    509  CG2 VAL    32      15.440  54.600  63.400  1.00  0.00           C  
ATOM    510 HG21 VAL    32      15.230  55.640  63.060  1.00  0.00           H  
ATOM    511 HG22 VAL    32      16.320  54.190  62.860  1.00  0.00           H  
ATOM    512 HG23 VAL    32      15.650  54.650  64.490  1.00  0.00           H  
ATOM    513  C   VAL    32      13.570  51.280  63.260  1.00  0.00           C  
ATOM    514  O   VAL    32      12.810  50.710  64.060  1.00  0.00           O  
ATOM    515  N   LEU    33      13.530  51.010  61.970  1.00  0.00           N  
ATOM    516  HN  LEU    33      14.240  51.340  61.360  1.00  0.00           H  
ATOM    517  CA  LEU    33      12.530  50.110  61.400  1.00  0.00           C  
ATOM    518  HA  LEU    33      11.580  50.320  61.870  1.00  0.00           H  
ATOM    519  CB  LEU    33      12.380  50.370  59.910  1.00  0.00           C  
ATOM    520  HB1 LEU    33      11.600  49.700  59.480  1.00  0.00           H  
ATOM    521  HB2 LEU    33      13.310  50.110  59.360  1.00  0.00           H  
ATOM    522  CG  LEU    33      12.050  51.780  59.590  1.00  0.00           C  
ATOM    523  HG  LEU    33      12.800  52.460  60.060  1.00  0.00           H  
ATOM    524  CD1 LEU    33      12.050  52.150  58.100  1.00  0.00           C  
ATOM    525 HD11 LEU    33      12.000  53.240  57.900  1.00  0.00           H  
ATOM    526 HD12 LEU    33      11.180  51.760  57.530  1.00  0.00           H  
ATOM    527 HD13 LEU    33      12.980  51.660  57.740  1.00  0.00           H  
ATOM    528  CD2 LEU    33      10.700  52.310  60.240  1.00  0.00           C  
ATOM    529 HD21 LEU    33      10.510  53.370  59.990  1.00  0.00           H  
ATOM    530 HD22 LEU    33      10.800  52.250  61.350  1.00  0.00           H  
ATOM    531 HD23 LEU    33       9.790  51.720  59.990  1.00  0.00           H  
ATOM    532  C   LEU    33      12.670  48.550  61.640  1.00  0.00           C  
ATOM    533  O   LEU    33      11.640  47.930  61.820  1.00  0.00           O  
ATOM    534  N   PHE    34      13.880  47.930  61.600  1.00  0.00           N  
ATOM    535  HN  PHE    34      14.690  48.480  61.390  1.00  0.00           H  
ATOM    536  CA  PHE    34      14.010  46.470  61.620  1.00  0.00           C  
ATOM    537  HA  PHE    34      13.060  45.980  61.480  1.00  0.00           H  
ATOM    538  CB  PHE    34      14.810  45.970  60.410  1.00  0.00           C  
ATOM    539  HB1 PHE    34      14.790  44.890  60.170  1.00  0.00           H  
ATOM    540  HB2 PHE    34      15.880  46.040  60.710  1.00  0.00           H  
ATOM    541  CG  PHE    34      14.590  46.780  59.150  1.00  0.00           C  
ATOM    542  CD1 PHE    34      13.320  46.740  58.570  1.00  0.00           C  
ATOM    543  HD1 PHE    34      12.670  46.120  59.170  1.00  0.00           H  
ATOM    544  CE1 PHE    34      12.900  47.510  57.480  1.00  0.00           C  
ATOM    545  HE1 PHE    34      11.850  47.640  57.260  1.00  0.00           H  
ATOM    546  CZ  PHE    34      13.870  48.290  56.860  1.00  0.00           C  
ATOM    547  HZ  PHE    34      13.530  48.770  55.960  1.00  0.00           H  
ATOM    548  CD2 PHE    34      15.570  47.430  58.460  1.00  0.00           C  
ATOM    549  HD2 PHE    34      16.570  47.500  58.860  1.00  0.00           H  
ATOM    550  CE2 PHE    34      15.200  48.230  57.310  1.00  0.00           C  
ATOM    551  HE2 PHE    34      15.990  48.780  56.820  1.00  0.00           H  
ATOM    552  C   PHE    34      14.580  45.890  62.990  1.00  0.00           C  
ATOM    553  O   PHE    34      14.750  44.680  63.100  1.00  0.00           O  
ATOM    554  N   ILE    35      14.990  46.800  63.850  1.00  0.00           N  
ATOM    555  HN  ILE    35      15.000  47.770  63.640  1.00  0.00           H  
ATOM    556  CA  ILE    35      15.440  46.490  65.240  1.00  0.00           C  
ATOM    557  HA  ILE    35      15.240  45.450  65.440  1.00  0.00           H  
ATOM    558  CB  ILE    35      16.910  46.800  65.460  1.00  0.00           C  
ATOM    559  HB  ILE    35      17.110  47.860  65.220  1.00  0.00           H  
ATOM    560  CG2 ILE    35      17.340  46.580  66.940  1.00  0.00           C  
ATOM    561 HG21 ILE    35      18.450  46.660  67.010  1.00  0.00           H  
ATOM    562 HG22 ILE    35      17.090  45.570  67.340  1.00  0.00           H  
ATOM    563 HG23 ILE    35      17.050  47.330  67.700  1.00  0.00           H  
ATOM    564  CG1 ILE    35      17.860  45.840  64.590  1.00  0.00           C  
ATOM    565 HG11 ILE    35      18.890  46.230  64.750  1.00  0.00           H  
ATOM    566 HG12 ILE    35      17.770  45.910  63.480  1.00  0.00           H  
ATOM    567  CD  ILE    35      17.850  44.330  64.850  1.00  0.00           C  
ATOM    568  HD1 ILE    35      18.910  44.010  64.870  1.00  0.00           H  
ATOM    569  HD2 ILE    35      17.070  43.820  64.240  1.00  0.00           H  
ATOM    570  HD3 ILE    35      17.570  44.220  65.920  1.00  0.00           H  
ATOM    571  C   ILE    35      14.700  47.240  66.430  1.00  0.00           C  
ATOM    572  O   ILE    35      14.410  46.560  67.450  1.00  0.00           O  
ATOM    573  N   ALA    36      14.420  48.540  66.490  1.00  0.00           N  
ATOM    574  HN  ALA    36      14.840  49.160  65.840  1.00  0.00           H  
ATOM    575  CA  ALA    36      13.420  49.100  67.410  1.00  0.00           C  
ATOM    576  HA  ALA    36      13.570  48.520  68.310  1.00  0.00           H  
ATOM    577  CB  ALA    36      13.640  50.600  67.600  1.00  0.00           C  
ATOM    578  HB1 ALA    36      13.850  51.130  66.640  1.00  0.00           H  
ATOM    579  HB2 ALA    36      14.470  50.850  68.290  1.00  0.00           H  
ATOM    580  HB3 ALA    36      12.790  51.080  68.120  1.00  0.00           H  
ATOM    581  C   ALA    36      11.970  48.690  67.070  1.00  0.00           C  
ATOM    582  O   ALA    36      11.090  48.410  67.870  1.00  0.00           O  
ATOM    583  NT  ALA    36      11.700  48.610  65.750  1.00  0.00           N  
ATOM    584  HNT ALA    36      12.340  48.850  65.030  1.00  0.00           H  
ATOM    585  CAT ALA    36      10.410  48.400  65.200  1.00  0.00           C  
ATOM    586  HT1 ALA    36      10.500  48.220  64.110  1.00  0.00           H  
ATOM    587  HT2 ALA    36       9.790  49.290  65.400  1.00  0.00           H  
ATOM    588  HT3 ALA    36       9.860  47.560  65.700  1.00  0.00           H  
TER     589      ALA    36 
ATOM    589  CAY LEU    37      40.270  40.010  68.940  1.00  0.00           C  
ATOM    590  HY1 LEU    37      40.050  41.090  69.050  1.00  0.00           H  
ATOM    591  HY2 LEU    37      41.110  39.980  68.220  1.00  0.00           H  
ATOM    592  HY3 LEU    37      40.710  39.500  69.820  1.00  0.00           H  
ATOM    593  CY  LEU    37      39.090  39.220  68.440  1.00  0.00           C  
ATOM    594  OY  LEU    37      39.320  38.150  67.870  1.00  0.00           O  
ATOM    595  N   LEU    37      37.870  39.720  68.650  1.00  0.00           N  
ATOM    596  HN  LEU    37      37.900  40.640  69.030  1.00  0.00           H  
ATOM    597  CA  LEU    37      36.570  39.080  68.190  1.00  0.00           C  
ATOM    598  HA  LEU    37      36.600  38.090  68.620  1.00  0.00           H  
ATOM    599  CB  LEU    37      35.350  39.750  68.960  1.00  0.00           C  
ATOM    600  HB1 LEU    37      34.480  39.070  69.000  1.00  0.00           H  
ATOM    601  HB2 LEU    37      35.120  40.580  68.260  1.00  0.00           H  
ATOM    602  CG  LEU    37      35.490  40.260  70.420  1.00  0.00           C  
ATOM    603  HG  LEU    37      36.370  40.930  70.410  1.00  0.00           H  
ATOM    604  CD1 LEU    37      34.200  41.010  70.770  1.00  0.00           C  
ATOM    605 HD11 LEU    37      34.380  41.620  71.680  1.00  0.00           H  
ATOM    606 HD12 LEU    37      33.430  40.240  71.020  1.00  0.00           H  
ATOM    607 HD13 LEU    37      33.940  41.660  69.910  1.00  0.00           H  
ATOM    608  CD2 LEU    37      35.790  39.150  71.390  1.00  0.00           C  
ATOM    609 HD21 LEU    37      36.200  39.520  72.360  1.00  0.00           H  
ATOM    610 HD22 LEU    37      36.570  38.480  70.960  1.00  0.00           H  
ATOM    611 HD23 LEU    37      34.900  38.570  71.690  1.00  0.00           H  
ATOM    612  C   LEU    37      36.460  38.900  66.660  1.00  0.00           C  
ATOM    613  O   LEU    37      36.820  39.820  65.890  1.00  0.00           O  
ATOM    614  N   THR    38      36.040  37.720  66.270  1.00  0.00           N  
ATOM    615  HN  THR    38      35.660  37.140  66.990  1.00  0.00           H  
ATOM    616  CA  THR    38      36.190  37.200  64.870  1.00  0.00           C  
ATOM    617  HA  THR    38      37.220  37.370  64.570  1.00  0.00           H  
ATOM    618  CB  THR    38      35.800  35.750  64.770  1.00  0.00           C  
ATOM    619  HB  THR    38      34.710  35.550  64.810  1.00  0.00           H  
ATOM    620  OG1 THR    38      36.430  35.000  65.830  1.00  0.00           O  
ATOM    621  HG1 THR    38      35.830  35.140  66.560  1.00  0.00           H  
ATOM    622  CG2 THR    38      36.420  35.150  63.530  1.00  0.00           C  
ATOM    623 HG21 THR    38      37.530  35.200  63.590  1.00  0.00           H  
ATOM    624 HG22 THR    38      36.130  35.590  62.550  1.00  0.00           H  
ATOM    625 HG23 THR    38      36.280  34.050  63.550  1.00  0.00           H  
ATOM    626  C   THR    38      35.390  37.940  63.790  1.00  0.00           C  
ATOM    627  O   THR    38      35.790  38.140  62.670  1.00  0.00           O  
ATOM    628  N   LEU    39      34.210  38.440  64.180  1.00  0.00           N  
ATOM    629  HN  LEU    39      33.890  38.330  65.110  1.00  0.00           H  
ATOM    630  CA  LEU    39      33.440  39.210  63.250  1.00  0.00           C  
ATOM    631  HA  LEU    39      33.630  38.930  62.220  1.00  0.00           H  
ATOM    632  CB  LEU    39      31.990  38.880  63.550  1.00  0.00           C  
ATOM    633  HB1 LEU    39      31.320  39.260  62.750  1.00  0.00           H  
ATOM    634  HB2 LEU    39      31.800  39.320  64.550  1.00  0.00           H  
ATOM    635  CG  LEU    39      31.740  37.370  63.650  1.00  0.00           C  
ATOM    636  HG  LEU    39      32.360  36.850  64.410  1.00  0.00           H  
ATOM    637  CD1 LEU    39      30.230  37.120  63.820  1.00  0.00           C  
ATOM    638 HD11 LEU    39      29.890  37.460  64.820  1.00  0.00           H  
ATOM    639 HD12 LEU    39      30.000  36.030  63.860  1.00  0.00           H  
ATOM    640 HD13 LEU    39      29.640  37.660  63.040  1.00  0.00           H  
ATOM    641  CD2 LEU    39      32.070  36.610  62.360  1.00  0.00           C  
ATOM    642 HD21 LEU    39      31.690  35.560  62.380  1.00  0.00           H  
ATOM    643 HD22 LEU    39      33.170  36.460  62.290  1.00  0.00           H  
ATOM    644 HD23 LEU    39      31.650  37.130  61.470  1.00  0.00           H  
ATOM    645  C   LEU    39      33.660  40.730  63.420  1.00  0.00           C  
ATOM    646  O   LEU    39      32.970  41.570  62.780  1.00  0.00           O  
ATOM    647  N   LYS    40      34.620  41.140  64.260  1.00  0.00           N  
ATOM    648  HN  LYS    40      35.090  40.560  64.910  1.00  0.00           H  
ATOM    649  CA  LYS    40      35.030  42.480  64.630  1.00  0.00           C  
ATOM    650  HA  LYS    40      34.550  43.280  64.080  1.00  0.00           H  
ATOM    651  CB  LYS    40      34.700  42.630  66.150  1.00  0.00           C  
ATOM    652  HB1 LYS    40      35.180  43.460  66.710  1.00  0.00           H  
ATOM    653  HB2 LYS    40      35.130  41.700  66.580  1.00  0.00           H  
ATOM    654  CG  LYS    40      33.210  42.510  66.430  1.00  0.00           C  
ATOM    655  HG1 LYS    40      33.020  42.670  67.510  1.00  0.00           H  
ATOM    656  HG2 LYS    40      33.020  41.440  66.180  1.00  0.00           H  
ATOM    657  CD  LYS    40      32.350  43.440  65.630  1.00  0.00           C  
ATOM    658  HD1 LYS    40      31.270  43.260  65.770  1.00  0.00           H  
ATOM    659  HD2 LYS    40      32.440  43.330  64.520  1.00  0.00           H  
ATOM    660  CE  LYS    40      32.620  44.930  65.810  1.00  0.00           C  
ATOM    661  HE1 LYS    40      33.670  45.060  65.490  1.00  0.00           H  
ATOM    662  HE2 LYS    40      32.700  45.250  66.880  1.00  0.00           H  
ATOM    663  NZ  LYS    40      31.760  45.920  65.030  1.00  0.00           N  
ATOM    664  HZ1 LYS    40      30.940  46.050  65.660  1.00  0.00           H  
ATOM    665  HZ2 LYS    40      31.390  45.550  64.140  1.00  0.00           H  
ATOM    666  HZ3 LYS    40      32.280  46.810  64.880  1.00  0.00           H  
ATOM    667  C   LYS    40      36.460  42.790  64.280  1.00  0.00           C  
ATOM    668  O   LYS    40      36.760  43.170  63.130  1.00  0.00           O  
ATOM    669  N   TYR    41      37.390  42.560  65.190  1.00  0.00           N  
ATOM    670  HN  TYR    41      37.260  42.210  66.120  1.00  0.00           H  
ATOM    671  CA  TYR    41      38.810  42.700  64.930  1.00  0.00           C  
ATOM    672  HA  TYR    41      39.040  43.660  64.490  1.00  0.00           H  
ATOM    673  CB  TYR    41      39.680  42.520  66.210  1.00  0.00           C  
ATOM    674  HB1 TYR    41      39.350  41.550  66.660  1.00  0.00           H  
ATOM    675  HB2 TYR    41      39.470  43.350  66.910  1.00  0.00           H  
ATOM    676  CG  TYR    41      41.200  42.290  66.120  1.00  0.00           C  
ATOM    677  CD1 TYR    41      42.180  43.290  66.440  1.00  0.00           C  
ATOM    678  HD1 TYR    41      41.870  44.270  66.770  1.00  0.00           H  
ATOM    679  CE1 TYR    41      43.530  43.010  66.430  1.00  0.00           C  
ATOM    680  HE1 TYR    41      44.300  43.700  66.740  1.00  0.00           H  
ATOM    681  CZ  TYR    41      44.040  41.750  66.010  1.00  0.00           C  
ATOM    682  OH  TYR    41      45.450  41.610  65.930  1.00  0.00           O  
ATOM    683  HH  TYR    41      45.580  40.720  65.600  1.00  0.00           H  
ATOM    684  CD2 TYR    41      41.690  41.000  65.700  1.00  0.00           C  
ATOM    685  HD2 TYR    41      41.070  40.130  65.520  1.00  0.00           H  
ATOM    686  CE2 TYR    41      43.030  40.810  65.580  1.00  0.00           C  
ATOM    687  HE2 TYR    41      43.350  39.940  65.030  1.00  0.00           H  
ATOM    688  C   TYR    41      39.260  41.710  63.820  1.00  0.00           C  
ATOM    689  O   TYR    41      40.050  42.050  62.990  1.00  0.00           O  
ATOM    690  N   GLY    42      38.640  40.490  63.760  1.00  0.00           N  
ATOM    691  HN  GLY    42      38.070  40.270  64.540  1.00  0.00           H  
ATOM    692  CA  GLY    42      38.990  39.500  62.790  1.00  0.00           C  
ATOM    693  HA1 GLY    42      38.620  38.520  63.080  1.00  0.00           H  
ATOM    694  HA2 GLY    42      40.070  39.500  62.710  1.00  0.00           H  
ATOM    695  C   GLY    42      38.470  39.950  61.400  1.00  0.00           C  
ATOM    696  O   GLY    42      39.100  39.570  60.410  1.00  0.00           O  
ATOM    697  N   ALA    43      37.280  40.530  61.310  1.00  0.00           N  
ATOM    698  HN  ALA    43      36.630  40.670  62.050  1.00  0.00           H  
ATOM    699  CA  ALA    43      36.720  40.880  60.050  1.00  0.00           C  
ATOM    700  HA  ALA    43      37.020  40.110  59.350  1.00  0.00           H  
ATOM    701  CB  ALA    43      35.240  40.940  60.300  1.00  0.00           C  
ATOM    702  HB1 ALA    43      34.710  40.830  59.330  1.00  0.00           H  
ATOM    703  HB2 ALA    43      34.850  41.920  60.650  1.00  0.00           H  
ATOM    704  HB3 ALA    43      34.980  40.090  60.970  1.00  0.00           H  
ATOM    705  C   ALA    43      37.330  42.170  59.540  1.00  0.00           C  
ATOM    706  O   ALA    43      37.490  42.340  58.380  1.00  0.00           O  
ATOM    707  N   LYS    44      37.760  43.110  60.460  1.00  0.00           N  
ATOM    708  HN  LYS    44      37.580  43.080  61.440  1.00  0.00           H  
ATOM    709  CA  LYS    44      38.650  44.200  60.200  1.00  0.00           C  
ATOM    710  HA  LYS    44      38.250  44.750  59.370  1.00  0.00           H  
ATOM    711  CB  LYS    44      38.840  45.180  61.430  1.00  0.00           C  
ATOM    712  HB1 LYS    44      39.130  44.420  62.200  1.00  0.00           H  
ATOM    713  HB2 LYS    44      37.850  45.510  61.800  1.00  0.00           H  
ATOM    714  CG  LYS    44      39.750  46.390  61.280  1.00  0.00           C  
ATOM    715  HG1 LYS    44      40.780  46.120  60.960  1.00  0.00           H  
ATOM    716  HG2 LYS    44      39.880  46.770  62.320  1.00  0.00           H  
ATOM    717  CD  LYS    44      39.260  47.470  60.280  1.00  0.00           C  
ATOM    718  HD1 LYS    44      38.180  47.690  60.380  1.00  0.00           H  
ATOM    719  HD2 LYS    44      39.530  47.140  59.250  1.00  0.00           H  
ATOM    720  CE  LYS    44      40.140  48.770  60.450  1.00  0.00           C  
ATOM    721  HE1 LYS    44      40.030  49.440  59.570  1.00  0.00           H  
ATOM    722  HE2 LYS    44      41.240  48.610  60.560  1.00  0.00           H  
ATOM    723  NZ  LYS    44      39.570  49.450  61.640  1.00  0.00           N  
ATOM    724  HZ1 LYS    44      38.560  49.240  61.700  1.00  0.00           H  
ATOM    725  HZ2 LYS    44      39.660  50.470  61.500  1.00  0.00           H  
ATOM    726  HZ3 LYS    44      40.040  49.040  62.470  1.00  0.00           H  
ATOM    727  C   LYS    44      40.020  43.770  59.680  1.00  0.00           C  
ATOM    728  O   LYS    44      40.480  44.280  58.630  1.00  0.00           O  
ATOM    729  N   HSD    45      40.570  42.700  60.330  1.00  0.00           N  
ATOM    730  HN  HSD    45      40.280  42.470  61.250  1.00  0.00           H  
ATOM    731  CA  HSD    45      41.860  42.080  59.960  1.00  0.00           C  
ATOM    732  HA  HSD    45      42.620  42.800  60.200  1.00  0.00           H  
ATOM    733  CB  HSD    45      42.260  40.840  60.780  1.00  0.00           C  
ATOM    734  HB1 HSD    45      42.320  39.930  60.150  1.00  0.00           H  
ATOM    735  HB2 HSD    45      41.480  40.800  61.570  1.00  0.00           H  
ATOM    736  ND1 HSD    45      43.850  41.880  62.320  1.00  0.00           N  
ATOM    737  HD1 HSD    45      43.220  42.570  62.670  1.00  0.00           H  
ATOM    738  CG  HSD    45      43.560  40.900  61.470  1.00  0.00           C  
ATOM    739  CE1 HSD    45      44.980  41.490  62.990  1.00  0.00           C  
ATOM    740  HE1 HSD    45      45.440  42.230  63.640  1.00  0.00           H  
ATOM    741  NE2 HSD    45      45.430  40.310  62.630  1.00  0.00           N  
ATOM    742  CD2 HSD    45      44.440  39.860  61.740  1.00  0.00           C  
ATOM    743  HD2 HSD    45      44.490  38.810  61.470  1.00  0.00           H  
ATOM    744  C   HSD    45      42.030  41.710  58.460  1.00  0.00           C  
ATOM    745  O   HSD    45      42.940  42.130  57.790  1.00  0.00           O  
ATOM    746  N   VAL    46      41.210  40.880  57.930  1.00  0.00           N  
ATOM    747  HN  VAL    46      40.540  40.530  58.580  1.00  0.00           H  
ATOM    748  CA  VAL    46      41.130  40.510  56.560  1.00  0.00           C  
ATOM    749  HA  VAL    46      42.160  40.350  56.290  1.00  0.00           H  
ATOM    750  CB  VAL    46      40.300  39.150  56.420  1.00  0.00           C  
ATOM    751  HB  VAL    46      40.860  38.520  57.150  1.00  0.00           H  
ATOM    752  CG1 VAL    46      38.860  39.330  56.860  1.00  0.00           C  
ATOM    753 HG11 VAL    46      38.260  39.990  56.200  1.00  0.00           H  
ATOM    754 HG12 VAL    46      38.870  39.800  57.870  1.00  0.00           H  
ATOM    755 HG13 VAL    46      38.390  38.330  56.920  1.00  0.00           H  
ATOM    756  CG2 VAL    46      40.360  38.490  55.060  1.00  0.00           C  
ATOM    757 HG21 VAL    46      39.740  38.980  54.280  1.00  0.00           H  
ATOM    758 HG22 VAL    46      39.900  37.480  55.080  1.00  0.00           H  
ATOM    759 HG23 VAL    46      41.410  38.210  54.820  1.00  0.00           H  
ATOM    760  C   VAL    46      40.690  41.580  55.650  1.00  0.00           C  
ATOM    761  O   VAL    46      41.250  41.770  54.570  1.00  0.00           O  
ATOM    762  N   ILE    47      39.760  42.480  56.130  1.00  0.00           N  
ATOM    763  HN  ILE    47      39.370  42.380  57.040  1.00  0.00           H  
ATOM    764  CA  ILE    47      39.460  43.750  55.400  1.00  0.00           C  
ATOM    765  HA  ILE    47      39.330  43.500  54.360  1.00  0.00           H  
ATOM    766  CB  ILE    47      38.150  44.440  55.770  1.00  0.00           C  
ATOM    767  HB  ILE    47      38.090  44.460  56.880  1.00  0.00           H  
ATOM    768  CG2 ILE    47      38.130  45.870  55.230  1.00  0.00           C  
ATOM    769 HG21 ILE    47      37.130  46.340  55.230  1.00  0.00           H  
ATOM    770 HG22 ILE    47      38.470  46.060  54.180  1.00  0.00           H  
ATOM    771 HG23 ILE    47      38.760  46.500  55.890  1.00  0.00           H  
ATOM    772  CG1 ILE    47      36.830  43.700  55.350  1.00  0.00           C  
ATOM    773 HG11 ILE    47      35.970  44.360  55.600  1.00  0.00           H  
ATOM    774 HG12 ILE    47      36.720  42.750  55.910  1.00  0.00           H  
ATOM    775  CD  ILE    47      36.820  43.380  53.850  1.00  0.00           C  
ATOM    776  HD1 ILE    47      35.840  42.920  53.590  1.00  0.00           H  
ATOM    777  HD2 ILE    47      37.520  42.530  53.720  1.00  0.00           H  
ATOM    778  HD3 ILE    47      37.000  44.220  53.140  1.00  0.00           H  
ATOM    779  C   ILE    47      40.610  44.710  55.140  1.00  0.00           C  
ATOM    780  O   ILE    47      40.780  45.270  54.070  1.00  0.00           O  
ATOM    781  N   MET    48      41.540  44.920  56.100  1.00  0.00           N  
ATOM    782  HN  MET    48      41.360  44.500  56.990  1.00  0.00           H  
ATOM    783  CA  MET    48      42.650  45.700  55.880  1.00  0.00           C  
ATOM    784  HA  MET    48      42.290  46.600  55.400  1.00  0.00           H  
ATOM    785  CB  MET    48      43.240  46.200  57.200  1.00  0.00           C  
ATOM    786  HB1 MET    48      44.190  46.720  56.950  1.00  0.00           H  
ATOM    787  HB2 MET    48      43.420  45.330  57.870  1.00  0.00           H  
ATOM    788  CG  MET    48      42.250  47.050  58.070  1.00  0.00           C  
ATOM    789  HG1 MET    48      42.790  47.260  59.020  1.00  0.00           H  
ATOM    790  HG2 MET    48      41.350  46.430  58.250  1.00  0.00           H  
ATOM    791  SD  MET    48      41.730  48.590  57.210  1.00  0.00           S  
ATOM    792  CE  MET    48      43.360  49.290  57.430  1.00  0.00           C  
ATOM    793  HE1 MET    48      44.170  49.030  56.720  1.00  0.00           H  
ATOM    794  HE2 MET    48      43.760  49.030  58.430  1.00  0.00           H  
ATOM    795  HE3 MET    48      43.340  50.400  57.510  1.00  0.00           H  
ATOM    796  C   MET    48      43.690  45.030  55.030  1.00  0.00           C  
ATOM    797  O   MET    48      44.490  45.680  54.380  1.00  0.00           O  
ATOM    798  N   LEU    49      43.870  43.710  55.080  1.00  0.00           N  
ATOM    799  HN  LEU    49      43.380  43.180  55.770  1.00  0.00           H  
ATOM    800  CA  LEU    49      44.620  42.960  54.090  1.00  0.00           C  
ATOM    801  HA  LEU    49      45.620  43.370  54.010  1.00  0.00           H  
ATOM    802  CB  LEU    49      44.710  41.440  54.410  1.00  0.00           C  
ATOM    803  HB1 LEU    49      43.690  41.000  54.480  1.00  0.00           H  
ATOM    804  HB2 LEU    49      45.190  41.310  55.400  1.00  0.00           H  
ATOM    805  CG  LEU    49      45.520  40.590  53.410  1.00  0.00           C  
ATOM    806  HG  LEU    49      45.020  40.730  52.440  1.00  0.00           H  
ATOM    807  CD1 LEU    49      46.970  40.960  53.210  1.00  0.00           C  
ATOM    808 HD11 LEU    49      47.090  42.000  52.830  1.00  0.00           H  
ATOM    809 HD12 LEU    49      47.330  40.320  52.370  1.00  0.00           H  
ATOM    810 HD13 LEU    49      47.520  40.680  54.130  1.00  0.00           H  
ATOM    811  CD2 LEU    49      45.530  39.120  53.730  1.00  0.00           C  
ATOM    812 HD21 LEU    49      44.510  38.670  53.690  1.00  0.00           H  
ATOM    813 HD22 LEU    49      45.970  38.920  54.740  1.00  0.00           H  
ATOM    814 HD23 LEU    49      46.050  38.540  52.940  1.00  0.00           H  
ATOM    815  C   LEU    49      44.070  43.070  52.670  1.00  0.00           C  
ATOM    816  O   LEU    49      44.840  43.210  51.710  1.00  0.00           O  
ATOM    817  N   PHE    50      42.730  43.080  52.460  1.00  0.00           N  
ATOM    818  HN  PHE    50      42.120  42.870  53.230  1.00  0.00           H  
ATOM    819  CA  PHE    50      42.120  43.230  51.160  1.00  0.00           C  
ATOM    820  HA  PHE    50      42.480  42.430  50.530  1.00  0.00           H  
ATOM    821  CB  PHE    50      40.540  42.880  51.110  1.00  0.00           C  
ATOM    822  HB1 PHE    50      40.240  43.240  50.110  1.00  0.00           H  
ATOM    823  HB2 PHE    50      39.940  43.460  51.840  1.00  0.00           H  
ATOM    824  CG  PHE    50      40.280  41.380  51.290  1.00  0.00           C  
ATOM    825  CD1 PHE    50      41.210  40.300  51.360  1.00  0.00           C  
ATOM    826  HD1 PHE    50      42.270  40.480  51.300  1.00  0.00           H  
ATOM    827  CE1 PHE    50      40.720  38.930  51.550  1.00  0.00           C  
ATOM    828  HE1 PHE    50      41.380  38.080  51.650  1.00  0.00           H  
ATOM    829  CZ  PHE    50      39.350  38.730  51.650  1.00  0.00           C  
ATOM    830  HZ  PHE    50      38.900  37.800  51.950  1.00  0.00           H  
ATOM    831  CD2 PHE    50      38.910  41.090  51.300  1.00  0.00           C  
ATOM    832  HD2 PHE    50      38.250  41.920  51.100  1.00  0.00           H  
ATOM    833  CE2 PHE    50      38.500  39.820  51.470  1.00  0.00           C  
ATOM    834  HE2 PHE    50      37.450  39.580  51.480  1.00  0.00           H  
ATOM    835  C   PHE    50      42.370  44.600  50.450  1.00  0.00           C  
ATOM    836  O   PHE    50      42.480  44.710  49.220  1.00  0.00           O  
ATOM    837  N   VAL    51      42.560  45.670  51.210  1.00  0.00           N  
ATOM    838  HN  VAL    51      42.410  45.630  52.190  1.00  0.00           H  
ATOM    839  CA  VAL    51      42.770  47.030  50.780  1.00  0.00           C  
ATOM    840  HA  VAL    51      41.970  47.340  50.130  1.00  0.00           H  
ATOM    841  CB  VAL    51      42.520  48.020  51.980  1.00  0.00           C  
ATOM    842  HB  VAL    51      43.030  47.630  52.890  1.00  0.00           H  
ATOM    843  CG1 VAL    51      42.970  49.450  51.730  1.00  0.00           C  
ATOM    844 HG11 VAL    51      42.620  50.170  52.500  1.00  0.00           H  
ATOM    845 HG12 VAL    51      42.700  49.730  50.680  1.00  0.00           H  
ATOM    846 HG13 VAL    51      44.070  49.510  51.770  1.00  0.00           H  
ATOM    847  CG2 VAL    51      41.040  48.030  52.390  1.00  0.00           C  
ATOM    848 HG21 VAL    51      40.830  48.410  53.410  1.00  0.00           H  
ATOM    849 HG22 VAL    51      40.620  47.000  52.410  1.00  0.00           H  
ATOM    850 HG23 VAL    51      40.490  48.690  51.690  1.00  0.00           H  
ATOM    851  C   VAL    51      43.950  47.340  49.900  1.00  0.00           C  
ATOM    852  O   VAL    51      43.700  47.860  48.800  1.00  0.00           O  
ATOM    853  N   PRO    52      45.190  46.930  50.110  1.00  0.00           N  
ATOM    854  CD  PRO    52      45.630  46.630  51.460  1.00  0.00           C  
ATOM    855  HD1 PRO    52      45.020  45.850  51.960  1.00  0.00           H  
ATOM    856  HD2 PRO    52      45.530  47.600  51.980  1.00  0.00           H  
ATOM    857  CA  PRO    52      46.280  47.450  49.250  1.00  0.00           C  
ATOM    858  HA  PRO    52      46.050  48.440  48.890  1.00  0.00           H  
ATOM    859  CB  PRO    52      47.410  47.410  50.170  1.00  0.00           C  
ATOM    860  HB1 PRO    52      47.490  48.430  50.600  1.00  0.00           H  
ATOM    861  HB2 PRO    52      48.370  47.230  49.640  1.00  0.00           H  
ATOM    862  CG  PRO    52      47.100  46.400  51.280  1.00  0.00           C  
ATOM    863  HG1 PRO    52      47.120  45.370  50.870  1.00  0.00           H  
ATOM    864  HG2 PRO    52      47.630  46.590  52.240  1.00  0.00           H  
ATOM    865  C   PRO    52      46.490  46.540  48.090  1.00  0.00           C  
ATOM    866  O   PRO    52      47.070  46.960  47.070  1.00  0.00           O  
ATOM    867  N   VAL    53      45.930  45.300  48.130  1.00  0.00           N  
ATOM    868  HN  VAL    53      45.450  44.990  48.940  1.00  0.00           H  
ATOM    869  CA  VAL    53      45.810  44.420  46.960  1.00  0.00           C  
ATOM    870  HA  VAL    53      46.660  44.420  46.290  1.00  0.00           H  
ATOM    871  CB  VAL    53      45.470  42.970  47.360  1.00  0.00           C  
ATOM    872  HB  VAL    53      44.610  43.040  48.050  1.00  0.00           H  
ATOM    873  CG1 VAL    53      45.060  42.200  46.120  1.00  0.00           C  
ATOM    874 HG11 VAL    53      44.110  42.490  45.620  1.00  0.00           H  
ATOM    875 HG12 VAL    53      45.040  41.120  46.370  1.00  0.00           H  
ATOM    876 HG13 VAL    53      45.830  42.310  45.320  1.00  0.00           H  
ATOM    877  CG2 VAL    53      46.660  42.340  48.140  1.00  0.00           C  
ATOM    878 HG21 VAL    53      46.520  41.240  48.190  1.00  0.00           H  
ATOM    879 HG22 VAL    53      46.690  42.760  49.170  1.00  0.00           H  
ATOM    880 HG23 VAL    53      47.690  42.390  47.720  1.00  0.00           H  
ATOM    881  C   VAL    53      44.720  44.980  45.960  1.00  0.00           C  
ATOM    882  O   VAL    53      45.050  45.010  44.770  1.00  0.00           O  
ATOM    883  N   THR    54      43.510  45.380  46.470  1.00  0.00           N  
ATOM    884  HN  THR    54      43.310  45.300  47.440  1.00  0.00           H  
ATOM    885  CA  THR    54      42.340  45.980  45.720  1.00  0.00           C  
ATOM    886  HA  THR    54      42.070  45.260  44.960  1.00  0.00           H  
ATOM    887  CB  THR    54      41.120  46.340  46.570  1.00  0.00           C  
ATOM    888  HB  THR    54      41.380  47.030  47.400  1.00  0.00           H  
ATOM    889  OG1 THR    54      40.600  45.200  47.180  1.00  0.00           O  
ATOM    890  HG1 THR    54      41.230  44.690  47.700  1.00  0.00           H  
ATOM    891  CG2 THR    54      39.920  46.940  45.870  1.00  0.00           C  
ATOM    892 HG21 THR    54      39.080  47.020  46.590  1.00  0.00           H  
ATOM    893 HG22 THR    54      39.560  46.190  45.130  1.00  0.00           H  
ATOM    894 HG23 THR    54      40.200  47.930  45.440  1.00  0.00           H  
ATOM    895  C   THR    54      42.720  47.240  45.020  1.00  0.00           C  
ATOM    896  O   THR    54      42.720  47.360  43.830  1.00  0.00           O  
ATOM    897  N   LEU    55      43.460  48.210  45.730  1.00  0.00           N  
ATOM    898  HN  LEU    55      43.750  47.960  46.650  1.00  0.00           H  
ATOM    899  CA  LEU    55      43.960  49.490  45.180  1.00  0.00           C  
ATOM    900  HA  LEU    55      43.020  49.880  44.840  1.00  0.00           H  
ATOM    901  CB  LEU    55      44.630  50.360  46.270  1.00  0.00           C  
ATOM    902  HB1 LEU    55      45.100  51.260  45.820  1.00  0.00           H  
ATOM    903  HB2 LEU    55      45.300  49.730  46.880  1.00  0.00           H  
ATOM    904  CG  LEU    55      43.580  51.000  47.310  1.00  0.00           C  
ATOM    905  HG  LEU    55      42.750  50.310  47.560  1.00  0.00           H  
ATOM    906  CD1 LEU    55      44.450  51.430  48.480  1.00  0.00           C  
ATOM    907 HD11 LEU    55      43.810  51.990  49.190  1.00  0.00           H  
ATOM    908 HD12 LEU    55      45.190  52.150  48.080  1.00  0.00           H  
ATOM    909 HD13 LEU    55      44.970  50.560  48.950  1.00  0.00           H  
ATOM    910  CD2 LEU    55      42.870  52.210  46.710  1.00  0.00           C  
ATOM    911 HD21 LEU    55      43.650  52.980  46.500  1.00  0.00           H  
ATOM    912 HD22 LEU    55      42.230  52.660  47.500  1.00  0.00           H  
ATOM    913 HD23 LEU    55      42.320  51.890  45.800  1.00  0.00           H  
ATOM    914  C   LEU    55      45.050  49.290  44.120  1.00  0.00           C  
ATOM    915  O   LEU    55      45.040  49.950  43.070  1.00  0.00           O  
ATOM    916  N   CYS    56      45.960  48.300  44.290  1.00  0.00           N  
ATOM    917  HN  CYS    56      45.960  47.740  45.110  1.00  0.00           H  
ATOM    918  CA  CYS    56      46.980  48.060  43.310  1.00  0.00           C  
ATOM    919  HA  CYS    56      47.540  48.970  43.150  1.00  0.00           H  
ATOM    920  CB  CYS    56      48.000  47.010  43.900  1.00  0.00           C  
ATOM    921  HB1 CYS    56      47.600  45.970  43.920  1.00  0.00           H  
ATOM    922  HB2 CYS    56      48.080  47.280  44.980  1.00  0.00           H  
ATOM    923  SG  CYS    56      49.700  47.060  43.240  1.00  0.00           S  
ATOM    924  HG1 CYS    56      49.390  46.290  42.210  1.00  0.00           H  
ATOM    925  C   CYS    56      46.430  47.600  41.980  1.00  0.00           C  
ATOM    926  O   CYS    56      46.760  48.120  40.950  1.00  0.00           O  
ATOM    927  N   MET    57      45.420  46.700  42.080  1.00  0.00           N  
ATOM    928  HN  MET    57      45.180  46.400  42.990  1.00  0.00           H  
ATOM    929  CA  MET    57      44.630  46.170  40.990  1.00  0.00           C  
ATOM    930  HA  MET    57      45.310  45.820  40.230  1.00  0.00           H  
ATOM    931  CB  MET    57      43.830  44.970  41.390  1.00  0.00           C  
ATOM    932  HB1 MET    57      43.270  44.630  40.490  1.00  0.00           H  
ATOM    933  HB2 MET    57      43.150  45.180  42.250  1.00  0.00           H  
ATOM    934  CG  MET    57      44.650  43.650  41.660  1.00  0.00           C  
ATOM    935  HG1 MET    57      45.240  43.820  42.580  1.00  0.00           H  
ATOM    936  HG2 MET    57      45.350  43.400  40.830  1.00  0.00           H  
ATOM    937  SD  MET    57      43.710  42.230  42.080  1.00  0.00           S  
ATOM    938  CE  MET    57      45.080  41.080  42.200  1.00  0.00           C  
ATOM    939  HE1 MET    57      45.390  40.630  41.230  1.00  0.00           H  
ATOM    940  HE2 MET    57      44.800  40.170  42.780  1.00  0.00           H  
ATOM    941  HE3 MET    57      45.970  41.570  42.630  1.00  0.00           H  
ATOM    942  C   MET    57      43.800  47.160  40.230  1.00  0.00           C  
ATOM    943  O   MET    57      43.810  47.220  39.010  1.00  0.00           O  
ATOM    944  N   VAL    58      43.110  48.130  40.920  1.00  0.00           N  
ATOM    945  HN  VAL    58      43.170  48.150  41.910  1.00  0.00           H  
ATOM    946  CA  VAL    58      42.430  49.360  40.400  1.00  0.00           C  
ATOM    947  HA  VAL    58      41.640  49.010  39.750  1.00  0.00           H  
ATOM    948  CB  VAL    58      41.750  50.170  41.570  1.00  0.00           C  
ATOM    949  HB  VAL    58      42.470  50.470  42.360  1.00  0.00           H  
ATOM    950  CG1 VAL    58      41.200  51.450  41.000  1.00  0.00           C  
ATOM    951 HG11 VAL    58      40.650  52.120  41.690  1.00  0.00           H  
ATOM    952 HG12 VAL    58      40.460  51.150  40.220  1.00  0.00           H  
ATOM    953 HG13 VAL    58      41.900  52.090  40.430  1.00  0.00           H  
ATOM    954  CG2 VAL    58      40.600  49.370  42.150  1.00  0.00           C  
ATOM    955 HG21 VAL    58      40.940  48.690  42.960  1.00  0.00           H  
ATOM    956 HG22 VAL    58      40.040  48.870  41.330  1.00  0.00           H  
ATOM    957 HG23 VAL    58      39.890  50.100  42.600  1.00  0.00           H  
ATOM    958  C   VAL    58      43.380  50.220  39.540  1.00  0.00           C  
ATOM    959  O   VAL    58      43.070  50.410  38.390  1.00  0.00           O  
ATOM    960  N   VAL    59      44.540  50.710  40.120  1.00  0.00           N  
ATOM    961  HN  VAL    59      44.930  50.340  40.960  1.00  0.00           H  
ATOM    962  CA  VAL    59      45.490  51.590  39.430  1.00  0.00           C  
ATOM    963  HA  VAL    59      44.930  52.460  39.110  1.00  0.00           H  
ATOM    964  CB  VAL    59      46.700  52.060  40.300  1.00  0.00           C  
ATOM    965  HB  VAL    59      47.220  51.160  40.680  1.00  0.00           H  
ATOM    966  CG1 VAL    59      47.670  52.930  39.470  1.00  0.00           C  
ATOM    967 HG11 VAL    59      48.310  52.210  38.910  1.00  0.00           H  
ATOM    968 HG12 VAL    59      48.230  53.690  40.060  1.00  0.00           H  
ATOM    969 HG13 VAL    59      47.200  53.510  38.640  1.00  0.00           H  
ATOM    970  CG2 VAL    59      46.310  52.930  41.570  1.00  0.00           C  
ATOM    971 HG21 VAL    59      45.830  52.330  42.370  1.00  0.00           H  
ATOM    972 HG22 VAL    59      45.650  53.810  41.400  1.00  0.00           H  
ATOM    973 HG23 VAL    59      47.280  53.280  41.970  1.00  0.00           H  
ATOM    974  C   VAL    59      46.080  50.910  38.170  1.00  0.00           C  
ATOM    975  O   VAL    59      46.020  51.450  37.090  1.00  0.00           O  
ATOM    976  N   VAL    60      46.440  49.640  38.270  1.00  0.00           N  
ATOM    977  HN  VAL    60      46.470  49.300  39.210  1.00  0.00           H  
ATOM    978  CA  VAL    60      46.980  48.770  37.190  1.00  0.00           C  
ATOM    979  HA  VAL    60      47.820  49.270  36.740  1.00  0.00           H  
ATOM    980  CB  VAL    60      47.570  47.470  37.840  1.00  0.00           C  
ATOM    981  HB  VAL    60      46.910  46.970  38.570  1.00  0.00           H  
ATOM    982  CG1 VAL    60      47.910  46.410  36.790  1.00  0.00           C  
ATOM    983 HG11 VAL    60      48.580  46.900  36.060  1.00  0.00           H  
ATOM    984 HG12 VAL    60      46.990  46.180  36.200  1.00  0.00           H  
ATOM    985 HG13 VAL    60      48.420  45.590  37.340  1.00  0.00           H  
ATOM    986  CG2 VAL    60      48.880  47.840  38.540  1.00  0.00           C  
ATOM    987 HG21 VAL    60      48.540  48.300  39.490  1.00  0.00           H  
ATOM    988 HG22 VAL    60      49.650  48.450  38.010  1.00  0.00           H  
ATOM    989 HG23 VAL    60      49.450  46.940  38.830  1.00  0.00           H  
ATOM    990  C   VAL    60      46.020  48.460  36.110  1.00  0.00           C  
ATOM    991  O   VAL    60      46.290  48.700  34.940  1.00  0.00           O  
ATOM    992  N   VAL    61      44.870  47.900  36.370  1.00  0.00           N  
ATOM    993  HN  VAL    61      44.630  47.590  37.290  1.00  0.00           H  
ATOM    994  CA  VAL    61      43.860  47.660  35.360  1.00  0.00           C  
ATOM    995  HA  VAL    61      44.290  47.110  34.540  1.00  0.00           H  
ATOM    996  CB  VAL    61      42.770  46.700  35.830  1.00  0.00           C  
ATOM    997  HB  VAL    61      42.240  47.090  36.720  1.00  0.00           H  
ATOM    998  CG1 VAL    61      41.620  46.510  34.830  1.00  0.00           C  
ATOM    999 HG11 VAL    61      41.090  45.570  35.090  1.00  0.00           H  
ATOM   1000 HG12 VAL    61      42.030  46.340  33.820  1.00  0.00           H  
ATOM   1001 HG13 VAL    61      40.830  47.290  34.740  1.00  0.00           H  
ATOM   1002  CG2 VAL    61      43.410  45.300  36.010  1.00  0.00           C  
ATOM   1003 HG21 VAL    61      44.180  45.120  36.790  1.00  0.00           H  
ATOM   1004 HG22 VAL    61      43.770  44.890  35.040  1.00  0.00           H  
ATOM   1005 HG23 VAL    61      42.630  44.570  36.320  1.00  0.00           H  
ATOM   1006  C   VAL    61      43.140  48.900  34.710  1.00  0.00           C  
ATOM   1007  O   VAL    61      42.870  48.910  33.510  1.00  0.00           O  
ATOM   1008  N   ALA    62      43.050  50.050  35.530  1.00  0.00           N  
ATOM   1009  HN  ALA    62      43.170  50.030  36.520  1.00  0.00           H  
ATOM   1010  CA  ALA    62      42.620  51.330  35.090  1.00  0.00           C  
ATOM   1011  HA  ALA    62      41.730  51.190  34.490  1.00  0.00           H  
ATOM   1012  CB  ALA    62      42.280  52.340  36.220  1.00  0.00           C  
ATOM   1013  HB1 ALA    62      43.150  52.580  36.880  1.00  0.00           H  
ATOM   1014  HB2 ALA    62      41.520  51.940  36.920  1.00  0.00           H  
ATOM   1015  HB3 ALA    62      41.900  53.310  35.830  1.00  0.00           H  
ATOM   1016  C   ALA    62      43.610  51.830  34.070  1.00  0.00           C  
ATOM   1017  O   ALA    62      43.330  52.130  32.890  1.00  0.00           O  
ATOM   1018  N   THR    63      44.930  51.940  34.500  1.00  0.00           N  
ATOM   1019  HN  THR    63      45.210  51.840  35.450  1.00  0.00           H  
ATOM   1020  CA  THR    63      45.960  52.330  33.470  1.00  0.00           C  
ATOM   1021  HA  THR    63      45.590  53.290  33.140  1.00  0.00           H  
ATOM   1022  CB  THR    63      47.350  52.380  34.070  1.00  0.00           C  
ATOM   1023  HB  THR    63      47.500  51.390  34.550  1.00  0.00           H  
ATOM   1024  OG1 THR    63      47.410  53.410  35.100  1.00  0.00           O  
ATOM   1025  HG1 THR    63      47.080  52.980  35.890  1.00  0.00           H  
ATOM   1026  CG2 THR    63      48.520  52.510  33.040  1.00  0.00           C  
ATOM   1027 HG21 THR    63      49.490  52.800  33.510  1.00  0.00           H  
ATOM   1028 HG22 THR    63      48.210  53.170  32.210  1.00  0.00           H  
ATOM   1029 HG23 THR    63      48.660  51.570  32.480  1.00  0.00           H  
ATOM   1030  C   THR    63      45.980  51.440  32.300  1.00  0.00           C  
ATOM   1031  O   THR    63      46.000  51.960  31.180  1.00  0.00           O  
ATOM   1032  N   ILE    64      46.100  50.080  32.430  1.00  0.00           N  
ATOM   1033  HN  ILE    64      46.080  49.600  33.300  1.00  0.00           H  
ATOM   1034  CA  ILE    64      46.220  49.180  31.290  1.00  0.00           C  
ATOM   1035  HA  ILE    64      47.140  49.540  30.840  1.00  0.00           H  
ATOM   1036  CB  ILE    64      46.420  47.690  31.610  1.00  0.00           C  
ATOM   1037  HB  ILE    64      45.540  47.420  32.230  1.00  0.00           H  
ATOM   1038  CG2 ILE    64      46.320  46.800  30.350  1.00  0.00           C  
ATOM   1039 HG21 ILE    64      47.160  47.170  29.720  1.00  0.00           H  
ATOM   1040 HG22 ILE    64      45.400  46.920  29.750  1.00  0.00           H  
ATOM   1041 HG23 ILE    64      46.590  45.740  30.530  1.00  0.00           H  
ATOM   1042  CG1 ILE    64      47.690  47.510  32.370  1.00  0.00           C  
ATOM   1043 HG11 ILE    64      47.820  48.280  33.150  1.00  0.00           H  
ATOM   1044 HG12 ILE    64      48.550  47.710  31.690  1.00  0.00           H  
ATOM   1045  CD  ILE    64      47.910  46.100  32.970  1.00  0.00           C  
ATOM   1046  HD1 ILE    64      47.070  45.670  33.550  1.00  0.00           H  
ATOM   1047  HD2 ILE    64      48.790  46.160  33.650  1.00  0.00           H  
ATOM   1048  HD3 ILE    64      48.100  45.390  32.130  1.00  0.00           H  
ATOM   1049  C   ILE    64      45.060  49.220  30.330  1.00  0.00           C  
ATOM   1050  O   ILE    64      45.230  49.320  29.160  1.00  0.00           O  
ATOM   1051  N   LYS    65      43.790  49.310  30.800  1.00  0.00           N  
ATOM   1052  HN  LYS    65      43.570  49.210  31.770  1.00  0.00           H  
ATOM   1053  CA  LYS    65      42.660  49.260  29.850  1.00  0.00           C  
ATOM   1054  HA  LYS    65      42.930  48.610  29.030  1.00  0.00           H  
ATOM   1055  CB  LYS    65      41.430  48.620  30.480  1.00  0.00           C  
ATOM   1056  HB1 LYS    65      40.920  49.340  31.140  1.00  0.00           H  
ATOM   1057  HB2 LYS    65      41.810  47.880  31.220  1.00  0.00           H  
ATOM   1058  CG  LYS    65      40.370  48.110  29.470  1.00  0.00           C  
ATOM   1059  HG1 LYS    65      40.000  48.990  28.900  1.00  0.00           H  
ATOM   1060  HG2 LYS    65      39.580  47.720  30.140  1.00  0.00           H  
ATOM   1061  CD  LYS    65      40.720  46.950  28.590  1.00  0.00           C  
ATOM   1062  HD1 LYS    65      40.880  46.010  29.170  1.00  0.00           H  
ATOM   1063  HD2 LYS    65      41.680  47.270  28.130  1.00  0.00           H  
ATOM   1064  CE  LYS    65      39.740  46.750  27.500  1.00  0.00           C  
ATOM   1065  HE1 LYS    65      39.810  47.470  26.650  1.00  0.00           H  
ATOM   1066  HE2 LYS    65      38.720  46.780  27.930  1.00  0.00           H  
ATOM   1067  NZ  LYS    65      39.940  45.330  26.980  1.00  0.00           N  
ATOM   1068  HZ1 LYS    65      40.920  44.990  27.010  1.00  0.00           H  
ATOM   1069  HZ2 LYS    65      39.560  45.180  26.020  1.00  0.00           H  
ATOM   1070  HZ3 LYS    65      39.370  44.780  27.660  1.00  0.00           H  
ATOM   1071  C   LYS    65      42.280  50.680  29.330  1.00  0.00           C  
ATOM   1072  O   LYS    65      41.550  50.730  28.350  1.00  0.00           O  
ATOM   1073  N   SER    66      42.680  51.750  29.990  1.00  0.00           N  
ATOM   1074  HN  SER    66      42.940  51.660  30.940  1.00  0.00           H  
ATOM   1075  CA  SER    66      42.630  53.090  29.380  1.00  0.00           C  
ATOM   1076  HA  SER    66      41.770  53.150  28.720  1.00  0.00           H  
ATOM   1077  CB  SER    66      42.380  54.210  30.380  1.00  0.00           C  
ATOM   1078  HB1 SER    66      41.350  54.200  30.800  1.00  0.00           H  
ATOM   1079  HB2 SER    66      42.480  55.140  29.780  1.00  0.00           H  
ATOM   1080  OG  SER    66      43.340  54.270  31.440  1.00  0.00           O  
ATOM   1081  HG1 SER    66      43.390  53.410  31.880  1.00  0.00           H  
ATOM   1082  C   SER    66      43.870  53.440  28.530  1.00  0.00           C  
ATOM   1083  O   SER    66      43.870  53.430  27.310  1.00  0.00           O  
ATOM   1084  N   VAL    67      44.890  53.940  29.250  1.00  0.00           N  
ATOM   1085  HN  VAL    67      44.960  53.980  30.240  1.00  0.00           H  
ATOM   1086  CA  VAL    67      46.110  54.460  28.680  1.00  0.00           C  
ATOM   1087  HA  VAL    67      45.900  55.140  27.870  1.00  0.00           H  
ATOM   1088  CB  VAL    67      46.840  55.360  29.750  1.00  0.00           C  
ATOM   1089  HB  VAL    67      46.800  54.840  30.730  1.00  0.00           H  
ATOM   1090  CG1 VAL    67      48.300  55.700  29.580  1.00  0.00           C  
ATOM   1091 HG11 VAL    67      48.690  56.340  30.400  1.00  0.00           H  
ATOM   1092 HG12 VAL    67      48.450  56.010  28.530  1.00  0.00           H  
ATOM   1093 HG13 VAL    67      48.860  54.740  29.670  1.00  0.00           H  
ATOM   1094  CG2 VAL    67      46.060  56.710  29.990  1.00  0.00           C  
ATOM   1095 HG21 VAL    67      46.020  57.210  29.000  1.00  0.00           H  
ATOM   1096 HG22 VAL    67      46.640  57.360  30.690  1.00  0.00           H  
ATOM   1097 HG23 VAL    67      45.040  56.490  30.370  1.00  0.00           H  
ATOM   1098  C   VAL    67      46.980  53.430  28.060  1.00  0.00           C  
ATOM   1099  O   VAL    67      47.820  53.830  27.230  1.00  0.00           O  
ATOM   1100  N   SER    68      46.850  52.130  28.350  1.00  0.00           N  
ATOM   1101  HN  SER    68      46.250  51.800  29.060  1.00  0.00           H  
ATOM   1102  CA  SER    68      47.460  51.160  27.460  1.00  0.00           C  
ATOM   1103  HA  SER    68      47.190  50.230  27.940  1.00  0.00           H  
ATOM   1104  CB  SER    68      46.910  51.220  25.970  1.00  0.00           C  
ATOM   1105  HB1 SER    68      47.110  52.200  25.490  1.00  0.00           H  
ATOM   1106  HB2 SER    68      45.810  51.240  26.070  1.00  0.00           H  
ATOM   1107  OG  SER    68      47.300  50.150  25.080  1.00  0.00           O  
ATOM   1108  HG1 SER    68      46.540  49.580  24.990  1.00  0.00           H  
ATOM   1109  C   SER    68      48.990  51.230  27.600  1.00  0.00           C  
ATOM   1110  O   SER    68      49.530  51.380  28.730  1.00  0.00           O  
ATOM   1111  N   PHE    69      49.770  50.850  26.550  1.00  0.00           N  
ATOM   1112  HN  PHE    69      49.330  50.640  25.680  1.00  0.00           H  
ATOM   1113  CA  PHE    69      51.210  50.860  26.470  1.00  0.00           C  
ATOM   1114  HA  PHE    69      51.380  50.660  25.430  1.00  0.00           H  
ATOM   1115  CB  PHE    69      51.880  52.190  26.830  1.00  0.00           C  
ATOM   1116  HB1 PHE    69      51.480  52.700  27.730  1.00  0.00           H  
ATOM   1117  HB2 PHE    69      51.640  52.960  26.060  1.00  0.00           H  
ATOM   1118  CG  PHE    69      53.380  52.000  26.910  1.00  0.00           C  
ATOM   1119  CD1 PHE    69      54.190  52.100  25.770  1.00  0.00           C  
ATOM   1120  HD1 PHE    69      53.690  52.300  24.830  1.00  0.00           H  
ATOM   1121  CE1 PHE    69      55.570  51.990  25.890  1.00  0.00           C  
ATOM   1122  HE1 PHE    69      56.140  52.070  24.970  1.00  0.00           H  
ATOM   1123  CZ  PHE    69      56.090  51.630  27.130  1.00  0.00           C  
ATOM   1124  HZ  PHE    69      57.160  51.510  27.240  1.00  0.00           H  
ATOM   1125  CD2 PHE    69      53.920  51.780  28.190  1.00  0.00           C  
ATOM   1126  HD2 PHE    69      53.280  51.710  29.050  1.00  0.00           H  
ATOM   1127  CE2 PHE    69      55.320  51.560  28.270  1.00  0.00           C  
ATOM   1128  HE2 PHE    69      55.810  51.420  29.220  1.00  0.00           H  
ATOM   1129  C   PHE    69      51.830  49.590  27.050  1.00  0.00           C  
ATOM   1130  O   PHE    69      52.520  48.810  26.380  1.00  0.00           O  
ATOM   1131  N   TYR    70      51.540  49.360  28.280  1.00  0.00           N  
ATOM   1132  HN  TYR    70      50.880  49.980  28.710  1.00  0.00           H  
ATOM   1133  CA  TYR    70      52.220  48.360  29.130  1.00  0.00           C  
ATOM   1134  HA  TYR    70      53.240  48.680  29.000  1.00  0.00           H  
ATOM   1135  CB  TYR    70      51.690  48.560  30.540  1.00  0.00           C  
ATOM   1136  HB1 TYR    70      51.860  47.850  31.380  1.00  0.00           H  
ATOM   1137  HB2 TYR    70      50.580  48.580  30.510  1.00  0.00           H  
ATOM   1138  CG  TYR    70      52.330  49.840  31.040  1.00  0.00           C  
ATOM   1139  CD1 TYR    70      53.700  49.770  31.330  1.00  0.00           C  
ATOM   1140  HD1 TYR    70      54.140  48.810  31.110  1.00  0.00           H  
ATOM   1141  CE1 TYR    70      54.380  50.910  31.870  1.00  0.00           C  
ATOM   1142  HE1 TYR    70      55.450  50.900  32.050  1.00  0.00           H  
ATOM   1143  CZ  TYR    70      53.710  52.080  32.040  1.00  0.00           C  
ATOM   1144  OH  TYR    70      54.340  53.300  32.350  1.00  0.00           O  
ATOM   1145  HH  TYR    70      55.280  53.100  32.280  1.00  0.00           H  
ATOM   1146  CD2 TYR    70      51.600  51.040  31.390  1.00  0.00           C  
ATOM   1147  HD2 TYR    70      50.560  51.210  31.120  1.00  0.00           H  
ATOM   1148  CE2 TYR    70      52.330  52.130  31.800  1.00  0.00           C  
ATOM   1149  HE2 TYR    70      51.810  53.060  31.960  1.00  0.00           H  
ATOM   1150  C   TYR    70      52.000  46.870  28.800  1.00  0.00           C  
ATOM   1151  O   TYR    70      52.970  46.120  28.720  1.00  0.00           O  
ATOM   1152  N   THR    71      50.850  46.500  28.350  1.00  0.00           N  
ATOM   1153  HN  THR    71      50.060  47.080  28.540  1.00  0.00           H  
ATOM   1154  CA  THR    71      50.460  45.110  27.980  1.00  0.00           C  
ATOM   1155  HA  THR    71      51.110  44.360  28.420  1.00  0.00           H  
ATOM   1156  CB  THR    71      48.990  44.790  28.410  1.00  0.00           C  
ATOM   1157  HB  THR    71      48.560  43.860  27.960  1.00  0.00           H  
ATOM   1158  OG1 THR    71      48.130  45.870  27.970  1.00  0.00           O  
ATOM   1159  HG1 THR    71      47.240  45.640  28.250  1.00  0.00           H  
ATOM   1160  CG2 THR    71      49.010  44.700  29.860  1.00  0.00           C  
ATOM   1161 HG21 THR    71      49.280  45.590  30.470  1.00  0.00           H  
ATOM   1162 HG22 THR    71      49.650  43.860  30.200  1.00  0.00           H  
ATOM   1163 HG23 THR    71      47.980  44.400  30.140  1.00  0.00           H  
ATOM   1164  C   THR    71      50.690  44.830  26.520  1.00  0.00           C  
ATOM   1165  O   THR    71      50.540  43.710  26.060  1.00  0.00           O  
ATOM   1166  N   ARG    72      51.010  45.800  25.710  1.00  0.00           N  
ATOM   1167  HN  ARG    72      51.130  46.720  26.080  1.00  0.00           H  
ATOM   1168  CA  ARG    72      51.060  45.790  24.260  1.00  0.00           C  
ATOM   1169  HA  ARG    72      50.500  44.920  23.960  1.00  0.00           H  
ATOM   1170  CB  ARG    72      50.430  47.060  23.740  1.00  0.00           C  
ATOM   1171  HB1 ARG    72      50.980  47.850  24.300  1.00  0.00           H  
ATOM   1172  HB2 ARG    72      49.380  47.090  24.090  1.00  0.00           H  
ATOM   1173  CG  ARG    72      50.360  47.350  22.200  1.00  0.00           C  
ATOM   1174  HG1 ARG    72      49.690  46.640  21.680  1.00  0.00           H  
ATOM   1175  HG2 ARG    72      51.390  47.170  21.830  1.00  0.00           H  
ATOM   1176  CD  ARG    72      49.840  48.770  21.930  1.00  0.00           C  
ATOM   1177  HD1 ARG    72      49.090  48.810  22.750  1.00  0.00           H  
ATOM   1178  HD2 ARG    72      49.370  48.920  20.930  1.00  0.00           H  
ATOM   1179  NE  ARG    72      50.990  49.710  22.170  1.00  0.00           N  
ATOM   1180  HE  ARG    72      51.880  49.610  21.730  1.00  0.00           H  
ATOM   1181  CZ  ARG    72      50.860  50.940  22.760  1.00  0.00           C  
ATOM   1182  NH1 ARG    72      49.650  51.380  23.100  1.00  0.00           N  
ATOM   1183 HH11 ARG    72      48.810  50.880  22.880  1.00  0.00           H  
ATOM   1184 HH12 ARG    72      49.470  52.300  23.450  1.00  0.00           H  
ATOM   1185  NH2 ARG    72      51.850  51.810  22.880  1.00  0.00           N  
ATOM   1186 HH21 ARG    72      52.750  51.640  22.480  1.00  0.00           H  
ATOM   1187 HH22 ARG    72      51.730  52.780  23.100  1.00  0.00           H  
ATOM   1188  C   ARG    72      52.470  45.520  23.750  1.00  0.00           C  
ATOM   1189  O   ARG    72      53.420  45.830  24.350  1.00  0.00           O  
ATOM   1190  N   LYS    73      52.620  44.900  22.570  1.00  0.00           N  
ATOM   1191  HN  LYS    73      51.740  44.660  22.160  1.00  0.00           H  
ATOM   1192  CA  LYS    73      53.880  44.640  21.790  1.00  0.00           C  
ATOM   1193  HA  LYS    73      54.600  44.560  22.600  1.00  0.00           H  
ATOM   1194  CB  LYS    73      53.850  43.200  21.230  1.00  0.00           C  
ATOM   1195  HB1 LYS    73      54.610  43.060  20.430  1.00  0.00           H  
ATOM   1196  HB2 LYS    73      52.870  42.990  20.760  1.00  0.00           H  
ATOM   1197  CG  LYS    73      54.010  42.210  22.300  1.00  0.00           C  
ATOM   1198  HG1 LYS    73      53.210  42.360  23.050  1.00  0.00           H  
ATOM   1199  HG2 LYS    73      55.000  42.290  22.800  1.00  0.00           H  
ATOM   1200  CD  LYS    73      54.030  40.760  21.850  1.00  0.00           C  
ATOM   1201  HD1 LYS    73      54.890  40.710  21.150  1.00  0.00           H  
ATOM   1202  HD2 LYS    73      53.160  40.530  21.200  1.00  0.00           H  
ATOM   1203  CE  LYS    73      54.210  39.780  22.970  1.00  0.00           C  
ATOM   1204  HE1 LYS    73      53.430  39.880  23.760  1.00  0.00           H  
ATOM   1205  HE2 LYS    73      55.200  39.830  23.480  1.00  0.00           H  
ATOM   1206  NZ  LYS    73      53.940  38.400  22.380  1.00  0.00           N  
ATOM   1207  HZ1 LYS    73      54.690  38.170  21.690  1.00  0.00           H  
ATOM   1208  HZ2 LYS    73      52.990  38.160  22.050  1.00  0.00           H  
ATOM   1209  HZ3 LYS    73      54.020  37.730  23.180  1.00  0.00           H  
ATOM   1210  C   LYS    73      54.260  45.700  20.720  1.00  0.00           C  
ATOM   1211  O   LYS    73      53.420  46.330  20.120  1.00  0.00           O  
ATOM   1212  N   ASP    74      55.530  45.990  20.520  1.00  0.00           N  
ATOM   1213  HN  ASP    74      56.240  45.410  20.900  1.00  0.00           H  
ATOM   1214  CA  ASP    74      56.000  47.090  19.720  1.00  0.00           C  
ATOM   1215  HA  ASP    74      55.430  47.060  18.810  1.00  0.00           H  
ATOM   1216  CB  ASP    74      55.850  48.370  20.520  1.00  0.00           C  
ATOM   1217  HB1 ASP    74      54.790  48.630  20.750  1.00  0.00           H  
ATOM   1218  HB2 ASP    74      56.170  49.270  19.940  1.00  0.00           H  
ATOM   1219  CG  ASP    74      56.580  48.560  21.860  1.00  0.00           C  
ATOM   1220  OD1 ASP    74      57.280  47.630  22.340  1.00  0.00           O  
ATOM   1221  OD2 ASP    74      56.410  49.670  22.500  1.00  0.00           O  
ATOM   1222  C   ASP    74      57.450  46.910  19.310  1.00  0.00           C  
ATOM   1223  O   ASP    74      58.020  47.900  18.880  1.00  0.00           O  
ATOM   1224  N   GLY    75      58.110  45.730  19.330  1.00  0.00           N  
ATOM   1225  HN  GLY    75      57.620  44.880  19.530  1.00  0.00           H  
ATOM   1226  CA  GLY    75      59.590  45.560  19.090  1.00  0.00           C  
ATOM   1227  HA1 GLY    75      60.030  46.500  18.790  1.00  0.00           H  
ATOM   1228  HA2 GLY    75      59.790  44.900  18.260  1.00  0.00           H  
ATOM   1229  C   GLY    75      60.270  45.090  20.280  1.00  0.00           C  
ATOM   1230  O   GLY    75      59.790  45.210  21.390  1.00  0.00           O  
ATOM   1231  N   GLN    76      61.520  44.550  20.160  1.00  0.00           N  
ATOM   1232  HN  GLN    76      61.890  44.330  19.270  1.00  0.00           H  
ATOM   1233  CA  GLN    76      62.340  44.250  21.320  1.00  0.00           C  
ATOM   1234  HA  GLN    76      61.810  43.510  21.920  1.00  0.00           H  
ATOM   1235  CB  GLN    76      63.590  43.570  20.770  1.00  0.00           C  
ATOM   1236  HB1 GLN    76      64.340  43.560  21.590  1.00  0.00           H  
ATOM   1237  HB2 GLN    76      64.030  44.290  20.050  1.00  0.00           H  
ATOM   1238  CG  GLN    76      63.460  42.230  19.970  1.00  0.00           C  
ATOM   1239  HG1 GLN    76      64.460  41.920  19.610  1.00  0.00           H  
ATOM   1240  HG2 GLN    76      62.780  42.420  19.110  1.00  0.00           H  
ATOM   1241  CD  GLN    76      62.870  41.070  20.880  1.00  0.00           C  
ATOM   1242  OE1 GLN    76      63.330  40.910  22.030  1.00  0.00           O  
ATOM   1243  NE2 GLN    76      61.880  40.300  20.320  1.00  0.00           N  
ATOM   1244 HE21 GLN    76      61.460  40.620  19.470  1.00  0.00           H  
ATOM   1245 HE22 GLN    76      61.550  39.420  20.680  1.00  0.00           H  
ATOM   1246  C   GLN    76      62.670  45.540  22.150  1.00  0.00           C  
ATOM   1247  O   GLN    76      62.620  46.620  21.580  1.00  0.00           O  
ATOM   1248  N   LEU    77      63.070  45.410  23.410  1.00  0.00           N  
ATOM   1249  HN  LEU    77      63.070  44.500  23.830  1.00  0.00           H  
ATOM   1250  CA  LEU    77      63.730  46.490  24.120  1.00  0.00           C  
ATOM   1251  HA  LEU    77      64.000  47.360  23.540  1.00  0.00           H  
ATOM   1252  CB  LEU    77      62.900  47.040  25.290  1.00  0.00           C  
ATOM   1253  HB1 LEU    77      62.560  46.220  25.970  1.00  0.00           H  
ATOM   1254  HB2 LEU    77      62.070  47.450  24.690  1.00  0.00           H  
ATOM   1255  CG  LEU    77      63.570  48.090  26.220  1.00  0.00           C  
ATOM   1256  HG  LEU    77      64.660  47.940  26.350  1.00  0.00           H  
ATOM   1257  CD1 LEU    77      63.480  49.480  25.600  1.00  0.00           C  
ATOM   1258 HD11 LEU    77      62.400  49.620  25.370  1.00  0.00           H  
ATOM   1259 HD12 LEU    77      64.010  49.510  24.630  1.00  0.00           H  
ATOM   1260 HD13 LEU    77      63.770  50.330  26.260  1.00  0.00           H  
ATOM   1261  CD2 LEU    77      63.040  48.070  27.700  1.00  0.00           C  
ATOM   1262 HD21 LEU    77      63.180  47.060  28.140  1.00  0.00           H  
ATOM   1263 HD22 LEU    77      61.940  48.130  27.560  1.00  0.00           H  
ATOM   1264 HD23 LEU    77      63.390  48.970  28.250  1.00  0.00           H  
ATOM   1265  C   LEU    77      65.080  46.030  24.670  1.00  0.00           C  
ATOM   1266  O   LEU    77      66.130  46.150  24.060  1.00  0.00           O  
ATOM   1267  N   ILE    78      65.070  45.290  25.850  1.00  0.00           N  
ATOM   1268  HN  ILE    78      64.200  45.130  26.300  1.00  0.00           H  
ATOM   1269  CA  ILE    78      66.330  44.840  26.510  1.00  0.00           C  
ATOM   1270  HA  ILE    78      67.030  45.650  26.690  1.00  0.00           H  
ATOM   1271  CB  ILE    78      66.060  44.400  27.940  1.00  0.00           C  
ATOM   1272  HB  ILE    78      65.070  43.900  27.910  1.00  0.00           H  
ATOM   1273  CG2 ILE    78      67.060  43.370  28.490  1.00  0.00           C  
ATOM   1274 HG21 ILE    78      67.020  42.410  27.940  1.00  0.00           H  
ATOM   1275 HG22 ILE    78      66.890  43.190  29.570  1.00  0.00           H  
ATOM   1276 HG23 ILE    78      68.120  43.680  28.320  1.00  0.00           H  
ATOM   1277  CG1 ILE    78      65.820  45.650  28.910  1.00  0.00           C  
ATOM   1278 HG11 ILE    78      65.280  46.410  28.300  1.00  0.00           H  
ATOM   1279 HG12 ILE    78      66.770  46.110  29.230  1.00  0.00           H  
ATOM   1280  CD  ILE    78      64.980  45.360  30.130  1.00  0.00           C  
ATOM   1281  HD1 ILE    78      63.960  45.090  29.770  1.00  0.00           H  
ATOM   1282  HD2 ILE    78      64.840  46.230  30.810  1.00  0.00           H  
ATOM   1283  HD3 ILE    78      65.510  44.500  30.580  1.00  0.00           H  
ATOM   1284  C   ILE    78      67.040  43.780  25.620  1.00  0.00           C  
ATOM   1285  O   ILE    78      68.250  43.820  25.490  1.00  0.00           O  
ATOM   1286  N   TYR    79      66.210  42.870  25.070  1.00  0.00           N  
ATOM   1287  HN  TYR    79      65.220  42.940  25.120  1.00  0.00           H  
ATOM   1288  CA  TYR    79      66.610  41.640  24.490  1.00  0.00           C  
ATOM   1289  HA  TYR    79      67.610  41.400  24.830  1.00  0.00           H  
ATOM   1290  CB  TYR    79      65.650  40.440  24.880  1.00  0.00           C  
ATOM   1291  HB1 TYR    79      66.060  39.470  24.530  1.00  0.00           H  
ATOM   1292  HB2 TYR    79      64.650  40.550  24.420  1.00  0.00           H  
ATOM   1293  CG  TYR    79      65.460  40.320  26.350  1.00  0.00           C  
ATOM   1294  CD1 TYR    79      64.530  41.160  26.960  1.00  0.00           C  
ATOM   1295  HD1 TYR    79      64.040  41.860  26.300  1.00  0.00           H  
ATOM   1296  CE1 TYR    79      64.480  41.100  28.340  1.00  0.00           C  
ATOM   1297  HE1 TYR    79      63.780  41.760  28.820  1.00  0.00           H  
ATOM   1298  CZ  TYR    79      65.200  40.070  29.000  1.00  0.00           C  
ATOM   1299  OH  TYR    79      65.090  40.080  30.380  1.00  0.00           O  
ATOM   1300  HH  TYR    79      65.620  39.350  30.730  1.00  0.00           H  
ATOM   1301  CD2 TYR    79      66.150  39.270  26.970  1.00  0.00           C  
ATOM   1302  HD2 TYR    79      66.890  38.730  26.390  1.00  0.00           H  
ATOM   1303  CE2 TYR    79      66.060  39.140  28.330  1.00  0.00           C  
ATOM   1304  HE2 TYR    79      66.570  38.370  28.880  1.00  0.00           H  
ATOM   1305  C   TYR    79      66.710  41.690  22.920  1.00  0.00           C  
ATOM   1306  O   TYR    79      66.320  42.640  22.230  1.00  0.00           O  
ATOM   1307  N   THR    80      67.500  40.760  22.400  1.00  0.00           N  
ATOM   1308  HN  THR    80      68.030  40.200  23.020  1.00  0.00           H  
ATOM   1309  CA  THR    80      67.860  40.670  20.960  1.00  0.00           C  
ATOM   1310  HA  THR    80      67.700  41.620  20.460  1.00  0.00           H  
ATOM   1311  CB  THR    80      69.360  40.390  20.710  1.00  0.00           C  
ATOM   1312  HB  THR    80      69.600  39.380  21.100  1.00  0.00           H  
ATOM   1313  OG1 THR    80      70.220  41.260  21.370  1.00  0.00           O  
ATOM   1314  HG1 THR    80      70.040  41.210  22.310  1.00  0.00           H  
ATOM   1315  CG2 THR    80      69.750  40.530  19.210  1.00  0.00           C  
ATOM   1316 HG21 THR    80      69.330  39.740  18.550  1.00  0.00           H  
ATOM   1317 HG22 THR    80      70.840  40.480  19.010  1.00  0.00           H  
ATOM   1318 HG23 THR    80      69.340  41.450  18.740  1.00  0.00           H  
ATOM   1319  C   THR    80      67.040  39.630  20.160  1.00  0.00           C  
ATOM   1320  O   THR    80      66.340  40.080  19.210  1.00  0.00           O  
ATOM   1321  N   PRO    81      67.000  38.370  20.450  1.00  0.00           N  
ATOM   1322  CD  PRO    81      67.140  37.740  21.760  1.00  0.00           C  
ATOM   1323  HD1 PRO    81      66.480  38.240  22.490  1.00  0.00           H  
ATOM   1324  HD2 PRO    81      68.210  37.740  22.070  1.00  0.00           H  
ATOM   1325  CA  PRO    81      66.540  37.390  19.470  1.00  0.00           C  
ATOM   1326  HA  PRO    81      67.060  37.590  18.540  1.00  0.00           H  
ATOM   1327  CB  PRO    81      66.920  36.040  20.110  1.00  0.00           C  
ATOM   1328  HB1 PRO    81      68.010  35.920  19.930  1.00  0.00           H  
ATOM   1329  HB2 PRO    81      66.450  35.100  19.750  1.00  0.00           H  
ATOM   1330  CG  PRO    81      66.740  36.290  21.590  1.00  0.00           C  
ATOM   1331  HG1 PRO    81      65.700  36.090  21.920  1.00  0.00           H  
ATOM   1332  HG2 PRO    81      67.480  35.660  22.120  1.00  0.00           H  
ATOM   1333  C   PRO    81      65.050  37.460  19.140  1.00  0.00           C  
ATOM   1334  O   PRO    81      64.200  37.590  20.060  1.00  0.00           O  
ATOM   1335  N   PHE    82      64.650  37.310  17.800  1.00  0.00           N  
ATOM   1336  HN  PHE    82      65.250  37.180  17.020  1.00  0.00           H  
ATOM   1337  CA  PHE    82      63.220  37.280  17.470  1.00  0.00           C  
ATOM   1338  HA  PHE    82      62.630  37.900  18.130  1.00  0.00           H  
ATOM   1339  CB  PHE    82      63.010  37.700  16.020  1.00  0.00           C  
ATOM   1340  HB1 PHE    82      62.000  37.390  15.660  1.00  0.00           H  
ATOM   1341  HB2 PHE    82      63.700  37.200  15.310  1.00  0.00           H  
ATOM   1342  CG  PHE    82      63.050  39.130  15.770  1.00  0.00           C  
ATOM   1343  CD1 PHE    82      62.540  39.650  14.550  1.00  0.00           C  
ATOM   1344  HD1 PHE    82      62.100  38.950  13.860  1.00  0.00           H  
ATOM   1345  CE1 PHE    82      62.590  40.950  14.190  1.00  0.00           C  
ATOM   1346  HE1 PHE    82      62.210  41.300  13.240  1.00  0.00           H  
ATOM   1347  CZ  PHE    82      63.090  41.820  15.210  1.00  0.00           C  
ATOM   1348  HZ  PHE    82      63.090  42.850  14.900  1.00  0.00           H  
ATOM   1349  CD2 PHE    82      63.640  40.010  16.740  1.00  0.00           C  
ATOM   1350  HD2 PHE    82      63.900  39.730  17.750  1.00  0.00           H  
ATOM   1351  CE2 PHE    82      63.680  41.390  16.440  1.00  0.00           C  
ATOM   1352  HE2 PHE    82      63.960  42.130  17.180  1.00  0.00           H  
ATOM   1353  C   PHE    82      62.720  35.860  17.600  1.00  0.00           C  
ATOM   1354  O   PHE    82      62.700  35.160  16.610  1.00  0.00           O  
ATOM   1355  N   THR    83      62.350  35.500  18.820  1.00  0.00           N  
ATOM   1356  HN  THR    83      62.350  36.220  19.510  1.00  0.00           H  
ATOM   1357  CA  THR    83      62.020  34.150  19.250  1.00  0.00           C  
ATOM   1358  HA  THR    83      62.680  33.480  18.720  1.00  0.00           H  
ATOM   1359  CB  THR    83      62.100  33.960  20.790  1.00  0.00           C  
ATOM   1360  HB  THR    83      61.760  32.950  21.090  1.00  0.00           H  
ATOM   1361  OG1 THR    83      61.330  34.950  21.480  1.00  0.00           O  
ATOM   1362  HG1 THR    83      60.570  34.560  21.900  1.00  0.00           H  
ATOM   1363  CG2 THR    83      63.580  34.130  21.220  1.00  0.00           C  
ATOM   1364 HG21 THR    83      64.230  33.580  20.510  1.00  0.00           H  
ATOM   1365 HG22 THR    83      63.700  33.770  22.270  1.00  0.00           H  
ATOM   1366 HG23 THR    83      63.920  35.190  21.180  1.00  0.00           H  
ATOM   1367  C   THR    83      60.640  33.760  18.730  1.00  0.00           C  
ATOM   1368  O   THR    83      60.390  32.590  18.440  1.00  0.00           O  
ATOM   1369  N   GLU    84      59.680  34.750  18.650  1.00  0.00           N  
ATOM   1370  HN  GLU    84      59.870  35.650  19.020  1.00  0.00           H  
ATOM   1371  CA  GLU    84      58.280  34.680  18.140  1.00  0.00           C  
ATOM   1372  HA  GLU    84      57.830  33.820  18.630  1.00  0.00           H  
ATOM   1373  CB  GLU    84      57.360  35.790  18.700  1.00  0.00           C  
ATOM   1374  HB1 GLU    84      56.430  35.690  18.100  1.00  0.00           H  
ATOM   1375  HB2 GLU    84      57.710  36.800  18.400  1.00  0.00           H  
ATOM   1376  CG  GLU    84      57.230  35.760  20.180  1.00  0.00           C  
ATOM   1377  HG1 GLU    84      58.210  35.860  20.700  1.00  0.00           H  
ATOM   1378  HG2 GLU    84      56.770  34.840  20.630  1.00  0.00           H  
ATOM   1379  CD  GLU    84      56.360  36.870  20.660  1.00  0.00           C  
ATOM   1380  OE1 GLU    84      55.140  36.910  20.240  1.00  0.00           O  
ATOM   1381  OE2 GLU    84      56.850  37.710  21.530  1.00  0.00           O  
ATOM   1382  C   GLU    84      58.230  34.550  16.610  1.00  0.00           C  
ATOM   1383  O   GLU    84      57.490  33.740  16.030  1.00  0.00           O  
ATOM   1384  N   ASP    85      59.160  35.260  15.930  1.00  0.00           N  
ATOM   1385  HN  ASP    85      59.670  35.960  16.420  1.00  0.00           H  
ATOM   1386  CA  ASP    85      59.230  35.270  14.430  1.00  0.00           C  
ATOM   1387  HA  ASP    85      58.240  35.090  14.030  1.00  0.00           H  
ATOM   1388  CB  ASP    85      59.910  36.640  14.010  1.00  0.00           C  
ATOM   1389  HB1 ASP    85      61.020  36.600  14.060  1.00  0.00           H  
ATOM   1390  HB2 ASP    85      59.540  37.500  14.600  1.00  0.00           H  
ATOM   1391  CG  ASP    85      59.370  36.970  12.610  1.00  0.00           C  
ATOM   1392  OD1 ASP    85      59.820  37.950  11.980  1.00  0.00           O  
ATOM   1393  OD2 ASP    85      58.380  36.290  12.220  1.00  0.00           O  
ATOM   1394  C   ASP    85      60.060  34.070  13.920  1.00  0.00           C  
ATOM   1395  O   ASP    85      59.510  33.010  13.500  1.00  0.00           O  
ATOM   1396  N   THR    86      61.390  34.120  14.100  1.00  0.00           N  
ATOM   1397  HN  THR    86      61.840  34.790  14.680  1.00  0.00           H  
ATOM   1398  CA  THR    86      62.280  33.280  13.230  1.00  0.00           C  
ATOM   1399  HA  THR    86      61.830  33.270  12.250  1.00  0.00           H  
ATOM   1400  CB  THR    86      63.650  33.790  13.000  1.00  0.00           C  
ATOM   1401  HB  THR    86      64.230  33.130  12.310  1.00  0.00           H  
ATOM   1402  OG1 THR    86      64.430  33.900  14.230  1.00  0.00           O  
ATOM   1403  HG1 THR    86      64.780  33.010  14.260  1.00  0.00           H  
ATOM   1404  CG2 THR    86      63.520  35.210  12.420  1.00  0.00           C  
ATOM   1405 HG21 THR    86      62.950  35.200  11.460  1.00  0.00           H  
ATOM   1406 HG22 THR    86      64.530  35.650  12.270  1.00  0.00           H  
ATOM   1407 HG23 THR    86      63.080  35.910  13.160  1.00  0.00           H  
ATOM   1408  C   THR    86      62.380  31.940  13.810  1.00  0.00           C  
ATOM   1409  O   THR    86      62.560  30.970  13.120  1.00  0.00           O  
ATOM   1410  N   GLU    87      62.180  31.770  15.120  1.00  0.00           N  
ATOM   1411  HN  GLU    87      62.060  32.530  15.760  1.00  0.00           H  
ATOM   1412  CA  GLU    87      62.560  30.560  15.780  1.00  0.00           C  
ATOM   1413  HA  GLU    87      63.110  29.890  15.130  1.00  0.00           H  
ATOM   1414  CB  GLU    87      63.280  30.900  17.110  1.00  0.00           C  
ATOM   1415  HB1 GLU    87      63.520  29.950  17.630  1.00  0.00           H  
ATOM   1416  HB2 GLU    87      62.560  31.380  17.810  1.00  0.00           H  
ATOM   1417  CG  GLU    87      64.660  31.650  17.000  1.00  0.00           C  
ATOM   1418  HG1 GLU    87      65.130  31.590  18.000  1.00  0.00           H  
ATOM   1419  HG2 GLU    87      64.480  32.700  16.670  1.00  0.00           H  
ATOM   1420  CD  GLU    87      65.420  30.950  15.820  1.00  0.00           C  
ATOM   1421  OE1 GLU    87      65.620  31.600  14.750  1.00  0.00           O  
ATOM   1422  OE2 GLU    87      65.650  29.750  16.040  1.00  0.00           O  
ATOM   1423  C   GLU    87      61.380  29.640  16.140  1.00  0.00           C  
ATOM   1424  O   GLU    87      60.300  30.150  16.440  1.00  0.00           O  
ATOM   1425  N   THR    88      61.530  28.320  16.150  1.00  0.00           N  
ATOM   1426  HN  THR    88      62.360  27.870  15.850  1.00  0.00           H  
ATOM   1427  CA  THR    88      60.380  27.470  16.330  1.00  0.00           C  
ATOM   1428  HA  THR    88      59.470  27.990  16.080  1.00  0.00           H  
ATOM   1429  CB  THR    88      60.420  26.280  15.360  1.00  0.00           C  
ATOM   1430  HB  THR    88      60.480  26.670  14.320  1.00  0.00           H  
ATOM   1431  OG1 THR    88      59.120  25.620  15.380  1.00  0.00           O  
ATOM   1432  HG1 THR    88      58.840  25.880  14.510  1.00  0.00           H  
ATOM   1433  CG2 THR    88      61.570  25.250  15.580  1.00  0.00           C  
ATOM   1434 HG21 THR    88      61.600  24.900  16.630  1.00  0.00           H  
ATOM   1435 HG22 THR    88      62.580  25.690  15.420  1.00  0.00           H  
ATOM   1436 HG23 THR    88      61.360  24.330  14.990  1.00  0.00           H  
ATOM   1437  C   THR    88      60.330  27.060  17.800  1.00  0.00           C  
ATOM   1438  O   THR    88      61.000  27.620  18.690  1.00  0.00           O  
ATOM   1439  N   VAL    89      59.490  26.050  18.180  1.00  0.00           N  
ATOM   1440  HN  VAL    89      59.080  25.440  17.510  1.00  0.00           H  
ATOM   1441  CA  VAL    89      59.070  25.780  19.580  1.00  0.00           C  
ATOM   1442  HA  VAL    89      58.530  26.670  19.890  1.00  0.00           H  
ATOM   1443  CB  VAL    89      58.150  24.500  19.680  1.00  0.00           C  
ATOM   1444  HB  VAL    89      58.730  23.620  19.330  1.00  0.00           H  
ATOM   1445  CG1 VAL    89      57.790  24.190  21.150  1.00  0.00           C  
ATOM   1446 HG11 VAL    89      58.670  23.840  21.730  1.00  0.00           H  
ATOM   1447 HG12 VAL    89      57.050  23.380  21.330  1.00  0.00           H  
ATOM   1448 HG13 VAL    89      57.560  25.140  21.700  1.00  0.00           H  
ATOM   1449  CG2 VAL    89      56.920  24.750  18.870  1.00  0.00           C  
ATOM   1450 HG21 VAL    89      57.250  25.020  17.840  1.00  0.00           H  
ATOM   1451 HG22 VAL    89      56.200  25.490  19.290  1.00  0.00           H  
ATOM   1452 HG23 VAL    89      56.310  23.840  18.700  1.00  0.00           H  
ATOM   1453  C   VAL    89      60.210  25.540  20.540  1.00  0.00           C  
ATOM   1454  O   VAL    89      60.390  26.170  21.600  1.00  0.00           O  
ATOM   1455  N   GLY    90      61.190  24.580  20.210  1.00  0.00           N  
ATOM   1456  HN  GLY    90      60.910  23.970  19.470  1.00  0.00           H  
ATOM   1457  CA  GLY    90      62.290  24.280  21.060  1.00  0.00           C  
ATOM   1458  HA1 GLY    90      62.940  23.530  20.630  1.00  0.00           H  
ATOM   1459  HA2 GLY    90      61.770  23.880  21.920  1.00  0.00           H  
ATOM   1460  C   GLY    90      63.140  25.510  21.440  1.00  0.00           C  
ATOM   1461  O   GLY    90      63.530  25.670  22.600  1.00  0.00           O  
ATOM   1462  N   GLN    91      63.520  26.410  20.520  1.00  0.00           N  
ATOM   1463  HN  GLN    91      63.190  26.180  19.600  1.00  0.00           H  
ATOM   1464  CA  GLN    91      64.240  27.620  20.660  1.00  0.00           C  
ATOM   1465  HA  GLN    91      65.180  27.380  21.140  1.00  0.00           H  
ATOM   1466  CB  GLN    91      64.580  28.080  19.190  1.00  0.00           C  
ATOM   1467  HB1 GLN    91      65.000  29.110  19.270  1.00  0.00           H  
ATOM   1468  HB2 GLN    91      63.560  28.030  18.730  1.00  0.00           H  
ATOM   1469  CG  GLN    91      65.560  27.150  18.440  1.00  0.00           C  
ATOM   1470  HG1 GLN    91      65.760  27.630  17.460  1.00  0.00           H  
ATOM   1471  HG2 GLN    91      65.020  26.200  18.290  1.00  0.00           H  
ATOM   1472  CD  GLN    91      66.900  27.000  19.230  1.00  0.00           C  
ATOM   1473  OE1 GLN    91      67.460  28.060  19.500  1.00  0.00           O  
ATOM   1474  NE2 GLN    91      67.290  25.780  19.570  1.00  0.00           N  
ATOM   1475 HE21 GLN    91      66.730  24.950  19.520  1.00  0.00           H  
ATOM   1476 HE22 GLN    91      68.170  25.680  20.030  1.00  0.00           H  
ATOM   1477  C   GLN    91      63.540  28.610  21.450  1.00  0.00           C  
ATOM   1478  O   GLN    91      64.170  29.400  22.220  1.00  0.00           O  
ATOM   1479  N   ARG    92      62.210  28.690  21.340  1.00  0.00           N  
ATOM   1480  HN  ARG    92      61.730  28.260  20.580  1.00  0.00           H  
ATOM   1481  CA  ARG    92      61.380  29.480  22.280  1.00  0.00           C  
ATOM   1482  HA  ARG    92      61.830  30.460  22.340  1.00  0.00           H  
ATOM   1483  CB  ARG    92      59.940  29.610  21.990  1.00  0.00           C  
ATOM   1484  HB1 ARG    92      59.430  30.250  22.740  1.00  0.00           H  
ATOM   1485  HB2 ARG    92      59.470  28.610  22.130  1.00  0.00           H  
ATOM   1486  CG  ARG    92      59.730  30.240  20.600  1.00  0.00           C  
ATOM   1487  HG1 ARG    92      60.330  29.670  19.860  1.00  0.00           H  
ATOM   1488  HG2 ARG    92      60.130  31.280  20.560  1.00  0.00           H  
ATOM   1489  CD  ARG    92      58.250  30.320  20.240  1.00  0.00           C  
ATOM   1490  HD1 ARG    92      57.710  31.010  20.920  1.00  0.00           H  
ATOM   1491  HD2 ARG    92      57.590  29.440  20.420  1.00  0.00           H  
ATOM   1492  NE  ARG    92      58.250  30.720  18.840  1.00  0.00           N  
ATOM   1493  HE  ARG    92      59.120  30.950  18.400  1.00  0.00           H  
ATOM   1494  CZ  ARG    92      57.190  30.690  18.080  1.00  0.00           C  
ATOM   1495  NH1 ARG    92      57.340  30.790  16.780  1.00  0.00           N  
ATOM   1496 HH11 ARG    92      58.310  30.850  16.540  1.00  0.00           H  
ATOM   1497 HH12 ARG    92      56.620  31.170  16.210  1.00  0.00           H  
ATOM   1498  NH2 ARG    92      55.900  30.490  18.490  1.00  0.00           N  
ATOM   1499 HH21 ARG    92      55.630  30.400  19.450  1.00  0.00           H  
ATOM   1500 HH22 ARG    92      55.230  30.100  17.850  1.00  0.00           H  
ATOM   1501  C   ARG    92      61.440  29.050  23.720  1.00  0.00           C  
ATOM   1502  O   ARG    92      61.600  29.820  24.620  1.00  0.00           O  
ATOM   1503  N   ALA    93      61.250  27.710  24.060  1.00  0.00           N  
ATOM   1504  HN  ALA    93      61.120  26.980  23.380  1.00  0.00           H  
ATOM   1505  CA  ALA    93      61.480  27.150  25.410  1.00  0.00           C  
ATOM   1506  HA  ALA    93      60.740  27.530  26.090  1.00  0.00           H  
ATOM   1507  CB  ALA    93      61.220  25.630  25.290  1.00  0.00           C  
ATOM   1508  HB1 ALA    93      61.440  25.090  26.230  1.00  0.00           H  
ATOM   1509  HB2 ALA    93      61.900  25.210  24.520  1.00  0.00           H  
ATOM   1510  HB3 ALA    93      60.150  25.490  25.040  1.00  0.00           H  
ATOM   1511  C   ALA    93      62.900  27.420  25.840  1.00  0.00           C  
ATOM   1512  O   ALA    93      63.040  28.000  26.920  1.00  0.00           O  
ATOM   1513  N   LEU    94      63.950  27.180  24.990  1.00  0.00           N  
ATOM   1514  HN  LEU    94      63.880  26.810  24.060  1.00  0.00           H  
ATOM   1515  CA  LEU    94      65.280  27.530  25.430  1.00  0.00           C  
ATOM   1516  HA  LEU    94      65.530  26.900  26.270  1.00  0.00           H  
ATOM   1517  CB  LEU    94      66.250  27.010  24.310  1.00  0.00           C  
ATOM   1518  HB1 LEU    94      65.810  27.390  23.370  1.00  0.00           H  
ATOM   1519  HB2 LEU    94      66.140  25.910  24.190  1.00  0.00           H  
ATOM   1520  CG  LEU    94      67.690  27.390  24.510  1.00  0.00           C  
ATOM   1521  HG  LEU    94      67.780  28.480  24.690  1.00  0.00           H  
ATOM   1522  CD1 LEU    94      68.360  26.780  25.740  1.00  0.00           C  
ATOM   1523 HD11 LEU    94      68.360  25.670  25.730  1.00  0.00           H  
ATOM   1524 HD12 LEU    94      67.950  27.100  26.730  1.00  0.00           H  
ATOM   1525 HD13 LEU    94      69.450  26.980  25.810  1.00  0.00           H  
ATOM   1526  CD2 LEU    94      68.540  27.040  23.310  1.00  0.00           C  
ATOM   1527 HD21 LEU    94      69.500  27.590  23.320  1.00  0.00           H  
ATOM   1528 HD22 LEU    94      68.160  27.450  22.350  1.00  0.00           H  
ATOM   1529 HD23 LEU    94      68.660  25.940  23.200  1.00  0.00           H  
ATOM   1530  C   LEU    94      65.560  28.910  25.780  1.00  0.00           C  
ATOM   1531  O   LEU    94      66.030  29.140  26.850  1.00  0.00           O  
ATOM   1532  N   HSD    95      65.230  29.900  24.950  1.00  0.00           N  
ATOM   1533  HN  HSD    95      65.000  29.750  23.990  1.00  0.00           H  
ATOM   1534  CA  HSD    95      65.540  31.310  25.340  1.00  0.00           C  
ATOM   1535  HA  HSD    95      66.590  31.460  25.570  1.00  0.00           H  
ATOM   1536  CB  HSD    95      65.310  32.270  24.210  1.00  0.00           C  
ATOM   1537  HB1 HSD    95      65.330  33.310  24.610  1.00  0.00           H  
ATOM   1538  HB2 HSD    95      64.300  32.050  23.820  1.00  0.00           H  
ATOM   1539  ND1 HSD    95      67.430  32.920  23.130  1.00  0.00           N  
ATOM   1540  HD1 HSD    95      67.800  33.430  23.910  1.00  0.00           H  
ATOM   1541  CG  HSD    95      66.330  32.210  23.120  1.00  0.00           C  
ATOM   1542  CE1 HSD    95      67.960  32.970  21.900  1.00  0.00           C  
ATOM   1543  HE1 HSD    95      68.770  33.630  21.610  1.00  0.00           H  
ATOM   1544  NE2 HSD    95      67.250  32.300  21.020  1.00  0.00           N  
ATOM   1545  CD2 HSD    95      66.220  31.810  21.800  1.00  0.00           C  
ATOM   1546  HD2 HSD    95      65.420  31.350  21.230  1.00  0.00           H  
ATOM   1547  C   HSD    95      64.650  31.750  26.500  1.00  0.00           C  
ATOM   1548  O   HSD    95      65.080  32.580  27.290  1.00  0.00           O  
ATOM   1549  N   SER    96      63.430  31.210  26.720  1.00  0.00           N  
ATOM   1550  HN  SER    96      63.090  30.530  26.080  1.00  0.00           H  
ATOM   1551  CA  SER    96      62.530  31.570  27.820  1.00  0.00           C  
ATOM   1552  HA  SER    96      62.420  32.630  27.970  1.00  0.00           H  
ATOM   1553  CB  SER    96      61.170  30.920  27.750  1.00  0.00           C  
ATOM   1554  HB1 SER    96      60.540  31.330  28.570  1.00  0.00           H  
ATOM   1555  HB2 SER    96      61.370  29.830  27.840  1.00  0.00           H  
ATOM   1556  OG  SER    96      60.480  31.160  26.500  1.00  0.00           O  
ATOM   1557  HG1 SER    96      60.920  30.740  25.760  1.00  0.00           H  
ATOM   1558  C   SER    96      63.200  31.140  29.110  1.00  0.00           C  
ATOM   1559  O   SER    96      63.150  31.840  30.120  1.00  0.00           O  
ATOM   1560  N   ILE    97      63.780  29.880  29.080  1.00  0.00           N  
ATOM   1561  HN  ILE    97      63.730  29.310  28.250  1.00  0.00           H  
ATOM   1562  CA  ILE    97      64.570  29.250  30.180  1.00  0.00           C  
ATOM   1563  HA  ILE    97      63.990  29.320  31.090  1.00  0.00           H  
ATOM   1564  CB  ILE    97      64.800  27.790  29.960  1.00  0.00           C  
ATOM   1565  HB  ILE    97      65.010  27.570  28.890  1.00  0.00           H  
ATOM   1566  CG2 ILE    97      65.910  27.200  30.830  1.00  0.00           C  
ATOM   1567 HG21 ILE    97      66.060  26.140  30.550  1.00  0.00           H  
ATOM   1568 HG22 ILE    97      65.640  27.290  31.910  1.00  0.00           H  
ATOM   1569 HG23 ILE    97      66.910  27.640  30.660  1.00  0.00           H  
ATOM   1570  CG1 ILE    97      63.480  27.060  30.160  1.00  0.00           C  
ATOM   1571 HG11 ILE    97      62.760  27.620  29.520  1.00  0.00           H  
ATOM   1572 HG12 ILE    97      63.050  27.060  31.180  1.00  0.00           H  
ATOM   1573  CD  ILE    97      63.380  25.720  29.330  1.00  0.00           C  
ATOM   1574  HD1 ILE    97      62.350  25.320  29.380  1.00  0.00           H  
ATOM   1575  HD2 ILE    97      64.160  24.990  29.660  1.00  0.00           H  
ATOM   1576  HD3 ILE    97      63.710  26.000  28.310  1.00  0.00           H  
ATOM   1577  C   ILE    97      65.860  29.940  30.630  1.00  0.00           C  
ATOM   1578  O   ILE    97      66.110  30.110  31.820  1.00  0.00           O  
ATOM   1579  N   LEU    98      66.690  30.330  29.640  1.00  0.00           N  
ATOM   1580  HN  LEU    98      66.440  30.300  28.680  1.00  0.00           H  
ATOM   1581  CA  LEU    98      67.840  31.160  29.830  1.00  0.00           C  
ATOM   1582  HA  LEU    98      68.550  30.680  30.500  1.00  0.00           H  
ATOM   1583  CB  LEU    98      68.440  31.470  28.410  1.00  0.00           C  
ATOM   1584  HB1 LEU    98      69.290  32.190  28.480  1.00  0.00           H  
ATOM   1585  HB2 LEU    98      67.660  31.890  27.750  1.00  0.00           H  
ATOM   1586  CG  LEU    98      69.140  30.230  27.750  1.00  0.00           C  
ATOM   1587  HG  LEU    98      68.410  29.390  27.660  1.00  0.00           H  
ATOM   1588  CD1 LEU    98      69.600  30.590  26.360  1.00  0.00           C  
ATOM   1589 HD11 LEU    98      68.740  30.800  25.680  1.00  0.00           H  
ATOM   1590 HD12 LEU    98      70.220  29.850  25.810  1.00  0.00           H  
ATOM   1591 HD13 LEU    98      70.160  31.540  26.420  1.00  0.00           H  
ATOM   1592  CD2 LEU    98      70.290  29.700  28.610  1.00  0.00           C  
ATOM   1593 HD21 LEU    98      70.720  28.790  28.140  1.00  0.00           H  
ATOM   1594 HD22 LEU    98      69.900  29.390  29.600  1.00  0.00           H  
ATOM   1595 HD23 LEU    98      71.120  30.440  28.710  1.00  0.00           H  
ATOM   1596  C   LEU    98      67.490  32.490  30.430  1.00  0.00           C  
ATOM   1597  O   LEU    98      68.050  32.840  31.480  1.00  0.00           O  
ATOM   1598  N   ASN    99      66.450  33.190  29.950  1.00  0.00           N  
ATOM   1599  HN  ASN    99      65.880  32.770  29.250  1.00  0.00           H  
ATOM   1600  CA  ASN    99      65.980  34.460  30.420  1.00  0.00           C  
ATOM   1601  HA  ASN    99      66.810  35.150  30.460  1.00  0.00           H  
ATOM   1602  CB  ASN    99      64.780  35.030  29.720  1.00  0.00           C  
ATOM   1603  HB1 ASN    99      64.380  35.960  30.170  1.00  0.00           H  
ATOM   1604  HB2 ASN    99      64.020  34.220  29.740  1.00  0.00           H  
ATOM   1605  CG  ASN    99      65.150  35.350  28.260  1.00  0.00           C  
ATOM   1606  OD1 ASN    99      66.280  35.450  27.800  1.00  0.00           O  
ATOM   1607  ND2 ASN    99      63.980  35.590  27.500  1.00  0.00           N  
ATOM   1608 HD21 ASN    99      64.230  35.770  26.550  1.00  0.00           H  
ATOM   1609 HD22 ASN    99      63.090  35.310  27.870  1.00  0.00           H  
ATOM   1610  C   ASN    99      65.560  34.300  31.900  1.00  0.00           C  
ATOM   1611  O   ASN    99      65.880  35.060  32.780  1.00  0.00           O  
ATOM   1612  N   ALA   100      64.730  33.290  32.140  1.00  0.00           N  
ATOM   1613  HN  ALA   100      64.730  32.690  31.350  1.00  0.00           H  
ATOM   1614  CA  ALA   100      64.280  32.920  33.450  1.00  0.00           C  
ATOM   1615  HA  ALA   100      63.830  33.760  33.960  1.00  0.00           H  
ATOM   1616  CB  ALA   100      63.310  31.700  33.310  1.00  0.00           C  
ATOM   1617  HB1 ALA   100      63.020  31.330  34.310  1.00  0.00           H  
ATOM   1618  HB2 ALA   100      63.720  30.830  32.750  1.00  0.00           H  
ATOM   1619  HB3 ALA   100      62.390  32.000  32.760  1.00  0.00           H  
ATOM   1620  C   ALA   100      65.250  32.550  34.510  1.00  0.00           C  
ATOM   1621  O   ALA   100      65.220  33.020  35.670  1.00  0.00           O  
ATOM   1622  N   ALA   101      66.320  31.830  34.070  1.00  0.00           N  
ATOM   1623  HN  ALA   101      66.380  31.360  33.190  1.00  0.00           H  
ATOM   1624  CA  ALA   101      67.530  31.630  34.910  1.00  0.00           C  
ATOM   1625  HA  ALA   101      67.270  31.130  35.830  1.00  0.00           H  
ATOM   1626  CB  ALA   101      68.380  30.690  33.990  1.00  0.00           C  
ATOM   1627  HB1 ALA   101      67.930  29.690  34.120  1.00  0.00           H  
ATOM   1628  HB2 ALA   101      69.380  30.600  34.470  1.00  0.00           H  
ATOM   1629  HB3 ALA   101      68.540  30.970  32.920  1.00  0.00           H  
ATOM   1630  C   ALA   101      68.290  32.860  35.240  1.00  0.00           C  
ATOM   1631  O   ALA   101      68.610  33.160  36.390  1.00  0.00           O  
ATOM   1632  N   ILE   102      68.540  33.760  34.240  1.00  0.00           N  
ATOM   1633  HN  ILE   102      68.150  33.600  33.330  1.00  0.00           H  
ATOM   1634  CA  ILE   102      69.160  35.010  34.520  1.00  0.00           C  
ATOM   1635  HA  ILE   102      70.110  34.770  34.960  1.00  0.00           H  
ATOM   1636  CB  ILE   102      69.620  35.710  33.220  1.00  0.00           C  
ATOM   1637  HB  ILE   102      68.780  35.830  32.500  1.00  0.00           H  
ATOM   1638  CG2 ILE   102      70.300  37.110  33.450  1.00  0.00           C  
ATOM   1639 HG21 ILE   102      71.040  37.350  32.660  1.00  0.00           H  
ATOM   1640 HG22 ILE   102      71.000  37.120  34.310  1.00  0.00           H  
ATOM   1641 HG23 ILE   102      69.610  37.960  33.600  1.00  0.00           H  
ATOM   1642  CG1 ILE   102      70.750  34.890  32.390  1.00  0.00           C  
ATOM   1643 HG11 ILE   102      71.000  35.590  31.570  1.00  0.00           H  
ATOM   1644 HG12 ILE   102      70.180  34.040  31.950  1.00  0.00           H  
ATOM   1645  CD  ILE   102      71.920  34.520  33.250  1.00  0.00           C  
ATOM   1646  HD1 ILE   102      72.240  35.420  33.830  1.00  0.00           H  
ATOM   1647  HD2 ILE   102      72.800  34.310  32.600  1.00  0.00           H  
ATOM   1648  HD3 ILE   102      71.860  33.670  33.960  1.00  0.00           H  
ATOM   1649  C   ILE   102      68.380  35.880  35.360  1.00  0.00           C  
ATOM   1650  O   ILE   102      68.920  36.520  36.230  1.00  0.00           O  
ATOM   1651  N   MET   103      66.980  35.860  35.400  1.00  0.00           N  
ATOM   1652  HN  MET   103      66.670  35.620  34.490  1.00  0.00           H  
ATOM   1653  CA  MET   103      66.120  36.600  36.320  1.00  0.00           C  
ATOM   1654  HA  MET   103      66.410  37.630  36.160  1.00  0.00           H  
ATOM   1655  CB  MET   103      64.740  36.580  35.700  1.00  0.00           C  
ATOM   1656  HB1 MET   103      64.400  35.540  35.500  1.00  0.00           H  
ATOM   1657  HB2 MET   103      64.820  37.030  34.690  1.00  0.00           H  
ATOM   1658  CG  MET   103      63.660  37.390  36.510  1.00  0.00           C  
ATOM   1659  HG1 MET   103      62.750  37.290  35.880  1.00  0.00           H  
ATOM   1660  HG2 MET   103      63.890  38.470  36.670  1.00  0.00           H  
ATOM   1661  SD  MET   103      63.110  36.830  38.120  1.00  0.00           S  
ATOM   1662  CE  MET   103      62.190  38.290  38.570  1.00  0.00           C  
ATOM   1663  HE1 MET   103      61.380  37.970  39.260  1.00  0.00           H  
ATOM   1664  HE2 MET   103      61.630  38.720  37.710  1.00  0.00           H  
ATOM   1665  HE3 MET   103      62.810  39.090  39.020  1.00  0.00           H  
ATOM   1666  C   MET   103      66.330  36.180  37.810  1.00  0.00           C  
ATOM   1667  O   MET   103      66.560  36.930  38.720  1.00  0.00           O  
ATOM   1668  N   ILE   104      66.240  34.850  38.090  1.00  0.00           N  
ATOM   1669  HN  ILE   104      66.010  34.160  37.420  1.00  0.00           H  
ATOM   1670  CA  ILE   104      66.460  34.350  39.480  1.00  0.00           C  
ATOM   1671  HA  ILE   104      65.940  35.000  40.180  1.00  0.00           H  
ATOM   1672  CB  ILE   104      65.800  33.020  39.770  1.00  0.00           C  
ATOM   1673  HB  ILE   104      66.120  32.210  39.070  1.00  0.00           H  
ATOM   1674  CG2 ILE   104      66.110  32.540  41.180  1.00  0.00           C  
ATOM   1675 HG21 ILE   104      67.110  32.060  41.140  1.00  0.00           H  
ATOM   1676 HG22 ILE   104      65.410  31.740  41.480  1.00  0.00           H  
ATOM   1677 HG23 ILE   104      66.030  33.400  41.870  1.00  0.00           H  
ATOM   1678  CG1 ILE   104      64.320  33.010  39.330  1.00  0.00           C  
ATOM   1679 HG11 ILE   104      63.840  32.010  39.290  1.00  0.00           H  
ATOM   1680 HG12 ILE   104      64.280  33.440  38.310  1.00  0.00           H  
ATOM   1681  CD  ILE   104      63.410  33.910  40.270  1.00  0.00           C  
ATOM   1682  HD1 ILE   104      63.740  34.960  40.120  1.00  0.00           H  
ATOM   1683  HD2 ILE   104      63.660  33.510  41.280  1.00  0.00           H  
ATOM   1684  HD3 ILE   104      62.380  33.670  39.930  1.00  0.00           H  
ATOM   1685  C   ILE   104      67.930  34.480  39.920  1.00  0.00           C  
ATOM   1686  O   ILE   104      68.160  34.650  41.110  1.00  0.00           O  
ATOM   1687  N   SER   105      68.920  34.390  38.980  1.00  0.00           N  
ATOM   1688  HN  SER   105      68.680  34.220  38.030  1.00  0.00           H  
ATOM   1689  CA  SER   105      70.290  34.630  39.250  1.00  0.00           C  
ATOM   1690  HA  SER   105      70.600  33.930  40.010  1.00  0.00           H  
ATOM   1691  CB  SER   105      71.280  34.520  38.050  1.00  0.00           C  
ATOM   1692  HB1 SER   105      72.300  34.570  38.490  1.00  0.00           H  
ATOM   1693  HB2 SER   105      71.190  35.270  37.230  1.00  0.00           H  
ATOM   1694  OG  SER   105      71.150  33.220  37.490  1.00  0.00           O  
ATOM   1695  HG1 SER   105      70.310  33.250  37.020  1.00  0.00           H  
ATOM   1696  C   SER   105      70.520  36.070  39.800  1.00  0.00           C  
ATOM   1697  O   SER   105      71.130  36.320  40.880  1.00  0.00           O  
ATOM   1698  N   VAL   106      69.890  37.120  39.130  1.00  0.00           N  
ATOM   1699  HN  VAL   106      69.270  36.900  38.380  1.00  0.00           H  
ATOM   1700  CA  VAL   106      69.810  38.510  39.630  1.00  0.00           C  
ATOM   1701  HA  VAL   106      70.780  38.900  39.900  1.00  0.00           H  
ATOM   1702  CB  VAL   106      69.060  39.380  38.630  1.00  0.00           C  
ATOM   1703  HB  VAL   106      68.130  38.860  38.320  1.00  0.00           H  
ATOM   1704  CG1 VAL   106      68.670  40.820  39.070  1.00  0.00           C  
ATOM   1705 HG11 VAL   106      68.220  41.340  38.190  1.00  0.00           H  
ATOM   1706 HG12 VAL   106      69.580  41.360  39.400  1.00  0.00           H  
ATOM   1707 HG13 VAL   106      68.100  40.770  40.020  1.00  0.00           H  
ATOM   1708  CG2 VAL   106      70.050  39.680  37.400  1.00  0.00           C  
ATOM   1709 HG21 VAL   106      70.400  38.770  36.870  1.00  0.00           H  
ATOM   1710 HG22 VAL   106      70.910  40.250  37.810  1.00  0.00           H  
ATOM   1711 HG23 VAL   106      69.430  40.250  36.660  1.00  0.00           H  
ATOM   1712  C   VAL   106      69.140  38.620  41.010  1.00  0.00           C  
ATOM   1713  O   VAL   106      69.700  39.340  41.880  1.00  0.00           O  
ATOM   1714  N   ILE   107      67.960  37.980  41.310  1.00  0.00           N  
ATOM   1715  HN  ILE   107      67.320  37.630  40.640  1.00  0.00           H  
ATOM   1716  CA  ILE   107      67.290  37.990  42.550  1.00  0.00           C  
ATOM   1717  HA  ILE   107      67.110  39.010  42.830  1.00  0.00           H  
ATOM   1718  CB  ILE   107      65.870  37.340  42.540  1.00  0.00           C  
ATOM   1719  HB  ILE   107      66.020  36.330  42.110  1.00  0.00           H  
ATOM   1720  CG2 ILE   107      65.320  37.150  43.940  1.00  0.00           C  
ATOM   1721 HG21 ILE   107      64.380  36.560  44.000  1.00  0.00           H  
ATOM   1722 HG22 ILE   107      65.090  38.170  44.340  1.00  0.00           H  
ATOM   1723 HG23 ILE   107      66.040  36.630  44.610  1.00  0.00           H  
ATOM   1724  CG1 ILE   107      64.870  38.070  41.660  1.00  0.00           C  
ATOM   1725 HG11 ILE   107      63.970  37.420  41.690  1.00  0.00           H  
ATOM   1726 HG12 ILE   107      65.200  38.140  40.600  1.00  0.00           H  
ATOM   1727  CD  ILE   107      64.600  39.470  42.020  1.00  0.00           C  
ATOM   1728  HD1 ILE   107      65.540  40.040  41.910  1.00  0.00           H  
ATOM   1729  HD2 ILE   107      64.260  39.650  43.060  1.00  0.00           H  
ATOM   1730  HD3 ILE   107      63.840  39.900  41.330  1.00  0.00           H  
ATOM   1731  C   ILE   107      68.090  37.410  43.650  1.00  0.00           C  
ATOM   1732  O   ILE   107      68.210  37.990  44.730  1.00  0.00           O  
ATOM   1733  N   VAL   108      68.740  36.320  43.360  1.00  0.00           N  
ATOM   1734  HN  VAL   108      68.620  35.940  42.440  1.00  0.00           H  
ATOM   1735  CA  VAL   108      69.710  35.640  44.260  1.00  0.00           C  
ATOM   1736  HA  VAL   108      69.210  35.270  45.140  1.00  0.00           H  
ATOM   1737  CB  VAL   108      70.190  34.350  43.620  1.00  0.00           C  
ATOM   1738  HB  VAL   108      70.320  34.490  42.520  1.00  0.00           H  
ATOM   1739  CG1 VAL   108      71.560  33.900  44.270  1.00  0.00           C  
ATOM   1740 HG11 VAL   108      72.060  33.180  43.590  1.00  0.00           H  
ATOM   1741 HG12 VAL   108      71.480  33.260  45.170  1.00  0.00           H  
ATOM   1742 HG13 VAL   108      72.290  34.700  44.530  1.00  0.00           H  
ATOM   1743  CG2 VAL   108      69.100  33.260  43.820  1.00  0.00           C  
ATOM   1744 HG21 VAL   108      68.100  33.470  43.370  1.00  0.00           H  
ATOM   1745 HG22 VAL   108      68.900  33.310  44.910  1.00  0.00           H  
ATOM   1746 HG23 VAL   108      69.510  32.260  43.550  1.00  0.00           H  
ATOM   1747  C   VAL   108      70.850  36.580  44.760  1.00  0.00           C  
ATOM   1748  O   VAL   108      71.030  36.830  45.910  1.00  0.00           O  
ATOM   1749  N   VAL   109      71.720  37.130  43.810  1.00  0.00           N  
ATOM   1750  HN  VAL   109      71.670  36.880  42.850  1.00  0.00           H  
ATOM   1751  CA  VAL   109      72.780  38.030  44.230  1.00  0.00           C  
ATOM   1752  HA  VAL   109      73.430  37.690  45.020  1.00  0.00           H  
ATOM   1753  CB  VAL   109      73.720  38.260  43.070  1.00  0.00           C  
ATOM   1754  HB  VAL   109      73.180  38.680  42.200  1.00  0.00           H  
ATOM   1755  CG1 VAL   109      74.870  39.210  43.500  1.00  0.00           C  
ATOM   1756 HG11 VAL   109      75.540  39.310  42.620  1.00  0.00           H  
ATOM   1757 HG12 VAL   109      75.450  38.780  44.350  1.00  0.00           H  
ATOM   1758 HG13 VAL   109      74.470  40.220  43.720  1.00  0.00           H  
ATOM   1759  CG2 VAL   109      74.320  36.860  42.640  1.00  0.00           C  
ATOM   1760 HG21 VAL   109      74.870  36.460  43.520  1.00  0.00           H  
ATOM   1761 HG22 VAL   109      74.900  36.920  41.700  1.00  0.00           H  
ATOM   1762 HG23 VAL   109      73.480  36.130  42.560  1.00  0.00           H  
ATOM   1763  C   VAL   109      72.250  39.290  44.840  1.00  0.00           C  
ATOM   1764  O   VAL   109      72.890  39.830  45.760  1.00  0.00           O  
ATOM   1765  N   MET   110      71.100  39.860  44.440  1.00  0.00           N  
ATOM   1766  HN  MET   110      70.530  39.630  43.650  1.00  0.00           H  
ATOM   1767  CA  MET   110      70.620  41.130  45.100  1.00  0.00           C  
ATOM   1768  HA  MET   110      71.470  41.780  45.300  1.00  0.00           H  
ATOM   1769  CB  MET   110      69.550  41.870  44.320  1.00  0.00           C  
ATOM   1770  HB1 MET   110      69.090  42.670  44.940  1.00  0.00           H  
ATOM   1771  HB2 MET   110      68.800  41.090  44.100  1.00  0.00           H  
ATOM   1772  CG  MET   110      70.050  42.530  43.040  1.00  0.00           C  
ATOM   1773  HG1 MET   110      69.260  43.270  42.790  1.00  0.00           H  
ATOM   1774  HG2 MET   110      70.140  41.830  42.180  1.00  0.00           H  
ATOM   1775  SD  MET   110      71.540  43.450  43.090  1.00  0.00           S  
ATOM   1776  CE  MET   110      70.750  44.860  43.900  1.00  0.00           C  
ATOM   1777  HE1 MET   110      70.280  45.590  43.220  1.00  0.00           H  
ATOM   1778  HE2 MET   110      71.550  45.480  44.350  1.00  0.00           H  
ATOM   1779  HE3 MET   110      70.030  44.570  44.700  1.00  0.00           H  
ATOM   1780  C   MET   110      70.170  40.790  46.550  1.00  0.00           C  
ATOM   1781  O   MET   110      70.340  41.480  47.590  1.00  0.00           O  
ATOM   1782  N   THR   111      69.480  39.620  46.700  1.00  0.00           N  
ATOM   1783  HN  THR   111      69.180  39.180  45.850  1.00  0.00           H  
ATOM   1784  CA  THR   111      69.050  39.140  47.990  1.00  0.00           C  
ATOM   1785  HA  THR   111      68.490  39.930  48.480  1.00  0.00           H  
ATOM   1786  CB  THR   111      68.070  37.990  47.830  1.00  0.00           C  
ATOM   1787  HB  THR   111      68.570  37.030  47.570  1.00  0.00           H  
ATOM   1788  OG1 THR   111      66.950  38.310  47.000  1.00  0.00           O  
ATOM   1789  HG1 THR   111      67.320  38.270  46.120  1.00  0.00           H  
ATOM   1790  CG2 THR   111      67.430  37.750  49.200  1.00  0.00           C  
ATOM   1791 HG21 THR   111      67.090  38.670  49.730  1.00  0.00           H  
ATOM   1792 HG22 THR   111      68.180  37.200  49.800  1.00  0.00           H  
ATOM   1793 HG23 THR   111      66.550  37.070  49.180  1.00  0.00           H  
ATOM   1794  C   THR   111      70.260  38.770  48.860  1.00  0.00           C  
ATOM   1795  O   THR   111      70.200  39.080  50.080  1.00  0.00           O  
ATOM   1796  N   ILE   112      71.200  38.120  48.270  1.00  0.00           N  
ATOM   1797  HN  ILE   112      70.980  37.750  47.380  1.00  0.00           H  
ATOM   1798  CA  ILE   112      72.480  37.730  48.880  1.00  0.00           C  
ATOM   1799  HA  ILE   112      72.260  37.190  49.790  1.00  0.00           H  
ATOM   1800  CB  ILE   112      73.240  36.630  48.070  1.00  0.00           C  
ATOM   1801  HB  ILE   112      73.290  36.910  47.000  1.00  0.00           H  
ATOM   1802  CG2 ILE   112      74.700  36.500  48.640  1.00  0.00           C  
ATOM   1803 HG21 ILE   112      74.620  36.380  49.740  1.00  0.00           H  
ATOM   1804 HG22 ILE   112      75.280  37.390  48.330  1.00  0.00           H  
ATOM   1805 HG23 ILE   112      75.260  35.570  48.410  1.00  0.00           H  
ATOM   1806  CG1 ILE   112      72.620  35.180  48.150  1.00  0.00           C  
ATOM   1807 HG11 ILE   112      71.670  35.220  47.570  1.00  0.00           H  
ATOM   1808 HG12 ILE   112      72.440  34.990  49.230  1.00  0.00           H  
ATOM   1809  CD  ILE   112      73.450  34.020  47.560  1.00  0.00           C  
ATOM   1810  HD1 ILE   112      74.300  34.470  47.000  1.00  0.00           H  
ATOM   1811  HD2 ILE   112      72.820  33.470  46.840  1.00  0.00           H  
ATOM   1812  HD3 ILE   112      73.770  33.400  48.420  1.00  0.00           H  
ATOM   1813  C   ILE   112      73.280  38.880  49.380  1.00  0.00           C  
ATOM   1814  O   ILE   112      73.890  38.720  50.460  1.00  0.00           O  
ATOM   1815  N   LEU   113      73.290  40.020  48.700  1.00  0.00           N  
ATOM   1816  HN  LEU   113      72.810  40.040  47.830  1.00  0.00           H  
ATOM   1817  CA  LEU   113      73.820  41.270  49.120  1.00  0.00           C  
ATOM   1818  HA  LEU   113      74.770  41.120  49.610  1.00  0.00           H  
ATOM   1819  CB  LEU   113      74.040  42.300  48.030  1.00  0.00           C  
ATOM   1820  HB1 LEU   113      74.370  43.260  48.480  1.00  0.00           H  
ATOM   1821  HB2 LEU   113      73.080  42.570  47.530  1.00  0.00           H  
ATOM   1822  CG  LEU   113      75.130  41.840  47.170  1.00  0.00           C  
ATOM   1823  HG  LEU   113      75.010  40.770  46.900  1.00  0.00           H  
ATOM   1824  CD1 LEU   113      75.040  42.600  45.860  1.00  0.00           C  
ATOM   1825 HD11 LEU   113      75.330  43.670  45.820  1.00  0.00           H  
ATOM   1826 HD12 LEU   113      74.000  42.490  45.460  1.00  0.00           H  
ATOM   1827 HD13 LEU   113      75.510  42.030  45.030  1.00  0.00           H  
ATOM   1828  CD2 LEU   113      76.560  42.170  47.740  1.00  0.00           C  
ATOM   1829 HD21 LEU   113      77.330  41.840  47.010  1.00  0.00           H  
ATOM   1830 HD22 LEU   113      76.700  41.560  48.660  1.00  0.00           H  
ATOM   1831 HD23 LEU   113      76.760  43.230  47.980  1.00  0.00           H  
ATOM   1832  C   LEU   113      73.040  41.870  50.260  1.00  0.00           C  
ATOM   1833  O   LEU   113      73.730  42.240  51.220  1.00  0.00           O  
ATOM   1834  N   LEU   114      71.720  41.940  50.190  1.00  0.00           N  
ATOM   1835  HN  LEU   114      71.310  41.710  49.310  1.00  0.00           H  
ATOM   1836  CA  LEU   114      70.910  42.400  51.250  1.00  0.00           C  
ATOM   1837  HA  LEU   114      71.250  43.400  51.490  1.00  0.00           H  
ATOM   1838  CB  LEU   114      69.420  42.480  50.780  1.00  0.00           C  
ATOM   1839  HB1 LEU   114      69.110  41.500  50.340  1.00  0.00           H  
ATOM   1840  HB2 LEU   114      69.310  43.060  49.840  1.00  0.00           H  
ATOM   1841  CG  LEU   114      68.360  42.940  51.750  1.00  0.00           C  
ATOM   1842  HG  LEU   114      68.390  42.400  52.720  1.00  0.00           H  
ATOM   1843  CD1 LEU   114      68.660  44.380  52.110  1.00  0.00           C  
ATOM   1844 HD11 LEU   114      68.710  45.050  51.230  1.00  0.00           H  
ATOM   1845 HD12 LEU   114      69.650  44.370  52.620  1.00  0.00           H  
ATOM   1846 HD13 LEU   114      67.910  44.860  52.780  1.00  0.00           H  
ATOM   1847  CD2 LEU   114      66.930  43.000  51.120  1.00  0.00           C  
ATOM   1848 HD21 LEU   114      66.640  42.030  50.670  1.00  0.00           H  
ATOM   1849 HD22 LEU   114      66.880  43.730  50.290  1.00  0.00           H  
ATOM   1850 HD23 LEU   114      66.140  43.180  51.880  1.00  0.00           H  
ATOM   1851  C   LEU   114      71.000  41.680  52.580  1.00  0.00           C  
ATOM   1852  O   LEU   114      71.070  42.280  53.660  1.00  0.00           O  
ATOM   1853  N   VAL   115      71.150  40.380  52.560  1.00  0.00           N  
ATOM   1854  HN  VAL   115      71.000  39.870  51.720  1.00  0.00           H  
ATOM   1855  CA  VAL   115      71.490  39.590  53.690  1.00  0.00           C  
ATOM   1856  HA  VAL   115      70.750  39.740  54.470  1.00  0.00           H  
ATOM   1857  CB  VAL   115      71.350  38.020  53.450  1.00  0.00           C  
ATOM   1858  HB  VAL   115      71.830  37.780  52.480  1.00  0.00           H  
ATOM   1859  CG1 VAL   115      71.800  37.120  54.620  1.00  0.00           C  
ATOM   1860 HG11 VAL   115      71.130  37.430  55.440  1.00  0.00           H  
ATOM   1861 HG12 VAL   115      72.860  37.370  54.860  1.00  0.00           H  
ATOM   1862 HG13 VAL   115      71.610  36.040  54.470  1.00  0.00           H  
ATOM   1863  CG2 VAL   115      69.840  37.730  53.170  1.00  0.00           C  
ATOM   1864 HG21 VAL   115      69.320  38.140  54.070  1.00  0.00           H  
ATOM   1865 HG22 VAL   115      69.640  36.640  53.210  1.00  0.00           H  
ATOM   1866 HG23 VAL   115      69.400  38.190  52.260  1.00  0.00           H  
ATOM   1867  C   VAL   115      72.760  40.000  54.370  1.00  0.00           C  
ATOM   1868  O   VAL   115      72.820  40.130  55.570  1.00  0.00           O  
ATOM   1869  N   VAL   116      73.850  40.230  53.610  1.00  0.00           N  
ATOM   1870  HN  VAL   116      73.870  40.140  52.620  1.00  0.00           H  
ATOM   1871  CA  VAL   116      75.110  40.650  54.090  1.00  0.00           C  
ATOM   1872  HA  VAL   116      75.420  39.940  54.850  1.00  0.00           H  
ATOM   1873  CB  VAL   116      76.170  40.540  53.070  1.00  0.00           C  
ATOM   1874  HB  VAL   116      75.940  41.080  52.130  1.00  0.00           H  
ATOM   1875  CG1 VAL   116      77.530  41.100  53.470  1.00  0.00           C  
ATOM   1876 HG11 VAL   116      77.930  40.620  54.390  1.00  0.00           H  
ATOM   1877 HG12 VAL   116      77.520  42.200  53.570  1.00  0.00           H  
ATOM   1878 HG13 VAL   116      78.250  40.970  52.640  1.00  0.00           H  
ATOM   1879  CG2 VAL   116      76.340  39.080  52.580  1.00  0.00           C  
ATOM   1880 HG21 VAL   116      76.950  39.030  51.650  1.00  0.00           H  
ATOM   1881 HG22 VAL   116      75.390  38.530  52.410  1.00  0.00           H  
ATOM   1882 HG23 VAL   116      76.810  38.500  53.400  1.00  0.00           H  
ATOM   1883  C   VAL   116      75.090  41.960  54.830  1.00  0.00           C  
ATOM   1884  O   VAL   116      75.600  42.210  55.940  1.00  0.00           O  
ATOM   1885  N   LEU   117      74.390  42.980  54.210  1.00  0.00           N  
ATOM   1886  HN  LEU   117      73.930  42.830  53.340  1.00  0.00           H  
ATOM   1887  CA  LEU   117      74.140  44.310  54.660  1.00  0.00           C  
ATOM   1888  HA  LEU   117      75.100  44.700  54.950  1.00  0.00           H  
ATOM   1889  CB  LEU   117      73.380  45.090  53.610  1.00  0.00           C  
ATOM   1890  HB1 LEU   117      73.030  46.060  54.040  1.00  0.00           H  
ATOM   1891  HB2 LEU   117      72.510  44.530  53.200  1.00  0.00           H  
ATOM   1892  CG  LEU   117      74.220  45.440  52.330  1.00  0.00           C  
ATOM   1893  HG  LEU   117      74.770  44.530  52.000  1.00  0.00           H  
ATOM   1894  CD1 LEU   117      73.310  45.900  51.130  1.00  0.00           C  
ATOM   1895 HD11 LEU   117      73.990  46.120  50.280  1.00  0.00           H  
ATOM   1896 HD12 LEU   117      72.700  46.810  51.310  1.00  0.00           H  
ATOM   1897 HD13 LEU   117      72.610  45.130  50.740  1.00  0.00           H  
ATOM   1898  CD2 LEU   117      75.220  46.540  52.580  1.00  0.00           C  
ATOM   1899 HD21 LEU   117      75.690  46.680  51.590  1.00  0.00           H  
ATOM   1900 HD22 LEU   117      75.920  46.230  53.380  1.00  0.00           H  
ATOM   1901 HD23 LEU   117      74.710  47.490  52.870  1.00  0.00           H  
ATOM   1902  C   LEU   117      73.380  44.390  55.990  1.00  0.00           C  
ATOM   1903  O   LEU   117      73.550  45.140  56.900  1.00  0.00           O  
ATOM   1904  N   TYR   118      72.380  43.510  55.940  1.00  0.00           N  
ATOM   1905  HN  TYR   118      72.110  43.080  55.080  1.00  0.00           H  
ATOM   1906  CA  TYR   118      71.520  43.170  57.070  1.00  0.00           C  
ATOM   1907  HA  TYR   118      71.000  43.970  57.580  1.00  0.00           H  
ATOM   1908  CB  TYR   118      70.320  42.280  56.680  1.00  0.00           C  
ATOM   1909  HB1 TYR   118      70.760  41.430  56.110  1.00  0.00           H  
ATOM   1910  HB2 TYR   118      69.690  42.900  55.990  1.00  0.00           H  
ATOM   1911  CG  TYR   118      69.460  41.700  57.790  1.00  0.00           C  
ATOM   1912  CD1 TYR   118      68.860  42.610  58.630  1.00  0.00           C  
ATOM   1913  HD1 TYR   118      68.910  43.670  58.420  1.00  0.00           H  
ATOM   1914  CE1 TYR   118      68.230  42.070  59.790  1.00  0.00           C  
ATOM   1915  HE1 TYR   118      67.730  42.790  60.430  1.00  0.00           H  
ATOM   1916  CZ  TYR   118      68.190  40.720  60.030  1.00  0.00           C  
ATOM   1917  OH  TYR   118      67.620  40.330  61.230  1.00  0.00           O  
ATOM   1918  HH  TYR   118      67.390  39.400  61.260  1.00  0.00           H  
ATOM   1919  CD2 TYR   118      69.260  40.300  57.880  1.00  0.00           C  
ATOM   1920  HD2 TYR   118      69.680  39.640  57.140  1.00  0.00           H  
ATOM   1921  CE2 TYR   118      68.710  39.820  59.100  1.00  0.00           C  
ATOM   1922  HE2 TYR   118      68.670  38.760  59.240  1.00  0.00           H  
ATOM   1923  C   TYR   118      72.320  42.590  58.260  1.00  0.00           C  
ATOM   1924  O   TYR   118      72.210  43.040  59.410  1.00  0.00           O  
ATOM   1925  N   LYS   119      73.080  41.520  58.020  1.00  0.00           N  
ATOM   1926  HN  LYS   119      72.990  41.140  57.100  1.00  0.00           H  
ATOM   1927  CA  LYS   119      73.730  40.680  59.040  1.00  0.00           C  
ATOM   1928  HA  LYS   119      73.000  40.180  59.660  1.00  0.00           H  
ATOM   1929  CB  LYS   119      74.520  39.620  58.190  1.00  0.00           C  
ATOM   1930  HB1 LYS   119      75.230  40.150  57.520  1.00  0.00           H  
ATOM   1931  HB2 LYS   119      73.790  38.990  57.640  1.00  0.00           H  
ATOM   1932  CG  LYS   119      75.420  38.660  59.000  1.00  0.00           C  
ATOM   1933  HG1 LYS   119      74.940  38.280  59.920  1.00  0.00           H  
ATOM   1934  HG2 LYS   119      76.250  39.330  59.300  1.00  0.00           H  
ATOM   1935  CD  LYS   119      75.770  37.440  58.200  1.00  0.00           C  
ATOM   1936  HD1 LYS   119      76.300  37.800  57.290  1.00  0.00           H  
ATOM   1937  HD2 LYS   119      74.880  36.880  57.830  1.00  0.00           H  
ATOM   1938  CE  LYS   119      76.770  36.550  58.960  1.00  0.00           C  
ATOM   1939  HE1 LYS   119      77.660  37.060  59.390  1.00  0.00           H  
ATOM   1940  HE2 LYS   119      77.080  35.760  58.240  1.00  0.00           H  
ATOM   1941  NZ  LYS   119      76.220  35.830  60.120  1.00  0.00           N  
ATOM   1942  HZ1 LYS   119      75.290  35.440  59.860  1.00  0.00           H  
ATOM   1943  HZ2 LYS   119      76.080  36.480  60.920  1.00  0.00           H  
ATOM   1944  HZ3 LYS   119      76.860  35.090  60.460  1.00  0.00           H  
ATOM   1945  C   LYS   119      74.680  41.430  59.960  1.00  0.00           C  
ATOM   1946  O   LYS   119      74.740  41.240  61.160  1.00  0.00           O  
ATOM   1947  N   TYR   120      75.460  42.390  59.360  1.00  0.00           N  
ATOM   1948  HN  TYR   120      75.250  42.490  58.390  1.00  0.00           H  
ATOM   1949  CA  TYR   120      76.340  43.320  60.020  1.00  0.00           C  
ATOM   1950  HA  TYR   120      76.600  42.840  60.950  1.00  0.00           H  
ATOM   1951  CB  TYR   120      77.650  43.580  59.210  1.00  0.00           C  
ATOM   1952  HB1 TYR   120      78.350  44.370  59.540  1.00  0.00           H  
ATOM   1953  HB2 TYR   120      77.260  43.860  58.210  1.00  0.00           H  
ATOM   1954  CG  TYR   120      78.340  42.220  58.960  1.00  0.00           C  
ATOM   1955  CD1 TYR   120      78.260  41.500  57.710  1.00  0.00           C  
ATOM   1956  HD1 TYR   120      77.630  41.930  56.940  1.00  0.00           H  
ATOM   1957  CE1 TYR   120      78.990  40.360  57.500  1.00  0.00           C  
ATOM   1958  HE1 TYR   120      79.030  39.930  56.510  1.00  0.00           H  
ATOM   1959  CZ  TYR   120      79.860  39.900  58.520  1.00  0.00           C  
ATOM   1960  OH  TYR   120      80.790  38.890  58.180  1.00  0.00           O  
ATOM   1961  HH  TYR   120      80.430  38.520  57.380  1.00  0.00           H  
ATOM   1962  CD2 TYR   120      79.180  41.630  59.950  1.00  0.00           C  
ATOM   1963  HD2 TYR   120      79.300  42.220  60.850  1.00  0.00           H  
ATOM   1964  CE2 TYR   120      79.960  40.530  59.730  1.00  0.00           C  
ATOM   1965  HE2 TYR   120      80.770  40.330  60.420  1.00  0.00           H  
ATOM   1966  C   TYR   120      75.780  44.710  60.280  1.00  0.00           C  
ATOM   1967  O   TYR   120      76.430  45.670  60.760  1.00  0.00           O  
ATOM   1968  N   ARG   121      74.430  44.920  59.970  1.00  0.00           N  
ATOM   1969  HN  ARG   121      73.890  44.160  59.630  1.00  0.00           H  
ATOM   1970  CA  ARG   121      73.720  46.110  60.390  1.00  0.00           C  
ATOM   1971  HA  ARG   121      72.710  46.010  60.030  1.00  0.00           H  
ATOM   1972  CB  ARG   121      73.630  46.130  61.930  1.00  0.00           C  
ATOM   1973  HB1 ARG   121      73.130  47.080  62.220  1.00  0.00           H  
ATOM   1974  HB2 ARG   121      74.630  46.210  62.400  1.00  0.00           H  
ATOM   1975  CG  ARG   121      72.950  44.930  62.550  1.00  0.00           C  
ATOM   1976  HG1 ARG   121      73.210  45.010  63.630  1.00  0.00           H  
ATOM   1977  HG2 ARG   121      73.450  43.990  62.240  1.00  0.00           H  
ATOM   1978  CD  ARG   121      71.450  44.740  62.300  1.00  0.00           C  
ATOM   1979  HD1 ARG   121      71.160  44.680  61.230  1.00  0.00           H  
ATOM   1980  HD2 ARG   121      70.920  45.640  62.670  1.00  0.00           H  
ATOM   1981  NE  ARG   121      70.900  43.600  63.100  1.00  0.00           N  
ATOM   1982  HE  ARG   121      70.500  43.680  64.020  1.00  0.00           H  
ATOM   1983  CZ  ARG   121      70.860  42.350  62.710  1.00  0.00           C  
ATOM   1984  NH1 ARG   121      71.280  41.810  61.600  1.00  0.00           N  
ATOM   1985 HH11 ARG   121      71.520  42.380  60.810  1.00  0.00           H  
ATOM   1986 HH12 ARG   121      71.210  40.820  61.510  1.00  0.00           H  
ATOM   1987  NH2 ARG   121      70.260  41.550  63.580  1.00  0.00           N  
ATOM   1988 HH21 ARG   121      70.360  41.780  64.550  1.00  0.00           H  
ATOM   1989 HH22 ARG   121      70.440  40.590  63.370  1.00  0.00           H  
ATOM   1990  C   ARG   121      74.220  47.340  59.660  1.00  0.00           C  
ATOM   1991  O   ARG   121      74.530  48.400  60.160  1.00  0.00           O  
ATOM   1992  N   CYS   122      74.340  47.150  58.320  1.00  0.00           N  
ATOM   1993  HN  CYS   122      73.940  46.350  57.870  1.00  0.00           H  
ATOM   1994  CA  CYS   122      75.000  48.120  57.400  1.00  0.00           C  
ATOM   1995  HA  CYS   122      75.740  48.660  57.980  1.00  0.00           H  
ATOM   1996  CB  CYS   122      75.770  47.500  56.250  1.00  0.00           C  
ATOM   1997  HB1 CYS   122      76.260  48.180  55.530  1.00  0.00           H  
ATOM   1998  HB2 CYS   122      75.150  46.920  55.530  1.00  0.00           H  
ATOM   1999  SG  CYS   122      77.000  46.420  56.840  1.00  0.00           S  
ATOM   2000  HG1 CYS   122      76.140  45.840  57.660  1.00  0.00           H  
ATOM   2001  C   CYS   122      73.970  49.070  56.780  1.00  0.00           C  
ATOM   2002  O   CYS   122      73.860  49.250  55.540  1.00  0.00           O  
ATOM   2003  N   TYR   123      73.180  49.720  57.630  1.00  0.00           N  
ATOM   2004  HN  TYR   123      73.320  49.830  58.610  1.00  0.00           H  
ATOM   2005  CA  TYR   123      71.960  50.400  57.250  1.00  0.00           C  
ATOM   2006  HA  TYR   123      71.390  49.760  56.600  1.00  0.00           H  
ATOM   2007  CB  TYR   123      71.080  50.770  58.490  1.00  0.00           C  
ATOM   2008  HB1 TYR   123      70.270  51.460  58.170  1.00  0.00           H  
ATOM   2009  HB2 TYR   123      71.750  51.230  59.260  1.00  0.00           H  
ATOM   2010  CG  TYR   123      70.520  49.570  59.080  1.00  0.00           C  
ATOM   2011  CD1 TYR   123      69.460  48.900  58.480  1.00  0.00           C  
ATOM   2012  HD1 TYR   123      69.190  49.310  57.520  1.00  0.00           H  
ATOM   2013  CE1 TYR   123      68.790  47.740  58.990  1.00  0.00           C  
ATOM   2014  HE1 TYR   123      67.980  47.280  58.440  1.00  0.00           H  
ATOM   2015  CZ  TYR   123      69.280  47.260  60.220  1.00  0.00           C  
ATOM   2016  OH  TYR   123      68.680  46.120  60.910  1.00  0.00           O  
ATOM   2017  HH  TYR   123      67.800  46.020  60.530  1.00  0.00           H  
ATOM   2018  CD2 TYR   123      70.960  49.050  60.340  1.00  0.00           C  
ATOM   2019  HD2 TYR   123      71.690  49.610  60.900  1.00  0.00           H  
ATOM   2020  CE2 TYR   123      70.320  47.900  60.890  1.00  0.00           C  
ATOM   2021  HE2 TYR   123      70.750  47.590  61.830  1.00  0.00           H  
ATOM   2022  C   TYR   123      72.120  51.540  56.370  1.00  0.00           C  
ATOM   2023  O   TYR   123      71.300  51.910  55.620  1.00  0.00           O  
ATOM   2024  N   LYS   124      73.240  52.310  56.520  1.00  0.00           N  
ATOM   2025  HN  LYS   124      73.920  52.090  57.220  1.00  0.00           H  
ATOM   2026  CA  LYS   124      73.490  53.450  55.690  1.00  0.00           C  
ATOM   2027  HA  LYS   124      72.610  54.060  55.800  1.00  0.00           H  
ATOM   2028  CB  LYS   124      74.740  54.180  56.120  1.00  0.00           C  
ATOM   2029  HB1 LYS   124      75.220  54.820  55.350  1.00  0.00           H  
ATOM   2030  HB2 LYS   124      75.480  53.440  56.490  1.00  0.00           H  
ATOM   2031  CG  LYS   124      74.490  55.100  57.270  1.00  0.00           C  
ATOM   2032  HG1 LYS   124      74.040  54.600  58.150  1.00  0.00           H  
ATOM   2033  HG2 LYS   124      73.770  55.920  57.060  1.00  0.00           H  
ATOM   2034  CD  LYS   124      75.800  55.820  57.850  1.00  0.00           C  
ATOM   2035  HD1 LYS   124      75.550  56.790  58.330  1.00  0.00           H  
ATOM   2036  HD2 LYS   124      76.360  56.120  56.930  1.00  0.00           H  
ATOM   2037  CE  LYS   124      76.680  54.860  58.640  1.00  0.00           C  
ATOM   2038  HE1 LYS   124      76.930  53.960  58.040  1.00  0.00           H  
ATOM   2039  HE2 LYS   124      76.190  54.700  59.630  1.00  0.00           H  
ATOM   2040  NZ  LYS   124      77.910  55.600  59.020  1.00  0.00           N  
ATOM   2041  HZ1 LYS   124      78.570  55.030  59.590  1.00  0.00           H  
ATOM   2042  HZ2 LYS   124      77.600  56.430  59.570  1.00  0.00           H  
ATOM   2043  HZ3 LYS   124      78.450  55.870  58.170  1.00  0.00           H  
ATOM   2044  C   LYS   124      73.520  53.080  54.220  1.00  0.00           C  
ATOM   2045  O   LYS   124      72.940  53.750  53.360  1.00  0.00           O  
ATOM   2046  N   VAL   125      74.170  51.950  53.810  1.00  0.00           N  
ATOM   2047  HN  VAL   125      74.660  51.440  54.510  1.00  0.00           H  
ATOM   2048  CA  VAL   125      74.200  51.430  52.430  1.00  0.00           C  
ATOM   2049  HA  VAL   125      74.470  52.300  51.850  1.00  0.00           H  
ATOM   2050  CB  VAL   125      75.250  50.410  52.050  1.00  0.00           C  
ATOM   2051  HB  VAL   125      75.230  49.610  52.820  1.00  0.00           H  
ATOM   2052  CG1 VAL   125      75.010  49.830  50.560  1.00  0.00           C  
ATOM   2053 HG11 VAL   125      75.590  48.900  50.360  1.00  0.00           H  
ATOM   2054 HG12 VAL   125      75.170  50.590  49.760  1.00  0.00           H  
ATOM   2055 HG13 VAL   125      74.020  49.350  50.400  1.00  0.00           H  
ATOM   2056  CG2 VAL   125      76.720  50.920  52.300  1.00  0.00           C  
ATOM   2057 HG21 VAL   125      76.960  51.330  53.300  1.00  0.00           H  
ATOM   2058 HG22 VAL   125      77.020  51.720  51.590  1.00  0.00           H  
ATOM   2059 HG23 VAL   125      77.420  50.050  52.260  1.00  0.00           H  
ATOM   2060  C   VAL   125      72.830  51.000  51.950  1.00  0.00           C  
ATOM   2061  O   VAL   125      72.370  51.180  50.840  1.00  0.00           O  
ATOM   2062  N   ILE   126      72.060  50.290  52.790  1.00  0.00           N  
ATOM   2063  HN  ILE   126      72.370  50.100  53.720  1.00  0.00           H  
ATOM   2064  CA  ILE   126      70.720  49.830  52.470  1.00  0.00           C  
ATOM   2065  HA  ILE   126      70.770  49.260  51.550  1.00  0.00           H  
ATOM   2066  CB  ILE   126      70.130  49.000  53.590  1.00  0.00           C  
ATOM   2067  HB  ILE   126      69.940  49.600  54.510  1.00  0.00           H  
ATOM   2068  CG2 ILE   126      68.710  48.490  53.190  1.00  0.00           C  
ATOM   2069 HG21 ILE   126      68.070  49.370  52.980  1.00  0.00           H  
ATOM   2070 HG22 ILE   126      68.270  47.970  54.060  1.00  0.00           H  
ATOM   2071 HG23 ILE   126      68.660  47.850  52.290  1.00  0.00           H  
ATOM   2072  CG1 ILE   126      70.980  47.760  53.980  1.00  0.00           C  
ATOM   2073 HG11 ILE   126      71.960  48.150  54.340  1.00  0.00           H  
ATOM   2074 HG12 ILE   126      71.180  47.130  53.090  1.00  0.00           H  
ATOM   2075  CD  ILE   126      70.430  46.920  55.100  1.00  0.00           C  
ATOM   2076  HD1 ILE   126      71.120  46.230  55.620  1.00  0.00           H  
ATOM   2077  HD2 ILE   126      69.500  46.450  54.710  1.00  0.00           H  
ATOM   2078  HD3 ILE   126      70.130  47.610  55.920  1.00  0.00           H  
ATOM   2079  C   ILE   126      69.810  51.020  52.200  1.00  0.00           C  
ATOM   2080  O   ILE   126      69.000  51.130  51.270  1.00  0.00           O  
ATOM   2081  N   HSD   127      69.890  52.010  53.070  1.00  0.00           N  
ATOM   2082  HN  HSD   127      70.530  51.960  53.840  1.00  0.00           H  
ATOM   2083  CA  HSD   127      69.030  53.180  53.010  1.00  0.00           C  
ATOM   2084  HA  HSD   127      68.030  52.800  52.860  1.00  0.00           H  
ATOM   2085  CB  HSD   127      69.070  54.050  54.370  1.00  0.00           C  
ATOM   2086  HB1 HSD   127      68.330  54.860  54.210  1.00  0.00           H  
ATOM   2087  HB2 HSD   127      70.110  54.400  54.560  1.00  0.00           H  
ATOM   2088  ND1 HSD   127      68.330  53.910  56.750  1.00  0.00           N  
ATOM   2089  HD1 HSD   127      68.280  54.880  56.960  1.00  0.00           H  
ATOM   2090  CG  HSD   127      68.530  53.310  55.560  1.00  0.00           C  
ATOM   2091  CE1 HSD   127      67.860  52.980  57.640  1.00  0.00           C  
ATOM   2092  HE1 HSD   127      67.720  53.240  58.690  1.00  0.00           H  
ATOM   2093  NE2 HSD   127      67.800  51.780  57.090  1.00  0.00           N  
ATOM   2094  CD2 HSD   127      68.200  52.000  55.820  1.00  0.00           C  
ATOM   2095  HD2 HSD   127      68.430  51.150  55.200  1.00  0.00           H  
ATOM   2096  C   HSD   127      69.430  54.130  51.880  1.00  0.00           C  
ATOM   2097  O   HSD   127      68.560  54.700  51.260  1.00  0.00           O  
ATOM   2098  N   ALA   128      70.730  54.250  51.530  1.00  0.00           N  
ATOM   2099  HN  ALA   128      71.450  53.840  52.080  1.00  0.00           H  
ATOM   2100  CA  ALA   128      71.250  54.890  50.350  1.00  0.00           C  
ATOM   2101  HA  ALA   128      70.990  55.940  50.380  1.00  0.00           H  
ATOM   2102  CB  ALA   128      72.760  54.910  50.280  1.00  0.00           C  
ATOM   2103  HB1 ALA   128      73.260  55.160  49.310  1.00  0.00           H  
ATOM   2104  HB2 ALA   128      73.160  53.890  50.460  1.00  0.00           H  
ATOM   2105  HB3 ALA   128      73.160  55.660  50.990  1.00  0.00           H  
ATOM   2106  C   ALA   128      70.660  54.230  49.060  1.00  0.00           C  
ATOM   2107  O   ALA   128      70.090  54.870  48.190  1.00  0.00           O  
ATOM   2108  N   TRP   129      70.740  52.860  48.900  1.00  0.00           N  
ATOM   2109  HN  TRP   129      71.400  52.400  49.480  1.00  0.00           H  
ATOM   2110  CA  TRP   129      70.060  52.090  47.900  1.00  0.00           C  
ATOM   2111  HA  TRP   129      70.500  52.260  46.930  1.00  0.00           H  
ATOM   2112  CB  TRP   129      70.470  50.580  48.130  1.00  0.00           C  
ATOM   2113  HB1 TRP   129      70.490  50.390  49.230  1.00  0.00           H  
ATOM   2114  HB2 TRP   129      71.520  50.710  47.800  1.00  0.00           H  
ATOM   2115  CG  TRP   129      69.830  49.440  47.400  1.00  0.00           C  
ATOM   2116  CD1 TRP   129      69.300  49.420  46.090  1.00  0.00           C  
ATOM   2117  HD1 TRP   129      69.140  50.310  45.490  1.00  0.00           H  
ATOM   2118  NE1 TRP   129      69.050  48.100  45.670  1.00  0.00           N  
ATOM   2119  HE1 TRP   129      68.440  47.760  44.990  1.00  0.00           H  
ATOM   2120  CE2 TRP   129      69.350  47.220  46.710  1.00  0.00           C  
ATOM   2121  CD2 TRP   129      69.930  48.050  47.790  1.00  0.00           C  
ATOM   2122  CE3 TRP   129      70.390  47.380  48.950  1.00  0.00           C  
ATOM   2123  HE3 TRP   129      70.890  47.810  49.800  1.00  0.00           H  
ATOM   2124  CZ3 TRP   129      70.240  46.000  49.000  1.00  0.00           C  
ATOM   2125  HZ3 TRP   129      70.540  45.480  49.900  1.00  0.00           H  
ATOM   2126  CZ2 TRP   129      69.140  45.880  46.820  1.00  0.00           C  
ATOM   2127  HZ2 TRP   129      68.570  45.340  46.070  1.00  0.00           H  
ATOM   2128  CH2 TRP   129      69.670  45.310  47.970  1.00  0.00           C  
ATOM   2129  HH2 TRP   129      69.550  44.240  48.100  1.00  0.00           H  
ATOM   2130  C   TRP   129      68.570  52.280  47.670  1.00  0.00           C  
ATOM   2131  O   TRP   129      68.140  52.370  46.530  1.00  0.00           O  
ATOM   2132  N   LEU   130      67.810  52.290  48.760  1.00  0.00           N  
ATOM   2133  HN  LEU   130      68.220  52.160  49.660  1.00  0.00           H  
ATOM   2134  CA  LEU   130      66.350  52.530  48.790  1.00  0.00           C  
ATOM   2135  HA  LEU   130      65.870  51.750  48.220  1.00  0.00           H  
ATOM   2136  CB  LEU   130      65.870  52.580  50.290  1.00  0.00           C  
ATOM   2137  HB1 LEU   130      65.160  53.410  50.490  1.00  0.00           H  
ATOM   2138  HB2 LEU   130      66.810  52.650  50.880  1.00  0.00           H  
ATOM   2139  CG  LEU   130      65.260  51.270  50.700  1.00  0.00           C  
ATOM   2140  HG  LEU   130      65.630  50.460  50.030  1.00  0.00           H  
ATOM   2141  CD1 LEU   130      65.560  50.900  52.170  1.00  0.00           C  
ATOM   2142 HD11 LEU   130      65.250  51.710  52.880  1.00  0.00           H  
ATOM   2143 HD12 LEU   130      66.620  51.030  52.450  1.00  0.00           H  
ATOM   2144 HD13 LEU   130      65.120  49.900  52.350  1.00  0.00           H  
ATOM   2145  CD2 LEU   130      63.740  51.280  50.390  1.00  0.00           C  
ATOM   2146 HD21 LEU   130      63.240  52.170  50.820  1.00  0.00           H  
ATOM   2147 HD22 LEU   130      63.240  50.380  50.820  1.00  0.00           H  
ATOM   2148 HD23 LEU   130      63.580  51.290  49.290  1.00  0.00           H  
ATOM   2149  C   LEU   130      66.010  53.840  48.140  1.00  0.00           C  
ATOM   2150  O   LEU   130      65.110  53.910  47.340  1.00  0.00           O  
ATOM   2151  N   ILE   131      66.790  54.940  48.440  1.00  0.00           N  
ATOM   2152  HN  ILE   131      67.500  54.700  49.100  1.00  0.00           H  
ATOM   2153  CA  ILE   131      66.610  56.280  47.890  1.00  0.00           C  
ATOM   2154  HA  ILE   131      65.580  56.550  48.030  1.00  0.00           H  
ATOM   2155  CB  ILE   131      67.460  57.310  48.700  1.00  0.00           C  
ATOM   2156  HB  ILE   131      68.500  56.930  48.820  1.00  0.00           H  
ATOM   2157  CG2 ILE   131      67.640  58.620  47.980  1.00  0.00           C  
ATOM   2158 HG21 ILE   131      68.090  58.560  46.960  1.00  0.00           H  
ATOM   2159 HG22 ILE   131      68.140  59.430  48.560  1.00  0.00           H  
ATOM   2160 HG23 ILE   131      66.610  58.950  47.720  1.00  0.00           H  
ATOM   2161  CG1 ILE   131      67.030  57.460  50.210  1.00  0.00           C  
ATOM   2162 HG11 ILE   131      66.570  56.550  50.640  1.00  0.00           H  
ATOM   2163 HG12 ILE   131      66.130  58.120  50.220  1.00  0.00           H  
ATOM   2164  CD  ILE   131      68.100  58.030  51.040  1.00  0.00           C  
ATOM   2165  HD1 ILE   131      68.660  58.810  50.480  1.00  0.00           H  
ATOM   2166  HD2 ILE   131      68.950  57.360  51.280  1.00  0.00           H  
ATOM   2167  HD3 ILE   131      67.680  58.500  51.950  1.00  0.00           H  
ATOM   2168  C   ILE   131      66.790  56.250  46.350  1.00  0.00           C  
ATOM   2169  O   ILE   131      65.970  56.780  45.650  1.00  0.00           O  
ATOM   2170  N   ILE   132      67.730  55.480  45.870  1.00  0.00           N  
ATOM   2171  HN  ILE   132      68.350  55.120  46.570  1.00  0.00           H  
ATOM   2172  CA  ILE   132      67.990  55.400  44.420  1.00  0.00           C  
ATOM   2173  HA  ILE   132      68.240  56.390  44.080  1.00  0.00           H  
ATOM   2174  CB  ILE   132      69.210  54.600  44.050  1.00  0.00           C  
ATOM   2175  HB  ILE   132      69.100  53.530  44.330  1.00  0.00           H  
ATOM   2176  CG2 ILE   132      69.380  54.710  42.500  1.00  0.00           C  
ATOM   2177 HG21 ILE   132      69.330  55.800  42.280  1.00  0.00           H  
ATOM   2178 HG22 ILE   132      68.620  54.170  41.900  1.00  0.00           H  
ATOM   2179 HG23 ILE   132      70.350  54.350  42.120  1.00  0.00           H  
ATOM   2180  CG1 ILE   132      70.370  55.170  44.900  1.00  0.00           C  
ATOM   2181 HG11 ILE   132      70.200  54.770  45.920  1.00  0.00           H  
ATOM   2182 HG12 ILE   132      70.380  56.280  44.950  1.00  0.00           H  
ATOM   2183  CD  ILE   132      71.690  54.460  44.520  1.00  0.00           C  
ATOM   2184  HD1 ILE   132      72.540  54.970  45.040  1.00  0.00           H  
ATOM   2185  HD2 ILE   132      71.900  54.660  43.450  1.00  0.00           H  
ATOM   2186  HD3 ILE   132      71.560  53.380  44.740  1.00  0.00           H  
ATOM   2187  C   ILE   132      66.790  54.770  43.730  1.00  0.00           C  
ATOM   2188  O   ILE   132      66.230  55.180  42.680  1.00  0.00           O  
ATOM   2189  N   SER   133      66.260  53.700  44.300  1.00  0.00           N  
ATOM   2190  HN  SER   133      66.810  53.300  45.040  1.00  0.00           H  
ATOM   2191  CA  SER   133      65.110  52.900  43.840  1.00  0.00           C  
ATOM   2192  HA  SER   133      65.270  52.460  42.860  1.00  0.00           H  
ATOM   2193  CB  SER   133      64.780  51.690  44.860  1.00  0.00           C  
ATOM   2194  HB1 SER   133      64.770  52.150  45.870  1.00  0.00           H  
ATOM   2195  HB2 SER   133      65.710  51.080  44.800  1.00  0.00           H  
ATOM   2196  OG  SER   133      63.630  50.920  44.650  1.00  0.00           O  
ATOM   2197  HG1 SER   133      62.860  51.360  45.020  1.00  0.00           H  
ATOM   2198  C   SER   133      63.870  53.770  43.790  1.00  0.00           C  
ATOM   2199  O   SER   133      63.190  53.930  42.760  1.00  0.00           O  
ATOM   2200  N   SER   134      63.650  54.590  44.880  1.00  0.00           N  
ATOM   2201  HN  SER   134      64.230  54.520  45.690  1.00  0.00           H  
ATOM   2202  CA  SER   134      62.520  55.530  45.070  1.00  0.00           C  
ATOM   2203  HA  SER   134      61.600  55.010  44.850  1.00  0.00           H  
ATOM   2204  CB  SER   134      62.570  56.180  46.500  1.00  0.00           C  
ATOM   2205  HB1 SER   134      62.080  57.180  46.540  1.00  0.00           H  
ATOM   2206  HB2 SER   134      63.660  56.320  46.630  1.00  0.00           H  
ATOM   2207  OG  SER   134      61.900  55.390  47.500  1.00  0.00           O  
ATOM   2208  HG1 SER   134      62.100  55.820  48.330  1.00  0.00           H  
ATOM   2209  C   SER   134      62.660  56.630  44.050  1.00  0.00           C  
ATOM   2210  O   SER   134      61.670  57.120  43.540  1.00  0.00           O  
ATOM   2211  N   LEU   135      63.970  57.080  43.850  1.00  0.00           N  
ATOM   2212  HN  LEU   135      64.660  56.590  44.390  1.00  0.00           H  
ATOM   2213  CA  LEU   135      64.430  58.110  42.880  1.00  0.00           C  
ATOM   2214  HA  LEU   135      63.830  58.970  43.120  1.00  0.00           H  
ATOM   2215  CB  LEU   135      65.880  58.420  43.110  1.00  0.00           C  
ATOM   2216  HB1 LEU   135      66.620  57.610  43.240  1.00  0.00           H  
ATOM   2217  HB2 LEU   135      65.970  58.910  44.100  1.00  0.00           H  
ATOM   2218  CG  LEU   135      66.580  59.290  42.020  1.00  0.00           C  
ATOM   2219  HG  LEU   135      65.910  59.940  41.410  1.00  0.00           H  
ATOM   2220  CD1 LEU   135      67.530  60.360  42.700  1.00  0.00           C  
ATOM   2221 HD11 LEU   135      68.270  59.890  43.390  1.00  0.00           H  
ATOM   2222 HD12 LEU   135      66.880  61.020  43.320  1.00  0.00           H  
ATOM   2223 HD13 LEU   135      67.990  61.010  41.930  1.00  0.00           H  
ATOM   2224  CD2 LEU   135      67.440  58.460  41.030  1.00  0.00           C  
ATOM   2225 HD21 LEU   135      67.970  59.170  40.360  1.00  0.00           H  
ATOM   2226 HD22 LEU   135      66.740  57.840  40.430  1.00  0.00           H  
ATOM   2227 HD23 LEU   135      68.240  57.850  41.510  1.00  0.00           H  
ATOM   2228  C   LEU   135      64.110  57.730  41.440  1.00  0.00           C  
ATOM   2229  O   LEU   135      63.600  58.530  40.720  1.00  0.00           O  
ATOM   2230  N   LEU   136      64.260  56.440  41.010  1.00  0.00           N  
ATOM   2231  HN  LEU   136      64.590  55.740  41.640  1.00  0.00           H  
ATOM   2232  CA  LEU   136      63.860  56.040  39.670  1.00  0.00           C  
ATOM   2233  HA  LEU   136      63.850  56.910  39.030  1.00  0.00           H  
ATOM   2234  CB  LEU   136      64.740  54.920  38.980  1.00  0.00           C  
ATOM   2235  HB1 LEU   136      64.270  54.550  38.040  1.00  0.00           H  
ATOM   2236  HB2 LEU   136      64.790  54.050  39.660  1.00  0.00           H  
ATOM   2237  CG  LEU   136      66.220  55.270  38.830  1.00  0.00           C  
ATOM   2238  HG  LEU   136      66.680  55.550  39.810  1.00  0.00           H  
ATOM   2239  CD1 LEU   136      67.050  54.010  38.360  1.00  0.00           C  
ATOM   2240 HD11 LEU   136      67.030  53.150  39.060  1.00  0.00           H  
ATOM   2241 HD12 LEU   136      68.080  54.420  38.320  1.00  0.00           H  
ATOM   2242 HD13 LEU   136      66.720  53.810  37.320  1.00  0.00           H  
ATOM   2243  CD2 LEU   136      66.500  56.520  38.010  1.00  0.00           C  
ATOM   2244 HD21 LEU   136      65.960  56.440  37.050  1.00  0.00           H  
ATOM   2245 HD22 LEU   136      67.580  56.630  37.810  1.00  0.00           H  
ATOM   2246 HD23 LEU   136      66.140  57.450  38.510  1.00  0.00           H  
ATOM   2247  C   LEU   136      62.470  55.640  39.610  1.00  0.00           C  
ATOM   2248  O   LEU   136      61.880  55.800  38.570  1.00  0.00           O  
ATOM   2249  N   LEU   137      61.750  55.110  40.640  1.00  0.00           N  
ATOM   2250  HN  LEU   137      62.100  54.780  41.520  1.00  0.00           H  
ATOM   2251  CA  LEU   137      60.360  54.960  40.490  1.00  0.00           C  
ATOM   2252  HA  LEU   137      60.150  54.510  39.530  1.00  0.00           H  
ATOM   2253  CB  LEU   137      59.710  54.060  41.530  1.00  0.00           C  
ATOM   2254  HB1 LEU   137      58.610  54.210  41.590  1.00  0.00           H  
ATOM   2255  HB2 LEU   137      60.140  54.210  42.550  1.00  0.00           H  
ATOM   2256  CG  LEU   137      59.890  52.590  41.230  1.00  0.00           C  
ATOM   2257  HG  LEU   137      60.700  52.580  40.470  1.00  0.00           H  
ATOM   2258  CD1 LEU   137      60.100  51.670  42.450  1.00  0.00           C  
ATOM   2259 HD11 LEU   137      59.240  51.850  43.130  1.00  0.00           H  
ATOM   2260 HD12 LEU   137      61.050  51.970  42.930  1.00  0.00           H  
ATOM   2261 HD13 LEU   137      60.140  50.590  42.190  1.00  0.00           H  
ATOM   2262  CD2 LEU   137      58.650  52.050  40.360  1.00  0.00           C  
ATOM   2263 HD21 LEU   137      58.340  52.760  39.570  1.00  0.00           H  
ATOM   2264 HD22 LEU   137      57.810  51.820  41.050  1.00  0.00           H  
ATOM   2265 HD23 LEU   137      59.060  51.190  39.800  1.00  0.00           H  
ATOM   2266  C   LEU   137      59.580  56.350  40.460  1.00  0.00           C  
ATOM   2267  O   LEU   137      58.790  56.580  39.570  1.00  0.00           O  
ATOM   2268  N   LEU   138      59.890  57.450  41.290  1.00  0.00           N  
ATOM   2269  HN  LEU   138      60.500  57.380  42.080  1.00  0.00           H  
ATOM   2270  CA  LEU   138      58.970  58.550  41.290  1.00  0.00           C  
ATOM   2271  HA  LEU   138      57.960  58.270  41.030  1.00  0.00           H  
ATOM   2272  CB  LEU   138      58.890  59.200  42.650  1.00  0.00           C  
ATOM   2273  HB1 LEU   138      58.420  60.210  42.650  1.00  0.00           H  
ATOM   2274  HB2 LEU   138      59.960  59.450  42.870  1.00  0.00           H  
ATOM   2275  CG  LEU   138      58.320  58.350  43.860  1.00  0.00           C  
ATOM   2276  HG  LEU   138      58.980  57.500  44.160  1.00  0.00           H  
ATOM   2277  CD1 LEU   138      58.210  59.250  45.080  1.00  0.00           C  
ATOM   2278 HD11 LEU   138      59.200  59.750  45.080  1.00  0.00           H  
ATOM   2279 HD12 LEU   138      58.000  58.700  46.020  1.00  0.00           H  
ATOM   2280 HD13 LEU   138      57.400  59.990  44.930  1.00  0.00           H  
ATOM   2281  CD2 LEU   138      56.910  57.890  43.460  1.00  0.00           C  
ATOM   2282 HD21 LEU   138      56.960  57.100  42.690  1.00  0.00           H  
ATOM   2283 HD22 LEU   138      56.220  58.640  43.010  1.00  0.00           H  
ATOM   2284 HD23 LEU   138      56.330  57.460  44.310  1.00  0.00           H  
ATOM   2285  C   LEU   138      59.490  59.590  40.300  1.00  0.00           C  
ATOM   2286  O   LEU   138      58.750  60.520  39.910  1.00  0.00           O  
ATOM   2287  N   PHE   139      60.770  59.500  39.730  1.00  0.00           N  
ATOM   2288  HN  PHE   139      61.440  58.830  40.040  1.00  0.00           H  
ATOM   2289  CA  PHE   139      61.210  60.520  38.790  1.00  0.00           C  
ATOM   2290  HA  PHE   139      60.500  61.330  38.850  1.00  0.00           H  
ATOM   2291  CB  PHE   139      62.620  61.220  39.010  1.00  0.00           C  
ATOM   2292  HB1 PHE   139      62.610  61.930  38.150  1.00  0.00           H  
ATOM   2293  HB2 PHE   139      63.460  60.500  38.920  1.00  0.00           H  
ATOM   2294  CG  PHE   139      62.760  62.100  40.220  1.00  0.00           C  
ATOM   2295  CD1 PHE   139      61.710  62.990  40.640  1.00  0.00           C  
ATOM   2296  HD1 PHE   139      60.820  63.070  40.040  1.00  0.00           H  
ATOM   2297  CE1 PHE   139      61.760  63.620  41.890  1.00  0.00           C  
ATOM   2298  HE1 PHE   139      60.950  64.260  42.200  1.00  0.00           H  
ATOM   2299  CZ  PHE   139      62.970  63.640  42.610  1.00  0.00           C  
ATOM   2300  HZ  PHE   139      63.100  64.270  43.480  1.00  0.00           H  
ATOM   2301  CD2 PHE   139      63.890  62.080  40.920  1.00  0.00           C  
ATOM   2302  HD2 PHE   139      64.730  61.480  40.610  1.00  0.00           H  
ATOM   2303  CE2 PHE   139      64.000  62.850  42.130  1.00  0.00           C  
ATOM   2304  HE2 PHE   139      64.970  62.920  42.590  1.00  0.00           H  
ATOM   2305  C   PHE   139      61.110  59.940  37.330  1.00  0.00           C  
ATOM   2306  O   PHE   139      60.190  60.320  36.590  1.00  0.00           O  
ATOM   2307  N   PHE   140      61.990  59.040  37.010  1.00  0.00           N  
ATOM   2308  HN  PHE   140      62.640  58.760  37.720  1.00  0.00           H  
ATOM   2309  CA  PHE   140      62.210  58.360  35.760  1.00  0.00           C  
ATOM   2310  HA  PHE   140      62.510  59.160  35.090  1.00  0.00           H  
ATOM   2311  CB  PHE   140      63.490  57.500  35.760  1.00  0.00           C  
ATOM   2312  HB1 PHE   140      63.660  56.870  36.660  1.00  0.00           H  
ATOM   2313  HB2 PHE   140      64.390  58.160  35.740  1.00  0.00           H  
ATOM   2314  CG  PHE   140      63.720  56.570  34.580  1.00  0.00           C  
ATOM   2315  CD1 PHE   140      63.800  55.240  34.770  1.00  0.00           C  
ATOM   2316  HD1 PHE   140      63.700  54.820  35.750  1.00  0.00           H  
ATOM   2317  CE1 PHE   140      63.910  54.290  33.700  1.00  0.00           C  
ATOM   2318  HE1 PHE   140      63.970  53.220  33.840  1.00  0.00           H  
ATOM   2319  CZ  PHE   140      63.870  54.780  32.360  1.00  0.00           C  
ATOM   2320  HZ  PHE   140      64.040  54.160  31.490  1.00  0.00           H  
ATOM   2321  CD2 PHE   140      63.690  57.060  33.220  1.00  0.00           C  
ATOM   2322  HD2 PHE   140      63.660  58.100  32.940  1.00  0.00           H  
ATOM   2323  CE2 PHE   140      63.650  56.140  32.160  1.00  0.00           C  
ATOM   2324  HE2 PHE   140      63.620  56.570  31.170  1.00  0.00           H  
ATOM   2325  C   PHE   140      61.030  57.590  35.190  1.00  0.00           C  
ATOM   2326  O   PHE   140      60.480  58.040  34.160  1.00  0.00           O  
ATOM   2327  N   PHE   141      60.570  56.570  35.860  1.00  0.00           N  
ATOM   2328  HN  PHE   141      60.960  56.270  36.730  1.00  0.00           H  
ATOM   2329  CA  PHE   141      59.440  55.720  35.460  1.00  0.00           C  
ATOM   2330  HA  PHE   141      59.570  55.420  34.430  1.00  0.00           H  
ATOM   2331  CB  PHE   141      59.380  54.450  36.360  1.00  0.00           C  
ATOM   2332  HB1 PHE   141      58.420  53.900  36.340  1.00  0.00           H  
ATOM   2333  HB2 PHE   141      59.450  54.790  37.420  1.00  0.00           H  
ATOM   2334  CG  PHE   141      60.480  53.490  36.010  1.00  0.00           C  
ATOM   2335  CD1 PHE   141      61.340  52.960  36.990  1.00  0.00           C  
ATOM   2336  HD1 PHE   141      61.380  53.410  37.970  1.00  0.00           H  
ATOM   2337  CE1 PHE   141      62.330  52.010  36.560  1.00  0.00           C  
ATOM   2338  HE1 PHE   141      62.890  51.530  37.350  1.00  0.00           H  
ATOM   2339  CZ  PHE   141      62.320  51.580  35.310  1.00  0.00           C  
ATOM   2340  HZ  PHE   141      63.070  50.850  35.060  1.00  0.00           H  
ATOM   2341  CD2 PHE   141      60.510  53.030  34.700  1.00  0.00           C  
ATOM   2342  HD2 PHE   141      59.700  53.320  34.050  1.00  0.00           H  
ATOM   2343  CE2 PHE   141      61.440  52.070  34.350  1.00  0.00           C  
ATOM   2344  HE2 PHE   141      61.450  51.790  33.300  1.00  0.00           H  
ATOM   2345  C   PHE   141      58.150  56.490  35.460  1.00  0.00           C  
ATOM   2346  O   PHE   141      57.370  56.370  34.530  1.00  0.00           O  
ATOM   2347  N   SER   142      57.900  57.340  36.530  1.00  0.00           N  
ATOM   2348  HN  SER   142      58.670  57.500  37.140  1.00  0.00           H  
ATOM   2349  CA  SER   142      56.700  58.170  36.750  1.00  0.00           C  
ATOM   2350  HA  SER   142      55.850  57.510  36.800  1.00  0.00           H  
ATOM   2351  CB  SER   142      56.610  59.000  38.090  1.00  0.00           C  
ATOM   2352  HB1 SER   142      55.780  59.740  38.050  1.00  0.00           H  
ATOM   2353  HB2 SER   142      57.520  59.630  38.160  1.00  0.00           H  
ATOM   2354  OG  SER   142      56.410  58.040  39.170  1.00  0.00           O  
ATOM   2355  HG1 SER   142      57.260  57.620  39.330  1.00  0.00           H  
ATOM   2356  C   SER   142      56.560  59.160  35.570  1.00  0.00           C  
ATOM   2357  O   SER   142      55.480  59.420  35.170  1.00  0.00           O  
ATOM   2358  N   PHE   143      57.710  59.750  35.030  1.00  0.00           N  
ATOM   2359  HN  PHE   143      58.600  59.650  35.470  1.00  0.00           H  
ATOM   2360  CA  PHE   143      57.680  60.580  33.850  1.00  0.00           C  
ATOM   2361  HA  PHE   143      56.840  61.260  33.950  1.00  0.00           H  
ATOM   2362  CB  PHE   143      59.000  61.400  33.750  1.00  0.00           C  
ATOM   2363  HB1 PHE   143      59.880  60.730  33.890  1.00  0.00           H  
ATOM   2364  HB2 PHE   143      59.070  61.990  34.690  1.00  0.00           H  
ATOM   2365  CG  PHE   143      59.110  62.300  32.560  1.00  0.00           C  
ATOM   2366  CD1 PHE   143      60.170  62.100  31.740  1.00  0.00           C  
ATOM   2367  HD1 PHE   143      60.890  61.360  32.040  1.00  0.00           H  
ATOM   2368  CE1 PHE   143      60.430  62.970  30.710  1.00  0.00           C  
ATOM   2369  HE1 PHE   143      61.130  62.620  29.960  1.00  0.00           H  
ATOM   2370  CZ  PHE   143      59.500  64.030  30.420  1.00  0.00           C  
ATOM   2371  HZ  PHE   143      59.730  64.720  29.620  1.00  0.00           H  
ATOM   2372  CD2 PHE   143      58.280  63.410  32.380  1.00  0.00           C  
ATOM   2373  HD2 PHE   143      57.530  63.680  33.100  1.00  0.00           H  
ATOM   2374  CE2 PHE   143      58.420  64.260  31.280  1.00  0.00           C  
ATOM   2375  HE2 PHE   143      57.710  64.990  30.920  1.00  0.00           H  
ATOM   2376  C   PHE   143      57.390  59.890  32.560  1.00  0.00           C  
ATOM   2377  O   PHE   143      56.610  60.380  31.700  1.00  0.00           O  
ATOM   2378  N   ILE   144      57.930  58.640  32.380  1.00  0.00           N  
ATOM   2379  HN  ILE   144      58.610  58.300  33.010  1.00  0.00           H  
ATOM   2380  CA  ILE   144      57.470  57.870  31.210  1.00  0.00           C  
ATOM   2381  HA  ILE   144      57.660  58.420  30.310  1.00  0.00           H  
ATOM   2382  CB  ILE   144      58.170  56.540  31.050  1.00  0.00           C  
ATOM   2383  HB  ILE   144      57.850  55.890  31.890  1.00  0.00           H  
ATOM   2384  CG2 ILE   144      57.850  55.990  29.650  1.00  0.00           C  
ATOM   2385 HG21 ILE   144      58.400  56.680  28.980  1.00  0.00           H  
ATOM   2386 HG22 ILE   144      56.800  55.890  29.290  1.00  0.00           H  
ATOM   2387 HG23 ILE   144      58.190  54.930  29.560  1.00  0.00           H  
ATOM   2388  CG1 ILE   144      59.730  56.600  31.130  1.00  0.00           C  
ATOM   2389 HG11 ILE   144      60.320  55.730  30.780  1.00  0.00           H  
ATOM   2390 HG12 ILE   144      59.970  56.690  32.210  1.00  0.00           H  
ATOM   2391  CD  ILE   144      60.470  57.730  30.420  1.00  0.00           C  
ATOM   2392  HD1 ILE   144      60.040  58.710  30.740  1.00  0.00           H  
ATOM   2393  HD2 ILE   144      60.300  57.630  29.320  1.00  0.00           H  
ATOM   2394  HD3 ILE   144      61.560  57.790  30.620  1.00  0.00           H  
ATOM   2395  C   ILE   144      55.990  57.570  31.240  1.00  0.00           C  
ATOM   2396  O   ILE   144      55.380  57.730  30.200  1.00  0.00           O  
ATOM   2397  N   TYR   145      55.470  57.160  32.410  1.00  0.00           N  
ATOM   2398  HN  TYR   145      56.070  56.960  33.180  1.00  0.00           H  
ATOM   2399  CA  TYR   145      54.080  56.940  32.660  1.00  0.00           C  
ATOM   2400  HA  TYR   145      53.760  56.270  31.870  1.00  0.00           H  
ATOM   2401  CB  TYR   145      53.970  56.350  34.130  1.00  0.00           C  
ATOM   2402  HB1 TYR   145      54.580  56.960  34.830  1.00  0.00           H  
ATOM   2403  HB2 TYR   145      54.430  55.340  34.140  1.00  0.00           H  
ATOM   2404  CG  TYR   145      52.570  56.230  34.660  1.00  0.00           C  
ATOM   2405  CD1 TYR   145      51.990  54.930  34.760  1.00  0.00           C  
ATOM   2406  HD1 TYR   145      52.600  54.070  34.520  1.00  0.00           H  
ATOM   2407  CE1 TYR   145      50.720  54.840  35.430  1.00  0.00           C  
ATOM   2408  HE1 TYR   145      50.160  53.920  35.490  1.00  0.00           H  
ATOM   2409  CZ  TYR   145      49.970  56.000  35.750  1.00  0.00           C  
ATOM   2410  OH  TYR   145      48.650  55.780  36.230  1.00  0.00           O  
ATOM   2411  HH  TYR   145      48.500  54.840  36.120  1.00  0.00           H  
ATOM   2412  CD2 TYR   145      51.840  57.320  35.130  1.00  0.00           C  
ATOM   2413  HD2 TYR   145      52.330  58.280  35.070  1.00  0.00           H  
ATOM   2414  CE2 TYR   145      50.550  57.230  35.660  1.00  0.00           C  
ATOM   2415  HE2 TYR   145      49.970  58.130  35.760  1.00  0.00           H  
ATOM   2416  C   TYR   145      53.190  58.090  32.400  1.00  0.00           C  
ATOM   2417  O   TYR   145      52.150  57.900  31.780  1.00  0.00           O  
ATOM   2418  N   LEU   146      53.490  59.310  32.950  1.00  0.00           N  
ATOM   2419  HN  LEU   146      54.270  59.470  33.550  1.00  0.00           H  
ATOM   2420  CA  LEU   146      52.860  60.610  32.570  1.00  0.00           C  
ATOM   2421  HA  LEU   146      51.810  60.520  32.810  1.00  0.00           H  
ATOM   2422  CB  LEU   146      53.550  61.750  33.400  1.00  0.00           C  
ATOM   2423  HB1 LEU   146      54.630  61.800  33.180  1.00  0.00           H  
ATOM   2424  HB2 LEU   146      53.520  61.490  34.480  1.00  0.00           H  
ATOM   2425  CG  LEU   146      53.080  63.220  33.170  1.00  0.00           C  
ATOM   2426  HG  LEU   146      53.070  63.560  32.120  1.00  0.00           H  
ATOM   2427  CD1 LEU   146      51.740  63.450  33.800  1.00  0.00           C  
ATOM   2428 HD11 LEU   146      51.730  63.480  34.910  1.00  0.00           H  
ATOM   2429 HD12 LEU   146      51.050  62.660  33.410  1.00  0.00           H  
ATOM   2430 HD13 LEU   146      51.450  64.450  33.430  1.00  0.00           H  
ATOM   2431  CD2 LEU   146      54.070  64.160  33.800  1.00  0.00           C  
ATOM   2432 HD21 LEU   146      55.080  64.140  33.350  1.00  0.00           H  
ATOM   2433 HD22 LEU   146      54.230  63.940  34.870  1.00  0.00           H  
ATOM   2434 HD23 LEU   146      53.750  65.220  33.670  1.00  0.00           H  
ATOM   2435  C   LEU   146      52.860  60.830  31.120  1.00  0.00           C  
ATOM   2436  O   LEU   146      51.840  61.160  30.530  1.00  0.00           O  
ATOM   2437  N   GLY   147      54.000  60.570  30.420  1.00  0.00           N  
ATOM   2438  HN  GLY   147      54.740  60.250  31.020  1.00  0.00           H  
ATOM   2439  CA  GLY   147      54.250  60.570  29.040  1.00  0.00           C  
ATOM   2440  HA1 GLY   147      55.180  60.080  28.780  1.00  0.00           H  
ATOM   2441  HA2 GLY   147      54.240  61.560  28.610  1.00  0.00           H  
ATOM   2442  C   GLY   147      53.220  59.840  28.220  1.00  0.00           C  
ATOM   2443  O   GLY   147      52.590  60.370  27.330  1.00  0.00           O  
ATOM   2444  N   GLU   148      52.840  58.630  28.690  1.00  0.00           N  
ATOM   2445  HN  GLU   148      53.390  58.240  29.420  1.00  0.00           H  
ATOM   2446  CA  GLU   148      51.840  57.830  28.100  1.00  0.00           C  
ATOM   2447  HA  GLU   148      51.980  57.930  27.030  1.00  0.00           H  
ATOM   2448  CB  GLU   148      51.970  56.350  28.350  1.00  0.00           C  
ATOM   2449  HB1 GLU   148      51.140  55.850  27.810  1.00  0.00           H  
ATOM   2450  HB2 GLU   148      51.790  56.250  29.440  1.00  0.00           H  
ATOM   2451  CG  GLU   148      53.320  55.710  27.840  1.00  0.00           C  
ATOM   2452  HG1 GLU   148      53.090  54.640  27.980  1.00  0.00           H  
ATOM   2453  HG2 GLU   148      54.130  56.020  28.530  1.00  0.00           H  
ATOM   2454  CD  GLU   148      53.730  55.890  26.390  1.00  0.00           C  
ATOM   2455  OE1 GLU   148      52.840  55.790  25.500  1.00  0.00           O  
ATOM   2456  OE2 GLU   148      54.920  56.260  26.040  1.00  0.00           O  
ATOM   2457  C   GLU   148      50.360  58.270  28.290  1.00  0.00           C  
ATOM   2458  O   GLU   148      49.630  58.130  27.330  1.00  0.00           O  
ATOM   2459  N   VAL   149      49.960  58.890  29.420  1.00  0.00           N  
ATOM   2460  HN  VAL   149      50.600  58.770  30.170  1.00  0.00           H  
ATOM   2461  CA  VAL   149      48.650  59.450  29.670  1.00  0.00           C  
ATOM   2462  HA  VAL   149      47.880  58.690  29.630  1.00  0.00           H  
ATOM   2463  CB  VAL   149      48.620  60.040  31.110  1.00  0.00           C  
ATOM   2464  HB  VAL   149      49.310  60.920  31.170  1.00  0.00           H  
ATOM   2465  CG1 VAL   149      47.200  60.500  31.430  1.00  0.00           C  
ATOM   2466 HG11 VAL   149      46.580  59.590  31.550  1.00  0.00           H  
ATOM   2467 HG12 VAL   149      46.850  61.230  30.680  1.00  0.00           H  
ATOM   2468 HG13 VAL   149      47.080  61.110  32.350  1.00  0.00           H  
ATOM   2469  CG2 VAL   149      49.060  58.990  32.090  1.00  0.00           C  
ATOM   2470 HG21 VAL   149      48.520  58.020  32.020  1.00  0.00           H  
ATOM   2471 HG22 VAL   149      48.810  59.380  33.090  1.00  0.00           H  
ATOM   2472 HG23 VAL   149      50.150  58.780  32.090  1.00  0.00           H  
ATOM   2473  C   VAL   149      48.350  60.580  28.610  1.00  0.00           C  
ATOM   2474  O   VAL   149      47.220  60.600  28.130  1.00  0.00           O  
ATOM   2475  N   PHE   150      49.300  61.510  28.280  1.00  0.00           N  
ATOM   2476  HN  PHE   150      50.110  61.520  28.870  1.00  0.00           H  
ATOM   2477  CA  PHE   150      49.120  62.610  27.400  1.00  0.00           C  
ATOM   2478  HA  PHE   150      48.090  62.940  27.370  1.00  0.00           H  
ATOM   2479  CB  PHE   150      50.160  63.700  27.800  1.00  0.00           C  
ATOM   2480  HB1 PHE   150      50.320  64.420  26.960  1.00  0.00           H  
ATOM   2481  HB2 PHE   150      51.110  63.140  27.850  1.00  0.00           H  
ATOM   2482  CG  PHE   150      49.930  64.450  29.130  1.00  0.00           C  
ATOM   2483  CD1 PHE   150      48.810  64.150  30.040  1.00  0.00           C  
ATOM   2484  HD1 PHE   150      48.030  63.470  29.750  1.00  0.00           H  
ATOM   2485  CE1 PHE   150      48.760  64.960  31.140  1.00  0.00           C  
ATOM   2486  HE1 PHE   150      47.920  64.760  31.800  1.00  0.00           H  
ATOM   2487  CZ  PHE   150      49.640  65.940  31.480  1.00  0.00           C  
ATOM   2488  HZ  PHE   150      49.500  66.530  32.370  1.00  0.00           H  
ATOM   2489  CD2 PHE   150      50.910  65.410  29.470  1.00  0.00           C  
ATOM   2490  HD2 PHE   150      51.750  65.540  28.810  1.00  0.00           H  
ATOM   2491  CE2 PHE   150      50.690  66.190  30.650  1.00  0.00           C  
ATOM   2492  HE2 PHE   150      51.500  66.850  30.940  1.00  0.00           H  
ATOM   2493  C   PHE   150      49.490  62.240  25.950  1.00  0.00           C  
ATOM   2494  O   PHE   150      49.120  62.980  25.060  1.00  0.00           O  
ATOM   2495  N   LYS   151      50.150  61.050  25.670  1.00  0.00           N  
ATOM   2496  HN  LYS   151      50.590  60.490  26.370  1.00  0.00           H  
ATOM   2497  CA  LYS   151      50.060  60.470  24.350  1.00  0.00           C  
ATOM   2498  HA  LYS   151      50.170  61.310  23.670  1.00  0.00           H  
ATOM   2499  CB  LYS   151      51.320  59.580  24.140  1.00  0.00           C  
ATOM   2500  HB1 LYS   151      51.200  59.130  23.130  1.00  0.00           H  
ATOM   2501  HB2 LYS   151      51.140  58.710  24.820  1.00  0.00           H  
ATOM   2502  CG  LYS   151      52.730  60.220  24.190  1.00  0.00           C  
ATOM   2503  HG1 LYS   151      52.930  61.040  24.920  1.00  0.00           H  
ATOM   2504  HG2 LYS   151      52.960  60.630  23.180  1.00  0.00           H  
ATOM   2505  CD  LYS   151      53.840  59.170  24.540  1.00  0.00           C  
ATOM   2506  HD1 LYS   151      53.460  58.440  25.290  1.00  0.00           H  
ATOM   2507  HD2 LYS   151      54.740  59.690  24.930  1.00  0.00           H  
ATOM   2508  CE  LYS   151      54.230  58.230  23.340  1.00  0.00           C  
ATOM   2509  HE1 LYS   151      54.770  58.840  22.580  1.00  0.00           H  
ATOM   2510  HE2 LYS   151      53.310  57.730  22.960  1.00  0.00           H  
ATOM   2511  NZ  LYS   151      55.280  57.220  23.670  1.00  0.00           N  
ATOM   2512  HZ1 LYS   151      56.210  57.680  23.720  1.00  0.00           H  
ATOM   2513  HZ2 LYS   151      55.290  56.370  23.080  1.00  0.00           H  
ATOM   2514  HZ3 LYS   151      55.040  56.790  24.590  1.00  0.00           H  
ATOM   2515  C   LYS   151      48.770  59.720  24.070  1.00  0.00           C  
ATOM   2516  O   LYS   151      48.400  59.720  22.910  1.00  0.00           O  
ATOM   2517  N   THR   152      48.060  59.200  25.110  1.00  0.00           N  
ATOM   2518  HN  THR   152      48.520  59.210  25.990  1.00  0.00           H  
ATOM   2519  CA  THR   152      46.730  58.630  24.890  1.00  0.00           C  
ATOM   2520  HA  THR   152      46.790  58.150  23.930  1.00  0.00           H  
ATOM   2521  CB  THR   152      46.480  57.550  25.920  1.00  0.00           C  
ATOM   2522  HB  THR   152      46.610  58.040  26.910  1.00  0.00           H  
ATOM   2523  OG1 THR   152      47.430  56.460  25.720  1.00  0.00           O  
ATOM   2524  HG1 THR   152      48.300  56.850  25.790  1.00  0.00           H  
ATOM   2525  CG2 THR   152      45.080  56.940  25.860  1.00  0.00           C  
ATOM   2526 HG21 THR   152      44.880  56.100  26.560  1.00  0.00           H  
ATOM   2527 HG22 THR   152      44.870  56.510  24.860  1.00  0.00           H  
ATOM   2528 HG23 THR   152      44.290  57.720  25.940  1.00  0.00           H  
ATOM   2529  C   THR   152      45.560  59.610  24.900  1.00  0.00           C  
ATOM   2530  O   THR   152      44.680  59.660  24.030  1.00  0.00           O  
ATOM   2531  N   TYR   153      45.530  60.470  25.890  1.00  0.00           N  
ATOM   2532  HN  TYR   153      46.310  60.420  26.510  1.00  0.00           H  
ATOM   2533  CA  TYR   153      44.570  61.570  26.150  1.00  0.00           C  
ATOM   2534  HA  TYR   153      43.850  61.560  25.340  1.00  0.00           H  
ATOM   2535  CB  TYR   153      43.780  61.370  27.570  1.00  0.00           C  
ATOM   2536  HB1 TYR   153      43.080  62.230  27.570  1.00  0.00           H  
ATOM   2537  HB2 TYR   153      44.590  61.440  28.330  1.00  0.00           H  
ATOM   2538  CG  TYR   153      43.030  60.060  27.670  1.00  0.00           C  
ATOM   2539  CD1 TYR   153      42.220  59.620  26.630  1.00  0.00           C  
ATOM   2540  HD1 TYR   153      42.030  60.210  25.750  1.00  0.00           H  
ATOM   2541  CE1 TYR   153      41.560  58.410  26.670  1.00  0.00           C  
ATOM   2542  HE1 TYR   153      40.940  58.020  25.880  1.00  0.00           H  
ATOM   2543  CZ  TYR   153      41.700  57.620  27.880  1.00  0.00           C  
ATOM   2544  OH  TYR   153      40.910  56.470  28.000  1.00  0.00           O  
ATOM   2545  HH  TYR   153      40.330  56.360  27.240  1.00  0.00           H  
ATOM   2546  CD2 TYR   153      43.250  59.230  28.760  1.00  0.00           C  
ATOM   2547  HD2 TYR   153      43.950  59.580  29.510  1.00  0.00           H  
ATOM   2548  CE2 TYR   153      42.580  58.060  28.920  1.00  0.00           C  
ATOM   2549  HE2 TYR   153      42.740  57.610  29.890  1.00  0.00           H  
ATOM   2550  C   TYR   153      45.200  62.950  26.100  1.00  0.00           C  
ATOM   2551  O   TYR   153      45.770  63.410  27.080  1.00  0.00           O  
ATOM   2552  N   ASN   154      45.180  63.600  24.910  1.00  0.00           N  
ATOM   2553  HN  ASN   154      44.490  63.420  24.210  1.00  0.00           H  
ATOM   2554  CA  ASN   154      46.230  64.570  24.500  1.00  0.00           C  
ATOM   2555  HA  ASN   154      47.160  64.150  24.860  1.00  0.00           H  
ATOM   2556  CB  ASN   154      46.240  64.650  22.960  1.00  0.00           C  
ATOM   2557  HB1 ASN   154      45.160  64.750  22.700  1.00  0.00           H  
ATOM   2558  HB2 ASN   154      46.600  63.690  22.530  1.00  0.00           H  
ATOM   2559  CG  ASN   154      46.930  65.870  22.410  1.00  0.00           C  
ATOM   2560  OD1 ASN   154      46.320  66.520  21.570  1.00  0.00           O  
ATOM   2561  ND2 ASN   154      48.110  66.280  22.830  1.00  0.00           N  
ATOM   2562 HD21 ASN   154      48.630  65.630  23.380  1.00  0.00           H  
ATOM   2563 HD22 ASN   154      48.610  66.950  22.280  1.00  0.00           H  
ATOM   2564  C   ASN   154      45.920  65.990  25.080  1.00  0.00           C  
ATOM   2565  O   ASN   154      44.830  66.540  24.830  1.00  0.00           O  
ATOM   2566  N   VAL   155      46.880  66.640  25.750  1.00  0.00           N  
ATOM   2567  HN  VAL   155      47.740  66.230  26.040  1.00  0.00           H  
ATOM   2568  CA  VAL   155      46.720  67.950  26.300  1.00  0.00           C  
ATOM   2569  HA  VAL   155      46.000  68.490  25.690  1.00  0.00           H  
ATOM   2570  CB  VAL   155      46.230  67.880  27.810  1.00  0.00           C  
ATOM   2571  HB  VAL   155      45.270  67.330  27.880  1.00  0.00           H  
ATOM   2572  CG1 VAL   155      47.200  67.020  28.670  1.00  0.00           C  
ATOM   2573 HG11 VAL   155      48.100  67.660  28.750  1.00  0.00           H  
ATOM   2574 HG12 VAL   155      47.350  66.010  28.230  1.00  0.00           H  
ATOM   2575 HG13 VAL   155      46.810  66.960  29.710  1.00  0.00           H  
ATOM   2576  CG2 VAL   155      45.840  69.280  28.450  1.00  0.00           C  
ATOM   2577 HG21 VAL   155      45.200  69.810  27.700  1.00  0.00           H  
ATOM   2578 HG22 VAL   155      46.650  69.980  28.760  1.00  0.00           H  
ATOM   2579 HG23 VAL   155      45.190  69.100  29.330  1.00  0.00           H  
ATOM   2580  C   VAL   155      48.050  68.690  26.210  1.00  0.00           C  
ATOM   2581  O   VAL   155      49.100  68.090  26.270  1.00  0.00           O  
ATOM   2582  N   ALA   156      48.040  70.000  26.090  1.00  0.00           N  
ATOM   2583  HN  ALA   156      47.170  70.470  25.960  1.00  0.00           H  
ATOM   2584  CA  ALA   156      49.140  70.890  25.850  1.00  0.00           C  
ATOM   2585  HA  ALA   156      49.740  70.350  25.140  1.00  0.00           H  
ATOM   2586  CB  ALA   156      48.590  72.140  25.230  1.00  0.00           C  
ATOM   2587  HB1 ALA   156      47.810  72.770  25.700  1.00  0.00           H  
ATOM   2588  HB2 ALA   156      48.010  71.790  24.340  1.00  0.00           H  
ATOM   2589  HB3 ALA   156      49.380  72.800  24.810  1.00  0.00           H  
ATOM   2590  C   ALA   156      49.920  71.220  27.090  1.00  0.00           C  
ATOM   2591  O   ALA   156      49.340  71.680  28.110  1.00  0.00           O  
ATOM   2592  N   VAL   157      51.240  70.950  27.080  1.00  0.00           N  
ATOM   2593  HN  VAL   157      51.720  70.590  26.280  1.00  0.00           H  
ATOM   2594  CA  VAL   157      52.070  71.160  28.260  1.00  0.00           C  
ATOM   2595  HA  VAL   157      51.740  72.120  28.610  1.00  0.00           H  
ATOM   2596  CB  VAL   157      51.780  69.980  29.210  1.00  0.00           C  
ATOM   2597  HB  VAL   157      50.710  69.710  29.110  1.00  0.00           H  
ATOM   2598  CG1 VAL   157      52.620  68.670  28.900  1.00  0.00           C  
ATOM   2599 HG11 VAL   157      53.660  69.050  28.870  1.00  0.00           H  
ATOM   2600 HG12 VAL   157      52.350  68.220  27.920  1.00  0.00           H  
ATOM   2601 HG13 VAL   157      52.570  67.850  29.650  1.00  0.00           H  
ATOM   2602  CG2 VAL   157      52.060  70.430  30.630  1.00  0.00           C  
ATOM   2603 HG21 VAL   157      51.390  71.220  31.040  1.00  0.00           H  
ATOM   2604 HG22 VAL   157      53.080  70.840  30.760  1.00  0.00           H  
ATOM   2605 HG23 VAL   157      52.000  69.620  31.380  1.00  0.00           H  
ATOM   2606  C   VAL   157      53.530  71.320  27.760  1.00  0.00           C  
ATOM   2607  O   VAL   157      53.960  70.670  26.760  1.00  0.00           O  
ATOM   2608  N   ASP   158      54.390  72.140  28.380  1.00  0.00           N  
ATOM   2609  HN  ASP   158      54.040  72.800  29.050  1.00  0.00           H  
ATOM   2610  CA  ASP   158      55.770  72.330  28.110  1.00  0.00           C  
ATOM   2611  HA  ASP   158      55.870  72.130  27.050  1.00  0.00           H  
ATOM   2612  CB  ASP   158      56.100  73.820  28.370  1.00  0.00           C  
ATOM   2613  HB1 ASP   158      55.370  74.420  27.790  1.00  0.00           H  
ATOM   2614  HB2 ASP   158      57.090  73.990  27.890  1.00  0.00           H  
ATOM   2615  CG  ASP   158      56.140  74.300  29.810  1.00  0.00           C  
ATOM   2616  OD1 ASP   158      55.660  75.390  30.170  1.00  0.00           O  
ATOM   2617  OD2 ASP   158      56.680  73.530  30.620  1.00  0.00           O  
ATOM   2618  C   ASP   158      56.610  71.320  28.950  1.00  0.00           C  
ATOM   2619  O   ASP   158      56.010  70.630  29.810  1.00  0.00           O  
ATOM   2620  N   TYR   159      57.870  71.090  28.560  1.00  0.00           N  
ATOM   2621  HN  TYR   159      58.200  71.490  27.710  1.00  0.00           H  
ATOM   2622  CA  TYR   159      58.740  70.250  29.320  1.00  0.00           C  
ATOM   2623  HA  TYR   159      58.300  69.270  29.430  1.00  0.00           H  
ATOM   2624  CB  TYR   159      60.110  70.230  28.640  1.00  0.00           C  
ATOM   2625  HB1 TYR   159      60.990  70.020  29.280  1.00  0.00           H  
ATOM   2626  HB2 TYR   159      60.440  71.170  28.140  1.00  0.00           H  
ATOM   2627  CG  TYR   159      60.030  69.110  27.620  1.00  0.00           C  
ATOM   2628  CD1 TYR   159      60.370  67.870  28.080  1.00  0.00           C  
ATOM   2629  HD1 TYR   159      60.610  67.730  29.120  1.00  0.00           H  
ATOM   2630  CE1 TYR   159      60.450  66.770  27.230  1.00  0.00           C  
ATOM   2631  HE1 TYR   159      60.790  65.810  27.590  1.00  0.00           H  
ATOM   2632  CZ  TYR   159      60.300  66.950  25.880  1.00  0.00           C  
ATOM   2633  OH  TYR   159      60.600  65.940  25.000  1.00  0.00           O  
ATOM   2634  HH  TYR   159      60.730  65.120  25.500  1.00  0.00           H  
ATOM   2635  CD2 TYR   159      59.810  69.290  26.270  1.00  0.00           C  
ATOM   2636  HD2 TYR   159      59.580  70.300  25.960  1.00  0.00           H  
ATOM   2637  CE2 TYR   159      59.990  68.230  25.380  1.00  0.00           C  
ATOM   2638  HE2 TYR   159      59.870  68.390  24.320  1.00  0.00           H  
ATOM   2639  C   TYR   159      59.010  70.630  30.800  1.00  0.00           C  
ATOM   2640  O   TYR   159      59.230  69.720  31.620  1.00  0.00           O  
ATOM   2641  N   ILE   160      59.130  71.890  31.140  1.00  0.00           N  
ATOM   2642  HN  ILE   160      58.950  72.630  30.500  1.00  0.00           H  
ATOM   2643  CA  ILE   160      59.460  72.300  32.470  1.00  0.00           C  
ATOM   2644  HA  ILE   160      60.280  71.680  32.800  1.00  0.00           H  
ATOM   2645  CB  ILE   160      59.920  73.730  32.490  1.00  0.00           C  
ATOM   2646  HB  ILE   160      59.070  74.360  32.160  1.00  0.00           H  
ATOM   2647  CG2 ILE   160      60.080  74.090  33.980  1.00  0.00           C  
ATOM   2648 HG21 ILE   160      59.160  74.360  34.550  1.00  0.00           H  
ATOM   2649 HG22 ILE   160      60.580  75.080  34.000  1.00  0.00           H  
ATOM   2650 HG23 ILE   160      60.690  73.350  34.530  1.00  0.00           H  
ATOM   2651  CG1 ILE   160      61.210  73.940  31.590  1.00  0.00           C  
ATOM   2652 HG11 ILE   160      61.130  73.380  30.630  1.00  0.00           H  
ATOM   2653 HG12 ILE   160      62.120  73.730  32.200  1.00  0.00           H  
ATOM   2654  CD  ILE   160      61.450  75.390  31.200  1.00  0.00           C  
ATOM   2655  HD1 ILE   160      60.570  75.840  30.690  1.00  0.00           H  
ATOM   2656  HD2 ILE   160      62.130  75.380  30.310  1.00  0.00           H  
ATOM   2657  HD3 ILE   160      61.740  76.000  32.080  1.00  0.00           H  
ATOM   2658  C   ILE   160      58.350  72.060  33.470  1.00  0.00           C  
ATOM   2659  O   ILE   160      58.530  71.580  34.590  1.00  0.00           O  
ATOM   2660  N   THR   161      57.090  72.370  33.050  1.00  0.00           N  
ATOM   2661  HN  THR   161      57.050  72.730  32.120  1.00  0.00           H  
ATOM   2662  CA  THR   161      55.840  72.190  33.780  1.00  0.00           C  
ATOM   2663  HA  THR   161      55.900  72.900  34.580  1.00  0.00           H  
ATOM   2664  CB  THR   161      54.660  72.540  32.890  1.00  0.00           C  
ATOM   2665  HB  THR   161      54.760  71.920  31.970  1.00  0.00           H  
ATOM   2666  OG1 THR   161      54.640  73.870  32.450  1.00  0.00           O  
ATOM   2667  HG1 THR   161      55.370  73.890  31.830  1.00  0.00           H  
ATOM   2668  CG2 THR   161      53.280  72.440  33.560  1.00  0.00           C  
ATOM   2669 HG21 THR   161      53.150  73.230  34.330  1.00  0.00           H  
ATOM   2670 HG22 THR   161      53.240  71.440  34.060  1.00  0.00           H  
ATOM   2671 HG23 THR   161      52.580  72.520  32.700  1.00  0.00           H  
ATOM   2672  C   THR   161      55.510  70.840  34.320  1.00  0.00           C  
ATOM   2673  O   THR   161      55.270  70.640  35.490  1.00  0.00           O  
ATOM   2674  N   VAL   162      55.690  69.820  33.440  1.00  0.00           N  
ATOM   2675  HN  VAL   162      55.930  70.040  32.500  1.00  0.00           H  
ATOM   2676  CA  VAL   162      55.680  68.390  33.820  1.00  0.00           C  
ATOM   2677  HA  VAL   162      54.790  68.230  34.410  1.00  0.00           H  
ATOM   2678  CB  VAL   162      55.560  67.410  32.670  1.00  0.00           C  
ATOM   2679  HB  VAL   162      55.450  66.360  33.000  1.00  0.00           H  
ATOM   2680  CG1 VAL   162      54.230  67.780  31.980  1.00  0.00           C  
ATOM   2681 HG11 VAL   162      54.070  67.070  31.140  1.00  0.00           H  
ATOM   2682 HG12 VAL   162      54.440  68.770  31.520  1.00  0.00           H  
ATOM   2683 HG13 VAL   162      53.350  67.740  32.650  1.00  0.00           H  
ATOM   2684  CG2 VAL   162      56.700  67.510  31.580  1.00  0.00           C  
ATOM   2685 HG21 VAL   162      56.470  66.920  30.670  1.00  0.00           H  
ATOM   2686 HG22 VAL   162      57.680  67.120  31.920  1.00  0.00           H  
ATOM   2687 HG23 VAL   162      56.790  68.580  31.290  1.00  0.00           H  
ATOM   2688  C   VAL   162      56.870  68.020  34.670  1.00  0.00           C  
ATOM   2689  O   VAL   162      56.720  67.300  35.660  1.00  0.00           O  
ATOM   2690  N   ALA   163      58.020  68.510  34.400  1.00  0.00           N  
ATOM   2691  HN  ALA   163      58.180  69.080  33.600  1.00  0.00           H  
ATOM   2692  CA  ALA   163      59.150  68.180  35.190  1.00  0.00           C  
ATOM   2693  HA  ALA   163      59.200  67.110  35.320  1.00  0.00           H  
ATOM   2694  CB  ALA   163      60.470  68.520  34.480  1.00  0.00           C  
ATOM   2695  HB1 ALA   163      61.390  68.370  35.090  1.00  0.00           H  
ATOM   2696  HB2 ALA   163      60.440  69.600  34.200  1.00  0.00           H  
ATOM   2697  HB3 ALA   163      60.490  67.990  33.510  1.00  0.00           H  
ATOM   2698  C   ALA   163      59.180  68.730  36.610  1.00  0.00           C  
ATOM   2699  O   ALA   163      59.450  67.980  37.540  1.00  0.00           O  
ATOM   2700  N   LEU   164      58.880  69.970  36.690  1.00  0.00           N  
ATOM   2701  HN  LEU   164      58.680  70.610  35.950  1.00  0.00           H  
ATOM   2702  CA  LEU   164      58.370  70.620  37.920  1.00  0.00           C  
ATOM   2703  HA  LEU   164      59.220  70.820  38.570  1.00  0.00           H  
ATOM   2704  CB  LEU   164      57.870  72.020  37.500  1.00  0.00           C  
ATOM   2705  HB1 LEU   164      57.120  71.790  36.720  1.00  0.00           H  
ATOM   2706  HB2 LEU   164      58.710  72.540  37.010  1.00  0.00           H  
ATOM   2707  CG  LEU   164      57.270  72.980  38.550  1.00  0.00           C  
ATOM   2708  HG  LEU   164      56.350  72.510  38.970  1.00  0.00           H  
ATOM   2709  CD1 LEU   164      58.260  73.350  39.730  1.00  0.00           C  
ATOM   2710 HD11 LEU   164      57.800  74.080  40.430  1.00  0.00           H  
ATOM   2711 HD12 LEU   164      59.140  73.870  39.310  1.00  0.00           H  
ATOM   2712 HD13 LEU   164      58.610  72.420  40.230  1.00  0.00           H  
ATOM   2713  CD2 LEU   164      56.820  74.310  37.880  1.00  0.00           C  
ATOM   2714 HD21 LEU   164      56.300  74.920  38.650  1.00  0.00           H  
ATOM   2715 HD22 LEU   164      56.270  74.140  36.930  1.00  0.00           H  
ATOM   2716 HD23 LEU   164      57.780  74.780  37.580  1.00  0.00           H  
ATOM   2717  C   LEU   164      57.310  69.770  38.740  1.00  0.00           C  
ATOM   2718  O   LEU   164      57.450  69.510  39.960  1.00  0.00           O  
ATOM   2719  N   LEU   165      56.230  69.270  38.080  1.00  0.00           N  
ATOM   2720  HN  LEU   165      55.940  69.540  37.170  1.00  0.00           H  
ATOM   2721  CA  LEU   165      55.290  68.370  38.770  1.00  0.00           C  
ATOM   2722  HA  LEU   165      54.990  68.860  39.680  1.00  0.00           H  
ATOM   2723  CB  LEU   165      54.150  68.060  37.840  1.00  0.00           C  
ATOM   2724  HB1 LEU   165      54.590  67.490  37.000  1.00  0.00           H  
ATOM   2725  HB2 LEU   165      53.640  68.950  37.400  1.00  0.00           H  
ATOM   2726  CG  LEU   165      53.030  67.210  38.510  1.00  0.00           C  
ATOM   2727  HG  LEU   165      53.480  66.380  39.090  1.00  0.00           H  
ATOM   2728  CD1 LEU   165      52.290  68.110  39.440  1.00  0.00           C  
ATOM   2729 HD11 LEU   165      51.750  68.920  38.900  1.00  0.00           H  
ATOM   2730 HD12 LEU   165      52.890  68.470  40.300  1.00  0.00           H  
ATOM   2731 HD13 LEU   165      51.490  67.530  39.950  1.00  0.00           H  
ATOM   2732  CD2 LEU   165      52.020  66.670  37.360  1.00  0.00           C  
ATOM   2733 HD21 LEU   165      51.670  67.530  36.760  1.00  0.00           H  
ATOM   2734 HD22 LEU   165      51.110  66.270  37.850  1.00  0.00           H  
ATOM   2735 HD23 LEU   165      52.620  65.890  36.830  1.00  0.00           H  
ATOM   2736  C   LEU   165      56.010  67.050  39.260  1.00  0.00           C  
ATOM   2737  O   LEU   165      55.740  66.560  40.400  1.00  0.00           O  
ATOM   2738  N   ILE   166      56.840  66.390  38.470  1.00  0.00           N  
ATOM   2739  HN  ILE   166      56.940  66.750  37.550  1.00  0.00           H  
ATOM   2740  CA  ILE   166      57.550  65.180  38.810  1.00  0.00           C  
ATOM   2741  HA  ILE   166      56.900  64.410  39.180  1.00  0.00           H  
ATOM   2742  CB  ILE   166      58.240  64.680  37.640  1.00  0.00           C  
ATOM   2743  HB  ILE   166      58.710  65.540  37.100  1.00  0.00           H  
ATOM   2744  CG2 ILE   166      59.370  63.690  37.960  1.00  0.00           C  
ATOM   2745 HG21 ILE   166      59.040  62.830  38.590  1.00  0.00           H  
ATOM   2746 HG22 ILE   166      60.200  64.260  38.450  1.00  0.00           H  
ATOM   2747 HG23 ILE   166      59.720  63.170  37.050  1.00  0.00           H  
ATOM   2748  CG1 ILE   166      57.290  64.040  36.550  1.00  0.00           C  
ATOM   2749 HG11 ILE   166      57.920  63.750  35.680  1.00  0.00           H  
ATOM   2750 HG12 ILE   166      56.650  64.910  36.270  1.00  0.00           H  
ATOM   2751  CD  ILE   166      56.580  62.770  36.960  1.00  0.00           C  
ATOM   2752  HD1 ILE   166      55.650  62.590  36.390  1.00  0.00           H  
ATOM   2753  HD2 ILE   166      56.310  62.750  38.040  1.00  0.00           H  
ATOM   2754  HD3 ILE   166      57.280  61.940  36.720  1.00  0.00           H  
ATOM   2755  C   ILE   166      58.450  65.520  40.050  1.00  0.00           C  
ATOM   2756  O   ILE   166      58.600  64.760  41.000  1.00  0.00           O  
ATOM   2757  N   TRP   167      59.160  66.670  40.100  1.00  0.00           N  
ATOM   2758  HN  TRP   167      59.070  67.350  39.380  1.00  0.00           H  
ATOM   2759  CA  TRP   167      59.950  66.950  41.180  1.00  0.00           C  
ATOM   2760  HA  TRP   167      60.630  66.120  41.320  1.00  0.00           H  
ATOM   2761  CB  TRP   167      60.760  68.310  41.060  1.00  0.00           C  
ATOM   2762  HB1 TRP   167      60.100  69.190  40.910  1.00  0.00           H  
ATOM   2763  HB2 TRP   167      61.440  68.090  40.220  1.00  0.00           H  
ATOM   2764  CG  TRP   167      61.720  68.720  42.200  1.00  0.00           C  
ATOM   2765  CD1 TRP   167      61.630  69.820  43.040  1.00  0.00           C  
ATOM   2766  HD1 TRP   167      60.840  70.560  43.050  1.00  0.00           H  
ATOM   2767  NE1 TRP   167      62.760  69.880  43.870  1.00  0.00           N  
ATOM   2768  HE1 TRP   167      62.810  70.480  44.630  1.00  0.00           H  
ATOM   2769  CE2 TRP   167      63.580  68.810  43.570  1.00  0.00           C  
ATOM   2770  CD2 TRP   167      62.960  68.040  42.510  1.00  0.00           C  
ATOM   2771  CE3 TRP   167      63.630  66.880  41.990  1.00  0.00           C  
ATOM   2772  HE3 TRP   167      63.270  66.280  41.170  1.00  0.00           H  
ATOM   2773  CZ3 TRP   167      64.890  66.630  42.530  1.00  0.00           C  
ATOM   2774  HZ3 TRP   167      65.490  65.880  42.040  1.00  0.00           H  
ATOM   2775  CZ2 TRP   167      64.850  68.400  44.130  1.00  0.00           C  
ATOM   2776  HZ2 TRP   167      65.330  68.940  44.940  1.00  0.00           H  
ATOM   2777  CH2 TRP   167      65.570  67.370  43.490  1.00  0.00           C  
ATOM   2778  HH2 TRP   167      66.530  66.990  43.820  1.00  0.00           H  
ATOM   2779  C   TRP   167      59.160  67.000  42.490  1.00  0.00           C  
ATOM   2780  O   TRP   167      59.500  66.380  43.510  1.00  0.00           O  
ATOM   2781  N   ASN   168      57.990  67.760  42.490  1.00  0.00           N  
ATOM   2782  HN  ASN   168      57.660  68.280  41.710  1.00  0.00           H  
ATOM   2783  CA  ASN   168      57.000  67.850  43.580  1.00  0.00           C  
ATOM   2784  HA  ASN   168      57.530  68.210  44.460  1.00  0.00           H  
ATOM   2785  CB  ASN   168      55.880  68.860  43.100  1.00  0.00           C  
ATOM   2786  HB1 ASN   168      55.050  68.660  43.810  1.00  0.00           H  
ATOM   2787  HB2 ASN   168      55.550  68.680  42.060  1.00  0.00           H  
ATOM   2788  CG  ASN   168      56.240  70.260  43.330  1.00  0.00           C  
ATOM   2789  OD1 ASN   168      55.790  70.940  44.280  1.00  0.00           O  
ATOM   2790  ND2 ASN   168      57.100  70.860  42.480  1.00  0.00           N  
ATOM   2791 HD21 ASN   168      57.570  71.660  42.830  1.00  0.00           H  
ATOM   2792 HD22 ASN   168      57.440  70.430  41.640  1.00  0.00           H  
ATOM   2793  C   ASN   168      56.290  66.500  43.950  1.00  0.00           C  
ATOM   2794  O   ASN   168      56.050  66.200  45.150  1.00  0.00           O  
ATOM   2795  N   PHE   169      55.840  65.670  42.960  1.00  0.00           N  
ATOM   2796  HN  PHE   169      55.960  65.970  42.020  1.00  0.00           H  
ATOM   2797  CA  PHE   169      55.360  64.270  43.130  1.00  0.00           C  
ATOM   2798  HA  PHE   169      54.490  64.400  43.760  1.00  0.00           H  
ATOM   2799  CB  PHE   169      55.020  63.580  41.740  1.00  0.00           C  
ATOM   2800  HB1 PHE   169      55.980  63.430  41.210  1.00  0.00           H  
ATOM   2801  HB2 PHE   169      54.400  64.330  41.200  1.00  0.00           H  
ATOM   2802  CG  PHE   169      54.290  62.280  41.780  1.00  0.00           C  
ATOM   2803  CD1 PHE   169      53.040  62.110  42.410  1.00  0.00           C  
ATOM   2804  HD1 PHE   169      52.550  62.950  42.900  1.00  0.00           H  
ATOM   2805  CE1 PHE   169      52.300  60.870  42.420  1.00  0.00           C  
ATOM   2806  HE1 PHE   169      51.280  60.860  42.770  1.00  0.00           H  
ATOM   2807  CZ  PHE   169      52.910  59.790  41.730  1.00  0.00           C  
ATOM   2808  HZ  PHE   169      52.440  58.820  41.750  1.00  0.00           H  
ATOM   2809  CD2 PHE   169      54.800  61.170  41.090  1.00  0.00           C  
ATOM   2810  HD2 PHE   169      55.750  61.280  40.570  1.00  0.00           H  
ATOM   2811  CE2 PHE   169      54.100  59.960  41.020  1.00  0.00           C  
ATOM   2812  HE2 PHE   169      54.570  59.110  40.550  1.00  0.00           H  
ATOM   2813  C   PHE   169      56.440  63.480  43.840  1.00  0.00           C  
ATOM   2814  O   PHE   169      56.170  62.910  44.900  1.00  0.00           O  
ATOM   2815  N   GLY   170      57.650  63.500  43.320  1.00  0.00           N  
ATOM   2816  HN  GLY   170      58.060  64.030  42.590  1.00  0.00           H  
ATOM   2817  CA  GLY   170      58.690  62.660  43.860  1.00  0.00           C  
ATOM   2818  HA1 GLY   170      59.530  62.650  43.190  1.00  0.00           H  
ATOM   2819  HA2 GLY   170      58.280  61.680  44.050  1.00  0.00           H  
ATOM   2820  C   GLY   170      59.150  63.050  45.210  1.00  0.00           C  
ATOM   2821  O   GLY   170      59.120  62.190  46.120  1.00  0.00           O  
ATOM   2822  N   VAL   171      59.650  64.300  45.400  1.00  0.00           N  
ATOM   2823  HN  VAL   171      59.510  64.940  44.650  1.00  0.00           H  
ATOM   2824  CA  VAL   171      60.380  64.660  46.590  1.00  0.00           C  
ATOM   2825  HA  VAL   171      61.050  63.840  46.810  1.00  0.00           H  
ATOM   2826  CB  VAL   171      61.010  66.080  46.360  1.00  0.00           C  
ATOM   2827  HB  VAL   171      60.230  66.700  45.880  1.00  0.00           H  
ATOM   2828  CG1 VAL   171      61.550  66.700  47.650  1.00  0.00           C  
ATOM   2829 HG11 VAL   171      60.770  67.150  48.290  1.00  0.00           H  
ATOM   2830 HG12 VAL   171      62.260  67.510  47.370  1.00  0.00           H  
ATOM   2831 HG13 VAL   171      62.090  65.880  48.170  1.00  0.00           H  
ATOM   2832  CG2 VAL   171      62.180  65.930  45.430  1.00  0.00           C  
ATOM   2833 HG21 VAL   171      62.810  65.110  45.820  1.00  0.00           H  
ATOM   2834 HG22 VAL   171      62.740  66.890  45.370  1.00  0.00           H  
ATOM   2835 HG23 VAL   171      61.770  65.740  44.410  1.00  0.00           H  
ATOM   2836  C   VAL   171      59.610  64.620  47.940  1.00  0.00           C  
ATOM   2837  O   VAL   171      60.150  64.170  48.920  1.00  0.00           O  
ATOM   2838  N   VAL   172      58.300  65.060  47.920  1.00  0.00           N  
ATOM   2839  HN  VAL   172      57.870  65.410  47.090  1.00  0.00           H  
ATOM   2840  CA  VAL   172      57.290  64.820  48.950  1.00  0.00           C  
ATOM   2841  HA  VAL   172      57.750  65.170  49.860  1.00  0.00           H  
ATOM   2842  CB  VAL   172      56.040  65.460  48.590  1.00  0.00           C  
ATOM   2843  HB  VAL   172      55.580  64.960  47.710  1.00  0.00           H  
ATOM   2844  CG1 VAL   172      55.110  65.430  49.740  1.00  0.00           C  
ATOM   2845 HG11 VAL   172      55.660  65.720  50.660  1.00  0.00           H  
ATOM   2846 HG12 VAL   172      54.730  64.410  49.910  1.00  0.00           H  
ATOM   2847 HG13 VAL   172      54.260  66.130  49.570  1.00  0.00           H  
ATOM   2848  CG2 VAL   172      56.270  66.990  48.180  1.00  0.00           C  
ATOM   2849 HG21 VAL   172      55.290  67.390  47.850  1.00  0.00           H  
ATOM   2850 HG22 VAL   172      56.920  67.060  47.280  1.00  0.00           H  
ATOM   2851 HG23 VAL   172      56.610  67.540  49.080  1.00  0.00           H  
ATOM   2852  C   VAL   172      57.150  63.300  49.220  1.00  0.00           C  
ATOM   2853  O   VAL   172      56.930  62.950  50.340  1.00  0.00           O  
ATOM   2854  N   GLY   173      57.270  62.450  48.250  1.00  0.00           N  
ATOM   2855  HN  GLY   173      57.300  62.710  47.290  1.00  0.00           H  
ATOM   2856  CA  GLY   173      57.300  61.070  48.520  1.00  0.00           C  
ATOM   2857  HA1 GLY   173      57.160  60.630  47.550  1.00  0.00           H  
ATOM   2858  HA2 GLY   173      56.510  60.650  49.130  1.00  0.00           H  
ATOM   2859  C   GLY   173      58.550  60.510  49.120  1.00  0.00           C  
ATOM   2860  O   GLY   173      58.480  59.680  50.020  1.00  0.00           O  
ATOM   2861  N   MET   174      59.750  60.890  48.710  1.00  0.00           N  
ATOM   2862  HN  MET   174      59.830  61.460  47.900  1.00  0.00           H  
ATOM   2863  CA  MET   174      61.000  60.590  49.430  1.00  0.00           C  
ATOM   2864  HA  MET   174      61.070  59.520  49.590  1.00  0.00           H  
ATOM   2865  CB  MET   174      62.180  60.970  48.450  1.00  0.00           C  
ATOM   2866  HB1 MET   174      63.120  61.040  49.050  1.00  0.00           H  
ATOM   2867  HB2 MET   174      61.980  61.950  47.980  1.00  0.00           H  
ATOM   2868  CG  MET   174      62.160  59.850  47.350  1.00  0.00           C  
ATOM   2869  HG1 MET   174      61.160  59.830  46.860  1.00  0.00           H  
ATOM   2870  HG2 MET   174      62.230  58.850  47.840  1.00  0.00           H  
ATOM   2871  SD  MET   174      63.440  60.200  46.090  1.00  0.00           S  
ATOM   2872  CE  MET   174      62.240  60.620  44.780  1.00  0.00           C  
ATOM   2873  HE1 MET   174      62.600  60.790  43.750  1.00  0.00           H  
ATOM   2874  HE2 MET   174      61.700  61.570  44.990  1.00  0.00           H  
ATOM   2875  HE3 MET   174      61.400  59.890  44.680  1.00  0.00           H  
ATOM   2876  C   MET   174      61.120  61.150  50.850  1.00  0.00           C  
ATOM   2877  O   MET   174      61.730  60.540  51.770  1.00  0.00           O  
ATOM   2878  N   ILE   175      60.680  62.450  51.000  1.00  0.00           N  
ATOM   2879  HN  ILE   175      60.440  63.040  50.230  1.00  0.00           H  
ATOM   2880  CA  ILE   175      60.530  63.000  52.350  1.00  0.00           C  
ATOM   2881  HA  ILE   175      61.450  63.010  52.920  1.00  0.00           H  
ATOM   2882  CB  ILE   175      60.080  64.480  52.170  1.00  0.00           C  
ATOM   2883  HB  ILE   175      59.320  64.520  51.360  1.00  0.00           H  
ATOM   2884  CG2 ILE   175      59.410  64.930  53.540  1.00  0.00           C  
ATOM   2885 HG21 ILE   175      59.160  66.010  53.520  1.00  0.00           H  
ATOM   2886 HG22 ILE   175      60.070  64.820  54.430  1.00  0.00           H  
ATOM   2887 HG23 ILE   175      58.480  64.340  53.680  1.00  0.00           H  
ATOM   2888  CG1 ILE   175      61.250  65.440  51.720  1.00  0.00           C  
ATOM   2889 HG11 ILE   175      60.800  66.450  51.770  1.00  0.00           H  
ATOM   2890 HG12 ILE   175      61.530  65.190  50.670  1.00  0.00           H  
ATOM   2891  CD  ILE   175      62.550  65.380  52.650  1.00  0.00           C  
ATOM   2892  HD1 ILE   175      63.180  64.470  52.550  1.00  0.00           H  
ATOM   2893  HD2 ILE   175      62.310  65.480  53.730  1.00  0.00           H  
ATOM   2894  HD3 ILE   175      63.220  66.230  52.400  1.00  0.00           H  
ATOM   2895  C   ILE   175      59.610  62.170  53.180  1.00  0.00           C  
ATOM   2896  O   ILE   175      59.980  61.710  54.270  1.00  0.00           O  
ATOM   2897  N   SER   176      58.340  61.880  52.590  1.00  0.00           N  
ATOM   2898  HN  SER   176      58.170  62.150  51.640  1.00  0.00           H  
ATOM   2899  CA  SER   176      57.340  61.100  53.330  1.00  0.00           C  
ATOM   2900  HA  SER   176      57.360  61.570  54.300  1.00  0.00           H  
ATOM   2901  CB  SER   176      55.890  61.130  52.690  1.00  0.00           C  
ATOM   2902  HB1 SER   176      55.220  60.630  53.420  1.00  0.00           H  
ATOM   2903  HB2 SER   176      55.870  60.560  51.730  1.00  0.00           H  
ATOM   2904  OG  SER   176      55.400  62.470  52.520  1.00  0.00           O  
ATOM   2905  HG1 SER   176      55.800  62.820  51.720  1.00  0.00           H  
ATOM   2906  C   SER   176      57.750  59.750  53.730  1.00  0.00           C  
ATOM   2907  O   SER   176      57.340  59.290  54.810  1.00  0.00           O  
ATOM   2908  N   ILE   177      58.470  59.010  52.810  1.00  0.00           N  
ATOM   2909  HN  ILE   177      58.790  59.480  51.980  1.00  0.00           H  
ATOM   2910  CA  ILE   177      58.920  57.620  53.030  1.00  0.00           C  
ATOM   2911  HA  ILE   177      58.230  57.030  53.600  1.00  0.00           H  
ATOM   2912  CB  ILE   177      59.110  56.790  51.730  1.00  0.00           C  
ATOM   2913  HB  ILE   177      59.600  57.410  50.950  1.00  0.00           H  
ATOM   2914  CG2 ILE   177      59.780  55.410  51.970  1.00  0.00           C  
ATOM   2915 HG21 ILE   177      59.990  54.860  51.020  1.00  0.00           H  
ATOM   2916 HG22 ILE   177      59.230  54.660  52.570  1.00  0.00           H  
ATOM   2917 HG23 ILE   177      60.810  55.520  52.360  1.00  0.00           H  
ATOM   2918  CG1 ILE   177      57.640  56.590  51.210  1.00  0.00           C  
ATOM   2919 HG11 ILE   177      57.090  57.550  51.320  1.00  0.00           H  
ATOM   2920 HG12 ILE   177      57.170  55.830  51.860  1.00  0.00           H  
ATOM   2921  CD  ILE   177      57.490  55.960  49.730  1.00  0.00           C  
ATOM   2922  HD1 ILE   177      58.150  56.480  49.010  1.00  0.00           H  
ATOM   2923  HD2 ILE   177      56.460  56.120  49.320  1.00  0.00           H  
ATOM   2924  HD3 ILE   177      57.740  54.870  49.750  1.00  0.00           H  
ATOM   2925  C   ILE   177      60.240  57.620  53.800  1.00  0.00           C  
ATOM   2926  O   ILE   177      60.340  56.850  54.810  1.00  0.00           O  
ATOM   2927  N   HSD   178      61.290  58.410  53.520  1.00  0.00           N  
ATOM   2928  HN  HSD   178      61.340  59.060  52.770  1.00  0.00           H  
ATOM   2929  CA  HSD   178      62.610  58.170  54.060  1.00  0.00           C  
ATOM   2930  HA  HSD   178      62.680  57.190  54.510  1.00  0.00           H  
ATOM   2931  CB  HSD   178      63.720  58.320  52.960  1.00  0.00           C  
ATOM   2932  HB1 HSD   178      64.740  58.120  53.360  1.00  0.00           H  
ATOM   2933  HB2 HSD   178      63.770  59.380  52.620  1.00  0.00           H  
ATOM   2934  ND1 HSD   178      63.900  56.100  51.620  1.00  0.00           N  
ATOM   2935  HD1 HSD   178      64.450  55.580  52.260  1.00  0.00           H  
ATOM   2936  CG  HSD   178      63.490  57.480  51.750  1.00  0.00           C  
ATOM   2937  CE1 HSD   178      63.840  55.810  50.270  1.00  0.00           C  
ATOM   2938  HE1 HSD   178      64.160  54.820  49.940  1.00  0.00           H  
ATOM   2939  NE2 HSD   178      63.390  56.810  49.570  1.00  0.00           N  
ATOM   2940  CD2 HSD   178      63.180  57.840  50.430  1.00  0.00           C  
ATOM   2941  HD2 HSD   178      62.950  58.860  50.150  1.00  0.00           H  
ATOM   2942  C   HSD   178      62.960  59.160  55.120  1.00  0.00           C  
ATOM   2943  O   HSD   178      63.850  58.810  55.960  1.00  0.00           O  
ATOM   2944  N   TRP   179      62.310  60.260  55.300  1.00  0.00           N  
ATOM   2945  HN  TRP   179      61.470  60.500  54.810  1.00  0.00           H  
ATOM   2946  CA  TRP   179      62.330  61.020  56.510  1.00  0.00           C  
ATOM   2947  HA  TRP   179      63.060  60.650  57.210  1.00  0.00           H  
ATOM   2948  CB  TRP   179      62.810  62.470  56.250  1.00  0.00           C  
ATOM   2949  HB1 TRP   179      62.140  62.940  55.510  1.00  0.00           H  
ATOM   2950  HB2 TRP   179      63.620  62.460  55.490  1.00  0.00           H  
ATOM   2951  CG  TRP   179      62.940  63.320  57.410  1.00  0.00           C  
ATOM   2952  CD1 TRP   179      63.750  63.040  58.460  1.00  0.00           C  
ATOM   2953  HD1 TRP   179      64.460  62.220  58.490  1.00  0.00           H  
ATOM   2954  NE1 TRP   179      63.680  64.060  59.390  1.00  0.00           N  
ATOM   2955  HE1 TRP   179      64.120  64.060  60.270  1.00  0.00           H  
ATOM   2956  CE2 TRP   179      62.900  65.070  58.900  1.00  0.00           C  
ATOM   2957  CD2 TRP   179      62.420  64.640  57.610  1.00  0.00           C  
ATOM   2958  CE3 TRP   179      61.500  65.470  56.960  1.00  0.00           C  
ATOM   2959  HE3 TRP   179      61.070  65.200  56.010  1.00  0.00           H  
ATOM   2960  CZ3 TRP   179      61.180  66.720  57.620  1.00  0.00           C  
ATOM   2961  HZ3 TRP   179      60.480  67.330  57.070  1.00  0.00           H  
ATOM   2962  CZ2 TRP   179      62.550  66.320  59.470  1.00  0.00           C  
ATOM   2963  HZ2 TRP   179      62.830  66.590  60.480  1.00  0.00           H  
ATOM   2964  CH2 TRP   179      61.660  67.100  58.830  1.00  0.00           C  
ATOM   2965  HH2 TRP   179      61.330  68.070  59.160  1.00  0.00           H  
ATOM   2966  C   TRP   179      60.910  60.890  57.230  1.00  0.00           C  
ATOM   2967  O   TRP   179      60.500  59.930  57.890  1.00  0.00           O  
ATOM   2968  N   LYS   180      60.110  61.970  57.270  1.00  0.00           N  
ATOM   2969  HN  LYS   180      60.370  62.770  56.740  1.00  0.00           H  
ATOM   2970  CA  LYS   180      58.920  62.200  57.990  1.00  0.00           C  
ATOM   2971  HA  LYS   180      58.520  61.260  58.340  1.00  0.00           H  
ATOM   2972  CB  LYS   180      59.190  63.100  59.200  1.00  0.00           C  
ATOM   2973  HB1 LYS   180      58.320  63.430  59.790  1.00  0.00           H  
ATOM   2974  HB2 LYS   180      59.650  64.060  58.870  1.00  0.00           H  
ATOM   2975  CG  LYS   180      60.060  62.430  60.310  1.00  0.00           C  
ATOM   2976  HG1 LYS   180      60.990  62.100  59.800  1.00  0.00           H  
ATOM   2977  HG2 LYS   180      59.480  61.590  60.730  1.00  0.00           H  
ATOM   2978  CD  LYS   180      60.470  63.510  61.380  1.00  0.00           C  
ATOM   2979  HD1 LYS   180      59.580  64.010  61.840  1.00  0.00           H  
ATOM   2980  HD2 LYS   180      61.000  64.320  60.830  1.00  0.00           H  
ATOM   2981  CE  LYS   180      61.480  62.900  62.250  1.00  0.00           C  
ATOM   2982  HE1 LYS   180      62.420  62.640  61.720  1.00  0.00           H  
ATOM   2983  HE2 LYS   180      61.090  61.970  62.730  1.00  0.00           H  
ATOM   2984  NZ  LYS   180      61.910  63.750  63.400  1.00  0.00           N  
ATOM   2985  HZ1 LYS   180      61.040  64.090  63.840  1.00  0.00           H  
ATOM   2986  HZ2 LYS   180      62.700  64.390  63.170  1.00  0.00           H  
ATOM   2987  HZ3 LYS   180      62.380  63.060  64.030  1.00  0.00           H  
ATOM   2988  C   LYS   180      57.810  62.770  57.170  1.00  0.00           C  
ATOM   2989  O   LYS   180      58.000  63.830  56.500  1.00  0.00           O  
ATOM   2990  N   GLY   181      56.620  62.200  57.250  1.00  0.00           N  
ATOM   2991  HN  GLY   181      56.570  61.250  57.550  1.00  0.00           H  
ATOM   2992  CA  GLY   181      55.350  62.820  56.760  1.00  0.00           C  
ATOM   2993  HA1 GLY   181      55.480  62.880  55.690  1.00  0.00           H  
ATOM   2994  HA2 GLY   181      55.310  63.730  57.330  1.00  0.00           H  
ATOM   2995  C   GLY   181      54.060  62.120  56.970  1.00  0.00           C  
ATOM   2996  O   GLY   181      54.020  61.030  57.430  1.00  0.00           O  
ATOM   2997  N   PRO   182      52.950  62.800  56.650  1.00  0.00           N  
ATOM   2998  CD  PRO   182      52.840  64.080  55.960  1.00  0.00           C  
ATOM   2999  HD1 PRO   182      52.960  63.830  54.890  1.00  0.00           H  
ATOM   3000  HD2 PRO   182      53.560  64.870  56.280  1.00  0.00           H  
ATOM   3001  CA  PRO   182      51.610  62.180  56.820  1.00  0.00           C  
ATOM   3002  HA  PRO   182      51.380  62.170  57.880  1.00  0.00           H  
ATOM   3003  CB  PRO   182      50.590  63.190  56.330  1.00  0.00           C  
ATOM   3004  HB1 PRO   182      49.740  63.290  57.030  1.00  0.00           H  
ATOM   3005  HB2 PRO   182      50.340  62.850  55.300  1.00  0.00           H  
ATOM   3006  CG  PRO   182      51.370  64.550  56.230  1.00  0.00           C  
ATOM   3007  HG1 PRO   182      50.980  65.330  55.550  1.00  0.00           H  
ATOM   3008  HG2 PRO   182      51.210  64.930  57.270  1.00  0.00           H  
ATOM   3009  C   PRO   182      51.260  60.800  56.250  1.00  0.00           C  
ATOM   3010  O   PRO   182      51.730  60.310  55.220  1.00  0.00           O  
ATOM   3011  N   LEU   183      50.300  60.120  56.890  1.00  0.00           N  
ATOM   3012  HN  LEU   183      49.920  60.490  57.730  1.00  0.00           H  
ATOM   3013  CA  LEU   183      50.130  58.630  56.760  1.00  0.00           C  
ATOM   3014  HA  LEU   183      51.130  58.220  56.760  1.00  0.00           H  
ATOM   3015  CB  LEU   183      49.370  58.130  58.000  1.00  0.00           C  
ATOM   3016  HB1 LEU   183      48.360  58.590  57.930  1.00  0.00           H  
ATOM   3017  HB2 LEU   183      49.800  58.620  58.890  1.00  0.00           H  
ATOM   3018  CG  LEU   183      49.270  56.620  58.210  1.00  0.00           C  
ATOM   3019  HG  LEU   183      48.800  56.090  57.350  1.00  0.00           H  
ATOM   3020  CD1 LEU   183      50.690  56.020  58.330  1.00  0.00           C  
ATOM   3021 HD11 LEU   183      51.310  56.590  59.050  1.00  0.00           H  
ATOM   3022 HD12 LEU   183      51.120  56.060  57.310  1.00  0.00           H  
ATOM   3023 HD13 LEU   183      50.650  55.020  58.810  1.00  0.00           H  
ATOM   3024  CD2 LEU   183      48.470  56.360  59.600  1.00  0.00           C  
ATOM   3025 HD21 LEU   183      47.560  57.000  59.570  1.00  0.00           H  
ATOM   3026 HD22 LEU   183      49.090  56.550  60.500  1.00  0.00           H  
ATOM   3027 HD23 LEU   183      48.100  55.320  59.740  1.00  0.00           H  
ATOM   3028  C   LEU   183      49.430  58.100  55.490  1.00  0.00           C  
ATOM   3029  O   LEU   183      49.910  57.330  54.680  1.00  0.00           O  
ATOM   3030  N   ARG   184      48.190  58.530  55.240  1.00  0.00           N  
ATOM   3031  HN  ARG   184      47.730  59.080  55.930  1.00  0.00           H  
ATOM   3032  CA  ARG   184      47.480  58.200  54.010  1.00  0.00           C  
ATOM   3033  HA  ARG   184      47.660  57.140  53.960  1.00  0.00           H  
ATOM   3034  CB  ARG   184      45.920  58.440  54.190  1.00  0.00           C  
ATOM   3035  HB1 ARG   184      45.500  58.490  53.160  1.00  0.00           H  
ATOM   3036  HB2 ARG   184      45.820  59.420  54.720  1.00  0.00           H  
ATOM   3037  CG  ARG   184      45.290  57.220  54.910  1.00  0.00           C  
ATOM   3038  HG1 ARG   184      45.660  56.310  54.410  1.00  0.00           H  
ATOM   3039  HG2 ARG   184      44.180  57.360  54.870  1.00  0.00           H  
ATOM   3040  CD  ARG   184      45.610  57.140  56.360  1.00  0.00           C  
ATOM   3041  HD1 ARG   184      46.690  56.940  56.530  1.00  0.00           H  
ATOM   3042  HD2 ARG   184      45.140  56.230  56.800  1.00  0.00           H  
ATOM   3043  NE  ARG   184      45.100  58.310  57.090  1.00  0.00           N  
ATOM   3044  HE  ARG   184      45.540  59.200  56.990  1.00  0.00           H  
ATOM   3045  CZ  ARG   184      44.100  58.170  58.040  1.00  0.00           C  
ATOM   3046  NH1 ARG   184      43.390  57.080  58.080  1.00  0.00           N  
ATOM   3047 HH11 ARG   184      43.250  56.640  57.190  1.00  0.00           H  
ATOM   3048 HH12 ARG   184      42.540  57.060  58.600  1.00  0.00           H  
ATOM   3049  NH2 ARG   184      43.810  59.240  58.740  1.00  0.00           N  
ATOM   3050 HH21 ARG   184      44.530  59.930  58.790  1.00  0.00           H  
ATOM   3051 HH22 ARG   184      43.120  59.090  59.450  1.00  0.00           H  
ATOM   3052  C   ARG   184      48.070  58.770  52.750  1.00  0.00           C  
ATOM   3053  O   ARG   184      48.090  58.130  51.670  1.00  0.00           O  
ATOM   3054  N   LEU   185      48.670  59.970  52.760  1.00  0.00           N  
ATOM   3055  HN  LEU   185      48.560  60.660  53.480  1.00  0.00           H  
ATOM   3056  CA  LEU   185      49.540  60.410  51.680  1.00  0.00           C  
ATOM   3057  HA  LEU   185      48.850  60.360  50.850  1.00  0.00           H  
ATOM   3058  CB  LEU   185      49.910  61.840  51.850  1.00  0.00           C  
ATOM   3059  HB1 LEU   185      50.550  61.980  52.740  1.00  0.00           H  
ATOM   3060  HB2 LEU   185      49.000  62.450  52.030  1.00  0.00           H  
ATOM   3061  CG  LEU   185      50.770  62.550  50.740  1.00  0.00           C  
ATOM   3062  HG  LEU   185      51.690  62.000  50.440  1.00  0.00           H  
ATOM   3063  CD1 LEU   185      50.020  62.700  49.380  1.00  0.00           C  
ATOM   3064 HD11 LEU   185      49.020  63.170  49.520  1.00  0.00           H  
ATOM   3065 HD12 LEU   185      49.810  61.670  49.030  1.00  0.00           H  
ATOM   3066 HD13 LEU   185      50.660  63.170  48.600  1.00  0.00           H  
ATOM   3067  CD2 LEU   185      51.260  63.910  51.210  1.00  0.00           C  
ATOM   3068 HD21 LEU   185      51.980  64.280  50.440  1.00  0.00           H  
ATOM   3069 HD22 LEU   185      51.750  63.790  52.200  1.00  0.00           H  
ATOM   3070 HD23 LEU   185      50.440  64.640  51.390  1.00  0.00           H  
ATOM   3071  C   LEU   185      50.670  59.530  51.420  1.00  0.00           C  
ATOM   3072  O   LEU   185      51.080  59.340  50.300  1.00  0.00           O  
ATOM   3073  N   GLN   186      51.300  58.980  52.470  1.00  0.00           N  
ATOM   3074  HN  GLN   186      51.080  59.190  53.420  1.00  0.00           H  
ATOM   3075  CA  GLN   186      52.330  57.990  52.380  1.00  0.00           C  
ATOM   3076  HA  GLN   186      53.120  58.460  51.810  1.00  0.00           H  
ATOM   3077  CB  GLN   186      52.970  57.760  53.790  1.00  0.00           C  
ATOM   3078  HB1 GLN   186      52.120  57.670  54.490  1.00  0.00           H  
ATOM   3079  HB2 GLN   186      53.500  58.690  54.100  1.00  0.00           H  
ATOM   3080  CG  GLN   186      53.830  56.500  53.940  1.00  0.00           C  
ATOM   3081  HG1 GLN   186      54.650  56.550  53.200  1.00  0.00           H  
ATOM   3082  HG2 GLN   186      53.200  55.610  53.740  1.00  0.00           H  
ATOM   3083  CD  GLN   186      54.410  56.320  55.390  1.00  0.00           C  
ATOM   3084  OE1 GLN   186      53.710  56.310  56.380  1.00  0.00           O  
ATOM   3085  NE2 GLN   186      55.780  56.170  55.430  1.00  0.00           N  
ATOM   3086 HE21 GLN   186      56.280  56.230  56.290  1.00  0.00           H  
ATOM   3087 HE22 GLN   186      56.350  56.340  54.630  1.00  0.00           H  
ATOM   3088  C   GLN   186      52.020  56.660  51.740  1.00  0.00           C  
ATOM   3089  O   GLN   186      52.660  56.130  50.880  1.00  0.00           O  
ATOM   3090  N   GLN   187      50.930  56.050  52.240  1.00  0.00           N  
ATOM   3091  HN  GLN   187      50.430  56.570  52.930  1.00  0.00           H  
ATOM   3092  CA  GLN   187      50.270  54.860  51.620  1.00  0.00           C  
ATOM   3093  HA  GLN   187      50.990  54.060  51.740  1.00  0.00           H  
ATOM   3094  CB  GLN   187      48.970  54.450  52.450  1.00  0.00           C  
ATOM   3095  HB1 GLN   187      48.560  53.580  51.910  1.00  0.00           H  
ATOM   3096  HB2 GLN   187      48.160  55.200  52.560  1.00  0.00           H  
ATOM   3097  CG  GLN   187      49.270  53.960  53.870  1.00  0.00           C  
ATOM   3098  HG1 GLN   187      49.770  54.750  54.470  1.00  0.00           H  
ATOM   3099  HG2 GLN   187      50.090  53.210  53.750  1.00  0.00           H  
ATOM   3100  CD  GLN   187      48.070  53.300  54.570  1.00  0.00           C  
ATOM   3101  OE1 GLN   187      47.060  53.940  54.870  1.00  0.00           O  
ATOM   3102  NE2 GLN   187      48.140  51.990  54.850  1.00  0.00           N  
ATOM   3103 HE21 GLN   187      48.960  51.430  54.770  1.00  0.00           H  
ATOM   3104 HE22 GLN   187      47.330  51.550  55.240  1.00  0.00           H  
ATOM   3105  C   GLN   187      50.030  55.010  50.140  1.00  0.00           C  
ATOM   3106  O   GLN   187      50.370  54.140  49.340  1.00  0.00           O  
ATOM   3107  N   ALA   188      49.420  56.090  49.720  1.00  0.00           N  
ATOM   3108  HN  ALA   188      49.240  56.690  50.510  1.00  0.00           H  
ATOM   3109  CA  ALA   188      49.180  56.400  48.330  1.00  0.00           C  
ATOM   3110  HA  ALA   188      48.490  55.620  48.070  1.00  0.00           H  
ATOM   3111  CB  ALA   188      48.430  57.710  48.260  1.00  0.00           C  
ATOM   3112  HB1 ALA   188      47.520  57.740  48.900  1.00  0.00           H  
ATOM   3113  HB2 ALA   188      48.060  57.940  47.240  1.00  0.00           H  
ATOM   3114  HB3 ALA   188      49.020  58.600  48.570  1.00  0.00           H  
ATOM   3115  C   ALA   188      50.410  56.400  47.450  1.00  0.00           C  
ATOM   3116  O   ALA   188      50.400  55.970  46.270  1.00  0.00           O  
ATOM   3117  N   TYR   189      51.460  56.990  48.030  1.00  0.00           N  
ATOM   3118  HN  TYR   189      51.480  57.420  48.930  1.00  0.00           H  
ATOM   3119  CA  TYR   189      52.740  56.870  47.300  1.00  0.00           C  
ATOM   3120  HA  TYR   189      52.670  57.120  46.250  1.00  0.00           H  
ATOM   3121  CB  TYR   189      53.830  57.780  47.950  1.00  0.00           C  
ATOM   3122  HB1 TYR   189      54.760  57.590  47.380  1.00  0.00           H  
ATOM   3123  HB2 TYR   189      53.900  57.640  49.050  1.00  0.00           H  
ATOM   3124  CG  TYR   189      53.600  59.250  47.730  1.00  0.00           C  
ATOM   3125  CD1 TYR   189      53.750  59.660  46.380  1.00  0.00           C  
ATOM   3126  HD1 TYR   189      53.860  58.940  45.590  1.00  0.00           H  
ATOM   3127  CE1 TYR   189      53.860  61.010  46.070  1.00  0.00           C  
ATOM   3128  HE1 TYR   189      53.970  61.400  45.070  1.00  0.00           H  
ATOM   3129  CZ  TYR   189      53.870  61.980  47.080  1.00  0.00           C  
ATOM   3130  OH  TYR   189      54.310  63.240  46.800  1.00  0.00           O  
ATOM   3131  HH  TYR   189      54.780  63.130  45.970  1.00  0.00           H  
ATOM   3132  CD2 TYR   189      53.670  60.230  48.670  1.00  0.00           C  
ATOM   3133  HD2 TYR   189      53.630  59.950  49.710  1.00  0.00           H  
ATOM   3134  CE2 TYR   189      53.720  61.620  48.420  1.00  0.00           C  
ATOM   3135  HE2 TYR   189      53.750  62.320  49.250  1.00  0.00           H  
ATOM   3136  C   TYR   189      53.290  55.380  47.210  1.00  0.00           C  
ATOM   3137  O   TYR   189      53.720  54.910  46.140  1.00  0.00           O  
ATOM   3138  N   LEU   190      53.230  54.630  48.290  1.00  0.00           N  
ATOM   3139  HN  LEU   190      52.810  55.130  49.040  1.00  0.00           H  
ATOM   3140  CA  LEU   190      53.510  53.150  48.290  1.00  0.00           C  
ATOM   3141  HA  LEU   190      54.560  53.070  48.060  1.00  0.00           H  
ATOM   3142  CB  LEU   190      53.350  52.570  49.700  1.00  0.00           C  
ATOM   3143  HB1 LEU   190      53.600  51.500  49.550  1.00  0.00           H  
ATOM   3144  HB2 LEU   190      52.290  52.710  49.990  1.00  0.00           H  
ATOM   3145  CG  LEU   190      54.320  53.180  50.700  1.00  0.00           C  
ATOM   3146  HG  LEU   190      54.500  54.250  50.450  1.00  0.00           H  
ATOM   3147  CD1 LEU   190      53.760  53.250  52.180  1.00  0.00           C  
ATOM   3148 HD11 LEU   190      52.820  53.850  52.230  1.00  0.00           H  
ATOM   3149 HD12 LEU   190      54.520  53.710  52.840  1.00  0.00           H  
ATOM   3150 HD13 LEU   190      53.510  52.190  52.420  1.00  0.00           H  
ATOM   3151  CD2 LEU   190      55.630  52.460  50.670  1.00  0.00           C  
ATOM   3152 HD21 LEU   190      55.420  51.410  50.980  1.00  0.00           H  
ATOM   3153 HD22 LEU   190      56.230  52.860  51.510  1.00  0.00           H  
ATOM   3154 HD23 LEU   190      56.220  52.400  49.740  1.00  0.00           H  
ATOM   3155  C   LEU   190      52.680  52.230  47.320  1.00  0.00           C  
ATOM   3156  O   LEU   190      53.260  51.300  46.840  1.00  0.00           O  
ATOM   3157  N   ILE   191      51.390  52.360  47.170  1.00  0.00           N  
ATOM   3158  HN  ILE   191      51.070  52.970  47.890  1.00  0.00           H  
ATOM   3159  CA  ILE   191      50.580  51.710  46.150  1.00  0.00           C  
ATOM   3160  HA  ILE   191      50.850  50.670  46.130  1.00  0.00           H  
ATOM   3161  CB  ILE   191      49.020  51.870  46.370  1.00  0.00           C  
ATOM   3162  HB  ILE   191      48.760  52.940  46.210  1.00  0.00           H  
ATOM   3163  CG2 ILE   191      48.190  50.970  45.390  1.00  0.00           C  
ATOM   3164 HG21 ILE   191      48.670  49.970  45.270  1.00  0.00           H  
ATOM   3165 HG22 ILE   191      48.340  51.410  44.380  1.00  0.00           H  
ATOM   3166 HG23 ILE   191      47.110  50.810  45.580  1.00  0.00           H  
ATOM   3167  CG1 ILE   191      48.700  51.480  47.870  1.00  0.00           C  
ATOM   3168 HG11 ILE   191      47.670  51.750  48.200  1.00  0.00           H  
ATOM   3169 HG12 ILE   191      49.370  52.070  48.520  1.00  0.00           H  
ATOM   3170  CD  ILE   191      49.030  50.000  48.100  1.00  0.00           C  
ATOM   3171  HD1 ILE   191      48.890  49.780  49.190  1.00  0.00           H  
ATOM   3172  HD2 ILE   191      50.080  49.820  47.800  1.00  0.00           H  
ATOM   3173  HD3 ILE   191      48.260  49.450  47.520  1.00  0.00           H  
ATOM   3174  C   ILE   191      50.940  52.110  44.740  1.00  0.00           C  
ATOM   3175  O   ILE   191      50.760  51.330  43.820  1.00  0.00           O  
ATOM   3176  N   MET   192      51.460  53.370  44.480  1.00  0.00           N  
ATOM   3177  HN  MET   192      51.440  54.040  45.210  1.00  0.00           H  
ATOM   3178  CA  MET   192      52.060  53.760  43.230  1.00  0.00           C  
ATOM   3179  HA  MET   192      51.520  53.400  42.360  1.00  0.00           H  
ATOM   3180  CB  MET   192      52.200  55.350  43.010  1.00  0.00           C  
ATOM   3181  HB1 MET   192      52.910  55.520  42.170  1.00  0.00           H  
ATOM   3182  HB2 MET   192      52.740  55.820  43.860  1.00  0.00           H  
ATOM   3183  CG  MET   192      50.800  56.030  42.900  1.00  0.00           C  
ATOM   3184  HG1 MET   192      50.930  57.010  42.400  1.00  0.00           H  
ATOM   3185  HG2 MET   192      50.580  56.280  43.960  1.00  0.00           H  
ATOM   3186  SD  MET   192      49.420  55.120  42.080  1.00  0.00           S  
ATOM   3187  CE  MET   192      48.380  56.590  41.820  1.00  0.00           C  
ATOM   3188  HE1 MET   192      47.390  56.330  41.410  1.00  0.00           H  
ATOM   3189  HE2 MET   192      48.890  57.340  41.180  1.00  0.00           H  
ATOM   3190  HE3 MET   192      48.200  57.070  42.810  1.00  0.00           H  
ATOM   3191  C   MET   192      53.370  53.080  42.940  1.00  0.00           C  
ATOM   3192  O   MET   192      53.580  52.660  41.840  1.00  0.00           O  
ATOM   3193  N   ILE   193      54.260  52.960  43.950  1.00  0.00           N  
ATOM   3194  HN  ILE   193      54.030  53.270  44.870  1.00  0.00           H  
ATOM   3195  CA  ILE   193      55.500  52.180  43.850  1.00  0.00           C  
ATOM   3196  HA  ILE   193      56.130  52.640  43.110  1.00  0.00           H  
ATOM   3197  CB  ILE   193      56.200  52.230  45.170  1.00  0.00           C  
ATOM   3198  HB  ILE   193      55.520  52.070  46.040  1.00  0.00           H  
ATOM   3199  CG2 ILE   193      57.290  51.100  45.240  1.00  0.00           C  
ATOM   3200 HG21 ILE   193      57.910  51.020  44.320  1.00  0.00           H  
ATOM   3201 HG22 ILE   193      56.780  50.120  45.360  1.00  0.00           H  
ATOM   3202 HG23 ILE   193      58.030  51.130  46.060  1.00  0.00           H  
ATOM   3203  CG1 ILE   193      56.740  53.610  45.670  1.00  0.00           C  
ATOM   3204 HG11 ILE   193      57.190  53.510  46.680  1.00  0.00           H  
ATOM   3205 HG12 ILE   193      55.960  54.400  45.790  1.00  0.00           H  
ATOM   3206  CD  ILE   193      57.900  54.210  44.790  1.00  0.00           C  
ATOM   3207  HD1 ILE   193      58.360  55.160  45.130  1.00  0.00           H  
ATOM   3208  HD2 ILE   193      57.560  54.390  43.750  1.00  0.00           H  
ATOM   3209  HD3 ILE   193      58.730  53.490  44.680  1.00  0.00           H  
ATOM   3210  C   ILE   193      55.280  50.800  43.350  1.00  0.00           C  
ATOM   3211  O   ILE   193      55.920  50.300  42.410  1.00  0.00           O  
ATOM   3212  N   SER   194      54.250  50.110  43.930  1.00  0.00           N  
ATOM   3213  HN  SER   194      53.670  50.650  44.540  1.00  0.00           H  
ATOM   3214  CA  SER   194      53.730  48.840  43.540  1.00  0.00           C  
ATOM   3215  HA  SER   194      54.480  48.070  43.650  1.00  0.00           H  
ATOM   3216  CB  SER   194      52.610  48.460  44.600  1.00  0.00           C  
ATOM   3217  HB1 SER   194      52.340  47.400  44.420  1.00  0.00           H  
ATOM   3218  HB2 SER   194      51.690  49.060  44.470  1.00  0.00           H  
ATOM   3219  OG  SER   194      53.040  48.480  45.970  1.00  0.00           O  
ATOM   3220  HG1 SER   194      53.210  49.400  46.170  1.00  0.00           H  
ATOM   3221  C   SER   194      53.140  48.810  42.180  1.00  0.00           C  
ATOM   3222  O   SER   194      53.510  47.960  41.360  1.00  0.00           O  
ATOM   3223  N   ALA   195      52.110  49.630  41.880  1.00  0.00           N  
ATOM   3224  HN  ALA   195      51.680  50.120  42.630  1.00  0.00           H  
ATOM   3225  CA  ALA   195      51.490  49.740  40.550  1.00  0.00           C  
ATOM   3226  HA  ALA   195      50.960  48.830  40.320  1.00  0.00           H  
ATOM   3227  CB  ALA   195      50.500  50.830  40.640  1.00  0.00           C  
ATOM   3228  HB1 ALA   195      50.090  51.100  39.640  1.00  0.00           H  
ATOM   3229  HB2 ALA   195      50.900  51.790  41.050  1.00  0.00           H  
ATOM   3230  HB3 ALA   195      49.630  50.640  41.300  1.00  0.00           H  
ATOM   3231  C   ALA   195      52.340  49.920  39.350  1.00  0.00           C  
ATOM   3232  O   ALA   195      52.180  49.310  38.340  1.00  0.00           O  
ATOM   3233  N   LEU   196      53.220  50.900  39.470  1.00  0.00           N  
ATOM   3234  HN  LEU   196      53.250  51.590  40.190  1.00  0.00           H  
ATOM   3235  CA  LEU   196      54.170  51.270  38.390  1.00  0.00           C  
ATOM   3236  HA  LEU   196      53.640  51.390  37.460  1.00  0.00           H  
ATOM   3237  CB  LEU   196      54.750  52.640  38.770  1.00  0.00           C  
ATOM   3238  HB1 LEU   196      55.370  52.550  39.690  1.00  0.00           H  
ATOM   3239  HB2 LEU   196      53.900  53.310  39.000  1.00  0.00           H  
ATOM   3240  CG  LEU   196      55.680  53.310  37.690  1.00  0.00           C  
ATOM   3241  HG  LEU   196      56.640  52.780  37.530  1.00  0.00           H  
ATOM   3242  CD1 LEU   196      55.090  53.450  36.310  1.00  0.00           C  
ATOM   3243 HD11 LEU   196      55.520  54.320  35.770  1.00  0.00           H  
ATOM   3244 HD12 LEU   196      53.990  53.590  36.420  1.00  0.00           H  
ATOM   3245 HD13 LEU   196      55.210  52.460  35.830  1.00  0.00           H  
ATOM   3246  CD2 LEU   196      56.060  54.720  38.200  1.00  0.00           C  
ATOM   3247 HD21 LEU   196      56.330  54.620  39.280  1.00  0.00           H  
ATOM   3248 HD22 LEU   196      55.180  55.380  38.050  1.00  0.00           H  
ATOM   3249 HD23 LEU   196      56.880  55.270  37.680  1.00  0.00           H  
ATOM   3250  C   LEU   196      55.210  50.240  38.170  1.00  0.00           C  
ATOM   3251  O   LEU   196      55.570  49.920  37.040  1.00  0.00           O  
ATOM   3252  N   MET   197      55.750  49.620  39.250  1.00  0.00           N  
ATOM   3253  HN  MET   197      55.460  49.790  40.190  1.00  0.00           H  
ATOM   3254  CA  MET   197      56.730  48.530  39.190  1.00  0.00           C  
ATOM   3255  HA  MET   197      57.520  48.860  38.540  1.00  0.00           H  
ATOM   3256  CB  MET   197      57.220  48.290  40.610  1.00  0.00           C  
ATOM   3257  HB1 MET   197      56.380  47.880  41.220  1.00  0.00           H  
ATOM   3258  HB2 MET   197      57.590  49.230  41.080  1.00  0.00           H  
ATOM   3259  CG  MET   197      58.480  47.300  40.830  1.00  0.00           C  
ATOM   3260  HG1 MET   197      57.940  46.330  40.700  1.00  0.00           H  
ATOM   3261  HG2 MET   197      58.840  47.250  41.870  1.00  0.00           H  
ATOM   3262  SD  MET   197      59.890  47.570  39.630  1.00  0.00           S  
ATOM   3263  CE  MET   197      60.940  46.230  40.080  1.00  0.00           C  
ATOM   3264  HE1 MET   197      61.160  46.430  41.160  1.00  0.00           H  
ATOM   3265  HE2 MET   197      61.880  46.210  39.490  1.00  0.00           H  
ATOM   3266  HE3 MET   197      60.430  45.250  39.950  1.00  0.00           H  
ATOM   3267  C   MET   197      56.100  47.250  38.570  1.00  0.00           C  
ATOM   3268  O   MET   197      56.720  46.480  37.820  1.00  0.00           O  
ATOM   3269  N   ALA   198      54.810  46.990  38.820  1.00  0.00           N  
ATOM   3270  HN  ALA   198      54.300  47.590  39.430  1.00  0.00           H  
ATOM   3271  CA  ALA   198      54.020  45.840  38.290  1.00  0.00           C  
ATOM   3272  HA  ALA   198      54.700  45.010  38.150  1.00  0.00           H  
ATOM   3273  CB  ALA   198      52.770  45.560  39.210  1.00  0.00           C  
ATOM   3274  HB1 ALA   198      53.080  45.390  40.260  1.00  0.00           H  
ATOM   3275  HB2 ALA   198      52.240  44.630  38.900  1.00  0.00           H  
ATOM   3276  HB3 ALA   198      52.050  46.410  39.320  1.00  0.00           H  
ATOM   3277  C   ALA   198      53.470  46.160  36.840  1.00  0.00           C  
ATOM   3278  O   ALA   198      53.490  45.340  35.920  1.00  0.00           O  
ATOM   3279  N   LEU   199      53.170  47.400  36.480  1.00  0.00           N  
ATOM   3280  HN  LEU   199      53.200  48.080  37.220  1.00  0.00           H  
ATOM   3281  CA  LEU   199      53.150  47.770  35.050  1.00  0.00           C  
ATOM   3282  HA  LEU   199      52.530  47.130  34.440  1.00  0.00           H  
ATOM   3283  CB  LEU   199      52.490  49.220  34.870  1.00  0.00           C  
ATOM   3284  HB1 LEU   199      52.550  49.390  33.780  1.00  0.00           H  
ATOM   3285  HB2 LEU   199      53.130  49.960  35.410  1.00  0.00           H  
ATOM   3286  CG  LEU   199      51.040  49.530  35.320  1.00  0.00           C  
ATOM   3287  HG  LEU   199      50.840  49.000  36.280  1.00  0.00           H  
ATOM   3288  CD1 LEU   199      50.860  51.000  35.680  1.00  0.00           C  
ATOM   3289 HD11 LEU   199      49.880  51.230  36.140  1.00  0.00           H  
ATOM   3290 HD12 LEU   199      50.990  51.620  34.770  1.00  0.00           H  
ATOM   3291 HD13 LEU   199      51.670  51.240  36.400  1.00  0.00           H  
ATOM   3292  CD2 LEU   199      49.990  48.890  34.390  1.00  0.00           C  
ATOM   3293 HD21 LEU   199      50.230  47.850  34.070  1.00  0.00           H  
ATOM   3294 HD22 LEU   199      49.870  49.430  33.430  1.00  0.00           H  
ATOM   3295 HD23 LEU   199      49.050  49.050  34.970  1.00  0.00           H  
ATOM   3296  C   LEU   199      54.410  47.650  34.300  1.00  0.00           C  
ATOM   3297  O   LEU   199      54.410  47.120  33.210  1.00  0.00           O  
ATOM   3298  N   VAL   200      55.530  48.090  34.870  1.00  0.00           N  
ATOM   3299  HN  VAL   200      55.530  48.620  35.710  1.00  0.00           H  
ATOM   3300  CA  VAL   200      56.860  48.080  34.260  1.00  0.00           C  
ATOM   3301  HA  VAL   200      56.720  48.360  33.220  1.00  0.00           H  
ATOM   3302  CB  VAL   200      57.930  48.910  35.040  1.00  0.00           C  
ATOM   3303  HB  VAL   200      57.610  48.780  36.100  1.00  0.00           H  
ATOM   3304  CG1 VAL   200      59.380  48.590  34.670  1.00  0.00           C  
ATOM   3305 HG11 VAL   200      59.650  47.580  35.050  1.00  0.00           H  
ATOM   3306 HG12 VAL   200      60.130  49.240  35.170  1.00  0.00           H  
ATOM   3307 HG13 VAL   200      59.740  48.560  33.620  1.00  0.00           H  
ATOM   3308  CG2 VAL   200      57.590  50.340  34.610  1.00  0.00           C  
ATOM   3309 HG21 VAL   200      57.780  50.600  33.550  1.00  0.00           H  
ATOM   3310 HG22 VAL   200      58.220  50.960  35.290  1.00  0.00           H  
ATOM   3311 HG23 VAL   200      56.580  50.730  34.860  1.00  0.00           H  
ATOM   3312  C   VAL   200      57.230  46.600  34.130  1.00  0.00           C  
ATOM   3313  O   VAL   200      57.870  46.270  33.190  1.00  0.00           O  
ATOM   3314  N   PHE   201      56.890  45.720  35.120  1.00  0.00           N  
ATOM   3315  HN  PHE   201      56.500  46.080  35.960  1.00  0.00           H  
ATOM   3316  CA  PHE   201      57.160  44.270  35.080  1.00  0.00           C  
ATOM   3317  HA  PHE   201      58.240  44.190  34.980  1.00  0.00           H  
ATOM   3318  CB  PHE   201      56.650  43.520  36.300  1.00  0.00           C  
ATOM   3319  HB1 PHE   201      55.550  43.540  36.450  1.00  0.00           H  
ATOM   3320  HB2 PHE   201      57.090  44.180  37.070  1.00  0.00           H  
ATOM   3321  CG  PHE   201      57.210  42.070  36.520  1.00  0.00           C  
ATOM   3322  CD1 PHE   201      58.300  41.900  37.330  1.00  0.00           C  
ATOM   3323  HD1 PHE   201      58.790  42.760  37.760  1.00  0.00           H  
ATOM   3324  CE1 PHE   201      58.770  40.620  37.640  1.00  0.00           C  
ATOM   3325  HE1 PHE   201      59.690  40.460  38.180  1.00  0.00           H  
ATOM   3326  CZ  PHE   201      58.160  39.470  37.080  1.00  0.00           C  
ATOM   3327  HZ  PHE   201      58.510  38.460  37.200  1.00  0.00           H  
ATOM   3328  CD2 PHE   201      56.600  40.970  35.980  1.00  0.00           C  
ATOM   3329  HD2 PHE   201      55.790  41.180  35.290  1.00  0.00           H  
ATOM   3330  CE2 PHE   201      57.150  39.650  36.120  1.00  0.00           C  
ATOM   3331  HE2 PHE   201      56.850  38.750  35.600  1.00  0.00           H  
ATOM   3332  C   PHE   201      56.580  43.550  33.920  1.00  0.00           C  
ATOM   3333  O   PHE   201      57.210  42.780  33.160  1.00  0.00           O  
ATOM   3334  N   ILE   202      55.290  43.900  33.670  1.00  0.00           N  
ATOM   3335  HN  ILE   202      54.890  44.660  34.170  1.00  0.00           H  
ATOM   3336  CA  ILE   202      54.550  43.380  32.490  1.00  0.00           C  
ATOM   3337  HA  ILE   202      54.570  42.300  32.470  1.00  0.00           H  
ATOM   3338  CB  ILE   202      53.110  43.910  32.630  1.00  0.00           C  
ATOM   3339  HB  ILE   202      53.190  45.000  32.850  1.00  0.00           H  
ATOM   3340  CG2 ILE   202      52.350  43.680  31.340  1.00  0.00           C  
ATOM   3341 HG21 ILE   202      52.650  44.100  30.360  1.00  0.00           H  
ATOM   3342 HG22 ILE   202      51.360  44.180  31.430  1.00  0.00           H  
ATOM   3343 HG23 ILE   202      52.040  42.620  31.250  1.00  0.00           H  
ATOM   3344  CG1 ILE   202      52.380  43.230  33.760  1.00  0.00           C  
ATOM   3345 HG11 ILE   202      52.880  43.130  34.750  1.00  0.00           H  
ATOM   3346 HG12 ILE   202      52.200  42.190  33.410  1.00  0.00           H  
ATOM   3347  CD  ILE   202      51.040  43.970  34.090  1.00  0.00           C  
ATOM   3348  HD1 ILE   202      51.150  45.070  34.160  1.00  0.00           H  
ATOM   3349  HD2 ILE   202      50.670  43.730  35.110  1.00  0.00           H  
ATOM   3350  HD3 ILE   202      50.220  43.760  33.360  1.00  0.00           H  
ATOM   3351  C   ILE   202      55.150  43.790  31.240  1.00  0.00           C  
ATOM   3352  O   ILE   202      55.180  42.980  30.290  1.00  0.00           O  
ATOM   3353  N   LYS   203      55.590  45.030  31.070  1.00  0.00           N  
ATOM   3354  HN  LYS   203      55.420  45.760  31.720  1.00  0.00           H  
ATOM   3355  CA  LYS   203      56.190  45.490  29.850  1.00  0.00           C  
ATOM   3356  HA  LYS   203      55.470  45.210  29.110  1.00  0.00           H  
ATOM   3357  CB  LYS   203      56.360  47.060  29.750  1.00  0.00           C  
ATOM   3358  HB1 LYS   203      57.010  47.250  30.640  1.00  0.00           H  
ATOM   3359  HB2 LYS   203      55.380  47.500  30.040  1.00  0.00           H  
ATOM   3360  CG  LYS   203      56.840  47.680  28.430  1.00  0.00           C  
ATOM   3361  HG1 LYS   203      57.870  47.350  28.150  1.00  0.00           H  
ATOM   3362  HG2 LYS   203      56.920  48.780  28.530  1.00  0.00           H  
ATOM   3363  CD  LYS   203      56.040  47.210  27.170  1.00  0.00           C  
ATOM   3364  HD1 LYS   203      54.950  47.370  27.370  1.00  0.00           H  
ATOM   3365  HD2 LYS   203      56.020  46.100  27.170  1.00  0.00           H  
ATOM   3366  CE  LYS   203      56.560  47.920  25.900  1.00  0.00           C  
ATOM   3367  HE1 LYS   203      57.650  47.680  25.970  1.00  0.00           H  
ATOM   3368  HE2 LYS   203      56.510  49.030  25.890  1.00  0.00           H  
ATOM   3369  NZ  LYS   203      55.970  47.350  24.660  1.00  0.00           N  
ATOM   3370  HZ1 LYS   203      56.450  47.520  23.760  1.00  0.00           H  
ATOM   3371  HZ2 LYS   203      55.060  47.830  24.490  1.00  0.00           H  
ATOM   3372  HZ3 LYS   203      55.880  46.320  24.660  1.00  0.00           H  
ATOM   3373  C   LYS   203      57.530  44.840  29.550  1.00  0.00           C  
ATOM   3374  O   LYS   203      57.720  44.470  28.440  1.00  0.00           O  
ATOM   3375  N   TYR   204      58.410  44.610  30.600  1.00  0.00           N  
ATOM   3376  HN  TYR   204      58.230  44.780  31.570  1.00  0.00           H  
ATOM   3377  CA  TYR   204      59.830  44.360  30.400  1.00  0.00           C  
ATOM   3378  HA  TYR   204      60.150  44.720  29.430  1.00  0.00           H  
ATOM   3379  CB  TYR   204      60.730  45.070  31.510  1.00  0.00           C  
ATOM   3380  HB1 TYR   204      61.760  44.650  31.490  1.00  0.00           H  
ATOM   3381  HB2 TYR   204      60.190  44.880  32.460  1.00  0.00           H  
ATOM   3382  CG  TYR   204      60.810  46.560  31.340  1.00  0.00           C  
ATOM   3383  CD1 TYR   204      61.710  47.170  32.220  1.00  0.00           C  
ATOM   3384  HD1 TYR   204      62.330  46.510  32.820  1.00  0.00           H  
ATOM   3385  CE1 TYR   204      62.160  48.510  32.160  1.00  0.00           C  
ATOM   3386  HE1 TYR   204      62.860  49.000  32.820  1.00  0.00           H  
ATOM   3387  CZ  TYR   204      61.540  49.270  31.170  1.00  0.00           C  
ATOM   3388  OH  TYR   204      61.950  50.660  30.960  1.00  0.00           O  
ATOM   3389  HH  TYR   204      61.540  50.960  30.150  1.00  0.00           H  
ATOM   3390  CD2 TYR   204      60.220  47.410  30.330  1.00  0.00           C  
ATOM   3391  HD2 TYR   204      59.550  47.020  29.570  1.00  0.00           H  
ATOM   3392  CE2 TYR   204      60.640  48.720  30.180  1.00  0.00           C  
ATOM   3393  HE2 TYR   204      60.330  49.380  29.390  1.00  0.00           H  
ATOM   3394  C   TYR   204      60.170  42.920  30.180  1.00  0.00           C  
ATOM   3395  O   TYR   204      61.280  42.670  29.800  1.00  0.00           O  
ATOM   3396  N   LEU   205      59.280  42.040  30.400  1.00  0.00           N  
ATOM   3397  HN  LEU   205      58.360  42.250  30.740  1.00  0.00           H  
ATOM   3398  CA  LEU   205      59.580  40.640  30.470  1.00  0.00           C  
ATOM   3399  HA  LEU   205      60.650  40.570  30.450  1.00  0.00           H  
ATOM   3400  CB  LEU   205      59.320  40.080  31.830  1.00  0.00           C  
ATOM   3401  HB1 LEU   205      58.240  40.120  32.080  1.00  0.00           H  
ATOM   3402  HB2 LEU   205      59.820  40.790  32.520  1.00  0.00           H  
ATOM   3403  CG  LEU   205      59.870  38.740  32.210  1.00  0.00           C  
ATOM   3404  HG  LEU   205      59.640  38.010  31.410  1.00  0.00           H  
ATOM   3405  CD1 LEU   205      61.400  38.700  32.350  1.00  0.00           C  
ATOM   3406 HD11 LEU   205      61.640  37.660  32.680  1.00  0.00           H  
ATOM   3407 HD12 LEU   205      61.700  39.480  33.080  1.00  0.00           H  
ATOM   3408 HD13 LEU   205      61.830  38.960  31.360  1.00  0.00           H  
ATOM   3409  CD2 LEU   205      59.300  38.410  33.560  1.00  0.00           C  
ATOM   3410 HD21 LEU   205      59.290  39.270  34.260  1.00  0.00           H  
ATOM   3411 HD22 LEU   205      59.740  37.510  34.030  1.00  0.00           H  
ATOM   3412 HD23 LEU   205      58.220  38.190  33.460  1.00  0.00           H  
ATOM   3413  C   LEU   205      59.050  39.910  29.290  1.00  0.00           C  
ATOM   3414  O   LEU   205      57.870  40.060  29.010  1.00  0.00           O  
ATOM   3415  N   PRO   206      59.840  39.200  28.450  1.00  0.00           N  
ATOM   3416  CD  PRO   206      61.320  39.270  28.420  1.00  0.00           C  
ATOM   3417  HD1 PRO   206      61.590  38.560  29.230  1.00  0.00           H  
ATOM   3418  HD2 PRO   206      61.780  40.230  28.710  1.00  0.00           H  
ATOM   3419  CA  PRO   206      59.280  38.360  27.420  1.00  0.00           C  
ATOM   3420  HA  PRO   206      58.870  39.090  26.740  1.00  0.00           H  
ATOM   3421  CB  PRO   206      60.500  37.780  26.840  1.00  0.00           C  
ATOM   3422  HB1 PRO   206      60.290  37.470  25.790  1.00  0.00           H  
ATOM   3423  HB2 PRO   206      60.780  36.850  27.370  1.00  0.00           H  
ATOM   3424  CG  PRO   206      61.690  38.720  27.030  1.00  0.00           C  
ATOM   3425  HG1 PRO   206      62.650  38.170  27.060  1.00  0.00           H  
ATOM   3426  HG2 PRO   206      61.760  39.430  26.190  1.00  0.00           H  
ATOM   3427  C   PRO   206      58.120  37.480  27.870  1.00  0.00           C  
ATOM   3428  O   PRO   206      58.140  37.140  29.050  1.00  0.00           O  
ATOM   3429  N   GLU   207      57.110  37.230  27.060  1.00  0.00           N  
ATOM   3430  HN  GLU   207      57.070  37.510  26.100  1.00  0.00           H  
ATOM   3431  CA  GLU   207      55.880  36.580  27.410  1.00  0.00           C  
ATOM   3432  HA  GLU   207      55.430  37.260  28.110  1.00  0.00           H  
ATOM   3433  CB  GLU   207      55.020  36.750  26.190  1.00  0.00           C  
ATOM   3434  HB1 GLU   207      55.650  36.390  25.360  1.00  0.00           H  
ATOM   3435  HB2 GLU   207      54.730  37.820  26.090  1.00  0.00           H  
ATOM   3436  CG  GLU   207      53.760  35.870  26.070  1.00  0.00           C  
ATOM   3437  HG1 GLU   207      53.080  36.010  26.940  1.00  0.00           H  
ATOM   3438  HG2 GLU   207      54.150  34.830  26.040  1.00  0.00           H  
ATOM   3439  CD  GLU   207      52.950  36.020  24.820  1.00  0.00           C  
ATOM   3440  OE1 GLU   207      53.630  35.910  23.760  1.00  0.00           O  
ATOM   3441  OE2 GLU   207      51.720  36.430  24.850  1.00  0.00           O  
ATOM   3442  C   GLU   207      55.940  35.190  27.970  1.00  0.00           C  
ATOM   3443  O   GLU   207      55.400  34.900  29.060  1.00  0.00           O  
ATOM   3444  N   TRP   208      56.560  34.200  27.330  1.00  0.00           N  
ATOM   3445  HN  TRP   208      56.960  34.190  26.420  1.00  0.00           H  
ATOM   3446  CA  TRP   208      56.630  32.880  27.910  1.00  0.00           C  
ATOM   3447  HA  TRP   208      55.660  32.600  28.290  1.00  0.00           H  
ATOM   3448  CB  TRP   208      57.150  31.850  26.850  1.00  0.00           C  
ATOM   3449  HB1 TRP   208      57.560  30.960  27.380  1.00  0.00           H  
ATOM   3450  HB2 TRP   208      58.010  32.280  26.290  1.00  0.00           H  
ATOM   3451  CG  TRP   208      56.110  31.420  25.850  1.00  0.00           C  
ATOM   3452  CD1 TRP   208      56.100  31.620  24.510  1.00  0.00           C  
ATOM   3453  HD1 TRP   208      56.810  32.110  23.870  1.00  0.00           H  
ATOM   3454  NE1 TRP   208      54.900  31.090  24.030  1.00  0.00           N  
ATOM   3455  HE1 TRP   208      54.640  30.930  23.100  1.00  0.00           H  
ATOM   3456  CE2 TRP   208      54.120  30.630  25.040  1.00  0.00           C  
ATOM   3457  CD2 TRP   208      54.810  30.880  26.240  1.00  0.00           C  
ATOM   3458  CE3 TRP   208      54.220  30.540  27.440  1.00  0.00           C  
ATOM   3459  HE3 TRP   208      54.860  30.590  28.310  1.00  0.00           H  
ATOM   3460  CZ3 TRP   208      52.920  30.060  27.530  1.00  0.00           C  
ATOM   3461  HZ3 TRP   208      52.490  29.840  28.490  1.00  0.00           H  
ATOM   3462  CZ2 TRP   208      52.790  30.170  25.100  1.00  0.00           C  
ATOM   3463  HZ2 TRP   208      52.390  30.030  24.110  1.00  0.00           H  
ATOM   3464  CH2 TRP   208      52.200  29.770  26.300  1.00  0.00           C  
ATOM   3465  HH2 TRP   208      51.180  29.420  26.390  1.00  0.00           H  
ATOM   3466  C   TRP   208      57.550  32.830  29.090  1.00  0.00           C  
ATOM   3467  O   TRP   208      57.460  31.990  29.990  1.00  0.00           O  
ATOM   3468  N   THR   209      58.590  33.760  29.100  1.00  0.00           N  
ATOM   3469  HN  THR   209      58.790  34.060  28.180  1.00  0.00           H  
ATOM   3470  CA  THR   209      59.500  34.020  30.260  1.00  0.00           C  
ATOM   3471  HA  THR   209      59.970  33.100  30.570  1.00  0.00           H  
ATOM   3472  CB  THR   209      60.680  34.990  30.090  1.00  0.00           C  
ATOM   3473  HB  THR   209      60.260  35.970  29.760  1.00  0.00           H  
ATOM   3474  OG1 THR   209      61.490  34.650  28.930  1.00  0.00           O  
ATOM   3475  HG1 THR   209      60.900  34.540  28.180  1.00  0.00           H  
ATOM   3476  CG2 THR   209      61.530  35.100  31.340  1.00  0.00           C  
ATOM   3477 HG21 THR   209      61.940  34.100  31.570  1.00  0.00           H  
ATOM   3478 HG22 THR   209      60.910  35.450  32.190  1.00  0.00           H  
ATOM   3479 HG23 THR   209      62.340  35.870  31.340  1.00  0.00           H  
ATOM   3480  C   THR   209      58.670  34.460  31.430  1.00  0.00           C  
ATOM   3481  O   THR   209      58.720  33.880  32.520  1.00  0.00           O  
ATOM   3482  N   ALA   210      57.780  35.450  31.300  1.00  0.00           N  
ATOM   3483  HN  ALA   210      57.680  35.960  30.450  1.00  0.00           H  
ATOM   3484  CA  ALA   210      56.850  35.940  32.360  1.00  0.00           C  
ATOM   3485  HA  ALA   210      57.450  36.310  33.180  1.00  0.00           H  
ATOM   3486  CB  ALA   210      55.950  37.060  31.730  1.00  0.00           C  
ATOM   3487  HB1 ALA   210      56.580  37.950  31.500  1.00  0.00           H  
ATOM   3488  HB2 ALA   210      55.270  37.500  32.490  1.00  0.00           H  
ATOM   3489  HB3 ALA   210      55.370  36.830  30.810  1.00  0.00           H  
ATOM   3490  C   ALA   210      55.990  34.890  32.870  1.00  0.00           C  
ATOM   3491  O   ALA   210      55.870  34.780  34.070  1.00  0.00           O  
ATOM   3492  N   TRP   211      55.360  34.060  32.030  1.00  0.00           N  
ATOM   3493  HN  TRP   211      55.300  34.170  31.040  1.00  0.00           H  
ATOM   3494  CA  TRP   211      54.580  32.910  32.490  1.00  0.00           C  
ATOM   3495  HA  TRP   211      53.900  33.330  33.210  1.00  0.00           H  
ATOM   3496  CB  TRP   211      53.870  32.110  31.330  1.00  0.00           C  
ATOM   3497  HB1 TRP   211      53.400  31.220  31.800  1.00  0.00           H  
ATOM   3498  HB2 TRP   211      54.530  31.720  30.530  1.00  0.00           H  
ATOM   3499  CG  TRP   211      52.670  32.790  30.710  1.00  0.00           C  
ATOM   3500  CD1 TRP   211      52.530  33.180  29.380  1.00  0.00           C  
ATOM   3501  HD1 TRP   211      53.230  32.850  28.630  1.00  0.00           H  
ATOM   3502  NE1 TRP   211      51.390  33.940  29.290  1.00  0.00           N  
ATOM   3503  HE1 TRP   211      51.340  34.720  28.700  1.00  0.00           H  
ATOM   3504  CE2 TRP   211      50.690  33.950  30.470  1.00  0.00           C  
ATOM   3505  CD2 TRP   211      51.480  33.230  31.420  1.00  0.00           C  
ATOM   3506  CE3 TRP   211      51.000  33.070  32.730  1.00  0.00           C  
ATOM   3507  HE3 TRP   211      51.640  32.630  33.490  1.00  0.00           H  
ATOM   3508  CZ3 TRP   211      49.750  33.620  33.080  1.00  0.00           C  
ATOM   3509  HZ3 TRP   211      49.430  33.550  34.110  1.00  0.00           H  
ATOM   3510  CZ2 TRP   211      49.560  34.620  30.890  1.00  0.00           C  
ATOM   3511  HZ2 TRP   211      48.900  35.110  30.190  1.00  0.00           H  
ATOM   3512  CH2 TRP   211      49.100  34.400  32.180  1.00  0.00           C  
ATOM   3513  HH2 TRP   211      48.140  34.860  32.360  1.00  0.00           H  
ATOM   3514  C   TRP   211      55.470  31.940  33.290  1.00  0.00           C  
ATOM   3515  O   TRP   211      55.080  31.560  34.380  1.00  0.00           O  
ATOM   3516  N   LEU   212      56.660  31.610  32.830  1.00  0.00           N  
ATOM   3517  HN  LEU   212      56.940  32.000  31.960  1.00  0.00           H  
ATOM   3518  CA  LEU   212      57.610  30.680  33.510  1.00  0.00           C  
ATOM   3519  HA  LEU   212      57.010  29.820  33.760  1.00  0.00           H  
ATOM   3520  CB  LEU   212      58.820  30.310  32.600  1.00  0.00           C  
ATOM   3521  HB1 LEU   212      59.190  31.210  32.070  1.00  0.00           H  
ATOM   3522  HB2 LEU   212      58.340  29.550  31.940  1.00  0.00           H  
ATOM   3523  CG  LEU   212      60.050  29.580  33.150  1.00  0.00           C  
ATOM   3524  HG  LEU   212      60.560  30.280  33.840  1.00  0.00           H  
ATOM   3525  CD1 LEU   212      59.720  28.390  33.940  1.00  0.00           C  
ATOM   3526 HD11 LEU   212      60.570  27.720  34.160  1.00  0.00           H  
ATOM   3527 HD12 LEU   212      59.190  27.650  33.310  1.00  0.00           H  
ATOM   3528 HD13 LEU   212      59.160  28.590  34.880  1.00  0.00           H  
ATOM   3529  CD2 LEU   212      61.120  29.180  32.050  1.00  0.00           C  
ATOM   3530 HD21 LEU   212      62.150  29.100  32.470  1.00  0.00           H  
ATOM   3531 HD22 LEU   212      61.080  29.970  31.270  1.00  0.00           H  
ATOM   3532 HD23 LEU   212      60.740  28.280  31.520  1.00  0.00           H  
ATOM   3533  C   LEU   212      58.060  31.240  34.870  1.00  0.00           C  
ATOM   3534  O   LEU   212      57.960  30.570  35.890  1.00  0.00           O  
ATOM   3535  N   ILE   213      58.410  32.560  34.940  1.00  0.00           N  
ATOM   3536  HN  ILE   213      58.310  33.100  34.110  1.00  0.00           H  
ATOM   3537  CA  ILE   213      58.870  33.400  36.080  1.00  0.00           C  
ATOM   3538  HA  ILE   213      59.620  32.780  36.550  1.00  0.00           H  
ATOM   3539  CB  ILE   213      59.600  34.660  35.560  1.00  0.00           C  
ATOM   3540  HB  ILE   213      59.010  35.010  34.680  1.00  0.00           H  
ATOM   3541  CG2 ILE   213      59.650  35.870  36.600  1.00  0.00           C  
ATOM   3542 HG21 ILE   213      58.570  36.040  36.820  1.00  0.00           H  
ATOM   3543 HG22 ILE   213      59.950  36.850  36.180  1.00  0.00           H  
ATOM   3544 HG23 ILE   213      60.140  35.650  37.570  1.00  0.00           H  
ATOM   3545  CG1 ILE   213      61.010  34.210  35.020  1.00  0.00           C  
ATOM   3546 HG11 ILE   213      61.410  35.120  34.530  1.00  0.00           H  
ATOM   3547 HG12 ILE   213      60.870  33.520  34.160  1.00  0.00           H  
ATOM   3548  CD  ILE   213      61.880  33.630  36.180  1.00  0.00           C  
ATOM   3549  HD1 ILE   213      61.730  34.050  37.200  1.00  0.00           H  
ATOM   3550  HD2 ILE   213      62.950  33.810  35.970  1.00  0.00           H  
ATOM   3551  HD3 ILE   213      61.650  32.550  36.240  1.00  0.00           H  
ATOM   3552  C   ILE   213      57.820  33.570  37.170  1.00  0.00           C  
ATOM   3553  O   ILE   213      58.040  33.360  38.390  1.00  0.00           O  
ATOM   3554  N   LEU   214      56.580  33.770  36.750  1.00  0.00           N  
ATOM   3555  HN  LEU   214      56.480  33.740  35.760  1.00  0.00           H  
ATOM   3556  CA  LEU   214      55.340  33.780  37.620  1.00  0.00           C  
ATOM   3557  HA  LEU   214      55.560  34.520  38.390  1.00  0.00           H  
ATOM   3558  CB  LEU   214      54.090  34.070  36.790  1.00  0.00           C  
ATOM   3559  HB1 LEU   214      53.770  33.280  36.090  1.00  0.00           H  
ATOM   3560  HB2 LEU   214      54.240  35.000  36.190  1.00  0.00           H  
ATOM   3561  CG  LEU   214      52.780  34.240  37.610  1.00  0.00           C  
ATOM   3562  HG  LEU   214      52.860  33.640  38.540  1.00  0.00           H  
ATOM   3563  CD1 LEU   214      52.600  35.720  38.090  1.00  0.00           C  
ATOM   3564 HD11 LEU   214      51.520  35.830  38.320  1.00  0.00           H  
ATOM   3565 HD12 LEU   214      52.760  36.320  37.160  1.00  0.00           H  
ATOM   3566 HD13 LEU   214      53.250  36.000  38.950  1.00  0.00           H  
ATOM   3567  CD2 LEU   214      51.400  33.810  36.860  1.00  0.00           C  
ATOM   3568 HD21 LEU   214      50.580  33.870  37.600  1.00  0.00           H  
ATOM   3569 HD22 LEU   214      51.450  32.920  36.190  1.00  0.00           H  
ATOM   3570 HD23 LEU   214      51.160  34.660  36.180  1.00  0.00           H  
ATOM   3571  C   LEU   214      55.260  32.500  38.410  1.00  0.00           C  
ATOM   3572  O   LEU   214      55.020  32.460  39.640  1.00  0.00           O  
ATOM   3573  N   ALA   215      55.370  31.310  37.700  1.00  0.00           N  
ATOM   3574  HN  ALA   215      55.470  31.200  36.710  1.00  0.00           H  
ATOM   3575  CA  ALA   215      55.450  30.050  38.450  1.00  0.00           C  
ATOM   3576  HA  ALA   215      54.770  30.060  39.290  1.00  0.00           H  
ATOM   3577  CB  ALA   215      55.260  28.880  37.480  1.00  0.00           C  
ATOM   3578  HB1 ALA   215      56.190  28.690  36.900  1.00  0.00           H  
ATOM   3579  HB2 ALA   215      54.340  29.000  36.880  1.00  0.00           H  
ATOM   3580  HB3 ALA   215      55.000  28.020  38.130  1.00  0.00           H  
ATOM   3581  C   ALA   215      56.840  29.830  39.180  1.00  0.00           C  
ATOM   3582  O   ALA   215      56.940  29.370  40.330  1.00  0.00           O  
ATOM   3583  N   VAL   216      57.980  30.180  38.610  1.00  0.00           N  
ATOM   3584  HN  VAL   216      57.940  30.600  37.710  1.00  0.00           H  
ATOM   3585  CA  VAL   216      59.260  29.980  39.250  1.00  0.00           C  
ATOM   3586  HA  VAL   216      59.400  28.960  39.580  1.00  0.00           H  
ATOM   3587  CB  VAL   216      60.380  30.200  38.240  1.00  0.00           C  
ATOM   3588  HB  VAL   216      60.200  31.140  37.670  1.00  0.00           H  
ATOM   3589  CG1 VAL   216      61.800  30.190  38.760  1.00  0.00           C  
ATOM   3590 HG11 VAL   216      62.370  30.520  37.870  1.00  0.00           H  
ATOM   3591 HG12 VAL   216      62.230  29.210  39.050  1.00  0.00           H  
ATOM   3592 HG13 VAL   216      61.920  30.910  39.600  1.00  0.00           H  
ATOM   3593  CG2 VAL   216      60.350  29.050  37.270  1.00  0.00           C  
ATOM   3594 HG21 VAL   216      59.320  28.850  36.920  1.00  0.00           H  
ATOM   3595 HG22 VAL   216      60.600  28.080  37.750  1.00  0.00           H  
ATOM   3596 HG23 VAL   216      60.960  29.370  36.400  1.00  0.00           H  
ATOM   3597  C   VAL   216      59.350  30.740  40.600  1.00  0.00           C  
ATOM   3598  O   VAL   216      59.870  30.300  41.630  1.00  0.00           O  
ATOM   3599  N   ILE   217      58.860  32.030  40.640  1.00  0.00           N  
ATOM   3600  HN  ILE   217      58.420  32.410  39.840  1.00  0.00           H  
ATOM   3601  CA  ILE   217      58.940  32.880  41.810  1.00  0.00           C  
ATOM   3602  HA  ILE   217      59.950  32.740  42.160  1.00  0.00           H  
ATOM   3603  CB  ILE   217      58.780  34.400  41.530  1.00  0.00           C  
ATOM   3604  HB  ILE   217      59.280  34.640  40.570  1.00  0.00           H  
ATOM   3605  CG2 ILE   217      57.260  34.760  41.250  1.00  0.00           C  
ATOM   3606 HG21 ILE   217      56.590  34.750  42.140  1.00  0.00           H  
ATOM   3607 HG22 ILE   217      56.820  34.130  40.450  1.00  0.00           H  
ATOM   3608 HG23 ILE   217      57.210  35.780  40.810  1.00  0.00           H  
ATOM   3609  CG1 ILE   217      59.400  35.260  42.680  1.00  0.00           C  
ATOM   3610 HG11 ILE   217      59.090  34.970  43.710  1.00  0.00           H  
ATOM   3611 HG12 ILE   217      58.960  36.260  42.480  1.00  0.00           H  
ATOM   3612  CD  ILE   217      60.900  35.230  42.520  1.00  0.00           C  
ATOM   3613  HD1 ILE   217      61.300  34.220  42.790  1.00  0.00           H  
ATOM   3614  HD2 ILE   217      61.360  35.920  43.260  1.00  0.00           H  
ATOM   3615  HD3 ILE   217      61.290  35.540  41.530  1.00  0.00           H  
ATOM   3616  C   ILE   217      58.050  32.320  42.900  1.00  0.00           C  
ATOM   3617  O   ILE   217      58.330  32.300  44.100  1.00  0.00           O  
ATOM   3618  N   SER   218      56.910  31.740  42.530  1.00  0.00           N  
ATOM   3619  HN  SER   218      56.630  31.690  41.580  1.00  0.00           H  
ATOM   3620  CA  SER   218      56.090  31.000  43.510  1.00  0.00           C  
ATOM   3621  HA  SER   218      55.730  31.640  44.310  1.00  0.00           H  
ATOM   3622  CB  SER   218      54.780  30.560  42.890  1.00  0.00           C  
ATOM   3623  HB1 SER   218      54.200  29.980  43.630  1.00  0.00           H  
ATOM   3624  HB2 SER   218      54.810  29.880  42.020  1.00  0.00           H  
ATOM   3625  OG  SER   218      53.960  31.680  42.650  1.00  0.00           O  
ATOM   3626  HG1 SER   218      54.460  32.330  42.160  1.00  0.00           H  
ATOM   3627  C   SER   218      56.860  29.780  44.060  1.00  0.00           C  
ATOM   3628  O   SER   218      56.800  29.470  45.260  1.00  0.00           O  
ATOM   3629  N   VAL   219      57.570  29.050  43.210  1.00  0.00           N  
ATOM   3630  HN  VAL   219      57.510  29.270  42.240  1.00  0.00           H  
ATOM   3631  CA  VAL   219      58.340  27.870  43.740  1.00  0.00           C  
ATOM   3632  HA  VAL   219      57.620  27.300  44.310  1.00  0.00           H  
ATOM   3633  CB  VAL   219      59.080  27.020  42.700  1.00  0.00           C  
ATOM   3634  HB  VAL   219      59.670  27.640  42.000  1.00  0.00           H  
ATOM   3635  CG1 VAL   219      59.900  25.870  43.280  1.00  0.00           C  
ATOM   3636 HG11 VAL   219      60.800  26.180  43.850  1.00  0.00           H  
ATOM   3637 HG12 VAL   219      60.110  25.080  42.520  1.00  0.00           H  
ATOM   3638 HG13 VAL   219      59.390  25.340  44.120  1.00  0.00           H  
ATOM   3639  CG2 VAL   219      57.970  26.330  41.790  1.00  0.00           C  
ATOM   3640 HG21 VAL   219      57.230  25.720  42.350  1.00  0.00           H  
ATOM   3641 HG22 VAL   219      58.370  25.610  41.050  1.00  0.00           H  
ATOM   3642 HG23 VAL   219      57.330  27.090  41.300  1.00  0.00           H  
ATOM   3643  C   VAL   219      59.470  28.260  44.670  1.00  0.00           C  
ATOM   3644  O   VAL   219      59.770  27.650  45.730  1.00  0.00           O  
ATOM   3645  N   TYR   220      60.100  29.430  44.300  1.00  0.00           N  
ATOM   3646  HN  TYR   220      59.730  29.860  43.480  1.00  0.00           H  
ATOM   3647  CA  TYR   220      61.170  30.020  45.070  1.00  0.00           C  
ATOM   3648  HA  TYR   220      61.860  29.210  45.280  1.00  0.00           H  
ATOM   3649  CB  TYR   220      61.920  31.070  44.190  1.00  0.00           C  
ATOM   3650  HB1 TYR   220      61.120  31.750  43.820  1.00  0.00           H  
ATOM   3651  HB2 TYR   220      62.360  30.650  43.260  1.00  0.00           H  
ATOM   3652  CG  TYR   220      62.990  31.980  44.890  1.00  0.00           C  
ATOM   3653  CD1 TYR   220      64.330  31.500  44.990  1.00  0.00           C  
ATOM   3654  HD1 TYR   220      64.540  30.480  44.690  1.00  0.00           H  
ATOM   3655  CE1 TYR   220      65.330  32.290  45.430  1.00  0.00           C  
ATOM   3656  HE1 TYR   220      66.340  31.940  45.540  1.00  0.00           H  
ATOM   3657  CZ  TYR   220      65.050  33.650  45.760  1.00  0.00           C  
ATOM   3658  OH  TYR   220      66.020  34.500  46.340  1.00  0.00           O  
ATOM   3659  HH  TYR   220      65.600  35.290  46.680  1.00  0.00           H  
ATOM   3660  CD2 TYR   220      62.720  33.280  45.190  1.00  0.00           C  
ATOM   3661  HD2 TYR   220      61.700  33.610  45.070  1.00  0.00           H  
ATOM   3662  CE2 TYR   220      63.740  34.110  45.600  1.00  0.00           C  
ATOM   3663  HE2 TYR   220      63.590  35.170  45.770  1.00  0.00           H  
ATOM   3664  C   TYR   220      60.640  30.530  46.410  1.00  0.00           C  
ATOM   3665  O   TYR   220      61.320  30.230  47.410  1.00  0.00           O  
ATOM   3666  N   ASP   221      59.420  31.110  46.500  1.00  0.00           N  
ATOM   3667  HN  ASP   221      59.070  31.430  45.620  1.00  0.00           H  
ATOM   3668  CA  ASP   221      58.740  31.430  47.730  1.00  0.00           C  
ATOM   3669  HA  ASP   221      59.360  32.070  48.350  1.00  0.00           H  
ATOM   3670  CB  ASP   221      57.420  32.150  47.330  1.00  0.00           C  
ATOM   3671  HB1 ASP   221      56.680  31.400  47.030  1.00  0.00           H  
ATOM   3672  HB2 ASP   221      57.680  32.660  46.420  1.00  0.00           H  
ATOM   3673  CG  ASP   221      56.870  33.040  48.430  1.00  0.00           C  
ATOM   3674  OD1 ASP   221      57.710  33.920  48.950  1.00  0.00           O  
ATOM   3675  OD2 ASP   221      55.670  32.960  48.740  1.00  0.00           O  
ATOM   3676  C   ASP   221      58.440  30.200  48.680  1.00  0.00           C  
ATOM   3677  O   ASP   221      58.810  30.150  49.860  1.00  0.00           O  
ATOM   3678  N   LEU   222      57.870  29.110  48.120  1.00  0.00           N  
ATOM   3679  HN  LEU   222      57.750  29.110  47.010  1.00  0.00           H  
ATOM   3680  CA  LEU   222      57.680  27.870  48.860  1.00  0.00           C  
ATOM   3681  HA  LEU   222      57.200  28.120  49.830  1.00  0.00           H  
ATOM   3682  CB  LEU   222      56.770  26.920  48.010  1.00  0.00           C  
ATOM   3683  HB1 LEU   222      57.240  26.430  47.280  1.00  0.00           H  
ATOM   3684  HB2 LEU   222      55.980  27.550  47.640  1.00  0.00           H  
ATOM   3685  CG  LEU   222      56.070  25.800  48.740  1.00  0.00           C  
ATOM   3686  HG  LEU   222      55.660  26.100  49.730  1.00  0.00           H  
ATOM   3687  CD1 LEU   222      54.920  25.220  47.900  1.00  0.00           C  
ATOM   3688 HD11 LEU   222      54.110  25.950  47.730  1.00  0.00           H  
ATOM   3689 HD12 LEU   222      54.430  24.320  48.330  1.00  0.00           H  
ATOM   3690 HD13 LEU   222      55.340  24.910  46.920  1.00  0.00           H  
ATOM   3691  CD2 LEU   222      56.950  24.600  49.000  1.00  0.00           C  
ATOM   3692 HD21 LEU   222      57.640  24.860  49.840  1.00  0.00           H  
ATOM   3693 HD22 LEU   222      57.600  24.490  48.110  1.00  0.00           H  
ATOM   3694 HD23 LEU   222      56.500  23.630  49.300  1.00  0.00           H  
ATOM   3695  C   LEU   222      58.990  27.170  49.290  1.00  0.00           C  
ATOM   3696  O   LEU   222      59.190  26.820  50.440  1.00  0.00           O  
ATOM   3697  N   VAL   223      59.990  27.090  48.450  1.00  0.00           N  
ATOM   3698  HN  VAL   223      59.860  27.510  47.430  1.00  0.00           H  
ATOM   3699  CA  VAL   223      61.380  26.750  48.790  1.00  0.00           C  
ATOM   3700  HA  VAL   223      61.340  25.770  49.330  1.00  0.00           H  
ATOM   3701  CB  VAL   223      62.310  26.770  47.490  1.00  0.00           C  
ATOM   3702  HB  VAL   223      62.120  27.530  46.870  1.00  0.00           H  
ATOM   3703  CG1 VAL   223      63.810  26.610  47.710  1.00  0.00           C  
ATOM   3704 HG11 VAL   223      64.060  25.740  48.300  1.00  0.00           H  
ATOM   3705 HG12 VAL   223      64.120  27.580  48.150  1.00  0.00           H  
ATOM   3706 HG13 VAL   223      64.240  26.470  46.690  1.00  0.00           H  
ATOM   3707  CG2 VAL   223      61.990  25.460  46.740  1.00  0.00           C  
ATOM   3708 HG21 VAL   223      60.930  25.320  46.440  1.00  0.00           H  
ATOM   3709 HG22 VAL   223      62.320  24.610  47.390  1.00  0.00           H  
ATOM   3710 HG23 VAL   223      62.590  25.210  45.830  1.00  0.00           H  
ATOM   3711  C   VAL   223      62.070  27.640  49.810  1.00  0.00           C  
ATOM   3712  O   VAL   223      62.770  27.150  50.750  1.00  0.00           O  
ATOM   3713  N   ALA   224      61.880  28.960  49.770  1.00  0.00           N  
ATOM   3714  HN  ALA   224      61.270  29.320  48.920  1.00  0.00           H  
ATOM   3715  CA  ALA   224      62.230  29.880  50.840  1.00  0.00           C  
ATOM   3716  HA  ALA   224      63.330  29.790  50.990  1.00  0.00           H  
ATOM   3717  CB  ALA   224      61.920  31.340  50.390  1.00  0.00           C  
ATOM   3718  HB1 ALA   224      62.360  31.650  49.550  1.00  0.00           H  
ATOM   3719  HB2 ALA   224      62.240  31.870  51.280  1.00  0.00           H  
ATOM   3720  HB3 ALA   224      60.830  31.520  50.330  1.00  0.00           H  
ATOM   3721  C   ALA   224      61.640  29.510  52.130  1.00  0.00           C  
ATOM   3722  O   ALA   224      62.380  29.190  53.060  1.00  0.00           O  
ATOM   3723  N   VAL   225      60.320  29.440  52.330  1.00  0.00           N  
ATOM   3724  HN  VAL   225      59.570  29.750  51.560  1.00  0.00           H  
ATOM   3725  CA  VAL   225      59.720  29.210  53.670  1.00  0.00           C  
ATOM   3726  HA  VAL   225      60.340  29.850  54.320  1.00  0.00           H  
ATOM   3727  CB  VAL   225      58.270  29.650  53.660  1.00  0.00           C  
ATOM   3728  HB  VAL   225      57.750  29.080  53.030  1.00  0.00           H  
ATOM   3729  CG1 VAL   225      57.710  29.580  55.100  1.00  0.00           C  
ATOM   3730 HG11 VAL   225      57.970  28.690  55.650  1.00  0.00           H  
ATOM   3731 HG12 VAL   225      56.600  29.650  55.060  1.00  0.00           H  
ATOM   3732 HG13 VAL   225      58.080  30.400  55.750  1.00  0.00           H  
ATOM   3733  CG2 VAL   225      58.110  31.090  53.080  1.00  0.00           C  
ATOM   3734 HG21 VAL   225      58.540  31.120  52.060  1.00  0.00           H  
ATOM   3735 HG22 VAL   225      58.720  31.800  53.680  1.00  0.00           H  
ATOM   3736 HG23 VAL   225      57.060  31.440  53.210  1.00  0.00           H  
ATOM   3737  C   VAL   225      60.030  27.860  54.200  1.00  0.00           C  
ATOM   3738  O   VAL   225      60.380  27.700  55.430  1.00  0.00           O  
ATOM   3739  N   LEU   226      59.930  26.810  53.400  1.00  0.00           N  
ATOM   3740  HN  LEU   226      59.780  26.850  52.300  1.00  0.00           H  
ATOM   3741  CA  LEU   226      59.930  25.390  53.740  1.00  0.00           C  
ATOM   3742  HA  LEU   226      59.920  25.320  54.850  1.00  0.00           H  
ATOM   3743  CB  LEU   226      58.670  24.610  53.240  1.00  0.00           C  
ATOM   3744  HB1 LEU   226      58.580  23.680  53.590  1.00  0.00           H  
ATOM   3745  HB2 LEU   226      58.680  24.560  52.160  1.00  0.00           H  
ATOM   3746  CG  LEU   226      57.300  25.330  53.510  1.00  0.00           C  
ATOM   3747  HG  LEU   226      57.270  26.330  53.020  1.00  0.00           H  
ATOM   3748  CD1 LEU   226      56.290  24.500  52.830  1.00  0.00           C  
ATOM   3749 HD11 LEU   226      56.200  23.520  53.350  1.00  0.00           H  
ATOM   3750 HD12 LEU   226      56.560  24.330  51.760  1.00  0.00           H  
ATOM   3751 HD13 LEU   226      55.300  25.000  52.790  1.00  0.00           H  
ATOM   3752  CD2 LEU   226      57.060  25.550  55.000  1.00  0.00           C  
ATOM   3753 HD21 LEU   226      57.850  26.220  55.410  1.00  0.00           H  
ATOM   3754 HD22 LEU   226      57.140  24.630  55.630  1.00  0.00           H  
ATOM   3755 HD23 LEU   226      56.130  26.100  55.250  1.00  0.00           H  
ATOM   3756  C   LEU   226      61.220  24.620  53.400  1.00  0.00           C  
ATOM   3757  O   LEU   226      61.230  23.380  53.650  1.00  0.00           O  
ATOM   3758  N   CYS   227      62.310  25.150  52.920  1.00  0.00           N  
ATOM   3759  HN  CYS   227      62.270  26.230  52.670  1.00  0.00           H  
ATOM   3760  CA  CYS   227      63.580  24.430  52.830  1.00  0.00           C  
ATOM   3761  HA  CYS   227      63.430  23.330  52.910  1.00  0.00           H  
ATOM   3762  CB  CYS   227      64.330  24.750  51.540  1.00  0.00           C  
ATOM   3763  HB1 CYS   227      64.600  25.710  51.570  1.00  0.00           H  
ATOM   3764  HB2 CYS   227      63.660  24.550  50.720  1.00  0.00           H  
ATOM   3765  SG  CYS   227      65.900  23.770  51.320  1.00  0.00           S  
ATOM   3766  HG1 CYS   227      65.480  22.780  51.040  1.00  0.00           H  
ATOM   3767  C   CYS   227      64.370  24.930  54.010  1.00  0.00           C  
ATOM   3768  O   CYS   227      64.330  26.100  54.330  1.00  0.00           O  
ATOM   3769  N   PRO   228      65.100  24.080  54.790  1.00  0.00           N  
ATOM   3770  CD  PRO   228      65.100  22.620  54.690  1.00  0.00           C  
ATOM   3771  HD1 PRO   228      65.280  22.250  53.660  1.00  0.00           H  
ATOM   3772  HD2 PRO   228      64.120  22.180  55.000  1.00  0.00           H  
ATOM   3773  CA  PRO   228      65.940  24.600  55.890  1.00  0.00           C  
ATOM   3774  HA  PRO   228      65.540  25.500  56.420  1.00  0.00           H  
ATOM   3775  CB  PRO   228      66.250  23.370  56.670  1.00  0.00           C  
ATOM   3776  HB1 PRO   228      65.490  23.180  57.470  1.00  0.00           H  
ATOM   3777  HB2 PRO   228      67.250  23.370  57.140  1.00  0.00           H  
ATOM   3778  CG  PRO   228      66.140  22.180  55.630  1.00  0.00           C  
ATOM   3779  HG1 PRO   228      67.280  22.350  54.990  1.00  0.00           H  
ATOM   3780  HG2 PRO   228      66.180  21.160  55.980  1.00  0.00           H  
ATOM   3781  C   PRO   228      67.200  25.300  55.400  1.00  0.00           C  
ATOM   3782  O   PRO   228      68.030  25.720  56.270  1.00  0.00           O  
ATOM   3783  N   LYS   229      67.480  25.690  54.130  1.00  0.00           N  
ATOM   3784  HN  LYS   229      66.660  25.660  53.380  1.00  0.00           H  
ATOM   3785  CA  LYS   229      68.760  26.430  53.760  1.00  0.00           C  
ATOM   3786  HA  LYS   229      69.120  26.990  54.650  1.00  0.00           H  
ATOM   3787  CB  LYS   229      69.840  25.470  53.330  1.00  0.00           C  
ATOM   3788  HB1 LYS   229      70.640  26.030  53.130  1.00  0.00           H  
ATOM   3789  HB2 LYS   229      69.600  24.910  52.440  1.00  0.00           H  
ATOM   3790  CG  LYS   229      70.360  24.460  54.360  1.00  0.00           C  
ATOM   3791  HG1 LYS   229      71.040  23.750  53.850  1.00  0.00           H  
ATOM   3792  HG2 LYS   229      69.520  23.940  54.870  1.00  0.00           H  
ATOM   3793  CD  LYS   229      71.240  25.200  55.490  1.00  0.00           C  
ATOM   3794  HD1 LYS   229      70.530  25.810  56.080  1.00  0.00           H  
ATOM   3795  HD2 LYS   229      72.000  25.870  55.040  1.00  0.00           H  
ATOM   3796  CE  LYS   229      71.850  24.100  56.410  1.00  0.00           C  
ATOM   3797  HE1 LYS   229      72.420  23.420  55.730  1.00  0.00           H  
ATOM   3798  HE2 LYS   229      71.010  23.630  56.960  1.00  0.00           H  
ATOM   3799  NZ  LYS   229      72.800  24.640  57.400  1.00  0.00           N  
ATOM   3800  HZ1 LYS   229      72.270  25.280  58.130  1.00  0.00           H  
ATOM   3801  HZ2 LYS   229      73.590  25.240  56.910  1.00  0.00           H  
ATOM   3802  HZ3 LYS   229      73.190  23.840  57.940  1.00  0.00           H  
ATOM   3803  C   LYS   229      68.410  27.360  52.670  1.00  0.00           C  
ATOM   3804  O   LYS   229      67.440  27.220  52.020  1.00  0.00           O  
ATOM   3805  N   GLY   230      69.220  28.460  52.430  1.00  0.00           N  
ATOM   3806  HN  GLY   230      70.120  28.500  52.960  1.00  0.00           H  
ATOM   3807  CA  GLY   230      69.010  29.390  51.380  1.00  0.00           C  
ATOM   3808  HA1 GLY   230      68.200  29.050  50.820  1.00  0.00           H  
ATOM   3809  HA2 GLY   230      69.780  29.500  50.760  1.00  0.00           H  
ATOM   3810  C   GLY   230      68.820  30.810  51.850  1.00  0.00           C  
ATOM   3811  O   GLY   230      68.510  31.030  53.020  1.00  0.00           O  
ATOM   3812  N   PRO   231      69.020  31.870  51.050  1.00  0.00           N  
ATOM   3813  CD  PRO   231      69.100  31.810  49.560  1.00  0.00           C  
ATOM   3814  HD1 PRO   231      68.120  31.380  49.300  1.00  0.00           H  
ATOM   3815  HD2 PRO   231      69.940  31.180  49.180  1.00  0.00           H  
ATOM   3816  CA  PRO   231      69.090  33.220  51.520  1.00  0.00           C  
ATOM   3817  HA  PRO   231      69.740  33.260  52.370  1.00  0.00           H  
ATOM   3818  CB  PRO   231      69.790  33.910  50.390  1.00  0.00           C  
ATOM   3819  HB1 PRO   231      70.880  33.750  50.550  1.00  0.00           H  
ATOM   3820  HB2 PRO   231      69.690  35.010  50.470  1.00  0.00           H  
ATOM   3821  CG  PRO   231      69.250  33.220  49.100  1.00  0.00           C  
ATOM   3822  HG1 PRO   231      68.270  33.600  48.840  1.00  0.00           H  
ATOM   3823  HG2 PRO   231      69.910  33.440  48.270  1.00  0.00           H  
ATOM   3824  C   PRO   231      67.670  33.820  51.860  1.00  0.00           C  
ATOM   3825  O   PRO   231      67.580  34.650  52.780  1.00  0.00           O  
ATOM   3826  N   LEU   232      66.540  33.370  51.300  1.00  0.00           N  
ATOM   3827  HN  LEU   232      66.530  32.510  50.590  1.00  0.00           H  
ATOM   3828  CA  LEU   232      65.250  34.020  51.580  1.00  0.00           C  
ATOM   3829  HA  LEU   232      65.460  35.060  51.930  1.00  0.00           H  
ATOM   3830  CB  LEU   232      64.450  34.140  50.190  1.00  0.00           C  
ATOM   3831  HB1 LEU   232      64.120  33.230  49.950  1.00  0.00           H  
ATOM   3832  HB2 LEU   232      65.150  34.550  49.470  1.00  0.00           H  
ATOM   3833  CG  LEU   232      63.190  35.030  50.350  1.00  0.00           C  
ATOM   3834  HG  LEU   232      62.670  34.750  51.300  1.00  0.00           H  
ATOM   3835  CD1 LEU   232      63.640  36.450  50.490  1.00  0.00           C  
ATOM   3836 HD11 LEU   232      64.650  36.570  50.040  1.00  0.00           H  
ATOM   3837 HD12 LEU   232      63.700  36.780  51.550  1.00  0.00           H  
ATOM   3838 HD13 LEU   232      62.940  37.210  50.070  1.00  0.00           H  
ATOM   3839  CD2 LEU   232      62.260  34.760  49.180  1.00  0.00           C  
ATOM   3840 HD21 LEU   232      61.940  33.700  49.030  1.00  0.00           H  
ATOM   3841 HD22 LEU   232      62.830  35.090  48.290  1.00  0.00           H  
ATOM   3842 HD23 LEU   232      61.310  35.320  49.290  1.00  0.00           H  
ATOM   3843  C   LEU   232      64.640  33.250  52.670  1.00  0.00           C  
ATOM   3844  O   LEU   232      63.810  33.710  53.420  1.00  0.00           O  
ATOM   3845  N   ARG   233      65.150  32.080  52.970  1.00  0.00           N  
ATOM   3846  HN  ARG   233      65.810  31.580  52.230  1.00  0.00           H  
ATOM   3847  CA  ARG   233      64.950  31.350  54.230  1.00  0.00           C  
ATOM   3848  HA  ARG   233      63.880  31.130  54.400  1.00  0.00           H  
ATOM   3849  CB  ARG   233      65.540  29.910  54.180  1.00  0.00           C  
ATOM   3850  HB1 ARG   233      66.530  29.970  54.040  1.00  0.00           H  
ATOM   3851  HB2 ARG   233      65.180  29.210  53.440  1.00  0.00           H  
ATOM   3852  CG  ARG   233      65.320  29.140  55.530  1.00  0.00           C  
ATOM   3853  HG1 ARG   233      65.930  29.790  56.190  1.00  0.00           H  
ATOM   3854  HG2 ARG   233      65.950  28.240  55.320  1.00  0.00           H  
ATOM   3855  CD  ARG   233      63.900  28.760  55.960  1.00  0.00           C  
ATOM   3856  HD1 ARG   233      63.320  28.200  55.200  1.00  0.00           H  
ATOM   3857  HD2 ARG   233      63.430  29.710  56.310  1.00  0.00           H  
ATOM   3858  NE  ARG   233      64.080  27.950  57.190  1.00  0.00           N  
ATOM   3859  HE  ARG   233      64.690  28.340  58.030  1.00  0.00           H  
ATOM   3860  CZ  ARG   233      63.290  26.960  57.580  1.00  0.00           C  
ATOM   3861  NH1 ARG   233      62.170  26.690  56.990  1.00  0.00           N  
ATOM   3862 HH11 ARG   233      61.850  27.320  56.140  1.00  0.00           H  
ATOM   3863 HH12 ARG   233      61.640  25.920  57.340  1.00  0.00           H  
ATOM   3864  NH2 ARG   233      63.690  26.250  58.630  1.00  0.00           N  
ATOM   3865 HH21 ARG   233      64.620  26.440  58.940  1.00  0.00           H  
ATOM   3866 HH22 ARG   233      63.260  25.400  58.960  1.00  0.00           H  
ATOM   3867  C   ARG   233      65.460  32.140  55.430  1.00  0.00           C  
ATOM   3868  O   ARG   233      64.810  32.280  56.480  1.00  0.00           O  
ATOM   3869  N   MET   234      66.700  32.620  55.310  1.00  0.00           N  
ATOM   3870  HN  MET   234      67.240  32.340  54.510  1.00  0.00           H  
ATOM   3871  CA  MET   234      67.340  33.430  56.370  1.00  0.00           C  
ATOM   3872  HA  MET   234      67.320  32.850  57.180  1.00  0.00           H  
ATOM   3873  CB  MET   234      68.740  33.980  55.860  1.00  0.00           C  
ATOM   3874  HB1 MET   234      69.010  34.580  56.610  1.00  0.00           H  
ATOM   3875  HB2 MET   234      68.540  34.510  54.940  1.00  0.00           H  
ATOM   3876  CG  MET   234      69.780  32.890  55.620  1.00  0.00           C  
ATOM   3877  HG1 MET   234      70.570  33.280  54.950  1.00  0.00           H  
ATOM   3878  HG2 MET   234      69.290  32.020  55.130  1.00  0.00           H  
ATOM   3879  SD  MET   234      70.550  32.270  57.140  1.00  0.00           S  
ATOM   3880  CE  MET   234      71.950  31.560  56.180  1.00  0.00           C  
ATOM   3881  HE1 MET   234      72.470  30.730  56.710  1.00  0.00           H  
ATOM   3882  HE2 MET   234      72.580  32.430  55.920  1.00  0.00           H  
ATOM   3883  HE3 MET   234      71.640  31.110  55.210  1.00  0.00           H  
ATOM   3884  C   MET   234      66.540  34.700  56.710  1.00  0.00           C  
ATOM   3885  O   MET   234      66.390  35.090  57.860  1.00  0.00           O  
ATOM   3886  N   LEU   235      65.970  35.400  55.710  1.00  0.00           N  
ATOM   3887  HN  LEU   235      66.200  35.080  54.680  1.00  0.00           H  
ATOM   3888  CA  LEU   235      65.040  36.520  55.830  1.00  0.00           C  
ATOM   3889  HA  LEU   235      65.510  37.250  56.520  1.00  0.00           H  
ATOM   3890  CB  LEU   235      64.940  37.210  54.390  1.00  0.00           C  
ATOM   3891  HB1 LEU   235      64.270  37.930  54.550  1.00  0.00           H  
ATOM   3892  HB2 LEU   235      64.440  36.460  53.790  1.00  0.00           H  
ATOM   3893  CG  LEU   235      66.230  37.730  53.840  1.00  0.00           C  
ATOM   3894  HG  LEU   235      67.020  36.950  53.960  1.00  0.00           H  
ATOM   3895  CD1 LEU   235      66.120  38.040  52.320  1.00  0.00           C  
ATOM   3896 HD11 LEU   235      65.730  37.130  51.810  1.00  0.00           H  
ATOM   3897 HD12 LEU   235      67.140  38.230  51.930  1.00  0.00           H  
ATOM   3898 HD13 LEU   235      65.400  38.870  52.200  1.00  0.00           H  
ATOM   3899  CD2 LEU   235      66.710  38.930  54.640  1.00  0.00           C  
ATOM   3900 HD21 LEU   235      67.710  39.280  54.310  1.00  0.00           H  
ATOM   3901 HD22 LEU   235      66.680  38.640  55.710  1.00  0.00           H  
ATOM   3902 HD23 LEU   235      65.980  39.720  54.370  1.00  0.00           H  
ATOM   3903  C   LEU   235      63.760  36.180  56.510  1.00  0.00           C  
ATOM   3904  O   LEU   235      63.480  36.750  57.560  1.00  0.00           O  
ATOM   3905  N   VAL   236      62.980  35.160  56.010  1.00  0.00           N  
ATOM   3906  HN  VAL   236      63.110  34.720  54.990  1.00  0.00           H  
ATOM   3907  CA  VAL   236      61.740  34.750  56.700  1.00  0.00           C  
ATOM   3908  HA  VAL   236      61.160  35.700  56.780  1.00  0.00           H  
ATOM   3909  CB  VAL   236      60.800  33.780  56.000  1.00  0.00           C  
ATOM   3910  HB  VAL   236      61.400  33.080  55.620  1.00  0.00           H  
ATOM   3911  CG1 VAL   236      59.690  33.170  56.860  1.00  0.00           C  
ATOM   3912 HG11 VAL   236      59.190  32.390  56.300  1.00  0.00           H  
ATOM   3913 HG12 VAL   236      59.010  33.990  57.160  1.00  0.00           H  
ATOM   3914 HG13 VAL   236      60.090  32.730  57.800  1.00  0.00           H  
ATOM   3915  CG2 VAL   236      60.380  34.530  54.770  1.00  0.00           C  
ATOM   3916 HG21 VAL   236      59.640  33.950  54.170  1.00  0.00           H  
ATOM   3917 HG22 VAL   236      61.250  34.630  54.090  1.00  0.00           H  
ATOM   3918 HG23 VAL   236      59.860  35.480  54.980  1.00  0.00           H  
ATOM   3919  C   VAL   236      61.950  34.320  58.180  1.00  0.00           C  
ATOM   3920  O   VAL   236      61.170  34.660  59.050  1.00  0.00           O  
ATOM   3921  N   GLU   237      63.030  33.530  58.460  1.00  0.00           N  
ATOM   3922  HN  GLU   237      63.740  33.450  57.610  1.00  0.00           H  
ATOM   3923  CA  GLU   237      63.290  32.950  59.740  1.00  0.00           C  
ATOM   3924  HA  GLU   237      62.420  32.360  60.090  1.00  0.00           H  
ATOM   3925  CB  GLU   237      64.540  31.980  59.520  1.00  0.00           C  
ATOM   3926  HB1 GLU   237      65.280  32.540  59.180  1.00  0.00           H  
ATOM   3927  HB2 GLU   237      64.090  31.280  58.820  1.00  0.00           H  
ATOM   3928  CG  GLU   237      64.880  31.180  60.830  1.00  0.00           C  
ATOM   3929  HG1 GLU   237      64.010  31.170  61.520  1.00  0.00           H  
ATOM   3930  HG2 GLU   237      65.680  31.770  61.320  1.00  0.00           H  
ATOM   3931  CD  GLU   237      65.290  29.790  60.550  1.00  0.00           C  
ATOM   3932  OE1 GLU   237      66.510  29.400  60.790  1.00  0.00           O  
ATOM   3933  OE2 GLU   237      64.400  29.110  59.940  1.00  0.00           O  
ATOM   3934  C   GLU   237      63.570  33.990  60.820  1.00  0.00           C  
ATOM   3935  O   GLU   237      63.020  33.980  61.930  1.00  0.00           O  
ATOM   3936  N   THR   238      64.460  34.950  60.500  1.00  0.00           N  
ATOM   3937  HN  THR   238      64.840  34.960  59.460  1.00  0.00           H  
ATOM   3938  CA  THR   238      64.660  36.170  61.330  1.00  0.00           C  
ATOM   3939  HA  THR   238      64.790  35.820  62.380  1.00  0.00           H  
ATOM   3940  CB  THR   238      65.900  37.060  61.020  1.00  0.00           C  
ATOM   3941  HB  THR   238      66.670  36.440  60.850  1.00  0.00           H  
ATOM   3942  OG1 THR   238      66.220  38.010  62.020  1.00  0.00           O  
ATOM   3943  HG1 THR   238      66.690  37.400  62.780  1.00  0.00           H  
ATOM   3944  CG2 THR   238      65.760  37.860  59.720  1.00  0.00           C  
ATOM   3945 HG21 THR   238      66.620  38.550  59.580  1.00  0.00           H  
ATOM   3946 HG22 THR   238      65.050  38.510  59.750  1.00  0.00           H  
ATOM   3947 HG23 THR   238      65.740  37.210  58.820  1.00  0.00           H  
ATOM   3948  C   THR   238      63.360  37.030  61.450  1.00  0.00           C  
ATOM   3949  O   THR   238      63.140  37.410  62.560  1.00  0.00           O  
ATOM   3950  N   ALA   239      62.520  37.310  60.360  1.00  0.00           N  
ATOM   3951  HN  ALA   239      62.800  36.970  59.340  1.00  0.00           H  
ATOM   3952  CA  ALA   239      61.120  37.890  60.390  1.00  0.00           C  
ATOM   3953  HA  ALA   239      61.320  38.960  60.610  1.00  0.00           H  
ATOM   3954  CB  ALA   239      60.520  37.890  58.960  1.00  0.00           C  
ATOM   3955  HB1 ALA   239      61.270  38.170  58.370  1.00  0.00           H  
ATOM   3956  HB2 ALA   239      59.840  38.710  58.790  1.00  0.00           H  
ATOM   3957  HB3 ALA   239      60.040  36.950  58.600  1.00  0.00           H  
ATOM   3958  C   ALA   239      60.140  37.280  61.300  1.00  0.00           C  
ATOM   3959  O   ALA   239      59.390  37.950  62.100  1.00  0.00           O  
ATOM   3960  N   GLN   240      60.090  35.980  61.190  1.00  0.00           N  
ATOM   3961  HN  GLN   240      60.640  35.440  60.390  1.00  0.00           H  
ATOM   3962  CA  GLN   240      59.220  35.200  61.980  1.00  0.00           C  
ATOM   3963  HA  GLN   240      58.200  35.630  61.940  1.00  0.00           H  
ATOM   3964  CB  GLN   240      59.100  33.740  61.370  1.00  0.00           C  
ATOM   3965  HB1 GLN   240      59.970  33.460  60.980  1.00  0.00           H  
ATOM   3966  HB2 GLN   240      58.360  33.850  60.600  1.00  0.00           H  
ATOM   3967  CG  GLN   240      58.470  32.590  62.170  1.00  0.00           C  
ATOM   3968  HG1 GLN   240      57.450  32.900  62.480  1.00  0.00           H  
ATOM   3969  HG2 GLN   240      58.940  32.360  63.150  1.00  0.00           H  
ATOM   3970  CD  GLN   240      58.350  31.380  61.260  1.00  0.00           C  
ATOM   3971  OE1 GLN   240      57.520  31.490  60.340  1.00  0.00           O  
ATOM   3972  NE2 GLN   240      59.190  30.370  61.390  1.00  0.00           N  
ATOM   3973 HE21 GLN   240      58.970  29.480  60.770  1.00  0.00           H  
ATOM   3974 HE22 GLN   240      60.060  30.320  62.080  1.00  0.00           H  
ATOM   3975  C   GLN   240      59.550  35.200  63.470  1.00  0.00           C  
ATOM   3976  O   GLN   240      58.680  35.250  64.330  1.00  0.00           O  
ATOM   3977  N   GLU   241      60.860  35.250  63.830  1.00  0.00           N  
ATOM   3978  HN  GLU   241      61.560  34.870  63.220  1.00  0.00           H  
ATOM   3979  CA  GLU   241      61.380  35.400  65.180  1.00  0.00           C  
ATOM   3980  HA  GLU   241      60.900  34.760  65.770  1.00  0.00           H  
ATOM   3981  CB  GLU   241      62.930  35.200  65.330  1.00  0.00           C  
ATOM   3982  HB1 GLU   241      63.290  35.840  64.650  1.00  0.00           H  
ATOM   3983  HB2 GLU   241      63.200  34.200  65.020  1.00  0.00           H  
ATOM   3984  CG  GLU   241      63.600  35.520  66.690  1.00  0.00           C  
ATOM   3985  HG1 GLU   241      63.400  34.710  67.420  1.00  0.00           H  
ATOM   3986  HG2 GLU   241      63.310  36.530  67.060  1.00  0.00           H  
ATOM   3987  CD  GLU   241      65.100  35.600  66.370  1.00  0.00           C  
ATOM   3988  OE1 GLU   241      65.850  34.580  66.350  1.00  0.00           O  
ATOM   3989  OE2 GLU   241      65.610  36.730  66.290  1.00  0.00           O  
ATOM   3990  C   GLU   241      60.970  36.730  65.950  1.00  0.00           C  
ATOM   3991  O   GLU   241      60.370  36.630  67.020  1.00  0.00           O  
ATOM   3992  N   ARG   242      61.120  37.910  65.320  1.00  0.00           N  
ATOM   3993  HN  ARG   242      61.590  37.960  64.320  1.00  0.00           H  
ATOM   3994  CA  ARG   242      60.710  39.170  65.910  1.00  0.00           C  
ATOM   3995  HA  ARG   242      61.070  39.040  66.960  1.00  0.00           H  
ATOM   3996  CB  ARG   242      61.330  40.390  65.270  1.00  0.00           C  
ATOM   3997  HB1 ARG   242      62.300  40.530  65.460  1.00  0.00           H  
ATOM   3998  HB2 ARG   242      60.820  41.250  65.680  1.00  0.00           H  
ATOM   3999  CG  ARG   242      61.110  40.460  63.730  1.00  0.00           C  
ATOM   4000  HG1 ARG   242      60.010  40.440  63.650  1.00  0.00           H  
ATOM   4001  HG2 ARG   242      61.630  39.690  63.120  1.00  0.00           H  
ATOM   4002  CD  ARG   242      61.590  41.790  63.230  1.00  0.00           C  
ATOM   4003  HD1 ARG   242      61.080  42.630  63.740  1.00  0.00           H  
ATOM   4004  HD2 ARG   242      61.350  41.860  62.140  1.00  0.00           H  
ATOM   4005  NE  ARG   242      63.070  41.950  63.300  1.00  0.00           N  
ATOM   4006  HE  ARG   242      63.720  41.050  63.410  1.00  0.00           H  
ATOM   4007  CZ  ARG   242      63.680  43.040  62.970  1.00  0.00           C  
ATOM   4008  NH1 ARG   242      63.130  44.200  62.590  1.00  0.00           N  
ATOM   4009 HH11 ARG   242      62.120  44.370  62.140  1.00  0.00           H  
ATOM   4010 HH12 ARG   242      63.780  44.890  62.270  1.00  0.00           H  
ATOM   4011  NH2 ARG   242      65.000  43.100  62.980  1.00  0.00           N  
ATOM   4012 HH21 ARG   242      65.400  43.990  62.780  1.00  0.00           H  
ATOM   4013 HH22 ARG   242      65.550  42.320  63.270  1.00  0.00           H  
ATOM   4014  C   ARG   242      59.150  39.350  66.100  1.00  0.00           C  
ATOM   4015  O   ARG   242      58.320  38.760  65.410  1.00  0.00           O  
ATOM   4016  N   ASN   243      58.700  40.200  67.090  1.00  0.00           N  
ATOM   4017  HN  ASN   243      59.380  40.780  67.550  1.00  0.00           H  
ATOM   4018  CA  ASN   243      57.290  40.560  67.270  1.00  0.00           C  
ATOM   4019  HA  ASN   243      56.660  39.840  66.980  1.00  0.00           H  
ATOM   4020  CB  ASN   243      57.030  40.880  68.740  1.00  0.00           C  
ATOM   4021  HB1 ASN   243      56.260  41.480  68.950  1.00  0.00           H  
ATOM   4022  HB2 ASN   243      57.830  41.480  69.150  1.00  0.00           H  
ATOM   4023  CG  ASN   243      56.980  39.580  69.570  1.00  0.00           C  
ATOM   4024  OD1 ASN   243      56.350  38.610  69.110  1.00  0.00           O  
ATOM   4025  ND2 ASN   243      57.420  39.680  70.820  1.00  0.00           N  
ATOM   4026 HD21 ASN   243      57.930  40.580  71.230  1.00  0.00           H  
ATOM   4027 HD22 ASN   243      57.360  38.780  71.470  1.00  0.00           H  
ATOM   4028  C   ASN   243      56.850  41.800  66.470  1.00  0.00           C  
ATOM   4029  O   ASN   243      55.720  42.280  66.650  1.00  0.00           O  
ATOM   4030  N   GLU   244      57.600  42.200  65.460  1.00  0.00           N  
ATOM   4031  HN  GLU   244      58.170  41.470  65.080  1.00  0.00           H  
ATOM   4032  CA  GLU   244      57.500  43.440  64.770  1.00  0.00           C  
ATOM   4033  HA  GLU   244      56.580  43.790  64.610  1.00  0.00           H  
ATOM   4034  CB  GLU   244      58.330  44.440  65.560  1.00  0.00           C  
ATOM   4035  HB1 GLU   244      58.040  44.440  66.510  1.00  0.00           H  
ATOM   4036  HB2 GLU   244      58.040  45.360  65.080  1.00  0.00           H  
ATOM   4037  CG  GLU   244      59.870  44.300  65.480  1.00  0.00           C  
ATOM   4038  HG1 GLU   244      60.300  44.450  64.470  1.00  0.00           H  
ATOM   4039  HG2 GLU   244      60.130  43.240  65.710  1.00  0.00           H  
ATOM   4040  CD  GLU   244      60.610  45.130  66.520  1.00  0.00           C  
ATOM   4041  OE1 GLU   244      60.550  46.340  66.620  1.00  0.00           O  
ATOM   4042  OE2 GLU   244      61.270  44.480  67.400  1.00  0.00           O  
ATOM   4043  C   GLU   244      58.050  43.100  63.410  1.00  0.00           C  
ATOM   4044  O   GLU   244      58.350  41.990  63.120  1.00  0.00           O  
ATOM   4045  N   THR   245      58.010  44.110  62.500  1.00  0.00           N  
ATOM   4046  HN  THR   245      57.580  45.090  62.790  1.00  0.00           H  
ATOM   4047  CA  THR   245      58.340  43.990  61.060  1.00  0.00           C  
ATOM   4048  HA  THR   245      57.920  43.050  60.640  1.00  0.00           H  
ATOM   4049  CB  THR   245      57.650  45.080  60.230  1.00  0.00           C  
ATOM   4050  HB  THR   245      58.080  45.070  59.330  1.00  0.00           H  
ATOM   4051  OG1 THR   245      57.730  46.410  60.770  1.00  0.00           O  
ATOM   4052  HG1 THR   245      57.260  47.020  60.010  1.00  0.00           H  
ATOM   4053  CG2 THR   245      56.090  44.760  60.190  1.00  0.00           C  
ATOM   4054 HG21 THR   245      55.750  44.840  61.240  1.00  0.00           H  
ATOM   4055 HG22 THR   245      55.880  43.890  59.860  1.00  0.00           H  
ATOM   4056 HG23 THR   245      55.600  45.470  59.490  1.00  0.00           H  
ATOM   4057  C   THR   245      59.830  43.940  60.720  1.00  0.00           C  
ATOM   4058  O   THR   245      60.610  44.710  61.330  1.00  0.00           O  
ATOM   4059  N   LEU   246      60.270  43.120  59.700  1.00  0.00           N  
ATOM   4060  HN  LEU   246      59.550  42.520  59.100  1.00  0.00           H  
ATOM   4061  CA  LEU   246      61.640  42.900  59.430  1.00  0.00           C  
ATOM   4062  HA  LEU   246      62.140  42.510  60.330  1.00  0.00           H  
ATOM   4063  CB  LEU   246      61.690  41.810  58.380  1.00  0.00           C  
ATOM   4064  HB1 LEU   246      61.090  42.010  57.610  1.00  0.00           H  
ATOM   4065  HB2 LEU   246      61.170  40.980  58.840  1.00  0.00           H  
ATOM   4066  CG  LEU   246      63.090  41.440  57.940  1.00  0.00           C  
ATOM   4067  HG  LEU   246      63.570  42.300  57.420  1.00  0.00           H  
ATOM   4068  CD1 LEU   246      64.000  40.760  59.050  1.00  0.00           C  
ATOM   4069 HD11 LEU   246      64.140  41.530  59.840  1.00  0.00           H  
ATOM   4070 HD12 LEU   246      64.970  40.350  58.680  1.00  0.00           H  
ATOM   4071 HD13 LEU   246      63.360  39.910  59.350  1.00  0.00           H  
ATOM   4072  CD2 LEU   246      62.940  40.470  56.730  1.00  0.00           C  
ATOM   4073 HD21 LEU   246      63.970  40.150  56.450  1.00  0.00           H  
ATOM   4074 HD22 LEU   246      62.610  41.070  55.850  1.00  0.00           H  
ATOM   4075 HD23 LEU   246      62.300  39.560  56.780  1.00  0.00           H  
ATOM   4076  C   LEU   246      62.470  44.160  59.040  1.00  0.00           C  
ATOM   4077  O   LEU   246      63.420  44.570  59.670  1.00  0.00           O  
ATOM   4078  N   PHE   247      61.900  44.840  58.060  1.00  0.00           N  
ATOM   4079  HN  PHE   247      60.950  44.430  57.650  1.00  0.00           H  
ATOM   4080  CA  PHE   247      62.280  46.220  57.540  1.00  0.00           C  
ATOM   4081  HA  PHE   247      62.960  46.720  58.260  1.00  0.00           H  
ATOM   4082  CB  PHE   247      62.830  46.110  56.160  1.00  0.00           C  
ATOM   4083  HB1 PHE   247      63.060  47.010  55.790  1.00  0.00           H  
ATOM   4084  HB2 PHE   247      62.030  45.740  55.530  1.00  0.00           H  
ATOM   4085  CG  PHE   247      63.990  45.180  56.070  1.00  0.00           C  
ATOM   4086  CD1 PHE   247      65.240  45.360  56.750  1.00  0.00           C  
ATOM   4087  HD1 PHE   247      65.370  46.200  57.460  1.00  0.00           H  
ATOM   4088  CE1 PHE   247      66.280  44.420  56.590  1.00  0.00           C  
ATOM   4089  HE1 PHE   247      67.110  44.690  57.230  1.00  0.00           H  
ATOM   4090  CZ  PHE   247      66.150  43.360  55.660  1.00  0.00           C  
ATOM   4091  HZ  PHE   247      66.900  42.620  55.420  1.00  0.00           H  
ATOM   4092  CD2 PHE   247      63.870  44.070  55.210  1.00  0.00           C  
ATOM   4093  HD2 PHE   247      62.910  43.940  54.680  1.00  0.00           H  
ATOM   4094  CE2 PHE   247      64.930  43.170  55.010  1.00  0.00           C  
ATOM   4095  HE2 PHE   247      64.780  42.360  54.300  1.00  0.00           H  
ATOM   4096  C   PHE   247      60.990  47.060  57.490  1.00  0.00           C  
ATOM   4097  O   PHE   247      60.150  46.850  56.650  1.00  0.00           O  
ATOM   4098  N   PRO   248      60.850  48.070  58.470  1.00  0.00           N  
ATOM   4099  CD  PRO   248      61.550  48.200  59.730  1.00  0.00           C  
ATOM   4100  HD1 PRO   248      62.650  48.340  59.770  1.00  0.00           H  
ATOM   4101  HD2 PRO   248      61.500  47.260  60.310  1.00  0.00           H  
ATOM   4102  CA  PRO   248      59.910  49.210  58.330  1.00  0.00           C  
ATOM   4103  HA  PRO   248      58.930  48.860  58.620  1.00  0.00           H  
ATOM   4104  CB  PRO   248      60.530  50.300  59.290  1.00  0.00           C  
ATOM   4105  HB1 PRO   248      59.710  51.000  59.560  1.00  0.00           H  
ATOM   4106  HB2 PRO   248      61.200  50.950  58.700  1.00  0.00           H  
ATOM   4107  CG  PRO   248      61.020  49.440  60.440  1.00  0.00           C  
ATOM   4108  HG1 PRO   248      61.770  49.880  61.090  1.00  0.00           H  
ATOM   4109  HG2 PRO   248      60.130  49.310  61.040  1.00  0.00           H  
ATOM   4110  C   PRO   248      59.740  49.790  56.900  1.00  0.00           C  
ATOM   4111  O   PRO   248      58.570  50.020  56.600  1.00  0.00           O  
ATOM   4112  N   ALA   249      60.770  50.080  56.030  1.00  0.00           N  
ATOM   4113  HN  ALA   249      61.820  49.900  56.340  1.00  0.00           H  
ATOM   4114  CA  ALA   249      60.510  50.600  54.720  1.00  0.00           C  
ATOM   4115  HA  ALA   249      60.030  51.590  54.900  1.00  0.00           H  
ATOM   4116  CB  ALA   249      61.930  50.890  54.000  1.00  0.00           C  
ATOM   4117  HB1 ALA   249      62.390  51.600  54.520  1.00  0.00           H  
ATOM   4118  HB2 ALA   249      61.840  51.260  52.990  1.00  0.00           H  
ATOM   4119  HB3 ALA   249      62.550  49.970  53.980  1.00  0.00           H  
ATOM   4120  C   ALA   249      59.660  49.640  53.840  1.00  0.00           C  
ATOM   4121  O   ALA   249      58.800  50.060  53.060  1.00  0.00           O  
ATOM   4122  N   LEU   250      59.920  48.330  53.940  1.00  0.00           N  
ATOM   4123  HN  LEU   250      60.520  48.000  54.810  1.00  0.00           H  
ATOM   4124  CA  LEU   250      59.490  47.380  52.980  1.00  0.00           C  
ATOM   4125  HA  LEU   250      59.260  47.870  52.000  1.00  0.00           H  
ATOM   4126  CB  LEU   250      60.660  46.340  52.680  1.00  0.00           C  
ATOM   4127  HB1 LEU   250      60.320  45.610  52.100  1.00  0.00           H  
ATOM   4128  HB2 LEU   250      61.060  45.860  53.560  1.00  0.00           H  
ATOM   4129  CG  LEU   250      62.010  46.950  52.030  1.00  0.00           C  
ATOM   4130  HG  LEU   250      62.350  47.690  52.780  1.00  0.00           H  
ATOM   4131  CD1 LEU   250      63.140  45.960  51.960  1.00  0.00           C  
ATOM   4132 HD11 LEU   250      63.330  45.460  52.940  1.00  0.00           H  
ATOM   4133 HD12 LEU   250      64.040  46.420  51.500  1.00  0.00           H  
ATOM   4134 HD13 LEU   250      62.900  45.180  51.210  1.00  0.00           H  
ATOM   4135  CD2 LEU   250      61.700  47.710  50.740  1.00  0.00           C  
ATOM   4136 HD21 LEU   250      62.630  48.130  50.320  1.00  0.00           H  
ATOM   4137 HD22 LEU   250      60.890  48.470  50.820  1.00  0.00           H  
ATOM   4138 HD23 LEU   250      61.350  46.980  49.980  1.00  0.00           H  
ATOM   4139  C   LEU   250      58.220  46.750  53.360  1.00  0.00           C  
ATOM   4140  O   LEU   250      57.310  46.580  52.560  1.00  0.00           O  
ATOM   4141  N   ILE   251      58.120  46.370  54.640  1.00  0.00           N  
ATOM   4142  HN  ILE   251      58.810  46.400  55.510  1.00  0.00           H  
ATOM   4143  CA  ILE   251      56.910  45.720  55.070  1.00  0.00           C  
ATOM   4144  HA  ILE   251      56.580  45.060  54.250  1.00  0.00           H  
ATOM   4145  CB  ILE   251      57.030  44.850  56.330  1.00  0.00           C  
ATOM   4146  HB  ILE   251      57.010  45.490  57.100  1.00  0.00           H  
ATOM   4147  CG2 ILE   251      55.750  44.070  56.630  1.00  0.00           C  
ATOM   4148 HG21 ILE   251      54.850  44.720  56.730  1.00  0.00           H  
ATOM   4149 HG22 ILE   251      55.970  43.510  57.560  1.00  0.00           H  
ATOM   4150 HG23 ILE   251      55.530  43.300  55.860  1.00  0.00           H  
ATOM   4151  CG1 ILE   251      58.330  44.060  56.510  1.00  0.00           C  
ATOM   4152 HG11 ILE   251      58.390  43.660  57.520  1.00  0.00           H  
ATOM   4153 HG12 ILE   251      59.200  44.740  56.470  1.00  0.00           H  
ATOM   4154  CD  ILE   251      58.460  42.960  55.470  1.00  0.00           C  
ATOM   4155  HD1 ILE   251      57.610  42.240  55.390  1.00  0.00           H  
ATOM   4156  HD2 ILE   251      59.360  42.350  55.700  1.00  0.00           H  
ATOM   4157  HD3 ILE   251      58.500  43.340  54.430  1.00  0.00           H  
ATOM   4158  C   ILE   251      55.780  46.720  55.280  1.00  0.00           C  
ATOM   4159  O   ILE   251      55.930  47.640  56.110  1.00  0.00           O  
ATOM   4160  N   TYR   252      54.720  46.530  54.610  1.00  0.00           N  
ATOM   4161  HN  TYR   252      54.520  45.560  54.120  1.00  0.00           H  
ATOM   4162  CA  TYR   252      53.670  47.420  54.490  1.00  0.00           C  
ATOM   4163  HA  TYR   252      54.020  48.460  54.340  1.00  0.00           H  
ATOM   4164  CB  TYR   252      52.880  47.020  53.300  1.00  0.00           C  
ATOM   4165  HB1 TYR   252      52.480  46.120  53.430  1.00  0.00           H  
ATOM   4166  HB2 TYR   252      53.550  46.950  52.460  1.00  0.00           H  
ATOM   4167  CG  TYR   252      51.830  48.010  52.970  1.00  0.00           C  
ATOM   4168  CD1 TYR   252      52.160  49.130  52.130  1.00  0.00           C  
ATOM   4169  HD1 TYR   252      53.200  49.280  51.780  1.00  0.00           H  
ATOM   4170  CE1 TYR   252      51.180  50.120  51.860  1.00  0.00           C  
ATOM   4171  HE1 TYR   252      51.530  51.000  51.350  1.00  0.00           H  
ATOM   4172  CZ  TYR   252      49.880  49.900  52.210  1.00  0.00           C  
ATOM   4173  OH  TYR   252      48.920  50.950  51.980  1.00  0.00           O  
ATOM   4174  HH  TYR   252      47.970  50.580  52.350  1.00  0.00           H  
ATOM   4175  CD2 TYR   252      50.500  47.890  53.330  1.00  0.00           C  
ATOM   4176  HD2 TYR   252      50.270  47.040  54.000  1.00  0.00           H  
ATOM   4177  CE2 TYR   252      49.470  48.720  52.940  1.00  0.00           C  
ATOM   4178  HE2 TYR   252      48.440  48.590  53.240  1.00  0.00           H  
ATOM   4179  C   TYR   252      52.880  47.370  55.800  1.00  0.00           C  
ATOM   4180  O   TYR   252      52.630  46.310  56.430  1.00  0.00           O  
ATOM   4181  N   SER   253      52.520  48.590  56.250  1.00  0.00           N  
ATOM   4182  HN  SER   253      52.720  49.530  55.770  1.00  0.00           H  
ATOM   4183  CA  SER   253      51.700  48.720  57.410  1.00  0.00           C  
ATOM   4184  HA  SER   253      51.540  47.880  57.850  1.00  0.00           H  
ATOM   4185  CB  SER   253      52.250  49.680  58.460  1.00  0.00           C  
ATOM   4186  HB1 SER   253      52.360  50.610  58.100  1.00  0.00           H  
ATOM   4187  HB2 SER   253      53.260  49.410  58.730  1.00  0.00           H  
ATOM   4188  OG  SER   253      51.450  49.690  59.670  1.00  0.00           O  
ATOM   4189  HG1 SER   253      50.590  50.380  59.530  1.00  0.00           H  
ATOM   4190  C   SER   253      50.370  49.250  56.890  1.00  0.00           C  
ATOM   4191  O   SER   253      50.220  50.440  56.570  1.00  0.00           O  
ATOM   4192  N   SER   254      49.340  48.330  56.710  1.00  0.00           N  
ATOM   4193  HN  SER   254      49.500  47.230  56.770  1.00  0.00           H  
ATOM   4194  CA  SER   254      48.000  48.750  56.170  1.00  0.00           C  
ATOM   4195  HA  SER   254      48.190  49.290  55.400  1.00  0.00           H  
ATOM   4196  CB  SER   254      47.210  47.480  55.660  1.00  0.00           C  
ATOM   4197  HB1 SER   254      46.760  46.930  56.360  1.00  0.00           H  
ATOM   4198  HB2 SER   254      47.860  46.780  55.150  1.00  0.00           H  
ATOM   4199  OG  SER   254      46.250  47.850  54.630  1.00  0.00           O  
ATOM   4200  HG1 SER   254      45.480  47.060  54.540  1.00  0.00           H  
ATOM   4201  C   SER   254      47.200  49.440  57.250  1.00  0.00           C  
ATOM   4202  O   SER   254      46.620  50.530  57.120  1.00  0.00           O  
ATOM   4203  N   THR   255      47.390  48.940  58.500  1.00  0.00           N  
ATOM   4204  HN  THR   255      48.070  48.070  58.460  1.00  0.00           H  
ATOM   4205  CA  THR   255      47.180  49.570  59.810  1.00  0.00           C  
ATOM   4206  HA  THR   255      46.270  49.880  59.760  1.00  0.00           H  
ATOM   4207  CB  THR   255      47.240  48.560  60.980  1.00  0.00           C  
ATOM   4208  HB  THR   255      47.160  49.010  61.870  1.00  0.00           H  
ATOM   4209  OG1 THR   255      48.440  47.770  60.990  1.00  0.00           O  
ATOM   4210  HG1 THR   255      48.260  47.230  61.910  1.00  0.00           H  
ATOM   4211  CG2 THR   255      46.050  47.600  60.690  1.00  0.00           C  
ATOM   4212 HG21 THR   255      46.270  46.900  59.850  1.00  0.00           H  
ATOM   4213 HG22 THR   255      45.180  47.990  60.540  1.00  0.00           H  
ATOM   4214 HG23 THR   255      45.930  46.880  61.520  1.00  0.00           H  
ATOM   4215  C   THR   255      48.050  50.740  60.190  1.00  0.00           C  
ATOM   4216  O   THR   255      49.110  50.990  59.630  1.00  0.00           O  
ATOM   4217  NT  THR   255      47.550  51.410  61.250  1.00  0.00           N  
ATOM   4218  HNT THR   255      46.620  51.140  61.790  1.00  0.00           H  
ATOM   4219  CAT THR   255      48.010  52.690  61.870  1.00  0.00           C  
ATOM   4220  HT1 THR   255      47.590  52.750  62.890  1.00  0.00           H  
ATOM   4221  HT2 THR   255      47.700  53.480  61.340  1.00  0.00           H  
ATOM   4222  HT3 THR   255      49.120  52.710  61.750  1.00  0.00           H  
TER    4223      THR   255 
ATOM   4223  CAY GLU   256      53.310  49.960  66.260  1.00  0.00           C  
ATOM   4224  HY1 GLU   256      54.320  49.500  66.240  1.00  0.00           H  
ATOM   4225  HY2 GLU   256      53.260  50.480  67.240  1.00  0.00           H  
ATOM   4226  HY3 GLU   256      53.190  50.740  65.480  1.00  0.00           H  
ATOM   4227  CY  GLU   256      52.180  49.060  66.310  1.00  0.00           C  
ATOM   4228  OY  GLU   256      52.410  48.030  66.880  1.00  0.00           O  
ATOM   4229  N   GLU   256      51.080  49.470  65.720  1.00  0.00           N  
ATOM   4230  HN  GLU   256      51.120  50.420  65.140  1.00  0.00           H  
ATOM   4231  CA  GLU   256      49.880  48.710  65.800  1.00  0.00           C  
ATOM   4232  HA  GLU   256      49.820  48.460  66.880  1.00  0.00           H  
ATOM   4233  CB  GLU   256      48.630  49.490  65.190  1.00  0.00           C  
ATOM   4234  HB1 GLU   256      47.750  49.020  65.180  1.00  0.00           H  
ATOM   4235  HB2 GLU   256      48.870  49.660  64.150  1.00  0.00           H  
ATOM   4236  CG  GLU   256      48.400  50.810  65.940  1.00  0.00           C  
ATOM   4237  HG1 GLU   256      47.600  51.430  65.480  1.00  0.00           H  
ATOM   4238  HG2 GLU   256      49.300  51.450  65.930  1.00  0.00           H  
ATOM   4239  CD  GLU   256      48.120  50.590  67.400  1.00  0.00           C  
ATOM   4240  OE1 GLU   256      47.000  50.140  67.700  1.00  0.00           O  
ATOM   4241  OE2 GLU   256      49.000  51.010  68.230  1.00  0.00           O  
ATOM   4242  C   GLU   256      49.840  47.340  65.250  1.00  0.00           C  
ATOM   4243  O   GLU   256      50.630  47.020  64.350  1.00  0.00           O  
ATOM   4244  N   ARG   257      48.890  46.500  65.710  1.00  0.00           N  
ATOM   4245  HN  ARG   257      48.230  46.870  66.530  1.00  0.00           H  
ATOM   4246  CA  ARG   257      48.600  45.170  65.180  1.00  0.00           C  
ATOM   4247  HA  ARG   257      49.610  44.730  65.000  1.00  0.00           H  
ATOM   4248  CB  ARG   257      47.730  44.350  66.200  1.00  0.00           C  
ATOM   4249  HB1 ARG   257      47.620  43.410  65.860  1.00  0.00           H  
ATOM   4250  HB2 ARG   257      46.730  44.710  66.060  1.00  0.00           H  
ATOM   4251  CG  ARG   257      48.080  44.330  67.710  1.00  0.00           C  
ATOM   4252  HG1 ARG   257      47.260  43.760  68.190  1.00  0.00           H  
ATOM   4253  HG2 ARG   257      48.110  45.300  68.250  1.00  0.00           H  
ATOM   4254  CD  ARG   257      49.360  43.580  68.120  1.00  0.00           C  
ATOM   4255  HD1 ARG   257      50.190  43.870  67.450  1.00  0.00           H  
ATOM   4256  HD2 ARG   257      49.100  42.510  68.040  1.00  0.00           H  
ATOM   4257  NE  ARG   257      49.680  43.880  69.550  1.00  0.00           N  
ATOM   4258  HE  ARG   257      49.900  44.950  69.770  1.00  0.00           H  
ATOM   4259  CZ  ARG   257      49.400  43.150  70.670  1.00  0.00           C  
ATOM   4260  NH1 ARG   257      49.460  43.700  71.870  1.00  0.00           N  
ATOM   4261 HH11 ARG   257      49.820  44.740  72.020  1.00  0.00           H  
ATOM   4262 HH12 ARG   257      48.980  43.140  72.550  1.00  0.00           H  
ATOM   4263  NH2 ARG   257      48.940  41.950  70.640  1.00  0.00           N  
ATOM   4264 HH21 ARG   257      48.610  41.580  69.770  1.00  0.00           H  
ATOM   4265 HH22 ARG   257      48.890  41.500  71.530  1.00  0.00           H  
ATOM   4266  C   ARG   257      48.000  45.100  63.830  1.00  0.00           C  
ATOM   4267  O   ARG   257      47.730  46.180  63.150  1.00  0.00           O  
ATOM   4268  N   GLY   258      47.840  43.900  63.290  1.00  0.00           N  
ATOM   4269  HN  GLY   258      47.960  43.050  63.800  1.00  0.00           H  
ATOM   4270  CA  GLY   258      47.390  43.730  61.860  1.00  0.00           C  
ATOM   4271  HA1 GLY   258      47.420  44.610  61.380  1.00  0.00           H  
ATOM   4272  HA2 GLY   258      46.460  43.370  61.840  1.00  0.00           H  
ATOM   4273  C   GLY   258      48.250  42.870  61.050  1.00  0.00           C  
ATOM   4274  O   GLY   258      49.370  42.590  61.430  1.00  0.00           O  
ATOM   4275  N   VAL   259      47.720  42.390  59.930  1.00  0.00           N  
ATOM   4276  HN  VAL   259      46.720  42.680  59.640  1.00  0.00           H  
ATOM   4277  CA  VAL   259      48.480  41.610  58.970  1.00  0.00           C  
ATOM   4278  HA  VAL   259      48.970  40.800  59.510  1.00  0.00           H  
ATOM   4279  CB  VAL   259      47.550  40.930  57.870  1.00  0.00           C  
ATOM   4280  HB  VAL   259      47.250  41.560  57.150  1.00  0.00           H  
ATOM   4281  CG1 VAL   259      48.270  39.750  57.190  1.00  0.00           C  
ATOM   4282 HG11 VAL   259      47.560  39.140  56.630  1.00  0.00           H  
ATOM   4283 HG12 VAL   259      48.800  39.130  57.950  1.00  0.00           H  
ATOM   4284 HG13 VAL   259      48.980  40.240  56.490  1.00  0.00           H  
ATOM   4285  CG2 VAL   259      46.200  40.530  58.520  1.00  0.00           C  
ATOM   4286 HG21 VAL   259      45.640  41.300  59.100  1.00  0.00           H  
ATOM   4287 HG22 VAL   259      46.430  39.750  59.280  1.00  0.00           H  
ATOM   4288 HG23 VAL   259      45.580  40.130  57.690  1.00  0.00           H  
ATOM   4289  C   VAL   259      49.550  42.490  58.260  1.00  0.00           C  
ATOM   4290  O   VAL   259      49.230  43.540  57.770  1.00  0.00           O  
ATOM   4291  N   LYS   260      50.840  42.090  58.280  1.00  0.00           N  
ATOM   4292  HN  LYS   260      51.030  41.200  58.920  1.00  0.00           H  
ATOM   4293  CA  LYS   260      51.950  42.880  57.760  1.00  0.00           C  
ATOM   4294  HA  LYS   260      51.670  43.900  57.420  1.00  0.00           H  
ATOM   4295  CB  LYS   260      52.900  43.150  58.910  1.00  0.00           C  
ATOM   4296  HB1 LYS   260      53.720  43.650  58.620  1.00  0.00           H  
ATOM   4297  HB2 LYS   260      53.250  42.210  59.320  1.00  0.00           H  
ATOM   4298  CG  LYS   260      52.390  43.820  60.190  1.00  0.00           C  
ATOM   4299  HG1 LYS   260      53.210  43.970  60.920  1.00  0.00           H  
ATOM   4300  HG2 LYS   260      51.590  43.210  60.680  1.00  0.00           H  
ATOM   4301  CD  LYS   260      51.870  45.180  59.860  1.00  0.00           C  
ATOM   4302  HD1 LYS   260      51.080  45.070  59.080  1.00  0.00           H  
ATOM   4303  HD2 LYS   260      52.660  45.760  59.330  1.00  0.00           H  
ATOM   4304  CE  LYS   260      51.050  45.870  60.940  1.00  0.00           C  
ATOM   4305  HE1 LYS   260      50.210  45.160  61.060  1.00  0.00           H  
ATOM   4306  HE2 LYS   260      50.720  46.860  60.560  1.00  0.00           H  
ATOM   4307  NZ  LYS   260      51.790  46.080  62.170  1.00  0.00           N  
ATOM   4308  HZ1 LYS   260      52.130  45.090  62.520  1.00  0.00           H  
ATOM   4309  HZ2 LYS   260      51.110  46.580  62.890  1.00  0.00           H  
ATOM   4310  HZ3 LYS   260      52.620  46.700  62.110  1.00  0.00           H  
ATOM   4311  C   LYS   260      52.660  42.080  56.670  1.00  0.00           C  
ATOM   4312  O   LYS   260      53.130  40.920  56.910  1.00  0.00           O  
ATOM   4313  N   LEU   261      52.770  42.690  55.470  1.00  0.00           N  
ATOM   4314  HN  LEU   261      52.310  43.620  55.390  1.00  0.00           H  
ATOM   4315  CA  LEU   261      53.330  42.000  54.350  1.00  0.00           C  
ATOM   4316  HA  LEU   261      54.080  41.380  54.720  1.00  0.00           H  
ATOM   4317  CB  LEU   261      52.250  41.070  53.610  1.00  0.00           C  
ATOM   4318  HB1 LEU   261      51.680  40.520  54.220  1.00  0.00           H  
ATOM   4319  HB2 LEU   261      52.690  40.330  52.960  1.00  0.00           H  
ATOM   4320  CG  LEU   261      51.230  41.840  52.810  1.00  0.00           C  
ATOM   4321  HG  LEU   261      51.770  42.480  52.080  1.00  0.00           H  
ATOM   4322  CD1 LEU   261      50.420  40.880  51.910  1.00  0.00           C  
ATOM   4323 HD11 LEU   261      49.750  40.280  52.560  1.00  0.00           H  
ATOM   4324 HD12 LEU   261      51.160  40.240  51.370  1.00  0.00           H  
ATOM   4325 HD13 LEU   261      49.820  41.480  51.200  1.00  0.00           H  
ATOM   4326  CD2 LEU   261      50.260  42.580  53.660  1.00  0.00           C  
ATOM   4327 HD21 LEU   261      50.770  43.350  54.280  1.00  0.00           H  
ATOM   4328 HD22 LEU   261      49.680  41.910  54.320  1.00  0.00           H  
ATOM   4329 HD23 LEU   261      49.450  43.050  53.060  1.00  0.00           H  
ATOM   4330  C   LEU   261      54.080  42.930  53.450  1.00  0.00           C  
ATOM   4331  O   LEU   261      54.030  44.120  53.600  1.00  0.00           O  
ATOM   4332  N   GLY   262      54.930  42.350  52.520  1.00  0.00           N  
ATOM   4333  HN  GLY   262      55.010  41.240  52.560  1.00  0.00           H  
ATOM   4334  CA  GLY   262      55.630  43.010  51.430  1.00  0.00           C  
ATOM   4335  HA1 GLY   262      55.990  42.160  50.810  1.00  0.00           H  
ATOM   4336  HA2 GLY   262      56.420  43.400  51.890  1.00  0.00           H  
ATOM   4337  C   GLY   262      54.890  43.740  50.360  1.00  0.00           C  
ATOM   4338  O   GLY   262      53.760  43.370  49.950  1.00  0.00           O  
ATOM   4339  N   LEU   263      55.560  44.770  49.810  1.00  0.00           N  
ATOM   4340  HN  LEU   263      56.590  44.830  50.140  1.00  0.00           H  
ATOM   4341  CA  LEU   263      55.130  45.490  48.550  1.00  0.00           C  
ATOM   4342  HA  LEU   263      54.100  45.780  48.680  1.00  0.00           H  
ATOM   4343  CB  LEU   263      56.000  46.770  48.330  1.00  0.00           C  
ATOM   4344  HB1 LEU   263      56.010  47.000  47.360  1.00  0.00           H  
ATOM   4345  HB2 LEU   263      56.980  46.350  48.520  1.00  0.00           H  
ATOM   4346  CG  LEU   263      55.800  48.010  49.270  1.00  0.00           C  
ATOM   4347  HG  LEU   263      55.890  47.660  50.320  1.00  0.00           H  
ATOM   4348  CD1 LEU   263      56.870  49.060  48.990  1.00  0.00           C  
ATOM   4349 HD11 LEU   263      57.800  48.470  49.080  1.00  0.00           H  
ATOM   4350 HD12 LEU   263      56.830  49.990  49.600  1.00  0.00           H  
ATOM   4351 HD13 LEU   263      56.910  49.330  47.910  1.00  0.00           H  
ATOM   4352  CD2 LEU   263      54.370  48.620  49.210  1.00  0.00           C  
ATOM   4353 HD21 LEU   263      53.580  47.880  49.420  1.00  0.00           H  
ATOM   4354 HD22 LEU   263      54.210  48.890  48.150  1.00  0.00           H  
ATOM   4355 HD23 LEU   263      54.210  49.500  49.880  1.00  0.00           H  
ATOM   4356  C   LEU   263      55.190  44.560  47.350  1.00  0.00           C  
ATOM   4357  O   LEU   263      54.420  44.640  46.360  1.00  0.00           O  
ATOM   4358  N   GLY   264      56.010  43.480  47.520  1.00  0.00           N  
ATOM   4359  HN  GLY   264      56.720  43.600  48.360  1.00  0.00           H  
ATOM   4360  CA  GLY   264      56.320  42.540  46.490  1.00  0.00           C  
ATOM   4361  HA1 GLY   264      57.180  41.970  46.890  1.00  0.00           H  
ATOM   4362  HA2 GLY   264      56.530  42.910  45.590  1.00  0.00           H  
ATOM   4363  C   GLY   264      55.160  41.630  46.290  1.00  0.00           C  
ATOM   4364  O   GLY   264      54.860  41.190  45.150  1.00  0.00           O  
ATOM   4365  N   ASP   265      54.450  41.310  47.360  1.00  0.00           N  
ATOM   4366  HN  ASP   265      54.770  41.670  48.320  1.00  0.00           H  
ATOM   4367  CA  ASP   265      53.220  40.530  47.260  1.00  0.00           C  
ATOM   4368  HA  ASP   265      53.510  39.660  46.700  1.00  0.00           H  
ATOM   4369  CB  ASP   265      52.620  40.130  48.630  1.00  0.00           C  
ATOM   4370  HB1 ASP   265      51.720  39.480  48.560  1.00  0.00           H  
ATOM   4371  HB2 ASP   265      52.340  41.040  49.260  1.00  0.00           H  
ATOM   4372  CG  ASP   265      53.740  39.320  49.380  1.00  0.00           C  
ATOM   4373  OD1 ASP   265      54.450  39.880  50.140  1.00  0.00           O  
ATOM   4374  OD2 ASP   265      53.760  38.070  48.960  1.00  0.00           O  
ATOM   4375  HD2 ASP   265      54.520  37.610  49.460  1.00  0.00           H  
ATOM   4376  C   ASP   265      52.130  41.180  46.410  1.00  0.00           C  
ATOM   4377  O   ASP   265      51.510  40.610  45.490  1.00  0.00           O  
ATOM   4378  N   PHE   266      51.980  42.510  46.630  1.00  0.00           N  
ATOM   4379  HN  PHE   266      52.560  43.020  47.260  1.00  0.00           H  
ATOM   4380  CA  PHE   266      51.100  43.390  45.790  1.00  0.00           C  
ATOM   4381  HA  PHE   266      50.090  43.020  45.910  1.00  0.00           H  
ATOM   4382  CB  PHE   266      51.100  44.850  46.310  1.00  0.00           C  
ATOM   4383  HB1 PHE   266      50.310  45.350  45.700  1.00  0.00           H  
ATOM   4384  HB2 PHE   266      52.110  45.280  46.120  1.00  0.00           H  
ATOM   4385  CG  PHE   266      50.850  45.020  47.710  1.00  0.00           C  
ATOM   4386  CD1 PHE   266      50.140  44.060  48.530  1.00  0.00           C  
ATOM   4387  HD1 PHE   266      49.810  43.200  48.160  1.00  0.00           H  
ATOM   4388  CE1 PHE   266      50.020  44.360  49.900  1.00  0.00           C  
ATOM   4389  HE1 PHE   266      49.520  43.670  50.610  1.00  0.00           H  
ATOM   4390  CZ  PHE   266      50.410  45.600  50.460  1.00  0.00           C  
ATOM   4391  HZ  PHE   266      50.310  45.850  51.510  1.00  0.00           H  
ATOM   4392  CD2 PHE   266      51.180  46.250  48.240  1.00  0.00           C  
ATOM   4393  HD2 PHE   266      51.590  47.010  47.600  1.00  0.00           H  
ATOM   4394  CE2 PHE   266      51.020  46.500  49.600  1.00  0.00           C  
ATOM   4395  HE2 PHE   266      51.180  47.520  50.000  1.00  0.00           H  
ATOM   4396  C   PHE   266      51.390  43.440  44.350  1.00  0.00           C  
ATOM   4397  O   PHE   266      50.480  43.170  43.500  1.00  0.00           O  
ATOM   4398  N   ILE   267      52.680  43.660  43.940  1.00  0.00           N  
ATOM   4399  HN  ILE   267      53.400  43.940  44.690  1.00  0.00           H  
ATOM   4400  CA  ILE   267      53.210  43.540  42.580  1.00  0.00           C  
ATOM   4401  HA  ILE   267      52.740  44.370  42.080  1.00  0.00           H  
ATOM   4402  CB  ILE   267      54.720  43.830  42.570  1.00  0.00           C  
ATOM   4403  HB  ILE   267      55.070  43.180  43.350  1.00  0.00           H  
ATOM   4404  CG2 ILE   267      55.450  43.550  41.170  1.00  0.00           C  
ATOM   4405 HG21 ILE   267      55.330  42.520  40.850  1.00  0.00           H  
ATOM   4406 HG22 ILE   267      56.510  43.870  41.230  1.00  0.00           H  
ATOM   4407 HG23 ILE   267      54.860  44.220  40.510  1.00  0.00           H  
ATOM   4408  CG1 ILE   267      54.940  45.370  42.990  1.00  0.00           C  
ATOM   4409 HG11 ILE   267      54.210  45.610  43.750  1.00  0.00           H  
ATOM   4410 HG12 ILE   267      54.800  46.010  42.240  1.00  0.00           H  
ATOM   4411  CD  ILE   267      56.330  45.540  43.620  1.00  0.00           C  
ATOM   4412  HD1 ILE   267      57.120  45.550  42.840  1.00  0.00           H  
ATOM   4413  HD2 ILE   267      56.470  44.710  44.340  1.00  0.00           H  
ATOM   4414  HD3 ILE   267      56.390  46.480  44.200  1.00  0.00           H  
ATOM   4415  C   ILE   267      52.770  42.230  41.900  1.00  0.00           C  
ATOM   4416  O   ILE   267      52.100  42.210  40.900  1.00  0.00           O  
ATOM   4417  N   PHE   268      53.130  41.050  42.520  1.00  0.00           N  
ATOM   4418  HN  PHE   268      53.620  41.050  43.520  1.00  0.00           H  
ATOM   4419  CA  PHE   268      52.900  39.710  41.980  1.00  0.00           C  
ATOM   4420  HA  PHE   268      53.310  39.690  40.950  1.00  0.00           H  
ATOM   4421  CB  PHE   268      53.610  38.600  42.740  1.00  0.00           C  
ATOM   4422  HB1 PHE   268      53.290  37.570  42.510  1.00  0.00           H  
ATOM   4423  HB2 PHE   268      53.550  38.750  43.840  1.00  0.00           H  
ATOM   4424  CG  PHE   268      55.110  38.680  42.600  1.00  0.00           C  
ATOM   4425  CD1 PHE   268      55.640  38.490  41.300  1.00  0.00           C  
ATOM   4426  HD1 PHE   268      54.940  38.290  40.620  1.00  0.00           H  
ATOM   4427  CE1 PHE   268      56.980  38.400  40.950  1.00  0.00           C  
ATOM   4428  HE1 PHE   268      57.380  38.220  39.920  1.00  0.00           H  
ATOM   4429  CZ  PHE   268      57.930  38.680  41.980  1.00  0.00           C  
ATOM   4430  HZ  PHE   268      58.990  38.720  41.750  1.00  0.00           H  
ATOM   4431  CD2 PHE   268      56.050  38.740  43.630  1.00  0.00           C  
ATOM   4432  HD2 PHE   268      55.770  38.760  44.680  1.00  0.00           H  
ATOM   4433  CE2 PHE   268      57.410  38.790  43.290  1.00  0.00           C  
ATOM   4434  HE2 PHE   268      58.140  38.870  44.120  1.00  0.00           H  
ATOM   4435  C   PHE   268      51.460  39.350  41.810  1.00  0.00           C  
ATOM   4436  O   PHE   268      51.140  38.750  40.800  1.00  0.00           O  
ATOM   4437  N   TYR   269      50.490  39.690  42.720  1.00  0.00           N  
ATOM   4438  HN  TYR   269      50.890  40.040  43.660  1.00  0.00           H  
ATOM   4439  CA  TYR   269      48.990  39.620  42.490  1.00  0.00           C  
ATOM   4440  HA  TYR   269      48.810  38.610  42.170  1.00  0.00           H  
ATOM   4441  CB  TYR   269      48.190  39.960  43.730  1.00  0.00           C  
ATOM   4442  HB1 TYR   269      47.120  39.830  43.670  1.00  0.00           H  
ATOM   4443  HB2 TYR   269      48.500  40.960  44.020  1.00  0.00           H  
ATOM   4444  CG  TYR   269      48.590  39.080  44.950  1.00  0.00           C  
ATOM   4445  CD1 TYR   269      48.740  37.700  44.840  1.00  0.00           C  
ATOM   4446  HD1 TYR   269      48.570  37.220  43.980  1.00  0.00           H  
ATOM   4447  CE1 TYR   269      49.220  36.940  45.940  1.00  0.00           C  
ATOM   4448  HE1 TYR   269      49.550  35.900  45.730  1.00  0.00           H  
ATOM   4449  CZ  TYR   269      49.500  37.560  47.170  1.00  0.00           C  
ATOM   4450  OH  TYR   269      49.970  36.730  48.260  1.00  0.00           O  
ATOM   4451  HH  TYR   269      50.160  35.750  47.850  1.00  0.00           H  
ATOM   4452  CD2 TYR   269      48.740  39.670  46.260  1.00  0.00           C  
ATOM   4453  HD2 TYR   269      48.560  40.730  46.310  1.00  0.00           H  
ATOM   4454  CE2 TYR   269      49.130  38.910  47.360  1.00  0.00           C  
ATOM   4455  HE2 TYR   269      49.280  39.400  48.350  1.00  0.00           H  
ATOM   4456  C   TYR   269      48.630  40.420  41.300  1.00  0.00           C  
ATOM   4457  O   TYR   269      47.820  40.000  40.500  1.00  0.00           O  
ATOM   4458  N   SER   270      49.220  41.600  41.270  1.00  0.00           N  
ATOM   4459  HN  SER   270      49.790  41.990  42.100  1.00  0.00           H  
ATOM   4460  CA  SER   270      48.890  42.540  40.190  1.00  0.00           C  
ATOM   4461  HA  SER   270      47.850  42.590  39.920  1.00  0.00           H  
ATOM   4462  CB  SER   270      49.420  44.020  40.390  1.00  0.00           C  
ATOM   4463  HB1 SER   270      49.120  44.590  39.520  1.00  0.00           H  
ATOM   4464  HB2 SER   270      50.370  44.080  40.490  1.00  0.00           H  
ATOM   4465  OG  SER   270      48.800  44.600  41.570  1.00  0.00           O  
ATOM   4466  HG1 SER   270      49.340  44.180  42.300  1.00  0.00           H  
ATOM   4467  C   SER   270      49.430  42.090  38.820  1.00  0.00           C  
ATOM   4468  O   SER   270      48.810  42.290  37.770  1.00  0.00           O  
ATOM   4469  N   VAL   271      50.620  41.400  38.810  1.00  0.00           N  
ATOM   4470  HN  VAL   271      51.170  41.230  39.720  1.00  0.00           H  
ATOM   4471  CA  VAL   271      51.280  40.900  37.660  1.00  0.00           C  
ATOM   4472  HA  VAL   271      51.270  41.710  36.890  1.00  0.00           H  
ATOM   4473  CB  VAL   271      52.690  40.210  37.790  1.00  0.00           C  
ATOM   4474  HB  VAL   271      52.750  39.700  38.770  1.00  0.00           H  
ATOM   4475  CG1 VAL   271      53.160  39.350  36.610  1.00  0.00           C  
ATOM   4476 HG11 VAL   271      52.650  38.540  36.630  1.00  0.00           H  
ATOM   4477 HG12 VAL   271      54.130  39.140  36.660  1.00  0.00           H  
ATOM   4478 HG13 VAL   271      53.030  39.870  35.670  1.00  0.00           H  
ATOM   4479  CG2 VAL   271      53.670  41.440  37.990  1.00  0.00           C  
ATOM   4480 HG21 VAL   271      53.340  42.130  38.800  1.00  0.00           H  
ATOM   4481 HG22 VAL   271      53.670  42.030  37.050  1.00  0.00           H  
ATOM   4482 HG23 VAL   271      54.700  41.130  38.280  1.00  0.00           H  
ATOM   4483  C   VAL   271      50.390  39.910  37.010  1.00  0.00           C  
ATOM   4484  O   VAL   271      50.040  39.930  35.860  1.00  0.00           O  
ATOM   4485  N   LEU   272      49.820  38.950  37.860  1.00  0.00           N  
ATOM   4486  HN  LEU   272      50.140  38.760  38.900  1.00  0.00           H  
ATOM   4487  CA  LEU   272      48.910  37.950  37.360  1.00  0.00           C  
ATOM   4488  HA  LEU   272      49.510  37.390  36.610  1.00  0.00           H  
ATOM   4489  CB  LEU   272      48.600  36.960  38.520  1.00  0.00           C  
ATOM   4490  HB1 LEU   272      48.330  37.520  39.440  1.00  0.00           H  
ATOM   4491  HB2 LEU   272      49.500  36.360  38.760  1.00  0.00           H  
ATOM   4492  CG  LEU   272      47.490  35.990  38.140  1.00  0.00           C  
ATOM   4493  HG  LEU   272      46.650  36.500  38.010  1.00  0.00           H  
ATOM   4494  CD1 LEU   272      47.810  35.170  36.820  1.00  0.00           C  
ATOM   4495 HD11 LEU   272      48.630  34.480  36.940  1.00  0.00           H  
ATOM   4496 HD12 LEU   272      48.160  35.750  35.930  1.00  0.00           H  
ATOM   4497 HD13 LEU   272      46.900  34.740  36.360  1.00  0.00           H  
ATOM   4498  CD2 LEU   272      47.130  35.040  39.340  1.00  0.00           C  
ATOM   4499 HD21 LEU   272      46.180  34.490  39.160  1.00  0.00           H  
ATOM   4500 HD22 LEU   272      47.010  35.730  40.200  1.00  0.00           H  
ATOM   4501 HD23 LEU   272      47.850  34.220  39.550  1.00  0.00           H  
ATOM   4502  C   LEU   272      47.600  38.510  36.750  1.00  0.00           C  
ATOM   4503  O   LEU   272      47.260  38.110  35.640  1.00  0.00           O  
ATOM   4504  N   VAL   273      46.950  39.520  37.370  1.00  0.00           N  
ATOM   4505  HN  VAL   273      47.260  39.870  38.380  1.00  0.00           H  
ATOM   4506  CA  VAL   273      45.850  40.110  36.610  1.00  0.00           C  
ATOM   4507  HA  VAL   273      45.220  39.290  36.200  1.00  0.00           H  
ATOM   4508  CB  VAL   273      44.850  40.930  37.450  1.00  0.00           C  
ATOM   4509  HB  VAL   273      44.220  41.500  36.730  1.00  0.00           H  
ATOM   4510  CG1 VAL   273      43.970  39.900  38.300  1.00  0.00           C  
ATOM   4511 HG11 VAL   273      43.550  39.110  37.640  1.00  0.00           H  
ATOM   4512 HG12 VAL   273      43.270  40.410  38.790  1.00  0.00           H  
ATOM   4513 HG13 VAL   273      44.580  39.460  39.070  1.00  0.00           H  
ATOM   4514  CG2 VAL   273      45.550  42.020  38.320  1.00  0.00           C  
ATOM   4515 HG21 VAL   273      44.800  42.660  38.840  1.00  0.00           H  
ATOM   4516 HG22 VAL   273      46.280  42.640  37.770  1.00  0.00           H  
ATOM   4517 HG23 VAL   273      46.040  41.510  39.180  1.00  0.00           H  
ATOM   4518  C   VAL   273      46.220  40.880  35.340  1.00  0.00           C  
ATOM   4519  O   VAL   273      45.540  40.770  34.320  1.00  0.00           O  
ATOM   4520  N   GLY   274      47.300  41.600  35.300  1.00  0.00           N  
ATOM   4521  HN  GLY   274      47.990  41.800  36.140  1.00  0.00           H  
ATOM   4522  CA  GLY   274      47.700  42.300  34.080  1.00  0.00           C  
ATOM   4523  HA1 GLY   274      48.560  42.970  34.300  1.00  0.00           H  
ATOM   4524  HA2 GLY   274      46.880  42.970  33.740  1.00  0.00           H  
ATOM   4525  C   GLY   274      48.000  41.420  32.940  1.00  0.00           C  
ATOM   4526  O   GLY   274      47.640  41.720  31.810  1.00  0.00           O  
ATOM   4527  N   LYS   275      48.720  40.330  33.220  1.00  0.00           N  
ATOM   4528  HN  LYS   275      49.090  40.220  34.260  1.00  0.00           H  
ATOM   4529  CA  LYS   275      48.870  39.330  32.180  1.00  0.00           C  
ATOM   4530  HA  LYS   275      49.210  39.840  31.400  1.00  0.00           H  
ATOM   4531  CB  LYS   275      49.940  38.230  32.510  1.00  0.00           C  
ATOM   4532  HB1 LYS   275      50.030  37.580  31.660  1.00  0.00           H  
ATOM   4533  HB2 LYS   275      49.660  37.600  33.340  1.00  0.00           H  
ATOM   4534  CG  LYS   275      51.370  38.860  32.780  1.00  0.00           C  
ATOM   4535  HG1 LYS   275      51.950  38.090  33.020  1.00  0.00           H  
ATOM   4536  HG2 LYS   275      51.330  39.560  33.600  1.00  0.00           H  
ATOM   4537  CD  LYS   275      51.830  39.610  31.490  1.00  0.00           C  
ATOM   4538  HD1 LYS   275      52.820  40.030  31.760  1.00  0.00           H  
ATOM   4539  HD2 LYS   275      51.120  40.460  31.410  1.00  0.00           H  
ATOM   4540  CE  LYS   275      51.800  38.850  30.170  1.00  0.00           C  
ATOM   4541  HE1 LYS   275      50.730  38.570  30.010  1.00  0.00           H  
ATOM   4542  HE2 LYS   275      52.420  37.930  30.220  1.00  0.00           H  
ATOM   4543  NZ  LYS   275      52.190  39.690  29.010  1.00  0.00           N  
ATOM   4544  HZ1 LYS   275      53.280  39.910  29.030  1.00  0.00           H  
ATOM   4545  HZ2 LYS   275      51.670  40.680  28.980  1.00  0.00           H  
ATOM   4546  HZ3 LYS   275      51.990  39.140  28.060  1.00  0.00           H  
ATOM   4547  C   LYS   275      47.650  38.640  31.680  1.00  0.00           C  
ATOM   4548  O   LYS   275      47.310  38.610  30.490  1.00  0.00           O  
ATOM   4549  N   ALA   276      46.800  38.180  32.610  1.00  0.00           N  
ATOM   4550  HN  ALA   276      47.050  38.120  33.690  1.00  0.00           H  
ATOM   4551  CA  ALA   276      45.690  37.320  32.280  1.00  0.00           C  
ATOM   4552  HA  ALA   276      46.050  36.540  31.680  1.00  0.00           H  
ATOM   4553  CB  ALA   276      45.220  36.610  33.540  1.00  0.00           C  
ATOM   4554  HB1 ALA   276      46.000  36.140  34.040  1.00  0.00           H  
ATOM   4555  HB2 ALA   276      44.500  35.910  33.270  1.00  0.00           H  
ATOM   4556  HB3 ALA   276      44.750  37.120  34.260  1.00  0.00           H  
ATOM   4557  C   ALA   276      44.550  38.080  31.660  1.00  0.00           C  
ATOM   4558  O   ALA   276      43.860  37.560  30.780  1.00  0.00           O  
ATOM   4559  N   SER   277      44.320  39.390  32.180  1.00  0.00           N  
ATOM   4560  HN  SER   277      45.030  39.850  32.850  1.00  0.00           H  
ATOM   4561  CA  SER   277      43.360  40.310  31.500  1.00  0.00           C  
ATOM   4562  HA  SER   277      42.330  39.910  31.610  1.00  0.00           H  
ATOM   4563  CB  SER   277      43.300  41.670  32.210  1.00  0.00           C  
ATOM   4564  HB1 SER   277      42.930  41.560  33.250  1.00  0.00           H  
ATOM   4565  HB2 SER   277      42.550  42.320  31.720  1.00  0.00           H  
ATOM   4566  OG  SER   277      44.620  42.310  32.270  1.00  0.00           O  
ATOM   4567  HG1 SER   277      44.990  41.870  33.090  1.00  0.00           H  
ATOM   4568  C   SER   277      43.620  40.460  30.020  1.00  0.00           C  
ATOM   4569  O   SER   277      42.680  40.390  29.150  1.00  0.00           O  
ATOM   4570  N   ALA   278      44.820  40.510  29.600  1.00  0.00           N  
ATOM   4571  HN  ALA   278      45.500  40.630  30.430  1.00  0.00           H  
ATOM   4572  CA  ALA   278      45.240  40.780  28.210  1.00  0.00           C  
ATOM   4573  HA  ALA   278      44.470  41.330  27.630  1.00  0.00           H  
ATOM   4574  CB  ALA   278      46.610  41.540  28.220  1.00  0.00           C  
ATOM   4575  HB1 ALA   278      47.000  41.620  27.180  1.00  0.00           H  
ATOM   4576  HB2 ALA   278      47.270  41.110  28.760  1.00  0.00           H  
ATOM   4577  HB3 ALA   278      46.550  42.480  28.560  1.00  0.00           H  
ATOM   4578  C   ALA   278      45.350  39.510  27.430  1.00  0.00           C  
ATOM   4579  O   ALA   278      45.410  39.580  26.220  1.00  0.00           O  
ATOM   4580  N   THR   279      45.380  38.420  28.070  1.00  0.00           N  
ATOM   4581  HN  THR   279      45.200  38.490  29.130  1.00  0.00           H  
ATOM   4582  CA  THR   279      45.370  37.050  27.600  1.00  0.00           C  
ATOM   4583  HA  THR   279      45.690  37.090  26.530  1.00  0.00           H  
ATOM   4584  CB  THR   279      46.440  36.290  28.370  1.00  0.00           C  
ATOM   4585  HB  THR   279      46.110  36.080  29.410  1.00  0.00           H  
ATOM   4586  OG1 THR   279      47.640  37.030  28.480  1.00  0.00           O  
ATOM   4587  HG1 THR   279      47.610  37.580  29.450  1.00  0.00           H  
ATOM   4588  CG2 THR   279      46.970  34.980  27.830  1.00  0.00           C  
ATOM   4589 HG21 THR   279      47.510  35.230  27.020  1.00  0.00           H  
ATOM   4590 HG22 THR   279      46.200  34.350  27.420  1.00  0.00           H  
ATOM   4591 HG23 THR   279      47.490  34.340  28.570  1.00  0.00           H  
ATOM   4592  C   THR   279      44.050  36.440  27.560  1.00  0.00           C  
ATOM   4593  O   THR   279      43.790  35.310  27.100  1.00  0.00           O  
ATOM   4594  N   ALA   280      42.980  37.190  28.000  1.00  0.00           N  
ATOM   4595  HN  ALA   280      43.060  38.020  28.480  1.00  0.00           H  
ATOM   4596  CA  ALA   280      41.570  36.780  27.930  1.00  0.00           C  
ATOM   4597  HA  ALA   280      41.460  35.720  27.610  1.00  0.00           H  
ATOM   4598  CB  ALA   280      41.030  36.910  29.420  1.00  0.00           C  
ATOM   4599  HB1 ALA   280      41.520  36.080  29.970  1.00  0.00           H  
ATOM   4600  HB2 ALA   280      39.930  36.810  29.520  1.00  0.00           H  
ATOM   4601  HB3 ALA   280      41.280  37.810  29.790  1.00  0.00           H  
ATOM   4602  C   ALA   280      40.680  37.570  27.070  1.00  0.00           C  
ATOM   4603  O   ALA   280      40.580  38.780  27.150  1.00  0.00           O  
ATOM   4604  N   SER   281      39.960  36.890  26.150  1.00  0.00           N  
ATOM   4605  HN  SER   281      40.110  35.830  26.090  1.00  0.00           H  
ATOM   4606  CA  SER   281      38.860  37.490  25.300  1.00  0.00           C  
ATOM   4607  HA  SER   281      39.250  38.420  24.830  1.00  0.00           H  
ATOM   4608  CB  SER   281      38.470  36.430  24.260  1.00  0.00           C  
ATOM   4609  HB1 SER   281      38.190  35.500  24.800  1.00  0.00           H  
ATOM   4610  HB2 SER   281      39.330  36.310  23.580  1.00  0.00           H  
ATOM   4611  OG  SER   281      37.280  36.780  23.520  1.00  0.00           O  
ATOM   4612  HG1 SER   281      37.670  37.030  22.630  1.00  0.00           H  
ATOM   4613  C   SER   281      37.740  38.010  26.170  1.00  0.00           C  
ATOM   4614  O   SER   281      37.060  39.010  25.930  1.00  0.00           O  
ATOM   4615  N   GLY   282      37.450  37.280  27.280  1.00  0.00           N  
ATOM   4616  HN  GLY   282      37.890  36.310  27.470  1.00  0.00           H  
ATOM   4617  CA  GLY   282      36.470  37.700  28.270  1.00  0.00           C  
ATOM   4618  HA1 GLY   282      35.980  36.800  28.710  1.00  0.00           H  
ATOM   4619  HA2 GLY   282      35.700  38.430  27.930  1.00  0.00           H  
ATOM   4620  C   GLY   282      37.270  38.290  29.450  1.00  0.00           C  
ATOM   4621  O   GLY   282      37.260  37.870  30.610  1.00  0.00           O  
ATOM   4622  N   ASP   283      38.000  39.490  29.170  1.00  0.00           N  
ATOM   4623  HN  ASP   283      37.740  39.950  28.370  1.00  0.00           H  
ATOM   4624  CA  ASP   283      38.920  40.240  29.960  1.00  0.00           C  
ATOM   4625  HA  ASP   283      39.720  39.680  30.130  1.00  0.00           H  
ATOM   4626  CB  ASP   283      39.540  41.490  29.110  1.00  0.00           C  
ATOM   4627  HB1 ASP   283      39.990  41.110  28.200  1.00  0.00           H  
ATOM   4628  HB2 ASP   283      40.350  42.000  29.610  1.00  0.00           H  
ATOM   4629  CG  ASP   283      38.420  42.400  28.580  1.00  0.00           C  
ATOM   4630  OD1 ASP   283      37.350  41.930  28.110  1.00  0.00           O  
ATOM   4631  OD2 ASP   283      38.740  43.600  28.510  1.00  0.00           O  
ATOM   4632  C   ASP   283      38.350  40.720  31.300  1.00  0.00           C  
ATOM   4633  O   ASP   283      39.000  40.480  32.290  1.00  0.00           O  
ATOM   4634  N   TRP   284      37.110  41.290  31.380  1.00  0.00           N  
ATOM   4635  HN  TRP   284      36.590  41.500  30.560  1.00  0.00           H  
ATOM   4636  CA  TRP   284      36.600  41.640  32.670  1.00  0.00           C  
ATOM   4637  HA  TRP   284      37.430  41.940  33.290  1.00  0.00           H  
ATOM   4638  CB  TRP   284      35.500  42.730  32.620  1.00  0.00           C  
ATOM   4639  HB1 TRP   284      34.980  42.700  33.600  1.00  0.00           H  
ATOM   4640  HB2 TRP   284      34.690  42.590  31.880  1.00  0.00           H  
ATOM   4641  CG  TRP   284      35.880  44.150  32.300  1.00  0.00           C  
ATOM   4642  CD1 TRP   284      35.690  44.790  31.100  1.00  0.00           C  
ATOM   4643  HD1 TRP   284      35.160  44.330  30.400  1.00  0.00           H  
ATOM   4644  NE1 TRP   284      36.110  46.190  31.240  1.00  0.00           N  
ATOM   4645  HE1 TRP   284      36.100  46.940  30.470  1.00  0.00           H  
ATOM   4646  CE2 TRP   284      36.700  46.380  32.460  1.00  0.00           C  
ATOM   4647  CD2 TRP   284      36.590  45.130  33.130  1.00  0.00           C  
ATOM   4648  CE3 TRP   284      37.110  45.050  34.430  1.00  0.00           C  
ATOM   4649  HE3 TRP   284      36.900  44.100  34.970  1.00  0.00           H  
ATOM   4650  CZ3 TRP   284      37.810  46.100  34.930  1.00  0.00           C  
ATOM   4651  HZ3 TRP   284      38.430  46.010  35.800  1.00  0.00           H  
ATOM   4652  CZ2 TRP   284      37.530  47.350  32.870  1.00  0.00           C  
ATOM   4653  HZ2 TRP   284      37.690  48.310  32.340  1.00  0.00           H  
ATOM   4654  CH2 TRP   284      38.140  47.200  34.110  1.00  0.00           C  
ATOM   4655  HH2 TRP   284      38.770  47.850  34.480  1.00  0.00           H  
ATOM   4656  C   TRP   284      36.120  40.500  33.540  1.00  0.00           C  
ATOM   4657  O   TRP   284      36.400  40.520  34.750  1.00  0.00           O  
ATOM   4658  N   ASN   285      35.510  39.520  33.030  1.00  0.00           N  
ATOM   4659  HN  ASN   285      35.310  39.490  31.970  1.00  0.00           H  
ATOM   4660  CA  ASN   285      35.110  38.380  33.810  1.00  0.00           C  
ATOM   4661  HA  ASN   285      34.600  38.710  34.700  1.00  0.00           H  
ATOM   4662  CB  ASN   285      34.200  37.390  33.000  1.00  0.00           C  
ATOM   4663  HB1 ASN   285      34.180  36.420  33.460  1.00  0.00           H  
ATOM   4664  HB2 ASN   285      34.560  37.230  31.990  1.00  0.00           H  
ATOM   4665  CG  ASN   285      32.720  37.730  32.900  1.00  0.00           C  
ATOM   4666  OD1 ASN   285      32.270  38.750  33.400  1.00  0.00           O  
ATOM   4667  ND2 ASN   285      32.010  36.850  32.180  1.00  0.00           N  
ATOM   4668 HD21 ASN   285      31.050  37.050  31.990  1.00  0.00           H  
ATOM   4669 HD22 ASN   285      32.450  36.100  31.540  1.00  0.00           H  
ATOM   4670  C   ASN   285      36.330  37.590  34.330  1.00  0.00           C  
ATOM   4671  O   ASN   285      36.370  37.210  35.500  1.00  0.00           O  
ATOM   4672  N   THR   286      37.350  37.420  33.540  1.00  0.00           N  
ATOM   4673  HN  THR   286      37.260  37.720  32.470  1.00  0.00           H  
ATOM   4674  CA  THR   286      38.620  36.750  34.060  1.00  0.00           C  
ATOM   4675  HA  THR   286      38.390  35.810  34.600  1.00  0.00           H  
ATOM   4676  CB  THR   286      39.640  36.550  32.880  1.00  0.00           C  
ATOM   4677  HB  THR   286      39.380  37.200  32.170  1.00  0.00           H  
ATOM   4678  OG1 THR   286      39.520  35.190  32.340  1.00  0.00           O  
ATOM   4679  HG1 THR   286      38.780  35.220  31.670  1.00  0.00           H  
ATOM   4680  CG2 THR   286      41.190  36.720  33.100  1.00  0.00           C  
ATOM   4681 HG21 THR   286      41.780  36.250  32.440  1.00  0.00           H  
ATOM   4682 HG22 THR   286      41.450  36.340  34.070  1.00  0.00           H  
ATOM   4683 HG23 THR   286      41.460  37.790  33.030  1.00  0.00           H  
ATOM   4684  C   THR   286      39.300  37.630  35.030  1.00  0.00           C  
ATOM   4685  O   THR   286      39.850  37.210  36.030  1.00  0.00           O  
ATOM   4686  N   THR   287      39.310  38.970  34.870  1.00  0.00           N  
ATOM   4687  HN  THR   287      39.040  39.330  34.030  1.00  0.00           H  
ATOM   4688  CA  THR   287      39.820  39.870  35.930  1.00  0.00           C  
ATOM   4689  HA  THR   287      40.890  39.810  36.220  1.00  0.00           H  
ATOM   4690  CB  THR   287      39.670  41.360  35.610  1.00  0.00           C  
ATOM   4691  HB  THR   287      38.580  41.530  35.480  1.00  0.00           H  
ATOM   4692  OG1 THR   287      40.400  41.750  34.460  1.00  0.00           O  
ATOM   4693  HG1 THR   287      39.790  41.430  33.590  1.00  0.00           H  
ATOM   4694  CG2 THR   287      40.080  42.270  36.810  1.00  0.00           C  
ATOM   4695 HG21 THR   287      39.340  42.260  37.470  1.00  0.00           H  
ATOM   4696 HG22 THR   287      40.330  43.270  36.480  1.00  0.00           H  
ATOM   4697 HG23 THR   287      40.970  41.780  37.250  1.00  0.00           H  
ATOM   4698  C   THR   287      39.070  39.730  37.260  1.00  0.00           C  
ATOM   4699  O   THR   287      39.660  39.500  38.240  1.00  0.00           O  
ATOM   4700  N   ILE   288      37.740  39.690  37.210  1.00  0.00           N  
ATOM   4701  HN  ILE   288      37.270  39.960  36.420  1.00  0.00           H  
ATOM   4702  CA  ILE   288      36.890  39.410  38.380  1.00  0.00           C  
ATOM   4703  HA  ILE   288      37.310  39.930  39.280  1.00  0.00           H  
ATOM   4704  CB  ILE   288      35.350  39.700  38.180  1.00  0.00           C  
ATOM   4705  HB  ILE   288      34.900  39.230  37.280  1.00  0.00           H  
ATOM   4706  CG2 ILE   288      34.510  39.210  39.390  1.00  0.00           C  
ATOM   4707 HG21 ILE   288      34.950  39.510  40.330  1.00  0.00           H  
ATOM   4708 HG22 ILE   288      34.230  38.140  39.340  1.00  0.00           H  
ATOM   4709 HG23 ILE   288      33.520  39.700  39.390  1.00  0.00           H  
ATOM   4710  CG1 ILE   288      35.070  41.170  37.970  1.00  0.00           C  
ATOM   4711 HG11 ILE   288      33.980  41.340  38.000  1.00  0.00           H  
ATOM   4712 HG12 ILE   288      35.260  41.400  37.010  1.00  0.00           H  
ATOM   4713  CD  ILE   288      35.740  42.080  39.100  1.00  0.00           C  
ATOM   4714  HD1 ILE   288      35.330  43.110  38.970  1.00  0.00           H  
ATOM   4715  HD2 ILE   288      36.850  42.110  38.970  1.00  0.00           H  
ATOM   4716  HD3 ILE   288      35.640  41.750  40.160  1.00  0.00           H  
ATOM   4717  C   ILE   288      37.050  38.120  39.020  1.00  0.00           C  
ATOM   4718  O   ILE   288      37.320  37.980  40.230  1.00  0.00           O  
ATOM   4719  N   ALA   289      37.100  37.080  38.200  1.00  0.00           N  
ATOM   4720  HN  ALA   289      36.840  37.240  37.130  1.00  0.00           H  
ATOM   4721  CA  ALA   289      37.320  35.720  38.600  1.00  0.00           C  
ATOM   4722  HA  ALA   289      36.600  35.410  39.390  1.00  0.00           H  
ATOM   4723  CB  ALA   289      37.120  34.710  37.480  1.00  0.00           C  
ATOM   4724  HB1 ALA   289      37.780  34.770  36.590  1.00  0.00           H  
ATOM   4725  HB2 ALA   289      36.100  34.760  37.040  1.00  0.00           H  
ATOM   4726  HB3 ALA   289      37.160  33.740  37.730  1.00  0.00           H  
ATOM   4727  C   ALA   289      38.620  35.340  39.220  1.00  0.00           C  
ATOM   4728  O   ALA   289      38.760  34.600  40.180  1.00  0.00           O  
ATOM   4729  N   CYS   290      39.640  36.040  38.710  1.00  0.00           N  
ATOM   4730  HN  CYS   290      39.510  36.660  37.840  1.00  0.00           H  
ATOM   4731  CA  CYS   290      40.940  35.740  39.270  1.00  0.00           C  
ATOM   4732  HA  CYS   290      41.030  34.680  39.590  1.00  0.00           H  
ATOM   4733  CB  CYS   290      41.910  36.050  38.080  1.00  0.00           C  
ATOM   4734  HB1 CYS   290      41.580  36.990  37.600  1.00  0.00           H  
ATOM   4735  HB2 CYS   290      41.690  35.350  37.250  1.00  0.00           H  
ATOM   4736  SG  CYS   290      43.690  36.040  38.540  1.00  0.00           S  
ATOM   4737  HG1 CYS   290      43.620  36.960  38.910  1.00  0.00           H  
ATOM   4738  C   CYS   290      41.310  36.570  40.450  1.00  0.00           C  
ATOM   4739  O   CYS   290      42.050  36.170  41.330  1.00  0.00           O  
ATOM   4740  N   PHE   291      40.710  37.740  40.570  1.00  0.00           N  
ATOM   4741  HN  PHE   291      39.980  38.150  39.890  1.00  0.00           H  
ATOM   4742  CA  PHE   291      40.760  38.580  41.810  1.00  0.00           C  
ATOM   4743  HA  PHE   291      41.770  38.870  42.170  1.00  0.00           H  
ATOM   4744  CB  PHE   291      40.200  39.990  41.430  1.00  0.00           C  
ATOM   4745  HB1 PHE   291      39.310  39.830  40.780  1.00  0.00           H  
ATOM   4746  HB2 PHE   291      41.130  40.470  40.620  1.00  0.00           H  
ATOM   4747  CG  PHE   291      39.790  40.900  42.560  1.00  0.00           C  
ATOM   4748  CD1 PHE   291      38.560  41.620  42.520  1.00  0.00           C  
ATOM   4749  HD1 PHE   291      37.940  41.460  41.750  1.00  0.00           H  
ATOM   4750  CE1 PHE   291      38.090  42.410  43.590  1.00  0.00           C  
ATOM   4751  HE1 PHE   291      37.110  42.930  43.580  1.00  0.00           H  
ATOM   4752  CZ  PHE   291      39.070  42.710  44.520  1.00  0.00           C  
ATOM   4753  HZ  PHE   291      38.890  43.370  45.360  1.00  0.00           H  
ATOM   4754  CD2 PHE   291      40.660  41.130  43.640  1.00  0.00           C  
ATOM   4755  HD2 PHE   291      41.640  40.690  43.520  1.00  0.00           H  
ATOM   4756  CE2 PHE   291      40.350  42.080  44.540  1.00  0.00           C  
ATOM   4757  HE2 PHE   291      41.130  42.320  45.290  1.00  0.00           H  
ATOM   4758  C   PHE   291      39.960  37.960  42.970  1.00  0.00           C  
ATOM   4759  O   PHE   291      40.500  37.870  44.060  1.00  0.00           O  
ATOM   4760  N   VAL   292      38.690  37.470  42.750  1.00  0.00           N  
ATOM   4761  HN  VAL   292      38.200  37.690  41.820  1.00  0.00           H  
ATOM   4762  CA  VAL   292      38.010  36.700  43.810  1.00  0.00           C  
ATOM   4763  HA  VAL   292      37.890  37.210  44.750  1.00  0.00           H  
ATOM   4764  CB  VAL   292      36.580  36.360  43.410  1.00  0.00           C  
ATOM   4765  HB  VAL   292      36.550  35.960  42.400  1.00  0.00           H  
ATOM   4766  CG1 VAL   292      35.880  35.280  44.260  1.00  0.00           C  
ATOM   4767 HG11 VAL   292      35.920  35.440  45.330  1.00  0.00           H  
ATOM   4768 HG12 VAL   292      36.360  34.420  44.150  1.00  0.00           H  
ATOM   4769 HG13 VAL   292      34.850  35.270  43.920  1.00  0.00           H  
ATOM   4770  CG2 VAL   292      35.840  37.690  43.550  1.00  0.00           C  
ATOM   4771 HG21 VAL   292      35.920  38.090  44.580  1.00  0.00           H  
ATOM   4772 HG22 VAL   292      34.830  37.570  43.120  1.00  0.00           H  
ATOM   4773 HG23 VAL   292      36.350  38.440  42.900  1.00  0.00           H  
ATOM   4774  C   VAL   292      38.720  35.510  44.270  1.00  0.00           C  
ATOM   4775  O   VAL   292      38.940  35.380  45.450  1.00  0.00           O  
ATOM   4776  N   ALA   293      39.300  34.650  43.340  1.00  0.00           N  
ATOM   4777  HN  ALA   293      39.180  34.930  42.280  1.00  0.00           H  
ATOM   4778  CA  ALA   293      40.250  33.600  43.690  1.00  0.00           C  
ATOM   4779  HA  ALA   293      39.630  32.980  44.370  1.00  0.00           H  
ATOM   4780  CB  ALA   293      40.620  32.890  42.490  1.00  0.00           C  
ATOM   4781  HB1 ALA   293      39.650  32.470  42.160  1.00  0.00           H  
ATOM   4782  HB2 ALA   293      41.320  32.060  42.740  1.00  0.00           H  
ATOM   4783  HB3 ALA   293      41.020  33.460  41.770  1.00  0.00           H  
ATOM   4784  C   ALA   293      41.530  33.990  44.430  1.00  0.00           C  
ATOM   4785  O   ALA   293      41.880  33.320  45.400  1.00  0.00           O  
ATOM   4786  N   ILE   294      42.230  35.170  44.040  1.00  0.00           N  
ATOM   4787  HN  ILE   294      42.020  35.810  43.190  1.00  0.00           H  
ATOM   4788  CA  ILE   294      43.240  35.690  45.000  1.00  0.00           C  
ATOM   4789  HA  ILE   294      43.970  34.880  45.220  1.00  0.00           H  
ATOM   4790  CB  ILE   294      44.060  36.830  44.350  1.00  0.00           C  
ATOM   4791  HB  ILE   294      43.270  37.530  44.000  1.00  0.00           H  
ATOM   4792  CG2 ILE   294      44.940  37.590  45.440  1.00  0.00           C  
ATOM   4793 HG21 ILE   294      45.450  36.840  46.010  1.00  0.00           H  
ATOM   4794 HG22 ILE   294      44.250  38.220  46.060  1.00  0.00           H  
ATOM   4795 HG23 ILE   294      45.650  38.210  44.860  1.00  0.00           H  
ATOM   4796  CG1 ILE   294      44.930  36.290  43.150  1.00  0.00           C  
ATOM   4797 HG11 ILE   294      44.520  35.310  42.820  1.00  0.00           H  
ATOM   4798 HG12 ILE   294      45.850  36.080  43.460  1.00  0.00           H  
ATOM   4799  CD  ILE   294      45.000  37.300  41.980  1.00  0.00           C  
ATOM   4800  HD1 ILE   294      44.010  37.720  41.710  1.00  0.00           H  
ATOM   4801  HD2 ILE   294      45.400  36.730  41.120  1.00  0.00           H  
ATOM   4802  HD3 ILE   294      45.740  38.120  42.140  1.00  0.00           H  
ATOM   4803  C   ILE   294      42.660  36.050  46.400  1.00  0.00           C  
ATOM   4804  O   ILE   294      43.220  35.810  47.510  1.00  0.00           O  
ATOM   4805  N   LEU   295      41.470  36.670  46.450  1.00  0.00           N  
ATOM   4806  HN  LEU   295      40.870  36.860  45.530  1.00  0.00           H  
ATOM   4807  CA  LEU   295      40.910  37.000  47.790  1.00  0.00           C  
ATOM   4808  HA  LEU   295      41.680  37.540  48.370  1.00  0.00           H  
ATOM   4809  CB  LEU   295      39.560  37.850  47.710  1.00  0.00           C  
ATOM   4810  HB1 LEU   295      39.170  38.100  48.720  1.00  0.00           H  
ATOM   4811  HB2 LEU   295      38.740  37.260  47.260  1.00  0.00           H  
ATOM   4812  CG  LEU   295      39.600  39.240  46.960  1.00  0.00           C  
ATOM   4813  HG  LEU   295      39.780  38.950  46.030  1.00  0.00           H  
ATOM   4814  CD1 LEU   295      38.170  39.880  46.990  1.00  0.00           C  
ATOM   4815 HD11 LEU   295      37.970  40.150  48.020  1.00  0.00           H  
ATOM   4816 HD12 LEU   295      37.400  39.200  46.580  1.00  0.00           H  
ATOM   4817 HD13 LEU   295      38.310  40.780  46.350  1.00  0.00           H  
ATOM   4818  CD2 LEU   295      40.770  40.100  47.480  1.00  0.00           C  
ATOM   4819 HD21 LEU   295      40.700  41.170  47.210  1.00  0.00           H  
ATOM   4820 HD22 LEU   295      41.690  39.570  47.140  1.00  0.00           H  
ATOM   4821 HD23 LEU   295      40.810  40.170  48.590  1.00  0.00           H  
ATOM   4822  C   LEU   295      40.630  35.830  48.670  1.00  0.00           C  
ATOM   4823  O   LEU   295      40.820  35.850  49.910  1.00  0.00           O  
ATOM   4824  N   ILE   296      40.070  34.720  48.090  1.00  0.00           N  
ATOM   4825  HN  ILE   296      39.950  34.930  47.010  1.00  0.00           H  
ATOM   4826  CA  ILE   296      39.930  33.390  48.700  1.00  0.00           C  
ATOM   4827  HA  ILE   296      39.510  33.620  49.700  1.00  0.00           H  
ATOM   4828  CB  ILE   296      38.940  32.560  47.850  1.00  0.00           C  
ATOM   4829  HB  ILE   296      39.220  32.610  46.780  1.00  0.00           H  
ATOM   4830  CG2 ILE   296      38.840  31.140  48.400  1.00  0.00           C  
ATOM   4831 HG21 ILE   296      38.200  30.640  47.680  1.00  0.00           H  
ATOM   4832 HG22 ILE   296      38.360  31.280  49.390  1.00  0.00           H  
ATOM   4833 HG23 ILE   296      39.800  30.600  48.480  1.00  0.00           H  
ATOM   4834  CG1 ILE   296      37.530  33.240  47.930  1.00  0.00           C  
ATOM   4835 HG11 ILE   296      36.810  32.540  47.440  1.00  0.00           H  
ATOM   4836 HG12 ILE   296      37.410  33.990  47.280  1.00  0.00           H  
ATOM   4837  CD  ILE   296      36.940  33.720  49.230  1.00  0.00           C  
ATOM   4838  HD1 ILE   296      37.480  34.590  49.660  1.00  0.00           H  
ATOM   4839  HD2 ILE   296      36.930  32.940  50.020  1.00  0.00           H  
ATOM   4840  HD3 ILE   296      35.880  34.050  49.140  1.00  0.00           H  
ATOM   4841  C   ILE   296      41.270  32.700  49.050  1.00  0.00           C  
ATOM   4842  O   ILE   296      41.480  32.070  50.070  1.00  0.00           O  
ATOM   4843  N   GLY   297      42.300  32.740  48.140  1.00  0.00           N  
ATOM   4844  HN  GLY   297      42.040  32.970  47.090  1.00  0.00           H  
ATOM   4845  CA  GLY   297      43.710  32.440  48.440  1.00  0.00           C  
ATOM   4846  HA1 GLY   297      44.300  32.790  47.560  1.00  0.00           H  
ATOM   4847  HA2 GLY   297      43.720  31.350  48.650  1.00  0.00           H  
ATOM   4848  C   GLY   297      44.240  33.090  49.640  1.00  0.00           C  
ATOM   4849  O   GLY   297      44.720  32.430  50.530  1.00  0.00           O  
ATOM   4850  N   LEU   298      44.130  34.450  49.730  1.00  0.00           N  
ATOM   4851  HN  LEU   298      43.660  35.050  48.930  1.00  0.00           H  
ATOM   4852  CA  LEU   298      44.580  35.190  50.920  1.00  0.00           C  
ATOM   4853  HA  LEU   298      45.550  35.010  51.060  1.00  0.00           H  
ATOM   4854  CB  LEU   298      44.620  36.750  50.630  1.00  0.00           C  
ATOM   4855  HB1 LEU   298      44.850  37.300  51.530  1.00  0.00           H  
ATOM   4856  HB2 LEU   298      43.690  37.170  50.300  1.00  0.00           H  
ATOM   4857  CG  LEU   298      45.750  37.060  49.600  1.00  0.00           C  
ATOM   4858  HG  LEU   298      45.640  36.450  48.820  1.00  0.00           H  
ATOM   4859  CD1 LEU   298      45.640  38.540  49.050  1.00  0.00           C  
ATOM   4860 HD11 LEU   298      46.530  38.850  48.530  1.00  0.00           H  
ATOM   4861 HD12 LEU   298      45.420  39.280  49.840  1.00  0.00           H  
ATOM   4862 HD13 LEU   298      44.850  38.620  48.270  1.00  0.00           H  
ATOM   4863  CD2 LEU   298      47.170  36.850  50.320  1.00  0.00           C  
ATOM   4864 HD21 LEU   298      47.170  37.380  51.300  1.00  0.00           H  
ATOM   4865 HD22 LEU   298      47.920  37.220  49.590  1.00  0.00           H  
ATOM   4866 HD23 LEU   298      47.400  35.790  50.530  1.00  0.00           H  
ATOM   4867  C   LEU   298      43.730  34.840  52.140  1.00  0.00           C  
ATOM   4868  O   LEU   298      44.300  34.530  53.200  1.00  0.00           O  
ATOM   4869  N   CYS   299      42.390  34.770  52.180  1.00  0.00           N  
ATOM   4870  HN  CYS   299      41.830  35.010  51.250  1.00  0.00           H  
ATOM   4871  CA  CYS   299      41.570  34.290  53.260  1.00  0.00           C  
ATOM   4872  HA  CYS   299      41.690  34.970  54.130  1.00  0.00           H  
ATOM   4873  CB  CYS   299      40.090  34.430  52.930  1.00  0.00           C  
ATOM   4874  HB1 CYS   299      39.810  33.670  52.180  1.00  0.00           H  
ATOM   4875  HB2 CYS   299      40.080  35.420  52.420  1.00  0.00           H  
ATOM   4876  SG  CYS   299      39.000  34.260  54.450  1.00  0.00           S  
ATOM   4877  HG1 CYS   299      39.600  33.570  54.850  1.00  0.00           H  
ATOM   4878  C   CYS   299      41.900  32.840  53.710  1.00  0.00           C  
ATOM   4879  O   CYS   299      42.050  32.490  54.930  1.00  0.00           O  
ATOM   4880  N   LEU   300      41.980  31.860  52.720  1.00  0.00           N  
ATOM   4881  HN  LEU   300      41.850  32.120  51.680  1.00  0.00           H  
ATOM   4882  CA  LEU   300      42.350  30.530  52.940  1.00  0.00           C  
ATOM   4883  HA  LEU   300      41.700  30.070  53.720  1.00  0.00           H  
ATOM   4884  CB  LEU   300      42.310  29.580  51.720  1.00  0.00           C  
ATOM   4885  HB1 LEU   300      43.060  29.950  50.980  1.00  0.00           H  
ATOM   4886  HB2 LEU   300      41.110  29.740  51.180  1.00  0.00           H  
ATOM   4887  CG  LEU   300      42.570  28.070  51.920  1.00  0.00           C  
ATOM   4888  HG  LEU   300      43.450  27.910  52.350  1.00  0.00           H  
ATOM   4889  CD1 LEU   300      41.450  27.520  52.810  1.00  0.00           C  
ATOM   4890 HD11 LEU   300      40.500  27.590  52.320  1.00  0.00           H  
ATOM   4891 HD12 LEU   300      41.390  28.100  53.760  1.00  0.00           H  
ATOM   4892 HD13 LEU   300      41.630  26.440  53.010  1.00  0.00           H  
ATOM   4893  CD2 LEU   300      42.480  27.300  50.600  1.00  0.00           C  
ATOM   4894 HD21 LEU   300      43.160  27.680  49.810  1.00  0.00           H  
ATOM   4895 HD22 LEU   300      41.420  27.450  50.330  1.00  0.00           H  
ATOM   4896 HD23 LEU   300      42.720  26.220  50.710  1.00  0.00           H  
ATOM   4897  C   LEU   300      43.720  30.450  53.600  1.00  0.00           C  
ATOM   4898  O   LEU   300      43.910  29.630  54.510  1.00  0.00           O  
ATOM   4899  N   THR   301      44.690  31.280  53.130  1.00  0.00           N  
ATOM   4900  HN  THR   301      44.550  31.970  52.270  1.00  0.00           H  
ATOM   4901  CA  THR   301      46.020  31.360  53.760  1.00  0.00           C  
ATOM   4902  HA  THR   301      46.320  30.300  53.880  1.00  0.00           H  
ATOM   4903  CB  THR   301      47.130  32.060  53.000  1.00  0.00           C  
ATOM   4904  HB  THR   301      47.080  33.160  53.120  1.00  0.00           H  
ATOM   4905  OG1 THR   301      47.070  31.740  51.560  1.00  0.00           O  
ATOM   4906  HG1 THR   301      46.060  32.070  51.250  1.00  0.00           H  
ATOM   4907  CG2 THR   301      48.520  31.630  53.560  1.00  0.00           C  
ATOM   4908 HG21 THR   301      48.620  31.710  54.550  1.00  0.00           H  
ATOM   4909 HG22 THR   301      49.240  32.280  53.090  1.00  0.00           H  
ATOM   4910 HG23 THR   301      48.730  30.610  53.160  1.00  0.00           H  
ATOM   4911  C   THR   301      45.770  31.880  55.130  1.00  0.00           C  
ATOM   4912  O   THR   301      46.320  31.320  56.080  1.00  0.00           O  
ATOM   4913  N   LEU   302      44.940  32.930  55.310  1.00  0.00           N  
ATOM   4914  HN  LEU   302      44.530  33.480  54.640  1.00  0.00           H  
ATOM   4915  CA  LEU   302      44.770  33.520  56.690  1.00  0.00           C  
ATOM   4916  HA  LEU   302      45.730  34.000  57.010  1.00  0.00           H  
ATOM   4917  CB  LEU   302      43.770  34.680  56.540  1.00  0.00           C  
ATOM   4918  HB1 LEU   302      42.820  34.380  56.060  1.00  0.00           H  
ATOM   4919  HB2 LEU   302      44.280  35.390  55.860  1.00  0.00           H  
ATOM   4920  CG  LEU   302      43.570  35.530  57.770  1.00  0.00           C  
ATOM   4921  HG  LEU   302      43.220  35.060  58.570  1.00  0.00           H  
ATOM   4922  CD1 LEU   302      44.900  36.280  58.110  1.00  0.00           C  
ATOM   4923 HD11 LEU   302      45.630  35.610  58.550  1.00  0.00           H  
ATOM   4924 HD12 LEU   302      44.680  37.020  58.910  1.00  0.00           H  
ATOM   4925 HD13 LEU   302      45.370  36.830  57.270  1.00  0.00           H  
ATOM   4926  CD2 LEU   302      42.510  36.630  57.580  1.00  0.00           C  
ATOM   4927 HD21 LEU   302      42.870  37.270  56.740  1.00  0.00           H  
ATOM   4928 HD22 LEU   302      42.390  37.200  58.530  1.00  0.00           H  
ATOM   4929 HD23 LEU   302      41.530  36.290  57.170  1.00  0.00           H  
ATOM   4930  C   LEU   302      44.360  32.520  57.720  1.00  0.00           C  
ATOM   4931  O   LEU   302      45.010  32.340  58.770  1.00  0.00           O  
ATOM   4932  N   LEU   303      43.320  31.750  57.270  1.00  0.00           N  
ATOM   4933  HN  LEU   303      42.810  32.080  56.340  1.00  0.00           H  
ATOM   4934  CA  LEU   303      42.780  30.570  57.980  1.00  0.00           C  
ATOM   4935  HA  LEU   303      42.350  30.820  58.970  1.00  0.00           H  
ATOM   4936  CB  LEU   303      41.530  30.060  57.200  1.00  0.00           C
[truncated: 6,605,227 more chars]
