# Supplementary material for: Selective Protonation of Catalytic Dyad for γ-Secretase-Mediated Hydrolysis Revealed by Multiscale Simulations
Source: J Phys Chem B. 2024 Nov 7;128(46):11345–58. doi: 10.1021/acs.jpcb.4c04085 (PMC11586911; doi:10.1021/acs.jpcb.4c04085)
Supplement: Supplementary file 2 — jp4c04085_si_002.zip [file jp4c04085_si_002.zip › Figure S13 D385-protonated/GD.pdb]

CRYST1   94.342   94.342   87.732  90.00  90.00  90.00               1
ATOM      1  CAY SER     1      26.680  63.070  15.860  1.00  0.00           C  
ATOM      2  HY1 SER     1      26.730  62.050  15.430  1.00  0.00           H  
ATOM      3  HY2 SER     1      27.630  63.400  16.330  1.00  0.00           H  
ATOM      4  HY3 SER     1      26.500  63.850  15.080  1.00  0.00           H  
ATOM      5  CY  SER     1      25.600  63.070  16.910  1.00  0.00           C  
ATOM      6  OY  SER     1      25.450  63.990  17.660  1.00  0.00           O  
ATOM      7  N   SER     1      24.720  61.970  16.840  1.00  0.00           N  
ATOM      8  HN  SER     1      24.900  61.210  16.230  1.00  0.00           H  
ATOM      9  CA  SER     1      23.650  61.770  17.860  1.00  0.00           C  
ATOM     10  HA  SER     1      23.090  62.670  18.070  1.00  0.00           H  
ATOM     11  CB  SER     1      22.410  60.840  17.390  1.00  0.00           C  
ATOM     12  HB1 SER     1      22.760  59.820  17.120  1.00  0.00           H  
ATOM     13  HB2 SER     1      21.890  61.200  16.480  1.00  0.00           H  
ATOM     14  OG  SER     1      21.460  60.630  18.440  1.00  0.00           O  
ATOM     15  HG1 SER     1      20.970  61.450  18.500  1.00  0.00           H  
ATOM     16  C   SER     1      24.140  61.350  19.240  1.00  0.00           C  
ATOM     17  O   SER     1      24.880  60.370  19.330  1.00  0.00           O  
ATOM     18  N   LYS     2      23.580  61.930  20.340  1.00  0.00           N  
ATOM     19  HN  LYS     2      23.070  62.780  20.190  1.00  0.00           H  
ATOM     20  CA  LYS     2      23.700  61.350  21.760  1.00  0.00           C  
ATOM     21  HA  LYS     2      23.730  60.270  21.730  1.00  0.00           H  
ATOM     22  CB  LYS     2      24.950  61.870  22.550  1.00  0.00           C  
ATOM     23  HB1 LYS     2      24.950  61.480  23.590  1.00  0.00           H  
ATOM     24  HB2 LYS     2      25.000  62.970  22.690  1.00  0.00           H  
ATOM     25  CG  LYS     2      26.280  61.520  21.840  1.00  0.00           C  
ATOM     26  HG1 LYS     2      27.050  62.170  22.290  1.00  0.00           H  
ATOM     27  HG2 LYS     2      26.210  61.870  20.790  1.00  0.00           H  
ATOM     28  CD  LYS     2      26.680  60.030  21.930  1.00  0.00           C  
ATOM     29  HD1 LYS     2      25.960  59.240  21.620  1.00  0.00           H  
ATOM     30  HD2 LYS     2      26.800  59.850  23.010  1.00  0.00           H  
ATOM     31  CE  LYS     2      28.000  59.640  21.280  1.00  0.00           C  
ATOM     32  HE1 LYS     2      28.340  58.600  21.470  1.00  0.00           H  
ATOM     33  HE2 LYS     2      28.820  60.300  21.630  1.00  0.00           H  
ATOM     34  NZ  LYS     2      27.950  59.850  19.790  1.00  0.00           N  
ATOM     35  HZ1 LYS     2      28.770  59.390  19.340  1.00  0.00           H  
ATOM     36  HZ2 LYS     2      27.830  60.850  19.560  1.00  0.00           H  
ATOM     37  HZ3 LYS     2      27.030  59.440  19.510  1.00  0.00           H  
ATOM     38  C   LYS     2      22.450  61.580  22.650  1.00  0.00           C  
ATOM     39  O   LYS     2      22.460  61.370  23.820  1.00  0.00           O  
ATOM     40  N   GLU     3      21.360  62.000  22.060  1.00  0.00           N  
ATOM     41  HN  GLU     3      21.470  62.060  21.070  1.00  0.00           H  
ATOM     42  CA  GLU     3      20.160  62.450  22.680  1.00  0.00           C  
ATOM     43  HA  GLU     3      20.360  63.420  23.100  1.00  0.00           H  
ATOM     44  CB  GLU     3      19.010  62.670  21.660  1.00  0.00           C  
ATOM     45  HB1 GLU     3      18.130  62.920  22.290  1.00  0.00           H  
ATOM     46  HB2 GLU     3      18.860  61.700  21.140  1.00  0.00           H  
ATOM     47  CG  GLU     3      19.170  63.820  20.650  1.00  0.00           C  
ATOM     48  HG1 GLU     3      19.410  64.740  21.230  1.00  0.00           H  
ATOM     49  HG2 GLU     3      18.190  64.020  20.160  1.00  0.00           H  
ATOM     50  CD  GLU     3      20.370  63.600  19.740  1.00  0.00           C  
ATOM     51  OE1 GLU     3      21.470  64.120  19.960  1.00  0.00           O  
ATOM     52  OE2 GLU     3      20.070  62.900  18.690  1.00  0.00           O  
ATOM     53  C   GLU     3      19.620  61.430  23.760  1.00  0.00           C  
ATOM     54  O   GLU     3      19.220  61.840  24.810  1.00  0.00           O  
ATOM     55  N   LEU     4      19.550  60.080  23.470  1.00  0.00           N  
ATOM     56  HN  LEU     4      19.760  59.720  22.570  1.00  0.00           H  
ATOM     57  CA  LEU     4      19.220  59.070  24.420  1.00  0.00           C  
ATOM     58  HA  LEU     4      18.450  59.470  25.060  1.00  0.00           H  
ATOM     59  CB  LEU     4      18.670  57.900  23.590  1.00  0.00           C  
ATOM     60  HB1 LEU     4      19.390  57.510  22.840  1.00  0.00           H  
ATOM     61  HB2 LEU     4      17.740  58.260  23.090  1.00  0.00           H  
ATOM     62  CG  LEU     4      18.260  56.680  24.390  1.00  0.00           C  
ATOM     63  HG  LEU     4      19.190  56.320  24.870  1.00  0.00           H  
ATOM     64  CD1 LEU     4      17.180  56.920  25.550  1.00  0.00           C  
ATOM     65 HD11 LEU     4      17.050  56.050  26.230  1.00  0.00           H  
ATOM     66 HD12 LEU     4      16.220  57.200  25.070  1.00  0.00           H  
ATOM     67 HD13 LEU     4      17.580  57.780  26.130  1.00  0.00           H  
ATOM     68  CD2 LEU     4      17.670  55.530  23.510  1.00  0.00           C  
ATOM     69 HD21 LEU     4      16.770  55.790  22.910  1.00  0.00           H  
ATOM     70 HD22 LEU     4      17.620  54.560  24.050  1.00  0.00           H  
ATOM     71 HD23 LEU     4      18.390  55.410  22.670  1.00  0.00           H  
ATOM     72  C   LEU     4      20.320  58.650  25.320  1.00  0.00           C  
ATOM     73  O   LEU     4      20.050  58.320  26.430  1.00  0.00           O  
ATOM     74  N   GLU     5      21.590  58.710  24.830  1.00  0.00           N  
ATOM     75  HN  GLU     5      21.650  58.990  23.870  1.00  0.00           H  
ATOM     76  CA  GLU     5      22.770  58.370  25.570  1.00  0.00           C  
ATOM     77  HA  GLU     5      22.660  57.390  26.000  1.00  0.00           H  
ATOM     78  CB  GLU     5      23.970  58.260  24.630  1.00  0.00           C  
ATOM     79  HB1 GLU     5      24.910  58.230  25.220  1.00  0.00           H  
ATOM     80  HB2 GLU     5      24.100  59.140  23.970  1.00  0.00           H  
ATOM     81  CG  GLU     5      23.830  57.000  23.700  1.00  0.00           C  
ATOM     82  HG1 GLU     5      22.740  56.870  23.530  1.00  0.00           H  
ATOM     83  HG2 GLU     5      24.250  56.080  24.160  1.00  0.00           H  
ATOM     84  CD  GLU     5      24.390  57.220  22.290  1.00  0.00           C  
ATOM     85  OE1 GLU     5      25.500  56.780  22.000  1.00  0.00           O  
ATOM     86  OE2 GLU     5      23.650  57.720  21.390  1.00  0.00           O  
ATOM     87  C   GLU     5      22.940  59.270  26.810  1.00  0.00           C  
ATOM     88  O   GLU     5      23.370  58.770  27.840  1.00  0.00           O  
ATOM     89  N   LEU     6      22.640  60.570  26.650  1.00  0.00           N  
ATOM     90  HN  LEU     6      22.460  60.890  25.720  1.00  0.00           H  
ATOM     91  CA  LEU     6      22.580  61.680  27.670  1.00  0.00           C  
ATOM     92  HA  LEU     6      23.480  61.760  28.260  1.00  0.00           H  
ATOM     93  CB  LEU     6      22.490  63.020  26.900  1.00  0.00           C  
ATOM     94  HB1 LEU     6      22.100  63.860  27.520  1.00  0.00           H  
ATOM     95  HB2 LEU     6      21.710  62.920  26.110  1.00  0.00           H  
ATOM     96  CG  LEU     6      23.900  63.410  26.270  1.00  0.00           C  
ATOM     97  HG  LEU     6      24.300  62.530  25.720  1.00  0.00           H  
ATOM     98  CD1 LEU     6      23.790  64.530  25.220  1.00  0.00           C  
ATOM     99 HD11 LEU     6      23.420  65.480  25.650  1.00  0.00           H  
ATOM    100 HD12 LEU     6      23.000  64.250  24.490  1.00  0.00           H  
ATOM    101 HD13 LEU     6      24.770  64.700  24.740  1.00  0.00           H  
ATOM    102  CD2 LEU     6      24.980  63.870  27.270  1.00  0.00           C  
ATOM    103 HD21 LEU     6      25.000  63.210  28.160  1.00  0.00           H  
ATOM    104 HD22 LEU     6      24.630  64.870  27.610  1.00  0.00           H  
ATOM    105 HD23 LEU     6      25.970  63.970  26.770  1.00  0.00           H  
ATOM    106  C   LEU     6      21.490  61.410  28.720  1.00  0.00           C  
ATOM    107  O   LEU     6      21.660  61.650  29.920  1.00  0.00           O  
ATOM    108  N   ILE     7      20.340  60.880  28.340  1.00  0.00           N  
ATOM    109  HN  ILE     7      20.150  60.860  27.360  1.00  0.00           H  
ATOM    110  CA  ILE     7      19.230  60.460  29.170  1.00  0.00           C  
ATOM    111  HA  ILE     7      18.990  61.210  29.900  1.00  0.00           H  
ATOM    112  CB  ILE     7      17.970  60.100  28.360  1.00  0.00           C  
ATOM    113  HB  ILE     7      18.350  59.660  27.410  1.00  0.00           H  
ATOM    114  CG2 ILE     7      17.160  59.020  29.070  1.00  0.00           C  
ATOM    115 HG21 ILE     7      16.130  59.120  28.670  1.00  0.00           H  
ATOM    116 HG22 ILE     7      16.950  59.340  30.120  1.00  0.00           H  
ATOM    117 HG23 ILE     7      17.530  57.980  28.970  1.00  0.00           H  
ATOM    118  CG1 ILE     7      17.250  61.460  28.040  1.00  0.00           C  
ATOM    119 HG11 ILE     7      16.580  61.270  27.180  1.00  0.00           H  
ATOM    120 HG12 ILE     7      18.040  62.150  27.670  1.00  0.00           H  
ATOM    121  CD  ILE     7      16.430  61.980  29.200  1.00  0.00           C  
ATOM    122  HD1 ILE     7      15.560  61.300  29.350  1.00  0.00           H  
ATOM    123  HD2 ILE     7      16.160  63.050  29.050  1.00  0.00           H  
ATOM    124  HD3 ILE     7      16.980  62.060  30.160  1.00  0.00           H  
ATOM    125  C   ILE     7      19.740  59.270  29.920  1.00  0.00           C  
ATOM    126  O   ILE     7      19.580  59.110  31.120  1.00  0.00           O  
ATOM    127  N   THR     8      20.430  58.390  29.230  1.00  0.00           N  
ATOM    128  HN  THR     8      20.520  58.500  28.250  1.00  0.00           H  
ATOM    129  CA  THR     8      21.000  57.190  29.890  1.00  0.00           C  
ATOM    130  HA  THR     8      20.290  56.590  30.440  1.00  0.00           H  
ATOM    131  CB  THR     8      21.520  56.260  28.830  1.00  0.00           C  
ATOM    132  HB  THR     8      22.170  56.810  28.110  1.00  0.00           H  
ATOM    133  OG1 THR     8      20.330  55.730  28.200  1.00  0.00           O  
ATOM    134  HG1 THR     8      19.990  56.440  27.640  1.00  0.00           H  
ATOM    135  CG2 THR     8      22.300  55.170  29.360  1.00  0.00           C  
ATOM    136 HG21 THR     8      22.620  54.530  28.510  1.00  0.00           H  
ATOM    137 HG22 THR     8      21.810  54.630  30.200  1.00  0.00           H  
ATOM    138 HG23 THR     8      23.310  55.440  29.740  1.00  0.00           H  
ATOM    139  C   THR     8      21.930  57.470  31.000  1.00  0.00           C  
ATOM    140  O   THR     8      21.860  56.890  32.090  1.00  0.00           O  
ATOM    141  N   LEU     9      22.790  58.450  30.780  1.00  0.00           N  
ATOM    142  HN  LEU     9      22.700  58.880  29.890  1.00  0.00           H  
ATOM    143  CA  LEU     9      23.840  59.000  31.620  1.00  0.00           C  
ATOM    144  HA  LEU     9      24.330  58.160  32.090  1.00  0.00           H  
ATOM    145  CB  LEU     9      24.890  59.740  30.810  1.00  0.00           C  
ATOM    146  HB1 LEU     9      24.390  60.600  30.310  1.00  0.00           H  
ATOM    147  HB2 LEU     9      25.420  59.070  30.100  1.00  0.00           H  
ATOM    148  CG  LEU     9      26.010  60.550  31.640  1.00  0.00           C  
ATOM    149  HG  LEU     9      25.570  61.310  32.330  1.00  0.00           H  
ATOM    150  CD1 LEU     9      26.690  59.630  32.620  1.00  0.00           C  
ATOM    151 HD11 LEU     9      27.450  60.210  33.190  1.00  0.00           H  
ATOM    152 HD12 LEU     9      27.090  58.710  32.150  1.00  0.00           H  
ATOM    153 HD13 LEU     9      25.920  59.280  33.340  1.00  0.00           H  
ATOM    154  CD2 LEU     9      26.940  61.330  30.730  1.00  0.00           C  
ATOM    155 HD21 LEU     9      27.440  60.530  30.130  1.00  0.00           H  
ATOM    156 HD22 LEU     9      27.640  61.960  31.310  1.00  0.00           H  
ATOM    157 HD23 LEU     9      26.350  62.020  30.100  1.00  0.00           H  
ATOM    158  C   LEU     9      23.240  59.870  32.830  1.00  0.00           C  
ATOM    159  O   LEU     9      23.660  59.680  33.940  1.00  0.00           O  
ATOM    160  N   THR    10      22.100  60.510  32.580  1.00  0.00           N  
ATOM    161  HN  THR    10      21.630  60.450  31.710  1.00  0.00           H  
ATOM    162  CA  THR    10      21.550  61.400  33.690  1.00  0.00           C  
ATOM    163  HA  THR    10      22.330  61.740  34.360  1.00  0.00           H  
ATOM    164  CB  THR    10      21.010  62.690  33.190  1.00  0.00           C  
ATOM    165  HB  THR    10      20.510  63.230  34.020  1.00  0.00           H  
ATOM    166  OG1 THR    10      20.090  62.550  32.100  1.00  0.00           O  
ATOM    167  HG1 THR    10      20.660  62.440  31.340  1.00  0.00           H  
ATOM    168  CG2 THR    10      22.150  63.530  32.720  1.00  0.00           C  
ATOM    169 HG21 THR    10      22.690  63.870  33.630  1.00  0.00           H  
ATOM    170 HG22 THR    10      21.780  64.440  32.190  1.00  0.00           H  
ATOM    171 HG23 THR    10      22.810  62.990  32.030  1.00  0.00           H  
ATOM    172  C   THR    10      20.520  60.640  34.520  1.00  0.00           C  
ATOM    173  O   THR    10      20.390  60.860  35.710  1.00  0.00           O  
ATOM    174  N   VAL    11      19.850  59.650  33.860  1.00  0.00           N  
ATOM    175  HN  VAL    11      19.960  59.430  32.890  1.00  0.00           H  
ATOM    176  CA  VAL    11      19.150  58.610  34.650  1.00  0.00           C  
ATOM    177  HA  VAL    11      18.430  59.060  35.320  1.00  0.00           H  
ATOM    178  CB  VAL    11      18.120  57.800  33.870  1.00  0.00           C  
ATOM    179  HB  VAL    11      18.610  57.540  32.910  1.00  0.00           H  
ATOM    180  CG1 VAL    11      17.720  56.470  34.490  1.00  0.00           C  
ATOM    181 HG11 VAL    11      17.010  56.030  33.750  1.00  0.00           H  
ATOM    182 HG12 VAL    11      17.230  56.640  35.470  1.00  0.00           H  
ATOM    183 HG13 VAL    11      18.540  55.730  34.590  1.00  0.00           H  
ATOM    184  CG2 VAL    11      16.870  58.730  33.580  1.00  0.00           C  
ATOM    185 HG21 VAL    11      17.170  59.670  33.070  1.00  0.00           H  
ATOM    186 HG22 VAL    11      16.300  59.040  34.480  1.00  0.00           H  
ATOM    187 HG23 VAL    11      16.300  58.310  32.720  1.00  0.00           H  
ATOM    188  C   VAL    11      20.050  57.680  35.450  1.00  0.00           C  
ATOM    189  O   VAL    11      19.850  57.430  36.650  1.00  0.00           O  
ATOM    190  N   GLY    12      21.230  57.360  34.860  1.00  0.00           N  
ATOM    191  HN  GLY    12      21.390  57.560  33.890  1.00  0.00           H  
ATOM    192  CA  GLY    12      22.430  56.840  35.520  1.00  0.00           C  
ATOM    193  HA1 GLY    12      23.120  57.120  34.730  1.00  0.00           H  
ATOM    194  HA2 GLY    12      22.390  55.780  35.720  1.00  0.00           H  
ATOM    195  C   GLY    12      22.710  57.550  36.890  1.00  0.00           C  
ATOM    196  O   GLY    12      22.660  56.980  37.970  1.00  0.00           O  
ATOM    197  N   PHE    13      22.810  58.900  36.790  1.00  0.00           N  
ATOM    198  HN  PHE    13      22.810  59.360  35.910  1.00  0.00           H  
ATOM    199  CA  PHE    13      23.090  59.750  37.930  1.00  0.00           C  
ATOM    200  HA  PHE    13      23.930  59.320  38.460  1.00  0.00           H  
ATOM    201  CB  PHE    13      23.380  61.130  37.410  1.00  0.00           C  
ATOM    202  HB1 PHE    13      23.190  61.980  38.100  1.00  0.00           H  
ATOM    203  HB2 PHE    13      22.710  61.340  36.560  1.00  0.00           H  
ATOM    204  CG  PHE    13      24.880  61.150  37.050  1.00  0.00           C  
ATOM    205  CD1 PHE    13      25.880  60.890  38.030  1.00  0.00           C  
ATOM    206  HD1 PHE    13      25.620  60.590  39.030  1.00  0.00           H  
ATOM    207  CE1 PHE    13      27.200  60.990  37.730  1.00  0.00           C  
ATOM    208  HE1 PHE    13      27.860  60.670  38.520  1.00  0.00           H  
ATOM    209  CZ  PHE    13      27.580  61.480  36.500  1.00  0.00           C  
ATOM    210  HZ  PHE    13      28.620  61.620  36.260  1.00  0.00           H  
ATOM    211  CD2 PHE    13      25.290  61.630  35.760  1.00  0.00           C  
ATOM    212  HD2 PHE    13      24.550  61.990  35.070  1.00  0.00           H  
ATOM    213  CE2 PHE    13      26.650  61.850  35.520  1.00  0.00           C  
ATOM    214  HE2 PHE    13      26.850  62.350  34.580  1.00  0.00           H  
ATOM    215  C   PHE    13      21.940  59.890  38.920  1.00  0.00           C  
ATOM    216  O   PHE    13      22.080  60.120  40.110  1.00  0.00           O  
ATOM    217  N   GLY    14      20.690  59.660  38.450  1.00  0.00           N  
ATOM    218  HN  GLY    14      20.610  59.600  37.460  1.00  0.00           H  
ATOM    219  CA  GLY    14      19.440  59.770  39.200  1.00  0.00           C  
ATOM    220  HA1 GLY    14      18.620  59.930  38.520  1.00  0.00           H  
ATOM    221  HA2 GLY    14      19.410  60.560  39.930  1.00  0.00           H  
ATOM    222  C   GLY    14      19.220  58.570  40.050  1.00  0.00           C  
ATOM    223  O   GLY    14      18.880  58.530  41.210  1.00  0.00           O  
ATOM    224  N   ILE    15      19.510  57.380  39.480  1.00  0.00           N  
ATOM    225  HN  ILE    15      19.790  57.320  38.530  1.00  0.00           H  
ATOM    226  CA  ILE    15      19.690  56.120  40.170  1.00  0.00           C  
ATOM    227  HA  ILE    15      18.790  55.900  40.730  1.00  0.00           H  
ATOM    228  CB  ILE    15      19.940  54.870  39.300  1.00  0.00           C  
ATOM    229  HB  ILE    15      20.860  55.010  38.690  1.00  0.00           H  
ATOM    230  CG2 ILE    15      20.070  53.720  40.220  1.00  0.00           C  
ATOM    231 HG21 ILE    15      21.130  53.710  40.570  1.00  0.00           H  
ATOM    232 HG22 ILE    15      19.940  52.730  39.740  1.00  0.00           H  
ATOM    233 HG23 ILE    15      19.360  53.820  41.070  1.00  0.00           H  
ATOM    234  CG1 ILE    15      18.820  54.680  38.240  1.00  0.00           C  
ATOM    235 HG11 ILE    15      18.990  53.770  37.640  1.00  0.00           H  
ATOM    236 HG12 ILE    15      18.880  55.550  37.550  1.00  0.00           H  
ATOM    237  CD  ILE    15      17.380  54.720  38.660  1.00  0.00           C  
ATOM    238  HD1 ILE    15      17.180  55.720  39.110  1.00  0.00           H  
ATOM    239  HD2 ILE    15      17.140  53.900  39.370  1.00  0.00           H  
ATOM    240  HD3 ILE    15      16.630  54.800  37.840  1.00  0.00           H  
ATOM    241  C   ILE    15      20.950  56.240  41.200  1.00  0.00           C  
ATOM    242  O   ILE    15      20.860  55.900  42.410  1.00  0.00           O  
ATOM    243  N   LEU    16      22.050  56.730  40.800  1.00  0.00           N  
ATOM    244  HN  LEU    16      22.210  56.970  39.840  1.00  0.00           H  
ATOM    245  CA  LEU    16      23.170  56.900  41.740  1.00  0.00           C  
ATOM    246  HA  LEU    16      23.430  55.970  42.210  1.00  0.00           H  
ATOM    247  CB  LEU    16      24.570  57.100  41.040  1.00  0.00           C  
ATOM    248  HB1 LEU    16      24.440  58.030  40.440  1.00  0.00           H  
ATOM    249  HB2 LEU    16      24.850  56.280  40.350  1.00  0.00           H  
ATOM    250  CG  LEU    16      25.860  57.410  41.870  1.00  0.00           C  
ATOM    251  HG  LEU    16      25.720  58.350  42.440  1.00  0.00           H  
ATOM    252  CD1 LEU    16      26.180  56.200  42.840  1.00  0.00           C  
ATOM    253 HD11 LEU    16      25.500  56.220  43.720  1.00  0.00           H  
ATOM    254 HD12 LEU    16      27.190  56.300  43.300  1.00  0.00           H  
ATOM    255 HD13 LEU    16      26.070  55.200  42.370  1.00  0.00           H  
ATOM    256  CD2 LEU    16      27.070  57.570  40.960  1.00  0.00           C  
ATOM    257 HD21 LEU    16      27.970  57.710  41.600  1.00  0.00           H  
ATOM    258 HD22 LEU    16      26.840  58.440  40.310  1.00  0.00           H  
ATOM    259 HD23 LEU    16      27.310  56.680  40.350  1.00  0.00           H  
ATOM    260  C   LEU    16      22.940  57.820  42.980  1.00  0.00           C  
ATOM    261  O   LEU    16      23.170  57.510  44.120  1.00  0.00           O  
ATOM    262  N   ILE    17      22.260  58.990  42.670  1.00  0.00           N  
ATOM    263  HN  ILE    17      22.090  59.260  41.730  1.00  0.00           H  
ATOM    264  CA  ILE    17      21.860  60.000  43.700  1.00  0.00           C  
ATOM    265  HA  ILE    17      22.680  60.110  44.400  1.00  0.00           H  
ATOM    266  CB  ILE    17      21.590  61.410  43.080  1.00  0.00           C  
ATOM    267  HB  ILE    17      20.840  61.200  42.280  1.00  0.00           H  
ATOM    268  CG2 ILE    17      20.980  62.360  44.110  1.00  0.00           C  
ATOM    269 HG21 ILE    17      21.180  63.420  43.830  1.00  0.00           H  
ATOM    270 HG22 ILE    17      21.500  62.210  45.080  1.00  0.00           H  
ATOM    271 HG23 ILE    17      19.880  62.310  44.270  1.00  0.00           H  
ATOM    272  CG1 ILE    17      22.860  61.970  42.490  1.00  0.00           C  
ATOM    273 HG11 ILE    17      23.580  61.260  42.030  1.00  0.00           H  
ATOM    274 HG12 ILE    17      23.320  62.540  43.320  1.00  0.00           H  
ATOM    275  CD  ILE    17      22.660  63.090  41.410  1.00  0.00           C  
ATOM    276  HD1 ILE    17      21.840  63.760  41.770  1.00  0.00           H  
ATOM    277  HD2 ILE    17      22.440  62.610  40.440  1.00  0.00           H  
ATOM    278  HD3 ILE    17      23.580  63.690  41.320  1.00  0.00           H  
ATOM    279  C   ILE    17      20.780  59.520  44.620  1.00  0.00           C  
ATOM    280  O   ILE    17      20.860  59.710  45.850  1.00  0.00           O  
ATOM    281  N   PHE    18      19.830  58.720  44.040  1.00  0.00           N  
ATOM    282  HN  PHE    18      19.830  58.670  43.050  1.00  0.00           H  
ATOM    283  CA  PHE    18      18.770  57.920  44.830  1.00  0.00           C  
ATOM    284  HA  PHE    18      18.340  58.740  45.380  1.00  0.00           H  
ATOM    285  CB  PHE    18      17.880  57.230  43.840  1.00  0.00           C  
ATOM    286  HB1 PHE    18      18.460  56.560  43.170  1.00  0.00           H  
ATOM    287  HB2 PHE    18      17.350  57.960  43.190  1.00  0.00           H  
ATOM    288  CG  PHE    18      16.850  56.330  44.390  1.00  0.00           C  
ATOM    289  CD1 PHE    18      15.790  56.840  45.170  1.00  0.00           C  
ATOM    290  HD1 PHE    18      15.790  57.910  45.330  1.00  0.00           H  
ATOM    291  CE1 PHE    18      14.830  56.030  45.730  1.00  0.00           C  
ATOM    292  HE1 PHE    18      14.020  56.380  46.360  1.00  0.00           H  
ATOM    293  CZ  PHE    18      14.690  54.690  45.400  1.00  0.00           C  
ATOM    294  HZ  PHE    18      13.830  54.150  45.770  1.00  0.00           H  
ATOM    295  CD2 PHE    18      16.790  54.950  44.140  1.00  0.00           C  
ATOM    296  HD2 PHE    18      17.620  54.550  43.580  1.00  0.00           H  
ATOM    297  CE2 PHE    18      15.790  54.100  44.690  1.00  0.00           C  
ATOM    298  HE2 PHE    18      15.790  53.070  44.340  1.00  0.00           H  
ATOM    299  C   PHE    18      19.410  56.890  45.740  1.00  0.00           C  
ATOM    300  O   PHE    18      19.140  56.760  46.900  1.00  0.00           O  
ATOM    301  N   SER    19      20.340  56.160  45.120  1.00  0.00           N  
ATOM    302  HN  SER    19      20.660  56.300  44.180  1.00  0.00           H  
ATOM    303  CA  SER    19      21.020  55.020  45.720  1.00  0.00           C  
ATOM    304  HA  SER    19      20.270  54.290  46.010  1.00  0.00           H  
ATOM    305  CB  SER    19      22.080  54.440  44.790  1.00  0.00           C  
ATOM    306  HB1 SER    19      22.700  53.670  45.300  1.00  0.00           H  
ATOM    307  HB2 SER    19      22.780  55.270  44.540  1.00  0.00           H  
ATOM    308  OG  SER    19      21.570  53.730  43.680  1.00  0.00           O  
ATOM    309  HG1 SER    19      21.170  54.450  43.190  1.00  0.00           H  
ATOM    310  C   SER    19      21.780  55.400  46.960  1.00  0.00           C  
ATOM    311  O   SER    19      21.560  54.910  48.030  1.00  0.00           O  
ATOM    312  N   LEU    20      22.570  56.500  46.810  1.00  0.00           N  
ATOM    313  HN  LEU    20      22.860  56.880  45.940  1.00  0.00           H  
ATOM    314  CA  LEU    20      23.030  57.300  47.940  1.00  0.00           C  
ATOM    315  HA  LEU    20      23.620  56.630  48.550  1.00  0.00           H  
ATOM    316  CB  LEU    20      23.860  58.410  47.320  1.00  0.00           C  
ATOM    317  HB1 LEU    20      24.180  59.230  48.000  1.00  0.00           H  
ATOM    318  HB2 LEU    20      23.280  59.020  46.590  1.00  0.00           H  
ATOM    319  CG  LEU    20      25.260  57.910  46.720  1.00  0.00           C  
ATOM    320  HG  LEU    20      25.100  56.890  46.330  1.00  0.00           H  
ATOM    321  CD1 LEU    20      25.800  58.850  45.640  1.00  0.00           C  
ATOM    322 HD11 LEU    20      26.110  59.800  46.120  1.00  0.00           H  
ATOM    323 HD12 LEU    20      24.980  59.110  44.930  1.00  0.00           H  
ATOM    324 HD13 LEU    20      26.640  58.430  45.050  1.00  0.00           H  
ATOM    325  CD2 LEU    20      26.220  57.700  47.890  1.00  0.00           C  
ATOM    326 HD21 LEU    20      26.510  58.710  48.240  1.00  0.00           H  
ATOM    327 HD22 LEU    20      27.140  57.170  47.550  1.00  0.00           H  
ATOM    328 HD23 LEU    20      25.720  57.020  48.620  1.00  0.00           H  
ATOM    329  C   LEU    20      22.050  57.800  48.960  1.00  0.00           C  
ATOM    330  O   LEU    20      22.230  57.550  50.160  1.00  0.00           O  
ATOM    331  N   ILE    21      20.960  58.450  48.510  1.00  0.00           N  
ATOM    332  HN  ILE    21      20.900  58.820  47.590  1.00  0.00           H  
ATOM    333  CA  ILE    21      19.840  58.860  49.370  1.00  0.00           C  
ATOM    334  HA  ILE    21      20.300  59.520  50.090  1.00  0.00           H  
ATOM    335  CB  ILE    21      18.760  59.600  48.600  1.00  0.00           C  
ATOM    336  HB  ILE    21      18.670  59.100  47.610  1.00  0.00           H  
ATOM    337  CG2 ILE    21      17.420  59.640  49.450  1.00  0.00           C  
ATOM    338 HG21 ILE    21      16.740  60.500  49.300  1.00  0.00           H  
ATOM    339 HG22 ILE    21      17.580  59.690  50.550  1.00  0.00           H  
ATOM    340 HG23 ILE    21      16.770  58.770  49.200  1.00  0.00           H  
ATOM    341  CG1 ILE    21      19.070  61.050  48.440  1.00  0.00           C  
ATOM    342 HG11 ILE    21      20.160  61.190  48.270  1.00  0.00           H  
ATOM    343 HG12 ILE    21      18.910  61.480  49.450  1.00  0.00           H  
ATOM    344  CD  ILE    21      18.210  61.830  47.470  1.00  0.00           C  
ATOM    345  HD1 ILE    21      18.110  61.200  46.560  1.00  0.00           H  
ATOM    346  HD2 ILE    21      18.620  62.830  47.220  1.00  0.00           H  
ATOM    347  HD3 ILE    21      17.170  62.000  47.840  1.00  0.00           H  
ATOM    348  C   ILE    21      19.160  57.660  50.190  1.00  0.00           C  
ATOM    349  O   ILE    21      19.180  57.660  51.390  1.00  0.00           O  
ATOM    350  N   VAL    22      18.840  56.550  49.480  1.00  0.00           N  
ATOM    351  HN  VAL    22      19.050  56.530  48.500  1.00  0.00           H  
ATOM    352  CA  VAL    22      18.400  55.280  50.090  1.00  0.00           C  
ATOM    353  HA  VAL    22      17.470  55.370  50.620  1.00  0.00           H  
ATOM    354  CB  VAL    22      18.140  54.150  49.060  1.00  0.00           C  
ATOM    355  HB  VAL    22      19.010  54.010  48.390  1.00  0.00           H  
ATOM    356  CG1 VAL    22      17.890  52.730  49.580  1.00  0.00           C  
ATOM    357 HG11 VAL    22      17.420  52.020  48.860  1.00  0.00           H  
ATOM    358 HG12 VAL    22      17.350  52.780  50.550  1.00  0.00           H  
ATOM    359 HG13 VAL    22      18.880  52.400  49.960  1.00  0.00           H  
ATOM    360  CG2 VAL    22      16.900  54.600  48.280  1.00  0.00           C  
ATOM    361 HG21 VAL    22      16.690  53.950  47.400  1.00  0.00           H  
ATOM    362 HG22 VAL    22      17.070  55.620  47.880  1.00  0.00           H  
ATOM    363 HG23 VAL    22      16.040  54.670  48.970  1.00  0.00           H  
ATOM    364  C   VAL    22      19.410  54.820  51.140  1.00  0.00           C  
ATOM    365  O   VAL    22      19.010  54.390  52.200  1.00  0.00           O  
ATOM    366  N   THR    23      20.710  54.890  50.870  1.00  0.00           N  
ATOM    367  HN  THR    23      20.990  55.350  50.020  1.00  0.00           H  
ATOM    368  CA  THR    23      21.700  54.410  51.840  1.00  0.00           C  
ATOM    369  HA  THR    23      21.350  53.460  52.200  1.00  0.00           H  
ATOM    370  CB  THR    23      23.130  54.240  51.340  1.00  0.00           C  
ATOM    371  HB  THR    23      23.700  55.190  51.290  1.00  0.00           H  
ATOM    372  OG1 THR    23      23.120  53.720  49.990  1.00  0.00           O  
ATOM    373  HG1 THR    23      22.620  54.360  49.490  1.00  0.00           H  
ATOM    374  CG2 THR    23      23.930  53.340  52.210  1.00  0.00           C  
ATOM    375 HG21 THR    23      23.990  52.300  51.830  1.00  0.00           H  
ATOM    376 HG22 THR    23      23.610  53.500  53.260  1.00  0.00           H  
ATOM    377 HG23 THR    23      24.950  53.790  52.260  1.00  0.00           H  
ATOM    378  C   THR    23      21.670  55.340  53.020  1.00  0.00           C  
ATOM    379  O   THR    23      21.600  54.970  54.210  1.00  0.00           O  
ATOM    380  N   TYR    24      21.600  56.680  52.820  1.00  0.00           N  
ATOM    381  HN  TYR    24      21.640  57.100  51.920  1.00  0.00           H  
ATOM    382  CA  TYR    24      21.580  57.630  53.900  1.00  0.00           C  
ATOM    383  HA  TYR    24      22.440  57.360  54.510  1.00  0.00           H  
ATOM    384  CB  TYR    24      21.860  58.960  53.250  1.00  0.00           C  
ATOM    385  HB1 TYR    24      21.260  59.110  52.330  1.00  0.00           H  
ATOM    386  HB2 TYR    24      22.900  58.820  52.870  1.00  0.00           H  
ATOM    387  CG  TYR    24      21.750  60.110  54.180  1.00  0.00           C  
ATOM    388  CD1 TYR    24      22.920  60.470  54.990  1.00  0.00           C  
ATOM    389  HD1 TYR    24      23.880  60.000  54.830  1.00  0.00           H  
ATOM    390  CE1 TYR    24      22.820  61.500  55.900  1.00  0.00           C  
ATOM    391  HE1 TYR    24      23.640  61.820  56.530  1.00  0.00           H  
ATOM    392  CZ  TYR    24      21.580  62.150  56.060  1.00  0.00           C  
ATOM    393  OH  TYR    24      21.570  63.020  57.100  1.00  0.00           O  
ATOM    394  HH  TYR    24      20.690  63.390  57.240  1.00  0.00           H  
ATOM    395  CD2 TYR    24      20.540  60.810  54.330  1.00  0.00           C  
ATOM    396  HD2 TYR    24      19.790  60.650  53.570  1.00  0.00           H  
ATOM    397  CE2 TYR    24      20.490  61.850  55.210  1.00  0.00           C  
ATOM    398  HE2 TYR    24      19.580  62.420  55.350  1.00  0.00           H  
ATOM    399  C   TYR    24      20.310  57.520  54.750  1.00  0.00           C  
ATOM    400  O   TYR    24      20.300  57.670  55.990  1.00  0.00           O  
ATOM    401  N   CYS    25      19.190  57.170  54.140  1.00  0.00           N  
ATOM    402  HN  CYS    25      19.300  57.180  53.150  1.00  0.00           H  
ATOM    403  CA  CYS    25      17.950  56.860  54.810  1.00  0.00           C  
ATOM    404  HA  CYS    25      17.740  57.610  55.560  1.00  0.00           H  
ATOM    405  CB  CYS    25      16.770  56.740  53.790  1.00  0.00           C  
ATOM    406  HB1 CYS    25      15.930  56.350  54.410  1.00  0.00           H  
ATOM    407  HB2 CYS    25      17.070  56.030  52.990  1.00  0.00           H  
ATOM    408  SG  CYS    25      16.380  58.270  52.920  1.00  0.00           S  
ATOM    409  HG1 CYS    25      17.220  58.050  51.920  1.00  0.00           H  
ATOM    410  C   CYS    25      18.020  55.650  55.760  1.00  0.00           C  
ATOM    411  O   CYS    25      17.490  55.650  56.880  1.00  0.00           O  
ATOM    412  N   ILE    26      18.550  54.550  55.240  1.00  0.00           N  
ATOM    413  HN  ILE    26      18.940  54.530  54.320  1.00  0.00           H  
ATOM    414  CA  ILE    26      18.720  53.340  56.100  1.00  0.00           C  
ATOM    415  HA  ILE    26      17.760  53.030  56.480  1.00  0.00           H  
ATOM    416  CB  ILE    26      19.250  52.180  55.240  1.00  0.00           C  
ATOM    417  HB  ILE    26      20.170  52.500  54.710  1.00  0.00           H  
ATOM    418  CG2 ILE    26      19.790  50.930  56.070  1.00  0.00           C  
ATOM    419 HG21 ILE    26      19.990  50.120  55.340  1.00  0.00           H  
ATOM    420 HG22 ILE    26      18.990  50.540  56.730  1.00  0.00           H  
ATOM    421 HG23 ILE    26      20.710  51.160  56.660  1.00  0.00           H  
ATOM    422  CG1 ILE    26      18.170  51.670  54.270  1.00  0.00           C  
ATOM    423 HG11 ILE    26      17.540  52.580  54.140  1.00  0.00           H  
ATOM    424 HG12 ILE    26      17.510  50.960  54.810  1.00  0.00           H  
ATOM    425  CD  ILE    26      18.570  51.090  52.870  1.00  0.00           C  
ATOM    426  HD1 ILE    26      19.300  51.820  52.480  1.00  0.00           H  
ATOM    427  HD2 ILE    26      17.680  51.090  52.200  1.00  0.00           H  
ATOM    428  HD3 ILE    26      19.020  50.070  52.860  1.00  0.00           H  
ATOM    429  C   ILE    26      19.570  53.540  57.260  1.00  0.00           C  
ATOM    430  O   ILE    26      19.320  53.120  58.420  1.00  0.00           O  
ATOM    431  N   ASN    27      20.690  54.250  56.980  1.00  0.00           N  
ATOM    432  HN  ASN    27      20.980  54.410  56.040  1.00  0.00           H  
ATOM    433  CA  ASN    27      21.670  54.530  58.090  1.00  0.00           C  
ATOM    434  HA  ASN    27      21.920  53.610  58.590  1.00  0.00           H  
ATOM    435  CB  ASN    27      22.840  55.150  57.350  1.00  0.00           C  
ATOM    436  HB1 ASN    27      23.450  55.760  58.050  1.00  0.00           H  
ATOM    437  HB2 ASN    27      22.350  55.850  56.640  1.00  0.00           H  
ATOM    438  CG  ASN    27      23.590  54.030  56.560  1.00  0.00           C  
ATOM    439  OD1 ASN    27      23.320  52.830  56.730  1.00  0.00           O  
ATOM    440  ND2 ASN    27      24.650  54.380  55.880  1.00  0.00           N  
ATOM    441 HD21 ASN    27      24.930  55.330  55.750  1.00  0.00           H  
ATOM    442 HD22 ASN    27      25.250  53.660  55.520  1.00  0.00           H  
ATOM    443  C   ASN    27      21.170  55.440  59.180  1.00  0.00           C  
ATOM    444  O   ASN    27      21.310  55.220  60.350  1.00  0.00           O  
ATOM    445  N   ALA    28      20.260  56.400  58.840  1.00  0.00           N  
ATOM    446  HN  ALA    28      20.080  56.440  57.860  1.00  0.00           H  
ATOM    447  CA  ALA    28      19.590  57.220  59.810  1.00  0.00           C  
ATOM    448  HA  ALA    28      20.300  57.500  60.570  1.00  0.00           H  
ATOM    449  CB  ALA    28      19.020  58.500  59.120  1.00  0.00           C  
ATOM    450  HB1 ALA    28      18.120  58.210  58.550  1.00  0.00           H  
ATOM    451  HB2 ALA    28      19.820  58.880  58.460  1.00  0.00           H  
ATOM    452  HB3 ALA    28      18.770  59.230  59.930  1.00  0.00           H  
ATOM    453  C   ALA    28      18.430  56.540  60.500  1.00  0.00           C  
ATOM    454  O   ALA    28      18.080  56.960  61.610  1.00  0.00           O  
ATOM    455  N   LYS    29      17.880  55.460  59.920  1.00  0.00           N  
ATOM    456  HN  LYS    29      18.110  55.180  58.990  1.00  0.00           H  
ATOM    457  CA  LYS    29      16.670  54.900  60.500  1.00  0.00           C  
ATOM    458  HA  LYS    29      16.260  55.600  61.210  1.00  0.00           H  
ATOM    459  CB  LYS    29      15.600  54.740  59.460  1.00  0.00           C  
ATOM    460  HB1 LYS    29      14.710  54.140  59.750  1.00  0.00           H  
ATOM    461  HB2 LYS    29      16.170  54.170  58.690  1.00  0.00           H  
ATOM    462  CG  LYS    29      15.050  56.060  58.830  1.00  0.00           C  
ATOM    463  HG1 LYS    29      14.530  55.840  57.880  1.00  0.00           H  
ATOM    464  HG2 LYS    29      15.910  56.690  58.530  1.00  0.00           H  
ATOM    465  CD  LYS    29      14.120  56.900  59.740  1.00  0.00           C  
ATOM    466  HD1 LYS    29      13.660  57.790  59.260  1.00  0.00           H  
ATOM    467  HD2 LYS    29      14.730  57.290  60.580  1.00  0.00           H  
ATOM    468  CE  LYS    29      12.930  56.120  60.380  1.00  0.00           C  
ATOM    469  HE1 LYS    29      13.210  55.510  61.270  1.00  0.00           H  
ATOM    470  HE2 LYS    29      12.310  55.470  59.730  1.00  0.00           H  
ATOM    471  NZ  LYS    29      11.980  57.160  60.940  1.00  0.00           N  
ATOM    472  HZ1 LYS    29      12.550  57.860  61.460  1.00  0.00           H  
ATOM    473  HZ2 LYS    29      11.300  56.760  61.620  1.00  0.00           H  
ATOM    474  HZ3 LYS    29      11.470  57.660  60.180  1.00  0.00           H  
ATOM    475  C   LYS    29      16.970  53.620  61.260  1.00  0.00           C  
ATOM    476  O   LYS    29      16.030  52.940  61.570  1.00  0.00           O  
ATOM    477  N   ALA    30      18.230  53.260  61.440  1.00  0.00           N  
ATOM    478  HN  ALA    30      18.960  53.870  61.150  1.00  0.00           H  
ATOM    479  CA  ALA    30      18.630  51.990  61.930  1.00  0.00           C  
ATOM    480  HA  ALA    30      18.330  51.250  61.200  1.00  0.00           H  
ATOM    481  CB  ALA    30      20.190  51.920  62.020  1.00  0.00           C  
ATOM    482  HB1 ALA    30      20.510  52.680  62.760  1.00  0.00           H  
ATOM    483  HB2 ALA    30      20.530  52.290  61.030  1.00  0.00           H  
ATOM    484  HB3 ALA    30      20.520  50.870  62.180  1.00  0.00           H  
ATOM    485  C   ALA    30      17.950  51.690  63.250  1.00  0.00           C  
ATOM    486  O   ALA    30      17.640  50.510  63.420  1.00  0.00           O  
ATOM    487  N   ASP    31      17.710  52.620  64.210  1.00  0.00           N  
ATOM    488  HN  ASP    31      18.290  53.430  64.170  1.00  0.00           H  
ATOM    489  CA  ASP    31      17.340  52.210  65.620  1.00  0.00           C  
ATOM    490  HA  ASP    31      17.960  51.380  65.950  1.00  0.00           H  
ATOM    491  CB  ASP    31      17.740  53.340  66.620  1.00  0.00           C  
ATOM    492  HB1 ASP    31      17.560  52.870  67.610  1.00  0.00           H  
ATOM    493  HB2 ASP    31      17.160  54.260  66.400  1.00  0.00           H  
ATOM    494  CG  ASP    31      19.210  53.690  66.680  1.00  0.00           C  
ATOM    495  OD1 ASP    31      19.450  54.590  67.480  1.00  0.00           O  
ATOM    496  OD2 ASP    31      20.080  53.070  66.020  1.00  0.00           O  
ATOM    497  C   ASP    31      15.840  51.790  65.690  1.00  0.00           C  
ATOM    498  O   ASP    31      15.490  51.090  66.660  1.00  0.00           O  
ATOM    499  N   VAL    32      15.040  52.030  64.670  1.00  0.00           N  
ATOM    500  HN  VAL    32      15.300  52.670  63.940  1.00  0.00           H  
ATOM    501  CA  VAL    32      13.700  51.440  64.500  1.00  0.00           C  
ATOM    502  HA  VAL    32      13.500  50.910  65.420  1.00  0.00           H  
ATOM    503  CB  VAL    32      12.520  52.460  64.420  1.00  0.00           C  
ATOM    504  HB  VAL    32      11.530  51.970  64.400  1.00  0.00           H  
ATOM    505  CG1 VAL    32      12.430  53.310  65.680  1.00  0.00           C  
ATOM    506 HG11 VAL    32      13.270  54.020  65.790  1.00  0.00           H  
ATOM    507 HG12 VAL    32      12.570  52.650  66.560  1.00  0.00           H  
ATOM    508 HG13 VAL    32      11.430  53.770  65.850  1.00  0.00           H  
ATOM    509  CG2 VAL    32      12.630  53.320  63.140  1.00  0.00           C  
ATOM    510 HG21 VAL    32      13.650  53.770  63.090  1.00  0.00           H  
ATOM    511 HG22 VAL    32      11.750  54.000  63.130  1.00  0.00           H  
ATOM    512 HG23 VAL    32      12.510  52.730  62.210  1.00  0.00           H  
ATOM    513  C   VAL    32      13.650  50.390  63.370  1.00  0.00           C  
ATOM    514  O   VAL    32      12.550  50.070  62.980  1.00  0.00           O  
ATOM    515  N   LEU    33      14.750  49.840  62.880  1.00  0.00           N  
ATOM    516  HN  LEU    33      15.680  50.100  63.120  1.00  0.00           H  
ATOM    517  CA  LEU    33      14.610  48.640  61.990  1.00  0.00           C  
ATOM    518  HA  LEU    33      13.630  48.400  61.620  1.00  0.00           H  
ATOM    519  CB  LEU    33      15.590  48.800  60.820  1.00  0.00           C  
ATOM    520  HB1 LEU    33      15.600  47.840  60.270  1.00  0.00           H  
ATOM    521  HB2 LEU    33      16.650  48.870  61.130  1.00  0.00           H  
ATOM    522  CG  LEU    33      15.200  49.840  59.740  1.00  0.00           C  
ATOM    523  HG  LEU    33      15.060  50.840  60.220  1.00  0.00           H  
ATOM    524  CD1 LEU    33      16.320  50.070  58.630  1.00  0.00           C  
ATOM    525 HD11 LEU    33      16.580  49.160  58.040  1.00  0.00           H  
ATOM    526 HD12 LEU    33      17.260  50.420  59.110  1.00  0.00           H  
ATOM    527 HD13 LEU    33      15.900  50.810  57.920  1.00  0.00           H  
ATOM    528  CD2 LEU    33      13.890  49.500  59.140  1.00  0.00           C  
ATOM    529 HD21 LEU    33      13.920  48.520  58.620  1.00  0.00           H  
ATOM    530 HD22 LEU    33      13.430  50.280  58.500  1.00  0.00           H  
ATOM    531 HD23 LEU    33      13.160  49.410  59.970  1.00  0.00           H  
ATOM    532  C   LEU    33      15.130  47.440  62.760  1.00  0.00           C  
ATOM    533  O   LEU    33      15.920  47.480  63.680  1.00  0.00           O  
ATOM    534  N   PHE    34      14.620  46.220  62.390  1.00  0.00           N  
ATOM    535  HN  PHE    34      14.030  46.110  61.590  1.00  0.00           H  
ATOM    536  CA  PHE    34      15.100  44.890  62.870  1.00  0.00           C  
ATOM    537  HA  PHE    34      14.610  44.160  62.250  1.00  0.00           H  
ATOM    538  CB  PHE    34      16.630  44.660  62.780  1.00  0.00           C  
ATOM    539  HB1 PHE    34      16.960  43.670  63.130  1.00  0.00           H  
ATOM    540  HB2 PHE    34      17.230  45.430  63.320  1.00  0.00           H  
ATOM    541  CG  PHE    34      17.040  44.810  61.330  1.00  0.00           C  
ATOM    542  CD1 PHE    34      17.780  45.890  60.930  1.00  0.00           C  
ATOM    543  HD1 PHE    34      18.030  46.690  61.620  1.00  0.00           H  
ATOM    544  CE1 PHE    34      18.200  46.060  59.630  1.00  0.00           C  
ATOM    545  HE1 PHE    34      18.900  46.830  59.350  1.00  0.00           H  
ATOM    546  CZ  PHE    34      17.850  45.150  58.680  1.00  0.00           C  
ATOM    547  HZ  PHE    34      18.380  45.260  57.750  1.00  0.00           H  
ATOM    548  CD2 PHE    34      16.680  43.840  60.340  1.00  0.00           C  
ATOM    549  HD2 PHE    34      16.160  42.920  60.560  1.00  0.00           H  
ATOM    550  CE2 PHE    34      17.170  43.990  58.990  1.00  0.00           C  
ATOM    551  HE2 PHE    34      17.080  43.200  58.250  1.00  0.00           H  
ATOM    552  C   PHE    34      14.460  44.710  64.300  1.00  0.00           C  
ATOM    553  O   PHE    34      14.800  43.820  65.100  1.00  0.00           O  
ATOM    554  N   ILE    35      13.480  45.540  64.730  1.00  0.00           N  
ATOM    555  HN  ILE    35      13.220  46.260  64.080  1.00  0.00           H  
ATOM    556  CA  ILE    35      12.680  45.360  65.940  1.00  0.00           C  
ATOM    557  HA  ILE    35      13.350  45.110  66.750  1.00  0.00           H  
ATOM    558  CB  ILE    35      12.070  46.700  66.360  1.00  0.00           C  
ATOM    559  HB  ILE    35      11.270  46.550  67.110  1.00  0.00           H  
ATOM    560  CG2 ILE    35      13.220  47.460  67.160  1.00  0.00           C  
ATOM    561 HG21 ILE    35      14.230  47.530  66.690  1.00  0.00           H  
ATOM    562 HG22 ILE    35      13.390  46.950  68.140  1.00  0.00           H  
ATOM    563 HG23 ILE    35      12.820  48.480  67.330  1.00  0.00           H  
ATOM    564  CG1 ILE    35      11.560  47.530  65.200  1.00  0.00           C  
ATOM    565 HG11 ILE    35      11.360  46.820  64.360  1.00  0.00           H  
ATOM    566 HG12 ILE    35      12.350  48.150  64.740  1.00  0.00           H  
ATOM    567  CD  ILE    35      10.220  48.270  65.610  1.00  0.00           C  
ATOM    568  HD1 ILE    35       9.690  48.550  64.680  1.00  0.00           H  
ATOM    569  HD2 ILE    35      10.420  49.150  66.260  1.00  0.00           H  
ATOM    570  HD3 ILE    35       9.600  47.540  66.180  1.00  0.00           H  
ATOM    571  C   ILE    35      11.640  44.210  65.900  1.00  0.00           C  
ATOM    572  O   ILE    35      10.880  43.950  64.970  1.00  0.00           O  
ATOM    573  N   ALA    36      11.550  43.470  67.010  1.00  0.00           N  
ATOM    574  HN  ALA    36      12.110  43.670  67.810  1.00  0.00           H  
ATOM    575  CA  ALA    36      10.700  42.270  67.100  1.00  0.00           C  
ATOM    576  HA  ALA    36      10.050  42.340  66.240  1.00  0.00           H  
ATOM    577  CB  ALA    36      11.470  40.930  67.090  1.00  0.00           C  
ATOM    578  HB1 ALA    36      10.860  40.010  66.980  1.00  0.00           H  
ATOM    579  HB2 ALA    36      12.180  40.830  67.940  1.00  0.00           H  
ATOM    580  HB3 ALA    36      12.040  40.940  66.140  1.00  0.00           H  
ATOM    581  C   ALA    36       9.770  42.260  68.290  1.00  0.00           C  
ATOM    582  O   ALA    36       9.990  42.980  69.280  1.00  0.00           O  
ATOM    583  NT  ALA    36       8.600  41.540  68.210  1.00  0.00           N  
ATOM    584  HNT ALA    36       8.580  41.060  67.340  1.00  0.00           H  
ATOM    585  CAT ALA    36       7.610  41.400  69.300  1.00  0.00           C  
ATOM    586  HT1 ALA    36       6.760  41.940  68.840  1.00  0.00           H  
ATOM    587  HT2 ALA    36       8.000  41.850  70.230  1.00  0.00           H  
ATOM    588  HT3 ALA    36       7.510  40.310  69.510  1.00  0.00           H  
TER     589      ALA    36 
ATOM    589  CAY LEU    37      34.740  37.320  70.800  1.00  0.00           C  
ATOM    590  HY1 LEU    37      33.950  37.150  70.030  1.00  0.00           H  
ATOM    591  HY2 LEU    37      34.140  37.290  71.740  1.00  0.00           H  
ATOM    592  HY3 LEU    37      35.370  36.410  70.670  1.00  0.00           H  
ATOM    593  CY  LEU    37      35.440  38.630  70.510  1.00  0.00           C  
ATOM    594  OY  LEU    37      35.460  39.110  69.420  1.00  0.00           O  
ATOM    595  N   LEU    37      35.920  39.220  71.590  1.00  0.00           N  
ATOM    596  HN  LEU    37      35.760  38.860  72.510  1.00  0.00           H  
ATOM    597  CA  LEU    37      36.430  40.560  71.480  1.00  0.00           C  
ATOM    598  HA  LEU    37      35.630  41.210  71.140  1.00  0.00           H  
ATOM    599  CB  LEU    37      36.840  41.010  72.960  1.00  0.00           C  
ATOM    600  HB1 LEU    37      37.690  40.370  73.290  1.00  0.00           H  
ATOM    601  HB2 LEU    37      35.980  40.670  73.570  1.00  0.00           H  
ATOM    602  CG  LEU    37      37.300  42.400  73.140  1.00  0.00           C  
ATOM    603  HG  LEU    37      38.220  42.590  72.550  1.00  0.00           H  
ATOM    604  CD1 LEU    37      36.320  43.420  72.780  1.00  0.00           C  
ATOM    605 HD11 LEU    37      36.830  44.400  72.810  1.00  0.00           H  
ATOM    606 HD12 LEU    37      35.500  43.350  73.530  1.00  0.00           H  
ATOM    607 HD13 LEU    37      36.050  43.260  71.720  1.00  0.00           H  
ATOM    608  CD2 LEU    37      37.800  42.680  74.610  1.00  0.00           C  
ATOM    609 HD21 LEU    37      36.940  42.490  75.280  1.00  0.00           H  
ATOM    610 HD22 LEU    37      38.200  43.700  74.770  1.00  0.00           H  
ATOM    611 HD23 LEU    37      38.660  42.050  74.920  1.00  0.00           H  
ATOM    612  C   LEU    37      37.700  40.890  70.640  1.00  0.00           C  
ATOM    613  O   LEU    37      37.820  41.770  69.840  1.00  0.00           O  
ATOM    614  N   THR    38      38.780  40.120  70.670  1.00  0.00           N  
ATOM    615  HN  THR    38      38.800  39.420  71.390  1.00  0.00           H  
ATOM    616  CA  THR    38      39.960  40.260  69.770  1.00  0.00           C  
ATOM    617  HA  THR    38      40.240  41.300  69.680  1.00  0.00           H  
ATOM    618  CB  THR    38      41.150  39.550  70.300  1.00  0.00           C  
ATOM    619  HB  THR    38      41.030  38.450  70.350  1.00  0.00           H  
ATOM    620  OG1 THR    38      41.310  40.040  71.610  1.00  0.00           O  
ATOM    621  HG1 THR    38      40.630  39.670  72.180  1.00  0.00           H  
ATOM    622  CG2 THR    38      42.400  39.950  69.450  1.00  0.00           C  
ATOM    623 HG21 THR    38      43.290  39.420  69.850  1.00  0.00           H  
ATOM    624 HG22 THR    38      42.460  41.060  69.450  1.00  0.00           H  
ATOM    625 HG23 THR    38      42.310  39.580  68.410  1.00  0.00           H  
ATOM    626  C   THR    38      39.580  39.790  68.360  1.00  0.00           C  
ATOM    627  O   THR    38      40.210  40.280  67.380  1.00  0.00           O  
ATOM    628  N   LEU    39      38.670  38.800  68.190  1.00  0.00           N  
ATOM    629  HN  LEU    39      38.250  38.520  69.050  1.00  0.00           H  
ATOM    630  CA  LEU    39      38.080  38.350  66.950  1.00  0.00           C  
ATOM    631  HA  LEU    39      38.910  37.960  66.380  1.00  0.00           H  
ATOM    632  CB  LEU    39      37.130  37.090  67.010  1.00  0.00           C  
ATOM    633  HB1 LEU    39      36.660  37.130  68.010  1.00  0.00           H  
ATOM    634  HB2 LEU    39      37.720  36.170  66.790  1.00  0.00           H  
ATOM    635  CG  LEU    39      35.880  36.990  66.060  1.00  0.00           C  
ATOM    636  HG  LEU    39      35.440  38.000  66.180  1.00  0.00           H  
ATOM    637  CD1 LEU    39      36.300  36.620  64.620  1.00  0.00           C  
ATOM    638 HD11 LEU    39      37.070  37.330  64.230  1.00  0.00           H  
ATOM    639 HD12 LEU    39      35.370  36.640  64.010  1.00  0.00           H  
ATOM    640 HD13 LEU    39      36.680  35.580  64.610  1.00  0.00           H  
ATOM    641  CD2 LEU    39      34.810  36.020  66.630  1.00  0.00           C  
ATOM    642 HD21 LEU    39      35.160  34.990  66.800  1.00  0.00           H  
ATOM    643 HD22 LEU    39      33.960  35.900  65.930  1.00  0.00           H  
ATOM    644 HD23 LEU    39      34.420  36.390  67.610  1.00  0.00           H  
ATOM    645  C   LEU    39      37.600  39.530  66.100  1.00  0.00           C  
ATOM    646  O   LEU    39      37.920  39.680  64.950  1.00  0.00           O  
ATOM    647  N   LYS    40      36.900  40.440  66.750  1.00  0.00           N  
ATOM    648  HN  LYS    40      36.590  40.180  67.660  1.00  0.00           H  
ATOM    649  CA  LYS    40      36.460  41.650  66.080  1.00  0.00           C  
ATOM    650  HA  LYS    40      35.950  41.360  65.180  1.00  0.00           H  
ATOM    651  CB  LYS    40      35.520  42.390  67.080  1.00  0.00           C  
ATOM    652  HB1 LYS    40      35.290  43.370  66.610  1.00  0.00           H  
ATOM    653  HB2 LYS    40      36.080  42.410  68.050  1.00  0.00           H  
ATOM    654  CG  LYS    40      34.170  41.760  67.380  1.00  0.00           C  
ATOM    655  HG1 LYS    40      34.390  40.890  68.040  1.00  0.00           H  
ATOM    656  HG2 LYS    40      33.710  41.380  66.450  1.00  0.00           H  
ATOM    657  CD  LYS    40      33.160  42.750  68.020  1.00  0.00           C  
ATOM    658  HD1 LYS    40      32.270  42.100  68.150  1.00  0.00           H  
ATOM    659  HD2 LYS    40      32.950  43.580  67.310  1.00  0.00           H  
ATOM    660  CE  LYS    40      33.530  43.220  69.420  1.00  0.00           C  
ATOM    661  HE1 LYS    40      34.590  43.560  69.470  1.00  0.00           H  
ATOM    662  HE2 LYS    40      33.420  42.310  70.040  1.00  0.00           H  
ATOM    663  NZ  LYS    40      32.690  44.340  69.870  1.00  0.00           N  
ATOM    664  HZ1 LYS    40      33.280  45.200  69.810  1.00  0.00           H  
ATOM    665  HZ2 LYS    40      32.430  44.200  70.860  1.00  0.00           H  
ATOM    666  HZ3 LYS    40      31.780  44.430  69.360  1.00  0.00           H  
ATOM    667  C   LYS    40      37.610  42.600  65.710  1.00  0.00           C  
ATOM    668  O   LYS    40      37.610  43.230  64.650  1.00  0.00           O  
ATOM    669  N   TYR    41      38.680  42.680  66.550  1.00  0.00           N  
ATOM    670  HN  TYR    41      38.730  42.170  67.410  1.00  0.00           H  
ATOM    671  CA  TYR    41      39.830  43.470  66.200  1.00  0.00           C  
ATOM    672  HA  TYR    41      39.520  44.460  65.930  1.00  0.00           H  
ATOM    673  CB  TYR    41      40.720  43.580  67.500  1.00  0.00           C  
ATOM    674  HB1 TYR    41      41.050  42.580  67.850  1.00  0.00           H  
ATOM    675  HB2 TYR    41      40.100  43.910  68.350  1.00  0.00           H  
ATOM    676  CG  TYR    41      41.850  44.600  67.380  1.00  0.00           C  
ATOM    677  CD1 TYR    41      41.760  45.800  66.690  1.00  0.00           C  
ATOM    678  HD1 TYR    41      40.790  45.920  66.230  1.00  0.00           H  
ATOM    679  CE1 TYR    41      42.770  46.760  66.810  1.00  0.00           C  
ATOM    680  HE1 TYR    41      42.670  47.700  66.280  1.00  0.00           H  
ATOM    681  CZ  TYR    41      43.930  46.530  67.580  1.00  0.00           C  
ATOM    682  OH  TYR    41      44.850  47.620  67.790  1.00  0.00           O  
ATOM    683  HH  TYR    41      44.420  48.360  67.360  1.00  0.00           H  
ATOM    684  CD2 TYR    41      43.080  44.360  68.070  1.00  0.00           C  
ATOM    685  HD2 TYR    41      43.290  43.480  68.660  1.00  0.00           H  
ATOM    686  CE2 TYR    41      44.120  45.270  68.120  1.00  0.00           C  
ATOM    687  HE2 TYR    41      45.030  45.010  68.640  1.00  0.00           H  
ATOM    688  C   TYR    41      40.610  42.940  65.070  1.00  0.00           C  
ATOM    689  O   TYR    41      41.160  43.680  64.290  1.00  0.00           O  
ATOM    690  N   GLY    42      40.810  41.590  65.070  1.00  0.00           N  
ATOM    691  HN  GLY    42      40.330  41.120  65.800  1.00  0.00           H  
ATOM    692  CA  GLY    42      41.630  40.830  64.100  1.00  0.00           C  
ATOM    693  HA1 GLY    42      41.630  39.780  64.350  1.00  0.00           H  
ATOM    694  HA2 GLY    42      42.660  41.130  64.020  1.00  0.00           H  
ATOM    695  C   GLY    42      40.860  40.860  62.810  1.00  0.00           C  
ATOM    696  O   GLY    42      41.440  40.900  61.770  1.00  0.00           O  
ATOM    697  N   ALA    43      39.460  40.870  62.840  1.00  0.00           N  
ATOM    698  HN  ALA    43      39.010  40.600  63.690  1.00  0.00           H  
ATOM    699  CA  ALA    43      38.520  41.250  61.740  1.00  0.00           C  
ATOM    700  HA  ALA    43      38.770  40.600  60.910  1.00  0.00           H  
ATOM    701  CB  ALA    43      36.930  41.120  62.060  1.00  0.00           C  
ATOM    702  HB1 ALA    43      36.610  41.900  62.790  1.00  0.00           H  
ATOM    703  HB2 ALA    43      36.570  40.170  62.510  1.00  0.00           H  
ATOM    704  HB3 ALA    43      36.390  41.210  61.100  1.00  0.00           H  
ATOM    705  C   ALA    43      38.780  42.600  61.180  1.00  0.00           C  
ATOM    706  O   ALA    43      38.730  42.770  59.930  1.00  0.00           O  
ATOM    707  N   LYS    44      39.070  43.660  61.990  1.00  0.00           N  
ATOM    708  HN  LYS    44      38.970  43.520  62.970  1.00  0.00           H  
ATOM    709  CA  LYS    44      39.700  44.930  61.560  1.00  0.00           C  
ATOM    710  HA  LYS    44      39.010  45.220  60.780  1.00  0.00           H  
ATOM    711  CB  LYS    44      39.540  46.030  62.670  1.00  0.00           C  
ATOM    712  HB1 LYS    44      39.990  46.990  62.320  1.00  0.00           H  
ATOM    713  HB2 LYS    44      40.220  45.680  63.470  1.00  0.00           H  
ATOM    714  CG  LYS    44      38.040  46.420  63.000  1.00  0.00           C  
ATOM    715  HG1 LYS    44      37.540  45.470  63.300  1.00  0.00           H  
ATOM    716  HG2 LYS    44      37.670  46.710  61.990  1.00  0.00           H  
ATOM    717  CD  LYS    44      37.980  47.500  64.110  1.00  0.00           C  
ATOM    718  HD1 LYS    44      38.500  48.450  63.900  1.00  0.00           H  
ATOM    719  HD2 LYS    44      38.590  47.000  64.900  1.00  0.00           H  
ATOM    720  CE  LYS    44      36.550  47.670  64.650  1.00  0.00           C  
ATOM    721  HE1 LYS    44      36.140  46.750  65.130  1.00  0.00           H  
ATOM    722  HE2 LYS    44      35.930  47.940  63.770  1.00  0.00           H  
ATOM    723  NZ  LYS    44      36.390  48.750  65.600  1.00  0.00           N  
ATOM    724  HZ1 LYS    44      37.240  48.870  66.190  1.00  0.00           H  
ATOM    725  HZ2 LYS    44      35.550  48.630  66.190  1.00  0.00           H  
ATOM    726  HZ3 LYS    44      36.350  49.640  65.060  1.00  0.00           H  
ATOM    727  C   LYS    44      41.030  44.780  60.920  1.00  0.00           C  
ATOM    728  O   LYS    44      41.310  45.460  59.940  1.00  0.00           O  
ATOM    729  N   HSD    45      41.900  43.900  61.370  1.00  0.00           N  
ATOM    730  HN  HSD    45      41.650  43.360  62.170  1.00  0.00           H  
ATOM    731  CA  HSD    45      43.140  43.610  60.660  1.00  0.00           C  
ATOM    732  HA  HSD    45      43.570  44.590  60.490  1.00  0.00           H  
ATOM    733  CB  HSD    45      44.100  42.750  61.500  1.00  0.00           C  
ATOM    734  HB1 HSD    45      45.040  42.520  60.950  1.00  0.00           H  
ATOM    735  HB2 HSD    45      43.610  41.800  61.790  1.00  0.00           H  
ATOM    736  ND1 HSD    45      43.910  43.270  64.030  1.00  0.00           N  
ATOM    737  HD1 HSD    45      42.920  43.340  64.120  1.00  0.00           H  
ATOM    738  CG  HSD    45      44.590  43.380  62.810  1.00  0.00           C  
ATOM    739  CE1 HSD    45      44.840  43.460  65.020  1.00  0.00           C  
ATOM    740  HE1 HSD    45      44.550  43.470  66.070  1.00  0.00           H  
ATOM    741  NE2 HSD    45      46.030  43.690  64.500  1.00  0.00           N  
ATOM    742  CD2 HSD    45      45.860  43.610  63.130  1.00  0.00           C  
ATOM    743  HD2 HSD    45      46.780  43.430  62.580  1.00  0.00           H  
ATOM    744  C   HSD    45      42.980  42.990  59.240  1.00  0.00           C  
ATOM    745  O   HSD    45      43.830  43.240  58.390  1.00  0.00           O  
ATOM    746  N   VAL    46      41.940  42.190  59.000  1.00  0.00           N  
ATOM    747  HN  VAL    46      41.340  41.980  59.770  1.00  0.00           H  
ATOM    748  CA  VAL    46      41.630  41.720  57.690  1.00  0.00           C  
ATOM    749  HA  VAL    46      42.450  41.200  57.230  1.00  0.00           H  
ATOM    750  CB  VAL    46      40.400  40.780  57.660  1.00  0.00           C  
ATOM    751  HB  VAL    46      39.580  41.320  58.190  1.00  0.00           H  
ATOM    752  CG1 VAL    46      40.140  40.300  56.270  1.00  0.00           C  
ATOM    753 HG11 VAL    46      39.620  40.960  55.540  1.00  0.00           H  
ATOM    754 HG12 VAL    46      39.550  39.360  56.210  1.00  0.00           H  
ATOM    755 HG13 VAL    46      41.100  39.960  55.810  1.00  0.00           H  
ATOM    756  CG2 VAL    46      40.780  39.550  58.490  1.00  0.00           C  
ATOM    757 HG21 VAL    46      39.790  39.100  58.740  1.00  0.00           H  
ATOM    758 HG22 VAL    46      41.320  39.780  59.430  1.00  0.00           H  
ATOM    759 HG23 VAL    46      41.260  38.760  57.870  1.00  0.00           H  
ATOM    760  C   VAL    46      41.320  42.940  56.680  1.00  0.00           C  
ATOM    761  O   VAL    46      41.890  42.940  55.540  1.00  0.00           O  
ATOM    762  N   ILE    47      40.500  43.970  57.040  1.00  0.00           N  
ATOM    763  HN  ILE    47      40.140  43.940  57.970  1.00  0.00           H  
ATOM    764  CA  ILE    47      40.220  45.140  56.160  1.00  0.00           C  
ATOM    765  HA  ILE    47      39.970  44.680  55.220  1.00  0.00           H  
ATOM    766  CB  ILE    47      39.220  46.040  56.790  1.00  0.00           C  
ATOM    767  HB  ILE    47      39.510  46.390  57.800  1.00  0.00           H  
ATOM    768  CG2 ILE    47      39.040  47.330  55.970  1.00  0.00           C  
ATOM    769 HG21 ILE    47      39.870  48.060  55.950  1.00  0.00           H  
ATOM    770 HG22 ILE    47      38.080  47.860  56.140  1.00  0.00           H  
ATOM    771 HG23 ILE    47      38.940  47.040  54.900  1.00  0.00           H  
ATOM    772  CG1 ILE    47      37.910  45.230  57.080  1.00  0.00           C  
ATOM    773 HG11 ILE    47      38.170  44.220  57.450  1.00  0.00           H  
ATOM    774 HG12 ILE    47      37.360  45.120  56.130  1.00  0.00           H  
ATOM    775  CD  ILE    47      37.070  45.840  58.210  1.00  0.00           C  
ATOM    776  HD1 ILE    47      36.590  46.760  57.840  1.00  0.00           H  
ATOM    777  HD2 ILE    47      37.810  45.930  59.030  1.00  0.00           H  
ATOM    778  HD3 ILE    47      36.320  45.050  58.460  1.00  0.00           H  
ATOM    779  C   ILE    47      41.480  45.840  55.900  1.00  0.00           C  
ATOM    780  O   ILE    47      41.830  46.200  54.800  1.00  0.00           O  
ATOM    781  N   MET    48      42.420  45.950  56.880  1.00  0.00           N  
ATOM    782  HN  MET    48      42.250  45.640  57.810  1.00  0.00           H  
ATOM    783  CA  MET    48      43.770  46.460  56.720  1.00  0.00           C  
ATOM    784  HA  MET    48      43.710  47.430  56.240  1.00  0.00           H  
ATOM    785  CB  MET    48      44.560  46.420  58.080  1.00  0.00           C  
ATOM    786  HB1 MET    48      45.590  46.760  57.880  1.00  0.00           H  
ATOM    787  HB2 MET    48      44.450  45.370  58.430  1.00  0.00           H  
ATOM    788  CG  MET    48      43.980  47.420  59.220  1.00  0.00           C  
ATOM    789  HG1 MET    48      44.440  47.140  60.190  1.00  0.00           H  
ATOM    790  HG2 MET    48      42.890  47.260  59.390  1.00  0.00           H  
ATOM    791  SD  MET    48      44.340  49.180  58.850  1.00  0.00           S  
ATOM    792  CE  MET    48      43.660  49.860  60.370  1.00  0.00           C  
ATOM    793  HE1 MET    48      43.140  49.080  60.960  1.00  0.00           H  
ATOM    794  HE2 MET    48      43.120  50.800  60.120  1.00  0.00           H  
ATOM    795  HE3 MET    48      44.500  50.130  61.050  1.00  0.00           H  
ATOM    796  C   MET    48      44.700  45.790  55.730  1.00  0.00           C  
ATOM    797  O   MET    48      45.760  46.260  55.330  1.00  0.00           O  
ATOM    798  N   LEU    49      44.420  44.440  55.490  1.00  0.00           N  
ATOM    799  HN  LEU    49      43.600  44.080  55.920  1.00  0.00           H  
ATOM    800  CA  LEU    49      45.230  43.680  54.480  1.00  0.00           C  
ATOM    801  HA  LEU    49      46.220  44.070  54.320  1.00  0.00           H  
ATOM    802  CB  LEU    49      45.350  42.190  54.820  1.00  0.00           C  
ATOM    803  HB1 LEU    49      45.860  41.740  53.940  1.00  0.00           H  
ATOM    804  HB2 LEU    49      44.370  41.670  54.860  1.00  0.00           H  
ATOM    805  CG  LEU    49      46.060  41.850  56.060  1.00  0.00           C  
ATOM    806  HG  LEU    49      45.350  41.960  56.900  1.00  0.00           H  
ATOM    807  CD1 LEU    49      46.510  40.400  55.970  1.00  0.00           C  
ATOM    808 HD11 LEU    49      47.440  40.250  55.390  1.00  0.00           H  
ATOM    809 HD12 LEU    49      45.710  39.820  55.460  1.00  0.00           H  
ATOM    810 HD13 LEU    49      46.640  39.970  56.980  1.00  0.00           H  
ATOM    811  CD2 LEU    49      47.180  42.730  56.430  1.00  0.00           C  
ATOM    812 HD21 LEU    49      47.740  42.280  57.270  1.00  0.00           H  
ATOM    813 HD22 LEU    49      46.950  43.760  56.790  1.00  0.00           H  
ATOM    814 HD23 LEU    49      47.810  42.920  55.530  1.00  0.00           H  
ATOM    815  C   LEU    49      44.480  43.880  53.160  1.00  0.00           C  
ATOM    816  O   LEU    49      45.190  44.170  52.200  1.00  0.00           O  
ATOM    817  N   PHE    50      43.120  43.800  53.130  1.00  0.00           N  
ATOM    818  HN  PHE    50      42.680  43.500  53.970  1.00  0.00           H  
ATOM    819  CA  PHE    50      42.310  43.930  51.970  1.00  0.00           C  
ATOM    820  HA  PHE    50      42.570  43.150  51.270  1.00  0.00           H  
ATOM    821  CB  PHE    50      40.770  43.800  52.300  1.00  0.00           C  
ATOM    822  HB1 PHE    50      40.140  44.210  51.490  1.00  0.00           H  
ATOM    823  HB2 PHE    50      40.470  44.380  53.200  1.00  0.00           H  
ATOM    824  CG  PHE    50      40.310  42.400  52.570  1.00  0.00           C  
ATOM    825  CD1 PHE    50      41.130  41.310  52.490  1.00  0.00           C  
ATOM    826  HD1 PHE    50      42.210  41.340  52.460  1.00  0.00           H  
ATOM    827  CE1 PHE    50      40.570  40.010  52.580  1.00  0.00           C  
ATOM    828  HE1 PHE    50      41.260  39.190  52.470  1.00  0.00           H  
ATOM    829  CZ  PHE    50      39.190  39.820  52.780  1.00  0.00           C  
ATOM    830  HZ  PHE    50      38.710  38.860  52.820  1.00  0.00           H  
ATOM    831  CD2 PHE    50      38.940  42.290  52.820  1.00  0.00           C  
ATOM    832  HD2 PHE    50      38.290  43.150  52.870  1.00  0.00           H  
ATOM    833  CE2 PHE    50      38.390  41.040  52.740  1.00  0.00           C  
ATOM    834  HE2 PHE    50      37.330  40.920  52.890  1.00  0.00           H  
ATOM    835  C   PHE    50      42.480  45.190  51.150  1.00  0.00           C  
ATOM    836  O   PHE    50      42.540  45.220  49.920  1.00  0.00           O  
ATOM    837  N   VAL    51      42.510  46.370  51.860  1.00  0.00           N  
ATOM    838  HN  VAL    51      42.540  46.360  52.860  1.00  0.00           H  
ATOM    839  CA  VAL    51      42.480  47.680  51.160  1.00  0.00           C  
ATOM    840  HA  VAL    51      41.580  47.670  50.570  1.00  0.00           H  
ATOM    841  CB  VAL    51      42.190  48.880  52.060  1.00  0.00           C  
ATOM    842  HB  VAL    51      42.960  48.930  52.870  1.00  0.00           H  
ATOM    843  CG1 VAL    51      42.370  50.270  51.380  1.00  0.00           C  
ATOM    844 HG11 VAL    51      41.650  50.590  50.600  1.00  0.00           H  
ATOM    845 HG12 VAL    51      43.370  50.470  50.940  1.00  0.00           H  
ATOM    846 HG13 VAL    51      42.320  51.030  52.190  1.00  0.00           H  
ATOM    847  CG2 VAL    51      40.760  48.770  52.690  1.00  0.00           C  
ATOM    848 HG21 VAL    51      39.950  48.980  51.960  1.00  0.00           H  
ATOM    849 HG22 VAL    51      40.660  49.510  53.520  1.00  0.00           H  
ATOM    850 HG23 VAL    51      40.510  47.740  53.010  1.00  0.00           H  
ATOM    851  C   VAL    51      43.720  47.920  50.220  1.00  0.00           C  
ATOM    852  O   VAL    51      43.400  48.340  49.070  1.00  0.00           O  
ATOM    853  N   PRO    52      44.970  47.710  50.520  1.00  0.00           N  
ATOM    854  CD  PRO    52      45.530  47.680  51.880  1.00  0.00           C  
ATOM    855  HD1 PRO    52      45.840  46.630  52.020  1.00  0.00           H  
ATOM    856  HD2 PRO    52      44.830  48.000  52.680  1.00  0.00           H  
ATOM    857  CA  PRO    52      45.960  48.180  49.570  1.00  0.00           C  
ATOM    858  HA  PRO    52      45.670  49.150  49.210  1.00  0.00           H  
ATOM    859  CB  PRO    52      47.260  48.210  50.410  1.00  0.00           C  
ATOM    860  HB1 PRO    52      47.930  49.040  50.110  1.00  0.00           H  
ATOM    861  HB2 PRO    52      47.730  47.210  50.510  1.00  0.00           H  
ATOM    862  CG  PRO    52      46.710  48.590  51.800  1.00  0.00           C  
ATOM    863  HG1 PRO    52      47.340  48.370  52.680  1.00  0.00           H  
ATOM    864  HG2 PRO    52      46.370  49.650  51.880  1.00  0.00           H  
ATOM    865  C   PRO    52      46.000  47.250  48.370  1.00  0.00           C  
ATOM    866  O   PRO    52      46.040  47.660  47.200  1.00  0.00           O  
ATOM    867  N   VAL    53      45.920  45.900  48.590  1.00  0.00           N  
ATOM    868  HN  VAL    53      45.660  45.540  49.480  1.00  0.00           H  
ATOM    869  CA  VAL    53      45.880  44.820  47.610  1.00  0.00           C  
ATOM    870  HA  VAL    53      46.810  44.770  47.060  1.00  0.00           H  
ATOM    871  CB  VAL    53      45.990  43.510  48.330  1.00  0.00           C  
ATOM    872  HB  VAL    53      46.920  43.540  48.950  1.00  0.00           H  
ATOM    873  CG1 VAL    53      44.760  42.970  49.000  1.00  0.00           C  
ATOM    874 HG11 VAL    53      44.800  41.900  49.300  1.00  0.00           H  
ATOM    875 HG12 VAL    53      43.820  43.110  48.420  1.00  0.00           H  
ATOM    876 HG13 VAL    53      44.560  43.510  49.940  1.00  0.00           H  
ATOM    877  CG2 VAL    53      46.500  42.310  47.400  1.00  0.00           C  
ATOM    878 HG21 VAL    53      45.550  42.210  46.820  1.00  0.00           H  
ATOM    879 HG22 VAL    53      46.620  41.390  48.010  1.00  0.00           H  
ATOM    880 HG23 VAL    53      47.390  42.530  46.780  1.00  0.00           H  
ATOM    881  C   VAL    53      44.690  44.960  46.700  1.00  0.00           C  
ATOM    882  O   VAL    53      44.850  44.760  45.480  1.00  0.00           O  
ATOM    883  N   THR    54      43.490  45.280  47.240  1.00  0.00           N  
ATOM    884  HN  THR    54      43.370  45.190  48.230  1.00  0.00           H  
ATOM    885  CA  THR    54      42.360  45.480  46.380  1.00  0.00           C  
ATOM    886  HA  THR    54      42.240  44.590  45.770  1.00  0.00           H  
ATOM    887  CB  THR    54      41.110  45.720  47.170  1.00  0.00           C  
ATOM    888  HB  THR    54      41.290  46.630  47.770  1.00  0.00           H  
ATOM    889  OG1 THR    54      40.780  44.560  47.980  1.00  0.00           O  
ATOM    890  HG1 THR    54      41.100  44.770  48.860  1.00  0.00           H  
ATOM    891  CG2 THR    54      39.850  45.980  46.230  1.00  0.00           C  
ATOM    892 HG21 THR    54      38.980  46.330  46.820  1.00  0.00           H  
ATOM    893 HG22 THR    54      39.600  45.080  45.630  1.00  0.00           H  
ATOM    894 HG23 THR    54      40.080  46.800  45.520  1.00  0.00           H  
ATOM    895  C   THR    54      42.530  46.710  45.500  1.00  0.00           C  
ATOM    896  O   THR    54      42.180  46.710  44.300  1.00  0.00           O  
ATOM    897  N   LEU    55      43.090  47.760  46.100  1.00  0.00           N  
ATOM    898  HN  LEU    55      43.330  47.760  47.070  1.00  0.00           H  
ATOM    899  CA  LEU    55      43.430  48.990  45.340  1.00  0.00           C  
ATOM    900  HA  LEU    55      42.520  49.220  44.790  1.00  0.00           H  
ATOM    901  CB  LEU    55      43.610  50.210  46.290  1.00  0.00           C  
ATOM    902  HB1 LEU    55      44.150  51.070  45.840  1.00  0.00           H  
ATOM    903  HB2 LEU    55      44.290  49.770  47.050  1.00  0.00           H  
ATOM    904  CG  LEU    55      42.310  50.700  47.040  1.00  0.00           C  
ATOM    905  HG  LEU    55      41.790  49.790  47.400  1.00  0.00           H  
ATOM    906  CD1 LEU    55      42.780  51.650  48.170  1.00  0.00           C  
ATOM    907 HD11 LEU    55      42.020  52.120  48.840  1.00  0.00           H  
ATOM    908 HD12 LEU    55      43.330  52.540  47.800  1.00  0.00           H  
ATOM    909 HD13 LEU    55      43.570  51.300  48.860  1.00  0.00           H  
ATOM    910  CD2 LEU    55      41.360  51.510  46.090  1.00  0.00           C  
ATOM    911 HD21 LEU    55      41.960  52.260  45.540  1.00  0.00           H  
ATOM    912 HD22 LEU    55      40.510  51.950  46.650  1.00  0.00           H  
ATOM    913 HD23 LEU    55      41.000  50.840  45.270  1.00  0.00           H  
ATOM    914  C   LEU    55      44.470  48.670  44.300  1.00  0.00           C  
ATOM    915  O   LEU    55      44.390  49.240  43.230  1.00  0.00           O  
ATOM    916  N   CYS    56      45.560  47.930  44.590  1.00  0.00           N  
ATOM    917  HN  CYS    56      45.720  47.640  45.530  1.00  0.00           H  
ATOM    918  CA  CYS    56      46.640  47.660  43.730  1.00  0.00           C  
ATOM    919  HA  CYS    56      47.040  48.620  43.420  1.00  0.00           H  
ATOM    920  CB  CYS    56      47.780  47.040  44.510  1.00  0.00           C  
ATOM    921  HB1 CYS    56      47.310  46.080  44.820  1.00  0.00           H  
ATOM    922  HB2 CYS    56      47.990  47.570  45.460  1.00  0.00           H  
ATOM    923  SG  CYS    56      49.330  46.770  43.610  1.00  0.00           S  
ATOM    924  HG1 CYS    56      48.820  45.720  42.990  1.00  0.00           H  
ATOM    925  C   CYS    56      46.200  46.790  42.530  1.00  0.00           C  
ATOM    926  O   CYS    56      46.480  47.070  41.330  1.00  0.00           O  
ATOM    927  N   MET    57      45.330  45.680  42.770  1.00  0.00           N  
ATOM    928  HN  MET    57      45.260  45.280  43.680  1.00  0.00           H  
ATOM    929  CA  MET    57      44.700  45.010  41.660  1.00  0.00           C  
ATOM    930  HA  MET    57      45.490  44.640  41.020  1.00  0.00           H  
ATOM    931  CB  MET    57      43.900  43.800  42.130  1.00  0.00           C  
ATOM    932  HB1 MET    57      43.420  43.310  41.260  1.00  0.00           H  
ATOM    933  HB2 MET    57      43.180  44.240  42.860  1.00  0.00           H  
ATOM    934  CG  MET    57      44.620  42.710  42.910  1.00  0.00           C  
ATOM    935  HG1 MET    57      45.500  43.140  43.430  1.00  0.00           H  
ATOM    936  HG2 MET    57      44.990  41.920  42.220  1.00  0.00           H  
ATOM    937  SD  MET    57      43.640  41.730  43.950  1.00  0.00           S  
ATOM    938  CE  MET    57      45.090  40.750  44.300  1.00  0.00           C  
ATOM    939  HE1 MET    57      45.570  40.150  43.500  1.00  0.00           H  
ATOM    940  HE2 MET    57      44.890  39.910  45.010  1.00  0.00           H  
ATOM    941  HE3 MET    57      45.930  41.320  44.750  1.00  0.00           H  
ATOM    942  C   MET    57      43.730  45.850  40.770  1.00  0.00           C  
ATOM    943  O   MET    57      43.630  45.750  39.530  1.00  0.00           O  
ATOM    944  N   VAL    58      42.920  46.750  41.340  1.00  0.00           N  
ATOM    945  HN  VAL    58      42.650  46.750  42.300  1.00  0.00           H  
ATOM    946  CA  VAL    58      42.360  47.830  40.490  1.00  0.00           C  
ATOM    947  HA  VAL    58      41.700  47.320  39.800  1.00  0.00           H  
ATOM    948  CB  VAL    58      41.670  48.820  41.370  1.00  0.00           C  
ATOM    949  HB  VAL    58      42.160  49.030  42.340  1.00  0.00           H  
ATOM    950  CG1 VAL    58      41.300  50.110  40.570  1.00  0.00           C  
ATOM    951 HG11 VAL    58      40.570  50.720  41.140  1.00  0.00           H  
ATOM    952 HG12 VAL    58      40.840  49.830  39.590  1.00  0.00           H  
ATOM    953 HG13 VAL    58      42.170  50.790  40.510  1.00  0.00           H  
ATOM    954  CG2 VAL    58      40.310  48.170  41.780  1.00  0.00           C  
ATOM    955 HG21 VAL    58      39.920  48.690  42.680  1.00  0.00           H  
ATOM    956 HG22 VAL    58      40.360  47.140  42.180  1.00  0.00           H  
ATOM    957 HG23 VAL    58      39.680  48.200  40.860  1.00  0.00           H  
ATOM    958  C   VAL    58      43.310  48.580  39.550  1.00  0.00           C  
ATOM    959  O   VAL    58      43.040  48.630  38.400  1.00  0.00           O  
ATOM    960  N   VAL    59      44.470  49.050  39.950  1.00  0.00           N  
ATOM    961  HN  VAL    59      44.570  49.080  40.940  1.00  0.00           H  
ATOM    962  CA  VAL    59      45.420  49.800  39.200  1.00  0.00           C  
ATOM    963  HA  VAL    59      44.920  50.530  38.570  1.00  0.00           H  
ATOM    964  CB  VAL    59      46.410  50.570  40.180  1.00  0.00           C  
ATOM    965  HB  VAL    59      46.850  49.880  40.930  1.00  0.00           H  
ATOM    966  CG1 VAL    59      47.680  51.100  39.410  1.00  0.00           C  
ATOM    967 HG11 VAL    59      47.410  51.730  38.530  1.00  0.00           H  
ATOM    968 HG12 VAL    59      48.290  50.230  39.080  1.00  0.00           H  
ATOM    969 HG13 VAL    59      48.340  51.690  40.070  1.00  0.00           H  
ATOM    970  CG2 VAL    59      45.620  51.790  40.670  1.00  0.00           C  
ATOM    971 HG21 VAL    59      44.710  51.380  41.160  1.00  0.00           H  
ATOM    972 HG22 VAL    59      45.350  52.530  39.890  1.00  0.00           H  
ATOM    973 HG23 VAL    59      46.230  52.430  41.340  1.00  0.00           H  
ATOM    974  C   VAL    59      46.140  48.900  38.130  1.00  0.00           C  
ATOM    975  O   VAL    59      46.270  49.250  36.960  1.00  0.00           O  
ATOM    976  N   VAL    60      46.500  47.670  38.520  1.00  0.00           N  
ATOM    977  HN  VAL    60      46.340  47.580  39.500  1.00  0.00           H  
ATOM    978  CA  VAL    60      47.040  46.630  37.700  1.00  0.00           C  
ATOM    979  HA  VAL    60      47.830  47.090  37.120  1.00  0.00           H  
ATOM    980  CB  VAL    60      47.700  45.470  38.440  1.00  0.00           C  
ATOM    981  HB  VAL    60      47.080  45.200  39.320  1.00  0.00           H  
ATOM    982  CG1 VAL    60      48.070  44.360  37.420  1.00  0.00           C  
ATOM    983 HG11 VAL    60      48.820  43.660  37.860  1.00  0.00           H  
ATOM    984 HG12 VAL    60      48.550  44.690  36.480  1.00  0.00           H  
ATOM    985 HG13 VAL    60      47.270  43.750  36.940  1.00  0.00           H  
ATOM    986  CG2 VAL    60      49.070  46.120  39.000  1.00  0.00           C  
ATOM    987 HG21 VAL    60      48.870  46.800  39.850  1.00  0.00           H  
ATOM    988 HG22 VAL    60      49.630  46.620  38.180  1.00  0.00           H  
ATOM    989 HG23 VAL    60      49.740  45.340  39.420  1.00  0.00           H  
ATOM    990  C   VAL    60      46.040  46.200  36.620  1.00  0.00           C  
ATOM    991  O   VAL    60      46.430  46.000  35.450  1.00  0.00           O  
ATOM    992  N   VAL    61      44.750  46.020  36.910  1.00  0.00           N  
ATOM    993  HN  VAL    61      44.410  46.220  37.830  1.00  0.00           H  
ATOM    994  CA  VAL    61      43.840  45.560  35.800  1.00  0.00           C  
ATOM    995  HA  VAL    61      44.380  44.900  35.140  1.00  0.00           H  
ATOM    996  CB  VAL    61      42.740  44.650  36.430  1.00  0.00           C  
ATOM    997  HB  VAL    61      42.280  45.270  37.230  1.00  0.00           H  
ATOM    998  CG1 VAL    61      41.690  44.320  35.410  1.00  0.00           C  
ATOM    999 HG11 VAL    61      42.090  43.660  34.610  1.00  0.00           H  
ATOM   1000 HG12 VAL    61      41.320  45.230  34.890  1.00  0.00           H  
ATOM   1001 HG13 VAL    61      40.830  43.740  35.810  1.00  0.00           H  
ATOM   1002  CG2 VAL    61      43.330  43.430  37.090  1.00  0.00           C  
ATOM   1003 HG21 VAL    61      42.550  42.850  37.620  1.00  0.00           H  
ATOM   1004 HG22 VAL    61      44.000  43.710  37.940  1.00  0.00           H  
ATOM   1005 HG23 VAL    61      43.990  42.730  36.540  1.00  0.00           H  
ATOM   1006  C   VAL    61      43.300  46.720  34.990  1.00  0.00           C  
ATOM   1007  O   VAL    61      43.000  46.440  33.850  1.00  0.00           O  
ATOM   1008  N   ALA    62      43.280  47.900  35.580  1.00  0.00           N  
ATOM   1009  HN  ALA    62      43.470  47.970  36.550  1.00  0.00           H  
ATOM   1010  CA  ALA    62      43.000  49.130  34.850  1.00  0.00           C  
ATOM   1011  HA  ALA    62      42.000  49.180  34.460  1.00  0.00           H  
ATOM   1012  CB  ALA    62      42.810  50.250  35.920  1.00  0.00           C  
ATOM   1013  HB1 ALA    62      43.790  50.420  36.410  1.00  0.00           H  
ATOM   1014  HB2 ALA    62      42.070  50.190  36.750  1.00  0.00           H  
ATOM   1015  HB3 ALA    62      42.470  51.190  35.420  1.00  0.00           H  
ATOM   1016  C   ALA    62      44.090  49.380  33.740  1.00  0.00           C  
ATOM   1017  O   ALA    62      43.810  49.560  32.530  1.00  0.00           O  
ATOM   1018  N   THR    63      45.440  49.210  34.180  1.00  0.00           N  
ATOM   1019  HN  THR    63      45.790  49.130  35.110  1.00  0.00           H  
ATOM   1020  CA  THR    63      46.650  49.340  33.340  1.00  0.00           C  
ATOM   1021  HA  THR    63      46.700  50.310  32.870  1.00  0.00           H  
ATOM   1022  CB  THR    63      47.960  49.110  34.160  1.00  0.00           C  
ATOM   1023  HB  THR    63      48.030  48.110  34.620  1.00  0.00           H  
ATOM   1024  OG1 THR    63      48.020  50.030  35.240  1.00  0.00           O  
ATOM   1025  HG1 THR    63      47.460  49.700  35.950  1.00  0.00           H  
ATOM   1026  CG2 THR    63      49.170  49.440  33.260  1.00  0.00           C  
ATOM   1027 HG21 THR    63      50.100  49.420  33.860  1.00  0.00           H  
ATOM   1028 HG22 THR    63      49.050  50.450  32.800  1.00  0.00           H  
ATOM   1029 HG23 THR    63      49.280  48.770  32.380  1.00  0.00           H  
ATOM   1030  C   THR    63      46.570  48.300  32.230  1.00  0.00           C  
ATOM   1031  O   THR    63      46.790  48.660  31.030  1.00  0.00           O  
ATOM   1032  N   ILE    64      46.180  47.030  32.510  1.00  0.00           N  
ATOM   1033  HN  ILE    64      46.060  46.900  33.490  1.00  0.00           H  
ATOM   1034  CA  ILE    64      46.100  45.990  31.580  1.00  0.00           C  
ATOM   1035  HA  ILE    64      46.960  46.100  30.930  1.00  0.00           H  
ATOM   1036  CB  ILE    64      46.060  44.570  32.270  1.00  0.00           C  
ATOM   1037  HB  ILE    64      45.350  44.550  33.120  1.00  0.00           H  
ATOM   1038  CG2 ILE    64      45.510  43.460  31.370  1.00  0.00           C  
ATOM   1039 HG21 ILE    64      45.860  42.460  31.710  1.00  0.00           H  
ATOM   1040 HG22 ILE    64      45.800  43.520  30.300  1.00  0.00           H  
ATOM   1041 HG23 ILE    64      44.410  43.370  31.510  1.00  0.00           H  
ATOM   1042  CG1 ILE    64      47.470  44.170  32.850  1.00  0.00           C  
ATOM   1043 HG11 ILE    64      47.280  43.160  33.270  1.00  0.00           H  
ATOM   1044 HG12 ILE    64      47.720  44.900  33.650  1.00  0.00           H  
ATOM   1045  CD  ILE    64      48.670  44.050  31.950  1.00  0.00           C  
ATOM   1046  HD1 ILE    64      48.920  44.980  31.390  1.00  0.00           H  
ATOM   1047  HD2 ILE    64      48.560  43.190  31.260  1.00  0.00           H  
ATOM   1048  HD3 ILE    64      49.460  43.860  32.700  1.00  0.00           H  
ATOM   1049  C   ILE    64      44.850  46.150  30.580  1.00  0.00           C  
ATOM   1050  O   ILE    64      44.870  45.620  29.490  1.00  0.00           O  
ATOM   1051  N   LYS    65      43.810  46.860  31.050  1.00  0.00           N  
ATOM   1052  HN  LYS    65      43.720  47.080  32.020  1.00  0.00           H  
ATOM   1053  CA  LYS    65      42.690  47.260  30.190  1.00  0.00           C  
ATOM   1054  HA  LYS    65      42.630  46.570  29.370  1.00  0.00           H  
ATOM   1055  CB  LYS    65      41.370  47.180  30.980  1.00  0.00           C  
ATOM   1056  HB1 LYS    65      40.530  47.690  30.460  1.00  0.00           H  
ATOM   1057  HB2 LYS    65      41.470  47.880  31.840  1.00  0.00           H  
ATOM   1058  CG  LYS    65      41.120  45.710  31.440  1.00  0.00           C  
ATOM   1059  HG1 LYS    65      40.300  45.690  32.190  1.00  0.00           H  
ATOM   1060  HG2 LYS    65      42.010  45.200  31.870  1.00  0.00           H  
ATOM   1061  CD  LYS    65      40.690  44.830  30.250  1.00  0.00           C  
ATOM   1062  HD1 LYS    65      41.560  44.730  29.570  1.00  0.00           H  
ATOM   1063  HD2 LYS    65      39.840  45.360  29.770  1.00  0.00           H  
ATOM   1064  CE  LYS    65      40.430  43.420  30.690  1.00  0.00           C  
ATOM   1065  HE1 LYS    65      39.580  43.470  31.410  1.00  0.00           H  
ATOM   1066  HE2 LYS    65      41.350  43.020  31.170  1.00  0.00           H  
ATOM   1067  NZ  LYS    65      40.090  42.590  29.590  1.00  0.00           N  
ATOM   1068  HZ1 LYS    65      39.270  42.990  29.080  1.00  0.00           H  
ATOM   1069  HZ2 LYS    65      39.910  41.610  29.880  1.00  0.00           H  
ATOM   1070  HZ3 LYS    65      40.890  42.660  28.930  1.00  0.00           H  
ATOM   1071  C   LYS    65      42.800  48.670  29.550  1.00  0.00           C  
ATOM   1072  O   LYS    65      41.800  49.210  29.030  1.00  0.00           O  
ATOM   1073  N   SER    66      44.040  49.220  29.540  1.00  0.00           N  
ATOM   1074  HN  SER    66      44.780  48.690  29.930  1.00  0.00           H  
ATOM   1075  CA  SER    66      44.320  50.460  28.800  1.00  0.00           C  
ATOM   1076  HA  SER    66      43.500  50.690  28.140  1.00  0.00           H  
ATOM   1077  CB  SER    66      44.500  51.640  29.740  1.00  0.00           C  
ATOM   1078  HB1 SER    66      43.580  52.170  30.080  1.00  0.00           H  
ATOM   1079  HB2 SER    66      45.040  52.510  29.320  1.00  0.00           H  
ATOM   1080  OG  SER    66      45.170  51.260  30.920  1.00  0.00           O  
ATOM   1081  HG1 SER    66      44.670  50.560  31.330  1.00  0.00           H  
ATOM   1082  C   SER    66      45.560  50.340  27.940  1.00  0.00           C  
ATOM   1083  O   SER    66      45.430  50.160  26.740  1.00  0.00           O  
ATOM   1084  N   VAL    67      46.730  50.360  28.580  1.00  0.00           N  
ATOM   1085  HN  VAL    67      46.760  50.580  29.550  1.00  0.00           H  
ATOM   1086  CA  VAL    67      48.050  50.280  27.920  1.00  0.00           C  
ATOM   1087  HA  VAL    67      48.060  51.000  27.120  1.00  0.00           H  
ATOM   1088  CB  VAL    67      49.190  50.480  28.950  1.00  0.00           C  
ATOM   1089  HB  VAL    67      49.020  49.720  29.740  1.00  0.00           H  
ATOM   1090  CG1 VAL    67      50.610  50.410  28.250  1.00  0.00           C  
ATOM   1091 HG11 VAL    67      51.330  50.680  29.050  1.00  0.00           H  
ATOM   1092 HG12 VAL    67      50.720  51.110  27.390  1.00  0.00           H  
ATOM   1093 HG13 VAL    67      50.800  49.340  28.010  1.00  0.00           H  
ATOM   1094  CG2 VAL    67      49.030  51.850  29.640  1.00  0.00           C  
ATOM   1095 HG21 VAL    67      49.990  51.850  30.190  1.00  0.00           H  
ATOM   1096 HG22 VAL    67      48.360  51.890  30.520  1.00  0.00           H  
ATOM   1097 HG23 VAL    67      48.970  52.650  28.870  1.00  0.00           H  
ATOM   1098  C   VAL    67      48.350  48.980  27.210  1.00  0.00           C  
ATOM   1099  O   VAL    67      48.780  48.840  26.050  1.00  0.00           O  
ATOM   1100  N   SER    68      48.040  47.920  27.960  1.00  0.00           N  
ATOM   1101  HN  SER    68      47.770  48.130  28.890  1.00  0.00           H  
ATOM   1102  CA  SER    68      48.120  46.540  27.620  1.00  0.00           C  
ATOM   1103  HA  SER    68      47.600  46.000  28.390  1.00  0.00           H  
ATOM   1104  CB  SER    68      47.260  46.080  26.480  1.00  0.00           C  
ATOM   1105  HB1 SER    68      47.250  44.970  26.440  1.00  0.00           H  
ATOM   1106  HB2 SER    68      47.690  46.420  25.510  1.00  0.00           H  
ATOM   1107  OG  SER    68      46.000  46.580  26.720  1.00  0.00           O  
ATOM   1108  HG1 SER    68      46.060  47.540  26.730  1.00  0.00           H  
ATOM   1109  C   SER    68      49.530  46.040  27.410  1.00  0.00           C  
ATOM   1110  O   SER    68      50.330  46.530  26.580  1.00  0.00           O  
ATOM   1111  N   PHE    69      49.910  44.900  28.070  1.00  0.00           N  
ATOM   1112  HN  PHE    69      49.260  44.480  28.710  1.00  0.00           H  
ATOM   1113  CA  PHE    69      51.220  44.240  27.900  1.00  0.00           C  
ATOM   1114  HA  PHE    69      51.820  44.630  27.090  1.00  0.00           H  
ATOM   1115  CB  PHE    69      52.130  44.290  29.200  1.00  0.00           C  
ATOM   1116  HB1 PHE    69      53.140  43.860  29.030  1.00  0.00           H  
ATOM   1117  HB2 PHE    69      51.650  43.630  29.960  1.00  0.00           H  
ATOM   1118  CG  PHE    69      52.450  45.690  29.800  1.00  0.00           C  
ATOM   1119  CD1 PHE    69      52.770  46.640  28.830  1.00  0.00           C  
ATOM   1120  HD1 PHE    69      52.800  46.250  27.830  1.00  0.00           H  
ATOM   1121  CE1 PHE    69      53.060  47.890  29.330  1.00  0.00           C  
ATOM   1122  HE1 PHE    69      53.480  48.590  28.620  1.00  0.00           H  
ATOM   1123  CZ  PHE    69      53.030  48.250  30.710  1.00  0.00           C  
ATOM   1124  HZ  PHE    69      53.430  49.210  31.010  1.00  0.00           H  
ATOM   1125  CD2 PHE    69      52.430  45.950  31.190  1.00  0.00           C  
ATOM   1126  HD2 PHE    69      52.310  45.070  31.800  1.00  0.00           H  
ATOM   1127  CE2 PHE    69      52.790  47.190  31.590  1.00  0.00           C  
ATOM   1128  HE2 PHE    69      52.820  47.390  32.650  1.00  0.00           H  
ATOM   1129  C   PHE    69      51.020  42.860  27.540  1.00  0.00           C  
ATOM   1130  O   PHE    69      50.190  42.150  28.050  1.00  0.00           O  
ATOM   1131  N   TYR    70      51.750  42.440  26.470  1.00  0.00           N  
ATOM   1132  HN  TYR    70      52.380  43.040  25.980  1.00  0.00           H  
ATOM   1133  CA  TYR    70      51.610  41.160  25.790  1.00  0.00           C  
ATOM   1134  HA  TYR    70      52.300  41.240  24.960  1.00  0.00           H  
ATOM   1135  CB  TYR    70      52.030  39.960  26.720  1.00  0.00           C  
ATOM   1136  HB1 TYR    70      51.960  39.030  26.110  1.00  0.00           H  
ATOM   1137  HB2 TYR    70      51.300  39.810  27.540  1.00  0.00           H  
ATOM   1138  CG  TYR    70      53.480  39.990  27.090  1.00  0.00           C  
ATOM   1139  CD1 TYR    70      54.410  39.170  26.410  1.00  0.00           C  
ATOM   1140  HD1 TYR    70      54.140  38.570  25.550  1.00  0.00           H  
ATOM   1141  CE1 TYR    70      55.780  39.210  26.730  1.00  0.00           C  
ATOM   1142  HE1 TYR    70      56.510  38.620  26.210  1.00  0.00           H  
ATOM   1143  CZ  TYR    70      56.190  39.860  27.850  1.00  0.00           C  
ATOM   1144  OH  TYR    70      57.570  39.990  28.260  1.00  0.00           O  
ATOM   1145  HH  TYR    70      57.700  40.480  29.070  1.00  0.00           H  
ATOM   1146  CD2 TYR    70      53.900  40.640  28.210  1.00  0.00           C  
ATOM   1147  HD2 TYR    70      53.200  41.200  28.800  1.00  0.00           H  
ATOM   1148  CE2 TYR    70      55.260  40.560  28.590  1.00  0.00           C  
ATOM   1149  HE2 TYR    70      55.660  41.060  29.450  1.00  0.00           H  
ATOM   1150  C   TYR    70      50.340  40.920  24.960  1.00  0.00           C  
ATOM   1151  O   TYR    70      49.790  39.820  24.790  1.00  0.00           O  
ATOM   1152  N   THR    71      49.880  42.020  24.380  1.00  0.00           N  
ATOM   1153  HN  THR    71      50.190  42.940  24.600  1.00  0.00           H  
ATOM   1154  CA  THR    71      48.900  42.130  23.310  1.00  0.00           C  
ATOM   1155  HA  THR    71      48.180  41.330  23.410  1.00  0.00           H  
ATOM   1156  CB  THR    71      48.140  43.430  23.410  1.00  0.00           C  
ATOM   1157  HB  THR    71      47.650  43.680  22.440  1.00  0.00           H  
ATOM   1158  OG1 THR    71      48.910  44.560  23.820  1.00  0.00           O  
ATOM   1159  HG1 THR    71      48.590  45.320  23.330  1.00  0.00           H  
ATOM   1160  CG2 THR    71      47.000  43.250  24.460  1.00  0.00           C  
ATOM   1161 HG21 THR    71      46.420  44.200  24.450  1.00  0.00           H  
ATOM   1162 HG22 THR    71      47.430  43.110  25.470  1.00  0.00           H  
ATOM   1163 HG23 THR    71      46.350  42.410  24.140  1.00  0.00           H  
ATOM   1164  C   THR    71      49.630  42.160  21.970  1.00  0.00           C  
ATOM   1165  O   THR    71      49.160  41.640  20.990  1.00  0.00           O  
ATOM   1166  N   ARG    72      50.870  42.810  21.970  1.00  0.00           N  
ATOM   1167  HN  ARG    72      51.170  43.410  22.710  1.00  0.00           H  
ATOM   1168  CA  ARG    72      51.710  42.770  20.770  1.00  0.00           C  
ATOM   1169  HA  ARG    72      51.240  42.280  19.920  1.00  0.00           H  
ATOM   1170  CB  ARG    72      51.990  44.230  20.200  1.00  0.00           C  
ATOM   1171  HB1 ARG    72      52.740  44.060  19.390  1.00  0.00           H  
ATOM   1172  HB2 ARG    72      52.500  44.820  20.990  1.00  0.00           H  
ATOM   1173  CG  ARG    72      50.670  44.870  19.660  1.00  0.00           C  
ATOM   1174  HG1 ARG    72      50.920  45.920  19.370  1.00  0.00           H  
ATOM   1175  HG2 ARG    72      49.930  44.880  20.490  1.00  0.00           H  
ATOM   1176  CD  ARG    72      50.060  44.160  18.410  1.00  0.00           C  
ATOM   1177  HD1 ARG    72      49.780  43.090  18.540  1.00  0.00           H  
ATOM   1178  HD2 ARG    72      50.850  44.240  17.630  1.00  0.00           H  
ATOM   1179  NE  ARG    72      48.820  44.990  18.050  1.00  0.00           N  
ATOM   1180  HE  ARG    72      48.740  45.910  18.430  1.00  0.00           H  
ATOM   1181  CZ  ARG    72      47.890  44.570  17.210  1.00  0.00           C  
ATOM   1182  NH1 ARG    72      47.920  43.500  16.510  1.00  0.00           N  
ATOM   1183 HH11 ARG    72      48.750  42.950  16.550  1.00  0.00           H  
ATOM   1184 HH12 ARG    72      47.190  43.320  15.860  1.00  0.00           H  
ATOM   1185  NH2 ARG    72      46.910  45.410  16.980  1.00  0.00           N  
ATOM   1186 HH21 ARG    72      47.090  46.320  17.360  1.00  0.00           H  
ATOM   1187 HH22 ARG    72      46.540  45.420  16.050  1.00  0.00           H  
ATOM   1188  C   ARG    72      53.040  42.120  21.090  1.00  0.00           C  
ATOM   1189  O   ARG    72      53.420  42.010  22.280  1.00  0.00           O  
ATOM   1190  N   LYS    73      53.820  41.640  20.140  1.00  0.00           N  
ATOM   1191  HN  LYS    73      53.460  41.550  19.210  1.00  0.00           H  
ATOM   1192  CA  LYS    73      55.240  41.240  20.280  1.00  0.00           C  
ATOM   1193  HA  LYS    73      55.330  40.570  21.120  1.00  0.00           H  
ATOM   1194  CB  LYS    73      55.710  40.480  18.930  1.00  0.00           C  
ATOM   1195  HB1 LYS    73      56.760  40.150  19.030  1.00  0.00           H  
ATOM   1196  HB2 LYS    73      55.680  41.160  18.050  1.00  0.00           H  
ATOM   1197  CG  LYS    73      54.860  39.280  18.600  1.00  0.00           C  
ATOM   1198  HG1 LYS    73      55.110  38.890  17.600  1.00  0.00           H  
ATOM   1199  HG2 LYS    73      53.830  39.640  18.380  1.00  0.00           H  
ATOM   1200  CD  LYS    73      54.940  38.200  19.740  1.00  0.00           C  
ATOM   1201  HD1 LYS    73      54.330  37.280  19.650  1.00  0.00           H  
ATOM   1202  HD2 LYS    73      54.530  38.640  20.680  1.00  0.00           H  
ATOM   1203  CE  LYS    73      56.460  37.620  20.010  1.00  0.00           C  
ATOM   1204  HE1 LYS    73      57.060  38.410  20.510  1.00  0.00           H  
ATOM   1205  HE2 LYS    73      56.850  37.290  19.030  1.00  0.00           H  
ATOM   1206  NZ  LYS    73      56.450  36.500  20.930  1.00  0.00           N  
ATOM   1207  HZ1 LYS    73      56.330  35.610  20.390  1.00  0.00           H  
ATOM   1208  HZ2 LYS    73      55.740  36.570  21.680  1.00  0.00           H  
ATOM   1209  HZ3 LYS    73      57.390  36.520  21.370  1.00  0.00           H  
ATOM   1210  C   LYS    73      56.150  42.350  20.610  1.00  0.00           C  
ATOM   1211  O   LYS    73      56.040  43.300  19.870  1.00  0.00           O  
ATOM   1212  N   ASP    74      57.020  42.220  21.710  1.00  0.00           N  
ATOM   1213  HN  ASP    74      57.070  41.560  22.450  1.00  0.00           H  
ATOM   1214  CA  ASP    74      58.000  43.260  21.990  1.00  0.00           C  
ATOM   1215  HA  ASP    74      58.270  43.810  21.110  1.00  0.00           H  
ATOM   1216  CB  ASP    74      57.510  44.190  23.120  1.00  0.00           C  
ATOM   1217  HB1 ASP    74      57.500  43.560  24.030  1.00  0.00           H  
ATOM   1218  HB2 ASP    74      56.480  44.510  22.840  1.00  0.00           H  
ATOM   1219  CG  ASP    74      58.310  45.450  23.360  1.00  0.00           C  
ATOM   1220  OD1 ASP    74      59.190  45.830  22.580  1.00  0.00           O  
ATOM   1221  OD2 ASP    74      58.070  45.990  24.450  1.00  0.00           O  
ATOM   1222  C   ASP    74      59.310  42.580  22.340  1.00  0.00           C  
ATOM   1223  O   ASP    74      59.420  41.340  22.420  1.00  0.00           O  
ATOM   1224  N   GLY    75      60.430  43.340  22.480  1.00  0.00           N  
ATOM   1225  HN  GLY    75      60.310  44.310  22.270  1.00  0.00           H  
ATOM   1226  CA  GLY    75      61.720  42.810  22.890  1.00  0.00           C  
ATOM   1227  HA1 GLY    75      62.480  43.580  22.910  1.00  0.00           H  
ATOM   1228  HA2 GLY    75      61.960  42.090  22.130  1.00  0.00           H  
ATOM   1229  C   GLY    75      61.690  42.220  24.280  1.00  0.00           C  
ATOM   1230  O   GLY    75      60.710  42.120  24.990  1.00  0.00           O  
ATOM   1231  N   GLN    76      62.930  42.040  24.810  1.00  0.00           N  
ATOM   1232  HN  GLN    76      63.730  42.180  24.240  1.00  0.00           H  
ATOM   1233  CA  GLN    76      63.210  41.850  26.280  1.00  0.00           C  
ATOM   1234  HA  GLN    76      62.430  42.320  26.870  1.00  0.00           H  
ATOM   1235  CB  GLN    76      63.580  40.340  26.590  1.00  0.00           C  
ATOM   1236  HB1 GLN    76      63.860  40.270  27.660  1.00  0.00           H  
ATOM   1237  HB2 GLN    76      64.430  40.100  25.910  1.00  0.00           H  
ATOM   1238  CG  GLN    76      62.410  39.320  26.310  1.00  0.00           C  
ATOM   1239  HG1 GLN    76      62.780  38.310  26.590  1.00  0.00           H  
ATOM   1240  HG2 GLN    76      62.260  39.360  25.210  1.00  0.00           H  
ATOM   1241  CD  GLN    76      61.150  39.650  27.030  1.00  0.00           C  
ATOM   1242  OE1 GLN    76      61.240  40.380  28.060  1.00  0.00           O  
ATOM   1243  NE2 GLN    76      59.930  39.210  26.560  1.00  0.00           N  
ATOM   1244 HE21 GLN    76      59.870  38.640  25.740  1.00  0.00           H  
ATOM   1245 HE22 GLN    76      59.080  39.480  27.010  1.00  0.00           H  
ATOM   1246  C   GLN    76      64.400  42.760  26.480  1.00  0.00           C  
ATOM   1247  O   GLN    76      65.090  43.090  25.520  1.00  0.00           O  
ATOM   1248  N   LEU    77      64.730  43.060  27.820  1.00  0.00           N  
ATOM   1249  HN  LEU    77      64.270  42.680  28.610  1.00  0.00           H  
ATOM   1250  CA  LEU    77      65.880  43.850  28.090  1.00  0.00           C  
ATOM   1251  HA  LEU    77      66.460  44.030  27.200  1.00  0.00           H  
ATOM   1252  CB  LEU    77      65.460  45.140  28.860  1.00  0.00           C  
ATOM   1253  HB1 LEU    77      66.330  45.610  29.360  1.00  0.00           H  
ATOM   1254  HB2 LEU    77      64.790  44.990  29.730  1.00  0.00           H  
ATOM   1255  CG  LEU    77      64.860  46.240  27.920  1.00  0.00           C  
ATOM   1256  HG  LEU    77      63.810  45.970  27.660  1.00  0.00           H  
ATOM   1257  CD1 LEU    77      64.620  47.530  28.580  1.00  0.00           C  
ATOM   1258 HD11 LEU    77      64.010  48.220  27.950  1.00  0.00           H  
ATOM   1259 HD12 LEU    77      65.560  48.030  28.910  1.00  0.00           H  
ATOM   1260 HD13 LEU    77      64.110  47.490  29.560  1.00  0.00           H  
ATOM   1261  CD2 LEU    77      65.620  46.410  26.620  1.00  0.00           C  
ATOM   1262 HD21 LEU    77      65.380  47.320  26.020  1.00  0.00           H  
ATOM   1263 HD22 LEU    77      65.450  45.590  25.900  1.00  0.00           H  
ATOM   1264 HD23 LEU    77      66.710  46.460  26.840  1.00  0.00           H  
ATOM   1265  C   LEU    77      66.690  43.000  29.040  1.00  0.00           C  
ATOM   1266  O   LEU    77      67.890  42.810  28.890  1.00  0.00           O  
ATOM   1267  N   ILE    78      66.150  42.430  30.100  1.00  0.00           N  
ATOM   1268  HN  ILE    78      65.180  42.650  30.190  1.00  0.00           H  
ATOM   1269  CA  ILE    78      66.900  41.640  31.070  1.00  0.00           C  
ATOM   1270  HA  ILE    78      67.750  42.250  31.360  1.00  0.00           H  
ATOM   1271  CB  ILE    78      65.980  41.270  32.260  1.00  0.00           C  
ATOM   1272  HB  ILE    78      65.080  40.720  31.910  1.00  0.00           H  
ATOM   1273  CG2 ILE    78      66.690  40.320  33.230  1.00  0.00           C  
ATOM   1274 HG21 ILE    78      67.150  39.450  32.720  1.00  0.00           H  
ATOM   1275 HG22 ILE    78      66.050  40.080  34.100  1.00  0.00           H  
ATOM   1276 HG23 ILE    78      67.560  40.870  33.650  1.00  0.00           H  
ATOM   1277  CG1 ILE    78      65.430  42.520  33.020  1.00  0.00           C  
ATOM   1278 HG11 ILE    78      64.870  42.140  33.900  1.00  0.00           H  
ATOM   1279 HG12 ILE    78      64.700  43.040  32.360  1.00  0.00           H  
ATOM   1280  CD  ILE    78      66.510  43.500  33.480  1.00  0.00           C  
ATOM   1281  HD1 ILE    78      67.020  43.850  32.560  1.00  0.00           H  
ATOM   1282  HD2 ILE    78      67.310  43.010  34.070  1.00  0.00           H  
ATOM   1283  HD3 ILE    78      66.000  44.380  33.940  1.00  0.00           H  
ATOM   1284  C   ILE    78      67.400  40.290  30.490  1.00  0.00           C  
ATOM   1285  O   ILE    78      68.480  39.830  30.860  1.00  0.00           O  
ATOM   1286  N   TYR    79      66.560  39.650  29.650  1.00  0.00           N  
ATOM   1287  HN  TYR    79      65.660  40.080  29.630  1.00  0.00           H  
ATOM   1288  CA  TYR    79      66.800  38.360  29.080  1.00  0.00           C  
ATOM   1289  HA  TYR    79      67.550  37.900  29.710  1.00  0.00           H  
ATOM   1290  CB  TYR    79      65.600  37.400  29.180  1.00  0.00           C  
ATOM   1291  HB1 TYR    79      65.770  36.410  28.710  1.00  0.00           H  
ATOM   1292  HB2 TYR    79      64.700  37.870  28.730  1.00  0.00           H  
ATOM   1293  CG  TYR    79      65.300  37.230  30.590  1.00  0.00           C  
ATOM   1294  CD1 TYR    79      66.000  36.300  31.370  1.00  0.00           C  
ATOM   1295  HD1 TYR    79      66.760  35.670  30.940  1.00  0.00           H  
ATOM   1296  CE1 TYR    79      65.780  36.230  32.740  1.00  0.00           C  
ATOM   1297  HE1 TYR    79      66.430  35.550  33.280  1.00  0.00           H  
ATOM   1298  CZ  TYR    79      64.810  36.960  33.360  1.00  0.00           C  
ATOM   1299  OH  TYR    79      64.450  36.760  34.720  1.00  0.00           O  
ATOM   1300  HH  TYR    79      64.720  35.850  34.840  1.00  0.00           H  
ATOM   1301  CD2 TYR    79      64.320  38.010  31.260  1.00  0.00           C  
ATOM   1302  HD2 TYR    79      63.730  38.680  30.660  1.00  0.00           H  
ATOM   1303  CE2 TYR    79      64.130  37.990  32.630  1.00  0.00           C  
ATOM   1304  HE2 TYR    79      63.280  38.570  32.970  1.00  0.00           H  
ATOM   1305  C   TYR    79      67.250  38.510  27.650  1.00  0.00           C  
ATOM   1306  O   TYR    79      66.460  39.090  26.810  1.00  0.00           O  
ATOM   1307  N   THR    80      68.480  37.970  27.290  1.00  0.00           N  
ATOM   1308  HN  THR    80      69.120  37.820  28.030  1.00  0.00           H  
ATOM   1309  CA  THR    80      69.030  37.820  25.940  1.00  0.00           C  
ATOM   1310  HA  THR    80      68.440  38.490  25.330  1.00  0.00           H  
ATOM   1311  CB  THR    80      70.530  38.250  25.720  1.00  0.00           C  
ATOM   1312  HB  THR    80      71.250  37.970  26.520  1.00  0.00           H  
ATOM   1313  OG1 THR    80      70.680  39.660  25.560  1.00  0.00           O  
ATOM   1314  HG1 THR    80      70.180  40.130  26.240  1.00  0.00           H  
ATOM   1315  CG2 THR    80      71.200  37.510  24.490  1.00  0.00           C  
ATOM   1316 HG21 THR    80      71.110  36.410  24.610  1.00  0.00           H  
ATOM   1317 HG22 THR    80      72.280  37.780  24.490  1.00  0.00           H  
ATOM   1318 HG23 THR    80      70.710  37.780  23.530  1.00  0.00           H  
ATOM   1319  C   THR    80      68.700  36.380  25.490  1.00  0.00           C  
ATOM   1320  O   THR    80      68.100  36.270  24.420  1.00  0.00           O  
ATOM   1321  N   PRO    81      68.990  35.290  26.260  1.00  0.00           N  
ATOM   1322  CD  PRO    81      70.070  35.350  27.300  1.00  0.00           C  
ATOM   1323  HD1 PRO    81      69.860  36.010  28.180  1.00  0.00           H  
ATOM   1324  HD2 PRO    81      71.090  35.570  26.920  1.00  0.00           H  
ATOM   1325  CA  PRO    81      68.410  33.920  26.130  1.00  0.00           C  
ATOM   1326  HA  PRO    81      68.910  33.420  25.310  1.00  0.00           H  
ATOM   1327  CB  PRO    81      68.730  33.230  27.490  1.00  0.00           C  
ATOM   1328  HB1 PRO    81      68.960  32.160  27.280  1.00  0.00           H  
ATOM   1329  HB2 PRO    81      67.900  33.220  28.220  1.00  0.00           H  
ATOM   1330  CG  PRO    81      70.050  33.980  27.950  1.00  0.00           C  
ATOM   1331  HG1 PRO    81      70.050  34.040  29.060  1.00  0.00           H  
ATOM   1332  HG2 PRO    81      70.960  33.430  27.630  1.00  0.00           H  
ATOM   1333  C   PRO    81      66.920  33.890  25.740  1.00  0.00           C  
ATOM   1334  O   PRO    81      66.120  34.680  26.250  1.00  0.00           O  
ATOM   1335  N   PHE    82      66.550  33.080  24.710  1.00  0.00           N  
ATOM   1336  HN  PHE    82      67.140  32.320  24.450  1.00  0.00           H  
ATOM   1337  CA  PHE    82      65.320  33.190  23.920  1.00  0.00           C  
ATOM   1338  HA  PHE    82      64.550  33.610  24.550  1.00  0.00           H  
ATOM   1339  CB  PHE    82      65.550  34.000  22.610  1.00  0.00           C  
ATOM   1340  HB1 PHE    82      66.420  33.540  22.090  1.00  0.00           H  
ATOM   1341  HB2 PHE    82      65.770  35.060  22.850  1.00  0.00           H  
ATOM   1342  CG  PHE    82      64.370  34.020  21.620  1.00  0.00           C  
ATOM   1343  CD1 PHE    82      64.430  33.320  20.430  1.00  0.00           C  
ATOM   1344  HD1 PHE    82      65.270  32.730  20.090  1.00  0.00           H  
ATOM   1345  CE1 PHE    82      63.400  33.360  19.520  1.00  0.00           C  
ATOM   1346  HE1 PHE    82      63.340  32.610  18.740  1.00  0.00           H  
ATOM   1347  CZ  PHE    82      62.270  34.230  19.790  1.00  0.00           C  
ATOM   1348  HZ  PHE    82      61.460  34.340  19.080  1.00  0.00           H  
ATOM   1349  CD2 PHE    82      63.150  34.650  21.990  1.00  0.00           C  
ATOM   1350  HD2 PHE    82      63.160  35.250  22.890  1.00  0.00           H  
ATOM   1351  CE2 PHE    82      62.190  34.840  21.050  1.00  0.00           C  
ATOM   1352  HE2 PHE    82      61.380  35.520  21.270  1.00  0.00           H  
ATOM   1353  C   PHE    82      64.950  31.750  23.650  1.00  0.00           C  
ATOM   1354  O   PHE    82      65.790  30.880  23.480  1.00  0.00           O  
ATOM   1355  N   THR    83      63.670  31.430  23.580  1.00  0.00           N  
ATOM   1356  HN  THR    83      62.980  32.140  23.590  1.00  0.00           H  
ATOM   1357  CA  THR    83      63.130  30.190  23.070  1.00  0.00           C  
ATOM   1358  HA  THR    83      63.750  29.810  22.270  1.00  0.00           H  
ATOM   1359  CB  THR    83      62.930  29.170  24.180  1.00  0.00           C  
ATOM   1360  HB  THR    83      62.340  29.640  25.000  1.00  0.00           H  
ATOM   1361  OG1 THR    83      64.200  28.630  24.590  1.00  0.00           O  
ATOM   1362  HG1 THR    83      64.880  29.210  24.270  1.00  0.00           H  
ATOM   1363  CG2 THR    83      62.240  27.920  23.640  1.00  0.00           C  
ATOM   1364 HG21 THR    83      61.180  28.200  23.470  1.00  0.00           H  
ATOM   1365 HG22 THR    83      62.260  27.110  24.400  1.00  0.00           H  
ATOM   1366 HG23 THR    83      62.770  27.580  22.720  1.00  0.00           H  
ATOM   1367  C   THR    83      61.870  30.660  22.410  1.00  0.00           C  
ATOM   1368  O   THR    83      61.130  31.510  22.920  1.00  0.00           O  
ATOM   1369  N   GLU    84      61.480  30.070  21.260  1.00  0.00           N  
ATOM   1370  HN  GLU    84      62.100  29.360  20.920  1.00  0.00           H  
ATOM   1371  CA  GLU    84      60.330  30.450  20.470  1.00  0.00           C  
ATOM   1372  HA  GLU    84      60.280  31.520  20.330  1.00  0.00           H  
ATOM   1373  CB  GLU    84      60.540  29.900  19.070  1.00  0.00           C  
ATOM   1374  HB1 GLU    84      60.520  28.800  19.160  1.00  0.00           H  
ATOM   1375  HB2 GLU    84      61.510  30.290  18.700  1.00  0.00           H  
ATOM   1376  CG  GLU    84      59.500  30.330  18.000  1.00  0.00           C  
ATOM   1377  HG1 GLU    84      58.560  29.760  18.150  1.00  0.00           H  
ATOM   1378  HG2 GLU    84      59.860  29.960  17.010  1.00  0.00           H  
ATOM   1379  CD  GLU    84      59.210  31.810  17.880  1.00  0.00           C  
ATOM   1380  OE1 GLU    84      59.840  32.470  17.050  1.00  0.00           O  
ATOM   1381  OE2 GLU    84      58.310  32.330  18.610  1.00  0.00           O  
ATOM   1382  C   GLU    84      59.010  29.760  21.030  1.00  0.00           C  
ATOM   1383  O   GLU    84      58.970  28.740  21.730  1.00  0.00           O  
ATOM   1384  N   ASP    85      57.820  30.350  20.800  1.00  0.00           N  
ATOM   1385  HN  ASP    85      57.860  31.210  20.300  1.00  0.00           H  
ATOM   1386  CA  ASP    85      56.500  29.960  21.450  1.00  0.00           C  
ATOM   1387  HA  ASP    85      56.770  29.750  22.470  1.00  0.00           H  
ATOM   1388  CB  ASP    85      55.500  31.150  21.430  1.00  0.00           C  
ATOM   1389  HB1 ASP    85      54.550  30.810  21.900  1.00  0.00           H  
ATOM   1390  HB2 ASP    85      55.330  31.390  20.360  1.00  0.00           H  
ATOM   1391  CG  ASP    85      55.900  32.440  22.120  1.00  0.00           C  
ATOM   1392  OD1 ASP    85      55.290  33.500  21.790  1.00  0.00           O  
ATOM   1393  OD2 ASP    85      56.850  32.430  22.940  1.00  0.00           O  
ATOM   1394  C   ASP    85      55.780  28.700  20.860  1.00  0.00           C  
ATOM   1395  O   ASP    85      54.900  28.100  21.450  1.00  0.00           O  
ATOM   1396  N   THR    86      56.180  28.270  19.680  1.00  0.00           N  
ATOM   1397  HN  THR    86      56.660  28.960  19.130  1.00  0.00           H  
ATOM   1398  CA  THR    86      55.890  27.000  19.000  1.00  0.00           C  
ATOM   1399  HA  THR    86      55.020  26.530  19.450  1.00  0.00           H  
ATOM   1400  CB  THR    86      55.500  27.180  17.510  1.00  0.00           C  
ATOM   1401  HB  THR    86      55.330  26.200  17.010  1.00  0.00           H  
ATOM   1402  OG1 THR    86      56.520  27.880  16.770  1.00  0.00           O  
ATOM   1403  HG1 THR    86      56.090  28.220  15.980  1.00  0.00           H  
ATOM   1404  CG2 THR    86      54.210  28.000  17.340  1.00  0.00           C  
ATOM   1405 HG21 THR    86      53.310  27.430  17.660  1.00  0.00           H  
ATOM   1406 HG22 THR    86      54.140  28.240  16.260  1.00  0.00           H  
ATOM   1407 HG23 THR    86      54.300  29.010  17.800  1.00  0.00           H  
ATOM   1408  C   THR    86      57.000  26.040  19.120  1.00  0.00           C  
ATOM   1409  O   THR    86      56.850  24.900  18.700  1.00  0.00           O  
ATOM   1410  N   GLU    87      58.120  26.380  19.710  1.00  0.00           N  
ATOM   1411  HN  GLU    87      58.230  27.350  19.930  1.00  0.00           H  
ATOM   1412  CA  GLU    87      59.150  25.420  20.130  1.00  0.00           C  
ATOM   1413  HA  GLU    87      59.530  24.920  19.250  1.00  0.00           H  
ATOM   1414  CB  GLU    87      60.400  26.070  20.790  1.00  0.00           C  
ATOM   1415  HB1 GLU    87      59.920  26.540  21.670  1.00  0.00           H  
ATOM   1416  HB2 GLU    87      60.890  26.810  20.120  1.00  0.00           H  
ATOM   1417  CG  GLU    87      61.490  25.120  21.330  1.00  0.00           C  
ATOM   1418  HG1 GLU    87      61.080  24.390  22.060  1.00  0.00           H  
ATOM   1419  HG2 GLU    87      62.260  25.750  21.820  1.00  0.00           H  
ATOM   1420  CD  GLU    87      62.230  24.360  20.250  1.00  0.00           C  
ATOM   1421  OE1 GLU    87      63.220  24.940  19.760  1.00  0.00           O  
ATOM   1422  OE2 GLU    87      61.820  23.240  20.000  1.00  0.00           O  
ATOM   1423  C   GLU    87      58.650  24.200  20.970  1.00  0.00           C  
ATOM   1424  O   GLU    87      57.550  24.370  21.490  1.00  0.00           O  
ATOM   1425  N   THR    88      59.320  23.050  21.160  1.00  0.00           N  
ATOM   1426  HN  THR    88      60.260  22.890  20.860  1.00  0.00           H  
ATOM   1427  CA  THR    88      58.740  21.950  21.950  1.00  0.00           C  
ATOM   1428  HA  THR    88      57.690  21.880  21.710  1.00  0.00           H  
ATOM   1429  CB  THR    88      59.440  20.630  21.860  1.00  0.00           C  
ATOM   1430  HB  THR    88      58.970  19.970  22.620  1.00  0.00           H  
ATOM   1431  OG1 THR    88      60.800  20.770  22.130  1.00  0.00           O  
ATOM   1432  HG1 THR    88      61.060  19.870  22.360  1.00  0.00           H  
ATOM   1433  CG2 THR    88      59.240  20.000  20.490  1.00  0.00           C  
ATOM   1434 HG21 THR    88      59.750  19.010  20.510  1.00  0.00           H  
ATOM   1435 HG22 THR    88      59.650  20.600  19.650  1.00  0.00           H  
ATOM   1436 HG23 THR    88      58.200  19.640  20.340  1.00  0.00           H  
ATOM   1437  C   THR    88      58.650  22.340  23.450  1.00  0.00           C  
ATOM   1438  O   THR    88      59.320  23.240  23.980  1.00  0.00           O  
ATOM   1439  N   VAL    89      57.680  21.710  24.160  1.00  0.00           N  
ATOM   1440  HN  VAL    89      57.180  20.940  23.770  1.00  0.00           H  
ATOM   1441  CA  VAL    89      57.200  22.050  25.480  1.00  0.00           C  
ATOM   1442  HA  VAL    89      56.850  23.070  25.470  1.00  0.00           H  
ATOM   1443  CB  VAL    89      56.110  21.210  25.990  1.00  0.00           C  
ATOM   1444  HB  VAL    89      56.380  20.170  25.710  1.00  0.00           H  
ATOM   1445  CG1 VAL    89      55.830  21.290  27.450  1.00  0.00           C  
ATOM   1446 HG11 VAL    89      54.940  20.650  27.610  1.00  0.00           H  
ATOM   1447 HG12 VAL    89      55.770  22.320  27.850  1.00  0.00           H  
ATOM   1448 HG13 VAL    89      56.660  20.850  28.040  1.00  0.00           H  
ATOM   1449  CG2 VAL    89      54.880  21.720  25.210  1.00  0.00           C  
ATOM   1450 HG21 VAL    89      54.840  21.280  24.190  1.00  0.00           H  
ATOM   1451 HG22 VAL    89      54.760  22.820  25.280  1.00  0.00           H  
ATOM   1452 HG23 VAL    89      54.010  21.430  25.820  1.00  0.00           H  
ATOM   1453  C   VAL    89      58.360  21.980  26.430  1.00  0.00           C  
ATOM   1454  O   VAL    89      58.620  22.860  27.290  1.00  0.00           O  
ATOM   1455  N   GLY    90      59.230  20.970  26.370  1.00  0.00           N  
ATOM   1456  HN  GLY    90      59.060  20.200  25.760  1.00  0.00           H  
ATOM   1457  CA  GLY    90      60.430  20.810  27.130  1.00  0.00           C  
ATOM   1458  HA1 GLY    90      60.900  19.890  26.810  1.00  0.00           H  
ATOM   1459  HA2 GLY    90      60.150  20.720  28.170  1.00  0.00           H  
ATOM   1460  C   GLY    90      61.490  21.890  27.060  1.00  0.00           C  
ATOM   1461  O   GLY    90      62.050  22.340  28.060  1.00  0.00           O  
ATOM   1462  N   GLN    91      61.860  22.390  25.840  1.00  0.00           N  
ATOM   1463  HN  GLN    91      61.440  22.070  24.990  1.00  0.00           H  
ATOM   1464  CA  GLN    91      62.820  23.470  25.610  1.00  0.00           C  
ATOM   1465  HA  GLN    91      63.750  23.180  26.070  1.00  0.00           H  
ATOM   1466  CB  GLN    91      63.190  23.450  24.130  1.00  0.00           C  
ATOM   1467  HB1 GLN    91      62.240  23.560  23.560  1.00  0.00           H  
ATOM   1468  HB2 GLN    91      63.700  22.490  23.920  1.00  0.00           H  
ATOM   1469  CG  GLN    91      64.220  24.530  23.660  1.00  0.00           C  
ATOM   1470  HG1 GLN    91      63.690  25.500  23.790  1.00  0.00           H  
ATOM   1471  HG2 GLN    91      64.520  24.330  22.610  1.00  0.00           H  
ATOM   1472  CD  GLN    91      65.420  24.520  24.620  1.00  0.00           C  
ATOM   1473  OE1 GLN    91      66.080  23.510  24.780  1.00  0.00           O  
ATOM   1474  NE2 GLN    91      65.700  25.660  25.290  1.00  0.00           N  
ATOM   1475 HE21 GLN    91      66.500  25.640  25.890  1.00  0.00           H  
ATOM   1476 HE22 GLN    91      64.970  26.350  25.320  1.00  0.00           H  
ATOM   1477  C   GLN    91      62.210  24.780  26.220  1.00  0.00           C  
ATOM   1478  O   GLN    91      63.000  25.520  26.870  1.00  0.00           O  
ATOM   1479  N   ARG    92      60.950  25.040  25.990  1.00  0.00           N  
ATOM   1480  HN  ARG    92      60.410  24.340  25.530  1.00  0.00           H  
ATOM   1481  CA  ARG    92      60.290  26.100  26.660  1.00  0.00           C  
ATOM   1482  HA  ARG    92      60.770  27.010  26.320  1.00  0.00           H  
ATOM   1483  CB  ARG    92      58.830  26.160  26.140  1.00  0.00           C  
ATOM   1484  HB1 ARG    92      58.180  26.930  26.630  1.00  0.00           H  
ATOM   1485  HB2 ARG    92      58.520  25.090  26.080  1.00  0.00           H  
ATOM   1486  CG  ARG    92      58.710  26.590  24.620  1.00  0.00           C  
ATOM   1487  HG1 ARG    92      59.360  25.930  24.020  1.00  0.00           H  
ATOM   1488  HG2 ARG    92      59.100  27.600  24.370  1.00  0.00           H  
ATOM   1489  CD  ARG    92      57.250  26.410  24.050  1.00  0.00           C  
ATOM   1490  HD1 ARG    92      56.710  25.530  24.460  1.00  0.00           H  
ATOM   1491  HD2 ARG    92      57.350  26.270  22.950  1.00  0.00           H  
ATOM   1492  NE  ARG    92      56.580  27.650  24.430  1.00  0.00           N  
ATOM   1493  HE  ARG    92      57.160  28.300  24.920  1.00  0.00           H  
ATOM   1494  CZ  ARG    92      55.270  27.790  24.590  1.00  0.00           C  
ATOM   1495  NH1 ARG    92      54.850  28.870  25.130  1.00  0.00           N  
ATOM   1496 HH11 ARG    92      55.480  29.650  25.160  1.00  0.00           H  
ATOM   1497 HH12 ARG    92      53.860  28.940  25.210  1.00  0.00           H  
ATOM   1498  NH2 ARG    92      54.390  26.870  24.330  1.00  0.00           N  
ATOM   1499 HH21 ARG    92      54.610  26.210  23.620  1.00  0.00           H  
ATOM   1500 HH22 ARG    92      53.460  27.190  24.530  1.00  0.00           H  
ATOM   1501  C   ARG    92      60.310  26.120  28.160  1.00  0.00           C  
ATOM   1502  O   ARG    92      60.660  27.120  28.730  1.00  0.00           O  
ATOM   1503  N   ALA    93      59.970  24.990  28.790  1.00  0.00           N  
ATOM   1504  HN  ALA    93      59.600  24.230  28.260  1.00  0.00           H  
ATOM   1505  CA  ALA    93      60.310  24.790  30.140  1.00  0.00           C  
ATOM   1506  HA  ALA    93      59.750  25.630  30.510  1.00  0.00           H  
ATOM   1507  CB  ALA    93      59.860  23.390  30.580  1.00  0.00           C  
ATOM   1508  HB1 ALA    93      58.880  23.230  30.090  1.00  0.00           H  
ATOM   1509  HB2 ALA    93      59.820  23.130  31.660  1.00  0.00           H  
ATOM   1510  HB3 ALA    93      60.550  22.610  30.210  1.00  0.00           H  
ATOM   1511  C   ALA    93      61.750  25.030  30.650  1.00  0.00           C  
ATOM   1512  O   ALA    93      61.890  25.640  31.670  1.00  0.00           O  
ATOM   1513  N   LEU    94      62.830  24.400  30.040  1.00  0.00           N  
ATOM   1514  HN  LEU    94      62.680  23.850  29.230  1.00  0.00           H  
ATOM   1515  CA  LEU    94      64.250  24.430  30.450  1.00  0.00           C  
ATOM   1516  HA  LEU    94      64.400  24.050  31.450  1.00  0.00           H  
ATOM   1517  CB  LEU    94      65.140  23.530  29.470  1.00  0.00           C  
ATOM   1518  HB1 LEU    94      65.130  23.810  28.390  1.00  0.00           H  
ATOM   1519  HB2 LEU    94      64.660  22.530  29.570  1.00  0.00           H  
ATOM   1520  CG  LEU    94      66.660  23.440  29.960  1.00  0.00           C  
ATOM   1521  HG  LEU    94      66.940  24.510  30.090  1.00  0.00           H  
ATOM   1522  CD1 LEU    94      66.800  22.630  31.260  1.00  0.00           C  
ATOM   1523 HD11 LEU    94      66.740  21.600  30.850  1.00  0.00           H  
ATOM   1524 HD12 LEU    94      65.950  22.730  31.970  1.00  0.00           H  
ATOM   1525 HD13 LEU    94      67.770  22.790  31.770  1.00  0.00           H  
ATOM   1526  CD2 LEU    94      67.600  22.810  28.910  1.00  0.00           C  
ATOM   1527 HD21 LEU    94      67.340  21.730  28.900  1.00  0.00           H  
ATOM   1528 HD22 LEU    94      68.670  22.950  29.160  1.00  0.00           H  
ATOM   1529 HD23 LEU    94      67.390  23.280  27.920  1.00  0.00           H  
ATOM   1530  C   LEU    94      64.740  25.870  30.420  1.00  0.00           C  
ATOM   1531  O   LEU    94      65.310  26.270  31.420  1.00  0.00           O  
ATOM   1532  N   HSD    95      64.500  26.590  29.340  1.00  0.00           N  
ATOM   1533  HN  HSD    95      64.190  26.090  28.530  1.00  0.00           H  
ATOM   1534  CA  HSD    95      64.700  28.030  29.250  1.00  0.00           C  
ATOM   1535  HA  HSD    95      65.740  28.310  29.300  1.00  0.00           H  
ATOM   1536  CB  HSD    95      64.130  28.580  27.920  1.00  0.00           C  
ATOM   1537  HB1 HSD    95      63.120  28.180  27.730  1.00  0.00           H  
ATOM   1538  HB2 HSD    95      64.800  28.170  27.130  1.00  0.00           H  
ATOM   1539  ND1 HSD    95      65.310  30.970  27.890  1.00  0.00           N  
ATOM   1540  HD1 HSD    95      66.250  30.720  28.110  1.00  0.00           H  
ATOM   1541  CG  HSD    95      64.240  30.110  27.660  1.00  0.00           C  
ATOM   1542  CE1 HSD    95      64.870  32.160  27.540  1.00  0.00           C  
ATOM   1543  HE1 HSD    95      65.440  33.070  27.730  1.00  0.00           H  
ATOM   1544  NE2 HSD    95      63.610  32.120  27.180  1.00  0.00           N  
ATOM   1545  CD2 HSD    95      63.210  30.850  27.250  1.00  0.00           C  
ATOM   1546  HD2 HSD    95      62.200  30.610  26.960  1.00  0.00           H  
ATOM   1547  C   HSD    95      64.030  28.920  30.340  1.00  0.00           C  
ATOM   1548  O   HSD    95      64.730  29.720  30.950  1.00  0.00           O  
ATOM   1549  N   SER    96      62.730  28.680  30.580  1.00  0.00           N  
ATOM   1550  HN  SER    96      62.390  27.830  30.210  1.00  0.00           H  
ATOM   1551  CA  SER    96      61.950  29.280  31.700  1.00  0.00           C  
ATOM   1552  HA  SER    96      62.000  30.350  31.580  1.00  0.00           H  
ATOM   1553  CB  SER    96      60.440  28.820  31.740  1.00  0.00           C  
ATOM   1554  HB1 SER    96      59.850  29.360  32.510  1.00  0.00           H  
ATOM   1555  HB2 SER    96      60.410  27.720  31.880  1.00  0.00           H  
ATOM   1556  OG  SER    96      59.930  29.090  30.430  1.00  0.00           O  
ATOM   1557  HG1 SER    96      60.280  28.440  29.830  1.00  0.00           H  
ATOM   1558  C   SER    96      62.520  29.030  33.050  1.00  0.00           C  
ATOM   1559  O   SER    96      62.720  29.910  33.890  1.00  0.00           O  
ATOM   1560  N   ILE    97      62.930  27.760  33.380  1.00  0.00           N  
ATOM   1561  HN  ILE    97      62.860  27.050  32.680  1.00  0.00           H  
ATOM   1562  CA  ILE    97      63.520  27.570  34.660  1.00  0.00           C  
ATOM   1563  HA  ILE    97      62.790  28.000  35.330  1.00  0.00           H  
ATOM   1564  CB  ILE    97      63.330  26.050  35.120  1.00  0.00           C  
ATOM   1565  HB  ILE    97      62.270  25.780  34.890  1.00  0.00           H  
ATOM   1566  CG2 ILE    97      64.240  25.130  34.270  1.00  0.00           C  
ATOM   1567 HG21 ILE    97      65.320  25.330  34.460  1.00  0.00           H  
ATOM   1568 HG22 ILE    97      64.010  25.080  33.190  1.00  0.00           H  
ATOM   1569 HG23 ILE    97      64.180  24.110  34.710  1.00  0.00           H  
ATOM   1570  CG1 ILE    97      63.590  25.780  36.600  1.00  0.00           C  
ATOM   1571 HG11 ILE    97      64.650  26.090  36.780  1.00  0.00           H  
ATOM   1572 HG12 ILE    97      63.500  24.700  36.830  1.00  0.00           H  
ATOM   1573  CD  ILE    97      62.620  26.590  37.480  1.00  0.00           C  
ATOM   1574  HD1 ILE    97      62.660  27.680  37.270  1.00  0.00           H  
ATOM   1575  HD2 ILE    97      62.770  26.350  38.560  1.00  0.00           H  
ATOM   1576  HD3 ILE    97      61.620  26.220  37.170  1.00  0.00           H  
ATOM   1577  C   ILE    97      64.850  28.220  34.920  1.00  0.00           C  
ATOM   1578  O   ILE    97      65.060  28.800  35.990  1.00  0.00           O  
ATOM   1579  N   LEU    98      65.750  28.240  33.880  1.00  0.00           N  
ATOM   1580  HN  LEU    98      65.590  27.630  33.110  1.00  0.00           H  
ATOM   1581  CA  LEU    98      66.830  29.250  33.910  1.00  0.00           C  
ATOM   1582  HA  LEU    98      67.410  28.990  34.780  1.00  0.00           H  
ATOM   1583  CB  LEU    98      67.790  28.960  32.690  1.00  0.00           C  
ATOM   1584  HB1 LEU    98      67.210  29.170  31.760  1.00  0.00           H  
ATOM   1585  HB2 LEU    98      67.980  27.870  32.630  1.00  0.00           H  
ATOM   1586  CG  LEU    98      69.110  29.800  32.600  1.00  0.00           C  
ATOM   1587  HG  LEU    98      68.850  30.880  32.620  1.00  0.00           H  
ATOM   1588  CD1 LEU    98      70.150  29.520  33.680  1.00  0.00           C  
ATOM   1589 HD11 LEU    98      69.650  29.390  34.660  1.00  0.00           H  
ATOM   1590 HD12 LEU    98      70.910  30.290  33.920  1.00  0.00           H  
ATOM   1591 HD13 LEU    98      70.620  28.570  33.360  1.00  0.00           H  
ATOM   1592  CD2 LEU    98      69.580  29.670  31.120  1.00  0.00           C  
ATOM   1593 HD21 LEU    98      69.750  28.620  30.810  1.00  0.00           H  
ATOM   1594 HD22 LEU    98      70.510  30.210  30.830  1.00  0.00           H  
ATOM   1595 HD23 LEU    98      68.830  30.060  30.390  1.00  0.00           H  
ATOM   1596  C   LEU    98      66.570  30.800  33.990  1.00  0.00           C  
ATOM   1597  O   LEU    98      67.070  31.470  34.930  1.00  0.00           O  
ATOM   1598  N   ASN    99      65.510  31.360  33.240  1.00  0.00           N  
ATOM   1599  HN  ASN    99      65.090  30.810  32.530  1.00  0.00           H  
ATOM   1600  CA  ASN    99      65.080  32.760  33.450  1.00  0.00           C  
ATOM   1601  HA  ASN    99      65.900  33.430  33.240  1.00  0.00           H  
ATOM   1602  CB  ASN    99      63.900  33.120  32.460  1.00  0.00           C  
ATOM   1603  HB1 ASN    99      63.500  34.130  32.700  1.00  0.00           H  
ATOM   1604  HB2 ASN    99      63.160  32.320  32.650  1.00  0.00           H  
ATOM   1605  CG  ASN    99      64.360  32.900  30.990  1.00  0.00           C  
ATOM   1606  OD1 ASN    99      65.520  32.710  30.630  1.00  0.00           O  
ATOM   1607  ND2 ASN    99      63.330  32.860  30.120  1.00  0.00           N  
ATOM   1608 HD21 ASN    99      63.400  32.610  29.160  1.00  0.00           H  
ATOM   1609 HD22 ASN    99      62.380  32.920  30.440  1.00  0.00           H  
ATOM   1610  C   ASN    99      64.540  33.000  34.890  1.00  0.00           C  
ATOM   1611  O   ASN    99      64.870  34.020  35.480  1.00  0.00           O  
ATOM   1612  N   ALA   100      63.820  32.070  35.450  1.00  0.00           N  
ATOM   1613  HN  ALA   100      63.740  31.130  35.120  1.00  0.00           H  
ATOM   1614  CA  ALA   100      63.180  32.100  36.800  1.00  0.00           C  
ATOM   1615  HA  ALA   100      62.710  33.070  36.840  1.00  0.00           H  
ATOM   1616  CB  ALA   100      62.160  30.970  36.980  1.00  0.00           C  
ATOM   1617  HB1 ALA   100      62.710  30.000  36.990  1.00  0.00           H  
ATOM   1618  HB2 ALA   100      61.490  30.910  36.090  1.00  0.00           H  
ATOM   1619  HB3 ALA   100      61.500  31.150  37.850  1.00  0.00           H  
ATOM   1620  C   ALA   100      64.220  31.990  37.870  1.00  0.00           C  
ATOM   1621  O   ALA   100      64.280  32.730  38.870  1.00  0.00           O  
ATOM   1622  N   ALA   101      65.160  31.030  37.700  1.00  0.00           N  
ATOM   1623  HN  ALA   101      65.140  30.410  36.930  1.00  0.00           H  
ATOM   1624  CA  ALA   101      66.230  30.760  38.650  1.00  0.00           C  
ATOM   1625  HA  ALA   101      65.720  30.500  39.570  1.00  0.00           H  
ATOM   1626  CB  ALA   101      67.090  29.530  38.220  1.00  0.00           C  
ATOM   1627  HB1 ALA   101      66.470  28.660  37.920  1.00  0.00           H  
ATOM   1628  HB2 ALA   101      67.700  29.150  39.070  1.00  0.00           H  
ATOM   1629  HB3 ALA   101      67.700  29.870  37.360  1.00  0.00           H  
ATOM   1630  C   ALA   101      67.140  31.860  38.860  1.00  0.00           C  
ATOM   1631  O   ALA   101      67.630  32.060  39.950  1.00  0.00           O  
ATOM   1632  N   ILE   102      67.470  32.550  37.670  1.00  0.00           N  
ATOM   1633  HN  ILE   102      67.200  32.250  36.760  1.00  0.00           H  
ATOM   1634  CA  ILE   102      68.240  33.840  37.630  1.00  0.00           C  
ATOM   1635  HA  ILE   102      69.110  33.680  38.250  1.00  0.00           H  
ATOM   1636  CB  ILE   102      68.710  34.130  36.140  1.00  0.00           C  
ATOM   1637  HB  ILE   102      67.880  34.000  35.410  1.00  0.00           H  
ATOM   1638  CG2 ILE   102      69.190  35.590  36.080  1.00  0.00           C  
ATOM   1639 HG21 ILE   102      69.900  35.840  36.900  1.00  0.00           H  
ATOM   1640 HG22 ILE   102      68.340  36.300  36.180  1.00  0.00           H  
ATOM   1641 HG23 ILE   102      69.660  35.820  35.100  1.00  0.00           H  
ATOM   1642  CG1 ILE   102      69.830  33.070  35.720  1.00  0.00           C  
ATOM   1643 HG11 ILE   102      69.380  32.070  35.910  1.00  0.00           H  
ATOM   1644 HG12 ILE   102      70.680  33.080  36.440  1.00  0.00           H  
ATOM   1645  CD  ILE   102      70.280  33.220  34.230  1.00  0.00           C  
ATOM   1646  HD1 ILE   102      69.490  33.770  33.680  1.00  0.00           H  
ATOM   1647  HD2 ILE   102      70.400  32.250  33.700  1.00  0.00           H  
ATOM   1648  HD3 ILE   102      71.180  33.870  34.250  1.00  0.00           H  
ATOM   1649  C   ILE   102      67.550  35.050  38.370  1.00  0.00           C  
ATOM   1650  O   ILE   102      68.200  35.730  39.160  1.00  0.00           O  
ATOM   1651  N   MET   103      66.210  35.250  38.160  1.00  0.00           N  
ATOM   1652  HN  MET   103      65.740  34.890  37.360  1.00  0.00           H  
ATOM   1653  CA  MET   103      65.470  36.150  38.930  1.00  0.00           C  
ATOM   1654  HA  MET   103      65.890  37.150  38.950  1.00  0.00           H  
ATOM   1655  CB  MET   103      64.000  36.290  38.450  1.00  0.00           C  
ATOM   1656  HB1 MET   103      63.690  35.220  38.430  1.00  0.00           H  
ATOM   1657  HB2 MET   103      64.070  36.680  37.410  1.00  0.00           H  
ATOM   1658  CG  MET   103      63.100  37.270  39.260  1.00  0.00           C  
ATOM   1659  HG1 MET   103      63.650  38.180  39.570  1.00  0.00           H  
ATOM   1660  HG2 MET   103      62.860  36.700  40.180  1.00  0.00           H  
ATOM   1661  SD  MET   103      61.520  37.900  38.660  1.00  0.00           S  
ATOM   1662  CE  MET   103      61.440  39.100  40.030  1.00  0.00           C  
ATOM   1663  HE1 MET   103      60.440  39.570  40.050  1.00  0.00           H  
ATOM   1664  HE2 MET   103      62.230  39.870  39.900  1.00  0.00           H  
ATOM   1665  HE3 MET   103      61.530  38.500  40.960  1.00  0.00           H  
ATOM   1666  C   MET   103      65.560  35.780  40.470  1.00  0.00           C  
ATOM   1667  O   MET   103      65.870  36.570  41.340  1.00  0.00           O  
ATOM   1668  N   ILE   104      65.260  34.550  40.820  1.00  0.00           N  
ATOM   1669  HN  ILE   104      64.900  33.950  40.120  1.00  0.00           H  
ATOM   1670  CA  ILE   104      65.200  34.180  42.310  1.00  0.00           C  
ATOM   1671  HA  ILE   104      64.670  35.040  42.680  1.00  0.00           H  
ATOM   1672  CB  ILE   104      64.480  32.860  42.460  1.00  0.00           C  
ATOM   1673  HB  ILE   104      65.030  32.100  41.860  1.00  0.00           H  
ATOM   1674  CG2 ILE   104      64.470  32.470  43.950  1.00  0.00           C  
ATOM   1675 HG21 ILE   104      64.310  33.350  44.600  1.00  0.00           H  
ATOM   1676 HG22 ILE   104      65.510  32.090  44.100  1.00  0.00           H  
ATOM   1677 HG23 ILE   104      63.770  31.620  44.110  1.00  0.00           H  
ATOM   1678  CG1 ILE   104      62.970  32.870  41.910  1.00  0.00           C  
ATOM   1679 HG11 ILE   104      62.600  31.860  41.650  1.00  0.00           H  
ATOM   1680 HG12 ILE   104      63.010  33.410  40.940  1.00  0.00           H  
ATOM   1681  CD  ILE   104      61.940  33.550  42.800  1.00  0.00           C  
ATOM   1682  HD1 ILE   104      61.890  33.190  43.850  1.00  0.00           H  
ATOM   1683  HD2 ILE   104      60.920  33.280  42.450  1.00  0.00           H  
ATOM   1684  HD3 ILE   104      62.080  34.660  42.860  1.00  0.00           H  
ATOM   1685  C   ILE   104      66.530  34.160  42.980  1.00  0.00           C  
ATOM   1686  O   ILE   104      66.690  34.520  44.130  1.00  0.00           O  
ATOM   1687  N   SER   105      67.660  33.840  42.180  1.00  0.00           N  
ATOM   1688  HN  SER   105      67.510  33.610  41.230  1.00  0.00           H  
ATOM   1689  CA  SER   105      69.060  33.970  42.540  1.00  0.00           C  
ATOM   1690  HA  SER   105      69.130  33.340  43.420  1.00  0.00           H  
ATOM   1691  CB  SER   105      70.210  33.450  41.640  1.00  0.00           C  
ATOM   1692  HB1 SER   105      71.180  33.720  42.100  1.00  0.00           H  
ATOM   1693  HB2 SER   105      70.120  33.970  40.660  1.00  0.00           H  
ATOM   1694  OG  SER   105      70.160  32.020  41.450  1.00  0.00           O  
ATOM   1695  HG1 SER   105      69.350  31.780  41.000  1.00  0.00           H  
ATOM   1696  C   SER   105      69.360  35.410  43.030  1.00  0.00           C  
ATOM   1697  O   SER   105      70.030  35.580  44.020  1.00  0.00           O  
ATOM   1698  N   VAL   106      68.820  36.530  42.390  1.00  0.00           N  
ATOM   1699  HN  VAL   106      68.310  36.390  41.550  1.00  0.00           H  
ATOM   1700  CA  VAL   106      68.980  37.880  42.830  1.00  0.00           C  
ATOM   1701  HA  VAL   106      70.030  38.060  42.990  1.00  0.00           H  
ATOM   1702  CB  VAL   106      68.570  38.850  41.790  1.00  0.00           C  
ATOM   1703  HB  VAL   106      67.590  38.540  41.370  1.00  0.00           H  
ATOM   1704  CG1 VAL   106      68.320  40.280  42.420  1.00  0.00           C  
ATOM   1705 HG11 VAL   106      68.090  40.950  41.560  1.00  0.00           H  
ATOM   1706 HG12 VAL   106      69.270  40.600  42.900  1.00  0.00           H  
ATOM   1707 HG13 VAL   106      67.480  40.370  43.140  1.00  0.00           H  
ATOM   1708  CG2 VAL   106      69.540  38.820  40.620  1.00  0.00           C  
ATOM   1709 HG21 VAL   106      70.590  38.900  40.980  1.00  0.00           H  
ATOM   1710 HG22 VAL   106      69.280  39.530  39.810  1.00  0.00           H  
ATOM   1711 HG23 VAL   106      69.560  37.830  40.100  1.00  0.00           H  
ATOM   1712  C   VAL   106      68.270  38.110  44.140  1.00  0.00           C  
ATOM   1713  O   VAL   106      68.730  38.840  44.990  1.00  0.00           O  
ATOM   1714  N   ILE   107      67.080  37.610  44.320  1.00  0.00           N  
ATOM   1715  HN  ILE   107      66.850  36.950  43.610  1.00  0.00           H  
ATOM   1716  CA  ILE   107      66.240  37.700  45.540  1.00  0.00           C  
ATOM   1717  HA  ILE   107      66.180  38.750  45.770  1.00  0.00           H  
ATOM   1718  CB  ILE   107      64.840  37.240  45.250  1.00  0.00           C  
ATOM   1719  HB  ILE   107      64.760  36.220  44.840  1.00  0.00           H  
ATOM   1720  CG2 ILE   107      63.980  37.220  46.610  1.00  0.00           C  
ATOM   1721 HG21 ILE   107      64.280  38.150  47.160  1.00  0.00           H  
ATOM   1722 HG22 ILE   107      64.200  36.370  47.290  1.00  0.00           H  
ATOM   1723 HG23 ILE   107      62.890  37.160  46.410  1.00  0.00           H  
ATOM   1724  CG1 ILE   107      64.120  38.250  44.290  1.00  0.00           C  
ATOM   1725 HG11 ILE   107      64.780  38.540  43.440  1.00  0.00           H  
ATOM   1726 HG12 ILE   107      63.830  39.210  44.780  1.00  0.00           H  
ATOM   1727  CD  ILE   107      62.850  37.520  43.760  1.00  0.00           C  
ATOM   1728  HD1 ILE   107      62.130  37.390  44.600  1.00  0.00           H  
ATOM   1729  HD2 ILE   107      63.080  36.530  43.330  1.00  0.00           H  
ATOM   1730  HD3 ILE   107      62.410  38.090  42.920  1.00  0.00           H  
ATOM   1731  C   ILE   107      66.820  37.060  46.790  1.00  0.00           C  
ATOM   1732  O   ILE   107      67.010  37.680  47.870  1.00  0.00           O  
ATOM   1733  N   VAL   108      67.420  35.890  46.580  1.00  0.00           N  
ATOM   1734  HN  VAL   108      67.370  35.510  45.660  1.00  0.00           H  
ATOM   1735  CA  VAL   108      68.330  35.350  47.630  1.00  0.00           C  
ATOM   1736  HA  VAL   108      67.740  35.520  48.520  1.00  0.00           H  
ATOM   1737  CB  VAL   108      68.490  33.790  47.420  1.00  0.00           C  
ATOM   1738  HB  VAL   108      68.770  33.650  46.360  1.00  0.00           H  
ATOM   1739  CG1 VAL   108      69.550  33.350  48.410  1.00  0.00           C  
ATOM   1740 HG11 VAL   108      69.620  32.250  48.480  1.00  0.00           H  
ATOM   1741 HG12 VAL   108      69.350  33.850  49.380  1.00  0.00           H  
ATOM   1742 HG13 VAL   108      70.490  33.700  47.940  1.00  0.00           H  
ATOM   1743  CG2 VAL   108      67.220  33.070  47.580  1.00  0.00           C  
ATOM   1744 HG21 VAL   108      66.300  33.470  47.080  1.00  0.00           H  
ATOM   1745 HG22 VAL   108      67.010  32.970  48.670  1.00  0.00           H  
ATOM   1746 HG23 VAL   108      67.380  32.110  47.060  1.00  0.00           H  
ATOM   1747  C   VAL   108      69.620  36.150  47.780  1.00  0.00           C  
ATOM   1748  O   VAL   108      70.080  36.260  48.920  1.00  0.00           O  
ATOM   1749  N   VAL   109      70.250  36.660  46.700  1.00  0.00           N  
ATOM   1750  HN  VAL   109      70.050  36.510  45.740  1.00  0.00           H  
ATOM   1751  CA  VAL   109      71.430  37.530  46.840  1.00  0.00           C  
ATOM   1752  HA  VAL   109      72.040  37.170  47.660  1.00  0.00           H  
ATOM   1753  CB  VAL   109      72.400  37.620  45.650  1.00  0.00           C  
ATOM   1754  HB  VAL   109      72.370  36.700  45.020  1.00  0.00           H  
ATOM   1755  CG1 VAL   109      72.370  38.860  44.810  1.00  0.00           C  
ATOM   1756 HG11 VAL   109      71.310  39.070  44.550  1.00  0.00           H  
ATOM   1757 HG12 VAL   109      72.960  38.670  43.890  1.00  0.00           H  
ATOM   1758 HG13 VAL   109      72.810  39.700  45.380  1.00  0.00           H  
ATOM   1759  CG2 VAL   109      73.860  37.640  46.260  1.00  0.00           C  
ATOM   1760 HG21 VAL   109      73.940  36.770  46.960  1.00  0.00           H  
ATOM   1761 HG22 VAL   109      74.010  38.530  46.900  1.00  0.00           H  
ATOM   1762 HG23 VAL   109      74.540  37.650  45.390  1.00  0.00           H  
ATOM   1763  C   VAL   109      71.220  38.850  47.600  1.00  0.00           C  
ATOM   1764  O   VAL   109      71.970  39.280  48.500  1.00  0.00           O  
ATOM   1765  N   MET   110      70.100  39.570  47.380  1.00  0.00           N  
ATOM   1766  HN  MET   110      69.550  39.370  46.570  1.00  0.00           H  
ATOM   1767  CA  MET   110      69.720  40.760  48.120  1.00  0.00           C  
ATOM   1768  HA  MET   110      70.630  41.330  48.270  1.00  0.00           H  
ATOM   1769  CB  MET   110      68.630  41.590  47.510  1.00  0.00           C  
ATOM   1770  HB1 MET   110      68.330  42.450  48.150  1.00  0.00           H  
ATOM   1771  HB2 MET   110      67.730  40.950  47.360  1.00  0.00           H  
ATOM   1772  CG  MET   110      68.920  42.140  46.060  1.00  0.00           C  
ATOM   1773  HG1 MET   110      68.080  42.790  45.730  1.00  0.00           H  
ATOM   1774  HG2 MET   110      69.020  41.300  45.350  1.00  0.00           H  
ATOM   1775  SD  MET   110      70.460  42.920  46.150  1.00  0.00           S  
ATOM   1776  CE  MET   110      70.530  43.610  44.520  1.00  0.00           C  
ATOM   1777  HE1 MET   110      70.530  42.790  43.770  1.00  0.00           H  
ATOM   1778  HE2 MET   110      71.440  44.250  44.400  1.00  0.00           H  
ATOM   1779  HE3 MET   110      69.620  44.230  44.390  1.00  0.00           H  
ATOM   1780  C   MET   110      69.270  40.410  49.550  1.00  0.00           C  
ATOM   1781  O   MET   110      69.710  41.030  50.520  1.00  0.00           O  
ATOM   1782  N   THR   111      68.450  39.340  49.750  1.00  0.00           N  
ATOM   1783  HN  THR   111      68.160  38.860  48.930  1.00  0.00           H  
ATOM   1784  CA  THR   111      68.150  38.870  51.130  1.00  0.00           C  
ATOM   1785  HA  THR   111      67.660  39.660  51.680  1.00  0.00           H  
ATOM   1786  CB  THR   111      67.180  37.680  51.230  1.00  0.00           C  
ATOM   1787  HB  THR   111      67.660  36.730  50.900  1.00  0.00           H  
ATOM   1788  OG1 THR   111      66.060  37.880  50.350  1.00  0.00           O  
ATOM   1789  HG1 THR   111      66.360  37.840  49.440  1.00  0.00           H  
ATOM   1790  CG2 THR   111      66.640  37.430  52.650  1.00  0.00           C  
ATOM   1791 HG21 THR   111      65.890  36.610  52.670  1.00  0.00           H  
ATOM   1792 HG22 THR   111      66.220  38.370  53.090  1.00  0.00           H  
ATOM   1793 HG23 THR   111      67.440  36.980  53.280  1.00  0.00           H  
ATOM   1794  C   THR   111      69.390  38.530  51.990  1.00  0.00           C  
ATOM   1795  O   THR   111      69.470  38.940  53.130  1.00  0.00           O  
ATOM   1796  N   ILE   112      70.410  37.830  51.490  1.00  0.00           N  
ATOM   1797  HN  ILE   112      70.230  37.460  50.590  1.00  0.00           H  
ATOM   1798  CA  ILE   112      71.670  37.600  52.170  1.00  0.00           C  
ATOM   1799  HA  ILE   112      71.450  37.040  53.070  1.00  0.00           H  
ATOM   1800  CB  ILE   112      72.680  36.720  51.460  1.00  0.00           C  
ATOM   1801  HB  ILE   112      72.890  37.180  50.470  1.00  0.00           H  
ATOM   1802  CG2 ILE   112      74.080  36.620  52.110  1.00  0.00           C  
ATOM   1803 HG21 ILE   112      74.690  35.850  51.580  1.00  0.00           H  
ATOM   1804 HG22 ILE   112      73.960  36.580  53.210  1.00  0.00           H  
ATOM   1805 HG23 ILE   112      74.630  37.580  52.020  1.00  0.00           H  
ATOM   1806  CG1 ILE   112      72.160  35.330  51.220  1.00  0.00           C  
ATOM   1807 HG11 ILE   112      72.800  34.740  50.530  1.00  0.00           H  
ATOM   1808 HG12 ILE   112      71.140  35.370  50.770  1.00  0.00           H  
ATOM   1809  CD  ILE   112      71.820  34.550  52.480  1.00  0.00           C  
ATOM   1810  HD1 ILE   112      71.600  33.490  52.260  1.00  0.00           H  
ATOM   1811  HD2 ILE   112      70.940  35.120  52.870  1.00  0.00           H  
ATOM   1812  HD3 ILE   112      72.660  34.460  53.200  1.00  0.00           H  
ATOM   1813  C   ILE   112      72.410  38.890  52.570  1.00  0.00           C  
ATOM   1814  O   ILE   112      72.890  39.040  53.650  1.00  0.00           O  
ATOM   1815  N   LEU   113      72.450  39.960  51.770  1.00  0.00           N  
ATOM   1816  HN  LEU   113      72.100  39.840  50.840  1.00  0.00           H  
ATOM   1817  CA  LEU   113      72.850  41.320  52.100  1.00  0.00           C  
ATOM   1818  HA  LEU   113      73.840  41.200  52.520  1.00  0.00           H  
ATOM   1819  CB  LEU   113      73.100  42.220  50.860  1.00  0.00           C  
ATOM   1820  HB1 LEU   113      72.100  42.260  50.380  1.00  0.00           H  
ATOM   1821  HB2 LEU   113      73.690  41.660  50.100  1.00  0.00           H  
ATOM   1822  CG  LEU   113      73.660  43.710  51.010  1.00  0.00           C  
ATOM   1823  HG  LEU   113      72.940  44.240  51.660  1.00  0.00           H  
ATOM   1824  CD1 LEU   113      75.050  43.800  51.660  1.00  0.00           C  
ATOM   1825 HD11 LEU   113      75.640  44.720  51.450  1.00  0.00           H  
ATOM   1826 HD12 LEU   113      75.590  42.960  51.170  1.00  0.00           H  
ATOM   1827 HD13 LEU   113      75.000  43.670  52.760  1.00  0.00           H  
ATOM   1828  CD2 LEU   113      73.650  44.460  49.640  1.00  0.00           C  
ATOM   1829 HD21 LEU   113      74.320  44.020  48.870  1.00  0.00           H  
ATOM   1830 HD22 LEU   113      73.930  45.530  49.770  1.00  0.00           H  
ATOM   1831 HD23 LEU   113      72.620  44.490  49.240  1.00  0.00           H  
ATOM   1832  C   LEU   113      71.890  42.040  53.190  1.00  0.00           C  
ATOM   1833  O   LEU   113      72.370  42.670  54.090  1.00  0.00           O  
ATOM   1834  N   LEU   114      70.530  41.900  53.120  1.00  0.00           N  
ATOM   1835  HN  LEU   114      70.200  41.450  52.290  1.00  0.00           H  
ATOM   1836  CA  LEU   114      69.480  42.420  53.970  1.00  0.00           C  
ATOM   1837  HA  LEU   114      69.470  43.500  54.050  1.00  0.00           H  
ATOM   1838  CB  LEU   114      68.060  42.000  53.380  1.00  0.00           C  
ATOM   1839  HB1 LEU   114      68.120  40.890  53.340  1.00  0.00           H  
ATOM   1840  HB2 LEU   114      68.090  42.460  52.370  1.00  0.00           H  
ATOM   1841  CG  LEU   114      66.820  42.540  54.200  1.00  0.00           C  
ATOM   1842  HG  LEU   114      66.860  42.040  55.190  1.00  0.00           H  
ATOM   1843  CD1 LEU   114      67.030  44.080  54.540  1.00  0.00           C  
ATOM   1844 HD11 LEU   114      67.180  44.680  53.620  1.00  0.00           H  
ATOM   1845 HD12 LEU   114      67.810  44.330  55.290  1.00  0.00           H  
ATOM   1846 HD13 LEU   114      65.990  44.310  54.850  1.00  0.00           H  
ATOM   1847  CD2 LEU   114      65.520  42.170  53.500  1.00  0.00           C  
ATOM   1848 HD21 LEU   114      64.590  42.500  53.990  1.00  0.00           H  
ATOM   1849 HD22 LEU   114      65.510  41.070  53.330  1.00  0.00           H  
ATOM   1850 HD23 LEU   114      65.600  42.720  52.540  1.00  0.00           H  
ATOM   1851  C   LEU   114      69.650  41.810  55.350  1.00  0.00           C  
ATOM   1852  O   LEU   114      69.620  42.530  56.330  1.00  0.00           O  
ATOM   1853  N   VAL   115      69.860  40.470  55.540  1.00  0.00           N  
ATOM   1854  HN  VAL   115      69.910  39.860  54.750  1.00  0.00           H  
ATOM   1855  CA  VAL   115      69.970  39.790  56.800  1.00  0.00           C  
ATOM   1856  HA  VAL   115      69.220  40.190  57.450  1.00  0.00           H  
ATOM   1857  CB  VAL   115      69.740  38.310  56.750  1.00  0.00           C  
ATOM   1858  HB  VAL   115      70.250  37.990  55.810  1.00  0.00           H  
ATOM   1859  CG1 VAL   115      70.330  37.500  57.950  1.00  0.00           C  
ATOM   1860 HG11 VAL   115      71.420  37.450  57.740  1.00  0.00           H  
ATOM   1861 HG12 VAL   115      70.020  36.440  57.830  1.00  0.00           H  
ATOM   1862 HG13 VAL   115      69.970  37.800  58.950  1.00  0.00           H  
ATOM   1863  CG2 VAL   115      68.270  38.110  56.550  1.00  0.00           C  
ATOM   1864 HG21 VAL   115      67.670  38.520  57.390  1.00  0.00           H  
ATOM   1865 HG22 VAL   115      68.040  37.020  56.520  1.00  0.00           H  
ATOM   1866 HG23 VAL   115      67.980  38.580  55.590  1.00  0.00           H  
ATOM   1867  C   VAL   115      71.200  40.210  57.530  1.00  0.00           C  
ATOM   1868  O   VAL   115      71.130  40.540  58.710  1.00  0.00           O  
ATOM   1869  N   VAL   116      72.370  40.260  56.900  1.00  0.00           N  
ATOM   1870  HN  VAL   116      72.410  40.150  55.910  1.00  0.00           H  
ATOM   1871  CA  VAL   116      73.620  40.580  57.520  1.00  0.00           C  
ATOM   1872  HA  VAL   116      73.700  40.010  58.440  1.00  0.00           H  
ATOM   1873  CB  VAL   116      74.880  40.240  56.620  1.00  0.00           C  
ATOM   1874  HB  VAL   116      74.830  40.820  55.670  1.00  0.00           H  
ATOM   1875  CG1 VAL   116      76.180  40.500  57.340  1.00  0.00           C  
ATOM   1876 HG11 VAL   116      76.100  41.450  57.910  1.00  0.00           H  
ATOM   1877 HG12 VAL   116      76.970  40.600  56.560  1.00  0.00           H  
ATOM   1878 HG13 VAL   116      76.480  39.820  58.160  1.00  0.00           H  
ATOM   1879  CG2 VAL   116      74.920  38.730  56.230  1.00  0.00           C  
ATOM   1880 HG21 VAL   116      74.100  38.420  55.550  1.00  0.00           H  
ATOM   1881 HG22 VAL   116      74.840  38.110  57.150  1.00  0.00           H  
ATOM   1882 HG23 VAL   116      75.820  38.400  55.680  1.00  0.00           H  
ATOM   1883  C   VAL   116      73.600  42.110  57.830  1.00  0.00           C  
ATOM   1884  O   VAL   116      74.090  42.560  58.870  1.00  0.00           O  
ATOM   1885  N   LEU   117      73.030  42.930  56.960  1.00  0.00           N  
ATOM   1886  HN  LEU   117      72.540  42.670  56.130  1.00  0.00           H  
ATOM   1887  CA  LEU   117      72.990  44.380  57.370  1.00  0.00           C  
ATOM   1888  HA  LEU   117      73.960  44.720  57.680  1.00  0.00           H  
ATOM   1889  CB  LEU   117      72.540  45.310  56.150  1.00  0.00           C  
ATOM   1890  HB1 LEU   117      72.310  46.350  56.460  1.00  0.00           H  
ATOM   1891  HB2 LEU   117      71.620  44.850  55.720  1.00  0.00           H  
ATOM   1892  CG  LEU   117      73.630  45.590  55.060  1.00  0.00           C  
ATOM   1893  HG  LEU   117      74.030  44.620  54.700  1.00  0.00           H  
ATOM   1894  CD1 LEU   117      72.920  46.100  53.820  1.00  0.00           C  
ATOM   1895 HD11 LEU   117      73.550  46.470  52.980  1.00  0.00           H  
ATOM   1896 HD12 LEU   117      72.450  47.070  54.090  1.00  0.00           H  
ATOM   1897 HD13 LEU   117      72.050  45.470  53.550  1.00  0.00           H  
ATOM   1898  CD2 LEU   117      74.850  46.440  55.520  1.00  0.00           C  
ATOM   1899 HD21 LEU   117      75.300  46.150  56.490  1.00  0.00           H  
ATOM   1900 HD22 LEU   117      74.790  47.550  55.620  1.00  0.00           H  
ATOM   1901 HD23 LEU   117      75.610  46.300  54.710  1.00  0.00           H  
ATOM   1902  C   LEU   117      72.040  44.660  58.450  1.00  0.00           C  
ATOM   1903  O   LEU   117      72.320  45.570  59.290  1.00  0.00           O  
ATOM   1904  N   TYR   118      70.850  43.830  58.500  1.00  0.00           N  
ATOM   1905  HN  TYR   118      70.660  43.330  57.670  1.00  0.00           H  
ATOM   1906  CA  TYR   118      70.010  43.940  59.660  1.00  0.00           C  
ATOM   1907  HA  TYR   118      69.840  44.990  59.860  1.00  0.00           H  
ATOM   1908  CB  TYR   118      68.620  43.300  59.370  1.00  0.00           C  
ATOM   1909  HB1 TYR   118      68.910  42.230  59.240  1.00  0.00           H  
ATOM   1910  HB2 TYR   118      68.280  43.650  58.370  1.00  0.00           H  
ATOM   1911  CG  TYR   118      67.480  43.480  60.400  1.00  0.00           C  
ATOM   1912  CD1 TYR   118      66.430  42.610  60.450  1.00  0.00           C  
ATOM   1913  HD1 TYR   118      66.380  41.870  59.660  1.00  0.00           H  
ATOM   1914  CE1 TYR   118      65.330  42.750  61.380  1.00  0.00           C  
ATOM   1915  HE1 TYR   118      64.540  42.010  61.400  1.00  0.00           H  
ATOM   1916  CZ  TYR   118      65.320  43.720  62.310  1.00  0.00           C  
ATOM   1917  OH  TYR   118      64.260  43.900  63.210  1.00  0.00           O  
ATOM   1918  HH  TYR   118      64.550  44.530  63.870  1.00  0.00           H  
ATOM   1919  CD2 TYR   118      67.490  44.500  61.370  1.00  0.00           C  
ATOM   1920  HD2 TYR   118      68.220  45.290  61.430  1.00  0.00           H  
ATOM   1921  CE2 TYR   118      66.410  44.610  62.310  1.00  0.00           C  
ATOM   1922  HE2 TYR   118      66.550  45.430  63.010  1.00  0.00           H  
ATOM   1923  C   TYR   118      70.650  43.420  60.950  1.00  0.00           C  
ATOM   1924  O   TYR   118      70.530  44.110  61.940  1.00  0.00           O  
ATOM   1925  N   LYS   119      71.480  42.380  60.880  1.00  0.00           N  
ATOM   1926  HN  LYS   119      71.600  41.910  60.000  1.00  0.00           H  
ATOM   1927  CA  LYS   119      72.160  41.740  62.030  1.00  0.00           C  
ATOM   1928  HA  LYS   119      71.380  41.560  62.750  1.00  0.00           H  
ATOM   1929  CB  LYS   119      72.860  40.430  61.520  1.00  0.00           C  
ATOM   1930  HB1 LYS   119      73.460  40.710  60.630  1.00  0.00           H  
ATOM   1931  HB2 LYS   119      72.130  39.740  61.060  1.00  0.00           H  
ATOM   1932  CG  LYS   119      73.700  39.660  62.540  1.00  0.00           C  
ATOM   1933  HG1 LYS   119      74.440  40.250  63.120  1.00  0.00           H  
ATOM   1934  HG2 LYS   119      74.170  38.880  61.900  1.00  0.00           H  
ATOM   1935  CD  LYS   119      72.810  38.990  63.570  1.00  0.00           C  
ATOM   1936  HD1 LYS   119      71.870  38.600  63.130  1.00  0.00           H  
ATOM   1937  HD2 LYS   119      72.430  39.800  64.230  1.00  0.00           H  
ATOM   1938  CE  LYS   119      73.460  37.790  64.320  1.00  0.00           C  
ATOM   1939  HE1 LYS   119      74.400  38.020  64.880  1.00  0.00           H  
ATOM   1940  HE2 LYS   119      73.700  37.010  63.570  1.00  0.00           H  
ATOM   1941  NZ  LYS   119      72.510  37.130  65.290  1.00  0.00           N  
ATOM   1942  HZ1 LYS   119      73.170  36.640  65.930  1.00  0.00           H  
ATOM   1943  HZ2 LYS   119      71.820  36.470  64.880  1.00  0.00           H  
ATOM   1944  HZ3 LYS   119      72.030  37.900  65.810  1.00  0.00           H  
ATOM   1945  C   LYS   119      73.100  42.580  62.850  1.00  0.00           C  
ATOM   1946  O   LYS   119      73.160  42.520  64.090  1.00  0.00           O  
ATOM   1947  N   TYR   120      73.950  43.380  62.200  1.00  0.00           N  
ATOM   1948  HN  TYR   120      73.920  43.470  61.200  1.00  0.00           H  
ATOM   1949  CA  TYR   120      74.990  44.090  62.880  1.00  0.00           C  
ATOM   1950  HA  TYR   120      75.060  43.750  63.900  1.00  0.00           H  
ATOM   1951  CB  TYR   120      76.280  44.000  62.080  1.00  0.00           C  
ATOM   1952  HB1 TYR   120      77.080  44.610  62.550  1.00  0.00           H  
ATOM   1953  HB2 TYR   120      76.100  44.340  61.040  1.00  0.00           H  
ATOM   1954  CG  TYR   120      76.880  42.570  62.120  1.00  0.00           C  
ATOM   1955  CD1 TYR   120      76.990  41.820  60.960  1.00  0.00           C  
ATOM   1956  HD1 TYR   120      76.590  42.190  60.030  1.00  0.00           H  
ATOM   1957  CE1 TYR   120      77.450  40.510  61.090  1.00  0.00           C  
ATOM   1958  HE1 TYR   120      77.390  39.950  60.170  1.00  0.00           H  
ATOM   1959  CZ  TYR   120      78.030  40.050  62.250  1.00  0.00           C  
ATOM   1960  OH  TYR   120      78.410  38.710  62.300  1.00  0.00           O  
ATOM   1961  HH  TYR   120      78.440  38.500  63.240  1.00  0.00           H  
ATOM   1962  CD2 TYR   120      77.460  42.160  63.340  1.00  0.00           C  
ATOM   1963  HD2 TYR   120      77.350  42.760  64.230  1.00  0.00           H  
ATOM   1964  CE2 TYR   120      77.990  40.830  63.400  1.00  0.00           C  
ATOM   1965  HE2 TYR   120      78.280  40.390  64.340  1.00  0.00           H  
ATOM   1966  C   TYR   120      74.430  45.550  62.890  1.00  0.00           C  
ATOM   1967  O   TYR   120      75.230  46.430  63.130  1.00  0.00           O  
ATOM   1968  N   ARG   121      73.190  45.790  62.460  1.00  0.00           N  
ATOM   1969  HN  ARG   121      72.640  45.070  62.040  1.00  0.00           H  
ATOM   1970  CA  ARG   121      72.450  46.980  62.690  1.00  0.00           C  
ATOM   1971  HA  ARG   121      71.420  46.690  62.580  1.00  0.00           H  
ATOM   1972  CB  ARG   121      72.560  47.510  64.140  1.00  0.00           C  
ATOM   1973  HB1 ARG   121      71.950  48.440  64.160  1.00  0.00           H  
ATOM   1974  HB2 ARG   121      73.570  47.900  64.370  1.00  0.00           H  
ATOM   1975  CG  ARG   121      72.040  46.450  65.180  1.00  0.00           C  
ATOM   1976  HG1 ARG   121      72.580  45.480  65.280  1.00  0.00           H  
ATOM   1977  HG2 ARG   121      70.950  46.360  64.970  1.00  0.00           H  
ATOM   1978  CD  ARG   121      72.260  47.060  66.650  1.00  0.00           C  
ATOM   1979  HD1 ARG   121      73.250  47.560  66.700  1.00  0.00           H  
ATOM   1980  HD2 ARG   121      72.180  46.260  67.420  1.00  0.00           H  
ATOM   1981  NE  ARG   121      71.200  48.110  66.940  1.00  0.00           N  
ATOM   1982  HE  ARG   121      70.320  48.250  66.480  1.00  0.00           H  
ATOM   1983  CZ  ARG   121      71.410  48.930  67.970  1.00  0.00           C  
ATOM   1984  NH1 ARG   121      72.330  48.790  68.860  1.00  0.00           N  
ATOM   1985 HH11 ARG   121      73.050  48.130  68.700  1.00  0.00           H  
ATOM   1986 HH12 ARG   121      72.470  49.600  69.430  1.00  0.00           H  
ATOM   1987  NH2 ARG   121      70.420  49.850  68.190  1.00  0.00           N  
ATOM   1988 HH21 ARG   121      69.740  50.060  67.490  1.00  0.00           H  
ATOM   1989 HH22 ARG   121      70.220  50.200  69.100  1.00  0.00           H  
ATOM   1990  C   ARG   121      72.670  48.200  61.730  1.00  0.00           C  
ATOM   1991  O   ARG   121      72.710  49.380  62.080  1.00  0.00           O  
ATOM   1992  N   CYS   122      72.850  47.890  60.490  1.00  0.00           N  
ATOM   1993  HN  CYS   122      72.760  46.930  60.260  1.00  0.00           H  
ATOM   1994  CA  CYS   122      73.450  48.800  59.540  1.00  0.00           C  
ATOM   1995  HA  CYS   122      74.140  49.430  60.080  1.00  0.00           H  
ATOM   1996  CB  CYS   122      74.350  48.140  58.470  1.00  0.00           C  
ATOM   1997  HB1 CYS   122      74.820  48.890  57.800  1.00  0.00           H  
ATOM   1998  HB2 CYS   122      73.710  47.530  57.790  1.00  0.00           H  
ATOM   1999  SG  CYS   122      75.740  47.230  59.160  1.00  0.00           S  
ATOM   2000  HG1 CYS   122      76.800  47.980  58.870  1.00  0.00           H  
ATOM   2001  C   CYS   122      72.370  49.680  58.810  1.00  0.00           C  
ATOM   2002  O   CYS   122      72.110  49.590  57.620  1.00  0.00           O  
ATOM   2003  N   TYR   123      71.690  50.540  59.530  1.00  0.00           N  
ATOM   2004  HN  TYR   123      71.930  50.820  60.460  1.00  0.00           H  
ATOM   2005  CA  TYR   123      70.490  51.180  59.100  1.00  0.00           C  
ATOM   2006  HA  TYR   123      69.850  50.500  58.570  1.00  0.00           H  
ATOM   2007  CB  TYR   123      69.700  51.830  60.270  1.00  0.00           C  
ATOM   2008  HB1 TYR   123      68.720  52.180  59.870  1.00  0.00           H  
ATOM   2009  HB2 TYR   123      70.220  52.710  60.700  1.00  0.00           H  
ATOM   2010  CG  TYR   123      69.360  50.750  61.280  1.00  0.00           C  
ATOM   2011  CD1 TYR   123      69.840  50.870  62.590  1.00  0.00           C  
ATOM   2012  HD1 TYR   123      70.400  51.730  62.920  1.00  0.00           H  
ATOM   2013  CE1 TYR   123      69.610  49.800  63.470  1.00  0.00           C  
ATOM   2014  HE1 TYR   123      70.030  49.830  64.470  1.00  0.00           H  
ATOM   2015  CZ  TYR   123      68.790  48.700  63.050  1.00  0.00           C  
ATOM   2016  OH  TYR   123      68.450  47.740  63.980  1.00  0.00           O  
ATOM   2017  HH  TYR   123      68.520  48.230  64.810  1.00  0.00           H  
ATOM   2018  CD2 TYR   123      68.470  49.780  60.940  1.00  0.00           C  
ATOM   2019  HD2 TYR   123      68.080  49.710  59.930  1.00  0.00           H  
ATOM   2020  CE2 TYR   123      68.140  48.770  61.830  1.00  0.00           C  
ATOM   2021  HE2 TYR   123      67.490  47.960  61.520  1.00  0.00           H  
ATOM   2022  C   TYR   123      70.710  52.260  58.150  1.00  0.00           C  
ATOM   2023  O   TYR   123      69.880  52.400  57.250  1.00  0.00           O  
ATOM   2024  N   LYS   124      71.760  53.070  58.220  1.00  0.00           N  
ATOM   2025  HN  LYS   124      72.480  52.940  58.890  1.00  0.00           H  
ATOM   2026  CA  LYS   124      72.140  54.100  57.290  1.00  0.00           C  
ATOM   2027  HA  LYS   124      71.430  54.910  57.450  1.00  0.00           H  
ATOM   2028  CB  LYS   124      73.360  54.850  57.770  1.00  0.00           C  
ATOM   2029  HB1 LYS   124      74.150  54.100  58.010  1.00  0.00           H  
ATOM   2030  HB2 LYS   124      73.090  55.280  58.760  1.00  0.00           H  
ATOM   2031  CG  LYS   124      73.940  55.920  56.840  1.00  0.00           C  
ATOM   2032  HG1 LYS   124      73.100  56.610  56.630  1.00  0.00           H  
ATOM   2033  HG2 LYS   124      74.300  55.460  55.890  1.00  0.00           H  
ATOM   2034  CD  LYS   124      75.220  56.650  57.430  1.00  0.00           C  
ATOM   2035  HD1 LYS   124      75.520  57.390  56.650  1.00  0.00           H  
ATOM   2036  HD2 LYS   124      76.030  55.980  57.770  1.00  0.00           H  
ATOM   2037  CE  LYS   124      74.890  57.520  58.690  1.00  0.00           C  
ATOM   2038  HE1 LYS   124      74.590  56.920  59.580  1.00  0.00           H  
ATOM   2039  HE2 LYS   124      74.060  58.200  58.410  1.00  0.00           H  
ATOM   2040  NZ  LYS   124      76.070  58.330  59.150  1.00  0.00           N  
ATOM   2041  HZ1 LYS   124      76.860  58.260  58.470  1.00  0.00           H  
ATOM   2042  HZ2 LYS   124      76.390  58.080  60.110  1.00  0.00           H  
ATOM   2043  HZ3 LYS   124      75.810  59.340  59.160  1.00  0.00           H  
ATOM   2044  C   LYS   124      72.280  53.570  55.840  1.00  0.00           C  
ATOM   2045  O   LYS   124      71.720  54.090  54.910  1.00  0.00           O  
ATOM   2046  N   VAL   125      73.040  52.420  55.710  1.00  0.00           N  
ATOM   2047  HN  VAL   125      73.500  52.040  56.520  1.00  0.00           H  
ATOM   2048  CA  VAL   125      73.050  51.610  54.560  1.00  0.00           C  
ATOM   2049  HA  VAL   125      73.350  52.340  53.820  1.00  0.00           H  
ATOM   2050  CB  VAL   125      74.120  50.540  54.540  1.00  0.00           C  
ATOM   2051  HB  VAL   125      74.000  49.750  55.320  1.00  0.00           H  
ATOM   2052  CG1 VAL   125      74.320  49.790  53.170  1.00  0.00           C  
ATOM   2053 HG11 VAL   125      73.750  48.840  53.240  1.00  0.00           H  
ATOM   2054 HG12 VAL   125      75.360  49.530  52.870  1.00  0.00           H  
ATOM   2055 HG13 VAL   125      73.930  50.420  52.350  1.00  0.00           H  
ATOM   2056  CG2 VAL   125      75.480  51.290  54.850  1.00  0.00           C  
ATOM   2057 HG21 VAL   125      75.680  51.850  53.910  1.00  0.00           H  
ATOM   2058 HG22 VAL   125      76.260  50.540  55.090  1.00  0.00           H  
ATOM   2059 HG23 VAL   125      75.420  51.920  55.770  1.00  0.00           H  
ATOM   2060  C   VAL   125      71.760  51.100  54.040  1.00  0.00           C  
ATOM   2061  O   VAL   125      71.470  51.340  52.890  1.00  0.00           O  
ATOM   2062  N   ILE   126      70.820  50.490  54.870  1.00  0.00           N  
ATOM   2063  HN  ILE   126      71.030  50.280  55.820  1.00  0.00           H  
ATOM   2064  CA  ILE   126      69.450  50.030  54.400  1.00  0.00           C  
ATOM   2065  HA  ILE   126      69.630  49.350  53.580  1.00  0.00           H  
ATOM   2066  CB  ILE   126      68.680  49.230  55.460  1.00  0.00           C  
ATOM   2067  HB  ILE   126      68.600  49.870  56.360  1.00  0.00           H  
ATOM   2068  CG2 ILE   126      67.170  48.990  55.100  1.00  0.00           C  
ATOM   2069 HG21 ILE   126      66.550  49.920  55.110  1.00  0.00           H  
ATOM   2070 HG22 ILE   126      66.730  48.300  55.860  1.00  0.00           H  
ATOM   2071 HG23 ILE   126      67.070  48.500  54.110  1.00  0.00           H  
ATOM   2072  CG1 ILE   126      69.490  47.960  55.860  1.00  0.00           C  
ATOM   2073 HG11 ILE   126      70.460  48.230  56.330  1.00  0.00           H  
ATOM   2074 HG12 ILE   126      69.750  47.420  54.920  1.00  0.00           H  
ATOM   2075  CD  ILE   126      68.890  47.000  56.840  1.00  0.00           C  
ATOM   2076  HD1 ILE   126      67.860  46.660  56.570  1.00  0.00           H  
ATOM   2077  HD2 ILE   126      68.790  47.370  57.880  1.00  0.00           H  
ATOM   2078  HD3 ILE   126      69.630  46.180  56.960  1.00  0.00           H  
ATOM   2079  C   ILE   126      68.690  51.190  53.840  1.00  0.00           C  
ATOM   2080  O   ILE   126      68.060  51.130  52.780  1.00  0.00           O  
ATOM   2081  N   HSD   127      68.800  52.360  54.540  1.00  0.00           N  
ATOM   2082  HN  HSD   127      69.240  52.440  55.430  1.00  0.00           H  
ATOM   2083  CA  HSD   127      68.090  53.570  54.210  1.00  0.00           C  
ATOM   2084  HA  HSD   127      67.060  53.350  53.980  1.00  0.00           H  
ATOM   2085  CB  HSD   127      68.130  54.600  55.350  1.00  0.00           C  
ATOM   2086  HB1 HSD   127      69.110  55.120  55.330  1.00  0.00           H  
ATOM   2087  HB2 HSD   127      68.130  54.020  56.300  1.00  0.00           H  
ATOM   2088  ND1 HSD   127      66.900  56.830  54.950  1.00  0.00           N  
ATOM   2089  HD1 HSD   127      67.640  57.300  54.470  1.00  0.00           H  
ATOM   2090  CG  HSD   127      66.920  55.570  55.420  1.00  0.00           C  
ATOM   2091  CE1 HSD   127      65.650  57.320  55.120  1.00  0.00           C  
ATOM   2092  HE1 HSD   127      65.360  58.330  54.820  1.00  0.00           H  
ATOM   2093  NE2 HSD   127      64.860  56.460  55.690  1.00  0.00           N  
ATOM   2094  CD2 HSD   127      65.640  55.270  55.870  1.00  0.00           C  
ATOM   2095  HD2 HSD   127      65.360  54.360  56.390  1.00  0.00           H  
ATOM   2096  C   HSD   127      68.520  54.120  52.940  1.00  0.00           C  
ATOM   2097  O   HSD   127      67.650  54.530  52.150  1.00  0.00           O  
ATOM   2098  N   ALA   128      69.860  54.130  52.690  1.00  0.00           N  
ATOM   2099  HN  ALA   128      70.490  53.680  53.320  1.00  0.00           H  
ATOM   2100  CA  ALA   128      70.500  54.500  51.480  1.00  0.00           C  
ATOM   2101  HA  ALA   128      70.250  55.530  51.250  1.00  0.00           H  
ATOM   2102  CB  ALA   128      72.030  54.370  51.550  1.00  0.00           C  
ATOM   2103  HB1 ALA   128      72.430  54.930  52.420  1.00  0.00           H  
ATOM   2104  HB2 ALA   128      72.600  54.730  50.660  1.00  0.00           H  
ATOM   2105  HB3 ALA   128      72.190  53.280  51.670  1.00  0.00           H  
ATOM   2106  C   ALA   128      70.090  53.640  50.250  1.00  0.00           C  
ATOM   2107  O   ALA   128      69.840  54.130  49.160  1.00  0.00           O  
ATOM   2108  N   TRP   129      70.050  52.330  50.420  1.00  0.00           N  
ATOM   2109  HN  TRP   129      70.380  52.120  51.340  1.00  0.00           H  
ATOM   2110  CA  TRP   129      69.710  51.300  49.470  1.00  0.00           C  
ATOM   2111  HA  TRP   129      70.400  51.310  48.640  1.00  0.00           H  
ATOM   2112  CB  TRP   129      69.800  49.950  50.170  1.00  0.00           C  
ATOM   2113  HB1 TRP   129      69.260  49.980  51.140  1.00  0.00           H  
ATOM   2114  HB2 TRP   129      70.890  49.910  50.410  1.00  0.00           H  
ATOM   2115  CG  TRP   129      69.580  48.730  49.420  1.00  0.00           C  
ATOM   2116  CD1 TRP   129      69.180  48.710  48.060  1.00  0.00           C  
ATOM   2117  HD1 TRP   129      69.240  49.540  47.380  1.00  0.00           H  
ATOM   2118  NE1 TRP   129      69.010  47.430  47.570  1.00  0.00           N  
ATOM   2119  HE1 TRP   129      68.770  47.070  46.700  1.00  0.00           H  
ATOM   2120  CE2 TRP   129      69.300  46.580  48.680  1.00  0.00           C  
ATOM   2121  CD2 TRP   129      69.680  47.320  49.860  1.00  0.00           C  
ATOM   2122  CE3 TRP   129      69.960  46.700  51.010  1.00  0.00           C  
ATOM   2123  HE3 TRP   129      70.390  47.220  51.860  1.00  0.00           H  
ATOM   2124  CZ3 TRP   129      69.870  45.340  51.060  1.00  0.00           C  
ATOM   2125  HZ3 TRP   129      70.200  44.740  51.900  1.00  0.00           H  
ATOM   2126  CZ2 TRP   129      69.270  45.170  48.720  1.00  0.00           C  
ATOM   2127  HZ2 TRP   129      68.920  44.530  47.920  1.00  0.00           H  
ATOM   2128  CH2 TRP   129      69.630  44.570  49.960  1.00  0.00           C  
ATOM   2129  HH2 TRP   129      69.570  43.490  50.050  1.00  0.00           H  
ATOM   2130  C   TRP   129      68.240  51.570  49.080  1.00  0.00           C  
ATOM   2131  O   TRP   129      67.900  51.600  47.920  1.00  0.00           O  
ATOM   2132  N   LEU   130      67.400  51.840  50.060  1.00  0.00           N  
ATOM   2133  HN  LEU   130      67.800  51.750  50.970  1.00  0.00           H  
ATOM   2134  CA  LEU   130      66.060  52.200  49.920  1.00  0.00           C  
ATOM   2135  HA  LEU   130      65.590  51.530  49.220  1.00  0.00           H  
ATOM   2136  CB  LEU   130      65.380  51.980  51.290  1.00  0.00           C  
ATOM   2137  HB1 LEU   130      65.890  52.680  51.990  1.00  0.00           H  
ATOM   2138  HB2 LEU   130      65.670  51.010  51.730  1.00  0.00           H  
ATOM   2139  CG  LEU   130      63.880  52.070  51.390  1.00  0.00           C  
ATOM   2140  HG  LEU   130      63.620  53.060  50.950  1.00  0.00           H  
ATOM   2141  CD1 LEU   130      63.320  51.000  50.330  1.00  0.00           C  
ATOM   2142 HD11 LEU   130      63.500  51.540  49.380  1.00  0.00           H  
ATOM   2143 HD12 LEU   130      62.240  50.990  50.580  1.00  0.00           H  
ATOM   2144 HD13 LEU   130      63.890  50.050  50.450  1.00  0.00           H  
ATOM   2145  CD2 LEU   130      63.340  51.930  52.750  1.00  0.00           C  
ATOM   2146 HD21 LEU   130      62.240  52.110  52.840  1.00  0.00           H  
ATOM   2147 HD22 LEU   130      63.940  52.680  53.300  1.00  0.00           H  
ATOM   2148 HD23 LEU   130      63.520  50.910  53.150  1.00  0.00           H  
ATOM   2149  C   LEU   130      65.760  53.600  49.360  1.00  0.00           C  
ATOM   2150  O   LEU   130      64.880  53.850  48.540  1.00  0.00           O  
ATOM   2151  N   ILE   131      66.590  54.560  49.760  1.00  0.00           N  
ATOM   2152  HN  ILE   131      67.310  54.360  50.420  1.00  0.00           H  
ATOM   2153  CA  ILE   131      66.580  55.880  49.190  1.00  0.00           C  
ATOM   2154  HA  ILE   131      65.570  56.250  49.300  1.00  0.00           H  
ATOM   2155  CB  ILE   131      67.480  56.770  49.850  1.00  0.00           C  
ATOM   2156  HB  ILE   131      68.390  56.240  50.200  1.00  0.00           H  
ATOM   2157  CG2 ILE   131      68.030  58.050  49.050  1.00  0.00           C  
ATOM   2158 HG21 ILE   131      68.700  58.650  49.700  1.00  0.00           H  
ATOM   2159 HG22 ILE   131      67.170  58.720  48.820  1.00  0.00           H  
ATOM   2160 HG23 ILE   131      68.600  57.830  48.120  1.00  0.00           H  
ATOM   2161  CG1 ILE   131      66.820  57.230  51.190  1.00  0.00           C  
ATOM   2162 HG11 ILE   131      67.610  57.660  51.840  1.00  0.00           H  
ATOM   2163 HG12 ILE   131      66.360  56.360  51.720  1.00  0.00           H  
ATOM   2164  CD  ILE   131      65.770  58.370  51.070  1.00  0.00           C  
ATOM   2165  HD1 ILE   131      65.010  58.090  50.310  1.00  0.00           H  
ATOM   2166  HD2 ILE   131      66.330  59.300  50.860  1.00  0.00           H  
ATOM   2167  HD3 ILE   131      65.330  58.630  52.050  1.00  0.00           H  
ATOM   2168  C   ILE   131      66.780  55.920  47.670  1.00  0.00           C  
ATOM   2169  O   ILE   131      66.130  56.680  46.900  1.00  0.00           O  
ATOM   2170  N   ILE   132      67.750  55.050  47.160  1.00  0.00           N  
ATOM   2171  HN  ILE   132      68.230  54.450  47.780  1.00  0.00           H  
ATOM   2172  CA  ILE   132      68.110  54.830  45.780  1.00  0.00           C  
ATOM   2173  HA  ILE   132      68.290  55.810  45.370  1.00  0.00           H  
ATOM   2174  CB  ILE   132      69.440  54.100  45.570  1.00  0.00           C  
ATOM   2175  HB  ILE   132      69.340  53.170  46.180  1.00  0.00           H  
ATOM   2176  CG2 ILE   132      69.600  53.780  44.090  1.00  0.00           C  
ATOM   2177 HG21 ILE   132      69.460  54.680  43.440  1.00  0.00           H  
ATOM   2178 HG22 ILE   132      68.830  53.040  43.790  1.00  0.00           H  
ATOM   2179 HG23 ILE   132      70.500  53.180  43.830  1.00  0.00           H  
ATOM   2180  CG1 ILE   132      70.590  54.980  46.050  1.00  0.00           C  
ATOM   2181 HG11 ILE   132      70.310  55.500  46.990  1.00  0.00           H  
ATOM   2182 HG12 ILE   132      70.870  55.900  45.490  1.00  0.00           H  
ATOM   2183  CD  ILE   132      71.870  54.260  46.390  1.00  0.00           C  
ATOM   2184  HD1 ILE   132      71.630  53.340  46.960  1.00  0.00           H  
ATOM   2185  HD2 ILE   132      72.460  54.960  47.010  1.00  0.00           H  
ATOM   2186  HD3 ILE   132      72.470  53.990  45.490  1.00  0.00           H  
ATOM   2187  C   ILE   132      66.980  54.350  45.020  1.00  0.00           C  
ATOM   2188  O   ILE   132      66.650  54.850  43.900  1.00  0.00           O  
ATOM   2189  N   SER   133      66.290  53.370  45.640  1.00  0.00           N  
ATOM   2190  HN  SER   133      66.750  52.980  46.440  1.00  0.00           H  
ATOM   2191  CA  SER   133      65.080  52.680  45.170  1.00  0.00           C  
ATOM   2192  HA  SER   133      65.300  52.350  44.170  1.00  0.00           H  
ATOM   2193  CB  SER   133      64.720  51.480  46.090  1.00  0.00           C  
ATOM   2194  HB1 SER   133      63.810  51.060  45.630  1.00  0.00           H  
ATOM   2195  HB2 SER   133      64.440  51.870  47.090  1.00  0.00           H  
ATOM   2196  OG  SER   133      65.860  50.560  46.100  1.00  0.00           O  
ATOM   2197  HG1 SER   133      66.610  50.930  46.580  1.00  0.00           H  
ATOM   2198  C   SER   133      63.840  53.580  45.030  1.00  0.00           C  
ATOM   2199  O   SER   133      63.020  53.370  44.150  1.00  0.00           O  
ATOM   2200  N   SER   134      63.650  54.560  45.910  1.00  0.00           N  
ATOM   2201  HN  SER   134      64.340  54.590  46.630  1.00  0.00           H  
ATOM   2202  CA  SER   134      62.580  55.520  46.000  1.00  0.00           C  
ATOM   2203  HA  SER   134      61.680  54.940  45.790  1.00  0.00           H  
ATOM   2204  CB  SER   134      62.440  56.200  47.340  1.00  0.00           C  
ATOM   2205  HB1 SER   134      61.700  57.020  47.280  1.00  0.00           H  
ATOM   2206  HB2 SER   134      63.400  56.610  47.700  1.00  0.00           H  
ATOM   2207  OG  SER   134      61.930  55.330  48.350  1.00  0.00           O  
ATOM   2208  HG1 SER   134      62.450  55.370  49.150  1.00  0.00           H  
ATOM   2209  C   SER   134      62.750  56.650  44.990  1.00  0.00           C  
ATOM   2210  O   SER   134      61.830  57.170  44.360  1.00  0.00           O  
ATOM   2211  N   LEU   135      64.010  56.940  44.510  1.00  0.00           N  
ATOM   2212  HN  LEU   135      64.770  56.480  44.960  1.00  0.00           H  
ATOM   2213  CA  LEU   135      64.330  57.770  43.300  1.00  0.00           C  
ATOM   2214  HA  LEU   135      63.800  58.700  43.430  1.00  0.00           H  
ATOM   2215  CB  LEU   135      65.880  58.160  43.170  1.00  0.00           C  
ATOM   2216  HB1 LEU   135      65.960  58.690  42.190  1.00  0.00           H  
ATOM   2217  HB2 LEU   135      66.360  57.160  43.160  1.00  0.00           H  
ATOM   2218  CG  LEU   135      66.400  59.100  44.250  1.00  0.00           C  
ATOM   2219  HG  LEU   135      66.060  58.640  45.200  1.00  0.00           H  
ATOM   2220  CD1 LEU   135      67.940  59.030  44.190  1.00  0.00           C  
ATOM   2221 HD11 LEU   135      68.320  59.830  43.520  1.00  0.00           H  
ATOM   2222 HD12 LEU   135      68.310  58.060  43.800  1.00  0.00           H  
ATOM   2223 HD13 LEU   135      68.280  59.310  45.210  1.00  0.00           H  
ATOM   2224  CD2 LEU   135      65.970  60.490  44.090  1.00  0.00           C  
ATOM   2225 HD21 LEU   135      65.990  61.120  45.000  1.00  0.00           H  
ATOM   2226 HD22 LEU   135      64.910  60.400  43.760  1.00  0.00           H  
ATOM   2227 HD23 LEU   135      66.510  61.080  43.320  1.00  0.00           H  
ATOM   2228  C   LEU   135      63.770  57.120  42.020  1.00  0.00           C  
ATOM   2229  O   LEU   135      63.030  57.790  41.240  1.00  0.00           O  
ATOM   2230  N   LEU   136      64.040  55.780  41.910  1.00  0.00           N  
ATOM   2231  HN  LEU   136      64.530  55.400  42.690  1.00  0.00           H  
ATOM   2232  CA  LEU   136      63.650  55.100  40.670  1.00  0.00           C  
ATOM   2233  HA  LEU   136      64.020  55.520  39.750  1.00  0.00           H  
ATOM   2234  CB  LEU   136      64.220  53.670  40.650  1.00  0.00           C  
ATOM   2235  HB1 LEU   136      63.820  53.100  39.790  1.00  0.00           H  
ATOM   2236  HB2 LEU   136      64.030  53.150  41.620  1.00  0.00           H  
ATOM   2237  CG  LEU   136      65.760  53.550  40.400  1.00  0.00           C  
ATOM   2238  HG  LEU   136      66.260  54.310  41.040  1.00  0.00           H  
ATOM   2239  CD1 LEU   136      66.300  52.190  40.900  1.00  0.00           C  
ATOM   2240 HD11 LEU   136      67.350  51.860  40.760  1.00  0.00           H  
ATOM   2241 HD12 LEU   136      65.670  51.440  40.380  1.00  0.00           H  
ATOM   2242 HD13 LEU   136      66.160  52.110  42.000  1.00  0.00           H  
ATOM   2243  CD2 LEU   136      66.030  53.870  38.900  1.00  0.00           C  
ATOM   2244 HD21 LEU   136      65.400  53.200  38.280  1.00  0.00           H  
ATOM   2245 HD22 LEU   136      67.050  53.640  38.520  1.00  0.00           H  
ATOM   2246 HD23 LEU   136      65.860  54.930  38.610  1.00  0.00           H  
ATOM   2247  C   LEU   136      62.180  55.010  40.540  1.00  0.00           C  
ATOM   2248  O   LEU   136      61.510  55.480  39.590  1.00  0.00           O  
ATOM   2249  N   LEU   137      61.540  54.520  41.640  1.00  0.00           N  
ATOM   2250  HN  LEU   137      62.110  54.310  42.430  1.00  0.00           H  
ATOM   2251  CA  LEU   137      60.130  54.300  41.710  1.00  0.00           C  
ATOM   2252  HA  LEU   137      59.720  53.700  40.910  1.00  0.00           H  
ATOM   2253  CB  LEU   137      59.820  53.560  43.020  1.00  0.00           C  
ATOM   2254  HB1 LEU   137      58.760  53.770  43.280  1.00  0.00           H  
ATOM   2255  HB2 LEU   137      60.410  54.030  43.840  1.00  0.00           H  
ATOM   2256  CG  LEU   137      59.870  52.010  43.160  1.00  0.00           C  
ATOM   2257  HG  LEU   137      60.840  51.690  42.730  1.00  0.00           H  
ATOM   2258  CD1 LEU   137      59.980  51.580  44.600  1.00  0.00           C  
ATOM   2259 HD11 LEU   137      59.990  50.480  44.800  1.00  0.00           H  
ATOM   2260 HD12 LEU   137      59.070  51.890  45.150  1.00  0.00           H  
ATOM   2261 HD13 LEU   137      60.780  52.080  45.170  1.00  0.00           H  
ATOM   2262  CD2 LEU   137      58.670  51.350  42.460  1.00  0.00           C  
ATOM   2263 HD21 LEU   137      57.700  51.770  42.790  1.00  0.00           H  
ATOM   2264 HD22 LEU   137      58.620  50.240  42.450  1.00  0.00           H  
ATOM   2265 HD23 LEU   137      58.730  51.660  41.390  1.00  0.00           H  
ATOM   2266  C   LEU   137      59.340  55.580  41.590  1.00  0.00           C  
ATOM   2267  O   LEU   137      58.560  55.800  40.630  1.00  0.00           O  
ATOM   2268  N   LEU   138      59.570  56.640  42.410  1.00  0.00           N  
ATOM   2269  HN  LEU   138      60.210  56.500  43.160  1.00  0.00           H  
ATOM   2270  CA  LEU   138      58.810  57.890  42.470  1.00  0.00           C  
ATOM   2271  HA  LEU   138      57.770  57.730  42.230  1.00  0.00           H  
ATOM   2272  CB  LEU   138      58.900  58.510  43.940  1.00  0.00           C  
ATOM   2273  HB1 LEU   138      58.500  59.550  43.960  1.00  0.00           H  
ATOM   2274  HB2 LEU   138      59.980  58.540  44.190  1.00  0.00           H  
ATOM   2275  CG  LEU   138      58.100  57.590  44.910  1.00  0.00           C  
ATOM   2276  HG  LEU   138      58.070  56.510  44.640  1.00  0.00           H  
ATOM   2277  CD1 LEU   138      58.690  57.730  46.370  1.00  0.00           C  
ATOM   2278 HD11 LEU   138      58.140  56.920  46.890  1.00  0.00           H  
ATOM   2279 HD12 LEU   138      58.390  58.720  46.760  1.00  0.00           H  
ATOM   2280 HD13 LEU   138      59.790  57.650  46.280  1.00  0.00           H  
ATOM   2281  CD2 LEU   138      56.610  57.840  44.970  1.00  0.00           C  
ATOM   2282 HD21 LEU   138      56.170  57.390  44.060  1.00  0.00           H  
ATOM   2283 HD22 LEU   138      56.350  58.920  45.010  1.00  0.00           H  
ATOM   2284 HD23 LEU   138      56.210  57.330  45.880  1.00  0.00           H  
ATOM   2285  C   LEU   138      59.140  58.980  41.490  1.00  0.00           C  
ATOM   2286  O   LEU   138      58.430  59.930  41.300  1.00  0.00           O  
ATOM   2287  N   PHE   139      60.250  58.900  40.720  1.00  0.00           N  
ATOM   2288  HN  PHE   139      60.920  58.190  40.940  1.00  0.00           H  
ATOM   2289  CA  PHE   139      60.530  59.850  39.680  1.00  0.00           C  
ATOM   2290  HA  PHE   139      59.720  60.550  39.590  1.00  0.00           H  
ATOM   2291  CB  PHE   139      61.840  60.610  39.770  1.00  0.00           C  
ATOM   2292  HB1 PHE   139      61.960  61.270  38.890  1.00  0.00           H  
ATOM   2293  HB2 PHE   139      62.710  59.910  39.850  1.00  0.00           H  
ATOM   2294  CG  PHE   139      61.880  61.450  41.010  1.00  0.00           C  
ATOM   2295  CD1 PHE   139      61.990  60.910  42.280  1.00  0.00           C  
ATOM   2296  HD1 PHE   139      62.130  59.840  42.390  1.00  0.00           H  
ATOM   2297  CE1 PHE   139      62.110  61.740  43.380  1.00  0.00           C  
ATOM   2298  HE1 PHE   139      62.350  61.320  44.350  1.00  0.00           H  
ATOM   2299  CZ  PHE   139      61.750  63.070  43.340  1.00  0.00           C  
ATOM   2300  HZ  PHE   139      61.650  63.670  44.240  1.00  0.00           H  
ATOM   2301  CD2 PHE   139      61.610  62.840  40.910  1.00  0.00           C  
ATOM   2302  HD2 PHE   139      61.370  63.360  40.000  1.00  0.00           H  
ATOM   2303  CE2 PHE   139      61.570  63.650  42.100  1.00  0.00           C  
ATOM   2304  HE2 PHE   139      61.300  64.700  42.080  1.00  0.00           H  
ATOM   2305  C   PHE   139      60.540  59.190  38.330  1.00  0.00           C  
ATOM   2306  O   PHE   139      59.540  59.110  37.600  1.00  0.00           O  
ATOM   2307  N   PHE   140      61.620  58.430  38.090  1.00  0.00           N  
ATOM   2308  HN  PHE   140      62.290  58.230  38.800  1.00  0.00           H  
ATOM   2309  CA  PHE   140      61.900  57.780  36.810  1.00  0.00           C  
ATOM   2310  HA  PHE   140      62.050  58.610  36.130  1.00  0.00           H  
ATOM   2311  CB  PHE   140      63.360  57.160  36.900  1.00  0.00           C  
ATOM   2312  HB1 PHE   140      63.460  56.550  37.830  1.00  0.00           H  
ATOM   2313  HB2 PHE   140      64.140  57.950  37.030  1.00  0.00           H  
ATOM   2314  CG  PHE   140      63.740  56.440  35.690  1.00  0.00           C  
ATOM   2315  CD1 PHE   140      64.280  55.100  35.810  1.00  0.00           C  
ATOM   2316  HD1 PHE   140      64.380  54.500  36.700  1.00  0.00           H  
ATOM   2317  CE1 PHE   140      64.750  54.500  34.690  1.00  0.00           C  
ATOM   2318  HE1 PHE   140      64.910  53.440  34.640  1.00  0.00           H  
ATOM   2319  CZ  PHE   140      64.660  55.150  33.470  1.00  0.00           C  
ATOM   2320  HZ  PHE   140      64.970  54.560  32.620  1.00  0.00           H  
ATOM   2321  CD2 PHE   140      63.780  57.150  34.480  1.00  0.00           C  
ATOM   2322  HD2 PHE   140      63.350  58.140  34.450  1.00  0.00           H  
ATOM   2323  CE2 PHE   140      64.150  56.410  33.280  1.00  0.00           C  
ATOM   2324  HE2 PHE   140      64.170  57.030  32.400  1.00  0.00           H  
ATOM   2325  C   PHE   140      60.830  56.800  36.200  1.00  0.00           C  
ATOM   2326  O   PHE   140      60.400  57.010  35.050  1.00  0.00           O  
ATOM   2327  N   PHE   141      60.310  55.850  37.000  1.00  0.00           N  
ATOM   2328  HN  PHE   141      60.580  55.700  37.940  1.00  0.00           H  
ATOM   2329  CA  PHE   141      59.310  54.900  36.580  1.00  0.00           C  
ATOM   2330  HA  PHE   141      59.560  54.620  35.570  1.00  0.00           H  
ATOM   2331  CB  PHE   141      59.320  53.690  37.560  1.00  0.00           C  
ATOM   2332  HB1 PHE   141      58.590  53.000  37.080  1.00  0.00           H  
ATOM   2333  HB2 PHE   141      58.930  54.010  38.550  1.00  0.00           H  
ATOM   2334  CG  PHE   141      60.610  52.920  37.630  1.00  0.00           C  
ATOM   2335  CD1 PHE   141      61.700  53.020  36.670  1.00  0.00           C  
ATOM   2336  HD1 PHE   141      61.670  53.810  35.930  1.00  0.00           H  
ATOM   2337  CE1 PHE   141      62.840  52.170  36.820  1.00  0.00           C  
ATOM   2338  HE1 PHE   141      63.620  52.380  36.100  1.00  0.00           H  
ATOM   2339  CZ  PHE   141      63.010  51.340  37.850  1.00  0.00           C  
ATOM   2340  HZ  PHE   141      63.890  50.720  37.960  1.00  0.00           H  
ATOM   2341  CD2 PHE   141      60.790  51.990  38.690  1.00  0.00           C  
ATOM   2342  HD2 PHE   141      60.050  51.960  39.480  1.00  0.00           H  
ATOM   2343  CE2 PHE   141      61.990  51.280  38.780  1.00  0.00           C  
ATOM   2344  HE2 PHE   141      62.070  50.490  39.510  1.00  0.00           H  
ATOM   2345  C   PHE   141      57.920  55.470  36.520  1.00  0.00           C  
ATOM   2346  O   PHE   141      57.200  55.140  35.580  1.00  0.00           O  
ATOM   2347  N   SER   142      57.640  56.390  37.380  1.00  0.00           N  
ATOM   2348  HN  SER   142      58.300  56.690  38.060  1.00  0.00           H  
ATOM   2349  CA  SER   142      56.410  57.220  37.260  1.00  0.00           C  
ATOM   2350  HA  SER   142      55.610  56.490  37.250  1.00  0.00           H  
ATOM   2351  CB  SER   142      56.150  57.990  38.590  1.00  0.00           C  
ATOM   2352  HB1 SER   142      55.280  58.660  38.420  1.00  0.00           H  
ATOM   2353  HB2 SER   142      57.000  58.630  38.880  1.00  0.00           H  
ATOM   2354  OG  SER   142      55.840  57.110  39.630  1.00  0.00           O  
ATOM   2355  HG1 SER   142      56.690  56.820  39.980  1.00  0.00           H  
ATOM   2356  C   SER   142      56.260  58.080  36.050  1.00  0.00           C  
ATOM   2357  O   SER   142      55.150  58.220  35.520  1.00  0.00           O  
ATOM   2358  N   PHE   143      57.330  58.640  35.520  1.00  0.00           N  
ATOM   2359  HN  PHE   143      58.210  58.710  36.000  1.00  0.00           H  
ATOM   2360  CA  PHE   143      57.320  59.280  34.220  1.00  0.00           C  
ATOM   2361  HA  PHE   143      56.720  60.160  34.420  1.00  0.00           H  
ATOM   2362  CB  PHE   143      58.700  59.930  34.060  1.00  0.00           C  
ATOM   2363  HB1 PHE   143      59.380  59.050  33.950  1.00  0.00           H  
ATOM   2364  HB2 PHE   143      59.120  60.450  34.950  1.00  0.00           H  
ATOM   2365  CG  PHE   143      58.880  60.820  32.890  1.00  0.00           C  
ATOM   2366  CD1 PHE   143      59.120  60.360  31.590  1.00  0.00           C  
ATOM   2367  HD1 PHE   143      59.420  59.330  31.510  1.00  0.00           H  
ATOM   2368  CE1 PHE   143      59.290  61.250  30.560  1.00  0.00           C  
ATOM   2369  HE1 PHE   143      59.510  60.890  29.570  1.00  0.00           H  
ATOM   2370  CZ  PHE   143      59.110  62.610  30.680  1.00  0.00           C  
ATOM   2371  HZ  PHE   143      59.210  63.270  29.830  1.00  0.00           H  
ATOM   2372  CD2 PHE   143      58.800  62.230  33.020  1.00  0.00           C  
ATOM   2373  HD2 PHE   143      58.760  62.720  33.980  1.00  0.00           H  
ATOM   2374  CE2 PHE   143      58.840  63.140  31.950  1.00  0.00           C  
ATOM   2375  HE2 PHE   143      58.850  64.210  32.040  1.00  0.00           H  
ATOM   2376  C   PHE   143      56.930  58.280  33.130  1.00  0.00           C  
ATOM   2377  O   PHE   143      56.060  58.540  32.310  1.00  0.00           O  
ATOM   2378  N   ILE   144      57.610  57.040  33.120  1.00  0.00           N  
ATOM   2379  HN  ILE   144      58.340  56.770  33.750  1.00  0.00           H  
ATOM   2380  CA  ILE   144      57.400  55.910  32.210  1.00  0.00           C  
ATOM   2381  HA  ILE   144      57.470  56.260  31.190  1.00  0.00           H  
ATOM   2382  CB  ILE   144      58.400  54.810  32.450  1.00  0.00           C  
ATOM   2383  HB  ILE   144      58.500  54.610  33.540  1.00  0.00           H  
ATOM   2384  CG2 ILE   144      57.990  53.490  31.790  1.00  0.00           C  
ATOM   2385 HG21 ILE   144      57.140  53.000  32.320  1.00  0.00           H  
ATOM   2386 HG22 ILE   144      58.850  52.790  31.830  1.00  0.00           H  
ATOM   2387 HG23 ILE   144      57.680  53.690  30.750  1.00  0.00           H  
ATOM   2388  CG1 ILE   144      59.800  55.390  31.970  1.00  0.00           C  
ATOM   2389 HG11 ILE   144      60.020  56.390  32.420  1.00  0.00           H  
ATOM   2390 HG12 ILE   144      59.830  55.650  30.900  1.00  0.00           H  
ATOM   2391  CD  ILE   144      60.930  54.440  32.440  1.00  0.00           C  
ATOM   2392  HD1 ILE   144      60.980  54.260  33.540  1.00  0.00           H  
ATOM   2393  HD2 ILE   144      61.940  54.770  32.120  1.00  0.00           H  
ATOM   2394  HD3 ILE   144      60.790  53.430  32.000  1.00  0.00           H  
ATOM   2395  C   ILE   144      55.980  55.440  32.300  1.00  0.00           C  
ATOM   2396  O   ILE   144      55.300  55.480  31.270  1.00  0.00           O  
ATOM   2397  N   TYR   145      55.420  55.060  33.490  1.00  0.00           N  
ATOM   2398  HN  TYR   145      55.870  55.090  34.380  1.00  0.00           H  
ATOM   2399  CA  TYR   145      54.020  54.670  33.580  1.00  0.00           C  
ATOM   2400  HA  TYR   145      53.860  53.850  32.900  1.00  0.00           H  
ATOM   2401  CB  TYR   145      53.860  54.150  35.100  1.00  0.00           C  
ATOM   2402  HB1 TYR   145      54.060  55.030  35.740  1.00  0.00           H  
ATOM   2403  HB2 TYR   145      54.590  53.340  35.300  1.00  0.00           H  
ATOM   2404  CG  TYR   145      52.470  53.620  35.430  1.00  0.00           C  
ATOM   2405  CD1 TYR   145      51.700  52.850  34.550  1.00  0.00           C  
ATOM   2406  HD1 TYR   145      52.090  52.500  33.610  1.00  0.00           H  
ATOM   2407  CE1 TYR   145      50.370  52.600  34.820  1.00  0.00           C  
ATOM   2408  HE1 TYR   145      49.750  52.090  34.100  1.00  0.00           H  
ATOM   2409  CZ  TYR   145      49.840  52.960  36.050  1.00  0.00           C  
ATOM   2410  OH  TYR   145      48.570  52.400  36.350  1.00  0.00           O  
ATOM   2411  HH  TYR   145      48.370  51.670  35.760  1.00  0.00           H  
ATOM   2412  CD2 TYR   145      51.860  54.100  36.620  1.00  0.00           C  
ATOM   2413  HD2 TYR   145      52.430  54.750  37.270  1.00  0.00           H  
ATOM   2414  CE2 TYR   145      50.590  53.660  37.010  1.00  0.00           C  
ATOM   2415  HE2 TYR   145      50.130  53.910  37.950  1.00  0.00           H  
ATOM   2416  C   TYR   145      52.920  55.690  33.160  1.00  0.00           C  
ATOM   2417  O   TYR   145      52.110  55.310  32.340  1.00  0.00           O  
ATOM   2418  N   LEU   146      52.980  56.930  33.600  1.00  0.00           N  
ATOM   2419  HN  LEU   146      53.710  57.210  34.220  1.00  0.00           H  
ATOM   2420  CA  LEU   146      52.030  57.970  33.070  1.00  0.00           C  
ATOM   2421  HA  LEU   146      51.050  57.510  33.170  1.00  0.00           H  
ATOM   2422  CB  LEU   146      52.210  59.340  33.820  1.00  0.00           C  
ATOM   2423  HB1 LEU   146      53.240  59.720  33.720  1.00  0.00           H  
ATOM   2424  HB2 LEU   146      52.090  58.920  34.850  1.00  0.00           H  
ATOM   2425  CG  LEU   146      51.150  60.360  33.570  1.00  0.00           C  
ATOM   2426  HG  LEU   146      50.990  60.410  32.470  1.00  0.00           H  
ATOM   2427  CD1 LEU   146      49.780  60.110  34.260  1.00  0.00           C  
ATOM   2428 HD11 LEU   146      49.360  59.300  33.630  1.00  0.00           H  
ATOM   2429 HD12 LEU   146      49.130  61.000  34.120  1.00  0.00           H  
ATOM   2430 HD13 LEU   146      49.950  59.890  35.340  1.00  0.00           H  
ATOM   2431  CD2 LEU   146      51.710  61.630  34.190  1.00  0.00           C  
ATOM   2432 HD21 LEU   146      52.460  62.160  33.560  1.00  0.00           H  
ATOM   2433 HD22 LEU   146      52.060  61.430  35.230  1.00  0.00           H  
ATOM   2434 HD23 LEU   146      50.890  62.370  34.250  1.00  0.00           H  
ATOM   2435  C   LEU   146      52.240  58.290  31.560  1.00  0.00           C  
ATOM   2436  O   LEU   146      51.340  58.510  30.770  1.00  0.00           O  
ATOM   2437  N   GLY   147      53.550  58.370  31.160  1.00  0.00           N  
ATOM   2438  HN  GLY   147      54.300  58.270  31.810  1.00  0.00           H  
ATOM   2439  CA  GLY   147      54.020  58.420  29.760  1.00  0.00           C  
ATOM   2440  HA1 GLY   147      55.100  58.400  29.730  1.00  0.00           H  
ATOM   2441  HA2 GLY   147      53.710  59.380  29.380  1.00  0.00           H  
ATOM   2442  C   GLY   147      53.420  57.410  28.810  1.00  0.00           C  
ATOM   2443  O   GLY   147      53.090  57.820  27.710  1.00  0.00           O  
ATOM   2444  N   GLU   148      53.180  56.170  29.300  1.00  0.00           N  
ATOM   2445  HN  GLU   148      53.350  55.870  30.240  1.00  0.00           H  
ATOM   2446  CA  GLU   148      52.460  55.310  28.380  1.00  0.00           C  
ATOM   2447  HA  GLU   148      52.950  55.270  27.420  1.00  0.00           H  
ATOM   2448  CB  GLU   148      52.530  53.830  28.830  1.00  0.00           C  
ATOM   2449  HB1 GLU   148      51.790  53.170  28.320  1.00  0.00           H  
ATOM   2450  HB2 GLU   148      52.340  53.900  29.930  1.00  0.00           H  
ATOM   2451  CG  GLU   148      53.980  53.260  28.690  1.00  0.00           C  
ATOM   2452  HG1 GLU   148      53.960  52.160  28.900  1.00  0.00           H  
ATOM   2453  HG2 GLU   148      54.550  53.680  29.550  1.00  0.00           H  
ATOM   2454  CD  GLU   148      54.620  53.510  27.350  1.00  0.00           C  
ATOM   2455  OE1 GLU   148      55.730  54.080  27.270  1.00  0.00           O  
ATOM   2456  OE2 GLU   148      54.090  53.130  26.260  1.00  0.00           O  
ATOM   2457  C   GLU   148      50.970  55.690  28.280  1.00  0.00           C  
ATOM   2458  O   GLU   148      50.460  55.710  27.110  1.00  0.00           O  
ATOM   2459  N   VAL   149      50.270  55.950  29.390  1.00  0.00           N  
ATOM   2460  HN  VAL   149      50.690  56.120  30.280  1.00  0.00           H  
ATOM   2461  CA  VAL   149      48.890  56.400  29.340  1.00  0.00           C  
ATOM   2462  HA  VAL   149      48.340  55.600  28.870  1.00  0.00           H  
ATOM   2463  CB  VAL   149      48.200  56.620  30.700  1.00  0.00           C  
ATOM   2464  HB  VAL   149      48.640  57.530  31.160  1.00  0.00           H  
ATOM   2465  CG1 VAL   149      46.740  57.080  30.440  1.00  0.00           C  
ATOM   2466 HG11 VAL   149      46.140  56.290  29.940  1.00  0.00           H  
ATOM   2467 HG12 VAL   149      46.710  58.090  29.980  1.00  0.00           H  
ATOM   2468 HG13 VAL   149      46.300  57.310  31.430  1.00  0.00           H  
ATOM   2469  CG2 VAL   149      48.270  55.390  31.710  1.00  0.00           C  
ATOM   2470 HG21 VAL   149      47.400  55.510  32.390  1.00  0.00           H  
ATOM   2471 HG22 VAL   149      49.230  55.510  32.260  1.00  0.00           H  
ATOM   2472 HG23 VAL   149      48.220  54.400  31.200  1.00  0.00           H  
ATOM   2473  C   VAL   149      48.720  57.690  28.460  1.00  0.00           C  
ATOM   2474  O   VAL   149      47.900  57.740  27.530  1.00  0.00           O  
ATOM   2475  N   PHE   150      49.590  58.700  28.660  1.00  0.00           N  
ATOM   2476  HN  PHE   150      50.240  58.590  29.410  1.00  0.00           H  
ATOM   2477  CA  PHE   150      49.660  59.800  27.640  1.00  0.00           C  
ATOM   2478  HA  PHE   150      48.680  60.270  27.630  1.00  0.00           H  
ATOM   2479  CB  PHE   150      50.720  60.820  28.090  1.00  0.00           C  
ATOM   2480  HB1 PHE   150      50.830  61.680  27.400  1.00  0.00           H  
ATOM   2481  HB2 PHE   150      51.640  60.200  28.200  1.00  0.00           H  
ATOM   2482  CG  PHE   150      50.390  61.480  29.410  1.00  0.00           C  
ATOM   2483  CD1 PHE   150      49.060  61.650  29.890  1.00  0.00           C  
ATOM   2484  HD1 PHE   150      48.220  61.280  29.330  1.00  0.00           H  
ATOM   2485  CE1 PHE   150      48.810  62.460  31.000  1.00  0.00           C  
ATOM   2486  HE1 PHE   150      47.810  62.530  31.410  1.00  0.00           H  
ATOM   2487  CZ  PHE   150      49.790  63.220  31.580  1.00  0.00           C  
ATOM   2488  HZ  PHE   150      49.560  63.830  32.440  1.00  0.00           H  
ATOM   2489  CD2 PHE   150      51.400  62.260  30.090  1.00  0.00           C  
ATOM   2490  HD2 PHE   150      52.410  62.170  29.740  1.00  0.00           H  
ATOM   2491  CE2 PHE   150      51.130  63.050  31.150  1.00  0.00           C  
ATOM   2492  HE2 PHE   150      51.920  63.570  31.680  1.00  0.00           H  
ATOM   2493  C   PHE   150      49.940  59.490  26.190  1.00  0.00           C  
ATOM   2494  O   PHE   150      49.100  59.910  25.370  1.00  0.00           O  
ATOM   2495  N   LYS   151      50.920  58.670  25.770  1.00  0.00           N  
ATOM   2496  HN  LYS   151      51.560  58.370  26.470  1.00  0.00           H  
ATOM   2497  CA  LYS   151      50.850  58.050  24.500  1.00  0.00           C  
ATOM   2498  HA  LYS   151      51.020  58.670  23.630  1.00  0.00           H  
ATOM   2499  CB  LYS   151      51.980  57.090  24.450  1.00  0.00           C  
ATOM   2500  HB1 LYS   151      51.850  56.390  23.600  1.00  0.00           H  
ATOM   2501  HB2 LYS   151      52.190  56.460  25.340  1.00  0.00           H  
ATOM   2502  CG  LYS   151      53.350  57.860  24.130  1.00  0.00           C  
ATOM   2503  HG1 LYS   151      53.560  58.270  25.140  1.00  0.00           H  
ATOM   2504  HG2 LYS   151      53.190  58.520  23.250  1.00  0.00           H  
ATOM   2505  CD  LYS   151      54.430  56.800  23.810  1.00  0.00           C  
ATOM   2506  HD1 LYS   151      55.340  57.250  23.350  1.00  0.00           H  
ATOM   2507  HD2 LYS   151      54.020  56.070  23.080  1.00  0.00           H  
ATOM   2508  CE  LYS   151      54.960  56.240  25.120  1.00  0.00           C  
ATOM   2509  HE1 LYS   151      54.130  55.670  25.600  1.00  0.00           H  
ATOM   2510  HE2 LYS   151      55.390  56.990  25.800  1.00  0.00           H  
ATOM   2511  NZ  LYS   151      56.090  55.370  24.850  1.00  0.00           N  
ATOM   2512  HZ1 LYS   151      56.990  55.870  24.680  1.00  0.00           H  
ATOM   2513  HZ2 LYS   151      55.880  54.760  24.040  1.00  0.00           H  
ATOM   2514  HZ3 LYS   151      56.060  54.730  25.660  1.00  0.00           H  
ATOM   2515  C   LYS   151      49.610  57.280  24.040  1.00  0.00           C  
ATOM   2516  O   LYS   151      49.050  57.530  22.990  1.00  0.00           O  
ATOM   2517  N   THR   152      49.120  56.410  24.920  1.00  0.00           N  
ATOM   2518  HN  THR   152      49.610  56.340  25.780  1.00  0.00           H  
ATOM   2519  CA  THR   152      48.040  55.390  24.670  1.00  0.00           C  
ATOM   2520  HA  THR   152      48.280  54.810  23.790  1.00  0.00           H  
ATOM   2521  CB  THR   152      47.830  54.490  25.850  1.00  0.00           C  
ATOM   2522  HB  THR   152      47.970  55.110  26.760  1.00  0.00           H  
ATOM   2523  OG1 THR   152      48.760  53.380  25.800  1.00  0.00           O  
ATOM   2524  HG1 THR   152      49.660  53.720  25.910  1.00  0.00           H  
ATOM   2525  CG2 THR   152      46.460  53.840  25.940  1.00  0.00           C  
ATOM   2526 HG21 THR   152      45.750  54.660  26.190  1.00  0.00           H  
ATOM   2527 HG22 THR   152      46.460  53.110  26.770  1.00  0.00           H  
ATOM   2528 HG23 THR   152      46.030  53.340  25.040  1.00  0.00           H  
ATOM   2529  C   THR   152      46.720  56.170  24.190  1.00  0.00           C  
ATOM   2530  O   THR   152      46.080  55.600  23.300  1.00  0.00           O  
ATOM   2531  N   TYR   153      46.370  57.320  24.810  1.00  0.00           N  
ATOM   2532  HN  TYR   153      46.970  57.650  25.530  1.00  0.00           H  
ATOM   2533  CA  TYR   153      45.220  58.170  24.470  1.00  0.00           C  
ATOM   2534  HA  TYR   153      44.440  57.670  23.910  1.00  0.00           H  
ATOM   2535  CB  TYR   153      44.480  58.610  25.750  1.00  0.00           C  
ATOM   2536  HB1 TYR   153      43.650  59.290  25.490  1.00  0.00           H  
ATOM   2537  HB2 TYR   153      45.090  59.260  26.420  1.00  0.00           H  
ATOM   2538  CG  TYR   153      43.910  57.370  26.410  1.00  0.00           C  
ATOM   2539  CD1 TYR   153      42.750  56.740  25.870  1.00  0.00           C  
ATOM   2540  HD1 TYR   153      42.220  57.200  25.050  1.00  0.00           H  
ATOM   2541  CE1 TYR   153      42.260  55.540  26.380  1.00  0.00           C  
ATOM   2542  HE1 TYR   153      41.330  55.100  26.080  1.00  0.00           H  
ATOM   2543  CZ  TYR   153      42.940  54.960  27.400  1.00  0.00           C  
ATOM   2544  OH  TYR   153      42.400  53.930  28.180  1.00  0.00           O  
ATOM   2545  HH  TYR   153      41.490  54.160  28.370  1.00  0.00           H  
ATOM   2546  CD2 TYR   153      44.570  56.720  27.490  1.00  0.00           C  
ATOM   2547  HD2 TYR   153      45.500  57.140  27.840  1.00  0.00           H  
ATOM   2548  CE2 TYR   153      44.070  55.460  27.980  1.00  0.00           C  
ATOM   2549  HE2 TYR   153      44.580  54.970  28.790  1.00  0.00           H  
ATOM   2550  C   TYR   153      45.670  59.470  23.690  1.00  0.00           C  
ATOM   2551  O   TYR   153      44.770  60.330  23.440  1.00  0.00           O  
ATOM   2552  N   ASN   154      46.920  59.520  23.240  1.00  0.00           N  
ATOM   2553  HN  ASN   154      47.590  58.810  23.440  1.00  0.00           H  
ATOM   2554  CA  ASN   154      47.470  60.570  22.370  1.00  0.00           C  
ATOM   2555  HA  ASN   154      48.530  60.410  22.290  1.00  0.00           H  
ATOM   2556  CB  ASN   154      46.680  60.510  20.980  1.00  0.00           C  
ATOM   2557  HB1 ASN   154      46.980  61.380  20.360  1.00  0.00           H  
ATOM   2558  HB2 ASN   154      45.590  60.650  21.150  1.00  0.00           H  
ATOM   2559  CG  ASN   154      47.080  59.320  20.180  1.00  0.00           C  
ATOM   2560  OD1 ASN   154      47.970  59.450  19.330  1.00  0.00           O  
ATOM   2561  ND2 ASN   154      46.420  58.150  20.340  1.00  0.00           N  
ATOM   2562 HD21 ASN   154      45.940  57.910  21.190  1.00  0.00           H  
ATOM   2563 HD22 ASN   154      46.570  57.410  19.680  1.00  0.00           H  
ATOM   2564  C   ASN   154      47.560  62.050  22.970  1.00  0.00           C  
ATOM   2565  O   ASN   154      47.440  62.980  22.230  1.00  0.00           O  
ATOM   2566  N   VAL   155      47.690  62.150  24.340  1.00  0.00           N  
ATOM   2567  HN  VAL   155      47.920  61.300  24.820  1.00  0.00           H  
ATOM   2568  CA  VAL   155      47.630  63.330  25.150  1.00  0.00           C  
ATOM   2569  HA  VAL   155      46.690  63.790  24.880  1.00  0.00           H  
ATOM   2570  CB  VAL   155      47.420  62.890  26.650  1.00  0.00           C  
ATOM   2571  HB  VAL   155      48.350  62.470  27.100  1.00  0.00           H  
ATOM   2572  CG1 VAL   155      47.070  64.240  27.430  1.00  0.00           C  
ATOM   2573 HG11 VAL   155      46.970  63.990  28.510  1.00  0.00           H  
ATOM   2574 HG12 VAL   155      46.020  64.470  27.170  1.00  0.00           H  
ATOM   2575 HG13 VAL   155      47.690  65.120  27.150  1.00  0.00           H  
ATOM   2576  CG2 VAL   155      46.240  61.890  26.780  1.00  0.00           C  
ATOM   2577 HG21 VAL   155      45.960  61.820  27.850  1.00  0.00           H  
ATOM   2578 HG22 VAL   155      46.560  60.890  26.400  1.00  0.00           H  
ATOM   2579 HG23 VAL   155      45.390  62.160  26.120  1.00  0.00           H  
ATOM   2580  C   VAL   155      48.750  64.330  24.900  1.00  0.00           C  
ATOM   2581  O   VAL   155      49.950  64.030  24.930  1.00  0.00           O  
ATOM   2582  N   ALA   156      48.380  65.550  24.480  1.00  0.00           N  
ATOM   2583  HN  ALA   156      47.420  65.780  24.360  1.00  0.00           H  
ATOM   2584  CA  ALA   156      49.260  66.350  23.720  1.00  0.00           C  
ATOM   2585  HA  ALA   156      49.970  65.730  23.190  1.00  0.00           H  
ATOM   2586  CB  ALA   156      48.350  67.030  22.640  1.00  0.00           C  
ATOM   2587  HB1 ALA   156      48.850  67.760  21.970  1.00  0.00           H  
ATOM   2588  HB2 ALA   156      47.580  67.580  23.220  1.00  0.00           H  
ATOM   2589  HB3 ALA   156      48.030  66.110  22.110  1.00  0.00           H  
ATOM   2590  C   ALA   156      49.980  67.380  24.470  1.00  0.00           C  
ATOM   2591  O   ALA   156      50.780  68.150  23.860  1.00  0.00           O  
ATOM   2592  N   VAL   157      49.850  67.270  25.800  1.00  0.00           N  
ATOM   2593  HN  VAL   157      49.410  66.420  26.080  1.00  0.00           H  
ATOM   2594  CA  VAL   157      50.440  68.080  26.870  1.00  0.00           C  
ATOM   2595  HA  VAL   157      49.960  69.030  26.710  1.00  0.00           H  
ATOM   2596  CB  VAL   157      49.980  67.600  28.260  1.00  0.00           C  
ATOM   2597  HB  VAL   157      48.870  67.590  28.180  1.00  0.00           H  
ATOM   2598  CG1 VAL   157      50.360  66.120  28.650  1.00  0.00           C  
ATOM   2599 HG11 VAL   157      49.970  65.350  27.950  1.00  0.00           H  
ATOM   2600 HG12 VAL   157      49.880  65.800  29.590  1.00  0.00           H  
ATOM   2601 HG13 VAL   157      51.460  66.070  28.800  1.00  0.00           H  
ATOM   2602  CG2 VAL   157      50.340  68.540  29.350  1.00  0.00           C  
ATOM   2603 HG21 VAL   157      51.400  68.510  29.690  1.00  0.00           H  
ATOM   2604 HG22 VAL   157      49.690  68.520  30.250  1.00  0.00           H  
ATOM   2605 HG23 VAL   157      50.070  69.540  28.950  1.00  0.00           H  
ATOM   2606  C   VAL   157      51.950  68.230  26.840  1.00  0.00           C  
ATOM   2607  O   VAL   157      52.690  67.430  26.290  1.00  0.00           O  
ATOM   2608  N   ASP   158      52.570  69.350  27.290  1.00  0.00           N  
ATOM   2609  HN  ASP   158      51.940  70.030  27.650  1.00  0.00           H  
ATOM   2610  CA  ASP   158      53.980  69.680  27.200  1.00  0.00           C  
ATOM   2611  HA  ASP   158      54.320  69.300  26.250  1.00  0.00           H  
ATOM   2612  CB  ASP   158      54.270  71.160  27.160  1.00  0.00           C  
ATOM   2613  HB1 ASP   158      53.920  71.420  26.140  1.00  0.00           H  
ATOM   2614  HB2 ASP   158      55.370  71.240  27.280  1.00  0.00           H  
ATOM   2615  CG  ASP   158      53.540  71.890  28.220  1.00  0.00           C  
ATOM   2616  OD1 ASP   158      52.420  72.430  28.090  1.00  0.00           O  
ATOM   2617  OD2 ASP   158      54.110  71.890  29.340  1.00  0.00           O  
ATOM   2618  C   ASP   158      54.950  69.050  28.220  1.00  0.00           C  
ATOM   2619  O   ASP   158      54.590  68.920  29.440  1.00  0.00           O  
ATOM   2620  N   TYR   159      56.180  68.890  27.810  1.00  0.00           N  
ATOM   2621  HN  TYR   159      56.340  68.930  26.820  1.00  0.00           H  
ATOM   2622  CA  TYR   159      57.260  68.450  28.670  1.00  0.00           C  
ATOM   2623  HA  TYR   159      56.960  67.470  29.000  1.00  0.00           H  
ATOM   2624  CB  TYR   159      58.530  68.430  27.740  1.00  0.00           C  
ATOM   2625  HB1 TYR   159      59.470  68.520  28.330  1.00  0.00           H  
ATOM   2626  HB2 TYR   159      58.310  69.270  27.050  1.00  0.00           H  
ATOM   2627  CG  TYR   159      58.590  67.110  26.960  1.00  0.00           C  
ATOM   2628  CD1 TYR   159      58.470  67.050  25.570  1.00  0.00           C  
ATOM   2629  HD1 TYR   159      58.180  67.870  24.930  1.00  0.00           H  
ATOM   2630  CE1 TYR   159      58.450  65.800  24.950  1.00  0.00           C  
ATOM   2631  HE1 TYR   159      58.290  65.780  23.880  1.00  0.00           H  
ATOM   2632  CZ  TYR   159      58.610  64.610  25.680  1.00  0.00           C  
ATOM   2633  OH  TYR   159      58.770  63.380  24.990  1.00  0.00           O  
ATOM   2634  HH  TYR   159      59.020  62.670  25.590  1.00  0.00           H  
ATOM   2635  CD2 TYR   159      58.820  65.890  27.660  1.00  0.00           C  
ATOM   2636  HD2 TYR   159      59.140  65.910  28.690  1.00  0.00           H  
ATOM   2637  CE2 TYR   159      58.860  64.660  27.040  1.00  0.00           C  
ATOM   2638  HE2 TYR   159      58.990  63.780  27.650  1.00  0.00           H  
ATOM   2639  C   TYR   159      57.520  69.300  29.970  1.00  0.00           C  
ATOM   2640  O   TYR   159      57.820  68.660  30.990  1.00  0.00           O  
ATOM   2641  N   ILE   160      57.310  70.660  29.930  1.00  0.00           N  
ATOM   2642  HN  ILE   160      56.960  71.070  29.090  1.00  0.00           H  
ATOM   2643  CA  ILE   160      57.450  71.480  31.030  1.00  0.00           C  
ATOM   2644  HA  ILE   160      58.430  71.300  31.440  1.00  0.00           H  
ATOM   2645  CB  ILE   160      57.270  73.030  30.720  1.00  0.00           C  
ATOM   2646  HB  ILE   160      56.220  73.040  30.340  1.00  0.00           H  
ATOM   2647  CG2 ILE   160      57.280  73.900  31.960  1.00  0.00           C  
ATOM   2648 HG21 ILE   160      58.200  73.690  32.540  1.00  0.00           H  
ATOM   2649 HG22 ILE   160      56.480  73.760  32.710  1.00  0.00           H  
ATOM   2650 HG23 ILE   160      57.200  74.990  31.740  1.00  0.00           H  
ATOM   2651  CG1 ILE   160      58.100  73.570  29.510  1.00  0.00           C  
ATOM   2652 HG11 ILE   160      57.880  74.650  29.370  1.00  0.00           H  
ATOM   2653 HG12 ILE   160      57.700  72.960  28.670  1.00  0.00           H  
ATOM   2654  CD  ILE   160      59.600  73.370  29.600  1.00  0.00           C  
ATOM   2655  HD1 ILE   160      59.970  73.650  30.600  1.00  0.00           H  
ATOM   2656  HD2 ILE   160      60.150  73.810  28.740  1.00  0.00           H  
ATOM   2657  HD3 ILE   160      59.850  72.300  29.430  1.00  0.00           H  
ATOM   2658  C   ILE   160      56.420  71.150  32.140  1.00  0.00           C  
ATOM   2659  O   ILE   160      56.750  70.880  33.270  1.00  0.00           O  
ATOM   2660  N   THR   161      55.150  71.030  31.770  1.00  0.00           N  
ATOM   2661  HN  THR   161      54.790  71.290  30.880  1.00  0.00           H  
ATOM   2662  CA  THR   161      54.060  70.750  32.740  1.00  0.00           C  
ATOM   2663  HA  THR   161      54.160  71.390  33.610  1.00  0.00           H  
ATOM   2664  CB  THR   161      52.640  71.000  32.240  1.00  0.00           C  
ATOM   2665  HB  THR   161      52.340  70.310  31.420  1.00  0.00           H  
ATOM   2666  OG1 THR   161      52.550  72.310  31.700  1.00  0.00           O  
ATOM   2667  HG1 THR   161      53.200  72.330  31.000  1.00  0.00           H  
ATOM   2668  CG2 THR   161      51.710  70.820  33.400  1.00  0.00           C  
ATOM   2669 HG21 THR   161      51.550  69.720  33.520  1.00  0.00           H  
ATOM   2670 HG22 THR   161      50.710  71.220  33.140  1.00  0.00           H  
ATOM   2671 HG23 THR   161      52.170  71.290  34.300  1.00  0.00           H  
ATOM   2672  C   THR   161      54.170  69.240  33.220  1.00  0.00           C  
ATOM   2673  O   THR   161      54.100  69.090  34.420  1.00  0.00           O  
ATOM   2674  N   VAL   162      54.420  68.180  32.320  1.00  0.00           N  
ATOM   2675  HN  VAL   162      54.520  68.390  31.350  1.00  0.00           H  
ATOM   2676  CA  VAL   162      54.720  66.770  32.720  1.00  0.00           C  
ATOM   2677  HA  VAL   162      53.880  66.450  33.320  1.00  0.00           H  
ATOM   2678  CB  VAL   162      54.940  65.840  31.420  1.00  0.00           C  
ATOM   2679  HB  VAL   162      55.870  66.120  30.880  1.00  0.00           H  
ATOM   2680  CG1 VAL   162      55.150  64.360  31.760  1.00  0.00           C  
ATOM   2681 HG11 VAL   162      56.010  64.210  32.450  1.00  0.00           H  
ATOM   2682 HG12 VAL   162      55.370  63.750  30.860  1.00  0.00           H  
ATOM   2683 HG13 VAL   162      54.150  64.010  32.090  1.00  0.00           H  
ATOM   2684  CG2 VAL   162      53.710  66.040  30.480  1.00  0.00           C  
ATOM   2685 HG21 VAL   162      52.840  66.610  30.890  1.00  0.00           H  
ATOM   2686 HG22 VAL   162      53.290  65.070  30.150  1.00  0.00           H  
ATOM   2687 HG23 VAL   162      54.000  66.630  29.570  1.00  0.00           H  
ATOM   2688  C   VAL   162      55.910  66.700  33.660  1.00  0.00           C  
ATOM   2689  O   VAL   162      55.800  65.940  34.630  1.00  0.00           O  
ATOM   2690  N   ALA   163      57.020  67.420  33.390  1.00  0.00           N  
ATOM   2691  HN  ALA   163      57.070  67.980  32.570  1.00  0.00           H  
ATOM   2692  CA  ALA   163      58.180  67.320  34.220  1.00  0.00           C  
ATOM   2693  HA  ALA   163      58.320  66.250  34.320  1.00  0.00           H  
ATOM   2694  CB  ALA   163      59.410  67.900  33.420  1.00  0.00           C  
ATOM   2695  HB1 ALA   163      59.180  68.980  33.280  1.00  0.00           H  
ATOM   2696  HB2 ALA   163      59.470  67.430  32.420  1.00  0.00           H  
ATOM   2697  HB3 ALA   163      60.370  67.870  33.980  1.00  0.00           H  
ATOM   2698  C   ALA   163      57.920  67.880  35.620  1.00  0.00           C  
ATOM   2699  O   ALA   163      58.310  67.260  36.640  1.00  0.00           O  
ATOM   2700  N   LEU   164      57.310  69.040  35.690  1.00  0.00           N  
ATOM   2701  HN  LEU   164      57.180  69.640  34.900  1.00  0.00           H  
ATOM   2702  CA  LEU   164      56.770  69.650  36.900  1.00  0.00           C  
ATOM   2703  HA  LEU   164      57.600  69.650  37.590  1.00  0.00           H  
ATOM   2704  CB  LEU   164      56.260  71.060  36.610  1.00  0.00           C  
ATOM   2705  HB1 LEU   164      55.710  71.450  37.490  1.00  0.00           H  
ATOM   2706  HB2 LEU   164      55.550  71.010  35.760  1.00  0.00           H  
ATOM   2707  CG  LEU   164      57.300  72.090  36.230  1.00  0.00           C  
ATOM   2708  HG  LEU   164      57.940  71.700  35.410  1.00  0.00           H  
ATOM   2709  CD1 LEU   164      56.590  73.430  35.860  1.00  0.00           C  
ATOM   2710 HD11 LEU   164      56.140  73.390  34.850  1.00  0.00           H  
ATOM   2711 HD12 LEU   164      57.330  74.260  35.890  1.00  0.00           H  
ATOM   2712 HD13 LEU   164      55.900  73.600  36.720  1.00  0.00           H  
ATOM   2713  CD2 LEU   164      58.350  72.310  37.320  1.00  0.00           C  
ATOM   2714 HD21 LEU   164      59.000  71.440  37.540  1.00  0.00           H  
ATOM   2715 HD22 LEU   164      57.810  72.400  38.290  1.00  0.00           H  
ATOM   2716 HD23 LEU   164      59.040  73.170  37.190  1.00  0.00           H  
ATOM   2717  C   LEU   164      55.770  68.790  37.610  1.00  0.00           C  
ATOM   2718  O   LEU   164      55.850  68.610  38.810  1.00  0.00           O  
ATOM   2719  N   LEU   165      54.800  68.190  36.910  1.00  0.00           N  
ATOM   2720  HN  LEU   165      54.760  68.510  35.970  1.00  0.00           H  
ATOM   2721  CA  LEU   165      53.760  67.270  37.510  1.00  0.00           C  
ATOM   2722  HA  LEU   165      53.370  67.820  38.350  1.00  0.00           H  
ATOM   2723  CB  LEU   165      52.740  66.880  36.440  1.00  0.00           C  
ATOM   2724  HB1 LEU   165      53.290  66.590  35.520  1.00  0.00           H  
ATOM   2725  HB2 LEU   165      52.100  67.720  36.120  1.00  0.00           H  
ATOM   2726  CG  LEU   165      51.700  65.780  36.860  1.00  0.00           C  
ATOM   2727  HG  LEU   165      52.230  64.850  37.160  1.00  0.00           H  
ATOM   2728  CD1 LEU   165      50.940  66.100  38.200  1.00  0.00           C  
ATOM   2729 HD11 LEU   165      51.710  65.980  39.000  1.00  0.00           H  
ATOM   2730 HD12 LEU   165      50.120  65.400  38.460  1.00  0.00           H  
ATOM   2731 HD13 LEU   165      50.620  67.160  38.180  1.00  0.00           H  
ATOM   2732  CD2 LEU   165      50.800  65.500  35.640  1.00  0.00           C  
ATOM   2733 HD21 LEU   165      50.440  66.410  35.120  1.00  0.00           H  
ATOM   2734 HD22 LEU   165      50.000  64.760  35.850  1.00  0.00           H  
ATOM   2735 HD23 LEU   165      51.460  64.910  34.960  1.00  0.00           H  
ATOM   2736  C   LEU   165      54.470  66.030  38.150  1.00  0.00           C  
ATOM   2737  O   LEU   165      54.220  65.810  39.360  1.00  0.00           O  
ATOM   2738  N   ILE   166      55.420  65.290  37.460  1.00  0.00           N  
ATOM   2739  HN  ILE   166      55.660  65.590  36.540  1.00  0.00           H  
ATOM   2740  CA  ILE   166      56.240  64.210  38.070  1.00  0.00           C  
ATOM   2741  HA  ILE   166      55.620  63.530  38.640  1.00  0.00           H  
ATOM   2742  CB  ILE   166      57.090  63.450  37.090  1.00  0.00           C  
ATOM   2743  HB  ILE   166      57.690  64.120  36.440  1.00  0.00           H  
ATOM   2744  CG2 ILE   166      58.130  62.560  37.870  1.00  0.00           C  
ATOM   2745 HG21 ILE   166      58.850  63.180  38.440  1.00  0.00           H  
ATOM   2746 HG22 ILE   166      58.780  61.930  37.220  1.00  0.00           H  
ATOM   2747 HG23 ILE   166      57.640  61.930  38.640  1.00  0.00           H  
ATOM   2748  CG1 ILE   166      56.240  62.630  36.120  1.00  0.00           C  
ATOM   2749 HG11 ILE   166      57.000  62.140  35.470  1.00  0.00           H  
ATOM   2750 HG12 ILE   166      55.570  63.300  35.550  1.00  0.00           H  
ATOM   2751  CD  ILE   166      55.550  61.390  36.770  1.00  0.00           C  
ATOM   2752  HD1 ILE   166      56.320  60.660  37.090  1.00  0.00           H  
ATOM   2753  HD2 ILE   166      54.800  60.950  36.080  1.00  0.00           H  
ATOM   2754  HD3 ILE   166      54.990  61.750  37.660  1.00  0.00           H  
ATOM   2755  C   ILE   166      57.050  64.790  39.250  1.00  0.00           C  
ATOM   2756  O   ILE   166      57.130  64.210  40.310  1.00  0.00           O  
ATOM   2757  N   TRP   167      57.640  65.980  39.140  1.00  0.00           N  
ATOM   2758  HN  TRP   167      57.690  66.410  38.240  1.00  0.00           H  
ATOM   2759  CA  TRP   167      58.490  66.690  40.170  1.00  0.00           C  
ATOM   2760  HA  TRP   167      59.220  65.940  40.470  1.00  0.00           H  
ATOM   2761  CB  TRP   167      59.170  67.990  39.660  1.00  0.00           C  
ATOM   2762  HB1 TRP   167      58.350  68.660  39.310  1.00  0.00           H  
ATOM   2763  HB2 TRP   167      59.860  67.730  38.820  1.00  0.00           H  
ATOM   2764  CG  TRP   167      59.910  68.830  40.580  1.00  0.00           C  
ATOM   2765  CD1 TRP   167      59.620  70.150  40.990  1.00  0.00           C  
ATOM   2766  HD1 TRP   167      58.800  70.790  40.670  1.00  0.00           H  
ATOM   2767  NE1 TRP   167      60.700  70.500  41.810  1.00  0.00           N  
ATOM   2768  HE1 TRP   167      60.770  71.330  42.320  1.00  0.00           H  
ATOM   2769  CE2 TRP   167      61.550  69.450  42.040  1.00  0.00           C  
ATOM   2770  CD2 TRP   167      61.110  68.400  41.240  1.00  0.00           C  
ATOM   2771  CE3 TRP   167      61.870  67.220  41.200  1.00  0.00           C  
ATOM   2772  HE3 TRP   167      61.580  66.430  40.520  1.00  0.00           H  
ATOM   2773  CZ3 TRP   167      62.990  67.020  42.000  1.00  0.00           C  
ATOM   2774  HZ3 TRP   167      63.550  66.100  41.960  1.00  0.00           H  
ATOM   2775  CZ2 TRP   167      62.720  69.330  42.810  1.00  0.00           C  
ATOM   2776  HZ2 TRP   167      63.060  70.120  43.460  1.00  0.00           H  
ATOM   2777  CH2 TRP   167      63.430  68.120  42.800  1.00  0.00           C  
ATOM   2778  HH2 TRP   167      64.290  68.110  43.460  1.00  0.00           H  
ATOM   2779  C   TRP   167      57.750  66.880  41.540  1.00  0.00           C  
ATOM   2780  O   TRP   167      58.300  66.620  42.630  1.00  0.00           O  
ATOM   2781  N   ASN   168      56.520  67.350  41.460  1.00  0.00           N  
ATOM   2782  HN  ASN   168      56.060  67.610  40.610  1.00  0.00           H  
ATOM   2783  CA  ASN   168      55.630  67.490  42.540  1.00  0.00           C  
ATOM   2784  HA  ASN   168      56.050  68.130  43.310  1.00  0.00           H  
ATOM   2785  CB  ASN   168      54.410  68.320  42.050  1.00  0.00           C  
ATOM   2786  HB1 ASN   168      53.560  68.130  42.740  1.00  0.00           H  
ATOM   2787  HB2 ASN   168      54.070  68.110  41.010  1.00  0.00           H  
ATOM   2788  CG  ASN   168      54.660  69.750  42.200  1.00  0.00           C  
ATOM   2789  OD1 ASN   168      54.360  70.440  43.180  1.00  0.00           O  
ATOM   2790  ND2 ASN   168      55.430  70.290  41.180  1.00  0.00           N  
ATOM   2791 HD21 ASN   168      55.640  71.270  41.120  1.00  0.00           H  
ATOM   2792 HD22 ASN   168      55.890  69.780  40.460  1.00  0.00           H  
ATOM   2793  C   ASN   168      55.210  66.170  43.150  1.00  0.00           C  
ATOM   2794  O   ASN   168      55.110  65.940  44.400  1.00  0.00           O  
ATOM   2795  N   PHE   169      54.940  65.200  42.290  1.00  0.00           N  
ATOM   2796  HN  PHE   169      54.990  65.370  41.310  1.00  0.00           H  
ATOM   2797  CA  PHE   169      54.640  63.800  42.620  1.00  0.00           C  
ATOM   2798  HA  PHE   169      53.840  63.970  43.320  1.00  0.00           H  
ATOM   2799  CB  PHE   169      54.150  63.000  41.400  1.00  0.00           C  
ATOM   2800  HB1 PHE   169      54.980  62.740  40.710  1.00  0.00           H  
ATOM   2801  HB2 PHE   169      53.460  63.630  40.800  1.00  0.00           H  
ATOM   2802  CG  PHE   169      53.440  61.660  41.700  1.00  0.00           C  
ATOM   2803  CD1 PHE   169      54.100  60.400  41.760  1.00  0.00           C  
ATOM   2804  HD1 PHE   169      55.170  60.410  41.600  1.00  0.00           H  
ATOM   2805  CE1 PHE   169      53.480  59.210  41.940  1.00  0.00           C  
ATOM   2806  HE1 PHE   169      54.110  58.330  41.940  1.00  0.00           H  
ATOM   2807  CZ  PHE   169      52.090  59.220  42.000  1.00  0.00           C  
ATOM   2808  HZ  PHE   169      51.390  58.400  42.040  1.00  0.00           H  
ATOM   2809  CD2 PHE   169      52.050  61.710  42.060  1.00  0.00           C  
ATOM   2810  HD2 PHE   169      51.630  62.700  42.090  1.00  0.00           H  
ATOM   2811  CE2 PHE   169      51.390  60.480  42.190  1.00  0.00           C  
ATOM   2812  HE2 PHE   169      50.340  60.420  42.410  1.00  0.00           H  
ATOM   2813  C   PHE   169      55.750  63.060  43.340  1.00  0.00           C  
ATOM   2814  O   PHE   169      55.460  62.400  44.350  1.00  0.00           O  
ATOM   2815  N   GLY   170      56.980  63.290  42.840  1.00  0.00           N  
ATOM   2816  HN  GLY   170      57.040  63.890  42.050  1.00  0.00           H  
ATOM   2817  CA  GLY   170      58.150  62.610  43.330  1.00  0.00           C  
ATOM   2818  HA1 GLY   170      58.930  62.840  42.620  1.00  0.00           H  
ATOM   2819  HA2 GLY   170      58.030  61.550  43.450  1.00  0.00           H  
ATOM   2820  C   GLY   170      58.680  62.980  44.710  1.00  0.00           C  
ATOM   2821  O   GLY   170      59.120  62.220  45.590  1.00  0.00           O  
ATOM   2822  N   VAL   171      58.800  64.270  44.860  1.00  0.00           N  
ATOM   2823  HN  VAL   171      58.420  64.880  44.170  1.00  0.00           H  
ATOM   2824  CA  VAL   171      59.450  64.930  46.020  1.00  0.00           C  
ATOM   2825  HA  VAL   171      60.400  64.480  46.280  1.00  0.00           H  
ATOM   2826  CB  VAL   171      59.800  66.530  45.810  1.00  0.00           C  
ATOM   2827  HB  VAL   171      58.860  66.880  45.340  1.00  0.00           H  
ATOM   2828  CG1 VAL   171      59.970  67.220  47.120  1.00  0.00           C  
ATOM   2829 HG11 VAL   171      60.820  66.790  47.690  1.00  0.00           H  
ATOM   2830 HG12 VAL   171      59.010  67.190  47.690  1.00  0.00           H  
ATOM   2831 HG13 VAL   171      60.180  68.290  46.940  1.00  0.00           H  
ATOM   2832  CG2 VAL   171      60.970  66.540  44.890  1.00  0.00           C  
ATOM   2833 HG21 VAL   171      61.780  65.930  45.330  1.00  0.00           H  
ATOM   2834 HG22 VAL   171      61.300  67.580  44.670  1.00  0.00           H  
ATOM   2835 HG23 VAL   171      60.590  66.000  44.000  1.00  0.00           H  
ATOM   2836  C   VAL   171      58.590  64.710  47.270  1.00  0.00           C  
ATOM   2837  O   VAL   171      58.990  64.180  48.230  1.00  0.00           O  
ATOM   2838  N   VAL   172      57.290  64.930  47.120  1.00  0.00           N  
ATOM   2839  HN  VAL   172      56.820  65.240  46.290  1.00  0.00           H  
ATOM   2840  CA  VAL   172      56.340  64.750  48.220  1.00  0.00           C  
ATOM   2841  HA  VAL   172      56.760  65.210  49.100  1.00  0.00           H  
ATOM   2842  CB  VAL   172      54.930  65.360  47.860  1.00  0.00           C  
ATOM   2843  HB  VAL   172      54.650  64.890  46.890  1.00  0.00           H  
ATOM   2844  CG1 VAL   172      53.930  65.080  48.970  1.00  0.00           C  
ATOM   2845 HG11 VAL   172      54.180  65.620  49.910  1.00  0.00           H  
ATOM   2846 HG12 VAL   172      53.850  63.990  49.170  1.00  0.00           H  
ATOM   2847 HG13 VAL   172      52.940  65.460  48.660  1.00  0.00           H  
ATOM   2848  CG2 VAL   172      55.190  66.860  47.660  1.00  0.00           C  
ATOM   2849 HG21 VAL   172      54.370  67.450  48.120  1.00  0.00           H  
ATOM   2850 HG22 VAL   172      55.270  67.140  46.590  1.00  0.00           H  
ATOM   2851 HG23 VAL   172      56.120  67.220  48.150  1.00  0.00           H  
ATOM   2852  C   VAL   172      56.140  63.290  48.480  1.00  0.00           C  
ATOM   2853  O   VAL   172      56.120  62.850  49.650  1.00  0.00           O  
ATOM   2854  N   GLY   173      56.210  62.450  47.420  1.00  0.00           N  
ATOM   2855  HN  GLY   173      56.310  62.790  46.490  1.00  0.00           H  
ATOM   2856  CA  GLY   173      56.360  60.980  47.650  1.00  0.00           C  
ATOM   2857  HA1 GLY   173      56.370  60.550  46.660  1.00  0.00           H  
ATOM   2858  HA2 GLY   173      55.550  60.520  48.200  1.00  0.00           H  
ATOM   2859  C   GLY   173      57.600  60.520  48.400  1.00  0.00           C  
ATOM   2860  O   GLY   173      57.410  59.890  49.450  1.00  0.00           O  
ATOM   2861  N   MET   174      58.830  60.890  48.040  1.00  0.00           N  
ATOM   2862  HN  MET   174      58.980  61.290  47.140  1.00  0.00           H  
ATOM   2863  CA  MET   174      60.080  60.720  48.830  1.00  0.00           C  
ATOM   2864  HA  MET   174      60.200  59.670  49.000  1.00  0.00           H  
ATOM   2865  CB  MET   174      61.350  61.220  48.040  1.00  0.00           C  
ATOM   2866  HB1 MET   174      62.130  61.290  48.820  1.00  0.00           H  
ATOM   2867  HB2 MET   174      61.200  62.200  47.550  1.00  0.00           H  
ATOM   2868  CG  MET   174      61.940  60.180  47.020  1.00  0.00           C  
ATOM   2869  HG1 MET   174      61.330  60.170  46.090  1.00  0.00           H  
ATOM   2870  HG2 MET   174      61.920  59.170  47.470  1.00  0.00           H  
ATOM   2871  SD  MET   174      63.660  60.580  46.540  1.00  0.00           S  
ATOM   2872  CE  MET   174      64.490  60.100  48.020  1.00  0.00           C  
ATOM   2873  HE1 MET   174      64.380  59.000  48.140  1.00  0.00           H  
ATOM   2874  HE2 MET   174      64.180  60.670  48.920  1.00  0.00           H  
ATOM   2875  HE3 MET   174      65.580  60.300  47.890  1.00  0.00           H  
ATOM   2876  C   MET   174      60.060  61.360  50.210  1.00  0.00           C  
ATOM   2877  O   MET   174      60.560  60.660  51.100  1.00  0.00           O  
ATOM   2878  N   ILE   175      59.610  62.580  50.360  1.00  0.00           N  
ATOM   2879  HN  ILE   175      59.290  63.010  49.530  1.00  0.00           H  
ATOM   2880  CA  ILE   175      59.270  63.130  51.710  1.00  0.00           C  
ATOM   2881  HA  ILE   175      60.230  63.040  52.190  1.00  0.00           H  
ATOM   2882  CB  ILE   175      58.900  64.590  51.530  1.00  0.00           C  
ATOM   2883  HB  ILE   175      58.220  64.640  50.650  1.00  0.00           H  
ATOM   2884  CG2 ILE   175      57.960  65.230  52.650  1.00  0.00           C  
ATOM   2885 HG21 ILE   175      58.000  66.330  52.500  1.00  0.00           H  
ATOM   2886 HG22 ILE   175      58.350  64.880  53.620  1.00  0.00           H  
ATOM   2887 HG23 ILE   175      56.920  64.850  52.690  1.00  0.00           H  
ATOM   2888  CG1 ILE   175      60.100  65.490  51.300  1.00  0.00           C  
ATOM   2889 HG11 ILE   175      59.810  66.530  51.050  1.00  0.00           H  
ATOM   2890 HG12 ILE   175      60.580  65.200  50.330  1.00  0.00           H  
ATOM   2891  CD  ILE   175      61.150  65.620  52.480  1.00  0.00           C  
ATOM   2892  HD1 ILE   175      62.000  66.170  52.020  1.00  0.00           H  
ATOM   2893  HD2 ILE   175      61.470  64.630  52.870  1.00  0.00           H  
ATOM   2894  HD3 ILE   175      60.630  66.040  53.360  1.00  0.00           H  
ATOM   2895  C   ILE   175      58.260  62.400  52.520  1.00  0.00           C  
ATOM   2896  O   ILE   175      58.450  62.110  53.680  1.00  0.00           O  
ATOM   2897  N   SER   176      57.110  61.990  51.930  1.00  0.00           N  
ATOM   2898  HN  SER   176      56.980  62.190  50.960  1.00  0.00           H  
ATOM   2899  CA  SER   176      56.090  61.130  52.550  1.00  0.00           C  
ATOM   2900  HA  SER   176      55.700  61.650  53.410  1.00  0.00           H  
ATOM   2901  CB  SER   176      54.890  60.880  51.550  1.00  0.00           C  
ATOM   2902  HB1 SER   176      55.230  60.620  50.530  1.00  0.00           H  
ATOM   2903  HB2 SER   176      54.330  61.800  51.260  1.00  0.00           H  
ATOM   2904  OG  SER   176      53.900  59.850  51.940  1.00  0.00           O  
ATOM   2905  HG1 SER   176      53.500  60.200  52.740  1.00  0.00           H  
ATOM   2906  C   SER   176      56.620  59.850  53.120  1.00  0.00           C  
ATOM   2907  O   SER   176      56.380  59.520  54.300  1.00  0.00           O  
ATOM   2908  N   ILE   177      57.350  58.990  52.290  1.00  0.00           N  
ATOM   2909  HN  ILE   177      57.460  59.290  51.340  1.00  0.00           H  
ATOM   2910  CA  ILE   177      57.870  57.680  52.680  1.00  0.00           C  
ATOM   2911  HA  ILE   177      57.090  57.050  53.110  1.00  0.00           H  
ATOM   2912  CB  ILE   177      58.400  56.990  51.360  1.00  0.00           C  
ATOM   2913  HB  ILE   177      59.080  57.770  50.950  1.00  0.00           H  
ATOM   2914  CG2 ILE   177      59.300  55.690  51.530  1.00  0.00           C  
ATOM   2915 HG21 ILE   177      58.680  54.930  52.050  1.00  0.00           H  
ATOM   2916 HG22 ILE   177      60.230  55.940  52.090  1.00  0.00           H  
ATOM   2917 HG23 ILE   177      59.700  55.290  50.580  1.00  0.00           H  
ATOM   2918  CG1 ILE   177      57.240  56.810  50.410  1.00  0.00           C  
ATOM   2919 HG11 ILE   177      57.570  56.340  49.460  1.00  0.00           H  
ATOM   2920 HG12 ILE   177      56.680  57.730  50.130  1.00  0.00           H  
ATOM   2921  CD  ILE   177      56.090  55.930  50.950  1.00  0.00           C  
ATOM   2922  HD1 ILE   177      56.560  54.970  51.270  1.00  0.00           H  
ATOM   2923  HD2 ILE   177      55.370  55.780  50.120  1.00  0.00           H  
ATOM   2924  HD3 ILE   177      55.500  56.320  51.800  1.00  0.00           H  
ATOM   2925  C   ILE   177      58.990  57.720  53.730  1.00  0.00           C  
ATOM   2926  O   ILE   177      58.930  56.970  54.710  1.00  0.00           O  
ATOM   2927  N   HSD   178      60.030  58.590  53.480  1.00  0.00           N  
ATOM   2928  HN  HSD   178      60.040  59.120  52.640  1.00  0.00           H  
ATOM   2929  CA  HSD   178      61.330  58.540  54.220  1.00  0.00           C  
ATOM   2930  HA  HSD   178      61.390  57.630  54.790  1.00  0.00           H  
ATOM   2931  CB  HSD   178      62.460  58.560  53.180  1.00  0.00           C  
ATOM   2932  HB1 HSD   178      63.460  58.750  53.640  1.00  0.00           H  
ATOM   2933  HB2 HSD   178      62.290  59.390  52.460  1.00  0.00           H  
ATOM   2934  ND1 HSD   178      63.650  56.250  53.080  1.00  0.00           N  
ATOM   2935  HD1 HSD   178      63.980  56.300  54.020  1.00  0.00           H  
ATOM   2936  CG  HSD   178      62.760  57.220  52.490  1.00  0.00           C  
ATOM   2937  CE1 HSD   178      63.940  55.420  52.080  1.00  0.00           C  
ATOM   2938  HE1 HSD   178      64.540  54.530  52.250  1.00  0.00           H  
ATOM   2939  NE2 HSD   178      63.340  55.680  50.950  1.00  0.00           N  
ATOM   2940  CD2 HSD   178      62.580  56.820  51.200  1.00  0.00           C  
ATOM   2941  HD2 HSD   178      61.950  57.260  50.440  1.00  0.00           H  
ATOM   2942  C   HSD   178      61.480  59.720  55.160  1.00  0.00           C  
ATOM   2943  O   HSD   178      62.500  59.860  55.810  1.00  0.00           O  
ATOM   2944  N   TRP   179      60.540  60.660  55.210  1.00  0.00           N  
ATOM   2945  HN  TRP   179      59.800  60.580  54.550  1.00  0.00           H  
ATOM   2946  CA  TRP   179      60.550  61.770  56.130  1.00  0.00           C  
ATOM   2947  HA  TRP   179      61.280  61.500  56.870  1.00  0.00           H  
ATOM   2948  CB  TRP   179      60.780  63.150  55.290  1.00  0.00           C  
ATOM   2949  HB1 TRP   179      59.840  63.530  54.840  1.00  0.00           H  
ATOM   2950  HB2 TRP   179      61.400  62.840  54.420  1.00  0.00           H  
ATOM   2951  CG  TRP   179      61.390  64.260  56.090  1.00  0.00           C  
ATOM   2952  CD1 TRP   179      62.480  64.170  56.950  1.00  0.00           C  
ATOM   2953  HD1 TRP   179      63.060  63.260  57.040  1.00  0.00           H  
ATOM   2954  NE1 TRP   179      62.770  65.290  57.630  1.00  0.00           N  
ATOM   2955  HE1 TRP   179      63.520  65.590  58.180  1.00  0.00           H  
ATOM   2956  CE2 TRP   179      61.800  66.220  57.270  1.00  0.00           C  
ATOM   2957  CD2 TRP   179      60.980  65.610  56.260  1.00  0.00           C  
ATOM   2958  CE3 TRP   179      59.860  66.390  55.870  1.00  0.00           C  
ATOM   2959  HE3 TRP   179      59.120  65.940  55.220  1.00  0.00           H  
ATOM   2960  CZ3 TRP   179      59.830  67.780  56.150  1.00  0.00           C  
ATOM   2961  HZ3 TRP   179      58.950  68.350  55.870  1.00  0.00           H  
ATOM   2962  CZ2 TRP   179      61.820  67.630  57.520  1.00  0.00           C  
ATOM   2963  HZ2 TRP   179      62.660  68.100  58.000  1.00  0.00           H  
ATOM   2964  CH2 TRP   179      60.810  68.370  56.960  1.00  0.00           C  
ATOM   2965  HH2 TRP   179      60.700  69.430  57.160  1.00  0.00           H  
ATOM   2966  C   TRP   179      59.200  61.880  56.890  1.00  0.00           C  
ATOM   2967  O   TRP   179      58.620  60.840  57.290  1.00  0.00           O  
ATOM   2968  N   LYS   180      58.670  63.090  57.150  1.00  0.00           N  
ATOM   2969  HN  LYS   180      59.060  63.930  56.770  1.00  0.00           H  
ATOM   2970  CA  LYS   180      57.470  63.480  57.960  1.00  0.00           C  
ATOM   2971  HA  LYS   180      57.210  62.560  58.460  1.00  0.00           H  
ATOM   2972  CB  LYS   180      57.960  64.560  58.990  1.00  0.00           C  
ATOM   2973  HB1 LYS   180      57.110  65.010  59.530  1.00  0.00           H  
ATOM   2974  HB2 LYS   180      58.440  65.360  58.380  1.00  0.00           H  
ATOM   2975  CG  LYS   180      59.050  64.050  59.910  1.00  0.00           C  
ATOM   2976  HG1 LYS   180      59.460  64.990  60.340  1.00  0.00           H  
ATOM   2977  HG2 LYS   180      59.840  63.610  59.260  1.00  0.00           H  
ATOM   2978  CD  LYS   180      58.530  63.150  61.160  1.00  0.00           C  
ATOM   2979  HD1 LYS   180      58.160  62.170  60.780  1.00  0.00           H  
ATOM   2980  HD2 LYS   180      57.690  63.700  61.640  1.00  0.00           H  
ATOM   2981  CE  LYS   180      59.730  62.800  62.090  1.00  0.00           C  
ATOM   2982  HE1 LYS   180      60.360  63.650  62.440  1.00  0.00           H  
ATOM   2983  HE2 LYS   180      60.380  62.180  61.430  1.00  0.00           H  
ATOM   2984  NZ  LYS   180      59.190  62.130  63.240  1.00  0.00           N  
ATOM   2985  HZ1 LYS   180      59.890  61.460  63.630  1.00  0.00           H  
ATOM   2986  HZ2 LYS   180      58.300  61.650  62.980  1.00  0.00           H  
ATOM   2987  HZ3 LYS   180      59.110  62.810  64.020  1.00  0.00           H  
ATOM   2988  C   LYS   180      56.290  63.940  57.090  1.00  0.00           C  
ATOM   2989  O   LYS   180      56.450  64.790  56.220  1.00  0.00           O  
ATOM   2990  N   GLY   181      55.090  63.400  57.320  1.00  0.00           N  
ATOM   2991  HN  GLY   181      54.890  62.690  57.990  1.00  0.00           H  
ATOM   2992  CA  GLY   181      53.880  63.850  56.590  1.00  0.00           C  
ATOM   2993  HA1 GLY   181      53.960  63.670  55.530  1.00  0.00           H  
ATOM   2994  HA2 GLY   181      53.700  64.910  56.700  1.00  0.00           H  
ATOM   2995  C   GLY   181      52.610  63.140  57.090  1.00  0.00           C  
ATOM   2996  O   GLY   181      52.590  62.530  58.160  1.00  0.00           O  
ATOM   2997  N   PRO   182      51.460  63.250  56.400  1.00  0.00           N  
ATOM   2998  CD  PRO   182      51.290  64.310  55.370  1.00  0.00           C  
ATOM   2999  HD1 PRO   182      51.980  64.050  54.530  1.00  0.00           H  
ATOM   3000  HD2 PRO   182      51.490  65.330  55.750  1.00  0.00           H  
ATOM   3001  CA  PRO   182      50.160  62.610  56.650  1.00  0.00           C  
ATOM   3002  HA  PRO   182      49.930  62.730  57.700  1.00  0.00           H  
ATOM   3003  CB  PRO   182      49.160  63.500  55.870  1.00  0.00           C  
ATOM   3004  HB1 PRO   182      48.810  64.320  56.520  1.00  0.00           H  
ATOM   3005  HB2 PRO   182      48.280  62.910  55.550  1.00  0.00           H  
ATOM   3006  CG  PRO   182      49.940  64.110  54.710  1.00  0.00           C  
ATOM   3007  HG1 PRO   182      49.950  63.410  53.850  1.00  0.00           H  
ATOM   3008  HG2 PRO   182      49.530  65.110  54.470  1.00  0.00           H  
ATOM   3009  C   PRO   182      50.150  61.170  56.370  1.00  0.00           C  
ATOM   3010  O   PRO   182      50.600  60.810  55.310  1.00  0.00           O  
ATOM   3011  N   LEU   183      49.530  60.300  57.230  1.00  0.00           N  
ATOM   3012  HN  LEU   183      48.980  60.630  58.000  1.00  0.00           H  
ATOM   3013  CA  LEU   183      49.310  58.900  57.030  1.00  0.00           C  
ATOM   3014  HA  LEU   183      50.310  58.500  57.010  1.00  0.00           H  
ATOM   3015  CB  LEU   183      48.550  58.440  58.310  1.00  0.00           C  
ATOM   3016  HB1 LEU   183      47.570  58.970  58.390  1.00  0.00           H  
ATOM   3017  HB2 LEU   183      49.180  58.670  59.200  1.00  0.00           H  
ATOM   3018  CG  LEU   183      48.220  56.920  58.310  1.00  0.00           C  
ATOM   3019  HG  LEU   183      47.680  56.690  57.370  1.00  0.00           H  
ATOM   3020  CD1 LEU   183      49.510  56.160  58.410  1.00  0.00           C  
ATOM   3021 HD11 LEU   183      49.260  55.100  58.240  1.00  0.00           H  
ATOM   3022 HD12 LEU   183      50.010  56.370  59.390  1.00  0.00           H  
ATOM   3023 HD13 LEU   183      50.190  56.530  57.620  1.00  0.00           H  
ATOM   3024  CD2 LEU   183      47.220  56.750  59.450  1.00  0.00           C  
ATOM   3025 HD21 LEU   183      46.230  57.070  59.070  1.00  0.00           H  
ATOM   3026 HD22 LEU   183      47.640  57.360  60.280  1.00  0.00           H  
ATOM   3027 HD23 LEU   183      47.220  55.670  59.710  1.00  0.00           H  
ATOM   3028  C   LEU   183      48.640  58.490  55.820  1.00  0.00           C  
ATOM   3029  O   LEU   183      49.150  57.680  55.090  1.00  0.00           O  
ATOM   3030  N   ARG   184      47.430  59.070  55.570  1.00  0.00           N  
ATOM   3031  HN  ARG   184      47.040  59.790  56.130  1.00  0.00           H  
ATOM   3032  CA  ARG   184      46.580  58.580  54.550  1.00  0.00           C  
ATOM   3033  HA  ARG   184      46.500  57.510  54.720  1.00  0.00           H  
ATOM   3034  CB  ARG   184      45.200  59.160  54.730  1.00  0.00           C  
ATOM   3035  HB1 ARG   184      44.590  59.280  53.810  1.00  0.00           H  
ATOM   3036  HB2 ARG   184      45.320  60.190  55.120  1.00  0.00           H  
ATOM   3037  CG  ARG   184      44.330  58.340  55.760  1.00  0.00           C  
ATOM   3038  HG1 ARG   184      45.020  58.130  56.610  1.00  0.00           H  
ATOM   3039  HG2 ARG   184      44.090  57.370  55.270  1.00  0.00           H  
ATOM   3040  CD  ARG   184      43.130  59.030  56.420  1.00  0.00           C  
ATOM   3041  HD1 ARG   184      42.280  59.220  55.740  1.00  0.00           H  
ATOM   3042  HD2 ARG   184      43.430  59.950  56.980  1.00  0.00           H  
ATOM   3043  NE  ARG   184      42.670  58.000  57.470  1.00  0.00           N  
ATOM   3044  HE  ARG   184      42.990  57.050  57.440  1.00  0.00           H  
ATOM   3045  CZ  ARG   184      42.300  58.390  58.720  1.00  0.00           C  
ATOM   3046  NH1 ARG   184      41.920  59.600  58.990  1.00  0.00           N  
ATOM   3047 HH11 ARG   184      41.420  60.060  58.260  1.00  0.00           H  
ATOM   3048 HH12 ARG   184      41.620  59.710  59.930  1.00  0.00           H  
ATOM   3049  NH2 ARG   184      42.110  57.530  59.650  1.00  0.00           N  
ATOM   3050 HH21 ARG   184      41.950  56.580  59.400  1.00  0.00           H  
ATOM   3051 HH22 ARG   184      41.530  57.800  60.430  1.00  0.00           H  
ATOM   3052  C   ARG   184      47.130  58.750  53.130  1.00  0.00           C  
ATOM   3053  O   ARG   184      46.910  57.920  52.190  1.00  0.00           O  
ATOM   3054  N   LEU   185      47.690  59.910  52.800  1.00  0.00           N  
ATOM   3055  HN  LEU   185      47.960  60.520  53.540  1.00  0.00           H  
ATOM   3056  CA  LEU   185      48.390  60.060  51.510  1.00  0.00           C  
ATOM   3057  HA  LEU   185      47.820  59.640  50.700  1.00  0.00           H  
ATOM   3058  CB  LEU   185      48.720  61.540  51.320  1.00  0.00           C  
ATOM   3059  HB1 LEU   185      49.360  61.840  52.180  1.00  0.00           H  
ATOM   3060  HB2 LEU   185      47.860  62.240  51.370  1.00  0.00           H  
ATOM   3061  CG  LEU   185      49.570  61.850  50.040  1.00  0.00           C  
ATOM   3062  HG  LEU   185      50.500  61.260  49.900  1.00  0.00           H  
ATOM   3063  CD1 LEU   185      48.790  61.620  48.760  1.00  0.00           C  
ATOM   3064 HD11 LEU   185      48.610  60.560  48.500  1.00  0.00           H  
ATOM   3065 HD12 LEU   185      49.440  62.030  47.950  1.00  0.00           H  
ATOM   3066 HD13 LEU   185      47.810  62.150  48.770  1.00  0.00           H  
ATOM   3067  CD2 LEU   185      50.120  63.350  50.220  1.00  0.00           C  
ATOM   3068 HD21 LEU   185      50.850  63.460  51.050  1.00  0.00           H  
ATOM   3069 HD22 LEU   185      49.250  63.960  50.550  1.00  0.00           H  
ATOM   3070 HD23 LEU   185      50.510  63.680  49.230  1.00  0.00           H  
ATOM   3071  C   LEU   185      49.640  59.130  51.480  1.00  0.00           C  
ATOM   3072  O   LEU   185      50.020  58.570  50.410  1.00  0.00           O  
ATOM   3073  N   GLN   186      50.390  58.920  52.580  1.00  0.00           N  
ATOM   3074  HN  GLN   186      50.350  59.430  53.440  1.00  0.00           H  
ATOM   3075  CA  GLN   186      51.460  57.980  52.560  1.00  0.00           C  
ATOM   3076  HA  GLN   186      52.200  58.340  51.860  1.00  0.00           H  
ATOM   3077  CB  GLN   186      52.110  57.740  53.910  1.00  0.00           C  
ATOM   3078  HB1 GLN   186      51.410  57.100  54.480  1.00  0.00           H  
ATOM   3079  HB2 GLN   186      52.240  58.770  54.310  1.00  0.00           H  
ATOM   3080  CG  GLN   186      53.500  57.090  53.930  1.00  0.00           C  
ATOM   3081  HG1 GLN   186      54.350  57.740  53.650  1.00  0.00           H  
ATOM   3082  HG2 GLN   186      53.470  56.110  53.410  1.00  0.00           H  
ATOM   3083  CD  GLN   186      53.840  56.680  55.400  1.00  0.00           C  
ATOM   3084  OE1 GLN   186      53.020  55.910  55.950  1.00  0.00           O  
ATOM   3085  NE2 GLN   186      55.000  57.070  55.890  1.00  0.00           N  
ATOM   3086 HE21 GLN   186      55.440  56.460  56.540  1.00  0.00           H  
ATOM   3087 HE22 GLN   186      55.360  57.970  55.630  1.00  0.00           H  
ATOM   3088  C   GLN   186      51.130  56.600  52.050  1.00  0.00           C  
ATOM   3089  O   GLN   186      51.800  56.040  51.180  1.00  0.00           O  
ATOM   3090  N   GLN   187      49.880  56.120  52.460  1.00  0.00           N  
ATOM   3091  HN  GLN   187      49.300  56.690  53.040  1.00  0.00           H  
ATOM   3092  CA  GLN   187      49.210  54.850  52.050  1.00  0.00           C  
ATOM   3093  HA  GLN   187      49.900  54.060  52.300  1.00  0.00           H  
ATOM   3094  CB  GLN   187      47.850  54.650  52.840  1.00  0.00           C  
ATOM   3095  HB1 GLN   187      47.410  53.700  52.470  1.00  0.00           H  
ATOM   3096  HB2 GLN   187      47.210  55.530  52.600  1.00  0.00           H  
ATOM   3097  CG  GLN   187      48.090  54.570  54.330  1.00  0.00           C  
ATOM   3098  HG1 GLN   187      47.130  54.180  54.730  1.00  0.00           H  
ATOM   3099  HG2 GLN   187      48.060  55.600  54.750  1.00  0.00           H  
ATOM   3100  CD  GLN   187      49.220  53.680  54.790  1.00  0.00           C  
ATOM   3101  OE1 GLN   187      49.090  52.440  54.810  1.00  0.00           O  
ATOM   3102  NE2 GLN   187      50.420  54.240  54.990  1.00  0.00           N  
ATOM   3103 HE21 GLN   187      50.590  55.220  54.890  1.00  0.00           H  
ATOM   3104 HE22 GLN   187      51.170  53.610  55.200  1.00  0.00           H  
ATOM   3105  C   GLN   187      48.890  54.800  50.520  1.00  0.00           C  
ATOM   3106  O   GLN   187      49.070  53.750  49.850  1.00  0.00           O  
ATOM   3107  N   ALA   188      48.550  55.990  49.900  1.00  0.00           N  
ATOM   3108  HN  ALA   188      48.510  56.850  50.400  1.00  0.00           H  
ATOM   3109  CA  ALA   188      48.420  56.180  48.480  1.00  0.00           C  
ATOM   3110  HA  ALA   188      47.690  55.480  48.090  1.00  0.00           H  
ATOM   3111  CB  ALA   188      47.900  57.590  48.120  1.00  0.00           C  
ATOM   3112  HB1 ALA   188      47.720  57.770  47.040  1.00  0.00           H  
ATOM   3113  HB2 ALA   188      48.610  58.360  48.480  1.00  0.00           H  
ATOM   3114  HB3 ALA   188      46.900  57.750  48.590  1.00  0.00           H  
ATOM   3115  C   ALA   188      49.720  55.930  47.710  1.00  0.00           C  
ATOM   3116  O   ALA   188      49.880  55.170  46.740  1.00  0.00           O  
ATOM   3117  N   TYR   189      50.880  56.470  48.250  1.00  0.00           N  
ATOM   3118  HN  TYR   189      50.820  57.050  49.060  1.00  0.00           H  
ATOM   3119  CA  TYR   189      52.230  56.260  47.760  1.00  0.00           C  
ATOM   3120  HA  TYR   189      52.160  56.500  46.710  1.00  0.00           H  
ATOM   3121  CB  TYR   189      53.320  57.110  48.370  1.00  0.00           C  
ATOM   3122  HB1 TYR   189      54.360  56.720  48.280  1.00  0.00           H  
ATOM   3123  HB2 TYR   189      53.120  57.330  49.440  1.00  0.00           H  
ATOM   3124  CG  TYR   189      53.230  58.500  47.750  1.00  0.00           C  
ATOM   3125  CD1 TYR   189      53.530  58.670  46.380  1.00  0.00           C  
ATOM   3126  HD1 TYR   189      53.860  57.830  45.790  1.00  0.00           H  
ATOM   3127  CE1 TYR   189      53.510  59.930  45.740  1.00  0.00           C  
ATOM   3128  HE1 TYR   189      53.780  59.900  44.690  1.00  0.00           H  
ATOM   3129  CZ  TYR   189      53.010  61.080  46.510  1.00  0.00           C  
ATOM   3130  OH  TYR   189      52.900  62.380  45.890  1.00  0.00           O  
ATOM   3131  HH  TYR   189      53.620  62.380  45.260  1.00  0.00           H  
ATOM   3132  CD2 TYR   189      52.760  59.650  48.500  1.00  0.00           C  
ATOM   3133  HD2 TYR   189      52.380  59.540  49.500  1.00  0.00           H  
ATOM   3134  CE2 TYR   189      52.710  60.920  47.850  1.00  0.00           C  
ATOM   3135  HE2 TYR   189      52.290  61.720  48.430  1.00  0.00           H  
ATOM   3136  C   TYR   189      52.680  54.790  47.830  1.00  0.00           C  
ATOM   3137  O   TYR   189      53.150  54.230  46.850  1.00  0.00           O  
ATOM   3138  N   LEU   190      52.420  54.070  48.980  1.00  0.00           N  
ATOM   3139  HN  LEU   190      51.940  54.500  49.740  1.00  0.00           H  
ATOM   3140  CA  LEU   190      52.780  52.660  49.060  1.00  0.00           C  
ATOM   3141  HA  LEU   190      53.840  52.510  48.950  1.00  0.00           H  
ATOM   3142  CB  LEU   190      52.390  52.150  50.530  1.00  0.00           C  
ATOM   3143  HB1 LEU   190      52.610  51.080  50.720  1.00  0.00           H  
ATOM   3144  HB2 LEU   190      51.360  52.350  50.910  1.00  0.00           H  
ATOM   3145  CG  LEU   190      53.300  52.860  51.630  1.00  0.00           C  
ATOM   3146  HG  LEU   190      53.240  53.950  51.440  1.00  0.00           H  
ATOM   3147  CD1 LEU   190      52.750  52.480  53.030  1.00  0.00           C  
ATOM   3148 HD11 LEU   190      51.660  52.690  53.100  1.00  0.00           H  
ATOM   3149 HD12 LEU   190      53.370  53.070  53.730  1.00  0.00           H  
ATOM   3150 HD13 LEU   190      52.900  51.390  53.190  1.00  0.00           H  
ATOM   3151  CD2 LEU   190      54.740  52.470  51.520  1.00  0.00           C  
ATOM   3152 HD21 LEU   190      54.890  51.400  51.760  1.00  0.00           H  
ATOM   3153 HD22 LEU   190      55.290  52.950  52.360  1.00  0.00           H  
ATOM   3154 HD23 LEU   190      55.160  52.740  50.530  1.00  0.00           H  
ATOM   3155  C   LEU   190      52.060  51.780  48.000  1.00  0.00           C  
ATOM   3156  O   LEU   190      52.650  50.890  47.420  1.00  0.00           O  
ATOM   3157  N   ILE   191      50.780  52.000  47.770  1.00  0.00           N  
ATOM   3158  HN  ILE   191      50.410  52.780  48.270  1.00  0.00           H  
ATOM   3159  CA  ILE   191      49.940  51.330  46.760  1.00  0.00           C  
ATOM   3160  HA  ILE   191      50.010  50.270  46.970  1.00  0.00           H  
ATOM   3161  CB  ILE   191      48.490  51.680  46.950  1.00  0.00           C  
ATOM   3162  HB  ILE   191      48.510  52.750  47.230  1.00  0.00           H  
ATOM   3163  CG2 ILE   191      47.560  51.570  45.730  1.00  0.00           C  
ATOM   3164 HG21 ILE   191      47.970  52.110  44.850  1.00  0.00           H  
ATOM   3165 HG22 ILE   191      46.590  52.060  45.970  1.00  0.00           H  
ATOM   3166 HG23 ILE   191      47.460  50.490  45.480  1.00  0.00           H  
ATOM   3167  CG1 ILE   191      47.950  50.970  48.230  1.00  0.00           C  
ATOM   3168 HG11 ILE   191      48.680  50.940  49.070  1.00  0.00           H  
ATOM   3169 HG12 ILE   191      47.770  49.890  48.050  1.00  0.00           H  
ATOM   3170  CD  ILE   191      46.670  51.590  48.740  1.00  0.00           C  
ATOM   3171  HD1 ILE   191      46.820  52.630  49.110  1.00  0.00           H  
ATOM   3172  HD2 ILE   191      46.330  51.040  49.640  1.00  0.00           H  
ATOM   3173  HD3 ILE   191      45.770  51.650  48.100  1.00  0.00           H  
ATOM   3174  C   ILE   191      50.360  51.470  45.320  1.00  0.00           C  
ATOM   3175  O   ILE   191      50.490  50.420  44.550  1.00  0.00           O  
ATOM   3176  N   MET   192      50.770  52.770  44.950  1.00  0.00           N  
ATOM   3177  HN  MET   192      50.620  53.510  45.610  1.00  0.00           H  
ATOM   3178  CA  MET   192      51.410  53.190  43.710  1.00  0.00           C  
ATOM   3179  HA  MET   192      50.690  52.930  42.950  1.00  0.00           H  
ATOM   3180  CB  MET   192      51.690  54.740  43.720  1.00  0.00           C  
ATOM   3181  HB1 MET   192      52.360  54.970  44.570  1.00  0.00           H  
ATOM   3182  HB2 MET   192      50.710  55.190  43.980  1.00  0.00           H  
ATOM   3183  CG  MET   192      52.280  55.430  42.450  1.00  0.00           C  
ATOM   3184  HG1 MET   192      53.340  55.110  42.400  1.00  0.00           H  
ATOM   3185  HG2 MET   192      52.230  56.530  42.590  1.00  0.00           H  
ATOM   3186  SD  MET   192      51.470  54.890  40.840  1.00  0.00           S  
ATOM   3187  CE  MET   192      49.750  55.290  41.130  1.00  0.00           C  
ATOM   3188  HE1 MET   192      49.140  55.140  40.210  1.00  0.00           H  
ATOM   3189  HE2 MET   192      49.650  56.360  41.430  1.00  0.00           H  
ATOM   3190  HE3 MET   192      49.410  54.650  41.960  1.00  0.00           H  
ATOM   3191  C   MET   192      52.740  52.510  43.480  1.00  0.00           C  
ATOM   3192  O   MET   192      53.030  51.900  42.480  1.00  0.00           O  
ATOM   3193  N   ILE   193      53.620  52.500  44.510  1.00  0.00           N  
ATOM   3194  HN  ILE   193      53.390  53.020  45.330  1.00  0.00           H  
ATOM   3195  CA  ILE   193      54.990  51.920  44.360  1.00  0.00           C  
ATOM   3196  HA  ILE   193      55.360  52.230  43.400  1.00  0.00           H  
ATOM   3197  CB  ILE   193      56.020  52.320  45.380  1.00  0.00           C  
ATOM   3198  HB  ILE   193      56.910  51.710  45.120  1.00  0.00           H  
ATOM   3199  CG2 ILE   193      56.340  53.840  45.120  1.00  0.00           C  
ATOM   3200 HG21 ILE   193      56.650  54.070  44.080  1.00  0.00           H  
ATOM   3201 HG22 ILE   193      57.260  54.110  45.690  1.00  0.00           H  
ATOM   3202 HG23 ILE   193      55.540  54.460  45.560  1.00  0.00           H  
ATOM   3203  CG1 ILE   193      55.770  51.970  46.900  1.00  0.00           C  
ATOM   3204 HG11 ILE   193      55.520  50.910  47.120  1.00  0.00           H  
ATOM   3205 HG12 ILE   193      54.840  52.490  47.220  1.00  0.00           H  
ATOM   3206  CD  ILE   193      56.910  52.390  47.780  1.00  0.00           C  
ATOM   3207  HD1 ILE   193      56.810  52.100  48.850  1.00  0.00           H  
ATOM   3208  HD2 ILE   193      56.980  53.500  47.870  1.00  0.00           H  
ATOM   3209  HD3 ILE   193      57.920  51.970  47.560  1.00  0.00           H  
ATOM   3210  C   ILE   193      54.930  50.380  44.300  1.00  0.00           C  
ATOM   3211  O   ILE   193      55.640  49.790  43.450  1.00  0.00           O  
ATOM   3212  N   SER   194      54.010  49.710  45.030  1.00  0.00           N  
ATOM   3213  HN  SER   194      53.490  50.250  45.690  1.00  0.00           H  
ATOM   3214  CA  SER   194      53.610  48.310  44.750  1.00  0.00           C  
ATOM   3215  HA  SER   194      54.460  47.680  44.940  1.00  0.00           H  
ATOM   3216  CB  SER   194      52.310  47.770  45.540  1.00  0.00           C  
ATOM   3217  HB1 SER   194      52.060  46.710  45.320  1.00  0.00           H  
ATOM   3218  HB2 SER   194      51.450  48.440  45.340  1.00  0.00           H  
ATOM   3219  OG  SER   194      52.570  47.780  46.900  1.00  0.00           O  
ATOM   3220  HG1 SER   194      52.780  48.690  47.100  1.00  0.00           H  
ATOM   3221  C   SER   194      53.240  48.130  43.310  1.00  0.00           C  
ATOM   3222  O   SER   194      53.760  47.230  42.560  1.00  0.00           O  
ATOM   3223  N   ALA   195      52.330  48.930  42.740  1.00  0.00           N  
ATOM   3224  HN  ALA   195      51.900  49.640  43.300  1.00  0.00           H  
ATOM   3225  CA  ALA   195      51.870  48.800  41.370  1.00  0.00           C  
ATOM   3226  HA  ALA   195      51.490  47.790  41.290  1.00  0.00           H  
ATOM   3227  CB  ALA   195      50.690  49.850  41.040  1.00  0.00           C  
ATOM   3228  HB1 ALA   195      50.910  50.880  41.400  1.00  0.00           H  
ATOM   3229  HB2 ALA   195      49.830  49.550  41.680  1.00  0.00           H  
ATOM   3230  HB3 ALA   195      50.400  50.040  39.980  1.00  0.00           H  
ATOM   3231  C   ALA   195      52.950  48.990  40.320  1.00  0.00           C  
ATOM   3232  O   ALA   195      53.070  48.170  39.480  1.00  0.00           O  
ATOM   3233  N   LEU   196      53.800  50.040  40.440  1.00  0.00           N  
ATOM   3234  HN  LEU   196      53.640  50.670  41.200  1.00  0.00           H  
ATOM   3235  CA  LEU   196      54.940  50.300  39.620  1.00  0.00           C  
ATOM   3236  HA  LEU   196      54.580  50.410  38.610  1.00  0.00           H  
ATOM   3237  CB  LEU   196      55.690  51.620  40.110  1.00  0.00           C  
ATOM   3238  HB1 LEU   196      56.630  51.740  39.520  1.00  0.00           H  
ATOM   3239  HB2 LEU   196      55.850  51.560  41.210  1.00  0.00           H  
ATOM   3240  CG  LEU   196      54.940  52.940  39.850  1.00  0.00           C  
ATOM   3241  HG  LEU   196      53.890  52.820  40.190  1.00  0.00           H  
ATOM   3242  CD1 LEU   196      55.670  54.060  40.630  1.00  0.00           C  
ATOM   3243 HD11 LEU   196      56.670  54.330  40.230  1.00  0.00           H  
ATOM   3244 HD12 LEU   196      55.600  53.870  41.720  1.00  0.00           H  
ATOM   3245 HD13 LEU   196      55.000  54.900  40.370  1.00  0.00           H  
ATOM   3246  CD2 LEU   196      54.850  53.140  38.350  1.00  0.00           C  
ATOM   3247 HD21 LEU   196      54.110  52.500  37.820  1.00  0.00           H  
ATOM   3248 HD22 LEU   196      55.860  52.940  37.920  1.00  0.00           H  
ATOM   3249 HD23 LEU   196      54.550  54.180  38.110  1.00  0.00           H  
ATOM   3250  C   LEU   196      55.890  49.060  39.570  1.00  0.00           C  
ATOM   3251  O   LEU   196      56.300  48.690  38.460  1.00  0.00           O  
ATOM   3252  N   MET   197      56.240  48.460  40.660  1.00  0.00           N  
ATOM   3253  HN  MET   197      55.910  48.840  41.520  1.00  0.00           H  
ATOM   3254  CA  MET   197      57.040  47.230  40.650  1.00  0.00           C  
ATOM   3255  HA  MET   197      57.910  47.530  40.090  1.00  0.00           H  
ATOM   3256  CB  MET   197      57.520  46.750  42.040  1.00  0.00           C  
ATOM   3257  HB1 MET   197      57.920  45.720  41.940  1.00  0.00           H  
ATOM   3258  HB2 MET   197      56.590  46.520  42.610  1.00  0.00           H  
ATOM   3259  CG  MET   197      58.560  47.650  42.690  1.00  0.00           C  
ATOM   3260  HG1 MET   197      58.910  47.260  43.680  1.00  0.00           H  
ATOM   3261  HG2 MET   197      57.950  48.520  43.000  1.00  0.00           H  
ATOM   3262  SD  MET   197      60.050  47.940  41.680  1.00  0.00           S  
ATOM   3263  CE  MET   197      60.690  46.310  42.130  1.00  0.00           C  
ATOM   3264  HE1 MET   197      61.760  46.270  41.840  1.00  0.00           H  
ATOM   3265  HE2 MET   197      60.250  45.510  41.510  1.00  0.00           H  
ATOM   3266  HE3 MET   197      60.580  46.100  43.220  1.00  0.00           H  
ATOM   3267  C   MET   197      56.330  46.050  39.900  1.00  0.00           C  
ATOM   3268  O   MET   197      56.880  45.520  38.900  1.00  0.00           O  
ATOM   3269  N   ALA   198      55.080  45.800  40.190  1.00  0.00           N  
ATOM   3270  HN  ALA   198      54.700  46.280  40.970  1.00  0.00           H  
ATOM   3271  CA  ALA   198      54.220  44.730  39.610  1.00  0.00           C  
ATOM   3272  HA  ALA   198      54.730  43.790  39.750  1.00  0.00           H  
ATOM   3273  CB  ALA   198      52.790  44.740  40.270  1.00  0.00           C  
ATOM   3274  HB1 ALA   198      52.360  45.760  40.200  1.00  0.00           H  
ATOM   3275  HB2 ALA   198      52.880  44.600  41.370  1.00  0.00           H  
ATOM   3276  HB3 ALA   198      52.120  43.940  39.880  1.00  0.00           H  
ATOM   3277  C   ALA   198      54.090  44.940  38.080  1.00  0.00           C  
ATOM   3278  O   ALA   198      54.180  43.970  37.310  1.00  0.00           O  
ATOM   3279  N   LEU   199      53.890  46.150  37.600  1.00  0.00           N  
ATOM   3280  HN  LEU   199      53.730  46.980  38.130  1.00  0.00           H  
ATOM   3281  CA  LEU   199      53.810  46.450  36.160  1.00  0.00           C  
ATOM   3282  HA  LEU   199      53.150  45.730  35.700  1.00  0.00           H  
ATOM   3283  CB  LEU   199      53.360  47.910  35.930  1.00  0.00           C  
ATOM   3284  HB1 LEU   199      53.430  48.190  34.860  1.00  0.00           H  
ATOM   3285  HB2 LEU   199      53.910  48.660  36.550  1.00  0.00           H  
ATOM   3286  CG  LEU   199      51.860  47.980  36.480  1.00  0.00           C  
ATOM   3287  HG  LEU   199      51.770  47.580  37.510  1.00  0.00           H  
ATOM   3288  CD1 LEU   199      51.440  49.480  36.480  1.00  0.00           C  
ATOM   3289 HD11 LEU   199      50.430  49.660  36.890  1.00  0.00           H  
ATOM   3290 HD12 LEU   199      51.520  49.900  35.460  1.00  0.00           H  
ATOM   3291 HD13 LEU   199      52.150  50.100  37.080  1.00  0.00           H  
ATOM   3292  CD2 LEU   199      50.890  47.230  35.560  1.00  0.00           C  
ATOM   3293 HD21 LEU   199      49.810  47.480  35.650  1.00  0.00           H  
ATOM   3294 HD22 LEU   199      50.900  46.140  35.750  1.00  0.00           H  
ATOM   3295 HD23 LEU   199      51.160  47.400  34.500  1.00  0.00           H  
ATOM   3296  C   LEU   199      55.080  46.300  35.360  1.00  0.00           C  
ATOM   3297  O   LEU   199      55.040  45.890  34.200  1.00  0.00           O  
ATOM   3298  N   VAL   200      56.250  46.550  36.000  1.00  0.00           N  
ATOM   3299  HN  VAL   200      56.200  46.650  36.990  1.00  0.00           H  
ATOM   3300  CA  VAL   200      57.520  46.310  35.400  1.00  0.00           C  
ATOM   3301  HA  VAL   200      57.690  46.710  34.410  1.00  0.00           H  
ATOM   3302  CB  VAL   200      58.520  47.030  36.280  1.00  0.00           C  
ATOM   3303  HB  VAL   200      58.150  47.170  37.320  1.00  0.00           H  
ATOM   3304  CG1 VAL   200      59.950  46.500  36.550  1.00  0.00           C  
ATOM   3305 HG11 VAL   200      60.590  47.290  36.990  1.00  0.00           H  
ATOM   3306 HG12 VAL   200      60.380  46.230  35.560  1.00  0.00           H  
ATOM   3307 HG13 VAL   200      59.940  45.690  37.310  1.00  0.00           H  
ATOM   3308  CG2 VAL   200      58.720  48.450  35.690  1.00  0.00           C  
ATOM   3309 HG21 VAL   200      57.760  49.010  35.690  1.00  0.00           H  
ATOM   3310 HG22 VAL   200      59.190  48.340  34.690  1.00  0.00           H  
ATOM   3311 HG23 VAL   200      59.360  48.960  36.440  1.00  0.00           H  
ATOM   3312  C   VAL   200      57.900  44.800  35.350  1.00  0.00           C  
ATOM   3313  O   VAL   200      58.420  44.230  34.420  1.00  0.00           O  
ATOM   3314  N   PHE   201      57.510  44.120  36.460  1.00  0.00           N  
ATOM   3315  HN  PHE   201      57.210  44.720  37.200  1.00  0.00           H  
ATOM   3316  CA  PHE   201      57.570  42.660  36.590  1.00  0.00           C  
ATOM   3317  HA  PHE   201      58.580  42.340  36.400  1.00  0.00           H  
ATOM   3318  CB  PHE   201      57.030  42.120  37.920  1.00  0.00           C  
ATOM   3319  HB1 PHE   201      56.860  41.020  37.940  1.00  0.00           H  
ATOM   3320  HB2 PHE   201      56.140  42.760  38.100  1.00  0.00           H  
ATOM   3321  CG  PHE   201      57.910  42.520  39.130  1.00  0.00           C  
ATOM   3322  CD1 PHE   201      59.280  42.940  38.970  1.00  0.00           C  
ATOM   3323  HD1 PHE   201      59.720  43.110  38.000  1.00  0.00           H  
ATOM   3324  CE1 PHE   201      60.130  42.980  40.140  1.00  0.00           C  
ATOM   3325  HE1 PHE   201      61.160  43.320  40.160  1.00  0.00           H  
ATOM   3326  CZ  PHE   201      59.620  42.750  41.420  1.00  0.00           C  
ATOM   3327  HZ  PHE   201      60.270  43.060  42.230  1.00  0.00           H  
ATOM   3328  CD2 PHE   201      57.460  42.260  40.480  1.00  0.00           C  
ATOM   3329  HD2 PHE   201      56.430  41.950  40.530  1.00  0.00           H  
ATOM   3330  CE2 PHE   201      58.230  42.400  41.570  1.00  0.00           C  
ATOM   3331  HE2 PHE   201      57.820  42.270  42.560  1.00  0.00           H  
ATOM   3332  C   PHE   201      56.850  42.060  35.440  1.00  0.00           C  
ATOM   3333  O   PHE   201      57.400  41.290  34.640  1.00  0.00           O  
ATOM   3334  N   ILE   202      55.570  42.430  35.210  1.00  0.00           N  
ATOM   3335  HN  ILE   202      55.220  43.170  35.780  1.00  0.00           H  
ATOM   3336  CA  ILE   202      54.700  41.990  34.150  1.00  0.00           C  
ATOM   3337  HA  ILE   202      54.670  40.920  34.020  1.00  0.00           H  
ATOM   3338  CB  ILE   202      53.240  42.530  34.300  1.00  0.00           C  
ATOM   3339  HB  ILE   202      53.280  43.590  34.640  1.00  0.00           H  
ATOM   3340  CG2 ILE   202      52.430  42.640  32.940  1.00  0.00           C  
ATOM   3341 HG21 ILE   202      52.960  43.240  32.160  1.00  0.00           H  
ATOM   3342 HG22 ILE   202      51.460  43.160  33.030  1.00  0.00           H  
ATOM   3343 HG23 ILE   202      52.200  41.600  32.620  1.00  0.00           H  
ATOM   3344  CG1 ILE   202      52.440  41.590  35.310  1.00  0.00           C  
ATOM   3345 HG11 ILE   202      53.130  41.420  36.160  1.00  0.00           H  
ATOM   3346 HG12 ILE   202      52.340  40.600  34.820  1.00  0.00           H  
ATOM   3347  CD  ILE   202      51.070  42.150  35.770  1.00  0.00           C  
ATOM   3348  HD1 ILE   202      50.270  42.280  35.010  1.00  0.00           H  
ATOM   3349  HD2 ILE   202      51.270  43.170  36.150  1.00  0.00           H  
ATOM   3350  HD3 ILE   202      50.680  41.610  36.670  1.00  0.00           H  
ATOM   3351  C   ILE   202      55.310  42.360  32.740  1.00  0.00           C  
ATOM   3352  O   ILE   202      55.280  41.510  31.810  1.00  0.00           O  
ATOM   3353  N   LYS   203      55.860  43.530  32.580  1.00  0.00           N  
ATOM   3354  HN  LYS   203      55.800  44.220  33.290  1.00  0.00           H  
ATOM   3355  CA  LYS   203      56.570  43.870  31.370  1.00  0.00           C  
ATOM   3356  HA  LYS   203      55.850  43.580  30.620  1.00  0.00           H  
ATOM   3357  CB  LYS   203      56.810  45.370  31.250  1.00  0.00           C  
ATOM   3358  HB1 LYS   203      57.370  45.640  32.170  1.00  0.00           H  
ATOM   3359  HB2 LYS   203      55.860  45.950  31.330  1.00  0.00           H  
ATOM   3360  CG  LYS   203      57.600  45.850  30.100  1.00  0.00           C  
ATOM   3361  HG1 LYS   203      58.550  45.280  29.930  1.00  0.00           H  
ATOM   3362  HG2 LYS   203      57.900  46.890  30.350  1.00  0.00           H  
ATOM   3363  CD  LYS   203      56.700  45.960  28.960  1.00  0.00           C  
ATOM   3364  HD1 LYS   203      55.810  46.570  29.240  1.00  0.00           H  
ATOM   3365  HD2 LYS   203      56.240  44.980  28.730  1.00  0.00           H  
ATOM   3366  CE  LYS   203      57.230  46.610  27.700  1.00  0.00           C  
ATOM   3367  HE1 LYS   203      58.270  46.220  27.690  1.00  0.00           H  
ATOM   3368  HE2 LYS   203      57.150  47.680  27.980  1.00  0.00           H  
ATOM   3369  NZ  LYS   203      56.560  46.190  26.480  1.00  0.00           N  
ATOM   3370  HZ1 LYS   203      55.810  46.880  26.250  1.00  0.00           H  
ATOM   3371  HZ2 LYS   203      56.210  45.220  26.510  1.00  0.00           H  
ATOM   3372  HZ3 LYS   203      57.280  46.310  25.740  1.00  0.00           H  
ATOM   3373  C   LYS   203      57.820  42.970  31.060  1.00  0.00           C  
ATOM   3374  O   LYS   203      57.900  42.360  30.040  1.00  0.00           O  
ATOM   3375  N   TYR   204      58.860  42.850  31.950  1.00  0.00           N  
ATOM   3376  HN  TYR   204      58.700  43.270  32.840  1.00  0.00           H  
ATOM   3377  CA  TYR   204      60.190  42.310  31.630  1.00  0.00           C  
ATOM   3378  HA  TYR   204      60.450  42.330  30.580  1.00  0.00           H  
ATOM   3379  CB  TYR   204      61.240  43.120  32.400  1.00  0.00           C  
ATOM   3380  HB1 TYR   204      62.220  42.600  32.300  1.00  0.00           H  
ATOM   3381  HB2 TYR   204      60.980  43.140  33.480  1.00  0.00           H  
ATOM   3382  CG  TYR   204      61.240  44.570  31.790  1.00  0.00           C  
ATOM   3383  CD1 TYR   204      60.640  45.620  32.490  1.00  0.00           C  
ATOM   3384  HD1 TYR   204      60.300  45.420  33.500  1.00  0.00           H  
ATOM   3385  CE1 TYR   204      60.470  46.910  31.880  1.00  0.00           C  
ATOM   3386  HE1 TYR   204      60.050  47.740  32.430  1.00  0.00           H  
ATOM   3387  CZ  TYR   204      61.020  47.140  30.560  1.00  0.00           C  
ATOM   3388  OH  TYR   204      60.690  48.320  29.980  1.00  0.00           O  
ATOM   3389  HH  TYR   204      60.730  48.170  29.030  1.00  0.00           H  
ATOM   3390  CD2 TYR   204      61.750  44.810  30.490  1.00  0.00           C  
ATOM   3391  HD2 TYR   204      62.250  44.010  29.960  1.00  0.00           H  
ATOM   3392  CE2 TYR   204      61.650  46.070  29.860  1.00  0.00           C  
ATOM   3393  HE2 TYR   204      62.010  46.290  28.870  1.00  0.00           H  
ATOM   3394  C   TYR   204      60.340  40.820  31.930  1.00  0.00           C  
ATOM   3395  O   TYR   204      61.410  40.230  31.730  1.00  0.00           O  
ATOM   3396  N   LEU   205      59.250  40.080  32.350  1.00  0.00           N  
ATOM   3397  HN  LEU   205      58.330  40.460  32.440  1.00  0.00           H  
ATOM   3398  CA  LEU   205      59.370  38.610  32.520  1.00  0.00           C  
ATOM   3399  HA  LEU   205      60.410  38.320  32.440  1.00  0.00           H  
ATOM   3400  CB  LEU   205      58.760  38.030  33.810  1.00  0.00           C  
ATOM   3401  HB1 LEU   205      58.690  36.930  33.820  1.00  0.00           H  
ATOM   3402  HB2 LEU   205      57.700  38.300  33.990  1.00  0.00           H  
ATOM   3403  CG  LEU   205      59.480  38.580  35.100  1.00  0.00           C  
ATOM   3404  HG  LEU   205      59.710  39.660  34.990  1.00  0.00           H  
ATOM   3405  CD1 LEU   205      58.790  38.270  36.420  1.00  0.00           C  
ATOM   3406 HD11 LEU   205      57.840  38.770  36.680  1.00  0.00           H  
ATOM   3407 HD12 LEU   205      59.330  38.750  37.260  1.00  0.00           H  
ATOM   3408 HD13 LEU   205      58.760  37.180  36.650  1.00  0.00           H  
ATOM   3409  CD2 LEU   205      60.890  37.990  35.110  1.00  0.00           C  
ATOM   3410 HD21 LEU   205      61.230  37.790  34.070  1.00  0.00           H  
ATOM   3411 HD22 LEU   205      60.850  36.960  35.540  1.00  0.00           H  
ATOM   3412 HD23 LEU   205      61.660  38.600  35.630  1.00  0.00           H  
ATOM   3413  C   LEU   205      58.710  38.000  31.240  1.00  0.00           C  
ATOM   3414  O   LEU   205      57.570  38.400  30.990  1.00  0.00           O  
ATOM   3415  N   PRO   206      59.320  37.060  30.440  1.00  0.00           N  
ATOM   3416  CD  PRO   206      60.780  36.830  30.390  1.00  0.00           C  
ATOM   3417  HD1 PRO   206      61.060  36.040  31.120  1.00  0.00           H  
ATOM   3418  HD2 PRO   206      61.270  37.820  30.480  1.00  0.00           H  
ATOM   3419  CA  PRO   206      58.620  36.310  29.360  1.00  0.00           C  
ATOM   3420  HA  PRO   206      58.150  37.010  28.680  1.00  0.00           H  
ATOM   3421  CB  PRO   206      59.790  35.460  28.780  1.00  0.00           C  
ATOM   3422  HB1 PRO   206      59.510  35.270  27.730  1.00  0.00           H  
ATOM   3423  HB2 PRO   206      59.950  34.490  29.290  1.00  0.00           H  
ATOM   3424  CG  PRO   206      61.110  36.290  29.010  1.00  0.00           C  
ATOM   3425  HG1 PRO   206      61.960  35.580  28.940  1.00  0.00           H  
ATOM   3426  HG2 PRO   206      61.210  37.130  28.300  1.00  0.00           H  
ATOM   3427  C   PRO   206      57.470  35.550  29.920  1.00  0.00           C  
ATOM   3428  O   PRO   206      57.520  35.240  31.090  1.00  0.00           O  
ATOM   3429  N   GLU   207      56.430  35.250  29.160  1.00  0.00           N  
ATOM   3430  HN  GLU   207      56.490  35.550  28.210  1.00  0.00           H  
ATOM   3431  CA  GLU   207      55.110  34.660  29.570  1.00  0.00           C  
ATOM   3432  HA  GLU   207      54.680  35.480  30.120  1.00  0.00           H  
ATOM   3433  CB  GLU   207      54.320  34.290  28.350  1.00  0.00           C  
ATOM   3434  HB1 GLU   207      53.420  33.700  28.590  1.00  0.00           H  
ATOM   3435  HB2 GLU   207      55.010  33.680  27.720  1.00  0.00           H  
ATOM   3436  CG  GLU   207      53.900  35.580  27.580  1.00  0.00           C  
ATOM   3437  HG1 GLU   207      54.050  35.460  26.480  1.00  0.00           H  
ATOM   3438  HG2 GLU   207      54.580  36.430  27.810  1.00  0.00           H  
ATOM   3439  CD  GLU   207      52.480  36.060  27.800  1.00  0.00           C  
ATOM   3440  OE1 GLU   207      51.830  36.320  26.750  1.00  0.00           O  
ATOM   3441  OE2 GLU   207      52.000  36.280  28.950  1.00  0.00           O  
ATOM   3442  C   GLU   207      55.040  33.500  30.520  1.00  0.00           C  
ATOM   3443  O   GLU   207      54.610  33.550  31.680  1.00  0.00           O  
ATOM   3444  N   TRP   208      55.670  32.360  30.110  1.00  0.00           N  
ATOM   3445  HN  TRP   208      56.030  32.460  29.190  1.00  0.00           H  
ATOM   3446  CA  TRP   208      55.790  31.180  30.980  1.00  0.00           C  
ATOM   3447  HA  TRP   208      54.760  30.990  31.260  1.00  0.00           H  
ATOM   3448  CB  TRP   208      56.160  29.840  30.330  1.00  0.00           C  
ATOM   3449  HB1 TRP   208      56.350  29.090  31.130  1.00  0.00           H  
ATOM   3450  HB2 TRP   208      57.130  29.860  29.780  1.00  0.00           H  
ATOM   3451  CG  TRP   208      55.240  29.120  29.410  1.00  0.00           C  
ATOM   3452  CD1 TRP   208      54.020  29.530  28.900  1.00  0.00           C  
ATOM   3453  HD1 TRP   208      53.470  30.440  29.110  1.00  0.00           H  
ATOM   3454  NE1 TRP   208      53.540  28.460  28.110  1.00  0.00           N  
ATOM   3455  HE1 TRP   208      52.590  28.320  27.940  1.00  0.00           H  
ATOM   3456  CE2 TRP   208      54.420  27.440  28.120  1.00  0.00           C  
ATOM   3457  CD2 TRP   208      55.520  27.820  28.830  1.00  0.00           C  
ATOM   3458  CE3 TRP   208      56.650  26.940  28.900  1.00  0.00           C  
ATOM   3459  HE3 TRP   208      57.560  27.310  29.350  1.00  0.00           H  
ATOM   3460  CZ3 TRP   208      56.550  25.630  28.420  1.00  0.00           C  
ATOM   3461  HZ3 TRP   208      57.360  24.920  28.530  1.00  0.00           H  
ATOM   3462  CZ2 TRP   208      54.320  26.200  27.520  1.00  0.00           C  
ATOM   3463  HZ2 TRP   208      53.520  26.040  26.810  1.00  0.00           H  
ATOM   3464  CH2 TRP   208      55.430  25.370  27.630  1.00  0.00           C  
ATOM   3465  HH2 TRP   208      55.450  24.430  27.090  1.00  0.00           H  
ATOM   3466  C   TRP   208      56.650  31.450  32.270  1.00  0.00           C  
ATOM   3467  O   TRP   208      56.440  30.960  33.380  1.00  0.00           O  
ATOM   3468  N   THR   209      57.730  32.320  32.160  1.00  0.00           N  
ATOM   3469  HN  THR   209      58.010  32.640  31.260  1.00  0.00           H  
ATOM   3470  CA  THR   209      58.640  32.740  33.200  1.00  0.00           C  
ATOM   3471  HA  THR   209      58.880  31.840  33.760  1.00  0.00           H  
ATOM   3472  CB  THR   209      59.870  33.470  32.740  1.00  0.00           C  
ATOM   3473  HB  THR   209      59.490  34.290  32.100  1.00  0.00           H  
ATOM   3474  OG1 THR   209      60.690  32.600  31.980  1.00  0.00           O  
ATOM   3475  HG1 THR   209      60.230  32.430  31.160  1.00  0.00           H  
ATOM   3476  CG2 THR   209      60.700  34.100  33.860  1.00  0.00           C  
ATOM   3477 HG21 THR   209      60.090  34.830  34.440  1.00  0.00           H  
ATOM   3478 HG22 THR   209      61.550  34.560  33.310  1.00  0.00           H  
ATOM   3479 HG23 THR   209      61.050  33.430  34.670  1.00  0.00           H  
ATOM   3480  C   THR   209      57.850  33.580  34.220  1.00  0.00           C  
ATOM   3481  O   THR   209      57.890  33.350  35.440  1.00  0.00           O  
ATOM   3482  N   ALA   210      57.000  34.550  33.760  1.00  0.00           N  
ATOM   3483  HN  ALA   210      56.780  34.710  32.790  1.00  0.00           H  
ATOM   3484  CA  ALA   210      56.110  35.270  34.620  1.00  0.00           C  
ATOM   3485  HA  ALA   210      56.720  35.880  35.260  1.00  0.00           H  
ATOM   3486  CB  ALA   210      55.210  36.240  33.830  1.00  0.00           C  
ATOM   3487  HB1 ALA   210      54.830  35.670  32.950  1.00  0.00           H  
ATOM   3488  HB2 ALA   210      55.780  37.140  33.520  1.00  0.00           H  
ATOM   3489  HB3 ALA   210      54.400  36.580  34.500  1.00  0.00           H  
ATOM   3490  C   ALA   210      55.220  34.440  35.520  1.00  0.00           C  
ATOM   3491  O   ALA   210      55.280  34.560  36.760  1.00  0.00           O  
ATOM   3492  N   TRP   211      54.560  33.420  34.910  1.00  0.00           N  
ATOM   3493  HN  TRP   211      54.510  33.360  33.920  1.00  0.00           H  
ATOM   3494  CA  TRP   211      53.790  32.410  35.640  1.00  0.00           C  
ATOM   3495  HA  TRP   211      53.080  32.910  36.280  1.00  0.00           H  
ATOM   3496  CB  TRP   211      52.990  31.510  34.530  1.00  0.00           C  
ATOM   3497  HB1 TRP   211      52.640  30.620  35.110  1.00  0.00           H  
ATOM   3498  HB2 TRP   211      53.710  31.190  33.750  1.00  0.00           H  
ATOM   3499  CG  TRP   211      51.770  32.050  33.930  1.00  0.00           C  
ATOM   3500  CD1 TRP   211      51.530  32.380  32.620  1.00  0.00           C  
ATOM   3501  HD1 TRP   211      52.190  32.280  31.770  1.00  0.00           H  
ATOM   3502  NE1 TRP   211      50.390  33.150  32.590  1.00  0.00           N  
ATOM   3503  HE1 TRP   211      49.910  33.480  31.810  1.00  0.00           H  
ATOM   3504  CE2 TRP   211      49.770  33.220  33.820  1.00  0.00           C  
ATOM   3505  CD2 TRP   211      50.630  32.490  34.670  1.00  0.00           C  
ATOM   3506  CE3 TRP   211      50.330  32.390  36.020  1.00  0.00           C  
ATOM   3507  HE3 TRP   211      51.000  31.890  36.700  1.00  0.00           H  
ATOM   3508  CZ3 TRP   211      49.200  33.010  36.550  1.00  0.00           C  
ATOM   3509  HZ3 TRP   211      48.880  32.850  37.570  1.00  0.00           H  
ATOM   3510  CZ2 TRP   211      48.600  33.710  34.310  1.00  0.00           C  
ATOM   3511  HZ2 TRP   211      47.890  34.220  33.680  1.00  0.00           H  
ATOM   3512  CH2 TRP   211      48.340  33.660  35.690  1.00  0.00           C  
ATOM   3513  HH2 TRP   211      47.510  34.180  36.150  1.00  0.00           H  
ATOM   3514  C   TRP   211      54.570  31.480  36.640  1.00  0.00           C  
ATOM   3515  O   TRP   211      54.100  31.240  37.730  1.00  0.00           O  
ATOM   3516  N   LEU   212      55.700  31.000  36.180  1.00  0.00           N  
ATOM   3517  HN  LEU   212      56.050  31.300  35.290  1.00  0.00           H  
ATOM   3518  CA  LEU   212      56.520  30.060  36.850  1.00  0.00           C  
ATOM   3519  HA  LEU   212      55.780  29.380  37.260  1.00  0.00           H  
ATOM   3520  CB  LEU   212      57.550  29.420  35.900  1.00  0.00           C  
ATOM   3521  HB1 LEU   212      58.080  30.240  35.370  1.00  0.00           H  
ATOM   3522  HB2 LEU   212      57.110  28.840  35.060  1.00  0.00           H  
ATOM   3523  CG  LEU   212      58.640  28.560  36.540  1.00  0.00           C  
ATOM   3524  HG  LEU   212      59.240  29.170  37.240  1.00  0.00           H  
ATOM   3525  CD1 LEU   212      57.980  27.360  37.180  1.00  0.00           C  
ATOM   3526 HD11 LEU   212      57.270  27.520  38.020  1.00  0.00           H  
ATOM   3527 HD12 LEU   212      58.780  26.730  37.620  1.00  0.00           H  
ATOM   3528 HD13 LEU   212      57.520  26.770  36.370  1.00  0.00           H  
ATOM   3529  CD2 LEU   212      59.630  28.110  35.480  1.00  0.00           C  
ATOM   3530 HD21 LEU   212      59.090  27.590  34.660  1.00  0.00           H  
ATOM   3531 HD22 LEU   212      60.310  27.440  36.050  1.00  0.00           H  
ATOM   3532 HD23 LEU   212      60.270  28.880  35.010  1.00  0.00           H  
ATOM   3533  C   LEU   212      57.170  30.730  38.070  1.00  0.00           C  
ATOM   3534  O   LEU   212      57.280  30.120  39.120  1.00  0.00           O  
ATOM   3535  N   ILE   213      57.610  32.000  37.970  1.00  0.00           N  
ATOM   3536  HN  ILE   213      57.560  32.500  37.110  1.00  0.00           H  
ATOM   3537  CA  ILE   213      58.070  32.740  39.130  1.00  0.00           C  
ATOM   3538  HA  ILE   213      58.900  32.230  39.600  1.00  0.00           H  
ATOM   3539  CB  ILE   213      58.430  34.140  38.720  1.00  0.00           C  
ATOM   3540  HB  ILE   213      57.730  34.460  37.910  1.00  0.00           H  
ATOM   3541  CG2 ILE   213      58.320  35.170  39.810  1.00  0.00           C  
ATOM   3542 HG21 ILE   213      58.850  36.070  39.440  1.00  0.00           H  
ATOM   3543 HG22 ILE   213      58.850  34.870  40.750  1.00  0.00           H  
ATOM   3544 HG23 ILE   213      57.300  35.450  40.140  1.00  0.00           H  
ATOM   3545  CG1 ILE   213      59.820  34.280  38.020  1.00  0.00           C  
ATOM   3546 HG11 ILE   213      59.900  35.290  37.580  1.00  0.00           H  
ATOM   3547 HG12 ILE   213      59.730  33.560  37.180  1.00  0.00           H  
ATOM   3548  CD  ILE   213      61.080  34.100  38.870  1.00  0.00           C  
ATOM   3549  HD1 ILE   213      61.180  33.090  39.320  1.00  0.00           H  
ATOM   3550  HD2 ILE   213      61.200  34.870  39.660  1.00  0.00           H  
ATOM   3551  HD3 ILE   213      61.900  34.250  38.140  1.00  0.00           H  
ATOM   3552  C   ILE   213      57.030  32.830  40.280  1.00  0.00           C  
ATOM   3553  O   ILE   213      57.420  32.680  41.440  1.00  0.00           O  
ATOM   3554  N   LEU   214      55.690  32.950  39.990  1.00  0.00           N  
ATOM   3555  HN  LEU   214      55.310  32.920  39.070  1.00  0.00           H  
ATOM   3556  CA  LEU   214      54.700  33.090  41.030  1.00  0.00           C  
ATOM   3557  HA  LEU   214      54.940  33.970  41.600  1.00  0.00           H  
ATOM   3558  CB  LEU   214      53.330  33.370  40.450  1.00  0.00           C  
ATOM   3559  HB1 LEU   214      52.520  33.300  41.210  1.00  0.00           H  
ATOM   3560  HB2 LEU   214      53.090  32.660  39.630  1.00  0.00           H  
ATOM   3561  CG  LEU   214      53.280  34.810  39.850  1.00  0.00           C  
ATOM   3562  HG  LEU   214      54.250  35.080  39.370  1.00  0.00           H  
ATOM   3563  CD1 LEU   214      52.190  34.810  38.770  1.00  0.00           C  
ATOM   3564 HD11 LEU   214      51.990  35.870  38.480  1.00  0.00           H  
ATOM   3565 HD12 LEU   214      51.210  34.450  39.150  1.00  0.00           H  
ATOM   3566 HD13 LEU   214      52.470  34.160  37.910  1.00  0.00           H  
ATOM   3567  CD2 LEU   214      53.130  35.840  40.970  1.00  0.00           C  
ATOM   3568 HD21 LEU   214      53.050  36.910  40.660  1.00  0.00           H  
ATOM   3569 HD22 LEU   214      53.920  35.820  41.760  1.00  0.00           H  
ATOM   3570 HD23 LEU   214      52.210  35.620  41.550  1.00  0.00           H  
ATOM   3571  C   LEU   214      54.620  31.850  41.870  1.00  0.00           C  
ATOM   3572  O   LEU   214      54.490  31.890  43.100  1.00  0.00           O  
ATOM   3573  N   ALA   215      54.710  30.610  41.260  1.00  0.00           N  
ATOM   3574  HN  ALA   215      54.710  30.520  40.260  1.00  0.00           H  
ATOM   3575  CA  ALA   215      54.730  29.430  42.030  1.00  0.00           C  
ATOM   3576  HA  ALA   215      53.920  29.500  42.730  1.00  0.00           H  
ATOM   3577  CB  ALA   215      54.360  28.230  41.160  1.00  0.00           C  
ATOM   3578  HB1 ALA   215      54.360  27.220  41.640  1.00  0.00           H  
ATOM   3579  HB2 ALA   215      54.970  28.220  40.230  1.00  0.00           H  
ATOM   3580  HB3 ALA   215      53.270  28.210  40.960  1.00  0.00           H  
ATOM   3581  C   ALA   215      56.030  29.300  42.790  1.00  0.00           C  
ATOM   3582  O   ALA   215      56.090  29.020  43.990  1.00  0.00           O  
ATOM   3583  N   VAL   216      57.200  29.540  42.070  1.00  0.00           N  
ATOM   3584  HN  VAL   216      57.150  29.760  41.090  1.00  0.00           H  
ATOM   3585  CA  VAL   216      58.560  29.430  42.500  1.00  0.00           C  
ATOM   3586  HA  VAL   216      58.670  28.470  42.980  1.00  0.00           H  
ATOM   3587  CB  VAL   216      59.620  29.590  41.310  1.00  0.00           C  
ATOM   3588  HB  VAL   216      59.460  30.520  40.720  1.00  0.00           H  
ATOM   3589  CG1 VAL   216      61.090  29.600  41.780  1.00  0.00           C  
ATOM   3590 HG11 VAL   216      61.390  28.640  42.230  1.00  0.00           H  
ATOM   3591 HG12 VAL   216      61.060  30.350  42.600  1.00  0.00           H  
ATOM   3592 HG13 VAL   216      61.820  29.820  40.960  1.00  0.00           H  
ATOM   3593  CG2 VAL   216      59.410  28.310  40.460  1.00  0.00           C  
ATOM   3594 HG21 VAL   216      59.640  27.460  41.130  1.00  0.00           H  
ATOM   3595 HG22 VAL   216      60.070  28.110  39.590  1.00  0.00           H  
ATOM   3596 HG23 VAL   216      58.360  28.210  40.090  1.00  0.00           H  
ATOM   3597  C   VAL   216      58.780  30.370  43.650  1.00  0.00           C  
ATOM   3598  O   VAL   216      59.310  29.940  44.690  1.00  0.00           O  
ATOM   3599  N   ILE   217      58.250  31.590  43.670  1.00  0.00           N  
ATOM   3600  HN  ILE   217      57.720  32.010  42.940  1.00  0.00           H  
ATOM   3601  CA  ILE   217      58.500  32.420  44.840  1.00  0.00           C  
ATOM   3602  HA  ILE   217      59.530  32.300  45.130  1.00  0.00           H  
ATOM   3603  CB  ILE   217      58.230  33.920  44.680  1.00  0.00           C  
ATOM   3604  HB  ILE   217      58.810  34.160  43.750  1.00  0.00           H  
ATOM   3605  CG2 ILE   217      56.730  34.330  44.350  1.00  0.00           C  
ATOM   3606 HG21 ILE   217      56.830  35.380  43.990  1.00  0.00           H  
ATOM   3607 HG22 ILE   217      56.020  34.330  45.200  1.00  0.00           H  
ATOM   3608 HG23 ILE   217      56.240  33.720  43.560  1.00  0.00           H  
ATOM   3609  CG1 ILE   217      58.710  34.820  45.830  1.00  0.00           C  
ATOM   3610 HG11 ILE   217      58.620  34.400  46.850  1.00  0.00           H  
ATOM   3611 HG12 ILE   217      58.100  35.750  45.820  1.00  0.00           H  
ATOM   3612  CD  ILE   217      60.190  35.240  45.570  1.00  0.00           C  
ATOM   3613  HD1 ILE   217      60.240  35.850  44.640  1.00  0.00           H  
ATOM   3614  HD2 ILE   217      60.760  34.300  45.420  1.00  0.00           H  
ATOM   3615  HD3 ILE   217      60.660  35.820  46.390  1.00  0.00           H  
ATOM   3616  C   ILE   217      57.650  32.000  46.060  1.00  0.00           C  
ATOM   3617  O   ILE   217      57.980  32.040  47.250  1.00  0.00           O  
ATOM   3618  N   SER   218      56.430  31.400  45.770  1.00  0.00           N  
ATOM   3619  HN  SER   218      56.230  31.310  44.800  1.00  0.00           H  
ATOM   3620  CA  SER   218      55.540  30.810  46.790  1.00  0.00           C  
ATOM   3621  HA  SER   218      55.420  31.590  47.520  1.00  0.00           H  
ATOM   3622  CB  SER   218      54.130  30.430  46.200  1.00  0.00           C  
ATOM   3623  HB1 SER   218      53.480  29.920  46.950  1.00  0.00           H  
ATOM   3624  HB2 SER   218      54.200  29.820  45.280  1.00  0.00           H  
ATOM   3625  OG  SER   218      53.450  31.540  45.730  1.00  0.00           O  
ATOM   3626  HG1 SER   218      54.020  31.770  44.990  1.00  0.00           H  
ATOM   3627  C   SER   218      56.190  29.600  47.420  1.00  0.00           C  
ATOM   3628  O   SER   218      56.090  29.500  48.620  1.00  0.00           O  
ATOM   3629  N   VAL   219      56.840  28.690  46.660  1.00  0.00           N  
ATOM   3630  HN  VAL   219      56.890  28.790  45.670  1.00  0.00           H  
ATOM   3631  CA  VAL   219      57.650  27.590  47.170  1.00  0.00           C  
ATOM   3632  HA  VAL   219      57.080  26.990  47.860  1.00  0.00           H  
ATOM   3633  CB  VAL   219      58.070  26.630  45.980  1.00  0.00           C  
ATOM   3634  HB  VAL   219      58.580  27.170  45.160  1.00  0.00           H  
ATOM   3635  CG1 VAL   219      59.110  25.620  46.480  1.00  0.00           C  
ATOM   3636 HG11 VAL   219      59.960  26.110  47.000  1.00  0.00           H  
ATOM   3637 HG12 VAL   219      59.420  24.950  45.650  1.00  0.00           H  
ATOM   3638 HG13 VAL   219      58.550  25.000  47.220  1.00  0.00           H  
ATOM   3639  CG2 VAL   219      56.810  25.880  45.400  1.00  0.00           C  
ATOM   3640 HG21 VAL   219      56.120  26.540  44.840  1.00  0.00           H  
ATOM   3641 HG22 VAL   219      56.230  25.400  46.220  1.00  0.00           H  
ATOM   3642 HG23 VAL   219      57.210  25.090  44.730  1.00  0.00           H  
ATOM   3643  C   VAL   219      58.850  28.060  47.920  1.00  0.00           C  
ATOM   3644  O   VAL   219      59.150  27.630  49.030  1.00  0.00           O  
ATOM   3645  N   TYR   220      59.510  29.140  47.440  1.00  0.00           N  
ATOM   3646  HN  TYR   220      59.330  29.520  46.530  1.00  0.00           H  
ATOM   3647  CA  TYR   220      60.590  29.720  48.110  1.00  0.00           C  
ATOM   3648  HA  TYR   220      61.200  28.870  48.380  1.00  0.00           H  
ATOM   3649  CB  TYR   220      61.310  30.680  47.180  1.00  0.00           C  
ATOM   3650  HB1 TYR   220      60.550  31.340  46.710  1.00  0.00           H  
ATOM   3651  HB2 TYR   220      61.850  30.130  46.380  1.00  0.00           H  
ATOM   3652  CG  TYR   220      62.210  31.620  47.920  1.00  0.00           C  
ATOM   3653  CD1 TYR   220      61.890  32.980  48.150  1.00  0.00           C  
ATOM   3654  HD1 TYR   220      60.920  33.360  47.860  1.00  0.00           H  
ATOM   3655  CE1 TYR   220      62.690  33.870  48.870  1.00  0.00           C  
ATOM   3656  HE1 TYR   220      62.490  34.920  49.060  1.00  0.00           H  
ATOM   3657  CZ  TYR   220      63.940  33.430  49.370  1.00  0.00           C  
ATOM   3658  OH  TYR   220      64.830  34.200  50.100  1.00  0.00           O  
ATOM   3659  HH  TYR   220      64.550  35.120  50.080  1.00  0.00           H  
ATOM   3660  CD2 TYR   220      63.430  31.200  48.450  1.00  0.00           C  
ATOM   3661  HD2 TYR   220      63.680  30.150  48.400  1.00  0.00           H  
ATOM   3662  CE2 TYR   220      64.310  32.060  49.160  1.00  0.00           C  
ATOM   3663  HE2 TYR   220      65.290  31.710  49.440  1.00  0.00           H  
ATOM   3664  C   TYR   220      60.210  30.330  49.570  1.00  0.00           C  
ATOM   3665  O   TYR   220      60.770  30.080  50.630  1.00  0.00           O  
ATOM   3666  N   ASP   221      59.090  31.090  49.700  1.00  0.00           N  
ATOM   3667  HN  ASP   221      58.710  31.540  48.890  1.00  0.00           H  
ATOM   3668  CA  ASP   221      58.450  31.660  50.870  1.00  0.00           C  
ATOM   3669  HA  ASP   221      59.120  32.360  51.330  1.00  0.00           H  
ATOM   3670  CB  ASP   221      57.110  32.450  50.570  1.00  0.00           C  
ATOM   3671  HB1 ASP   221      56.340  31.780  50.200  1.00  0.00           H  
ATOM   3672  HB2 ASP   221      57.260  33.080  49.700  1.00  0.00           H  
ATOM   3673  CG  ASP   221      56.590  33.480  51.550  1.00  0.00           C  
ATOM   3674  OD1 ASP   221      57.470  34.120  52.330  1.00  0.00           O  
ATOM   3675  OD2 ASP   221      55.450  33.890  51.400  1.00  0.00           O  
ATOM   3676  C   ASP   221      58.180  30.530  51.860  1.00  0.00           C  
ATOM   3677  O   ASP   221      58.540  30.600  53.020  1.00  0.00           O  
ATOM   3678  N   LEU   222      57.570  29.460  51.330  1.00  0.00           N  
ATOM   3679  HN  LEU   222      57.290  29.400  50.260  1.00  0.00           H  
ATOM   3680  CA  LEU   222      57.240  28.300  52.240  1.00  0.00           C  
ATOM   3681  HA  LEU   222      56.750  28.690  53.160  1.00  0.00           H  
ATOM   3682  CB  LEU   222      56.310  27.310  51.420  1.00  0.00           C  
ATOM   3683  HB1 LEU   222      56.660  27.140  50.500  1.00  0.00           H  
ATOM   3684  HB2 LEU   222      55.460  27.910  51.140  1.00  0.00           H  
ATOM   3685  CG  LEU   222      55.880  26.010  52.210  1.00  0.00           C  
ATOM   3686  HG  LEU   222      56.770  25.350  52.330  1.00  0.00           H  
ATOM   3687  CD1 LEU   222      55.320  26.310  53.630  1.00  0.00           C  
ATOM   3688 HD11 LEU   222      54.820  25.450  54.130  1.00  0.00           H  
ATOM   3689 HD12 LEU   222      54.510  27.070  53.580  1.00  0.00           H  
ATOM   3690 HD13 LEU   222      56.000  26.840  54.330  1.00  0.00           H  
ATOM   3691  CD2 LEU   222      54.760  25.290  51.390  1.00  0.00           C  
ATOM   3692 HD21 LEU   222      54.620  24.270  51.790  1.00  0.00           H  
ATOM   3693 HD22 LEU   222      55.060  25.250  50.320  1.00  0.00           H  
ATOM   3694 HD23 LEU   222      53.770  25.810  51.380  1.00  0.00           H  
ATOM   3695  C   LEU   222      58.490  27.500  52.730  1.00  0.00           C  
ATOM   3696  O   LEU   222      58.640  27.130  53.880  1.00  0.00           O  
ATOM   3697  N   VAL   223      59.400  27.190  51.810  1.00  0.00           N  
ATOM   3698  HN  VAL   223      59.170  27.490  50.770  1.00  0.00           H  
ATOM   3699  CA  VAL   223      60.600  26.420  52.130  1.00  0.00           C  
ATOM   3700  HA  VAL   223      60.280  25.540  52.730  1.00  0.00           H  
ATOM   3701  CB  VAL   223      61.230  25.810  50.900  1.00  0.00           C  
ATOM   3702  HB  VAL   223      61.380  26.520  50.220  1.00  0.00           H  
ATOM   3703  CG1 VAL   223      62.490  25.070  51.230  1.00  0.00           C  
ATOM   3704 HG11 VAL   223      63.400  25.630  51.320  1.00  0.00           H  
ATOM   3705 HG12 VAL   223      62.660  24.380  50.370  1.00  0.00           H  
ATOM   3706 HG13 VAL   223      62.260  24.440  52.120  1.00  0.00           H  
ATOM   3707  CG2 VAL   223      60.150  24.860  50.320  1.00  0.00           C  
ATOM   3708 HG21 VAL   223      60.440  24.560  49.290  1.00  0.00           H  
ATOM   3709 HG22 VAL   223      59.180  25.380  50.190  1.00  0.00           H  
ATOM   3710 HG23 VAL   223      60.010  23.970  50.960  1.00  0.00           H  
ATOM   3711  C   VAL   223      61.620  27.190  52.940  1.00  0.00           C  
ATOM   3712  O   VAL   223      62.220  26.670  53.920  1.00  0.00           O  
ATOM   3713  N   ALA   224      61.850  28.460  52.780  1.00  0.00           N  
ATOM   3714  HN  ALA   224      61.340  29.050  51.990  1.00  0.00           H  
ATOM   3715  CA  ALA   224      62.740  29.170  53.630  1.00  0.00           C  
ATOM   3716  HA  ALA   224      63.630  28.510  53.730  1.00  0.00           H  
ATOM   3717  CB  ALA   224      63.110  30.490  52.940  1.00  0.00           C  
ATOM   3718  HB1 ALA   224      63.880  31.040  53.260  1.00  0.00           H  
ATOM   3719  HB2 ALA   224      62.250  31.140  53.010  1.00  0.00           H  
ATOM   3720  HB3 ALA   224      63.230  30.300  51.850  1.00  0.00           H  
ATOM   3721  C   ALA   224      62.230  29.400  55.050  1.00  0.00           C  
ATOM   3722  O   ALA   224      63.070  29.720  55.890  1.00  0.00           O  
ATOM   3723  N   VAL   225      60.930  29.180  55.420  1.00  0.00           N  
ATOM   3724  HN  VAL   225      60.090  29.060  54.700  1.00  0.00           H  
ATOM   3725  CA  VAL   225      60.430  29.340  56.780  1.00  0.00           C  
ATOM   3726  HA  VAL   225      61.160  29.910  57.410  1.00  0.00           H  
ATOM   3727  CB  VAL   225      59.020  29.920  56.830  1.00  0.00           C  
ATOM   3728  HB  VAL   225      58.310  29.340  56.430  1.00  0.00           H  
ATOM   3729  CG1 VAL   225      58.600  30.150  58.290  1.00  0.00           C  
ATOM   3730 HG11 VAL   225      58.380  29.200  58.750  1.00  0.00           H  
ATOM   3731 HG12 VAL   225      57.580  30.590  58.220  1.00  0.00           H  
ATOM   3732 HG13 VAL   225      59.210  30.850  58.900  1.00  0.00           H  
ATOM   3733  CG2 VAL   225      59.080  31.270  56.160  1.00  0.00           C  
ATOM   3734 HG21 VAL   225      59.340  31.250  55.080  1.00  0.00           H  
ATOM   3735 HG22 VAL   225      59.840  31.910  56.650  1.00  0.00           H  
ATOM   3736 HG23 VAL   225      58.080  31.770  56.200  1.00  0.00           H  
ATOM   3737  C   VAL   225      60.420  27.960  57.410  1.00  0.00           C  
ATOM   3738  O   VAL   225      60.720  27.750  58.590  1.00  0.00           O  
ATOM   3739  N   LEU   226      60.070  26.950  56.520  1.00  0.00           N  
ATOM   3740  HN  LEU   226      59.580  27.320  55.590  1.00  0.00           H  
ATOM   3741  CA  LEU   226      60.170  25.530  56.870  1.00  0.00           C  
ATOM   3742  HA  LEU   226      59.450  25.350  57.700  1.00  0.00           H  
ATOM   3743  CB  LEU   226      59.550  24.880  55.630  1.00  0.00           C  
ATOM   3744  HB1 LEU   226      60.050  25.360  54.920  1.00  0.00           H  
ATOM   3745  HB2 LEU   226      58.560  25.240  55.380  1.00  0.00           H  
ATOM   3746  CG  LEU   226      59.680  23.310  55.500  1.00  0.00           C  
ATOM   3747  HG  LEU   226      60.740  23.070  55.290  1.00  0.00           H  
ATOM   3748  CD1 LEU   226      59.270  22.500  56.790  1.00  0.00           C  
ATOM   3749 HD11 LEU   226      59.250  21.450  56.430  1.00  0.00           H  
ATOM   3750 HD12 LEU   226      58.380  22.960  57.260  1.00  0.00           H  
ATOM   3751 HD13 LEU   226      60.110  22.660  57.510  1.00  0.00           H  
ATOM   3752  CD2 LEU   226      58.930  22.730  54.260  1.00  0.00           C  
ATOM   3753 HD21 LEU   226      58.970  23.420  53.390  1.00  0.00           H  
ATOM   3754 HD22 LEU   226      57.870  22.670  54.560  1.00  0.00           H  
ATOM   3755 HD23 LEU   226      59.270  21.720  53.940  1.00  0.00           H  
ATOM   3756  C   LEU   226      61.560  24.950  57.200  1.00  0.00           C  
ATOM   3757  O   LEU   226      61.690  24.340  58.290  1.00  0.00           O  
ATOM   3758  N   CYS   227      62.600  25.240  56.390  1.00  0.00           N  
ATOM   3759  HN  CYS   227      62.330  25.860  55.510  1.00  0.00           H  
ATOM   3760  CA  CYS   227      64.000  24.810  56.580  1.00  0.00           C  
ATOM   3761  HA  CYS   227      63.990  23.710  56.690  1.00  0.00           H  
ATOM   3762  CB  CYS   227      64.950  25.390  55.470  1.00  0.00           C  
ATOM   3763  HB1 CYS   227      65.910  25.280  55.720  1.00  0.00           H  
ATOM   3764  HB2 CYS   227      64.850  26.460  55.340  1.00  0.00           H  
ATOM   3765  SG  CYS   227      64.710  24.570  53.920  1.00  0.00           S  
ATOM   3766  HG1 CYS   227      65.630  23.950  53.970  1.00  0.00           H  
ATOM   3767  C   CYS   227      64.530  25.330  57.880  1.00  0.00           C  
ATOM   3768  O   CYS   227      64.280  26.520  58.100  1.00  0.00           O  
ATOM   3769  N   PRO   228      65.130  24.680  58.810  1.00  0.00           N  
ATOM   3770  CD  PRO   228      65.180  23.210  58.920  1.00  0.00           C  
ATOM   3771  HD1 PRO   228      66.040  22.710  58.430  1.00  0.00           H  
ATOM   3772  HD2 PRO   228      64.210  22.840  58.530  1.00  0.00           H  
ATOM   3773  CA  PRO   228      65.920  25.300  59.890  1.00  0.00           C  
ATOM   3774  HA  PRO   228      65.250  25.780  60.630  1.00  0.00           H  
ATOM   3775  CB  PRO   228      66.570  24.060  60.610  1.00  0.00           C  
ATOM   3776  HB1 PRO   228      66.890  24.200  61.660  1.00  0.00           H  
ATOM   3777  HB2 PRO   228      67.480  23.720  60.060  1.00  0.00           H  
ATOM   3778  CG  PRO   228      65.470  23.060  60.450  1.00  0.00           C  
ATOM   3779  HG1 PRO   228      65.800  21.840  60.850  1.00  0.00           H  
ATOM   3780  HG2 PRO   228      64.630  23.390  61.050  1.00  0.00           H  
ATOM   3781  C   PRO   228      66.820  26.460  59.520  1.00  0.00           C  
ATOM   3782  O   PRO   228      66.940  27.340  60.320  1.00  0.00           O  
ATOM   3783  N   LYS   229      67.620  26.510  58.400  1.00  0.00           N  
ATOM   3784  HN  LYS   229      67.720  25.620  57.750  1.00  0.00           H  
ATOM   3785  CA  LYS   229      68.530  27.580  58.190  1.00  0.00           C  
ATOM   3786  HA  LYS   229      68.570  28.300  59.030  1.00  0.00           H  
ATOM   3787  CB  LYS   229      69.960  27.030  57.990  1.00  0.00           C  
ATOM   3788  HB1 LYS   229      70.590  27.800  57.930  1.00  0.00           H  
ATOM   3789  HB2 LYS   229      69.940  26.460  57.080  1.00  0.00           H  
ATOM   3790  CG  LYS   229      70.520  26.140  59.130  1.00  0.00           C  
ATOM   3791  HG1 LYS   229      71.570  25.930  58.850  1.00  0.00           H  
ATOM   3792  HG2 LYS   229      69.940  25.190  59.120  1.00  0.00           H  
ATOM   3793  CD  LYS   229      70.420  26.640  60.560  1.00  0.00           C  
ATOM   3794  HD1 LYS   229      69.370  26.640  60.920  1.00  0.00           H  
ATOM   3795  HD2 LYS   229      70.780  27.700  60.610  1.00  0.00           H  
ATOM   3796  CE  LYS   229      71.360  25.850  61.450  1.00  0.00           C  
ATOM   3797  HE1 LYS   229      72.420  26.060  61.200  1.00  0.00           H  
ATOM   3798  HE2 LYS   229      71.140  24.760  61.340  1.00  0.00           H  
ATOM   3799  NZ  LYS   229      71.140  26.170  62.840  1.00  0.00           N  
ATOM   3800  HZ1 LYS   229      72.090  26.600  63.220  1.00  0.00           H  
ATOM   3801  HZ2 LYS   229      70.880  25.360  63.550  1.00  0.00           H  
ATOM   3802  HZ3 LYS   229      70.420  26.920  62.870  1.00  0.00           H  
ATOM   3803  C   LYS   229      68.140  28.430  56.950  1.00  0.00           C  
ATOM   3804  O   LYS   229      68.990  29.130  56.320  1.00  0.00           O  
ATOM   3805  N   GLY   230      66.830  28.390  56.630  1.00  0.00           N  
ATOM   3806  HN  GLY   230      66.310  27.910  57.380  1.00  0.00           H  
ATOM   3807  CA  GLY   230      66.200  29.140  55.450  1.00  0.00           C  
ATOM   3808  HA1 GLY   230      65.180  28.940  55.360  1.00  0.00           H  
ATOM   3809  HA2 GLY   230      66.570  28.740  54.630  1.00  0.00           H  
ATOM   3810  C   GLY   230      66.410  30.640  55.480  1.00  0.00           C  
ATOM   3811  O   GLY   230      66.260  31.220  56.560  1.00  0.00           O  
ATOM   3812  N   PRO   231      66.630  31.430  54.440  1.00  0.00           N  
ATOM   3813  CD  PRO   231      67.230  30.870  53.230  1.00  0.00           C  
ATOM   3814  HD1 PRO   231      66.500  30.200  52.730  1.00  0.00           H  
ATOM   3815  HD2 PRO   231      68.100  30.260  53.560  1.00  0.00           H  
ATOM   3816  CA  PRO   231      66.700  32.910  54.380  1.00  0.00           C  
ATOM   3817  HA  PRO   231      67.520  33.190  55.030  1.00  0.00           H  
ATOM   3818  CB  PRO   231      66.870  33.320  52.900  1.00  0.00           C  
ATOM   3819  HB1 PRO   231      67.500  34.210  52.660  1.00  0.00           H  
ATOM   3820  HB2 PRO   231      65.930  33.390  52.330  1.00  0.00           H  
ATOM   3821  CG  PRO   231      67.710  32.100  52.410  1.00  0.00           C  
ATOM   3822  HG1 PRO   231      67.520  31.990  51.350  1.00  0.00           H  
ATOM   3823  HG2 PRO   231      68.750  32.360  52.540  1.00  0.00           H  
ATOM   3824  C   PRO   231      65.610  33.600  55.120  1.00  0.00           C  
ATOM   3825  O   PRO   231      65.910  34.560  55.800  1.00  0.00           O  
ATOM   3826  N   LEU   232      64.300  33.280  54.900  1.00  0.00           N  
ATOM   3827  HN  LEU   232      64.080  32.530  54.110  1.00  0.00           H  
ATOM   3828  CA  LEU   232      63.200  33.800  55.710  1.00  0.00           C  
ATOM   3829  HA  LEU   232      63.340  34.900  55.810  1.00  0.00           H  
ATOM   3830  CB  LEU   232      61.900  33.550  54.970  1.00  0.00           C  
ATOM   3831  HB1 LEU   232      61.120  33.810  55.540  1.00  0.00           H  
ATOM   3832  HB2 LEU   232      61.740  32.500  54.750  1.00  0.00           H  
ATOM   3833  CG  LEU   232      61.760  34.440  53.700  1.00  0.00           C  
ATOM   3834  HG  LEU   232      62.510  34.230  52.910  1.00  0.00           H  
ATOM   3835  CD1 LEU   232      60.450  34.080  53.060  1.00  0.00           C  
ATOM   3836 HD11 LEU   232      60.490  34.460  52.020  1.00  0.00           H  
ATOM   3837 HD12 LEU   232      59.700  34.720  53.570  1.00  0.00           H  
ATOM   3838 HD13 LEU   232      60.220  33.000  53.020  1.00  0.00           H  
ATOM   3839  CD2 LEU   232      61.810  35.960  53.900  1.00  0.00           C  
ATOM   3840 HD21 LEU   232      62.830  36.260  54.200  1.00  0.00           H  
ATOM   3841 HD22 LEU   232      60.990  36.360  54.530  1.00  0.00           H  
ATOM   3842 HD23 LEU   232      61.550  36.440  52.930  1.00  0.00           H  
ATOM   3843  C   LEU   232      63.180  33.340  57.190  1.00  0.00           C  
ATOM   3844  O   LEU   232      62.690  34.100  58.080  1.00  0.00           O  
ATOM   3845  N   ARG   233      63.490  32.010  57.470  1.00  0.00           N  
ATOM   3846  HN  ARG   233      63.490  31.220  56.690  1.00  0.00           H  
ATOM   3847  CA  ARG   233      63.820  31.640  58.880  1.00  0.00           C  
ATOM   3848  HA  ARG   233      62.880  31.960  59.380  1.00  0.00           H  
ATOM   3849  CB  ARG   233      64.010  30.130  59.160  1.00  0.00           C  
ATOM   3850  HB1 ARG   233      64.740  29.800  58.570  1.00  0.00           H  
ATOM   3851  HB2 ARG   233      63.100  29.770  58.710  1.00  0.00           H  
ATOM   3852  CG  ARG   233      64.260  29.700  60.640  1.00  0.00           C  
ATOM   3853  HG1 ARG   233      65.170  30.240  60.990  1.00  0.00           H  
ATOM   3854  HG2 ARG   233      64.520  28.630  60.750  1.00  0.00           H  
ATOM   3855  CD  ARG   233      63.140  30.140  61.520  1.00  0.00           C  
ATOM   3856  HD1 ARG   233      62.850  31.210  61.420  1.00  0.00           H  
ATOM   3857  HD2 ARG   233      63.440  29.990  62.580  1.00  0.00           H  
ATOM   3858  NE  ARG   233      61.970  29.170  61.330  1.00  0.00           N  
ATOM   3859  HE  ARG   233      62.220  28.130  61.000  1.00  0.00           H  
ATOM   3860  CZ  ARG   233      60.710  29.530  61.500  1.00  0.00           C  
ATOM   3861  NH1 ARG   233      60.240  30.630  62.030  1.00  0.00           N  
ATOM   3862 HH11 ARG   233      60.940  31.220  62.650  1.00  0.00           H  
ATOM   3863 HH12 ARG   233      59.260  30.830  62.000  1.00  0.00           H  
ATOM   3864  NH2 ARG   233      59.800  28.660  61.180  1.00  0.00           N  
ATOM   3865 HH21 ARG   233      60.140  28.050  60.460  1.00  0.00           H  
ATOM   3866 HH22 ARG   233      58.900  29.070  61.280  1.00  0.00           H  
ATOM   3867  C   ARG   233      64.890  32.440  59.500  1.00  0.00           C  
ATOM   3868  O   ARG   233      64.730  33.010  60.580  1.00  0.00           O  
ATOM   3869  N   MET   234      66.040  32.610  58.810  1.00  0.00           N  
ATOM   3870  HN  MET   234      66.150  32.190  57.910  1.00  0.00           H  
ATOM   3871  CA  MET   234      67.140  33.510  59.230  1.00  0.00           C  
ATOM   3872  HA  MET   234      67.430  33.190  60.130  1.00  0.00           H  
ATOM   3873  CB  MET   234      68.380  33.330  58.310  1.00  0.00           C  
ATOM   3874  HB1 MET   234      69.000  34.100  58.440  1.00  0.00           H  
ATOM   3875  HB2 MET   234      67.970  33.310  57.320  1.00  0.00           H  
ATOM   3876  CG  MET   234      69.050  31.940  58.550  1.00  0.00           C  
ATOM   3877  HG1 MET   234      69.980  31.910  57.950  1.00  0.00           H  
ATOM   3878  HG2 MET   234      68.350  31.140  58.210  1.00  0.00           H  
ATOM   3879  SD  MET   234      69.560  31.620  60.300  1.00  0.00           S  
ATOM   3880  CE  MET   234      70.930  30.550  60.080  1.00  0.00           C  
ATOM   3881  HE1 MET   234      70.570  29.540  59.810  1.00  0.00           H  
ATOM   3882  HE2 MET   234      71.460  30.420  61.050  1.00  0.00           H  
ATOM   3883  HE3 MET   234      71.620  31.000  59.340  1.00  0.00           H  
ATOM   3884  C   MET   234      66.750  34.920  59.530  1.00  0.00           C  
ATOM   3885  O   MET   234      67.160  35.460  60.570  1.00  0.00           O  
ATOM   3886  N   LEU   235      65.980  35.530  58.610  1.00  0.00           N  
ATOM   3887  HN  LEU   235      65.660  35.060  57.650  1.00  0.00           H  
ATOM   3888  CA  LEU   235      65.460  36.820  58.700  1.00  0.00           C  
ATOM   3889  HA  LEU   235      66.290  37.560  58.640  1.00  0.00           H  
ATOM   3890  CB  LEU   235      64.610  37.150  57.380  1.00  0.00           C  
ATOM   3891  HB1 LEU   235      63.950  36.410  57.260  1.00  0.00           H  
ATOM   3892  HB2 LEU   235      65.310  37.020  56.560  1.00  0.00           H  
ATOM   3893  CG  LEU   235      63.890  38.470  57.340  1.00  0.00           C  
ATOM   3894  HG  LEU   235      63.210  38.540  58.210  1.00  0.00           H  
ATOM   3895  CD1 LEU   235      64.870  39.620  57.530  1.00  0.00           C  
ATOM   3896 HD11 LEU   235      65.420  39.480  58.480  1.00  0.00           H  
ATOM   3897 HD12 LEU   235      64.330  40.590  57.520  1.00  0.00           H  
ATOM   3898 HD13 LEU   235      65.660  39.620  56.750  1.00  0.00           H  
ATOM   3899  CD2 LEU   235      63.110  38.680  56.060  1.00  0.00           C  
ATOM   3900 HD21 LEU   235      63.750  38.470  55.170  1.00  0.00           H  
ATOM   3901 HD22 LEU   235      62.680  39.700  56.000  1.00  0.00           H  
ATOM   3902 HD23 LEU   235      62.330  37.900  55.930  1.00  0.00           H  
ATOM   3903  C   LEU   235      64.470  37.020  59.910  1.00  0.00           C  
ATOM   3904  O   LEU   235      64.620  37.910  60.760  1.00  0.00           O  
ATOM   3905  N   VAL   236      63.510  36.030  60.120  1.00  0.00           N  
ATOM   3906  HN  VAL   236      63.370  35.200  59.400  1.00  0.00           H  
ATOM   3907  CA  VAL   236      62.680  36.060  61.330  1.00  0.00           C  
ATOM   3908  HA  VAL   236      62.160  37.030  61.340  1.00  0.00           H  
ATOM   3909  CB  VAL   236      61.470  35.030  61.240  1.00  0.00           C  
ATOM   3910  HB  VAL   236      61.810  34.140  60.940  1.00  0.00           H  
ATOM   3911  CG1 VAL   236      60.740  34.870  62.630  1.00  0.00           C  
ATOM   3912 HG11 VAL   236      60.190  35.760  62.930  1.00  0.00           H  
ATOM   3913 HG12 VAL   236      61.270  34.430  63.500  1.00  0.00           H  
ATOM   3914 HG13 VAL   236      59.990  34.120  62.310  1.00  0.00           H  
ATOM   3915  CG2 VAL   236      60.520  35.590  60.120  1.00  0.00           C  
ATOM   3916 HG21 VAL   236      59.600  34.970  60.030  1.00  0.00           H  
ATOM   3917 HG22 VAL   236      61.100  35.640  59.180  1.00  0.00           H  
ATOM   3918 HG23 VAL   236      60.140  36.570  60.490  1.00  0.00           H  
ATOM   3919  C   VAL   236      63.440  35.910  62.590  1.00  0.00           C  
ATOM   3920  O   VAL   236      63.230  36.640  63.560  1.00  0.00           O  
ATOM   3921  N   GLU   237      64.430  35.060  62.560  1.00  0.00           N  
ATOM   3922  HN  GLU   237      64.350  34.390  61.680  1.00  0.00           H  
ATOM   3923  CA  GLU   237      65.400  34.950  63.660  1.00  0.00           C  
ATOM   3924  HA  GLU   237      64.830  34.690  64.580  1.00  0.00           H  
ATOM   3925  CB  GLU   237      66.330  33.760  63.450  1.00  0.00           C  
ATOM   3926  HB1 GLU   237      67.080  33.670  64.090  1.00  0.00           H  
ATOM   3927  HB2 GLU   237      66.780  33.900  62.480  1.00  0.00           H  
ATOM   3928  CG  GLU   237      65.490  32.440  63.450  1.00  0.00           C  
ATOM   3929  HG1 GLU   237      65.800  31.650  62.730  1.00  0.00           H  
ATOM   3930  HG2 GLU   237      64.460  32.710  63.150  1.00  0.00           H  
ATOM   3931  CD  GLU   237      65.270  31.740  64.780  1.00  0.00           C  
ATOM   3932  OE1 GLU   237      64.330  32.070  65.450  1.00  0.00           O  
ATOM   3933  OE2 GLU   237      66.160  30.920  65.110  1.00  0.00           O  
ATOM   3934  C   GLU   237      66.190  36.170  63.980  1.00  0.00           C  
ATOM   3935  O   GLU   237      66.250  36.530  65.150  1.00  0.00           O  
ATOM   3936  N   THR   238      66.620  36.870  62.890  1.00  0.00           N  
ATOM   3937  HN  THR   238      66.640  36.180  62.020  1.00  0.00           H  
ATOM   3938  CA  THR   238      67.170  38.220  62.920  1.00  0.00           C  
ATOM   3939  HA  THR   238      67.950  38.260  63.710  1.00  0.00           H  
ATOM   3940  CB  THR   238      67.970  38.560  61.620  1.00  0.00           C  
ATOM   3941  HB  THR   238      67.350  38.610  60.840  1.00  0.00           H  
ATOM   3942  OG1 THR   238      68.800  37.530  61.310  1.00  0.00           O  
ATOM   3943  HG1 THR   238      68.220  36.730  60.890  1.00  0.00           H  
ATOM   3944  CG2 THR   238      68.760  39.850  61.750  1.00  0.00           C  
ATOM   3945 HG21 THR   238      69.170  39.980  60.730  1.00  0.00           H  
ATOM   3946 HG22 THR   238      69.460  40.010  62.390  1.00  0.00           H  
ATOM   3947 HG23 THR   238      68.000  40.610  62.020  1.00  0.00           H  
ATOM   3948  C   THR   238      66.160  39.340  63.370  1.00  0.00           C  
ATOM   3949  O   THR   238      66.600  40.150  64.160  1.00  0.00           O  
ATOM   3950  N   ALA   239      64.840  39.370  62.930  1.00  0.00           N  
ATOM   3951  HN  ALA   239      64.540  38.620  62.160  1.00  0.00           H  
ATOM   3952  CA  ALA   239      63.800  40.270  63.340  1.00  0.00           C  
ATOM   3953  HA  ALA   239      64.120  41.330  63.360  1.00  0.00           H  
ATOM   3954  CB  ALA   239      62.610  39.940  62.370  1.00  0.00           C  
ATOM   3955  HB1 ALA   239      62.830  40.230  61.450  1.00  0.00           H  
ATOM   3956  HB2 ALA   239      61.710  40.480  62.620  1.00  0.00           H  
ATOM   3957  HB3 ALA   239      62.510  38.830  62.280  1.00  0.00           H  
ATOM   3958  C   ALA   239      63.450  40.070  64.780  1.00  0.00           C  
ATOM   3959  O   ALA   239      63.450  40.990  65.630  1.00  0.00           O  
ATOM   3960  N   GLN   240      63.260  38.760  65.180  1.00  0.00           N  
ATOM   3961  HN  GLN   240      63.250  37.930  64.440  1.00  0.00           H  
ATOM   3962  CA  GLN   240      63.000  38.340  66.590  1.00  0.00           C  
ATOM   3963  HA  GLN   240      62.080  38.890  66.900  1.00  0.00           H  
ATOM   3964  CB  GLN   240      62.610  36.890  66.860  1.00  0.00           C  
ATOM   3965  HB1 GLN   240      62.570  36.690  67.840  1.00  0.00           H  
ATOM   3966  HB2 GLN   240      63.500  36.360  66.540  1.00  0.00           H  
ATOM   3967  CG  GLN   240      61.220  36.380  66.360  1.00  0.00           C  
ATOM   3968  HG1 GLN   240      61.050  35.300  66.560  1.00  0.00           H  
ATOM   3969  HG2 GLN   240      61.210  36.510  65.250  1.00  0.00           H  
ATOM   3970  CD  GLN   240      59.970  37.240  66.680  1.00  0.00           C  
ATOM   3971  OE1 GLN   240      59.670  38.320  66.180  1.00  0.00           O  
ATOM   3972  NE2 GLN   240      59.150  36.570  67.540  1.00  0.00           N  
ATOM   3973 HE21 GLN   240      58.270  37.060  68.010  1.00  0.00           H  
ATOM   3974 HE22 GLN   240      59.420  35.510  67.730  1.00  0.00           H  
ATOM   3975  C   GLN   240      64.110  38.830  67.630  1.00  0.00           C  
ATOM   3976  O   GLN   240      63.720  39.350  68.670  1.00  0.00           O  
ATOM   3977  N   GLU   241      65.350  38.640  67.230  1.00  0.00           N  
ATOM   3978  HN  GLU   241      65.450  38.260  66.310  1.00  0.00           H  
ATOM   3979  CA  GLU   241      66.490  39.060  68.070  1.00  0.00           C  
ATOM   3980  HA  GLU   241      66.460  38.640  68.980  1.00  0.00           H  
ATOM   3981  CB  GLU   241      67.880  38.580  67.410  1.00  0.00           C  
ATOM   3982  HB1 GLU   241      67.950  38.870  66.460  1.00  0.00           H  
ATOM   3983  HB2 GLU   241      67.860  37.510  67.530  1.00  0.00           H  
ATOM   3984  CG  GLU   241      69.170  38.990  68.200  1.00  0.00           C  
ATOM   3985  HG1 GLU   241      68.950  38.780  69.260  1.00  0.00           H  
ATOM   3986  HG2 GLU   241      69.290  40.080  68.080  1.00  0.00           H  
ATOM   3987  CD  GLU   241      70.410  38.270  67.730  1.00  0.00           C  
ATOM   3988  OE1 GLU   241      70.600  37.130  68.230  1.00  0.00           O  
ATOM   3989  OE2 GLU   241      71.200  38.780  66.920  1.00  0.00           O  
ATOM   3990  C   GLU   241      66.560  40.580  68.400  1.00  0.00           C  
ATOM   3991  O   GLU   241      66.840  40.950  69.490  1.00  0.00           O  
ATOM   3992  N   ARG   242      66.350  41.430  67.380  1.00  0.00           N  
ATOM   3993  HN  ARG   242      66.230  41.040  66.340  1.00  0.00           H  
ATOM   3994  CA  ARG   242      66.300  42.910  67.430  1.00  0.00           C  
ATOM   3995  HA  ARG   242      67.240  43.260  67.900  1.00  0.00           H  
ATOM   3996  CB  ARG   242      66.240  43.400  65.970  1.00  0.00           C  
ATOM   3997  HB1 ARG   242      65.920  44.310  65.730  1.00  0.00           H  
ATOM   3998  HB2 ARG   242      65.540  42.710  65.530  1.00  0.00           H  
ATOM   3999  CG  ARG   242      67.640  43.320  65.290  1.00  0.00           C  
ATOM   4000  HG1 ARG   242      67.560  43.370  64.190  1.00  0.00           H  
ATOM   4001  HG2 ARG   242      68.150  42.360  65.550  1.00  0.00           H  
ATOM   4002  CD  ARG   242      68.740  44.340  65.650  1.00  0.00           C  
ATOM   4003  HD1 ARG   242      68.340  45.370  65.690  1.00  0.00           H  
ATOM   4004  HD2 ARG   242      69.500  44.330  64.840  1.00  0.00           H  
ATOM   4005  NE  ARG   242      69.340  44.100  67.010  1.00  0.00           N  
ATOM   4006  HE  ARG   242      69.100  44.880  67.760  1.00  0.00           H  
ATOM   4007  CZ  ARG   242      70.430  43.400  67.320  1.00  0.00           C  
ATOM   4008  NH1 ARG   242      70.920  42.490  66.480  1.00  0.00           N  
ATOM   4009 HH11 ARG   242      71.650  41.770  66.920  1.00  0.00           H  
ATOM   4010 HH12 ARG   242      70.370  42.220  65.680  1.00  0.00           H  
ATOM   4011  NH2 ARG   242      71.090  43.480  68.480  1.00  0.00           N  
ATOM   4012 HH21 ARG   242      72.030  43.160  68.410  1.00  0.00           H  
ATOM   4013 HH22 ARG   242      70.670  43.980  69.240  1.00  0.00           H  
ATOM   4014  C   ARG   242      65.160  43.640  68.230  1.00  0.00           C  
ATOM   4015  O   ARG   242      64.000  43.240  68.200  1.00  0.00           O  
ATOM   4016  N   ASN   243      65.540  44.690  68.910  1.00  0.00           N  
ATOM   4017  HN  ASN   243      66.500  44.970  68.910  1.00  0.00           H  
ATOM   4018  CA  ASN   243      64.650  45.630  69.670  1.00  0.00           C  
ATOM   4019  HA  ASN   243      63.820  45.190  70.030  1.00  0.00           H  
ATOM   4020  CB  ASN   243      65.430  46.090  70.950  1.00  0.00           C  
ATOM   4021  HB1 ASN   243      64.930  46.800  71.430  1.00  0.00           H  
ATOM   4022  HB2 ASN   243      66.390  46.430  70.610  1.00  0.00           H  
ATOM   4023  CG  ASN   243      65.700  44.980  72.010  1.00  0.00           C  
ATOM   4024  OD1 ASN   243      64.830  44.590  72.750  1.00  0.00           O  
ATOM   4025  ND2 ASN   243      67.000  44.590  72.090  1.00  0.00           N  
ATOM   4026 HD21 ASN   243      67.840  44.860  71.420  1.00  0.00           H  
ATOM   4027 HD22 ASN   243      67.170  43.810  72.870  1.00  0.00           H  
ATOM   4028  C   ASN   243      64.170  46.880  68.830  1.00  0.00           C  
ATOM   4029  O   ASN   243      63.450  47.770  69.250  1.00  0.00           O  
ATOM   4030  N   GLU   244      64.480  46.810  67.520  1.00  0.00           N  
ATOM   4031  HN  GLU   244      64.970  45.980  67.280  1.00  0.00           H  
ATOM   4032  CA  GLU   244      64.250  47.790  66.440  1.00  0.00           C  
ATOM   4033  HA  GLU   244      63.670  48.560  66.700  1.00  0.00           H  
ATOM   4034  CB  GLU   244      65.620  48.460  65.970  1.00  0.00           C  
ATOM   4035  HB1 GLU   244      65.480  49.130  65.240  1.00  0.00           H  
ATOM   4036  HB2 GLU   244      66.190  47.610  65.620  1.00  0.00           H  
ATOM   4037  CG  GLU   244      66.350  49.150  67.100  1.00  0.00           C  
ATOM   4038  HG1 GLU   244      66.440  48.520  68.010  1.00  0.00           H  
ATOM   4039  HG2 GLU   244      65.820  50.030  67.510  1.00  0.00           H  
ATOM   4040  CD  GLU   244      67.710  49.520  66.650  1.00  0.00           C  
ATOM   4041  OE1 GLU   244      68.070  50.730  66.540  1.00  0.00           O  
ATOM   4042  OE2 GLU   244      68.510  48.580  66.370  1.00  0.00           O  
ATOM   4043  C   GLU   244      63.610  47.090  65.180  1.00  0.00           C  
ATOM   4044  O   GLU   244      64.070  46.060  64.690  1.00  0.00           O  
ATOM   4045  N   THR   245      62.540  47.640  64.640  1.00  0.00           N  
ATOM   4046  HN  THR   245      62.190  48.620  65.040  1.00  0.00           H  
ATOM   4047  CA  THR   245      61.720  47.140  63.510  1.00  0.00           C  
ATOM   4048  HA  THR   245      61.900  46.040  63.520  1.00  0.00           H  
ATOM   4049  CB  THR   245      60.280  47.300  63.720  1.00  0.00           C  
ATOM   4050  HB  THR   245      60.110  47.200  64.690  1.00  0.00           H  
ATOM   4051  OG1 THR   245      59.540  46.370  62.900  1.00  0.00           O  
ATOM   4052  HG1 THR   245      58.800  46.040  63.620  1.00  0.00           H  
ATOM   4053  CG2 THR   245      59.900  48.830  63.440  1.00  0.00           C  
ATOM   4054 HG21 THR   245      60.660  49.560  63.800  1.00  0.00           H  
ATOM   4055 HG22 THR   245      59.060  49.000  63.870  1.00  0.00           H  
ATOM   4056 HG23 THR   245      59.820  49.050  62.350  1.00  0.00           H  
ATOM   4057  C   THR   245      62.220  47.750  62.190  1.00  0.00           C  
ATOM   4058  O   THR   245      62.890  48.800  62.150  1.00  0.00           O  
ATOM   4059  N   LEU   246      61.970  47.080  61.050  1.00  0.00           N  
ATOM   4060  HN  LEU   246      61.400  46.130  61.130  1.00  0.00           H  
ATOM   4061  CA  LEU   246      62.130  47.550  59.660  1.00  0.00           C  
ATOM   4062  HA  LEU   246      63.190  47.810  59.450  1.00  0.00           H  
ATOM   4063  CB  LEU   246      61.740  46.450  58.600  1.00  0.00           C  
ATOM   4064  HB1 LEU   246      62.080  46.670  57.690  1.00  0.00           H  
ATOM   4065  HB2 LEU   246      60.680  46.270  58.600  1.00  0.00           H  
ATOM   4066  CG  LEU   246      62.240  45.070  58.920  1.00  0.00           C  
ATOM   4067  HG  LEU   246      61.770  44.660  59.840  1.00  0.00           H  
ATOM   4068  CD1 LEU   246      61.770  44.090  57.770  1.00  0.00           C  
ATOM   4069 HD11 LEU   246      62.130  43.060  57.970  1.00  0.00           H  
ATOM   4070 HD12 LEU   246      62.460  44.360  56.950  1.00  0.00           H  
ATOM   4071 HD13 LEU   246      60.680  44.120  57.550  1.00  0.00           H  
ATOM   4072  CD2 LEU   246      63.830  44.910  59.080  1.00  0.00           C  
ATOM   4073 HD21 LEU   246      64.220  45.570  59.870  1.00  0.00           H  
ATOM   4074 HD22 LEU   246      64.380  45.230  58.170  1.00  0.00           H  
ATOM   4075 HD23 LEU   246      64.150  43.860  59.240  1.00  0.00           H  
ATOM   4076  C   LEU   246      61.390  48.820  59.280  1.00  0.00           C  
ATOM   4077  O   LEU   246      60.360  49.200  59.860  1.00  0.00           O  
ATOM   4078  N   PHE   247      62.030  49.600  58.370  1.00  0.00           N  
ATOM   4079  HN  PHE   247      62.980  49.260  57.890  1.00  0.00           H  
ATOM   4080  CA  PHE   247      61.400  50.880  57.920  1.00  0.00           C  
ATOM   4081  HA  PHE   247      61.220  51.560  58.780  1.00  0.00           H  
ATOM   4082  CB  PHE   247      62.300  51.560  56.780  1.00  0.00           C  
ATOM   4083  HB1 PHE   247      61.930  52.440  56.490  1.00  0.00           H  
ATOM   4084  HB2 PHE   247      62.410  50.900  55.930  1.00  0.00           H  
ATOM   4085  CG  PHE   247      63.640  51.960  57.320  1.00  0.00           C  
ATOM   4086  CD1 PHE   247      64.800  51.680  56.540  1.00  0.00           C  
ATOM   4087  HD1 PHE   247      64.730  51.060  55.620  1.00  0.00           H  
ATOM   4088  CE1 PHE   247      66.110  52.100  57.000  1.00  0.00           C  
ATOM   4089  HE1 PHE   247      67.020  51.860  56.480  1.00  0.00           H  
ATOM   4090  CZ  PHE   247      66.230  52.770  58.240  1.00  0.00           C  
ATOM   4091  HZ  PHE   247      67.260  52.980  58.510  1.00  0.00           H  
ATOM   4092  CD2 PHE   247      63.750  52.680  58.510  1.00  0.00           C  
ATOM   4093  HD2 PHE   247      62.820  52.900  59.070  1.00  0.00           H  
ATOM   4094  CE2 PHE   247      65.090  52.990  59.010  1.00  0.00           C  
ATOM   4095  HE2 PHE   247      65.140  53.470  59.970  1.00  0.00           H  
ATOM   4096  C   PHE   247      59.980  50.790  57.180  1.00  0.00           C  
ATOM   4097  O   PHE   247      59.850  49.740  56.520  1.00  0.00           O  
ATOM   4098  N   PRO   248      59.020  51.740  57.180  1.00  0.00           N  
ATOM   4099  CD  PRO   248      59.220  53.050  57.770  1.00  0.00           C  
ATOM   4100  HD1 PRO   248      59.920  53.550  57.070  1.00  0.00           H  
ATOM   4101  HD2 PRO   248      59.650  52.960  58.790  1.00  0.00           H  
ATOM   4102  CA  PRO   248      57.890  51.770  56.210  1.00  0.00           C  
ATOM   4103  HA  PRO   248      57.270  50.940  56.500  1.00  0.00           H  
ATOM   4104  CB  PRO   248      57.290  53.200  56.540  1.00  0.00           C  
ATOM   4105  HB1 PRO   248      56.180  53.210  56.530  1.00  0.00           H  
ATOM   4106  HB2 PRO   248      57.530  53.920  55.730  1.00  0.00           H  
ATOM   4107  CG  PRO   248      57.830  53.620  57.820  1.00  0.00           C  
ATOM   4108  HG1 PRO   248      57.860  54.690  57.910  1.00  0.00           H  
ATOM   4109  HG2 PRO   248      57.320  53.200  58.670  1.00  0.00           H  
ATOM   4110  C   PRO   248      58.260  51.760  54.700  1.00  0.00           C  
ATOM   4111  O   PRO   248      59.350  52.330  54.370  1.00  0.00           O  
ATOM   4112  N   ALA   249      57.550  51.010  53.820  1.00  0.00           N  
ATOM   4113  HN  ALA   249      56.480  50.820  54.060  1.00  0.00           H  
ATOM   4114  CA  ALA   249      57.880  50.520  52.530  1.00  0.00           C  
ATOM   4115  HA  ALA   249      56.850  50.150  52.370  1.00  0.00           H  
ATOM   4116  CB  ALA   249      58.250  51.600  51.520  1.00  0.00           C  
ATOM   4117  HB1 ALA   249      58.110  51.330  50.560  1.00  0.00           H  
ATOM   4118  HB2 ALA   249      59.290  51.880  51.550  1.00  0.00           H  
ATOM   4119  HB3 ALA   249      57.700  52.500  51.860  1.00  0.00           H  
ATOM   4120  C   ALA   249      58.810  49.370  52.510  1.00  0.00           C  
ATOM   4121  O   ALA   249      58.630  48.560  51.580  1.00  0.00           O  
ATOM   4122  N   LEU   250      59.720  49.160  53.460  1.00  0.00           N  
ATOM   4123  HN  LEU   250      59.700  49.810  54.360  1.00  0.00           H  
ATOM   4124  CA  LEU   250      60.600  48.010  53.480  1.00  0.00           C  
ATOM   4125  HA  LEU   250      60.890  47.780  52.430  1.00  0.00           H  
ATOM   4126  CB  LEU   250      61.910  48.320  54.390  1.00  0.00           C  
ATOM   4127  HB1 LEU   250      61.620  48.650  55.280  1.00  0.00           H  
ATOM   4128  HB2 LEU   250      62.370  49.190  53.950  1.00  0.00           H  
ATOM   4129  CG  LEU   250      63.000  47.250  54.410  1.00  0.00           C  
ATOM   4130  HG  LEU   250      62.460  46.360  54.800  1.00  0.00           H  
ATOM   4131  CD1 LEU   250      63.400  46.940  52.970  1.00  0.00           C  
ATOM   4132 HD11 LEU   250      64.450  46.610  52.850  1.00  0.00           H  
ATOM   4133 HD12 LEU   250      63.350  47.870  52.360  1.00  0.00           H  
ATOM   4134 HD13 LEU   250      62.760  46.080  52.680  1.00  0.00           H  
ATOM   4135  CD2 LEU   250      64.180  47.540  55.380  1.00  0.00           C  
ATOM   4136 HD21 LEU   250      65.030  46.870  55.150  1.00  0.00           H  
ATOM   4137 HD22 LEU   250      63.950  47.370  56.450  1.00  0.00           H  
ATOM   4138 HD23 LEU   250      64.450  48.610  55.260  1.00  0.00           H  
ATOM   4139  C   LEU   250      59.820  46.850  54.110  1.00  0.00           C  
ATOM   4140  O   LEU   250      60.120  45.670  53.900  1.00  0.00           O  
ATOM   4141  N   ILE   251      58.870  47.190  54.960  1.00  0.00           N  
ATOM   4142  HN  ILE   251      58.720  48.240  55.310  1.00  0.00           H  
ATOM   4143  CA  ILE   251      57.820  46.240  55.460  1.00  0.00           C  
ATOM   4144  HA  ILE   251      57.810  45.350  54.790  1.00  0.00           H  
ATOM   4145  CB  ILE   251      58.100  45.660  56.900  1.00  0.00           C  
ATOM   4146  HB  ILE   251      59.020  45.290  56.890  1.00  0.00           H  
ATOM   4147  CG2 ILE   251      57.880  46.830  57.930  1.00  0.00           C  
ATOM   4148 HG21 ILE   251      58.210  46.460  58.930  1.00  0.00           H  
ATOM   4149 HG22 ILE   251      56.790  47.020  58.000  1.00  0.00           H  
ATOM   4150 HG23 ILE   251      58.450  47.740  57.640  1.00  0.00           H  
ATOM   4151  CG1 ILE   251      57.350  44.360  57.370  1.00  0.00           C  
ATOM   4152 HG11 ILE   251      56.280  44.540  57.400  1.00  0.00           H  
ATOM   4153 HG12 ILE   251      57.610  44.180  58.430  1.00  0.00           H  
ATOM   4154  CD  ILE   251      57.700  43.140  56.430  1.00  0.00           C  
ATOM   4155  HD1 ILE   251      58.790  43.200  56.200  1.00  0.00           H  
ATOM   4156  HD2 ILE   251      57.130  43.290  55.480  1.00  0.00           H  
ATOM   4157  HD3 ILE   251      57.350  42.210  56.920  1.00  0.00           H  
ATOM   4158  C   ILE   251      56.410  46.830  55.390  1.00  0.00           C  
ATOM   4159  O   ILE   251      56.310  48.030  55.360  1.00  0.00           O  
ATOM   4160  N   TYR   252      55.370  45.960  55.390  1.00  0.00           N  
ATOM   4161  HN  TYR   252      55.480  44.850  55.370  1.00  0.00           H  
ATOM   4162  CA  TYR   252      54.000  46.410  55.570  1.00  0.00           C  
ATOM   4163  HA  TYR   252      53.970  47.510  55.430  1.00  0.00           H  
ATOM   4164  CB  TYR   252      52.960  45.700  54.640  1.00  0.00           C  
ATOM   4165  HB1 TYR   252      52.940  44.710  54.800  1.00  0.00           H  
ATOM   4166  HB2 TYR   252      53.250  46.010  53.650  1.00  0.00           H  
ATOM   4167  CG  TYR   252      51.530  46.300  54.800  1.00  0.00           C  
ATOM   4168  CD1 TYR   252      51.350  47.700  54.980  1.00  0.00           C  
ATOM   4169  HD1 TYR   252      52.200  48.400  54.900  1.00  0.00           H  
ATOM   4170  CE1 TYR   252      50.020  48.150  55.140  1.00  0.00           C  
ATOM   4171  HE1 TYR   252      49.870  49.220  55.170  1.00  0.00           H  
ATOM   4172  CZ  TYR   252      48.910  47.330  55.250  1.00  0.00           C  
ATOM   4173  OH  TYR   252      47.650  47.920  55.520  1.00  0.00           O  
ATOM   4174  HH  TYR   252      46.930  47.160  55.290  1.00  0.00           H  
ATOM   4175  CD2 TYR   252      50.470  45.450  54.780  1.00  0.00           C  
ATOM   4176  HD2 TYR   252      50.730  44.400  54.530  1.00  0.00           H  
ATOM   4177  CE2 TYR   252      49.120  45.980  55.000  1.00  0.00           C  
ATOM   4178  HE2 TYR   252      48.280  45.310  55.070  1.00  0.00           H  
ATOM   4179  C   TYR   252      53.630  46.110  56.990  1.00  0.00           C  
ATOM   4180  O   TYR   252      53.550  45.000  57.390  1.00  0.00           O  
ATOM   4181  N   SER   253      53.330  47.190  57.780  1.00  0.00           N  
ATOM   4182  HN  SER   253      53.250  48.150  57.290  1.00  0.00           H  
ATOM   4183  CA  SER   253      53.140  47.040  59.150  1.00  0.00           C  
ATOM   4184  HA  SER   253      53.290  46.160  59.500  1.00  0.00           H  
ATOM   4185  CB  SER   253      54.050  48.120  59.950  1.00  0.00           C  
ATOM   4186  HB1 SER   253      53.920  49.070  59.670  1.00  0.00           H  
ATOM   4187  HB2 SER   253      55.050  47.830  59.670  1.00  0.00           H  
ATOM   4188  OG  SER   253      53.890  48.060  61.360  1.00  0.00           O  
ATOM   4189  HG1 SER   253      54.540  48.920  61.610  1.00  0.00           H  
ATOM   4190  C   SER   253      51.710  47.410  59.240  1.00  0.00           C  
ATOM   4191  O   SER   253      51.380  48.510  58.780  1.00  0.00           O  
ATOM   4192  N   SER   254      50.870  46.630  59.860  1.00  0.00           N  
ATOM   4193  HN  SER   254      51.180  45.620  60.210  1.00  0.00           H  
ATOM   4194  CA  SER   254      49.490  47.150  59.970  1.00  0.00           C  
ATOM   4195  HA  SER   254      49.520  48.070  60.210  1.00  0.00           H  
ATOM   4196  CB  SER   254      48.600  46.830  58.650  1.00  0.00           C  
ATOM   4197  HB1 SER   254      49.150  47.160  57.880  1.00  0.00           H  
ATOM   4198  HB2 SER   254      47.610  47.250  58.660  1.00  0.00           H  
ATOM   4199  OG  SER   254      48.500  45.490  58.340  1.00  0.00           O  
ATOM   4200  HG1 SER   254      49.490  45.060  58.580  1.00  0.00           H  
ATOM   4201  C   SER   254      48.850  46.500  61.140  1.00  0.00           C  
ATOM   4202  O   SER   254      49.280  45.450  61.580  1.00  0.00           O  
ATOM   4203  N   THR   255      47.960  47.260  61.700  1.00  0.00           N  
ATOM   4204  HN  THR   255      47.550  48.150  61.180  1.00  0.00           H  
ATOM   4205  CA  THR   255      47.330  46.910  63.000  1.00  0.00           C  
ATOM   4206  HA  THR   255      47.330  45.980  63.220  1.00  0.00           H  
ATOM   4207  CB  THR   255      48.110  47.650  64.200  1.00  0.00           C  
ATOM   4208  HB  THR   255      47.990  48.630  64.070  1.00  0.00           H  
ATOM   4209  OG1 THR   255      49.450  47.240  64.140  1.00  0.00           O  
ATOM   4210  HG1 THR   255      49.890  47.760  63.310  1.00  0.00           H  
ATOM   4211  CG2 THR   255      47.470  47.300  65.500  1.00  0.00           C  
ATOM   4212 HG21 THR   255      47.300  46.200  65.500  1.00  0.00           H  
ATOM   4213 HG22 THR   255      46.570  47.630  65.520  1.00  0.00           H  
ATOM   4214 HG23 THR   255      48.110  47.660  66.330  1.00  0.00           H  
ATOM   4215  C   THR   255      45.880  47.390  63.040  1.00  0.00           C  
ATOM   4216  O   THR   255      45.620  48.570  62.800  1.00  0.00           O  
ATOM   4217  NT  THR   255      44.970  46.470  63.300  1.00  0.00           N  
ATOM   4218  HNT THR   255      45.280  45.420  63.460  1.00  0.00           H  
ATOM   4219  CAT THR   255      43.550  46.790  63.430  1.00  0.00           C  
ATOM   4220  HT1 THR   255      43.380  47.850  63.730  1.00  0.00           H  
ATOM   4221  HT2 THR   255      43.110  46.110  64.020  1.00  0.00           H  
ATOM   4222  HT3 THR   255      43.200  46.660  62.390  1.00  0.00           H  
TER    4223      THR   255 
ATOM   4223  CAY GLU   256      47.140  39.690  63.710  1.00  0.00           C  
ATOM   4224  HY1 GLU   256      46.820  40.530  63.060  1.00  0.00           H  
ATOM   4225  HY2 GLU   256      46.850  38.810  63.100  1.00  0.00           H  
ATOM   4226  HY3 GLU   256      48.210  39.830  63.960  1.00  0.00           H  
ATOM   4227  CY  GLU   256      46.180  39.630  64.960  1.00  0.00           C  
ATOM   4228  OY  GLU   256      44.990  39.430  64.870  1.00  0.00           O  
ATOM   4229  N   GLU   256      46.720  39.770  66.180  1.00  0.00           N  
ATOM   4230  HN  GLU   256      47.820  39.890  66.350  1.00  0.00           H  
ATOM   4231  CA  GLU   256      45.980  39.780  67.400  1.00  0.00           C  
ATOM   4232  HA  GLU   256      44.930  39.490  67.170  1.00  0.00           H  
ATOM   4233  CB  GLU   256      46.460  38.760  68.470  1.00  0.00           C  
ATOM   4234  HB1 GLU   256      45.950  38.900  69.310  1.00  0.00           H  
ATOM   4235  HB2 GLU   256      47.490  38.990  68.690  1.00  0.00           H  
ATOM   4236  CG  GLU   256      46.440  37.260  67.980  1.00  0.00           C  
ATOM   4237  HG1 GLU   256      46.810  37.180  66.930  1.00  0.00           H  
ATOM   4238  HG2 GLU   256      45.350  37.060  68.080  1.00  0.00           H  
ATOM   4239  CD  GLU   256      47.220  36.400  68.970  1.00  0.00           C  
ATOM   4240  OE1 GLU   256      48.180  35.760  68.610  1.00  0.00           O  
ATOM   4241  OE2 GLU   256      46.800  36.290  70.110  1.00  0.00           O  
ATOM   4242  C   GLU   256      46.110  41.200  67.970  1.00  0.00           C  
ATOM   4243  O   GLU   256      45.140  41.790  68.490  1.00  0.00           O  
ATOM   4244  N   ARG   257      47.300  41.860  67.830  1.00  0.00           N  
ATOM   4245  HN  ARG   257      48.060  41.230  67.310  1.00  0.00           H  
ATOM   4246  CA  ARG   257      47.500  43.220  68.180  1.00  0.00           C  
ATOM   4247  HA  ARG   257      46.640  43.800  67.790  1.00  0.00           H  
ATOM   4248  CB  ARG   257      47.650  43.390  69.720  1.00  0.00           C  
ATOM   4249  HB1 ARG   257      46.740  43.410  70.120  1.00  0.00           H  
ATOM   4250  HB2 ARG   257      48.090  44.360  69.880  1.00  0.00           H  
ATOM   4251  CG  ARG   257      48.430  42.300  70.490  1.00  0.00           C  
ATOM   4252  HG1 ARG   257      49.530  42.380  70.350  1.00  0.00           H  
ATOM   4253  HG2 ARG   257      48.080  41.290  70.180  1.00  0.00           H  
ATOM   4254  CD  ARG   257      48.250  42.600  71.960  1.00  0.00           C  
ATOM   4255  HD1 ARG   257      47.190  42.490  72.260  1.00  0.00           H  
ATOM   4256  HD2 ARG   257      48.580  43.620  72.270  1.00  0.00           H  
ATOM   4257  NE  ARG   257      49.090  41.610  72.740  1.00  0.00           N  
ATOM   4258  HE  ARG   257      49.210  40.600  72.300  1.00  0.00           H  
ATOM   4259  CZ  ARG   257      48.760  41.480  74.010  1.00  0.00           C  
ATOM   4260  NH1 ARG   257      49.140  40.270  74.490  1.00  0.00           N  
ATOM   4261 HH11 ARG   257      49.230  39.490  73.700  1.00  0.00           H  
ATOM   4262 HH12 ARG   257      48.970  40.040  75.450  1.00  0.00           H  
ATOM   4263  NH2 ARG   257      48.090  42.310  74.720  1.00  0.00           N  
ATOM   4264 HH21 ARG   257      47.780  43.190  74.340  1.00  0.00           H  
ATOM   4265 HH22 ARG   257      47.670  41.980  75.570  1.00  0.00           H  
ATOM   4266  C   ARG   257      48.730  43.780  67.340  1.00  0.00           C  
ATOM   4267  O   ARG   257      49.870  43.950  67.820  1.00  0.00           O  
ATOM   4268  N   GLY   258      48.520  43.920  66.020  1.00  0.00           N  
ATOM   4269  HN  GLY   258      47.610  43.750  65.650  1.00  0.00           H  
ATOM   4270  CA  GLY   258      49.480  44.240  64.970  1.00  0.00           C  
ATOM   4271  HA1 GLY   258      50.310  44.700  65.280  1.00  0.00           H  
ATOM   4272  HA2 GLY   258      48.990  44.660  64.210  1.00  0.00           H  
ATOM   4273  C   GLY   258      50.110  43.050  64.190  1.00  0.00           C  
ATOM   4274  O   GLY   258      50.430  42.050  64.870  1.00  0.00           O  
ATOM   4275  N   VAL   259      50.300  43.110  62.840  1.00  0.00           N  
ATOM   4276  HN  VAL   259      49.990  43.960  62.250  1.00  0.00           H  
ATOM   4277  CA  VAL   259      50.900  42.030  62.050  1.00  0.00           C  
ATOM   4278  HA  VAL   259      51.540  41.490  62.730  1.00  0.00           H  
ATOM   4279  CB  VAL   259      49.870  41.230  61.270  1.00  0.00           C  
ATOM   4280  HB  VAL   259      49.070  41.070  61.850  1.00  0.00           H  
ATOM   4281  CG1 VAL   259      49.220  42.020  60.100  1.00  0.00           C  
ATOM   4282 HG11 VAL   259      48.450  41.370  59.710  1.00  0.00           H  
ATOM   4283 HG12 VAL   259      49.920  42.320  59.300  1.00  0.00           H  
ATOM   4284 HG13 VAL   259      48.880  43.010  60.480  1.00  0.00           H  
ATOM   4285  CG2 VAL   259      50.580  39.880  60.970  1.00  0.00           C  
ATOM   4286 HG21 VAL   259      51.040  39.390  61.860  1.00  0.00           H  
ATOM   4287 HG22 VAL   259      51.370  40.200  60.260  1.00  0.00           H  
ATOM   4288 HG23 VAL   259      49.910  39.150  60.460  1.00  0.00           H  
ATOM   4289  C   VAL   259      51.800  42.810  61.020  1.00  0.00           C  
ATOM   4290  O   VAL   259      51.600  44.000  60.760  1.00  0.00           O  
ATOM   4291  N   LYS   260      52.910  42.160  60.670  1.00  0.00           N  
ATOM   4292  HN  LYS   260      53.150  41.140  61.030  1.00  0.00           H  
ATOM   4293  CA  LYS   260      53.730  42.700  59.630  1.00  0.00           C  
ATOM   4294  HA  LYS   260      53.190  43.500  59.080  1.00  0.00           H  
ATOM   4295  CB  LYS   260      55.120  43.210  60.090  1.00  0.00           C  
ATOM   4296  HB1 LYS   260      55.070  44.070  60.590  1.00  0.00           H  
ATOM   4297  HB2 LYS   260      55.720  43.470  59.230  1.00  0.00           H  
ATOM   4298  CG  LYS   260      55.930  42.180  60.940  1.00  0.00           C  
ATOM   4299  HG1 LYS   260      56.040  41.240  60.360  1.00  0.00           H  
ATOM   4300  HG2 LYS   260      55.350  41.860  61.830  1.00  0.00           H  
ATOM   4301  CD  LYS   260      57.260  42.850  61.450  1.00  0.00           C  
ATOM   4302  HD1 LYS   260      56.960  43.660  62.150  1.00  0.00           H  
ATOM   4303  HD2 LYS   260      57.870  43.360  60.670  1.00  0.00           H  
ATOM   4304  CE  LYS   260      58.080  41.830  62.240  1.00  0.00           C  
ATOM   4305  HE1 LYS   260      58.560  41.120  61.540  1.00  0.00           H  
ATOM   4306  HE2 LYS   260      57.410  41.260  62.910  1.00  0.00           H  
ATOM   4307  NZ  LYS   260      59.180  42.480  63.000  1.00  0.00           N  
ATOM   4308  HZ1 LYS   260      59.520  41.810  63.820  1.00  0.00           H  
ATOM   4309  HZ2 LYS   260      58.770  43.400  63.470  1.00  0.00           H  
ATOM   4310  HZ3 LYS   260      60.040  42.840  62.530  1.00  0.00           H  
ATOM   4311  C   LYS   260      54.030  41.540  58.630  1.00  0.00           C  
ATOM   4312  O   LYS   260      54.020  40.330  58.940  1.00  0.00           O  
ATOM   4313  N   LEU   261      54.050  41.980  57.370  1.00  0.00           N  
ATOM   4314  HN  LEU   261      54.080  42.980  57.060  1.00  0.00           H  
ATOM   4315  CA  LEU   261      54.300  41.060  56.270  1.00  0.00           C  
ATOM   4316  HA  LEU   261      55.140  40.480  56.440  1.00  0.00           H  
ATOM   4317  CB  LEU   261      52.990  40.220  55.870  1.00  0.00           C  
ATOM   4318  HB1 LEU   261      52.810  39.690  56.690  1.00  0.00           H  
ATOM   4319  HB2 LEU   261      53.340  39.480  55.160  1.00  0.00           H  
ATOM   4320  CG  LEU   261      51.640  40.920  55.560  1.00  0.00           C  
ATOM   4321  HG  LEU   261      51.830  41.820  54.940  1.00  0.00           H  
ATOM   4322  CD1 LEU   261      50.640  40.050  54.890  1.00  0.00           C  
ATOM   4323 HD11 LEU   261      50.500  39.120  55.480  1.00  0.00           H  
ATOM   4324 HD12 LEU   261      51.030  39.810  53.880  1.00  0.00           H  
ATOM   4325 HD13 LEU   261      49.650  40.510  54.710  1.00  0.00           H  
ATOM   4326  CD2 LEU   261      50.920  41.450  56.750  1.00  0.00           C  
ATOM   4327 HD21 LEU   261      50.020  42.030  56.460  1.00  0.00           H  
ATOM   4328 HD22 LEU   261      51.520  42.030  57.480  1.00  0.00           H  
ATOM   4329 HD23 LEU   261      50.480  40.600  57.310  1.00  0.00           H  
ATOM   4330  C   LEU   261      54.690  41.970  55.080  1.00  0.00           C  
ATOM   4331  O   LEU   261      54.620  43.160  55.340  1.00  0.00           O  
ATOM   4332  N   GLY   262      55.110  41.460  53.890  1.00  0.00           N  
ATOM   4333  HN  GLY   262      55.270  40.370  53.800  1.00  0.00           H  
ATOM   4334  CA  GLY   262      55.300  42.340  52.710  1.00  0.00           C  
ATOM   4335  HA1 GLY   262      55.580  41.640  51.890  1.00  0.00           H  
ATOM   4336  HA2 GLY   262      56.040  42.980  52.920  1.00  0.00           H  
ATOM   4337  C   GLY   262      54.180  43.180  52.110  1.00  0.00           C  
ATOM   4338  O   GLY   262      53.000  42.970  52.120  1.00  0.00           O  
ATOM   4339  N   LEU   263      54.670  44.080  51.260  1.00  0.00           N  
ATOM   4340  HN  LEU   263      55.710  44.360  51.410  1.00  0.00           H  
ATOM   4341  CA  LEU   263      53.990  44.560  50.040  1.00  0.00           C  
ATOM   4342  HA  LEU   263      52.930  44.430  50.180  1.00  0.00           H  
ATOM   4343  CB  LEU   263      54.420  46.040  49.750  1.00  0.00           C  
ATOM   4344  HB1 LEU   263      54.050  46.290  48.860  1.00  0.00           H  
ATOM   4345  HB2 LEU   263      55.490  46.180  49.760  1.00  0.00           H  
ATOM   4346  CG  LEU   263      53.760  47.040  50.780  1.00  0.00           C  
ATOM   4347  HG  LEU   263      53.900  46.610  51.800  1.00  0.00           H  
ATOM   4348  CD1 LEU   263      54.520  48.350  50.870  1.00  0.00           C  
ATOM   4349 HD11 LEU   263      55.520  48.030  51.230  1.00  0.00           H  
ATOM   4350 HD12 LEU   263      54.070  49.110  51.540  1.00  0.00           H  
ATOM   4351 HD13 LEU   263      54.570  48.880  49.900  1.00  0.00           H  
ATOM   4352  CD2 LEU   263      52.290  47.410  50.580  1.00  0.00           C  
ATOM   4353 HD21 LEU   263      52.040  48.080  51.420  1.00  0.00           H  
ATOM   4354 HD22 LEU   263      51.600  46.540  50.660  1.00  0.00           H  
ATOM   4355 HD23 LEU   263      52.250  47.930  49.600  1.00  0.00           H  
ATOM   4356  C   LEU   263      54.310  43.640  48.930  1.00  0.00           C  
ATOM   4357  O   LEU   263      53.530  43.580  47.970  1.00  0.00           O  
ATOM   4358  N   GLY   264      55.420  42.890  49.020  1.00  0.00           N  
ATOM   4359  HN  GLY   264      56.000  43.030  49.950  1.00  0.00           H  
ATOM   4360  CA  GLY   264      55.920  41.920  48.020  1.00  0.00           C  
ATOM   4361  HA1 GLY   264      56.820  41.480  48.510  1.00  0.00           H  
ATOM   4362  HA2 GLY   264      56.100  42.410  47.170  1.00  0.00           H  
ATOM   4363  C   GLY   264      55.000  40.670  47.790  1.00  0.00           C  
ATOM   4364  O   GLY   264      54.770  40.270  46.660  1.00  0.00           O  
ATOM   4365  N   ASP   265      54.410  40.130  48.910  1.00  0.00           N  
ATOM   4366  HN  ASP   265      54.920  40.360  49.830  1.00  0.00           H  
ATOM   4367  CA  ASP   265      53.400  39.140  48.730  1.00  0.00           C  
ATOM   4368  HA  ASP   265      53.820  38.260  48.250  1.00  0.00           H  
ATOM   4369  CB  ASP   265      52.860  38.670  50.160  1.00  0.00           C  
ATOM   4370  HB1 ASP   265      52.120  37.880  50.000  1.00  0.00           H  
ATOM   4371  HB2 ASP   265      52.320  39.490  50.640  1.00  0.00           H  
ATOM   4372  CG  ASP   265      54.020  38.290  51.090  1.00  0.00           C  
ATOM   4373  OD1 ASP   265      54.360  37.060  51.000  1.00  0.00           O  
ATOM   4374  OD2 ASP   265      54.610  39.170  51.860  1.00  0.00           O  
ATOM   4375  HD2 ASP   265      55.320  38.610  53.180  1.00  0.00           H  
ATOM   4376  C   ASP   265      52.230  39.800  47.960  1.00  0.00           C  
ATOM   4377  O   ASP   265      51.930  39.370  46.840  1.00  0.00           O  
ATOM   4378  N   PHE   266      51.710  41.030  48.370  1.00  0.00           N  
ATOM   4379  HN  PHE   266      51.970  41.350  49.280  1.00  0.00           H  
ATOM   4380  CA  PHE   266      50.690  41.780  47.700  1.00  0.00           C  
ATOM   4381  HA  PHE   266      49.870  41.070  47.710  1.00  0.00           H  
ATOM   4382  CB  PHE   266      50.200  43.060  48.370  1.00  0.00           C  
ATOM   4383  HB1 PHE   266      49.320  43.370  47.760  1.00  0.00           H  
ATOM   4384  HB2 PHE   266      50.950  43.880  48.370  1.00  0.00           H  
ATOM   4385  CG  PHE   266      49.650  42.770  49.720  1.00  0.00           C  
ATOM   4386  CD1 PHE   266      49.400  41.470  50.280  1.00  0.00           C  
ATOM   4387  HD1 PHE   266      49.580  40.670  49.700  1.00  0.00           H  
ATOM   4388  CE1 PHE   266      48.970  41.370  51.660  1.00  0.00           C  
ATOM   4389  HE1 PHE   266      48.690  40.430  52.180  1.00  0.00           H  
ATOM   4390  CZ  PHE   266      48.860  42.580  52.360  1.00  0.00           C  
ATOM   4391  HZ  PHE   266      48.350  42.510  53.310  1.00  0.00           H  
ATOM   4392  CD2 PHE   266      49.590  43.870  50.570  1.00  0.00           C  
ATOM   4393  HD2 PHE   266      49.870  44.850  50.190  1.00  0.00           H  
ATOM   4394  CE2 PHE   266      49.170  43.770  51.920  1.00  0.00           C  
ATOM   4395  HE2 PHE   266      48.920  44.710  52.440  1.00  0.00           H  
ATOM   4396  C   PHE   266      50.930  42.090  46.230  1.00  0.00           C  
ATOM   4397  O   PHE   266      50.030  42.040  45.350  1.00  0.00           O  
ATOM   4398  N   ILE   267      52.180  42.410  45.940  1.00  0.00           N  
ATOM   4399  HN  ILE   267      52.850  42.370  46.780  1.00  0.00           H  
ATOM   4400  CA  ILE   267      52.720  42.640  44.580  1.00  0.00           C  
ATOM   4401  HA  ILE   267      52.020  43.340  44.160  1.00  0.00           H  
ATOM   4402  CB  ILE   267      54.150  43.150  44.680  1.00  0.00           C  
ATOM   4403  HB  ILE   267      54.480  42.750  45.630  1.00  0.00           H  
ATOM   4404  CG2 ILE   267      55.010  42.740  43.430  1.00  0.00           C  
ATOM   4405 HG21 ILE   267      55.930  43.320  43.360  1.00  0.00           H  
ATOM   4406 HG22 ILE   267      54.380  42.950  42.540  1.00  0.00           H  
ATOM   4407 HG23 ILE   267      55.260  41.670  43.550  1.00  0.00           H  
ATOM   4408  CG1 ILE   267      54.140  44.750  44.900  1.00  0.00           C  
ATOM   4409 HG11 ILE   267      53.460  44.760  45.740  1.00  0.00           H  
ATOM   4410 HG12 ILE   267      53.750  45.210  44.110  1.00  0.00           H  
ATOM   4411  CD  ILE   267      55.620  45.270  45.160  1.00  0.00           C  
ATOM   4412  HD1 ILE   267      56.230  44.540  45.740  1.00  0.00           H  
ATOM   4413  HD2 ILE   267      55.740  46.220  45.730  1.00  0.00           H  
ATOM   4414  HD3 ILE   267      55.960  45.510  44.130  1.00  0.00           H  
ATOM   4415  C   ILE   267      52.610  41.410  43.670  1.00  0.00           C  
ATOM   4416  O   ILE   267      52.210  41.430  42.520  1.00  0.00           O  
ATOM   4417  N   PHE   268      52.990  40.240  44.190  1.00  0.00           N  
ATOM   4418  HN  PHE   268      53.260  40.230  45.260  1.00  0.00           H  
ATOM   4419  CA  PHE   268      52.990  39.040  43.450  1.00  0.00           C  
ATOM   4420  HA  PHE   268      53.340  39.160  42.400  1.00  0.00           H  
ATOM   4421  CB  PHE   268      53.860  37.970  44.200  1.00  0.00           C  
ATOM   4422  HB1 PHE   268      53.780  36.950  43.770  1.00  0.00           H  
ATOM   4423  HB2 PHE   268      53.510  37.990  45.250  1.00  0.00           H  
ATOM   4424  CG  PHE   268      55.360  38.210  44.100  1.00  0.00           C  
ATOM   4425  CD1 PHE   268      56.240  38.060  45.140  1.00  0.00           C  
ATOM   4426  HD1 PHE   268      55.900  37.920  46.070  1.00  0.00           H  
ATOM   4427  CE1 PHE   268      57.620  38.220  44.940  1.00  0.00           C  
ATOM   4428  HE1 PHE   268      58.190  38.100  45.890  1.00  0.00           H  
ATOM   4429  CZ  PHE   268      58.100  38.530  43.710  1.00  0.00           C  
ATOM   4430  HZ  PHE   268      59.170  38.610  43.650  1.00  0.00           H  
ATOM   4431  CD2 PHE   268      55.840  38.380  42.830  1.00  0.00           C  
ATOM   4432  HD2 PHE   268      55.150  38.290  42.010  1.00  0.00           H  
ATOM   4433  CE2 PHE   268      57.190  38.520  42.600  1.00  0.00           C  
ATOM   4434  HE2 PHE   268      57.650  38.590  41.590  1.00  0.00           H  
ATOM   4435  C   PHE   268      51.520  38.500  43.380  1.00  0.00           C  
ATOM   4436  O   PHE   268      51.150  38.020  42.330  1.00  0.00           O  
ATOM   4437  N   TYR   269      50.640  38.790  44.420  1.00  0.00           N  
ATOM   4438  HN  TYR   269      50.950  39.310  45.320  1.00  0.00           H  
ATOM   4439  CA  TYR   269      49.170  38.570  44.250  1.00  0.00           C  
ATOM   4440  HA  TYR   269      49.010  37.510  44.160  1.00  0.00           H  
ATOM   4441  CB  TYR   269      48.230  39.090  45.390  1.00  0.00           C  
ATOM   4442  HB1 TYR   269      47.180  39.150  45.140  1.00  0.00           H  
ATOM   4443  HB2 TYR   269      48.490  40.120  45.600  1.00  0.00           H  
ATOM   4444  CG  TYR   269      48.370  38.360  46.740  1.00  0.00           C  
ATOM   4445  CD1 TYR   269      49.300  37.340  47.030  1.00  0.00           C  
ATOM   4446  HD1 TYR   269      49.910  36.990  46.330  1.00  0.00           H  
ATOM   4447  CE1 TYR   269      49.450  36.870  48.350  1.00  0.00           C  
ATOM   4448  HE1 TYR   269      50.140  36.020  48.510  1.00  0.00           H  
ATOM   4449  CZ  TYR   269      48.580  37.290  49.300  1.00  0.00           C  
ATOM   4450  OH  TYR   269      48.500  36.780  50.580  1.00  0.00           O  
ATOM   4451  HH  TYR   269      49.310  36.120  50.850  1.00  0.00           H  
ATOM   4452  CD2 TYR   269      47.530  38.800  47.750  1.00  0.00           C  
ATOM   4453  HD2 TYR   269      46.790  39.510  47.400  1.00  0.00           H  
ATOM   4454  CE2 TYR   269      47.650  38.290  49.050  1.00  0.00           C  
ATOM   4455  HE2 TYR   269      47.070  38.810  49.840  1.00  0.00           H  
ATOM   4456  C   TYR   269      48.670  39.390  42.970  1.00  0.00           C  
ATOM   4457  O   TYR   269      47.840  38.940  42.210  1.00  0.00           O  
ATOM   4458  N   SER   270      49.210  40.630  42.890  1.00  0.00           N  
ATOM   4459  HN  SER   270      49.850  40.910  43.710  1.00  0.00           H  
ATOM   4460  CA  SER   270      48.960  41.610  41.890  1.00  0.00           C  
ATOM   4461  HA  SER   270      47.880  41.650  41.810  1.00  0.00           H  
ATOM   4462  CB  SER   270      49.430  43.040  42.160  1.00  0.00           C  
ATOM   4463  HB1 SER   270      49.030  43.670  41.370  1.00  0.00           H  
ATOM   4464  HB2 SER   270      50.370  43.230  42.220  1.00  0.00           H  
ATOM   4465  OG  SER   270      48.950  43.550  43.360  1.00  0.00           O  
ATOM   4466  HG1 SER   270      49.190  43.010  44.160  1.00  0.00           H  
ATOM   4467  C   SER   270      49.450  41.290  40.420  1.00  0.00           C  
ATOM   4468  O   SER   270      48.820  41.470  39.440  1.00  0.00           O  
ATOM   4469  N   VAL   271      50.630  40.700  40.270  1.00  0.00           N  
ATOM   4470  HN  VAL   271      51.210  40.660  41.180  1.00  0.00           H  
ATOM   4471  CA  VAL   271      51.210  40.050  39.080  1.00  0.00           C  
ATOM   4472  HA  VAL   271      51.060  40.730  38.220  1.00  0.00           H  
ATOM   4473  CB  VAL   271      52.670  39.720  39.280  1.00  0.00           C  
ATOM   4474  HB  VAL   271      52.730  39.240  40.280  1.00  0.00           H  
ATOM   4475  CG1 VAL   271      53.360  38.860  38.230  1.00  0.00           C  
ATOM   4476 HG11 VAL   271      54.230  38.540  38.460  1.00  0.00           H  
ATOM   4477 HG12 VAL   271      53.460  39.350  37.370  1.00  0.00           H  
ATOM   4478 HG13 VAL   271      52.870  37.900  38.130  1.00  0.00           H  
ATOM   4479  CG2 VAL   271      53.420  41.070  39.360  1.00  0.00           C  
ATOM   4480 HG21 VAL   271      53.560  41.600  38.390  1.00  0.00           H  
ATOM   4481 HG22 VAL   271      54.500  40.950  39.580  1.00  0.00           H  
ATOM   4482 HG23 VAL   271      53.080  41.770  40.140  1.00  0.00           H  
ATOM   4483  C   VAL   271      50.520  38.870  38.630  1.00  0.00           C  
ATOM   4484  O   VAL   271      50.320  38.710  37.430  1.00  0.00           O  
ATOM   4485  N   LEU   272      50.150  38.000  39.660  1.00  0.00           N  
ATOM   4486  HN  LEU   272      50.400  38.000  40.740  1.00  0.00           H  
ATOM   4487  CA  LEU   272      49.280  36.940  39.360  1.00  0.00           C  
ATOM   4488  HA  LEU   272      49.720  36.360  38.510  1.00  0.00           H  
ATOM   4489  CB  LEU   272      49.040  36.240  40.650  1.00  0.00           C  
ATOM   4490  HB1 LEU   272      48.920  36.860  41.560  1.00  0.00           H  
ATOM   4491  HB2 LEU   272      49.790  35.420  40.730  1.00  0.00           H  
ATOM   4492  CG  LEU   272      47.810  35.260  40.710  1.00  0.00           C  
ATOM   4493  HG  LEU   272      46.960  35.730  40.510  1.00  0.00           H  
ATOM   4494  CD1 LEU   272      48.040  34.130  39.730  1.00  0.00           C  
ATOM   4495 HD11 LEU   272      47.140  33.580  39.510  1.00  0.00           H  
ATOM   4496 HD12 LEU   272      48.970  33.560  39.970  1.00  0.00           H  
ATOM   4497 HD13 LEU   272      48.320  34.500  38.720  1.00  0.00           H  
ATOM   4498  CD2 LEU   272      47.640  34.680  42.180  1.00  0.00           C  
ATOM   4499 HD21 LEU   272      47.300  35.490  42.860  1.00  0.00           H  
ATOM   4500 HD22 LEU   272      48.530  34.130  42.580  1.00  0.00           H  
ATOM   4501 HD23 LEU   272      46.740  34.050  42.040  1.00  0.00           H  
ATOM   4502  C   LEU   272      47.950  37.480  38.780  1.00  0.00           C  
ATOM   4503  O   LEU   272      47.450  36.970  37.770  1.00  0.00           O  
ATOM   4504  N   VAL   273      47.330  38.490  39.340  1.00  0.00           N  
ATOM   4505  HN  VAL   273      47.690  38.770  40.350  1.00  0.00           H  
ATOM   4506  CA  VAL   273      46.060  39.070  38.790  1.00  0.00           C  
ATOM   4507  HA  VAL   273      45.340  38.240  38.620  1.00  0.00           H  
ATOM   4508  CB  VAL   273      45.400  40.010  39.730  1.00  0.00           C  
ATOM   4509  HB  VAL   273      46.140  40.670  40.220  1.00  0.00           H  
ATOM   4510  CG1 VAL   273      44.190  40.800  39.030  1.00  0.00           C  
ATOM   4511 HG11 VAL   273      43.550  40.090  38.480  1.00  0.00           H  
ATOM   4512 HG12 VAL   273      44.660  41.460  38.450  1.00  0.00           H  
ATOM   4513 HG13 VAL   273      43.600  41.310  39.770  1.00  0.00           H  
ATOM   4514  CG2 VAL   273      44.740  39.120  40.810  1.00  0.00           C  
ATOM   4515 HG21 VAL   273      44.280  39.700  41.640  1.00  0.00           H  
ATOM   4516 HG22 VAL   273      45.450  38.460  41.350  1.00  0.00           H  
ATOM   4517 HG23 VAL   273      43.930  38.600  40.250  1.00  0.00           H  
ATOM   4518  C   VAL   273      46.290  39.670  37.360  1.00  0.00           C  
ATOM   4519  O   VAL   273      45.440  39.450  36.470  1.00  0.00           O  
ATOM   4520  N   GLY   274      47.350  40.400  37.130  1.00  0.00           N  
ATOM   4521  HN  GLY   274      48.020  40.590  38.000  1.00  0.00           H  
ATOM   4522  CA  GLY   274      47.550  41.130  35.870  1.00  0.00           C  
ATOM   4523  HA1 GLY   274      48.460  41.750  36.020  1.00  0.00           H  
ATOM   4524  HA2 GLY   274      46.650  41.700  35.530  1.00  0.00           H  
ATOM   4525  C   GLY   274      47.880  40.100  34.740  1.00  0.00           C  
ATOM   4526  O   GLY   274      47.250  40.110  33.740  1.00  0.00           O  
ATOM   4527  N   LYS   275      48.730  39.120  35.010  1.00  0.00           N  
ATOM   4528  HN  LYS   275      49.300  39.180  35.960  1.00  0.00           H  
ATOM   4529  CA  LYS   275      48.830  37.920  34.160  1.00  0.00           C  
ATOM   4530  HA  LYS   275      49.140  38.340  33.320  1.00  0.00           H  
ATOM   4531  CB  LYS   275      49.970  36.950  34.540  1.00  0.00           C  
ATOM   4532  HB1 LYS   275      49.990  36.130  33.840  1.00  0.00           H  
ATOM   4533  HB2 LYS   275      49.830  36.570  35.540  1.00  0.00           H  
ATOM   4534  CG  LYS   275      51.360  37.660  34.550  1.00  0.00           C  
ATOM   4535  HG1 LYS   275      52.010  36.950  34.810  1.00  0.00           H  
ATOM   4536  HG2 LYS   275      51.460  38.440  35.290  1.00  0.00           H  
ATOM   4537  CD  LYS   275      51.740  38.350  33.200  1.00  0.00           C  
ATOM   4538  HD1 LYS   275      52.820  38.620  33.290  1.00  0.00           H  
ATOM   4539  HD2 LYS   275      51.100  39.240  33.000  1.00  0.00           H  
ATOM   4540  CE  LYS   275      51.710  37.450  31.970  1.00  0.00           C  
ATOM   4541  HE1 LYS   275      50.660  37.300  31.640  1.00  0.00           H  
ATOM   4542  HE2 LYS   275      52.170  36.470  32.190  1.00  0.00           H  
ATOM   4543  NZ  LYS   275      52.440  37.960  30.860  1.00  0.00           N  
ATOM   4544  HZ1 LYS   275      52.560  37.280  29.990  1.00  0.00           H  
ATOM   4545  HZ2 LYS   275      53.460  38.330  31.070  1.00  0.00           H  
ATOM   4546  HZ3 LYS   275      51.930  38.860  30.470  1.00  0.00           H  
ATOM   4547  C   LYS   275      47.570  37.150  33.870  1.00  0.00           C  
ATOM   4548  O   LYS   275      47.350  36.770  32.750  1.00  0.00           O  
ATOM   4549  N   ALA   276      46.780  36.920  34.930  1.00  0.00           N  
ATOM   4550  HN  ALA   276      47.080  37.300  35.930  1.00  0.00           H  
ATOM   4551  CA  ALA   276      45.420  36.290  34.930  1.00  0.00           C  
ATOM   4552  HA  ALA   276      45.640  35.370  34.490  1.00  0.00           H  
ATOM   4553  CB  ALA   276      45.010  36.000  36.430  1.00  0.00           C  
ATOM   4554  HB1 ALA   276      44.990  36.950  36.870  1.00  0.00           H  
ATOM   4555  HB2 ALA   276      45.780  35.500  36.910  1.00  0.00           H  
ATOM   4556  HB3 ALA   276      44.130  35.550  36.610  1.00  0.00           H  
ATOM   4557  C   ALA   276      44.340  36.940  34.110  1.00  0.00           C  
ATOM   4558  O   ALA   276      43.710  36.300  33.280  1.00  0.00           O  
ATOM   4559  N   SER   277      44.160  38.240  34.230  1.00  0.00           N  
ATOM   4560  HN  SER   277      44.720  38.700  35.030  1.00  0.00           H  
ATOM   4561  CA  SER   277      43.350  39.100  33.420  1.00  0.00           C  
ATOM   4562  HA  SER   277      42.360  38.610  33.500  1.00  0.00           H  
ATOM   4563  CB  SER   277      43.440  40.580  34.010  1.00  0.00           C  
ATOM   4564  HB1 SER   277      44.470  40.870  34.300  1.00  0.00           H  
ATOM   4565  HB2 SER   277      42.750  40.650  34.870  1.00  0.00           H  
ATOM   4566  OG  SER   277      43.070  41.560  33.110  1.00  0.00           O  
ATOM   4567  HG1 SER   277      42.110  41.420  32.860  1.00  0.00           H  
ATOM   4568  C   SER   277      43.790  39.120  31.950  1.00  0.00           C  
ATOM   4569  O   SER   277      42.970  39.050  31.060  1.00  0.00           O  
ATOM   4570  N   ALA   278      45.140  39.150  31.710  1.00  0.00           N  
ATOM   4571  HN  ALA   278      45.870  39.240  32.510  1.00  0.00           H  
ATOM   4572  CA  ALA   278      45.690  39.190  30.410  1.00  0.00           C  
ATOM   4573  HA  ALA   278      45.130  40.010  29.900  1.00  0.00           H  
ATOM   4574  CB  ALA   278      47.150  39.600  30.400  1.00  0.00           C  
ATOM   4575  HB1 ALA   278      47.830  38.970  31.020  1.00  0.00           H  
ATOM   4576  HB2 ALA   278      47.220  40.480  30.780  1.00  0.00           H  
ATOM   4577  HB3 ALA   278      47.510  39.510  29.470  1.00  0.00           H  
ATOM   4578  C   ALA   278      45.490  37.820  29.620  1.00  0.00           C  
ATOM   4579  O   ALA   278      45.260  37.820  28.410  1.00  0.00           O  
ATOM   4580  N   THR   279      45.520  36.670  30.310  1.00  0.00           N  
ATOM   4581  HN  THR   279      45.950  36.790  31.290  1.00  0.00           H  
ATOM   4582  CA  THR   279      45.670  35.280  29.740  1.00  0.00           C  
ATOM   4583  HA  THR   279      45.870  35.360  28.660  1.00  0.00           H  
ATOM   4584  CB  THR   279      46.790  34.560  30.390  1.00  0.00           C  
ATOM   4585  HB  THR   279      46.540  34.270  31.430  1.00  0.00           H  
ATOM   4586  OG1 THR   279      47.910  35.470  30.530  1.00  0.00           O  
ATOM   4587  HG1 THR   279      47.740  35.950  31.520  1.00  0.00           H  
ATOM   4588  CG2 THR   279      47.320  33.350  29.580  1.00  0.00           C  
ATOM   4589 HG21 THR   279      48.060  32.920  30.090  1.00  0.00           H  
ATOM   4590 HG22 THR   279      47.750  33.670  28.640  1.00  0.00           H  
ATOM   4591 HG23 THR   279      46.580  32.540  29.380  1.00  0.00           H  
ATOM   4592  C   THR   279      44.390  34.440  29.900  1.00  0.00           C  
ATOM   4593  O   THR   279      44.200  33.380  29.310  1.00  0.00           O  
ATOM   4594  N   ALA   280      43.400  34.980  30.650  1.00  0.00           N  
ATOM   4595  HN  ALA   280      43.450  35.900  30.900  1.00  0.00           H  
ATOM   4596  CA  ALA   280      42.230  34.330  31.000  1.00  0.00           C  
ATOM   4597  HA  ALA   280      42.500  33.330  31.400  1.00  0.00           H  
ATOM   4598  CB  ALA   280      41.280  35.070  31.900  1.00  0.00           C  
ATOM   4599  HB1 ALA   280      40.330  34.500  31.990  1.00  0.00           H  
ATOM   4600  HB2 ALA   280      41.040  36.070  31.490  1.00  0.00           H  
ATOM   4601  HB3 ALA   280      41.680  35.160  32.800  1.00  0.00           H  
ATOM   4602  C   ALA   280      41.360  34.150  29.740  1.00  0.00           C  
ATOM   4603  O   ALA   280      41.030  35.140  29.080  1.00  0.00           O  
ATOM   4604  N   SER   281      40.830  32.950  29.400  1.00  0.00           N  
ATOM   4605  HN  SER   281      41.270  32.130  29.940  1.00  0.00           H  
ATOM   4606  CA  SER   281      39.700  32.710  28.430  1.00  0.00           C  
ATOM   4607  HA  SER   281      40.020  33.160  27.470  1.00  0.00           H  
ATOM   4608  CB  SER   281      39.380  31.210  28.130  1.00  0.00           C  
ATOM   4609  HB1 SER   281      38.400  31.000  27.650  1.00  0.00           H  
ATOM   4610  HB2 SER   281      39.230  30.620  29.060  1.00  0.00           H  
ATOM   4611  OG  SER   281      40.360  30.650  27.290  1.00  0.00           O  
ATOM   4612  HG1 SER   281      41.160  30.500  27.870  1.00  0.00           H  
ATOM   4613  C   SER   281      38.420  33.270  28.920  1.00  0.00           C  
ATOM   4614  O   SER   281      37.620  33.770  28.140  1.00  0.00           O  
ATOM   4615  N   GLY   282      38.270  33.300  30.280  1.00  0.00           N  
ATOM   4616  HN  GLY   282      38.950  32.900  31.010  1.00  0.00           H  
ATOM   4617  CA  GLY   282      37.000  33.820  30.860  1.00  0.00           C  
ATOM   4618  HA1 GLY   282      36.620  33.170  31.680  1.00  0.00           H  
ATOM   4619  HA2 GLY   282      36.250  33.920  30.040  1.00  0.00           H  
ATOM   4620  C   GLY   282      37.030  35.320  31.220  1.00  0.00           C  
ATOM   4621  O   GLY   282      36.070  35.820  31.850  1.00  0.00           O  
ATOM   4622  N   ASP   283      38.110  36.050  30.820  1.00  0.00           N  
ATOM   4623  HN  ASP   283      38.810  35.540  30.390  1.00  0.00           H  
ATOM   4624  CA  ASP   283      38.310  37.460  31.000  1.00  0.00           C  
ATOM   4625  HA  ASP   283      39.300  37.590  30.900  1.00  0.00           H  
ATOM   4626  CB  ASP   283      37.820  38.100  29.640  1.00  0.00           C  
ATOM   4627  HB1 ASP   283      36.760  38.280  29.630  1.00  0.00           H  
ATOM   4628  HB2 ASP   283      37.990  37.500  28.750  1.00  0.00           H  
ATOM   4629  CG  ASP   283      38.460  39.470  29.400  1.00  0.00           C  
ATOM   4630  OD1 ASP   283      38.170  40.010  28.350  1.00  0.00           O  
ATOM   4631  OD2 ASP   283      39.220  40.040  30.200  1.00  0.00           O  
ATOM   4632  C   ASP   283      37.800  37.970  32.310  1.00  0.00           C  
ATOM   4633  O   ASP   283      38.290  37.540  33.370  1.00  0.00           O  
ATOM   4634  N   TRP   284      36.750  38.800  32.370  1.00  0.00           N  
ATOM   4635  HN  TRP   284      36.400  39.300  31.580  1.00  0.00           H  
ATOM   4636  CA  TRP   284      36.120  39.330  33.540  1.00  0.00           C  
ATOM   4637  HA  TRP   284      36.880  39.870  34.080  1.00  0.00           H  
ATOM   4638  CB  TRP   284      35.100  40.450  33.190  1.00  0.00           C  
ATOM   4639  HB1 TRP   284      34.480  40.770  34.060  1.00  0.00           H  
ATOM   4640  HB2 TRP   284      34.320  40.100  32.490  1.00  0.00           H  
ATOM   4641  CG  TRP   284      35.680  41.680  32.610  1.00  0.00           C  
ATOM   4642  CD1 TRP   284      35.740  41.950  31.300  1.00  0.00           C  
ATOM   4643  HD1 TRP   284      35.260  41.420  30.600  1.00  0.00           H  
ATOM   4644  NE1 TRP   284      36.580  43.050  31.050  1.00  0.00           N  
ATOM   4645  HE1 TRP   284      36.800  43.450  30.080  1.00  0.00           H  
ATOM   4646  CE2 TRP   284      37.060  43.480  32.240  1.00  0.00           C  
ATOM   4647  CD2 TRP   284      36.570  42.590  33.230  1.00  0.00           C  
ATOM   4648  CE3 TRP   284      37.120  42.650  34.530  1.00  0.00           C  
ATOM   4649  HE3 TRP   284      36.790  41.850  35.230  1.00  0.00           H  
ATOM   4650  CZ3 TRP   284      37.880  43.760  34.850  1.00  0.00           C  
ATOM   4651  HZ3 TRP   284      38.230  43.810  35.870  1.00  0.00           H  
ATOM   4652  CZ2 TRP   284      37.820  44.560  32.550  1.00  0.00           C  
ATOM   4653  HZ2 TRP   284      38.100  45.360  31.830  1.00  0.00           H  
ATOM   4654  CH2 TRP   284      38.210  44.710  33.890  1.00  0.00           C  
ATOM   4655  HH2 TRP   284      38.860  45.390  34.150  1.00  0.00           H  
ATOM   4656  C   TRP   284      35.570  38.330  34.530  1.00  0.00           C  
ATOM   4657  O   TRP   284      35.740  38.580  35.680  1.00  0.00           O  
ATOM   4658  N   ASN   285      34.840  37.280  34.150  1.00  0.00           N  
ATOM   4659  HN  ASN   285      34.700  37.230  33.080  1.00  0.00           H  
ATOM   4660  CA  ASN   285      34.350  36.230  34.960  1.00  0.00           C  
ATOM   4661  HA  ASN   285      33.680  36.630  35.710  1.00  0.00           H  
ATOM   4662  CB  ASN   285      33.760  35.120  34.060  1.00  0.00           C  
ATOM   4663  HB1 ASN   285      33.330  34.290  34.600  1.00  0.00           H  
ATOM   4664  HB2 ASN   285      34.510  34.800  33.350  1.00  0.00           H  
ATOM   4665  CG  ASN   285      32.640  35.690  33.170  1.00  0.00           C  
ATOM   4666  OD1 ASN   285      32.680  35.520  31.970  1.00  0.00           O  
ATOM   4667  ND2 ASN   285      31.620  36.270  33.760  1.00  0.00           N  
ATOM   4668 HD21 ASN   285      30.830  36.490  33.190  1.00  0.00           H  
ATOM   4669 HD22 ASN   285      31.430  36.160  34.810  1.00  0.00           H  
ATOM   4670  C   ASN   285      35.520  35.580  35.640  1.00  0.00           C  
ATOM   4671  O   ASN   285      35.380  35.430  36.850  1.00  0.00           O  
ATOM   4672  N   THR   286      36.630  35.360  34.900  1.00  0.00           N  
ATOM   4673  HN  THR   286      36.510  35.570  33.820  1.00  0.00           H  
ATOM   4674  CA  THR   286      37.780  34.700  35.520  1.00  0.00           C  
ATOM   4675  HA  THR   286      37.450  33.820  36.120  1.00  0.00           H  
ATOM   4676  CB  THR   286      38.780  34.220  34.460  1.00  0.00           C  
ATOM   4677  HB  THR   286      39.100  34.970  33.860  1.00  0.00           H  
ATOM   4678  OG1 THR   286      38.120  33.260  33.610  1.00  0.00           O  
ATOM   4679  HG1 THR   286      38.800  32.660  33.180  1.00  0.00           H  
ATOM   4680  CG2 THR   286      40.020  33.520  35.020  1.00  0.00           C  
ATOM   4681 HG21 THR   286      40.550  33.150  34.260  1.00  0.00           H  
ATOM   4682 HG22 THR   286      39.670  32.660  35.570  1.00  0.00           H  
ATOM   4683 HG23 THR   286      40.680  34.130  35.680  1.00  0.00           H  
ATOM   4684  C   THR   286      38.500  35.640  36.480  1.00  0.00           C  
ATOM   4685  O   THR   286      38.990  35.270  37.600  1.00  0.00           O  
ATOM   4686  N   THR   287      38.590  36.970  36.120  1.00  0.00           N  
ATOM   4687  HN  THR   287      38.030  37.210  35.380  1.00  0.00           H  
ATOM   4688  CA  THR   287      39.230  38.000  36.940  1.00  0.00           C  
ATOM   4689  HA  THR   287      40.240  37.610  37.170  1.00  0.00           H  
ATOM   4690  CB  THR   287      39.220  39.360  36.260  1.00  0.00           C  
ATOM   4691  HB  THR   287      38.180  39.730  36.170  1.00  0.00           H  
ATOM   4692  OG1 THR   287      39.750  39.470  34.920  1.00  0.00           O  
ATOM   4693  HG1 THR   287      39.320  38.600  34.370  1.00  0.00           H  
ATOM   4694  CG2 THR   287      40.020  40.440  37.030  1.00  0.00           C  
ATOM   4695 HG21 THR   287      40.950  40.150  37.230  1.00  0.00           H  
ATOM   4696 HG22 THR   287      39.570  40.660  37.990  1.00  0.00           H  
ATOM   4697 HG23 THR   287      40.120  41.390  36.470  1.00  0.00           H  
ATOM   4698  C   THR   287      38.590  38.220  38.260  1.00  0.00           C  
ATOM   4699  O   THR   287      39.310  38.200  39.280  1.00  0.00           O  
ATOM   4700  N   ILE   288      37.240  38.470  38.270  1.00  0.00           N  
ATOM   4701  HN  ILE   288      36.720  38.600  37.480  1.00  0.00           H  
ATOM   4702  CA  ILE   288      36.480  38.490  39.510  1.00  0.00           C  
ATOM   4703  HA  ILE   288      36.920  39.290  40.150  1.00  0.00           H  
ATOM   4704  CB  ILE   288      35.080  38.890  39.210  1.00  0.00           C  
ATOM   4705  HB  ILE   288      34.570  38.140  38.580  1.00  0.00           H  
ATOM   4706  CG2 ILE   288      34.280  39.140  40.510  1.00  0.00           C  
ATOM   4707 HG21 ILE   288      33.340  39.650  40.310  1.00  0.00           H  
ATOM   4708 HG22 ILE   288      34.990  39.660  41.190  1.00  0.00           H  
ATOM   4709 HG23 ILE   288      33.990  38.180  40.990  1.00  0.00           H  
ATOM   4710  CG1 ILE   288      35.010  40.220  38.400  1.00  0.00           C  
ATOM   4711 HG11 ILE   288      33.910  40.380  38.290  1.00  0.00           H  
ATOM   4712 HG12 ILE   288      35.420  40.110  37.500  1.00  0.00           H  
ATOM   4713  CD  ILE   288      35.400  41.530  39.080  1.00  0.00           C  
ATOM   4714  HD1 ILE   288      34.900  41.730  40.060  1.00  0.00           H  
ATOM   4715  HD2 ILE   288      35.220  42.380  38.380  1.00  0.00           H  
ATOM   4716  HD3 ILE   288      36.490  41.440  39.290  1.00  0.00           H  
ATOM   4717  C   ILE   288      36.640  37.200  40.300  1.00  0.00           C  
ATOM   4718  O   ILE   288      36.710  37.240  41.530  1.00  0.00           O  
ATOM   4719  N   ALA   289      36.470  36.040  39.670  1.00  0.00           N  
ATOM   4720  HN  ALA   289      36.330  36.010  38.570  1.00  0.00           H  
ATOM   4721  CA  ALA   289      36.540  34.780  40.320  1.00  0.00           C  
ATOM   4722  HA  ALA   289      35.760  34.910  41.110  1.00  0.00           H  
ATOM   4723  CB  ALA   289      36.220  33.760  39.300  1.00  0.00           C  
ATOM   4724  HB1 ALA   289      35.190  33.900  38.900  1.00  0.00           H  
ATOM   4725  HB2 ALA   289      36.150  32.750  39.760  1.00  0.00           H  
ATOM   4726  HB3 ALA   289      36.860  33.830  38.540  1.00  0.00           H  
ATOM   4727  C   ALA   289      37.910  34.520  41.070  1.00  0.00           C  
ATOM   4728  O   ALA   289      37.900  34.160  42.230  1.00  0.00           O  
ATOM   4729  N   CYS   290      38.980  34.880  40.370  1.00  0.00           N  
ATOM   4730  HN  CYS   290      38.880  35.240  39.350  1.00  0.00           H  
ATOM   4731  CA  CYS   290      40.330  34.940  40.980  1.00  0.00           C  
ATOM   4732  HA  CYS   290      40.680  33.970  41.410  1.00  0.00           H  
ATOM   4733  CB  CYS   290      41.250  35.190  39.690  1.00  0.00           C  
ATOM   4734  HB1 CYS   290      40.930  36.040  39.040  1.00  0.00           H  
ATOM   4735  HB2 CYS   290      41.190  34.270  39.070  1.00  0.00           H  
ATOM   4736  SG  CYS   290      42.970  35.490  40.130  1.00  0.00           S  
ATOM   4737  HG1 CYS   290      43.260  35.560  39.180  1.00  0.00           H  
ATOM   4738  C   CYS   290      40.460  35.920  42.070  1.00  0.00           C  
ATOM   4739  O   CYS   290      40.910  35.550  43.110  1.00  0.00           O  
ATOM   4740  N   PHE   291      39.920  37.180  41.990  1.00  0.00           N  
ATOM   4741  HN  PHE   291      39.480  37.430  41.040  1.00  0.00           H  
ATOM   4742  CA  PHE   291      39.850  38.170  43.070  1.00  0.00           C  
ATOM   4743  HA  PHE   291      40.940  38.260  43.270  1.00  0.00           H  
ATOM   4744  CB  PHE   291      39.490  39.520  42.440  1.00  0.00           C  
ATOM   4745  HB1 PHE   291      38.690  39.470  41.670  1.00  0.00           H  
ATOM   4746  HB2 PHE   291      40.600  39.860  41.810  1.00  0.00           H  
ATOM   4747  CG  PHE   291      38.990  40.570  43.430  1.00  0.00           C  
ATOM   4748  CD1 PHE   291      39.920  41.290  44.190  1.00  0.00           C  
ATOM   4749  HD1 PHE   291      40.870  41.010  44.100  1.00  0.00           H  
ATOM   4750  CE1 PHE   291      39.400  42.390  45.010  1.00  0.00           C  
ATOM   4751  HE1 PHE   291      40.250  42.990  45.390  1.00  0.00           H  
ATOM   4752  CZ  PHE   291      38.100  42.780  44.900  1.00  0.00           C  
ATOM   4753  HZ  PHE   291      37.860  43.670  45.470  1.00  0.00           H  
ATOM   4754  CD2 PHE   291      37.640  40.940  43.360  1.00  0.00           C  
ATOM   4755  HD2 PHE   291      37.000  40.540  42.590  1.00  0.00           H  
ATOM   4756  CE2 PHE   291      37.150  42.020  44.110  1.00  0.00           C  
ATOM   4757  HE2 PHE   291      36.110  42.410  44.040  1.00  0.00           H  
ATOM   4758  C   PHE   291      39.050  37.720  44.300  1.00  0.00           C  
ATOM   4759  O   PHE   291      39.570  37.970  45.380  1.00  0.00           O  
ATOM   4760  N   VAL   292      37.880  37.100  44.210  1.00  0.00           N  
ATOM   4761  HN  VAL   292      37.430  36.830  43.270  1.00  0.00           H  
ATOM   4762  CA  VAL   292      37.110  36.680  45.410  1.00  0.00           C  
ATOM   4763  HA  VAL   292      37.030  37.480  46.130  1.00  0.00           H  
ATOM   4764  CB  VAL   292      35.580  36.270  45.040  1.00  0.00           C  
ATOM   4765  HB  VAL   292      35.590  35.650  44.160  1.00  0.00           H  
ATOM   4766  CG1 VAL   292      34.820  35.440  46.140  1.00  0.00           C  
ATOM   4767 HG11 VAL   292      33.860  35.110  45.770  1.00  0.00           H  
ATOM   4768 HG12 VAL   292      34.680  36.030  46.930  1.00  0.00           H  
ATOM   4769 HG13 VAL   292      35.360  34.620  46.580  1.00  0.00           H  
ATOM   4770  CG2 VAL   292      34.900  37.600  44.690  1.00  0.00           C  
ATOM   4771 HG21 VAL   292      35.520  38.170  43.950  1.00  0.00           H  
ATOM   4772 HG22 VAL   292      34.700  38.150  45.640  1.00  0.00           H  
ATOM   4773 HG23 VAL   292      33.900  37.530  44.210  1.00  0.00           H  
ATOM   4774  C   VAL   292      37.830  35.620  46.210  1.00  0.00           C  
ATOM   4775  O   VAL   292      37.910  35.700  47.450  1.00  0.00           O  
ATOM   4776  N   ALA   293      38.380  34.610  45.440  1.00  0.00           N  
ATOM   4777  HN  ALA   293      38.100  34.580  44.360  1.00  0.00           H  
ATOM   4778  CA  ALA   293      39.180  33.560  45.930  1.00  0.00           C  
ATOM   4779  HA  ALA   293      38.540  32.950  46.600  1.00  0.00           H  
ATOM   4780  CB  ALA   293      39.480  32.780  44.630  1.00  0.00           C  
ATOM   4781  HB1 ALA   293      38.530  32.480  44.130  1.00  0.00           H  
ATOM   4782  HB2 ALA   293      40.010  31.820  44.810  1.00  0.00           H  
ATOM   4783  HB3 ALA   293      40.090  33.220  43.970  1.00  0.00           H  
ATOM   4784  C   ALA   293      40.500  33.990  46.580  1.00  0.00           C  
ATOM   4785  O   ALA   293      40.990  33.310  47.460  1.00  0.00           O  
ATOM   4786  N   ILE   294      41.140  35.000  45.960  1.00  0.00           N  
ATOM   4787  HN  ILE   294      40.800  35.400  45.010  1.00  0.00           H  
ATOM   4788  CA  ILE   294      42.250  35.620  46.680  1.00  0.00           C  
ATOM   4789  HA  ILE   294      43.000  34.840  46.940  1.00  0.00           H  
ATOM   4790  CB  ILE   294      43.030  36.650  45.890  1.00  0.00           C  
ATOM   4791  HB  ILE   294      42.320  37.380  45.450  1.00  0.00           H  
ATOM   4792  CG2 ILE   294      44.060  37.310  46.830  1.00  0.00           C  
ATOM   4793 HG21 ILE   294      44.640  38.030  46.280  1.00  0.00           H  
ATOM   4794 HG22 ILE   294      44.780  36.540  47.180  1.00  0.00           H  
ATOM   4795 HG23 ILE   294      43.660  37.870  47.710  1.00  0.00           H  
ATOM   4796  CG1 ILE   294      43.780  36.000  44.640  1.00  0.00           C  
ATOM   4797 HG11 ILE   294      43.080  35.290  44.150  1.00  0.00           H  
ATOM   4798 HG12 ILE   294      44.520  35.390  44.910  1.00  0.00           H  
ATOM   4799  CD  ILE   294      44.310  36.940  43.560  1.00  0.00           C  
ATOM   4800  HD1 ILE   294      45.030  37.650  44.010  1.00  0.00           H  
ATOM   4801  HD2 ILE   294      43.450  37.480  43.110  1.00  0.00           H  
ATOM   4802  HD3 ILE   294      44.940  36.610  42.720  1.00  0.00           H  
ATOM   4803  C   ILE   294      41.790  36.250  47.980  1.00  0.00           C  
ATOM   4804  O   ILE   294      42.510  36.090  48.950  1.00  0.00           O  
ATOM   4805  N   LEU   295      40.680  37.080  48.050  1.00  0.00           N  
ATOM   4806  HN  LEU   295      40.190  37.250  47.070  1.00  0.00           H  
ATOM   4807  CA  LEU   295      40.250  37.610  49.350  1.00  0.00           C  
ATOM   4808  HA  LEU   295      41.040  38.290  49.730  1.00  0.00           H  
ATOM   4809  CB  LEU   295      38.990  38.530  49.180  1.00  0.00           C  
ATOM   4810  HB1 LEU   295      38.760  38.940  50.190  1.00  0.00           H  
ATOM   4811  HB2 LEU   295      38.110  37.930  48.860  1.00  0.00           H  
ATOM   4812  CG  LEU   295      39.110  39.740  48.250  1.00  0.00           C  
ATOM   4813  HG  LEU   295      39.140  39.450  47.300  1.00  0.00           H  
ATOM   4814  CD1 LEU   295      37.960  40.810  48.330  1.00  0.00           C  
ATOM   4815 HD11 LEU   295      37.070  40.480  47.820  1.00  0.00           H  
ATOM   4816 HD12 LEU   295      38.280  41.690  47.730  1.00  0.00           H  
ATOM   4817 HD13 LEU   295      37.810  41.070  49.400  1.00  0.00           H  
ATOM   4818  CD2 LEU   295      40.370  40.470  48.580  1.00  0.00           C  
ATOM   4819 HD21 LEU   295      40.390  41.460  48.060  1.00  0.00           H  
ATOM   4820 HD22 LEU   295      41.260  39.940  48.180  1.00  0.00           H  
ATOM   4821 HD23 LEU   295      40.530  40.850  49.610  1.00  0.00           H  
ATOM   4822  C   LEU   295      39.880  36.610  50.430  1.00  0.00           C  
ATOM   4823  O   LEU   295      40.280  36.780  51.580  1.00  0.00           O  
ATOM   4824  N   ILE   296      39.190  35.490  50.050  1.00  0.00           N  
ATOM   4825  HN  ILE   296      38.780  35.320  49.030  1.00  0.00           H  
ATOM   4826  CA  ILE   296      38.880  34.380  50.960  1.00  0.00           C  
ATOM   4827  HA  ILE   296      38.500  35.040  51.770  1.00  0.00           H  
ATOM   4828  CB  ILE   296      37.810  33.370  50.430  1.00  0.00           C  
ATOM   4829  HB  ILE   296      37.040  34.030  49.970  1.00  0.00           H  
ATOM   4830  CG2 ILE   296      38.220  32.440  49.320  1.00  0.00           C  
ATOM   4831 HG21 ILE   296      38.930  31.730  49.710  1.00  0.00           H  
ATOM   4832 HG22 ILE   296      38.800  33.010  48.560  1.00  0.00           H  
ATOM   4833 HG23 ILE   296      37.300  31.960  48.930  1.00  0.00           H  
ATOM   4834  CG1 ILE   296      37.130  32.530  51.590  1.00  0.00           C  
ATOM   4835 HG11 ILE   296      36.890  33.300  52.350  1.00  0.00           H  
ATOM   4836 HG12 ILE   296      37.700  31.810  51.970  1.00  0.00           H  
ATOM   4837  CD  ILE   296      35.860  31.790  51.200  1.00  0.00           C  
ATOM   4838  HD1 ILE   296      36.020  31.020  50.420  1.00  0.00           H  
ATOM   4839  HD2 ILE   296      35.120  32.510  50.810  1.00  0.00           H  
ATOM   4840  HD3 ILE   296      35.490  31.290  52.120  1.00  0.00           H  
ATOM   4841  C   ILE   296      40.250  33.830  51.410  1.00  0.00           C  
ATOM   4842  O   ILE   296      40.440  33.560  52.590  1.00  0.00           O  
ATOM   4843  N   GLY   297      41.180  33.570  50.500  1.00  0.00           N  
ATOM   4844  HN  GLY   297      40.870  33.970  49.510  1.00  0.00           H  
ATOM   4845  CA  GLY   297      42.520  32.980  50.830  1.00  0.00           C  
ATOM   4846  HA1 GLY   297      42.980  32.900  49.820  1.00  0.00           H  
ATOM   4847  HA2 GLY   297      42.380  32.010  51.340  1.00  0.00           H  
ATOM   4848  C   GLY   297      43.400  33.810  51.690  1.00  0.00           C  
ATOM   4849  O   GLY   297      44.070  33.360  52.550  1.00  0.00           O  
ATOM   4850  N   LEU   298      43.420  35.170  51.490  1.00  0.00           N  
ATOM   4851  HN  LEU   298      42.980  35.550  50.550  1.00  0.00           H  
ATOM   4852  CA  LEU   298      44.040  36.190  52.350  1.00  0.00           C  
ATOM   4853  HA  LEU   298      45.020  36.030  52.400  1.00  0.00           H  
ATOM   4854  CB  LEU   298      43.990  37.560  51.580  1.00  0.00           C  
ATOM   4855  HB1 LEU   298      42.960  37.830  51.390  1.00  0.00           H  
ATOM   4856  HB2 LEU   298      44.400  37.310  50.620  1.00  0.00           H  
ATOM   4857  CG  LEU   298      44.740  38.700  52.300  1.00  0.00           C  
ATOM   4858  HG  LEU   298      44.270  38.900  53.160  1.00  0.00           H  
ATOM   4859  CD1 LEU   298      46.180  38.330  52.710  1.00  0.00           C  
ATOM   4860 HD11 LEU   298      46.270  37.570  53.470  1.00  0.00           H  
ATOM   4861 HD12 LEU   298      46.540  39.230  53.260  1.00  0.00           H  
ATOM   4862 HD13 LEU   298      46.820  38.210  51.810  1.00  0.00           H  
ATOM   4863  CD2 LEU   298      44.670  39.950  51.360  1.00  0.00           C  
ATOM   4864 HD21 LEU   298      45.340  39.880  50.470  1.00  0.00           H  
ATOM   4865 HD22 LEU   298      45.050  40.810  51.940  1.00  0.00           H  
ATOM   4866 HD23 LEU   298      43.610  40.140  51.100  1.00  0.00           H  
ATOM   4867  C   LEU   298      43.560  36.270  53.740  1.00  0.00           C  
ATOM   4868  O   LEU   298      44.240  36.440  54.760  1.00  0.00           O  
ATOM   4869  N   CYS   299      42.200  36.140  53.810  1.00  0.00           N  
ATOM   4870  HN  CYS   299      41.510  35.950  52.970  1.00  0.00           H  
ATOM   4871  CA  CYS   299      41.470  36.000  55.070  1.00  0.00           C  
ATOM   4872  HA  CYS   299      41.950  36.740  55.750  1.00  0.00           H  
ATOM   4873  CB  CYS   299      39.960  36.240  54.940  1.00  0.00           C  
ATOM   4874  HB1 CYS   299      39.600  35.560  54.140  1.00  0.00           H  
ATOM   4875  HB2 CYS   299      39.810  37.290  54.600  1.00  0.00           H  
ATOM   4876  SG  CYS   299      39.010  36.020  56.540  1.00  0.00           S  
ATOM   4877  HG1 CYS   299      39.740  35.920  57.210  1.00  0.00           H  
ATOM   4878  C   CYS   299      41.690  34.740  55.810  1.00  0.00           C  
ATOM   4879  O   CYS   299      41.900  34.720  57.030  1.00  0.00           O  
ATOM   4880  N   LEU   300      41.840  33.630  55.020  1.00  0.00           N  
ATOM   4881  HN  LEU   300      41.550  33.790  53.990  1.00  0.00           H  
ATOM   4882  CA  LEU   300      42.300  32.330  55.530  1.00  0.00           C  
ATOM   4883  HA  LEU   300      41.710  32.190  56.460  1.00  0.00           H  
ATOM   4884  CB  LEU   300      42.120  31.280  54.370  1.00  0.00           C  
ATOM   4885  HB1 LEU   300      42.750  31.440  53.480  1.00  0.00           H  
ATOM   4886  HB2 LEU   300      40.880  31.510  53.970  1.00  0.00           H  
ATOM   4887  CG  LEU   300      42.000  29.780  54.720  1.00  0.00           C  
ATOM   4888  HG  LEU   300      41.340  29.720  55.460  1.00  0.00           H  
ATOM   4889  CD1 LEU   300      41.590  28.870  53.580  1.00  0.00           C  
ATOM   4890 HD11 LEU   300      40.630  29.300  53.320  1.00  0.00           H  
ATOM   4891 HD12 LEU   300      41.480  27.800  53.830  1.00  0.00           H  
ATOM   4892 HD13 LEU   300      42.350  28.880  52.760  1.00  0.00           H  
ATOM   4893  CD2 LEU   300      43.370  29.210  55.250  1.00  0.00           C  
ATOM   4894 HD21 LEU   300      43.490  29.660  56.260  1.00  0.00           H  
ATOM   4895 HD22 LEU   300      44.100  29.530  54.470  1.00  0.00           H  
ATOM   4896 HD23 LEU   300      43.360  28.110  55.390  1.00  0.00           H  
ATOM   4897  C   LEU   300      43.760  32.490  56.020  1.00  0.00           C  
ATOM   4898  O   LEU   300      44.060  32.040  57.150  1.00  0.00           O  
ATOM   4899  N   THR   301      44.620  33.160  55.270  1.00  0.00           N  
ATOM   4900  HN  THR   301      44.300  33.430  54.240  1.00  0.00           H  
ATOM   4901  CA  THR   301      46.030  33.300  55.580  1.00  0.00           C  
ATOM   4902  HA  THR   301      46.480  32.300  55.700  1.00  0.00           H  
ATOM   4903  CB  THR   301      46.790  33.920  54.440  1.00  0.00           C  
ATOM   4904  HB  THR   301      46.470  34.950  54.160  1.00  0.00           H  
ATOM   4905  OG1 THR   301      46.700  33.220  53.310  1.00  0.00           O  
ATOM   4906  HG1 THR   301      45.620  33.160  53.060  1.00  0.00           H  
ATOM   4907  CG2 THR   301      48.310  34.110  54.730  1.00  0.00           C  
ATOM   4908 HG21 THR   301      48.830  34.530  53.990  1.00  0.00           H  
ATOM   4909 HG22 THR   301      48.720  33.160  55.040  1.00  0.00           H  
ATOM   4910 HG23 THR   301      48.520  34.720  55.630  1.00  0.00           H  
ATOM   4911  C   THR   301      46.290  34.010  56.920  1.00  0.00           C  
ATOM   4912  O   THR   301      47.120  33.610  57.730  1.00  0.00           O  
ATOM   4913  N   LEU   302      45.530  35.110  57.180  1.00  0.00           N  
ATOM   4914  HN  LEU   302      44.950  35.430  56.490  1.00  0.00           H  
ATOM   4915  CA  LEU   302      45.640  35.790  58.420  1.00  0.00           C  
ATOM   4916  HA  LEU   302      46.700  35.890  58.740  1.00  0.00           H  
ATOM   4917  CB  LEU   302      44.840  37.110  58.280  1.00  0.00           C  
ATOM   4918  HB1 LEU   302      43.850  36.760  57.910  1.00  0.00           H  
ATOM   4919  HB2 LEU   302      45.320  37.590  57.400  1.00  0.00           H  
ATOM   4920  CG  LEU   302      44.640  37.990  59.480  1.00  0.00           C  
ATOM   4921  HG  LEU   302      44.020  37.550  60.130  1.00  0.00           H  
ATOM   4922  CD1 LEU   302      45.960  38.320  60.210  1.00  0.00           C  
ATOM   4923 HD11 LEU   302      46.390  37.470  60.710  1.00  0.00           H  
ATOM   4924 HD12 LEU   302      45.720  39.100  60.960  1.00  0.00           H  
ATOM   4925 HD13 LEU   302      46.700  38.810  59.540  1.00  0.00           H  
ATOM   4926  CD2 LEU   302      44.150  39.280  58.990  1.00  0.00           C  
ATOM   4927 HD21 LEU   302      43.500  39.090  58.110  1.00  0.00           H  
ATOM   4928 HD22 LEU   302      45.060  39.810  58.650  1.00  0.00           H  
ATOM   4929 HD23 LEU   302      43.660  39.910  59.760  1.00  0.00           H  
ATOM   4930  C   LEU   302      45.020  34.970  59.530  1.00  0.00           C  
ATOM   4931  O   LEU   302      45.520  35.000  60.640  1.00  0.00           O  
ATOM   4932  N   LEU   303      43.920  34.290  59.340  1.00  0.00           N  
ATOM   4933  HN  LEU   303      43.340  34.390  58.390  1.00  0.00           H  
ATOM   4934  CA  LEU   303      43.290  33.460  60.370  1.00  0.00           C  
ATOM   4935  HA  LEU   303      43.190  34.100  61.260  1.00  0.00           H  
ATOM   4936  CB  LEU   303      41.860  33.000  59.730  1.00  0.00           C
[truncated: 6,605,227 more chars]
