# Supplementary material for: Selective Protonation of Catalytic Dyad for γ-Secretase-Mediated Hydrolysis Revealed by Multiscale Simulations
Source: J Phys Chem B. 2024 Nov 7;128(46):11345–58. doi: 10.1021/acs.jpcb.4c04085 (PMC11586911; doi:10.1021/acs.jpcb.4c04085)
Supplement: Supplementary file 2 — jp4c04085_si_002.zip [file jp4c04085_si_002.zip › Figure S13 D385-protonated/RS.pdb]

CRYST1   94.185   94.185   87.781  90.00  90.00  90.00               1
ATOM      1  CAY SER     1      24.500  61.440  15.390  1.00  0.00           C  
ATOM      2  HY1 SER     1      23.830  61.480  14.510  1.00  0.00           H  
ATOM      3  HY2 SER     1      25.260  60.640  15.500  1.00  0.00           H  
ATOM      4  HY3 SER     1      25.210  62.300  15.330  1.00  0.00           H  
ATOM      5  CY  SER     1      23.630  61.720  16.590  1.00  0.00           C  
ATOM      6  OY  SER     1      23.970  62.460  17.480  1.00  0.00           O  
ATOM      7  N   SER     1      22.530  60.960  16.590  1.00  0.00           N  
ATOM      8  HN  SER     1      22.510  60.270  15.880  1.00  0.00           H  
ATOM      9  CA  SER     1      21.450  60.970  17.540  1.00  0.00           C  
ATOM     10  HA  SER     1      21.190  61.980  17.800  1.00  0.00           H  
ATOM     11  CB  SER     1      20.220  60.260  16.940  1.00  0.00           C  
ATOM     12  HB1 SER     1      20.360  59.190  16.660  1.00  0.00           H  
ATOM     13  HB2 SER     1      20.020  60.640  15.920  1.00  0.00           H  
ATOM     14  OG  SER     1      19.100  60.230  17.880  1.00  0.00           O  
ATOM     15  HG1 SER     1      18.720  61.100  18.030  1.00  0.00           H  
ATOM     16  C   SER     1      21.800  60.370  18.850  1.00  0.00           C  
ATOM     17  O   SER     1      22.210  59.210  18.920  1.00  0.00           O  
ATOM     18  N   LYS     2      21.670  61.250  19.890  1.00  0.00           N  
ATOM     19  HN  LYS     2      21.300  62.170  19.730  1.00  0.00           H  
ATOM     20  CA  LYS     2      21.960  60.890  21.220  1.00  0.00           C  
ATOM     21  HA  LYS     2      22.210  59.840  21.250  1.00  0.00           H  
ATOM     22  CB  LYS     2      23.090  61.760  21.840  1.00  0.00           C  
ATOM     23  HB1 LYS     2      23.390  61.300  22.800  1.00  0.00           H  
ATOM     24  HB2 LYS     2      22.840  62.840  21.880  1.00  0.00           H  
ATOM     25  CG  LYS     2      24.420  61.670  21.080  1.00  0.00           C  
ATOM     26  HG1 LYS     2      25.130  62.300  21.670  1.00  0.00           H  
ATOM     27  HG2 LYS     2      24.230  62.150  20.100  1.00  0.00           H  
ATOM     28  CD  LYS     2      24.910  60.230  21.010  1.00  0.00           C  
ATOM     29  HD1 LYS     2      24.340  59.720  20.200  1.00  0.00           H  
ATOM     30  HD2 LYS     2      24.650  59.660  21.920  1.00  0.00           H  
ATOM     31  CE  LYS     2      26.460  60.040  20.850  1.00  0.00           C  
ATOM     32  HE1 LYS     2      27.010  60.170  21.810  1.00  0.00           H  
ATOM     33  HE2 LYS     2      26.800  60.750  20.070  1.00  0.00           H  
ATOM     34  NZ  LYS     2      26.630  58.620  20.380  1.00  0.00           N  
ATOM     35  HZ1 LYS     2      27.590  58.250  20.550  1.00  0.00           H  
ATOM     36  HZ2 LYS     2      26.410  58.660  19.370  1.00  0.00           H  
ATOM     37  HZ3 LYS     2      25.920  58.010  20.850  1.00  0.00           H  
ATOM     38  C   LYS     2      20.730  61.060  22.020  1.00  0.00           C  
ATOM     39  O   LYS     2      20.810  60.950  23.240  1.00  0.00           O  
ATOM     40  N   GLU     3      19.570  61.410  21.470  1.00  0.00           N  
ATOM     41  HN  GLU     3      19.470  61.740  20.530  1.00  0.00           H  
ATOM     42  CA  GLU     3      18.410  61.730  22.310  1.00  0.00           C  
ATOM     43  HA  GLU     3      18.680  62.570  22.920  1.00  0.00           H  
ATOM     44  CB  GLU     3      17.140  62.110  21.450  1.00  0.00           C  
ATOM     45  HB1 GLU     3      16.370  62.250  22.240  1.00  0.00           H  
ATOM     46  HB2 GLU     3      16.890  61.250  20.790  1.00  0.00           H  
ATOM     47  CG  GLU     3      17.300  63.420  20.590  1.00  0.00           C  
ATOM     48  HG1 GLU     3      17.990  64.160  21.030  1.00  0.00           H  
ATOM     49  HG2 GLU     3      16.290  63.870  20.510  1.00  0.00           H  
ATOM     50  CD  GLU     3      17.740  63.030  19.190  1.00  0.00           C  
ATOM     51  OE1 GLU     3      18.980  62.920  19.030  1.00  0.00           O  
ATOM     52  OE2 GLU     3      16.900  62.900  18.290  1.00  0.00           O  
ATOM     53  C   GLU     3      18.040  60.630  23.380  1.00  0.00           C  
ATOM     54  O   GLU     3      17.970  60.890  24.600  1.00  0.00           O  
ATOM     55  N   LEU     4      18.040  59.410  22.980  1.00  0.00           N  
ATOM     56  HN  LEU     4      18.080  59.180  22.010  1.00  0.00           H  
ATOM     57  CA  LEU     4      17.940  58.210  23.810  1.00  0.00           C  
ATOM     58  HA  LEU     4      17.170  58.370  24.550  1.00  0.00           H  
ATOM     59  CB  LEU     4      17.670  57.090  22.830  1.00  0.00           C  
ATOM     60  HB1 LEU     4      18.670  56.830  22.400  1.00  0.00           H  
ATOM     61  HB2 LEU     4      17.000  57.520  22.050  1.00  0.00           H  
ATOM     62  CG  LEU     4      17.180  55.740  23.410  1.00  0.00           C  
ATOM     63  HG  LEU     4      18.020  55.450  24.070  1.00  0.00           H  
ATOM     64  CD1 LEU     4      15.730  55.760  24.100  1.00  0.00           C  
ATOM     65 HD11 LEU     4      15.690  54.770  24.590  1.00  0.00           H  
ATOM     66 HD12 LEU     4      14.900  55.810  23.370  1.00  0.00           H  
ATOM     67 HD13 LEU     4      15.620  56.530  24.910  1.00  0.00           H  
ATOM     68  CD2 LEU     4      17.130  54.630  22.360  1.00  0.00           C  
ATOM     69 HD21 LEU     4      17.010  53.660  22.890  1.00  0.00           H  
ATOM     70 HD22 LEU     4      18.070  54.560  21.770  1.00  0.00           H  
ATOM     71 HD23 LEU     4      16.250  54.770  21.690  1.00  0.00           H  
ATOM     72  C   LEU     4      19.170  57.860  24.630  1.00  0.00           C  
ATOM     73  O   LEU     4      19.070  57.300  25.710  1.00  0.00           O  
ATOM     74  N   GLU     5      20.440  58.080  24.140  1.00  0.00           N  
ATOM     75  HN  GLU     5      20.540  58.660  23.340  1.00  0.00           H  
ATOM     76  CA  GLU     5      21.620  57.880  24.940  1.00  0.00           C  
ATOM     77  HA  GLU     5      21.670  56.890  25.350  1.00  0.00           H  
ATOM     78  CB  GLU     5      22.820  57.930  24.080  1.00  0.00           C  
ATOM     79  HB1 GLU     5      23.680  57.920  24.790  1.00  0.00           H  
ATOM     80  HB2 GLU     5      22.890  58.860  23.490  1.00  0.00           H  
ATOM     81  CG  GLU     5      23.020  56.750  23.050  1.00  0.00           C  
ATOM     82  HG1 GLU     5      22.060  56.750  22.500  1.00  0.00           H  
ATOM     83  HG2 GLU     5      23.220  55.820  23.630  1.00  0.00           H  
ATOM     84  CD  GLU     5      24.120  56.960  22.060  1.00  0.00           C  
ATOM     85  OE1 GLU     5      25.300  57.230  22.460  1.00  0.00           O  
ATOM     86  OE2 GLU     5      23.900  56.960  20.820  1.00  0.00           O  
ATOM     87  C   GLU     5      21.920  58.930  26.070  1.00  0.00           C  
ATOM     88  O   GLU     5      22.350  58.570  27.150  1.00  0.00           O  
ATOM     89  N   LEU     6      21.510  60.220  25.900  1.00  0.00           N  
ATOM     90  HN  LEU     6      21.120  60.530  25.040  1.00  0.00           H  
ATOM     91  CA  LEU     6      21.260  61.280  26.920  1.00  0.00           C  
ATOM     92  HA  LEU     6      22.160  61.520  27.470  1.00  0.00           H  
ATOM     93  CB  LEU     6      20.760  62.550  26.250  1.00  0.00           C  
ATOM     94  HB1 LEU     6      20.260  63.160  27.030  1.00  0.00           H  
ATOM     95  HB2 LEU     6      20.050  62.330  25.420  1.00  0.00           H  
ATOM     96  CG  LEU     6      21.770  63.580  25.610  1.00  0.00           C  
ATOM     97  HG  LEU     6      22.220  63.030  24.760  1.00  0.00           H  
ATOM     98  CD1 LEU     6      20.940  64.710  25.110  1.00  0.00           C  
ATOM     99 HD11 LEU     6      21.550  65.240  24.350  1.00  0.00           H  
ATOM    100 HD12 LEU     6      20.500  65.330  25.920  1.00  0.00           H  
ATOM    101 HD13 LEU     6      20.060  64.300  24.560  1.00  0.00           H  
ATOM    102  CD2 LEU     6      22.960  64.000  26.490  1.00  0.00           C  
ATOM    103 HD21 LEU     6      23.560  63.150  26.870  1.00  0.00           H  
ATOM    104 HD22 LEU     6      22.580  64.650  27.320  1.00  0.00           H  
ATOM    105 HD23 LEU     6      23.600  64.670  25.880  1.00  0.00           H  
ATOM    106  C   LEU     6      20.200  60.910  27.900  1.00  0.00           C  
ATOM    107  O   LEU     6      20.410  61.110  29.090  1.00  0.00           O  
ATOM    108  N   ILE     7      19.030  60.300  27.450  1.00  0.00           N  
ATOM    109  HN  ILE     7      18.800  60.110  26.490  1.00  0.00           H  
ATOM    110  CA  ILE     7      18.070  59.760  28.380  1.00  0.00           C  
ATOM    111  HA  ILE     7      17.750  60.540  29.060  1.00  0.00           H  
ATOM    112  CB  ILE     7      16.860  59.320  27.610  1.00  0.00           C  
ATOM    113  HB  ILE     7      17.110  58.750  26.680  1.00  0.00           H  
ATOM    114  CG2 ILE     7      16.090  58.140  28.220  1.00  0.00           C  
ATOM    115 HG21 ILE     7      15.140  58.250  27.670  1.00  0.00           H  
ATOM    116 HG22 ILE     7      15.890  58.250  29.310  1.00  0.00           H  
ATOM    117 HG23 ILE     7      16.640  57.210  27.930  1.00  0.00           H  
ATOM    118  CG1 ILE     7      15.980  60.570  27.260  1.00  0.00           C  
ATOM    119 HG11 ILE     7      15.160  60.200  26.600  1.00  0.00           H  
ATOM    120 HG12 ILE     7      16.610  61.330  26.740  1.00  0.00           H  
ATOM    121  CD  ILE     7      15.240  61.190  28.410  1.00  0.00           C  
ATOM    122  HD1 ILE     7      14.540  62.010  28.120  1.00  0.00           H  
ATOM    123  HD2 ILE     7      15.930  61.590  29.190  1.00  0.00           H  
ATOM    124  HD3 ILE     7      14.630  60.380  28.880  1.00  0.00           H  
ATOM    125  C   ILE     7      18.660  58.540  29.310  1.00  0.00           C  
ATOM    126  O   ILE     7      18.690  58.460  30.550  1.00  0.00           O  
ATOM    127  N   THR     8      19.430  57.650  28.640  1.00  0.00           N  
ATOM    128  HN  THR     8      19.660  57.870  27.690  1.00  0.00           H  
ATOM    129  CA  THR     8      20.130  56.470  29.160  1.00  0.00           C  
ATOM    130  HA  THR     8      19.430  55.780  29.600  1.00  0.00           H  
ATOM    131  CB  THR     8      20.860  55.680  28.100  1.00  0.00           C  
ATOM    132  HB  THR     8      21.420  56.270  27.350  1.00  0.00           H  
ATOM    133  OG1 THR     8      19.850  55.030  27.380  1.00  0.00           O  
ATOM    134  HG1 THR     8      19.370  55.660  26.850  1.00  0.00           H  
ATOM    135  CG2 THR     8      21.640  54.470  28.740  1.00  0.00           C  
ATOM    136 HG21 THR     8      21.040  53.910  29.490  1.00  0.00           H  
ATOM    137 HG22 THR     8      22.580  54.800  29.230  1.00  0.00           H  
ATOM    138 HG23 THR     8      21.940  53.750  27.950  1.00  0.00           H  
ATOM    139  C   THR     8      21.120  56.880  30.290  1.00  0.00           C  
ATOM    140  O   THR     8      20.990  56.390  31.430  1.00  0.00           O  
ATOM    141  N   LEU     9      22.020  57.810  29.990  1.00  0.00           N  
ATOM    142  HN  LEU     9      22.120  58.000  29.010  1.00  0.00           H  
ATOM    143  CA  LEU     9      22.910  58.480  30.930  1.00  0.00           C  
ATOM    144  HA  LEU     9      23.470  57.630  31.290  1.00  0.00           H  
ATOM    145  CB  LEU     9      23.860  59.550  30.110  1.00  0.00           C  
ATOM    146  HB1 LEU     9      23.280  60.450  29.810  1.00  0.00           H  
ATOM    147  HB2 LEU     9      24.050  59.020  29.150  1.00  0.00           H  
ATOM    148  CG  LEU     9      25.100  60.040  30.820  1.00  0.00           C  
ATOM    149  HG  LEU     9      24.840  60.650  31.720  1.00  0.00           H  
ATOM    150  CD1 LEU     9      25.830  58.780  31.440  1.00  0.00           C  
ATOM    151 HD11 LEU     9      26.850  58.980  31.820  1.00  0.00           H  
ATOM    152 HD12 LEU     9      25.900  58.000  30.650  1.00  0.00           H  
ATOM    153 HD13 LEU     9      25.240  58.320  32.260  1.00  0.00           H  
ATOM    154  CD2 LEU     9      25.860  61.020  29.990  1.00  0.00           C  
ATOM    155 HD21 LEU     9      25.360  61.990  29.750  1.00  0.00           H  
ATOM    156 HD22 LEU     9      26.180  60.500  29.060  1.00  0.00           H  
ATOM    157 HD23 LEU     9      26.730  61.350  30.590  1.00  0.00           H  
ATOM    158  C   LEU     9      22.330  59.280  32.110  1.00  0.00           C  
ATOM    159  O   LEU     9      22.730  59.090  33.260  1.00  0.00           O  
ATOM    160  N   THR    10      21.380  60.150  31.840  1.00  0.00           N  
ATOM    161  HN  THR    10      21.070  60.240  30.900  1.00  0.00           H  
ATOM    162  CA  THR    10      20.700  60.950  32.840  1.00  0.00           C  
ATOM    163  HA  THR    10      21.530  61.200  33.480  1.00  0.00           H  
ATOM    164  CB  THR    10      19.800  62.060  32.350  1.00  0.00           C  
ATOM    165  HB  THR    10      19.040  62.400  33.080  1.00  0.00           H  
ATOM    166  OG1 THR    10      19.080  61.630  31.230  1.00  0.00           O  
ATOM    167  HG1 THR    10      19.820  61.490  30.630  1.00  0.00           H  
ATOM    168  CG2 THR    10      20.710  63.230  31.900  1.00  0.00           C  
ATOM    169 HG21 THR    10      21.370  63.550  32.740  1.00  0.00           H  
ATOM    170 HG22 THR    10      20.050  64.040  31.540  1.00  0.00           H  
ATOM    171 HG23 THR    10      21.300  63.030  30.980  1.00  0.00           H  
ATOM    172  C   THR    10      19.880  60.060  33.790  1.00  0.00           C  
ATOM    173  O   THR    10      19.940  60.260  35.020  1.00  0.00           O  
ATOM    174  N   VAL    11      19.190  59.020  33.240  1.00  0.00           N  
ATOM    175  HN  VAL    11      19.320  58.900  32.260  1.00  0.00           H  
ATOM    176  CA  VAL    11      18.420  58.040  33.980  1.00  0.00           C  
ATOM    177  HA  VAL    11      17.790  58.550  34.690  1.00  0.00           H  
ATOM    178  CB  VAL    11      17.700  57.060  33.080  1.00  0.00           C  
ATOM    179  HB  VAL    11      18.350  56.800  32.220  1.00  0.00           H  
ATOM    180  CG1 VAL    11      17.090  55.820  33.810  1.00  0.00           C  
ATOM    181 HG11 VAL    11      16.450  55.320  33.050  1.00  0.00           H  
ATOM    182 HG12 VAL    11      16.510  56.050  34.730  1.00  0.00           H  
ATOM    183 HG13 VAL    11      17.890  55.130  34.140  1.00  0.00           H  
ATOM    184  CG2 VAL    11      16.580  57.900  32.470  1.00  0.00           C  
ATOM    185 HG21 VAL    11      15.720  57.860  33.170  1.00  0.00           H  
ATOM    186 HG22 VAL    11      16.130  57.430  31.570  1.00  0.00           H  
ATOM    187 HG23 VAL    11      16.840  58.970  32.290  1.00  0.00           H  
ATOM    188  C   VAL    11      19.420  57.340  34.850  1.00  0.00           C  
ATOM    189  O   VAL    11      19.220  57.250  36.080  1.00  0.00           O  
ATOM    190  N   GLY    12      20.610  56.930  34.250  1.00  0.00           N  
ATOM    191  HN  GLY    12      20.720  56.980  33.260  1.00  0.00           H  
ATOM    192  CA  GLY    12      21.700  56.340  35.040  1.00  0.00           C  
ATOM    193  HA1 GLY    12      22.570  56.210  34.420  1.00  0.00           H  
ATOM    194  HA2 GLY    12      21.460  55.360  35.410  1.00  0.00           H  
ATOM    195  C   GLY    12      22.130  57.220  36.240  1.00  0.00           C  
ATOM    196  O   GLY    12      22.310  56.750  37.340  1.00  0.00           O  
ATOM    197  N   PHE    13      22.340  58.500  36.100  1.00  0.00           N  
ATOM    198  HN  PHE    13      22.270  58.830  35.160  1.00  0.00           H  
ATOM    199  CA  PHE    13      22.630  59.490  37.160  1.00  0.00           C  
ATOM    200  HA  PHE    13      23.540  59.140  37.630  1.00  0.00           H  
ATOM    201  CB  PHE    13      22.890  60.890  36.530  1.00  0.00           C  
ATOM    202  HB1 PHE    13      22.770  61.710  37.270  1.00  0.00           H  
ATOM    203  HB2 PHE    13      22.220  61.210  35.720  1.00  0.00           H  
ATOM    204  CG  PHE    13      24.360  61.060  36.100  1.00  0.00           C  
ATOM    205  CD1 PHE    13      25.370  60.890  37.030  1.00  0.00           C  
ATOM    206  HD1 PHE    13      25.120  60.790  38.080  1.00  0.00           H  
ATOM    207  CE1 PHE    13      26.720  61.120  36.770  1.00  0.00           C  
ATOM    208  HE1 PHE    13      27.360  61.120  37.640  1.00  0.00           H  
ATOM    209  CZ  PHE    13      27.100  61.450  35.440  1.00  0.00           C  
ATOM    210  HZ  PHE    13      28.140  61.470  35.180  1.00  0.00           H  
ATOM    211  CD2 PHE    13      24.760  61.320  34.760  1.00  0.00           C  
ATOM    212  HD2 PHE    13      23.980  61.300  34.010  1.00  0.00           H  
ATOM    213  CE2 PHE    13      26.110  61.470  34.410  1.00  0.00           C  
ATOM    214  HE2 PHE    13      26.400  61.610  33.380  1.00  0.00           H  
ATOM    215  C   PHE    13      21.550  59.540  38.210  1.00  0.00           C  
ATOM    216  O   PHE    13      21.870  59.550  39.370  1.00  0.00           O  
ATOM    217  N   GLY    14      20.250  59.630  37.820  1.00  0.00           N  
ATOM    218  HN  GLY    14      20.030  59.720  36.860  1.00  0.00           H  
ATOM    219  CA  GLY    14      19.160  59.600  38.730  1.00  0.00           C  
ATOM    220  HA1 GLY    14      18.240  59.590  38.150  1.00  0.00           H  
ATOM    221  HA2 GLY    14      19.230  60.440  39.400  1.00  0.00           H  
ATOM    222  C   GLY    14      19.060  58.430  39.620  1.00  0.00           C  
ATOM    223  O   GLY    14      18.810  58.590  40.780  1.00  0.00           O  
ATOM    224  N   ILE    15      19.240  57.250  39.020  1.00  0.00           N  
ATOM    225  HN  ILE    15      19.400  57.170  38.040  1.00  0.00           H  
ATOM    226  CA  ILE    15      19.400  56.000  39.690  1.00  0.00           C  
ATOM    227  HA  ILE    15      18.480  55.930  40.250  1.00  0.00           H  
ATOM    228  CB  ILE    15      19.240  54.760  38.770  1.00  0.00           C  
ATOM    229  HB  ILE    15      19.970  54.700  37.940  1.00  0.00           H  
ATOM    230  CG2 ILE    15      19.340  53.430  39.520  1.00  0.00           C  
ATOM    231 HG21 ILE    15      20.370  53.170  39.840  1.00  0.00           H  
ATOM    232 HG22 ILE    15      19.050  52.540  38.920  1.00  0.00           H  
ATOM    233 HG23 ILE    15      18.590  53.550  40.320  1.00  0.00           H  
ATOM    234  CG1 ILE    15      17.900  54.700  37.970  1.00  0.00           C  
ATOM    235 HG11 ILE    15      17.910  53.740  37.410  1.00  0.00           H  
ATOM    236 HG12 ILE    15      17.810  55.560  37.260  1.00  0.00           H  
ATOM    237  CD  ILE    15      16.630  54.710  38.780  1.00  0.00           C  
ATOM    238  HD1 ILE    15      16.720  54.040  39.660  1.00  0.00           H  
ATOM    239  HD2 ILE    15      15.700  54.320  38.310  1.00  0.00           H  
ATOM    240  HD3 ILE    15      16.410  55.680  39.290  1.00  0.00           H  
ATOM    241  C   ILE    15      20.590  55.870  40.600  1.00  0.00           C  
ATOM    242  O   ILE    15      20.440  55.300  41.660  1.00  0.00           O  
ATOM    243  N   LEU    16      21.790  56.470  40.220  1.00  0.00           N  
ATOM    244  HN  LEU    16      21.910  56.800  39.290  1.00  0.00           H  
ATOM    245  CA  LEU    16      22.920  56.480  41.160  1.00  0.00           C  
ATOM    246  HA  LEU    16      23.250  55.490  41.420  1.00  0.00           H  
ATOM    247  CB  LEU    16      24.080  57.250  40.510  1.00  0.00           C  
ATOM    248  HB1 LEU    16      23.580  58.070  39.960  1.00  0.00           H  
ATOM    249  HB2 LEU    16      24.380  56.430  39.810  1.00  0.00           H  
ATOM    250  CG  LEU    16      25.260  57.780  41.370  1.00  0.00           C  
ATOM    251  HG  LEU    16      25.000  58.540  42.130  1.00  0.00           H  
ATOM    252  CD1 LEU    16      25.840  56.570  42.190  1.00  0.00           C  
ATOM    253 HD11 LEU    16      26.680  56.940  42.810  1.00  0.00           H  
ATOM    254 HD12 LEU    16      26.180  55.860  41.410  1.00  0.00           H  
ATOM    255 HD13 LEU    16      25.020  56.030  42.720  1.00  0.00           H  
ATOM    256  CD2 LEU    16      26.430  58.350  40.500  1.00  0.00           C  
ATOM    257 HD21 LEU    16      27.300  58.760  41.060  1.00  0.00           H  
ATOM    258 HD22 LEU    16      26.020  59.240  39.980  1.00  0.00           H  
ATOM    259 HD23 LEU    16      26.740  57.570  39.770  1.00  0.00           H  
ATOM    260  C   LEU    16      22.490  57.300  42.450  1.00  0.00           C  
ATOM    261  O   LEU    16      22.610  56.940  43.610  1.00  0.00           O  
ATOM    262  N   ILE    17      21.840  58.530  42.200  1.00  0.00           N  
ATOM    263  HN  ILE    17      21.740  58.850  41.260  1.00  0.00           H  
ATOM    264  CA  ILE    17      21.470  59.370  43.290  1.00  0.00           C  
ATOM    265  HA  ILE    17      22.310  59.450  43.960  1.00  0.00           H  
ATOM    266  CB  ILE    17      21.170  60.840  42.800  1.00  0.00           C  
ATOM    267  HB  ILE    17      20.610  60.690  41.860  1.00  0.00           H  
ATOM    268  CG2 ILE    17      20.350  61.800  43.750  1.00  0.00           C  
ATOM    269 HG21 ILE    17      21.040  62.040  44.590  1.00  0.00           H  
ATOM    270 HG22 ILE    17      19.500  61.340  44.290  1.00  0.00           H  
ATOM    271 HG23 ILE    17      19.990  62.750  43.310  1.00  0.00           H  
ATOM    272  CG1 ILE    17      22.470  61.570  42.430  1.00  0.00           C  
ATOM    273 HG11 ILE    17      23.080  60.930  41.750  1.00  0.00           H  
ATOM    274 HG12 ILE    17      23.060  61.620  43.370  1.00  0.00           H  
ATOM    275  CD  ILE    17      22.220  62.930  41.640  1.00  0.00           C  
ATOM    276  HD1 ILE    17      23.150  63.280  41.160  1.00  0.00           H  
ATOM    277  HD2 ILE    17      21.750  63.650  42.350  1.00  0.00           H  
ATOM    278  HD3 ILE    17      21.530  62.610  40.840  1.00  0.00           H  
ATOM    279  C   ILE    17      20.370  58.790  44.190  1.00  0.00           C  
ATOM    280  O   ILE    17      20.410  58.930  45.370  1.00  0.00           O  
ATOM    281  N   PHE    18      19.400  58.030  43.560  1.00  0.00           N  
ATOM    282  HN  PHE    18      19.410  57.940  42.560  1.00  0.00           H  
ATOM    283  CA  PHE    18      18.340  57.300  44.210  1.00  0.00           C  
ATOM    284  HA  PHE    18      17.860  58.070  44.790  1.00  0.00           H  
ATOM    285  CB  PHE    18      17.370  56.710  43.160  1.00  0.00           C  
ATOM    286  HB1 PHE    18      17.930  55.890  42.650  1.00  0.00           H  
ATOM    287  HB2 PHE    18      17.210  57.470  42.370  1.00  0.00           H  
ATOM    288  CG  PHE    18      16.050  56.070  43.550  1.00  0.00           C  
ATOM    289  CD1 PHE    18      15.540  56.230  44.900  1.00  0.00           C  
ATOM    290  HD1 PHE    18      16.160  56.720  45.640  1.00  0.00           H  
ATOM    291  CE1 PHE    18      14.290  55.850  45.190  1.00  0.00           C  
ATOM    292  HE1 PHE    18      13.730  56.210  46.050  1.00  0.00           H  
ATOM    293  CZ  PHE    18      13.380  55.480  44.160  1.00  0.00           C  
ATOM    294  HZ  PHE    18      12.350  55.320  44.440  1.00  0.00           H  
ATOM    295  CD2 PHE    18      15.230  55.580  42.550  1.00  0.00           C  
ATOM    296  HD2 PHE    18      15.580  55.630  41.530  1.00  0.00           H  
ATOM    297  CE2 PHE    18      13.880  55.340  42.860  1.00  0.00           C  
ATOM    298  HE2 PHE    18      13.300  55.050  41.990  1.00  0.00           H  
ATOM    299  C   PHE    18      18.860  56.180  45.080  1.00  0.00           C  
ATOM    300  O   PHE    18      18.350  55.900  46.180  1.00  0.00           O  
ATOM    301  N   SER    19      19.910  55.530  44.610  1.00  0.00           N  
ATOM    302  HN  SER    19      20.350  55.740  43.750  1.00  0.00           H  
ATOM    303  CA  SER    19      20.660  54.480  45.360  1.00  0.00           C  
ATOM    304  HA  SER    19      19.980  53.650  45.550  1.00  0.00           H  
ATOM    305  CB  SER    19      21.720  53.900  44.480  1.00  0.00           C  
ATOM    306  HB1 SER    19      22.320  53.090  44.940  1.00  0.00           H  
ATOM    307  HB2 SER    19      22.400  54.710  44.130  1.00  0.00           H  
ATOM    308  OG  SER    19      21.280  53.320  43.220  1.00  0.00           O  
ATOM    309  HG1 SER    19      20.960  54.000  42.630  1.00  0.00           H  
ATOM    310  C   SER    19      21.250  55.100  46.630  1.00  0.00           C  
ATOM    311  O   SER    19      21.160  54.500  47.750  1.00  0.00           O  
ATOM    312  N   LEU    20      21.920  56.280  46.540  1.00  0.00           N  
ATOM    313  HN  LEU    20      21.960  56.780  45.670  1.00  0.00           H  
ATOM    314  CA  LEU    20      22.530  56.970  47.700  1.00  0.00           C  
ATOM    315  HA  LEU    20      23.140  56.310  48.300  1.00  0.00           H  
ATOM    316  CB  LEU    20      23.470  58.130  47.140  1.00  0.00           C  
ATOM    317  HB1 LEU    20      23.860  58.890  47.840  1.00  0.00           H  
ATOM    318  HB2 LEU    20      22.980  58.790  46.400  1.00  0.00           H  
ATOM    319  CG  LEU    20      24.770  57.620  46.420  1.00  0.00           C  
ATOM    320  HG  LEU    20      24.400  57.060  45.540  1.00  0.00           H  
ATOM    321  CD1 LEU    20      25.620  58.820  46.010  1.00  0.00           C  
ATOM    322 HD11 LEU    20      25.700  59.480  46.900  1.00  0.00           H  
ATOM    323 HD12 LEU    20      25.070  59.210  45.130  1.00  0.00           H  
ATOM    324 HD13 LEU    20      26.640  58.450  45.730  1.00  0.00           H  
ATOM    325  CD2 LEU    20      25.450  56.660  47.350  1.00  0.00           C  
ATOM    326 HD21 LEU    20      26.450  56.300  47.030  1.00  0.00           H  
ATOM    327 HD22 LEU    20      24.910  55.690  47.490  1.00  0.00           H  
ATOM    328 HD23 LEU    20      25.630  57.160  48.330  1.00  0.00           H  
ATOM    329  C   LEU    20      21.600  57.580  48.670  1.00  0.00           C  
ATOM    330  O   LEU    20      21.760  57.520  49.890  1.00  0.00           O  
ATOM    331  N   ILE    21      20.510  58.290  48.230  1.00  0.00           N  
ATOM    332  HN  ILE    21      20.530  58.660  47.300  1.00  0.00           H  
ATOM    333  CA  ILE    21      19.410  58.710  49.150  1.00  0.00           C  
ATOM    334  HA  ILE    21      19.880  59.240  49.970  1.00  0.00           H  
ATOM    335  CB  ILE    21      18.470  59.770  48.520  1.00  0.00           C  
ATOM    336  HB  ILE    21      19.190  60.530  48.160  1.00  0.00           H  
ATOM    337  CG2 ILE    21      17.810  59.070  47.390  1.00  0.00           C  
ATOM    338 HG21 ILE    21      17.470  59.840  46.660  1.00  0.00           H  
ATOM    339 HG22 ILE    21      16.870  58.550  47.680  1.00  0.00           H  
ATOM    340 HG23 ILE    21      18.510  58.400  46.850  1.00  0.00           H  
ATOM    341  CG1 ILE    21      17.520  60.460  49.510  1.00  0.00           C  
ATOM    342 HG11 ILE    21      17.810  60.310  50.570  1.00  0.00           H  
ATOM    343 HG12 ILE    21      16.510  60.020  49.370  1.00  0.00           H  
ATOM    344  CD  ILE    21      17.440  61.940  49.090  1.00  0.00           C  
ATOM    345  HD1 ILE    21      18.490  62.290  49.060  1.00  0.00           H  
ATOM    346  HD2 ILE    21      16.870  62.460  49.890  1.00  0.00           H  
ATOM    347  HD3 ILE    21      16.930  62.010  48.100  1.00  0.00           H  
ATOM    348  C   ILE    21      18.730  57.520  49.950  1.00  0.00           C  
ATOM    349  O   ILE    21      18.450  57.650  51.110  1.00  0.00           O  
ATOM    350  N   VAL    22      18.450  56.340  49.310  1.00  0.00           N  
ATOM    351  HN  VAL    22      18.430  56.330  48.310  1.00  0.00           H  
ATOM    352  CA  VAL    22      18.000  55.100  49.910  1.00  0.00           C  
ATOM    353  HA  VAL    22      17.120  55.240  50.520  1.00  0.00           H  
ATOM    354  CB  VAL    22      17.500  54.150  48.870  1.00  0.00           C  
ATOM    355  HB  VAL    22      18.310  53.930  48.140  1.00  0.00           H  
ATOM    356  CG1 VAL    22      17.210  52.760  49.520  1.00  0.00           C  
ATOM    357 HG11 VAL    22      16.650  52.070  48.860  1.00  0.00           H  
ATOM    358 HG12 VAL    22      16.650  52.790  50.480  1.00  0.00           H  
ATOM    359 HG13 VAL    22      18.150  52.230  49.740  1.00  0.00           H  
ATOM    360  CG2 VAL    22      16.230  54.810  48.210  1.00  0.00           C  
ATOM    361 HG21 VAL    22      15.330  54.670  48.850  1.00  0.00           H  
ATOM    362 HG22 VAL    22      15.900  54.330  47.260  1.00  0.00           H  
ATOM    363 HG23 VAL    22      16.310  55.870  47.890  1.00  0.00           H  
ATOM    364  C   VAL    22      18.970  54.530  50.950  1.00  0.00           C  
ATOM    365  O   VAL    22      18.570  54.080  52.030  1.00  0.00           O  
ATOM    366  N   THR    23      20.310  54.610  50.610  1.00  0.00           N  
ATOM    367  HN  THR    23      20.500  54.990  49.710  1.00  0.00           H  
ATOM    368  CA  THR    23      21.410  54.260  51.520  1.00  0.00           C  
ATOM    369  HA  THR    23      21.340  53.180  51.620  1.00  0.00           H  
ATOM    370  CB  THR    23      22.780  54.420  50.790  1.00  0.00           C  
ATOM    371  HB  THR    23      22.980  55.440  50.410  1.00  0.00           H  
ATOM    372  OG1 THR    23      22.950  53.580  49.660  1.00  0.00           O  
ATOM    373  HG1 THR    23      22.560  54.080  48.940  1.00  0.00           H  
ATOM    374  CG2 THR    23      23.960  54.020  51.750  1.00  0.00           C  
ATOM    375 HG21 THR    23      23.860  53.080  52.340  1.00  0.00           H  
ATOM    376 HG22 THR    23      24.200  54.800  52.500  1.00  0.00           H  
ATOM    377 HG23 THR    23      24.820  53.760  51.110  1.00  0.00           H  
ATOM    378  C   THR    23      21.450  55.030  52.840  1.00  0.00           C  
ATOM    379  O   THR    23      21.450  54.500  53.980  1.00  0.00           O  
ATOM    380  N   TYR    24      21.430  56.380  52.750  1.00  0.00           N  
ATOM    381  HN  TYR    24      21.650  56.670  51.820  1.00  0.00           H  
ATOM    382  CA  TYR    24      21.210  57.350  53.850  1.00  0.00           C  
ATOM    383  HA  TYR    24      22.010  57.340  54.570  1.00  0.00           H  
ATOM    384  CB  TYR    24      21.200  58.750  53.120  1.00  0.00           C  
ATOM    385  HB1 TYR    24      20.530  58.700  52.230  1.00  0.00           H  
ATOM    386  HB2 TYR    24      22.190  58.850  52.640  1.00  0.00           H  
ATOM    387  CG  TYR    24      20.990  59.990  53.850  1.00  0.00           C  
ATOM    388  CD1 TYR    24      21.890  60.390  54.800  1.00  0.00           C  
ATOM    389  HD1 TYR    24      22.810  59.890  55.030  1.00  0.00           H  
ATOM    390  CE1 TYR    24      21.650  61.440  55.700  1.00  0.00           C  
ATOM    391  HE1 TYR    24      22.350  61.790  56.440  1.00  0.00           H  
ATOM    392  CZ  TYR    24      20.400  62.150  55.510  1.00  0.00           C  
ATOM    393  OH  TYR    24      20.110  63.250  56.360  1.00  0.00           O  
ATOM    394  HH  TYR    24      19.520  63.880  55.950  1.00  0.00           H  
ATOM    395  CD2 TYR    24      19.770  60.690  53.720  1.00  0.00           C  
ATOM    396  HD2 TYR    24      19.020  60.260  53.070  1.00  0.00           H  
ATOM    397  CE2 TYR    24      19.440  61.750  54.560  1.00  0.00           C  
ATOM    398  HE2 TYR    24      18.500  62.270  54.450  1.00  0.00           H  
ATOM    399  C   TYR    24      19.920  57.030  54.670  1.00  0.00           C  
ATOM    400  O   TYR    24      19.970  56.890  55.890  1.00  0.00           O  
ATOM    401  N   CYS    25      18.780  56.900  54.040  1.00  0.00           N  
ATOM    402  HN  CYS    25      18.610  57.010  53.070  1.00  0.00           H  
ATOM    403  CA  CYS    25      17.520  56.610  54.850  1.00  0.00           C  
ATOM    404  HA  CYS    25      17.450  57.370  55.610  1.00  0.00           H  
ATOM    405  CB  CYS    25      16.300  56.840  53.860  1.00  0.00           C  
ATOM    406  HB1 CYS    25      15.510  56.680  54.620  1.00  0.00           H  
ATOM    407  HB2 CYS    25      16.280  56.070  53.060  1.00  0.00           H  
ATOM    408  SG  CYS    25      15.930  58.500  53.210  1.00  0.00           S  
ATOM    409  HG1 CYS    25      16.690  58.630  52.140  1.00  0.00           H  
ATOM    410  C   CYS    25      17.290  55.220  55.520  1.00  0.00           C  
ATOM    411  O   CYS    25      16.810  55.200  56.670  1.00  0.00           O  
ATOM    412  N   ILE    26      17.900  54.190  54.990  1.00  0.00           N  
ATOM    413  HN  ILE    26      18.460  54.240  54.160  1.00  0.00           H  
ATOM    414  CA  ILE    26      18.130  52.910  55.620  1.00  0.00           C  
ATOM    415  HA  ILE    26      17.140  52.620  55.960  1.00  0.00           H  
ATOM    416  CB  ILE    26      18.670  51.900  54.710  1.00  0.00           C  
ATOM    417  HB  ILE    26      19.420  52.340  54.020  1.00  0.00           H  
ATOM    418  CG2 ILE    26      19.380  50.660  55.380  1.00  0.00           C  
ATOM    419 HG21 ILE    26      19.730  49.920  54.620  1.00  0.00           H  
ATOM    420 HG22 ILE    26      18.830  50.110  56.180  1.00  0.00           H  
ATOM    421 HG23 ILE    26      20.390  50.980  55.710  1.00  0.00           H  
ATOM    422  CG1 ILE    26      17.400  51.470  53.900  1.00  0.00           C  
ATOM    423 HG11 ILE    26      16.840  52.360  53.560  1.00  0.00           H  
ATOM    424 HG12 ILE    26      16.720  50.910  54.570  1.00  0.00           H  
ATOM    425  CD  ILE    26      17.680  50.490  52.680  1.00  0.00           C  
ATOM    426  HD1 ILE    26      16.720  50.020  52.360  1.00  0.00           H  
ATOM    427  HD2 ILE    26      18.500  49.770  52.900  1.00  0.00           H  
ATOM    428  HD3 ILE    26      17.990  51.190  51.870  1.00  0.00           H  
ATOM    429  C   ILE    26      19.040  53.010  56.800  1.00  0.00           C  
ATOM    430  O   ILE    26      18.770  52.470  57.910  1.00  0.00           O  
ATOM    431  N   ASN    27      20.240  53.690  56.640  1.00  0.00           N  
ATOM    432  HN  ASN    27      20.560  53.960  55.730  1.00  0.00           H  
ATOM    433  CA  ASN    27      21.170  53.750  57.710  1.00  0.00           C  
ATOM    434  HA  ASN    27      21.350  52.770  58.120  1.00  0.00           H  
ATOM    435  CB  ASN    27      22.430  54.430  57.100  1.00  0.00           C  
ATOM    436  HB1 ASN    27      23.110  54.790  57.910  1.00  0.00           H  
ATOM    437  HB2 ASN    27      22.360  55.330  56.450  1.00  0.00           H  
ATOM    438  CG  ASN    27      23.300  53.270  56.520  1.00  0.00           C  
ATOM    439  OD1 ASN    27      23.130  52.080  56.630  1.00  0.00           O  
ATOM    440  ND2 ASN    27      24.410  53.730  55.960  1.00  0.00           N  
ATOM    441 HD21 ASN    27      24.550  54.720  55.960  1.00  0.00           H  
ATOM    442 HD22 ASN    27      25.090  53.130  55.530  1.00  0.00           H  
ATOM    443  C   ASN    27      20.640  54.500  58.940  1.00  0.00           C  
ATOM    444  O   ASN    27      20.730  54.030  60.050  1.00  0.00           O  
ATOM    445  N   ALA    28      19.950  55.640  58.690  1.00  0.00           N  
ATOM    446  HN  ALA    28      19.990  56.080  57.790  1.00  0.00           H  
ATOM    447  CA  ALA    28      19.160  56.380  59.670  1.00  0.00           C  
ATOM    448  HA  ALA    28      19.780  56.630  60.510  1.00  0.00           H  
ATOM    449  CB  ALA    28      18.690  57.740  59.140  1.00  0.00           C  
ATOM    450  HB1 ALA    28      18.060  57.630  58.230  1.00  0.00           H  
ATOM    451  HB2 ALA    28      19.530  58.450  59.010  1.00  0.00           H  
ATOM    452  HB3 ALA    28      18.030  58.200  59.910  1.00  0.00           H  
ATOM    453  C   ALA    28      17.960  55.610  60.350  1.00  0.00           C  
ATOM    454  O   ALA    28      17.660  55.780  61.500  1.00  0.00           O  
ATOM    455  N   LYS    29      17.190  54.810  59.680  1.00  0.00           N  
ATOM    456  HN  LYS    29      17.200  54.910  58.690  1.00  0.00           H  
ATOM    457  CA  LYS    29      16.070  54.080  60.240  1.00  0.00           C  
ATOM    458  HA  LYS    29      15.600  54.600  61.070  1.00  0.00           H  
ATOM    459  CB  LYS    29      15.070  53.980  59.110  1.00  0.00           C  
ATOM    460  HB1 LYS    29      14.120  53.470  59.370  1.00  0.00           H  
ATOM    461  HB2 LYS    29      15.480  53.310  58.330  1.00  0.00           H  
ATOM    462  CG  LYS    29      14.530  55.400  58.590  1.00  0.00           C  
ATOM    463  HG1 LYS    29      14.090  55.200  57.580  1.00  0.00           H  
ATOM    464  HG2 LYS    29      15.470  55.990  58.520  1.00  0.00           H  
ATOM    465  CD  LYS    29      13.500  56.040  59.580  1.00  0.00           C  
ATOM    466  HD1 LYS    29      14.150  56.520  60.340  1.00  0.00           H  
ATOM    467  HD2 LYS    29      12.920  55.180  60.000  1.00  0.00           H  
ATOM    468  CE  LYS    29      12.740  57.180  58.890  1.00  0.00           C  
ATOM    469  HE1 LYS    29      12.190  56.800  58.000  1.00  0.00           H  
ATOM    470  HE2 LYS    29      13.490  57.900  58.490  1.00  0.00           H  
ATOM    471  NZ  LYS    29      11.820  57.890  59.780  1.00  0.00           N  
ATOM    472  HZ1 LYS    29      12.370  58.570  60.350  1.00  0.00           H  
ATOM    473  HZ2 LYS    29      11.370  57.260  60.480  1.00  0.00           H  
ATOM    474  HZ3 LYS    29      11.110  58.350  59.180  1.00  0.00           H  
ATOM    475  C   LYS    29      16.370  52.780  60.910  1.00  0.00           C  
ATOM    476  O   LYS    29      15.480  52.070  61.390  1.00  0.00           O  
ATOM    477  N   ALA    30      17.660  52.370  61.020  1.00  0.00           N  
ATOM    478  HN  ALA    30      18.330  52.950  60.560  1.00  0.00           H  
ATOM    479  CA  ALA    30      18.180  51.010  61.350  1.00  0.00           C  
ATOM    480  HA  ALA    30      17.840  50.250  60.660  1.00  0.00           H  
ATOM    481  CB  ALA    30      19.740  51.070  61.330  1.00  0.00           C  
ATOM    482  HB1 ALA    30      20.420  51.510  62.100  1.00  0.00           H  
ATOM    483  HB2 ALA    30      20.040  51.540  60.370  1.00  0.00           H  
ATOM    484  HB3 ALA    30      20.120  50.020  61.310  1.00  0.00           H  
ATOM    485  C   ALA    30      17.900  50.380  62.680  1.00  0.00           C  
ATOM    486  O   ALA    30      17.810  49.180  62.930  1.00  0.00           O  
ATOM    487  N   ASP    31      17.600  51.260  63.660  1.00  0.00           N  
ATOM    488  HN  ASP    31      17.580  52.240  63.440  1.00  0.00           H  
ATOM    489  CA  ASP    31      17.100  50.830  65.040  1.00  0.00           C  
ATOM    490  HA  ASP    31      17.840  50.100  65.350  1.00  0.00           H  
ATOM    491  CB  ASP    31      16.980  51.990  66.020  1.00  0.00           C  
ATOM    492  HB1 ASP    31      16.370  51.710  66.900  1.00  0.00           H  
ATOM    493  HB2 ASP    31      16.450  52.790  65.460  1.00  0.00           H  
ATOM    494  CG  ASP    31      18.330  52.610  66.430  1.00  0.00           C  
ATOM    495  OD1 ASP    31      19.440  52.020  66.120  1.00  0.00           O  
ATOM    496  OD2 ASP    31      18.250  53.570  67.260  1.00  0.00           O  
ATOM    497  C   ASP    31      15.800  50.110  65.010  1.00  0.00           C  
ATOM    498  O   ASP    31      15.560  49.270  65.890  1.00  0.00           O  
ATOM    499  N   VAL    32      14.880  50.550  64.090  1.00  0.00           N  
ATOM    500  HN  VAL    32      15.110  51.210  63.380  1.00  0.00           H  
ATOM    501  CA  VAL    32      13.490  50.130  64.110  1.00  0.00           C  
ATOM    502  HA  VAL    32      13.310  49.440  64.920  1.00  0.00           H  
ATOM    503  CB  VAL    32      12.460  51.280  64.170  1.00  0.00           C  
ATOM    504  HB  VAL    32      11.420  50.920  64.010  1.00  0.00           H  
ATOM    505  CG1 VAL    32      12.420  51.930  65.560  1.00  0.00           C  
ATOM    506 HG11 VAL    32      11.860  52.880  65.420  1.00  0.00           H  
ATOM    507 HG12 VAL    32      13.430  52.140  65.980  1.00  0.00           H  
ATOM    508 HG13 VAL    32      11.970  51.220  66.290  1.00  0.00           H  
ATOM    509  CG2 VAL    32      12.800  52.380  63.120  1.00  0.00           C  
ATOM    510 HG21 VAL    32      13.830  52.790  63.130  1.00  0.00           H  
ATOM    511 HG22 VAL    32      12.060  53.210  63.210  1.00  0.00           H  
ATOM    512 HG23 VAL    32      12.610  51.940  62.120  1.00  0.00           H  
ATOM    513  C   VAL    32      13.220  49.260  62.810  1.00  0.00           C  
ATOM    514  O   VAL    32      12.040  49.150  62.380  1.00  0.00           O  
ATOM    515  N   LEU    33      14.290  48.590  62.350  1.00  0.00           N  
ATOM    516  HN  LEU    33      15.170  48.920  62.670  1.00  0.00           H  
ATOM    517  CA  LEU    33      14.310  47.650  61.220  1.00  0.00           C  
ATOM    518  HA  LEU    33      13.320  47.510  60.810  1.00  0.00           H  
ATOM    519  CB  LEU    33      15.290  48.120  60.100  1.00  0.00           C  
ATOM    520  HB1 LEU    33      15.550  47.290  59.410  1.00  0.00           H  
ATOM    521  HB2 LEU    33      16.230  48.460  60.570  1.00  0.00           H  
ATOM    522  CG  LEU    33      14.700  49.330  59.270  1.00  0.00           C  
ATOM    523  HG  LEU    33      14.480  50.140  60.010  1.00  0.00           H  
ATOM    524  CD1 LEU    33      15.670  49.940  58.290  1.00  0.00           C  
ATOM    525 HD11 LEU    33      15.860  49.260  57.440  1.00  0.00           H  
ATOM    526 HD12 LEU    33      16.640  50.180  58.760  1.00  0.00           H  
ATOM    527 HD13 LEU    33      15.230  50.940  58.080  1.00  0.00           H  
ATOM    528  CD2 LEU    33      13.360  48.980  58.570  1.00  0.00           C  
ATOM    529 HD21 LEU    33      12.540  48.900  59.320  1.00  0.00           H  
ATOM    530 HD22 LEU    33      13.430  47.970  58.110  1.00  0.00           H  
ATOM    531 HD23 LEU    33      13.090  49.660  57.740  1.00  0.00           H  
ATOM    532  C   LEU    33      14.840  46.280  61.730  1.00  0.00           C  
ATOM    533  O   LEU    33      15.760  46.220  62.510  1.00  0.00           O  
ATOM    534  N   PHE    34      14.240  45.090  61.330  1.00  0.00           N  
ATOM    535  HN  PHE    34      13.460  45.190  60.730  1.00  0.00           H  
ATOM    536  CA  PHE    34      14.630  43.730  61.770  1.00  0.00           C  
ATOM    537  HA  PHE    34      13.900  43.100  61.290  1.00  0.00           H  
ATOM    538  CB  PHE    34      16.110  43.280  61.260  1.00  0.00           C  
ATOM    539  HB1 PHE    34      16.400  42.290  61.690  1.00  0.00           H  
ATOM    540  HB2 PHE    34      16.870  44.000  61.630  1.00  0.00           H  
ATOM    541  CG  PHE    34      16.160  43.060  59.790  1.00  0.00           C  
ATOM    542  CD1 PHE    34      16.530  44.140  59.010  1.00  0.00           C  
ATOM    543  HD1 PHE    34      16.720  45.120  59.420  1.00  0.00           H  
ATOM    544  CE1 PHE    34      16.560  44.030  57.560  1.00  0.00           C  
ATOM    545  HE1 PHE    34      16.960  44.800  56.920  1.00  0.00           H  
ATOM    546  CZ  PHE    34      16.230  42.790  57.010  1.00  0.00           C  
ATOM    547  HZ  PHE    34      16.320  42.640  55.940  1.00  0.00           H  
ATOM    548  CD2 PHE    34      15.880  41.780  59.190  1.00  0.00           C  
ATOM    549  HD2 PHE    34      15.570  40.930  59.800  1.00  0.00           H  
ATOM    550  CE2 PHE    34      15.800  41.690  57.780  1.00  0.00           C  
ATOM    551  HE2 PHE    34      15.540  40.760  57.300  1.00  0.00           H  
ATOM    552  C   PHE    34      14.430  43.490  63.240  1.00  0.00           C  
ATOM    553  O   PHE    34      15.470  43.330  63.920  1.00  0.00           O  
ATOM    554  N   ILE    35      13.180  43.510  63.730  1.00  0.00           N  
ATOM    555  HN  ILE    35      12.520  43.540  62.980  1.00  0.00           H  
ATOM    556  CA  ILE    35      12.720  43.640  65.040  1.00  0.00           C  
ATOM    557  HA  ILE    35      13.500  43.290  65.710  1.00  0.00           H  
ATOM    558  CB  ILE    35      12.350  45.110  65.400  1.00  0.00           C  
ATOM    559  HB  ILE    35      11.930  45.150  66.430  1.00  0.00           H  
ATOM    560  CG2 ILE    35      13.700  45.870  65.690  1.00  0.00           C  
ATOM    561 HG21 ILE    35      14.230  45.360  66.520  1.00  0.00           H  
ATOM    562 HG22 ILE    35      13.480  46.930  65.950  1.00  0.00           H  
ATOM    563 HG23 ILE    35      14.240  45.850  64.720  1.00  0.00           H  
ATOM    564  CG1 ILE    35      11.410  45.710  64.340  1.00  0.00           C  
ATOM    565 HG11 ILE    35      10.700  44.920  64.010  1.00  0.00           H  
ATOM    566 HG12 ILE    35      12.010  46.000  63.450  1.00  0.00           H  
ATOM    567  CD  ILE    35      10.690  46.950  64.950  1.00  0.00           C  
ATOM    568  HD1 ILE    35      11.430  47.730  65.220  1.00  0.00           H  
ATOM    569  HD2 ILE    35      10.080  46.640  65.820  1.00  0.00           H  
ATOM    570  HD3 ILE    35      10.080  47.390  64.130  1.00  0.00           H  
ATOM    571  C   ILE    35      11.640  42.730  65.340  1.00  0.00           C  
ATOM    572  O   ILE    35      11.130  42.740  66.420  1.00  0.00           O  
ATOM    573  N   ALA    36      11.150  41.870  64.450  1.00  0.00           N  
ATOM    574  HN  ALA    36      11.430  41.820  63.500  1.00  0.00           H  
ATOM    575  CA  ALA    36      10.020  40.990  64.560  1.00  0.00           C  
ATOM    576  HA  ALA    36       9.120  41.530  64.810  1.00  0.00           H  
ATOM    577  CB  ALA    36       9.810  40.450  63.160  1.00  0.00           C  
ATOM    578  HB1 ALA    36       9.120  39.580  63.180  1.00  0.00           H  
ATOM    579  HB2 ALA    36      10.770  40.090  62.710  1.00  0.00           H  
ATOM    580  HB3 ALA    36       9.430  41.240  62.480  1.00  0.00           H  
ATOM    581  C   ALA    36      10.290  39.890  65.610  1.00  0.00           C  
ATOM    582  O   ALA    36      11.410  39.420  65.780  1.00  0.00           O  
ATOM    583  NT  ALA    36       9.260  39.560  66.350  1.00  0.00           N  
ATOM    584  HNT ALA    36       8.400  40.070  66.260  1.00  0.00           H  
ATOM    585  CAT ALA    36       9.370  38.540  67.340  1.00  0.00           C  
ATOM    586  HT1 ALA    36       8.390  38.370  67.840  1.00  0.00           H  
ATOM    587  HT2 ALA    36      10.080  38.790  68.160  1.00  0.00           H  
ATOM    588  HT3 ALA    36       9.580  37.490  67.050  1.00  0.00           H  
TER     589      ALA    36 
ATOM    589  CAY LEU    37      33.620  37.850  69.710  1.00  0.00           C  
ATOM    590  HY1 LEU    37      33.350  37.400  68.730  1.00  0.00           H  
ATOM    591  HY2 LEU    37      32.630  37.890  70.210  1.00  0.00           H  
ATOM    592  HY3 LEU    37      34.320  37.180  70.250  1.00  0.00           H  
ATOM    593  CY  LEU    37      34.170  39.200  69.560  1.00  0.00           C  
ATOM    594  OY  LEU    37      34.240  39.670  68.460  1.00  0.00           O  
ATOM    595  N   LEU    37      34.700  39.830  70.590  1.00  0.00           N  
ATOM    596  HN  LEU    37      34.710  39.280  71.420  1.00  0.00           H  
ATOM    597  CA  LEU    37      35.290  41.190  70.360  1.00  0.00           C  
ATOM    598  HA  LEU    37      34.590  41.770  69.780  1.00  0.00           H  
ATOM    599  CB  LEU    37      35.520  41.840  71.800  1.00  0.00           C  
ATOM    600  HB1 LEU    37      35.850  41.140  72.600  1.00  0.00           H  
ATOM    601  HB2 LEU    37      34.500  42.180  72.080  1.00  0.00           H  
ATOM    602  CG  LEU    37      36.460  43.060  71.810  1.00  0.00           C  
ATOM    603  HG  LEU    37      37.400  42.840  71.260  1.00  0.00           H  
ATOM    604  CD1 LEU    37      35.900  44.270  71.050  1.00  0.00           C  
ATOM    605 HD11 LEU    37      35.730  43.970  69.990  1.00  0.00           H  
ATOM    606 HD12 LEU    37      36.640  45.100  71.090  1.00  0.00           H  
ATOM    607 HD13 LEU    37      34.900  44.650  71.370  1.00  0.00           H  
ATOM    608  CD2 LEU    37      36.870  43.320  73.250  1.00  0.00           C  
ATOM    609 HD21 LEU    37      37.730  42.680  73.530  1.00  0.00           H  
ATOM    610 HD22 LEU    37      36.000  43.060  73.890  1.00  0.00           H  
ATOM    611 HD23 LEU    37      37.060  44.400  73.450  1.00  0.00           H  
ATOM    612  C   LEU    37      36.530  41.170  69.500  1.00  0.00           C  
ATOM    613  O   LEU    37      36.640  41.960  68.500  1.00  0.00           O  
ATOM    614  N   THR    38      37.450  40.240  69.840  1.00  0.00           N  
ATOM    615  HN  THR    38      37.260  39.610  70.590  1.00  0.00           H  
ATOM    616  CA  THR    38      38.750  40.140  69.180  1.00  0.00           C  
ATOM    617  HA  THR    38      39.100  41.160  69.180  1.00  0.00           H  
ATOM    618  CB  THR    38      39.800  39.270  69.940  1.00  0.00           C  
ATOM    619  HB  THR    38      39.600  38.180  69.880  1.00  0.00           H  
ATOM    620  OG1 THR    38      39.720  39.550  71.310  1.00  0.00           O  
ATOM    621  HG1 THR    38      38.850  39.290  71.610  1.00  0.00           H  
ATOM    622  CG2 THR    38      41.240  39.620  69.510  1.00  0.00           C  
ATOM    623 HG21 THR    38      41.990  39.080  70.130  1.00  0.00           H  
ATOM    624 HG22 THR    38      41.400  40.710  69.650  1.00  0.00           H  
ATOM    625 HG23 THR    38      41.550  39.420  68.470  1.00  0.00           H  
ATOM    626  C   THR    38      38.600  39.490  67.800  1.00  0.00           C  
ATOM    627  O   THR    38      39.370  39.780  66.880  1.00  0.00           O  
ATOM    628  N   LEU    39      37.530  38.670  67.600  1.00  0.00           N  
ATOM    629  HN  LEU    39      36.900  38.500  68.360  1.00  0.00           H  
ATOM    630  CA  LEU    39      37.130  38.280  66.280  1.00  0.00           C  
ATOM    631  HA  LEU    39      37.970  37.950  65.690  1.00  0.00           H  
ATOM    632  CB  LEU    39      36.020  37.220  66.420  1.00  0.00           C  
ATOM    633  HB1 LEU    39      35.370  37.360  67.310  1.00  0.00           H  
ATOM    634  HB2 LEU    39      36.670  36.380  66.730  1.00  0.00           H  
ATOM    635  CG  LEU    39      35.130  36.910  65.180  1.00  0.00           C  
ATOM    636  HG  LEU    39      34.450  37.760  64.950  1.00  0.00           H  
ATOM    637  CD1 LEU    39      35.940  36.580  63.950  1.00  0.00           C  
ATOM    638 HD11 LEU    39      35.440  35.690  63.500  1.00  0.00           H  
ATOM    639 HD12 LEU    39      36.950  36.190  64.230  1.00  0.00           H  
ATOM    640 HD13 LEU    39      36.080  37.390  63.210  1.00  0.00           H  
ATOM    641  CD2 LEU    39      34.210  35.720  65.620  1.00  0.00           C  
ATOM    642 HD21 LEU    39      34.760  34.770  65.770  1.00  0.00           H  
ATOM    643 HD22 LEU    39      33.490  35.620  64.780  1.00  0.00           H  
ATOM    644 HD23 LEU    39      33.610  36.040  66.490  1.00  0.00           H  
ATOM    645  C   LEU    39      36.600  39.390  65.370  1.00  0.00           C  
ATOM    646  O   LEU    39      36.830  39.470  64.190  1.00  0.00           O  
ATOM    647  N   LYS    40      35.700  40.310  65.860  1.00  0.00           N  
ATOM    648  HN  LYS    40      35.300  40.230  66.770  1.00  0.00           H  
ATOM    649  CA  LYS    40      35.380  41.470  65.070  1.00  0.00           C  
ATOM    650  HA  LYS    40      35.030  41.110  64.110  1.00  0.00           H  
ATOM    651  CB  LYS    40      34.230  42.340  65.780  1.00  0.00           C  
ATOM    652  HB1 LYS    40      34.260  43.260  65.160  1.00  0.00           H  
ATOM    653  HB2 LYS    40      34.480  42.610  66.830  1.00  0.00           H  
ATOM    654  CG  LYS    40      32.860  41.660  65.880  1.00  0.00           C  
ATOM    655  HG1 LYS    40      33.080  40.670  66.340  1.00  0.00           H  
ATOM    656  HG2 LYS    40      32.570  41.410  64.840  1.00  0.00           H  
ATOM    657  CD  LYS    40      31.610  42.440  66.470  1.00  0.00           C  
ATOM    658  HD1 LYS    40      30.810  41.680  66.480  1.00  0.00           H  
ATOM    659  HD2 LYS    40      31.280  43.340  65.890  1.00  0.00           H  
ATOM    660  CE  LYS    40      31.800  42.970  67.870  1.00  0.00           C  
ATOM    661  HE1 LYS    40      32.690  43.640  67.910  1.00  0.00           H  
ATOM    662  HE2 LYS    40      32.110  42.140  68.530  1.00  0.00           H  
ATOM    663  NZ  LYS    40      30.610  43.650  68.410  1.00  0.00           N  
ATOM    664  HZ1 LYS    40      30.060  44.120  67.670  1.00  0.00           H  
ATOM    665  HZ2 LYS    40      30.800  44.310  69.190  1.00  0.00           H  
ATOM    666  HZ3 LYS    40      29.980  42.930  68.820  1.00  0.00           H  
ATOM    667  C   LYS    40      36.640  42.370  64.770  1.00  0.00           C  
ATOM    668  O   LYS    40      36.870  42.860  63.690  1.00  0.00           O  
ATOM    669  N   TYR    41      37.680  42.410  65.760  1.00  0.00           N  
ATOM    670  HN  TYR    41      37.710  41.870  66.600  1.00  0.00           H  
ATOM    671  CA  TYR    41      38.990  42.980  65.490  1.00  0.00           C  
ATOM    672  HA  TYR    41      38.790  43.970  65.110  1.00  0.00           H  
ATOM    673  CB  TYR    41      39.680  43.170  66.900  1.00  0.00           C  
ATOM    674  HB1 TYR    41      39.990  42.210  67.380  1.00  0.00           H  
ATOM    675  HB2 TYR    41      38.890  43.640  67.520  1.00  0.00           H  
ATOM    676  CG  TYR    41      40.770  44.210  66.890  1.00  0.00           C  
ATOM    677  CD1 TYR    41      40.750  45.430  66.080  1.00  0.00           C  
ATOM    678  HD1 TYR    41      40.060  45.650  65.280  1.00  0.00           H  
ATOM    679  CE1 TYR    41      41.830  46.400  66.310  1.00  0.00           C  
ATOM    680  HE1 TYR    41      41.830  47.350  65.790  1.00  0.00           H  
ATOM    681  CZ  TYR    41      42.800  46.120  67.250  1.00  0.00           C  
ATOM    682  OH  TYR    41      43.920  46.970  67.490  1.00  0.00           O  
ATOM    683  HH  TYR    41      43.760  47.880  67.250  1.00  0.00           H  
ATOM    684  CD2 TYR    41      41.810  44.050  67.800  1.00  0.00           C  
ATOM    685  HD2 TYR    41      41.900  43.140  68.360  1.00  0.00           H  
ATOM    686  CE2 TYR    41      42.900  44.920  67.960  1.00  0.00           C  
ATOM    687  HE2 TYR    41      43.740  44.740  68.620  1.00  0.00           H  
ATOM    688  C   TYR    41      39.870  42.280  64.370  1.00  0.00           C  
ATOM    689  O   TYR    41      40.320  42.940  63.430  1.00  0.00           O  
ATOM    690  N   GLY    42      40.010  40.990  64.430  1.00  0.00           N  
ATOM    691  HN  GLY    42      39.660  40.530  65.240  1.00  0.00           H  
ATOM    692  CA  GLY    42      40.610  40.170  63.380  1.00  0.00           C  
ATOM    693  HA1 GLY    42      40.450  39.120  63.550  1.00  0.00           H  
ATOM    694  HA2 GLY    42      41.660  40.430  63.410  1.00  0.00           H  
ATOM    695  C   GLY    42      39.930  40.360  61.970  1.00  0.00           C  
ATOM    696  O   GLY    42      40.590  40.590  60.980  1.00  0.00           O  
ATOM    697  N   ALA    43      38.550  40.360  61.980  1.00  0.00           N  
ATOM    698  HN  ALA    43      38.130  40.300  62.880  1.00  0.00           H  
ATOM    699  CA  ALA    43      37.830  40.720  60.770  1.00  0.00           C  
ATOM    700  HA  ALA    43      37.870  39.970  60.000  1.00  0.00           H  
ATOM    701  CB  ALA    43      36.330  40.750  61.100  1.00  0.00           C  
ATOM    702  HB1 ALA    43      36.190  41.440  61.970  1.00  0.00           H  
ATOM    703  HB2 ALA    43      36.030  39.700  61.320  1.00  0.00           H  
ATOM    704  HB3 ALA    43      35.740  41.000  60.190  1.00  0.00           H  
ATOM    705  C   ALA    43      38.150  42.130  60.160  1.00  0.00           C  
ATOM    706  O   ALA    43      38.290  42.300  58.940  1.00  0.00           O  
ATOM    707  N   LYS    44      38.290  43.190  61.010  1.00  0.00           N  
ATOM    708  HN  LYS    44      37.900  43.110  61.920  1.00  0.00           H  
ATOM    709  CA  LYS    44      38.940  44.450  60.590  1.00  0.00           C  
ATOM    710  HA  LYS    44      38.340  44.850  59.780  1.00  0.00           H  
ATOM    711  CB  LYS    44      39.140  45.440  61.810  1.00  0.00           C  
ATOM    712  HB1 LYS    44      39.690  46.340  61.470  1.00  0.00           H  
ATOM    713  HB2 LYS    44      39.700  44.960  62.640  1.00  0.00           H  
ATOM    714  CG  LYS    44      37.830  46.090  62.300  1.00  0.00           C  
ATOM    715  HG1 LYS    44      37.010  45.370  62.510  1.00  0.00           H  
ATOM    716  HG2 LYS    44      37.490  46.640  61.400  1.00  0.00           H  
ATOM    717  CD  LYS    44      37.860  46.970  63.500  1.00  0.00           C  
ATOM    718  HD1 LYS    44      38.460  47.900  63.510  1.00  0.00           H  
ATOM    719  HD2 LYS    44      38.330  46.380  64.310  1.00  0.00           H  
ATOM    720  CE  LYS    44      36.300  47.260  63.820  1.00  0.00           C  
ATOM    721  HE1 LYS    44      35.750  46.300  63.920  1.00  0.00           H  
ATOM    722  HE2 LYS    44      35.870  47.880  63.000  1.00  0.00           H  
ATOM    723  NZ  LYS    44      36.170  48.040  65.080  1.00  0.00           N  
ATOM    724  HZ1 LYS    44      36.630  48.960  64.980  1.00  0.00           H  
ATOM    725  HZ2 LYS    44      36.690  47.600  65.870  1.00  0.00           H  
ATOM    726  HZ3 LYS    44      35.210  48.350  65.350  1.00  0.00           H  
ATOM    727  C   LYS    44      40.410  44.310  60.140  1.00  0.00           C  
ATOM    728  O   LYS    44      40.830  44.800  59.050  1.00  0.00           O  
ATOM    729  N   HSD    45      41.240  43.550  60.830  1.00  0.00           N  
ATOM    730  HN  HSD    45      41.000  43.180  61.720  1.00  0.00           H  
ATOM    731  CA  HSD    45      42.520  43.280  60.310  1.00  0.00           C  
ATOM    732  HA  HSD    45      43.080  44.180  60.070  1.00  0.00           H  
ATOM    733  CB  HSD    45      43.330  42.430  61.400  1.00  0.00           C  
ATOM    734  HB1 HSD    45      44.270  42.170  60.870  1.00  0.00           H  
ATOM    735  HB2 HSD    45      42.780  41.510  61.690  1.00  0.00           H  
ATOM    736  ND1 HSD    45      43.030  43.400  63.680  1.00  0.00           N  
ATOM    737  HD1 HSD    45      42.180  42.920  63.900  1.00  0.00           H  
ATOM    738  CG  HSD    45      43.810  43.170  62.610  1.00  0.00           C  
ATOM    739  CE1 HSD    45      43.770  43.950  64.680  1.00  0.00           C  
ATOM    740  HE1 HSD    45      43.270  44.160  65.620  1.00  0.00           H  
ATOM    741  NE2 HSD    45      45.070  44.080  64.310  1.00  0.00           N  
ATOM    742  CD2 HSD    45      45.050  43.590  62.980  1.00  0.00           C  
ATOM    743  HD2 HSD    45      46.000  43.590  62.460  1.00  0.00           H  
ATOM    744  C   HSD    45      42.520  42.510  58.910  1.00  0.00           C  
ATOM    745  O   HSD    45      43.480  42.720  58.160  1.00  0.00           O  
ATOM    746  N   VAL    46      41.420  41.800  58.480  1.00  0.00           N  
ATOM    747  HN  VAL    46      40.580  41.600  58.990  1.00  0.00           H  
ATOM    748  CA  VAL    46      41.450  41.290  57.150  1.00  0.00           C  
ATOM    749  HA  VAL    46      42.430  40.870  56.970  1.00  0.00           H  
ATOM    750  CB  VAL    46      40.300  40.240  56.780  1.00  0.00           C  
ATOM    751  HB  VAL    46      39.310  40.730  56.930  1.00  0.00           H  
ATOM    752  CG1 VAL    46      40.340  39.810  55.320  1.00  0.00           C  
ATOM    753 HG11 VAL    46      39.990  40.640  54.670  1.00  0.00           H  
ATOM    754 HG12 VAL    46      39.730  38.900  55.170  1.00  0.00           H  
ATOM    755 HG13 VAL    46      41.390  39.540  55.040  1.00  0.00           H  
ATOM    756  CG2 VAL    46      40.150  39.080  57.750  1.00  0.00           C  
ATOM    757 HG21 VAL    46      39.910  39.480  58.760  1.00  0.00           H  
ATOM    758 HG22 VAL    46      41.120  38.530  57.810  1.00  0.00           H  
ATOM    759 HG23 VAL    46      39.320  38.380  57.520  1.00  0.00           H  
ATOM    760  C   VAL    46      41.210  42.400  56.200  1.00  0.00           C  
ATOM    761  O   VAL    46      41.870  42.500  55.220  1.00  0.00           O  
ATOM    762  N   ILE    47      40.260  43.300  56.470  1.00  0.00           N  
ATOM    763  HN  ILE    47      39.750  43.230  57.320  1.00  0.00           H  
ATOM    764  CA  ILE    47      40.020  44.590  55.760  1.00  0.00           C  
ATOM    765  HA  ILE    47      39.630  44.320  54.790  1.00  0.00           H  
ATOM    766  CB  ILE    47      38.920  45.460  56.430  1.00  0.00           C  
ATOM    767  HB  ILE    47      39.250  45.620  57.480  1.00  0.00           H  
ATOM    768  CG2 ILE    47      38.760  46.840  55.750  1.00  0.00           C  
ATOM    769 HG21 ILE    47      39.700  47.430  55.850  1.00  0.00           H  
ATOM    770 HG22 ILE    47      37.910  47.410  56.170  1.00  0.00           H  
ATOM    771 HG23 ILE    47      38.540  46.680  54.670  1.00  0.00           H  
ATOM    772  CG1 ILE    47      37.600  44.720  56.320  1.00  0.00           C  
ATOM    773 HG11 ILE    47      37.810  43.670  56.640  1.00  0.00           H  
ATOM    774 HG12 ILE    47      37.280  44.560  55.270  1.00  0.00           H  
ATOM    775  CD  ILE    47      36.420  45.310  57.160  1.00  0.00           C  
ATOM    776  HD1 ILE    47      36.810  45.340  58.200  1.00  0.00           H  
ATOM    777  HD2 ILE    47      35.560  44.610  57.130  1.00  0.00           H  
ATOM    778  HD3 ILE    47      36.190  46.370  56.890  1.00  0.00           H  
ATOM    779  C   ILE    47      41.280  45.430  55.430  1.00  0.00           C  
ATOM    780  O   ILE    47      41.480  45.880  54.330  1.00  0.00           O  
ATOM    781  N   MET    48      42.170  45.590  56.400  1.00  0.00           N  
ATOM    782  HN  MET    48      41.970  45.130  57.270  1.00  0.00           H  
ATOM    783  CA  MET    48      43.430  46.330  56.270  1.00  0.00           C  
ATOM    784  HA  MET    48      43.260  47.250  55.740  1.00  0.00           H  
ATOM    785  CB  MET    48      44.170  46.650  57.650  1.00  0.00           C  
ATOM    786  HB1 MET    48      44.960  47.420  57.530  1.00  0.00           H  
ATOM    787  HB2 MET    48      44.760  45.770  57.980  1.00  0.00           H  
ATOM    788  CG  MET    48      43.330  47.170  58.910  1.00  0.00           C  
ATOM    789  HG1 MET    48      44.030  47.330  59.760  1.00  0.00           H  
ATOM    790  HG2 MET    48      42.730  46.310  59.250  1.00  0.00           H  
ATOM    791  SD  MET    48      42.350  48.740  58.700  1.00  0.00           S  
ATOM    792  CE  MET    48      43.830  49.830  59.070  1.00  0.00           C  
ATOM    793  HE1 MET    48      44.120  49.800  60.140  1.00  0.00           H  
ATOM    794  HE2 MET    48      43.470  50.880  58.980  1.00  0.00           H  
ATOM    795  HE3 MET    48      44.630  49.630  58.320  1.00  0.00           H  
ATOM    796  C   MET    48      44.450  45.660  55.370  1.00  0.00           C  
ATOM    797  O   MET    48      45.310  46.300  54.820  1.00  0.00           O  
ATOM    798  N   LEU    49      44.450  44.310  55.220  1.00  0.00           N  
ATOM    799  HN  LEU    49      43.890  43.730  55.800  1.00  0.00           H  
ATOM    800  CA  LEU    49      45.220  43.630  54.150  1.00  0.00           C  
ATOM    801  HA  LEU    49      46.210  44.060  54.050  1.00  0.00           H  
ATOM    802  CB  LEU    49      45.480  42.080  54.500  1.00  0.00           C  
ATOM    803  HB1 LEU    49      46.270  41.700  53.820  1.00  0.00           H  
ATOM    804  HB2 LEU    49      44.500  41.580  54.380  1.00  0.00           H  
ATOM    805  CG  LEU    49      46.090  41.780  55.890  1.00  0.00           C  
ATOM    806  HG  LEU    49      45.300  42.070  56.620  1.00  0.00           H  
ATOM    807  CD1 LEU    49      46.330  40.220  56.050  1.00  0.00           C  
ATOM    808 HD11 LEU    49      47.170  39.780  55.470  1.00  0.00           H  
ATOM    809 HD12 LEU    49      45.370  39.690  55.880  1.00  0.00           H  
ATOM    810 HD13 LEU    49      46.640  40.060  57.110  1.00  0.00           H  
ATOM    811  CD2 LEU    49      47.340  42.560  56.260  1.00  0.00           C  
ATOM    812 HD21 LEU    49      47.570  42.080  57.230  1.00  0.00           H  
ATOM    813 HD22 LEU    49      47.140  43.660  56.310  1.00  0.00           H  
ATOM    814 HD23 LEU    49      48.220  42.320  55.630  1.00  0.00           H  
ATOM    815  C   LEU    49      44.510  43.810  52.760  1.00  0.00           C  
ATOM    816  O   LEU    49      45.150  44.150  51.770  1.00  0.00           O  
ATOM    817  N   PHE    50      43.170  43.660  52.650  1.00  0.00           N  
ATOM    818  HN  PHE    50      42.710  43.230  53.420  1.00  0.00           H  
ATOM    819  CA  PHE    50      42.350  43.820  51.490  1.00  0.00           C  
ATOM    820  HA  PHE    50      42.810  43.150  50.780  1.00  0.00           H  
ATOM    821  CB  PHE    50      40.850  43.550  51.710  1.00  0.00           C  
ATOM    822  HB1 PHE    50      40.210  44.010  50.920  1.00  0.00           H  
ATOM    823  HB2 PHE    50      40.530  44.070  52.640  1.00  0.00           H  
ATOM    824  CG  PHE    50      40.450  42.100  51.860  1.00  0.00           C  
ATOM    825  CD1 PHE    50      41.390  40.990  51.930  1.00  0.00           C  
ATOM    826  HD1 PHE    50      42.400  41.350  51.800  1.00  0.00           H  
ATOM    827  CE1 PHE    50      40.920  39.710  52.050  1.00  0.00           C  
ATOM    828  HE1 PHE    50      41.650  38.910  52.100  1.00  0.00           H  
ATOM    829  CZ  PHE    50      39.530  39.390  52.130  1.00  0.00           C  
ATOM    830  HZ  PHE    50      39.180  38.380  52.280  1.00  0.00           H  
ATOM    831  CD2 PHE    50      39.090  41.790  51.890  1.00  0.00           C  
ATOM    832  HD2 PHE    50      38.330  42.550  51.930  1.00  0.00           H  
ATOM    833  CE2 PHE    50      38.620  40.440  51.990  1.00  0.00           C  
ATOM    834  HE2 PHE    50      37.570  40.240  52.080  1.00  0.00           H  
ATOM    835  C   PHE    50      42.400  45.160  50.740  1.00  0.00           C  
ATOM    836  O   PHE    50      42.600  45.150  49.540  1.00  0.00           O  
ATOM    837  N   VAL    51      42.240  46.280  51.460  1.00  0.00           N  
ATOM    838  HN  VAL    51      42.140  46.360  52.450  1.00  0.00           H  
ATOM    839  CA  VAL    51      41.940  47.540  50.820  1.00  0.00           C  
ATOM    840  HA  VAL    51      41.230  47.410  50.020  1.00  0.00           H  
ATOM    841  CB  VAL    51      41.430  48.590  51.830  1.00  0.00           C  
ATOM    842  HB  VAL    51      41.780  48.380  52.870  1.00  0.00           H  
ATOM    843  CG1 VAL    51      41.870  50.030  51.470  1.00  0.00           C  
ATOM    844 HG11 VAL    51      41.680  50.140  50.390  1.00  0.00           H  
ATOM    845 HG12 VAL    51      42.910  50.150  51.840  1.00  0.00           H  
ATOM    846 HG13 VAL    51      41.240  50.790  51.970  1.00  0.00           H  
ATOM    847  CG2 VAL    51      39.930  48.400  51.940  1.00  0.00           C  
ATOM    848 HG21 VAL    51      39.400  48.470  50.970  1.00  0.00           H  
ATOM    849 HG22 VAL    51      39.490  48.990  52.770  1.00  0.00           H  
ATOM    850 HG23 VAL    51      39.810  47.340  52.250  1.00  0.00           H  
ATOM    851  C   VAL    51      43.190  48.030  50.030  1.00  0.00           C  
ATOM    852  O   VAL    51      43.010  48.440  48.870  1.00  0.00           O  
ATOM    853  N   PRO    52      44.450  47.830  50.470  1.00  0.00           N  
ATOM    854  CD  PRO    52      44.830  47.970  51.920  1.00  0.00           C  
ATOM    855  HD1 PRO    52      45.070  46.910  52.130  1.00  0.00           H  
ATOM    856  HD2 PRO    52      43.980  48.410  52.500  1.00  0.00           H  
ATOM    857  CA  PRO    52      45.580  48.280  49.660  1.00  0.00           C  
ATOM    858  HA  PRO    52      45.420  49.210  49.140  1.00  0.00           H  
ATOM    859  CB  PRO    52      46.770  48.320  50.670  1.00  0.00           C  
ATOM    860  HB1 PRO    52      47.560  48.980  50.250  1.00  0.00           H  
ATOM    861  HB2 PRO    52      47.310  47.370  50.890  1.00  0.00           H  
ATOM    862  CG  PRO    52      46.070  48.800  51.910  1.00  0.00           C  
ATOM    863  HG1 PRO    52      46.580  48.580  52.870  1.00  0.00           H  
ATOM    864  HG2 PRO    52      45.870  49.890  51.860  1.00  0.00           H  
ATOM    865  C   PRO    52      45.870  47.350  48.480  1.00  0.00           C  
ATOM    866  O   PRO    52      46.300  47.820  47.420  1.00  0.00           O  
ATOM    867  N   VAL    53      45.770  45.990  48.710  1.00  0.00           N  
ATOM    868  HN  VAL    53      45.590  45.540  49.580  1.00  0.00           H  
ATOM    869  CA  VAL    53      45.860  45.120  47.540  1.00  0.00           C  
ATOM    870  HA  VAL    53      46.780  45.400  47.040  1.00  0.00           H  
ATOM    871  CB  VAL    53      45.970  43.540  47.790  1.00  0.00           C  
ATOM    872  HB  VAL    53      46.710  43.360  48.600  1.00  0.00           H  
ATOM    873  CG1 VAL    53      44.720  42.870  48.440  1.00  0.00           C  
ATOM    874 HG11 VAL    53      44.980  41.880  48.870  1.00  0.00           H  
ATOM    875 HG12 VAL    53      43.930  42.780  47.660  1.00  0.00           H  
ATOM    876 HG13 VAL    53      44.420  43.470  49.330  1.00  0.00           H  
ATOM    877  CG2 VAL    53      46.430  42.750  46.530  1.00  0.00           C  
ATOM    878 HG21 VAL    53      47.150  43.350  45.930  1.00  0.00           H  
ATOM    879 HG22 VAL    53      45.530  42.550  45.910  1.00  0.00           H  
ATOM    880 HG23 VAL    53      46.820  41.740  46.750  1.00  0.00           H  
ATOM    881  C   VAL    53      44.680  45.350  46.490  1.00  0.00           C  
ATOM    882  O   VAL    53      44.930  45.190  45.300  1.00  0.00           O  
ATOM    883  N   THR    54      43.440  45.620  46.940  1.00  0.00           N  
ATOM    884  HN  THR    54      43.320  45.590  47.920  1.00  0.00           H  
ATOM    885  CA  THR    54      42.310  45.960  46.020  1.00  0.00           C  
ATOM    886  HA  THR    54      42.250  45.050  45.440  1.00  0.00           H  
ATOM    887  CB  THR    54      40.980  46.120  46.760  1.00  0.00           C  
ATOM    888  HB  THR    54      41.130  46.940  47.480  1.00  0.00           H  
ATOM    889  OG1 THR    54      40.660  44.980  47.580  1.00  0.00           O  
ATOM    890  HG1 THR    54      41.270  44.910  48.320  1.00  0.00           H  
ATOM    891  CG2 THR    54      39.770  46.390  45.850  1.00  0.00           C  
ATOM    892 HG21 THR    54      38.840  46.320  46.460  1.00  0.00           H  
ATOM    893 HG22 THR    54      39.680  45.710  44.980  1.00  0.00           H  
ATOM    894 HG23 THR    54      39.900  47.420  45.440  1.00  0.00           H  
ATOM    895  C   THR    54      42.610  47.140  45.130  1.00  0.00           C  
ATOM    896  O   THR    54      42.430  47.140  43.890  1.00  0.00           O  
ATOM    897  N   LEU    55      43.180  48.180  45.730  1.00  0.00           N  
ATOM    898  HN  LEU    55      43.320  48.080  46.720  1.00  0.00           H  
ATOM    899  CA  LEU    55      43.570  49.330  44.950  1.00  0.00           C  
ATOM    900  HA  LEU    55      42.860  49.410  44.140  1.00  0.00           H  
ATOM    901  CB  LEU    55      43.580  50.650  45.730  1.00  0.00           C  
ATOM    902  HB1 LEU    55      44.110  51.480  45.220  1.00  0.00           H  
ATOM    903  HB2 LEU    55      44.170  50.420  46.640  1.00  0.00           H  
ATOM    904  CG  LEU    55      42.160  51.090  46.100  1.00  0.00           C  
ATOM    905  HG  LEU    55      41.620  50.290  46.660  1.00  0.00           H  
ATOM    906  CD1 LEU    55      42.280  52.330  47.140  1.00  0.00           C  
ATOM    907 HD11 LEU    55      41.270  52.770  47.340  1.00  0.00           H  
ATOM    908 HD12 LEU    55      42.840  53.120  46.600  1.00  0.00           H  
ATOM    909 HD13 LEU    55      42.720  52.030  48.110  1.00  0.00           H  
ATOM    910  CD2 LEU    55      41.480  51.680  44.890  1.00  0.00           C  
ATOM    911 HD21 LEU    55      42.110  52.490  44.470  1.00  0.00           H  
ATOM    912 HD22 LEU    55      40.490  52.070  45.210  1.00  0.00           H  
ATOM    913 HD23 LEU    55      41.320  50.880  44.140  1.00  0.00           H  
ATOM    914  C   LEU    55      44.820  49.180  44.220  1.00  0.00           C  
ATOM    915  O   LEU    55      45.110  49.900  43.280  1.00  0.00           O  
ATOM    916  N   CYS    56      45.670  48.230  44.560  1.00  0.00           N  
ATOM    917  HN  CYS    56      45.630  47.740  45.430  1.00  0.00           H  
ATOM    918  CA  CYS    56      46.670  47.760  43.670  1.00  0.00           C  
ATOM    919  HA  CYS    56      47.170  48.590  43.200  1.00  0.00           H  
ATOM    920  CB  CYS    56      47.620  46.840  44.600  1.00  0.00           C  
ATOM    921  HB1 CYS    56      47.110  45.870  44.760  1.00  0.00           H  
ATOM    922  HB2 CYS    56      47.990  47.280  45.560  1.00  0.00           H  
ATOM    923  SG  CYS    56      49.060  46.220  43.690  1.00  0.00           S  
ATOM    924  HG1 CYS    56      48.650  44.970  43.500  1.00  0.00           H  
ATOM    925  C   CYS    56      46.110  47.070  42.500  1.00  0.00           C  
ATOM    926  O   CYS    56      46.340  47.440  41.330  1.00  0.00           O  
ATOM    927  N   MET    57      45.270  46.070  42.780  1.00  0.00           N  
ATOM    928  HN  MET    57      45.130  45.680  43.690  1.00  0.00           H  
ATOM    929  CA  MET    57      44.490  45.290  41.760  1.00  0.00           C  
ATOM    930  HA  MET    57      45.210  44.880  41.070  1.00  0.00           H  
ATOM    931  CB  MET    57      43.710  44.190  42.460  1.00  0.00           C  
ATOM    932  HB1 MET    57      42.950  43.690  41.820  1.00  0.00           H  
ATOM    933  HB2 MET    57      43.250  44.670  43.350  1.00  0.00           H  
ATOM    934  CG  MET    57      44.660  42.990  42.900  1.00  0.00           C  
ATOM    935  HG1 MET    57      45.570  43.360  43.420  1.00  0.00           H  
ATOM    936  HG2 MET    57      45.040  42.510  41.980  1.00  0.00           H  
ATOM    937  SD  MET    57      43.860  41.720  43.930  1.00  0.00           S  
ATOM    938  CE  MET    57      45.000  40.360  43.770  1.00  0.00           C  
ATOM    939  HE1 MET    57      44.490  39.410  44.040  1.00  0.00           H  
ATOM    940  HE2 MET    57      45.820  40.440  44.510  1.00  0.00           H  
ATOM    941  HE3 MET    57      45.340  40.210  42.720  1.00  0.00           H  
ATOM    942  C   MET    57      43.700  46.150  40.830  1.00  0.00           C  
ATOM    943  O   MET    57      43.760  45.920  39.640  1.00  0.00           O  
ATOM    944  N   VAL    58      42.950  47.260  41.280  1.00  0.00           N  
ATOM    945  HN  VAL    58      42.890  47.440  42.260  1.00  0.00           H  
ATOM    946  CA  VAL    58      42.200  48.220  40.420  1.00  0.00           C  
ATOM    947  HA  VAL    58      41.500  47.620  39.870  1.00  0.00           H  
ATOM    948  CB  VAL    58      41.440  49.330  41.230  1.00  0.00           C  
ATOM    949  HB  VAL    58      42.130  49.770  41.990  1.00  0.00           H  
ATOM    950  CG1 VAL    58      41.030  50.410  40.200  1.00  0.00           C  
ATOM    951 HG11 VAL    58      41.850  51.120  39.960  1.00  0.00           H  
ATOM    952 HG12 VAL    58      40.200  51.040  40.590  1.00  0.00           H  
ATOM    953 HG13 VAL    58      40.690  49.860  39.290  1.00  0.00           H  
ATOM    954  CG2 VAL    58      40.230  48.670  41.940  1.00  0.00           C  
ATOM    955 HG21 VAL    58      39.660  49.400  42.550  1.00  0.00           H  
ATOM    956 HG22 VAL    58      40.620  47.880  42.620  1.00  0.00           H  
ATOM    957 HG23 VAL    58      39.560  48.200  41.180  1.00  0.00           H  
ATOM    958  C   VAL    58      43.090  48.860  39.380  1.00  0.00           C  
ATOM    959  O   VAL    58      42.870  48.920  38.180  1.00  0.00           O  
ATOM    960  N   VAL    59      44.300  49.350  39.840  1.00  0.00           N  
ATOM    961  HN  VAL    59      44.660  49.300  40.760  1.00  0.00           H  
ATOM    962  CA  VAL    59      45.230  50.000  38.990  1.00  0.00           C  
ATOM    963  HA  VAL    59      44.650  50.760  38.490  1.00  0.00           H  
ATOM    964  CB  VAL    59      46.460  50.690  39.670  1.00  0.00           C  
ATOM    965  HB  VAL    59      46.940  50.000  40.390  1.00  0.00           H  
ATOM    966  CG1 VAL    59      47.530  51.050  38.590  1.00  0.00           C  
ATOM    967 HG11 VAL    59      47.030  51.660  37.800  1.00  0.00           H  
ATOM    968 HG12 VAL    59      48.080  50.190  38.150  1.00  0.00           H  
ATOM    969 HG13 VAL    59      48.180  51.880  38.940  1.00  0.00           H  
ATOM    970  CG2 VAL    59      46.010  51.880  40.550  1.00  0.00           C  
ATOM    971 HG21 VAL    59      45.600  51.460  41.490  1.00  0.00           H  
ATOM    972 HG22 VAL    59      45.250  52.520  40.060  1.00  0.00           H  
ATOM    973 HG23 VAL    59      46.950  52.440  40.770  1.00  0.00           H  
ATOM    974  C   VAL    59      45.680  49.030  37.850  1.00  0.00           C  
ATOM    975  O   VAL    59      45.610  49.190  36.650  1.00  0.00           O  
ATOM    976  N   VAL    60      46.060  47.820  38.250  1.00  0.00           N  
ATOM    977  HN  VAL    60      45.930  47.610  39.220  1.00  0.00           H  
ATOM    978  CA  VAL    60      46.400  46.680  37.380  1.00  0.00           C  
ATOM    979  HA  VAL    60      47.240  47.040  36.810  1.00  0.00           H  
ATOM    980  CB  VAL    60      46.870  45.420  37.990  1.00  0.00           C  
ATOM    981  HB  VAL    60      46.060  45.000  38.620  1.00  0.00           H  
ATOM    982  CG1 VAL    60      47.180  44.320  36.970  1.00  0.00           C  
ATOM    983 HG11 VAL    60      47.490  43.370  37.460  1.00  0.00           H  
ATOM    984 HG12 VAL    60      47.960  44.760  36.320  1.00  0.00           H  
ATOM    985 HG13 VAL    60      46.250  44.030  36.440  1.00  0.00           H  
ATOM    986  CG2 VAL    60      48.230  45.630  38.680  1.00  0.00           C  
ATOM    987 HG21 VAL    60      48.980  45.890  37.910  1.00  0.00           H  
ATOM    988 HG22 VAL    60      48.550  44.730  39.240  1.00  0.00           H  
ATOM    989 HG23 VAL    60      48.130  46.400  39.480  1.00  0.00           H  
ATOM    990  C   VAL    60      45.390  46.410  36.320  1.00  0.00           C  
ATOM    991  O   VAL    60      45.770  46.520  35.190  1.00  0.00           O  
ATOM    992  N   VAL    61      44.140  45.990  36.600  1.00  0.00           N  
ATOM    993  HN  VAL    61      43.800  45.810  37.510  1.00  0.00           H  
ATOM    994  CA  VAL    61      43.120  45.730  35.560  1.00  0.00           C  
ATOM    995  HA  VAL    61      43.550  44.990  34.900  1.00  0.00           H  
ATOM    996  CB  VAL    61      41.820  45.210  36.080  1.00  0.00           C  
ATOM    997  HB  VAL    61      41.230  46.030  36.540  1.00  0.00           H  
ATOM    998  CG1 VAL    61      41.040  44.560  34.920  1.00  0.00           C  
ATOM    999 HG11 VAL    61      40.780  45.370  34.210  1.00  0.00           H  
ATOM   1000 HG12 VAL    61      40.060  44.170  35.260  1.00  0.00           H  
ATOM   1001 HG13 VAL    61      41.650  43.730  34.490  1.00  0.00           H  
ATOM   1002  CG2 VAL    61      41.960  44.280  37.280  1.00  0.00           C  
ATOM   1003 HG21 VAL    61      42.220  44.840  38.200  1.00  0.00           H  
ATOM   1004 HG22 VAL    61      42.710  43.460  37.180  1.00  0.00           H  
ATOM   1005 HG23 VAL    61      40.960  43.830  37.460  1.00  0.00           H  
ATOM   1006  C   VAL    61      42.930  46.920  34.690  1.00  0.00           C  
ATOM   1007  O   VAL    61      42.900  46.850  33.440  1.00  0.00           O  
ATOM   1008  N   ALA    62      42.850  48.150  35.250  1.00  0.00           N  
ATOM   1009  HN  ALA    62      42.900  48.300  36.240  1.00  0.00           H  
ATOM   1010  CA  ALA    62      42.790  49.370  34.480  1.00  0.00           C  
ATOM   1011  HA  ALA    62      41.910  49.460  33.850  1.00  0.00           H  
ATOM   1012  CB  ALA    62      42.780  50.570  35.460  1.00  0.00           C  
ATOM   1013  HB1 ALA    62      41.790  50.980  35.750  1.00  0.00           H  
ATOM   1014  HB2 ALA    62      43.270  51.390  34.880  1.00  0.00           H  
ATOM   1015  HB3 ALA    62      43.440  50.410  36.340  1.00  0.00           H  
ATOM   1016  C   ALA    62      44.010  49.460  33.570  1.00  0.00           C  
ATOM   1017  O   ALA    62      43.850  49.630  32.390  1.00  0.00           O  
ATOM   1018  N   THR    63      45.180  49.080  34.030  1.00  0.00           N  
ATOM   1019  HN  THR    63      45.270  48.800  34.990  1.00  0.00           H  
ATOM   1020  CA  THR    63      46.400  49.040  33.260  1.00  0.00           C  
ATOM   1021  HA  THR    63      46.450  50.010  32.800  1.00  0.00           H  
ATOM   1022  CB  THR    63      47.730  48.930  34.060  1.00  0.00           C  
ATOM   1023  HB  THR    63      47.820  47.990  34.640  1.00  0.00           H  
ATOM   1024  OG1 THR    63      47.680  49.870  35.080  1.00  0.00           O  
ATOM   1025  HG1 THR    63      46.830  49.740  35.510  1.00  0.00           H  
ATOM   1026  CG2 THR    63      48.880  49.210  33.170  1.00  0.00           C  
ATOM   1027 HG21 THR    63      49.870  49.030  33.630  1.00  0.00           H  
ATOM   1028 HG22 THR    63      48.810  50.250  32.760  1.00  0.00           H  
ATOM   1029 HG23 THR    63      48.970  48.530  32.300  1.00  0.00           H  
ATOM   1030  C   THR    63      46.440  48.060  32.160  1.00  0.00           C  
ATOM   1031  O   THR    63      46.840  48.410  31.040  1.00  0.00           O  
ATOM   1032  N   ILE    64      45.980  46.800  32.390  1.00  0.00           N  
ATOM   1033  HN  ILE    64      45.660  46.550  33.300  1.00  0.00           H  
ATOM   1034  CA  ILE    64      45.720  45.750  31.450  1.00  0.00           C  
ATOM   1035  HA  ILE    64      46.590  45.600  30.820  1.00  0.00           H  
ATOM   1036  CB  ILE    64      45.390  44.460  32.250  1.00  0.00           C  
ATOM   1037  HB  ILE    64      44.560  44.670  32.960  1.00  0.00           H  
ATOM   1038  CG2 ILE    64      44.840  43.310  31.340  1.00  0.00           C  
ATOM   1039 HG21 ILE    64      44.870  42.320  31.840  1.00  0.00           H  
ATOM   1040 HG22 ILE    64      45.300  43.310  30.330  1.00  0.00           H  
ATOM   1041 HG23 ILE    64      43.770  43.520  31.130  1.00  0.00           H  
ATOM   1042  CG1 ILE    64      46.490  44.020  33.130  1.00  0.00           C  
ATOM   1043 HG11 ILE    64      46.230  43.030  33.560  1.00  0.00           H  
ATOM   1044 HG12 ILE    64      46.630  44.670  34.020  1.00  0.00           H  
ATOM   1045  CD  ILE    64      47.910  44.050  32.530  1.00  0.00           C  
ATOM   1046  HD1 ILE    64      48.530  43.470  33.240  1.00  0.00           H  
ATOM   1047  HD2 ILE    64      48.230  45.110  32.460  1.00  0.00           H  
ATOM   1048  HD3 ILE    64      48.030  43.610  31.520  1.00  0.00           H  
ATOM   1049  C   ILE    64      44.660  46.050  30.430  1.00  0.00           C  
ATOM   1050  O   ILE    64      44.860  45.680  29.270  1.00  0.00           O  
ATOM   1051  N   LYS    65      43.490  46.600  30.760  1.00  0.00           N  
ATOM   1052  HN  LYS    65      43.270  46.860  31.690  1.00  0.00           H  
ATOM   1053  CA  LYS    65      42.400  46.910  29.830  1.00  0.00           C  
ATOM   1054  HA  LYS    65      42.440  46.140  29.080  1.00  0.00           H  
ATOM   1055  CB  LYS    65      41.010  46.950  30.520  1.00  0.00           C  
ATOM   1056  HB1 LYS    65      40.280  47.290  29.750  1.00  0.00           H  
ATOM   1057  HB2 LYS    65      41.110  47.690  31.340  1.00  0.00           H  
ATOM   1058  CG  LYS    65      40.600  45.590  31.030  1.00  0.00           C  
ATOM   1059  HG1 LYS    65      40.090  45.640  32.010  1.00  0.00           H  
ATOM   1060  HG2 LYS    65      41.480  44.920  31.170  1.00  0.00           H  
ATOM   1061  CD  LYS    65      39.630  44.730  30.090  1.00  0.00           C  
ATOM   1062  HD1 LYS    65      40.110  44.880  29.100  1.00  0.00           H  
ATOM   1063  HD2 LYS    65      38.570  45.060  30.030  1.00  0.00           H  
ATOM   1064  CE  LYS    65      39.520  43.230  30.360  1.00  0.00           C  
ATOM   1065  HE1 LYS    65      38.860  42.960  31.200  1.00  0.00           H  
ATOM   1066  HE2 LYS    65      40.580  42.940  30.550  1.00  0.00           H  
ATOM   1067  NZ  LYS    65      39.220  42.450  29.120  1.00  0.00           N  
ATOM   1068  HZ1 LYS    65      38.330  42.780  28.680  1.00  0.00           H  
ATOM   1069  HZ2 LYS    65      39.100  41.430  29.270  1.00  0.00           H  
ATOM   1070  HZ3 LYS    65      39.930  42.640  28.380  1.00  0.00           H  
ATOM   1071  C   LYS    65      42.680  48.160  28.940  1.00  0.00           C  
ATOM   1072  O   LYS    65      42.080  48.330  27.870  1.00  0.00           O  
ATOM   1073  N   SER    66      43.540  49.020  29.430  1.00  0.00           N  
ATOM   1074  HN  SER    66      44.070  48.870  30.260  1.00  0.00           H  
ATOM   1075  CA  SER    66      43.930  50.230  28.740  1.00  0.00           C  
ATOM   1076  HA  SER    66      43.080  50.500  28.130  1.00  0.00           H  
ATOM   1077  CB  SER    66      44.280  51.500  29.660  1.00  0.00           C  
ATOM   1078  HB1 SER    66      43.270  51.750  30.050  1.00  0.00           H  
ATOM   1079  HB2 SER    66      44.670  52.350  29.050  1.00  0.00           H  
ATOM   1080  OG  SER    66      45.140  51.220  30.760  1.00  0.00           O  
ATOM   1081  HG1 SER    66      44.730  50.650  31.420  1.00  0.00           H  
ATOM   1082  C   SER    66      45.150  49.990  27.910  1.00  0.00           C  
ATOM   1083  O   SER    66      45.130  49.900  26.700  1.00  0.00           O  
ATOM   1084  N   VAL    67      46.310  50.020  28.640  1.00  0.00           N  
ATOM   1085  HN  VAL    67      46.320  50.360  29.580  1.00  0.00           H  
ATOM   1086  CA  VAL    67      47.610  49.890  28.040  1.00  0.00           C  
ATOM   1087  HA  VAL    67      47.750  50.660  27.300  1.00  0.00           H  
ATOM   1088  CB  VAL    67      48.810  50.060  28.980  1.00  0.00           C  
ATOM   1089  HB  VAL    67      48.730  49.370  29.860  1.00  0.00           H  
ATOM   1090  CG1 VAL    67      50.220  49.860  28.350  1.00  0.00           C  
ATOM   1091 HG11 VAL    67      50.940  50.480  28.920  1.00  0.00           H  
ATOM   1092 HG12 VAL    67      50.280  50.210  27.300  1.00  0.00           H  
ATOM   1093 HG13 VAL    67      50.620  48.820  28.340  1.00  0.00           H  
ATOM   1094  CG2 VAL    67      48.880  51.540  29.550  1.00  0.00           C  
ATOM   1095 HG21 VAL    67      49.720  51.560  30.280  1.00  0.00           H  
ATOM   1096 HG22 VAL    67      47.940  51.730  30.110  1.00  0.00           H  
ATOM   1097 HG23 VAL    67      49.010  52.300  28.750  1.00  0.00           H  
ATOM   1098  C   VAL    67      47.750  48.550  27.290  1.00  0.00           C  
ATOM   1099  O   VAL    67      48.130  48.470  26.090  1.00  0.00           O  
ATOM   1100  N   SER    68      47.370  47.450  27.950  1.00  0.00           N  
ATOM   1101  HN  SER    68      46.770  47.610  28.730  1.00  0.00           H  
ATOM   1102  CA  SER    68      47.530  46.090  27.340  1.00  0.00           C  
ATOM   1103  HA  SER    68      47.110  45.430  28.070  1.00  0.00           H  
ATOM   1104  CB  SER    68      46.650  45.870  26.090  1.00  0.00           C  
ATOM   1105  HB1 SER    68      46.920  44.840  25.770  1.00  0.00           H  
ATOM   1106  HB2 SER    68      46.850  46.530  25.220  1.00  0.00           H  
ATOM   1107  OG  SER    68      45.250  45.910  26.510  1.00  0.00           O  
ATOM   1108  HG1 SER    68      45.150  45.580  27.400  1.00  0.00           H  
ATOM   1109  C   SER    68      48.840  45.370  27.210  1.00  0.00           C  
ATOM   1110  O   SER    68      49.610  45.660  26.300  1.00  0.00           O  
ATOM   1111  N   PHE    69      49.050  44.340  28.030  1.00  0.00           N  
ATOM   1112  HN  PHE    69      48.240  44.050  28.550  1.00  0.00           H  
ATOM   1113  CA  PHE    69      50.360  43.610  28.060  1.00  0.00           C  
ATOM   1114  HA  PHE    69      51.130  43.970  27.400  1.00  0.00           H  
ATOM   1115  CB  PHE    69      51.020  43.490  29.450  1.00  0.00           C  
ATOM   1116  HB1 PHE    69      51.960  42.890  29.410  1.00  0.00           H  
ATOM   1117  HB2 PHE    69      50.270  43.080  30.150  1.00  0.00           H  
ATOM   1118  CG  PHE    69      51.420  44.820  30.030  1.00  0.00           C  
ATOM   1119  CD1 PHE    69      52.010  45.770  29.170  1.00  0.00           C  
ATOM   1120  HD1 PHE    69      52.250  45.450  28.160  1.00  0.00           H  
ATOM   1121  CE1 PHE    69      52.440  46.990  29.690  1.00  0.00           C  
ATOM   1122  HE1 PHE    69      52.900  47.730  29.060  1.00  0.00           H  
ATOM   1123  CZ  PHE    69      52.120  47.380  30.980  1.00  0.00           C  
ATOM   1124  HZ  PHE    69      52.410  48.320  31.430  1.00  0.00           H  
ATOM   1125  CD2 PHE    69      51.090  45.230  31.350  1.00  0.00           C  
ATOM   1126  HD2 PHE    69      50.600  44.580  32.060  1.00  0.00           H  
ATOM   1127  CE2 PHE    69      51.460  46.450  31.820  1.00  0.00           C  
ATOM   1128  HE2 PHE    69      51.260  46.790  32.820  1.00  0.00           H  
ATOM   1129  C   PHE    69      50.200  42.170  27.520  1.00  0.00           C  
ATOM   1130  O   PHE    69      49.280  41.470  27.920  1.00  0.00           O  
ATOM   1131  N   TYR    70      51.090  41.800  26.570  1.00  0.00           N  
ATOM   1132  HN  TYR    70      51.840  42.420  26.330  1.00  0.00           H  
ATOM   1133  CA  TYR    70      51.150  40.620  25.840  1.00  0.00           C  
ATOM   1134  HA  TYR    70      52.030  40.750  25.240  1.00  0.00           H  
ATOM   1135  CB  TYR    70      51.450  39.400  26.730  1.00  0.00           C  
ATOM   1136  HB1 TYR    70      51.350  38.330  26.450  1.00  0.00           H  
ATOM   1137  HB2 TYR    70      50.910  39.610  27.680  1.00  0.00           H  
ATOM   1138  CG  TYR    70      52.860  39.470  27.150  1.00  0.00           C  
ATOM   1139  CD1 TYR    70      54.000  38.970  26.480  1.00  0.00           C  
ATOM   1140  HD1 TYR    70      53.890  38.550  25.490  1.00  0.00           H  
ATOM   1141  CE1 TYR    70      55.280  38.910  27.070  1.00  0.00           C  
ATOM   1142  HE1 TYR    70      56.030  38.490  26.420  1.00  0.00           H  
ATOM   1143  CZ  TYR    70      55.500  39.590  28.280  1.00  0.00           C  
ATOM   1144  OH  TYR    70      56.850  39.540  28.680  1.00  0.00           O  
ATOM   1145  HH  TYR    70      56.880  39.650  29.630  1.00  0.00           H  
ATOM   1146  CD2 TYR    70      53.150  40.120  28.420  1.00  0.00           C  
ATOM   1147  HD2 TYR    70      52.340  40.540  29.010  1.00  0.00           H  
ATOM   1148  CE2 TYR    70      54.460  40.160  29.010  1.00  0.00           C  
ATOM   1149  HE2 TYR    70      54.690  40.660  29.930  1.00  0.00           H  
ATOM   1150  C   TYR    70      50.040  40.320  24.830  1.00  0.00           C  
ATOM   1151  O   TYR    70      49.700  39.170  24.630  1.00  0.00           O  
ATOM   1152  N   THR    71      49.390  41.350  24.310  1.00  0.00           N  
ATOM   1153  HN  THR    71      49.510  42.240  24.740  1.00  0.00           H  
ATOM   1154  CA  THR    71      48.360  41.320  23.250  1.00  0.00           C  
ATOM   1155  HA  THR    71      47.670  40.520  23.480  1.00  0.00           H  
ATOM   1156  CB  THR    71      47.540  42.700  23.100  1.00  0.00           C  
ATOM   1157  HB  THR    71      47.010  42.690  22.130  1.00  0.00           H  
ATOM   1158  OG1 THR    71      48.310  43.820  23.510  1.00  0.00           O  
ATOM   1159  HG1 THR    71      47.950  44.570  23.020  1.00  0.00           H  
ATOM   1160  CG2 THR    71      46.410  42.510  24.140  1.00  0.00           C  
ATOM   1161 HG21 THR    71      45.620  43.290  24.050  1.00  0.00           H  
ATOM   1162 HG22 THR    71      46.750  42.560  25.200  1.00  0.00           H  
ATOM   1163 HG23 THR    71      45.910  41.530  24.050  1.00  0.00           H  
ATOM   1164  C   THR    71      48.960  40.990  21.920  1.00  0.00           C  
ATOM   1165  O   THR    71      48.430  40.240  21.100  1.00  0.00           O  
ATOM   1166  N   ARG    72      50.110  41.560  21.640  1.00  0.00           N  
ATOM   1167  HN  ARG    72      50.410  42.180  22.360  1.00  0.00           H  
ATOM   1168  CA  ARG    72      50.890  41.370  20.450  1.00  0.00           C  
ATOM   1169  HA  ARG    72      50.720  40.350  20.150  1.00  0.00           H  
ATOM   1170  CB  ARG    72      50.770  42.510  19.450  1.00  0.00           C  
ATOM   1171  HB1 ARG    72      51.480  42.330  18.610  1.00  0.00           H  
ATOM   1172  HB2 ARG    72      51.150  43.470  19.850  1.00  0.00           H  
ATOM   1173  CG  ARG    72      49.320  42.630  18.810  1.00  0.00           C  
ATOM   1174  HG1 ARG    72      49.300  43.390  18.000  1.00  0.00           H  
ATOM   1175  HG2 ARG    72      48.660  43.020  19.620  1.00  0.00           H  
ATOM   1176  CD  ARG    72      48.720  41.360  18.170  1.00  0.00           C  
ATOM   1177  HD1 ARG    72      48.710  40.440  18.790  1.00  0.00           H  
ATOM   1178  HD2 ARG    72      49.440  41.200  17.350  1.00  0.00           H  
ATOM   1179  NE  ARG    72      47.390  41.730  17.540  1.00  0.00           N  
ATOM   1180  HE  ARG    72      47.050  42.660  17.430  1.00  0.00           H  
ATOM   1181  CZ  ARG    72      46.460  40.800  17.250  1.00  0.00           C  
ATOM   1182  NH1 ARG    72      46.560  39.530  17.300  1.00  0.00           N  
ATOM   1183 HH11 ARG    72      47.300  39.100  17.820  1.00  0.00           H  
ATOM   1184 HH12 ARG    72      45.760  38.960  17.100  1.00  0.00           H  
ATOM   1185  NH2 ARG    72      45.280  41.200  16.920  1.00  0.00           N  
ATOM   1186 HH21 ARG    72      45.180  42.180  16.740  1.00  0.00           H  
ATOM   1187 HH22 ARG    72      44.670  40.600  16.410  1.00  0.00           H  
ATOM   1188  C   ARG    72      52.300  41.500  20.950  1.00  0.00           C  
ATOM   1189  O   ARG    72      52.540  41.940  22.090  1.00  0.00           O  
ATOM   1190  N   LYS    73      53.250  41.120  20.090  1.00  0.00           N  
ATOM   1191  HN  LYS    73      52.990  41.060  19.130  1.00  0.00           H  
ATOM   1192  CA  LYS    73      54.640  40.940  20.440  1.00  0.00           C  
ATOM   1193  HA  LYS    73      54.570  40.170  21.200  1.00  0.00           H  
ATOM   1194  CB  LYS    73      55.390  40.310  19.140  1.00  0.00           C  
ATOM   1195  HB1 LYS    73      56.450  40.620  19.080  1.00  0.00           H  
ATOM   1196  HB2 LYS    73      54.820  40.730  18.280  1.00  0.00           H  
ATOM   1197  CG  LYS    73      55.290  38.840  18.940  1.00  0.00           C  
ATOM   1198  HG1 LYS    73      55.590  38.630  17.890  1.00  0.00           H  
ATOM   1199  HG2 LYS    73      54.220  38.550  19.040  1.00  0.00           H  
ATOM   1200  CD  LYS    73      56.190  37.900  19.800  1.00  0.00           C  
ATOM   1201  HD1 LYS    73      56.150  36.910  19.300  1.00  0.00           H  
ATOM   1202  HD2 LYS    73      55.930  37.810  20.880  1.00  0.00           H  
ATOM   1203  CE  LYS    73      57.640  38.380  19.690  1.00  0.00           C  
ATOM   1204  HE1 LYS    73      57.750  39.320  20.270  1.00  0.00           H  
ATOM   1205  HE2 LYS    73      57.990  38.490  18.650  1.00  0.00           H  
ATOM   1206  NZ  LYS    73      58.490  37.430  20.340  1.00  0.00           N  
ATOM   1207  HZ1 LYS    73      58.440  37.490  21.380  1.00  0.00           H  
ATOM   1208  HZ2 LYS    73      59.490  37.600  20.110  1.00  0.00           H  
ATOM   1209  HZ3 LYS    73      58.300  36.440  20.100  1.00  0.00           H  
ATOM   1210  C   LYS    73      55.420  42.130  20.910  1.00  0.00           C  
ATOM   1211  O   LYS    73      55.280  43.140  20.290  1.00  0.00           O  
ATOM   1212  N   ASP    74      56.310  42.030  21.950  1.00  0.00           N  
ATOM   1213  HN  ASP    74      56.390  41.230  22.530  1.00  0.00           H  
ATOM   1214  CA  ASP    74      57.380  42.930  22.290  1.00  0.00           C  
ATOM   1215  HA  ASP    74      57.710  43.350  21.360  1.00  0.00           H  
ATOM   1216  CB  ASP    74      56.810  43.920  23.300  1.00  0.00           C  
ATOM   1217  HB1 ASP    74      56.810  43.540  24.350  1.00  0.00           H  
ATOM   1218  HB2 ASP    74      55.750  44.050  22.990  1.00  0.00           H  
ATOM   1219  CG  ASP    74      57.580  45.290  23.360  1.00  0.00           C  
ATOM   1220  OD1 ASP    74      58.240  45.690  22.400  1.00  0.00           O  
ATOM   1221  OD2 ASP    74      57.490  45.950  24.420  1.00  0.00           O  
ATOM   1222  C   ASP    74      58.590  42.200  22.860  1.00  0.00           C  
ATOM   1223  O   ASP    74      58.490  41.090  23.430  1.00  0.00           O  
ATOM   1224  N   GLY    75      59.790  42.800  22.730  1.00  0.00           N  
ATOM   1225  HN  GLY    75      59.880  43.640  22.210  1.00  0.00           H  
ATOM   1226  CA  GLY    75      61.030  42.210  23.200  1.00  0.00           C  
ATOM   1227  HA1 GLY    75      61.810  42.890  22.880  1.00  0.00           H  
ATOM   1228  HA2 GLY    75      61.240  41.260  22.740  1.00  0.00           H  
ATOM   1229  C   GLY    75      61.170  42.120  24.690  1.00  0.00           C  
ATOM   1230  O   GLY    75      60.310  42.580  25.510  1.00  0.00           O  
ATOM   1231  N   GLN    76      62.250  41.620  25.140  1.00  0.00           N  
ATOM   1232  HN  GLN    76      62.950  41.360  24.480  1.00  0.00           H  
ATOM   1233  CA  GLN    76      62.610  41.400  26.480  1.00  0.00           C  
ATOM   1234  HA  GLN    76      61.870  41.690  27.200  1.00  0.00           H  
ATOM   1235  CB  GLN    76      62.970  39.940  26.670  1.00  0.00           C  
ATOM   1236  HB1 GLN    76      63.540  39.830  27.620  1.00  0.00           H  
ATOM   1237  HB2 GLN    76      63.600  39.650  25.800  1.00  0.00           H  
ATOM   1238  CG  GLN    76      61.720  39.010  26.950  1.00  0.00           C  
ATOM   1239  HG1 GLN    76      62.070  38.260  27.690  1.00  0.00           H  
ATOM   1240  HG2 GLN    76      61.630  38.490  25.970  1.00  0.00           H  
ATOM   1241  CD  GLN    76      60.410  39.640  27.410  1.00  0.00           C  
ATOM   1242  OE1 GLN    76      60.390  40.220  28.500  1.00  0.00           O  
ATOM   1243  NE2 GLN    76      59.310  39.370  26.660  1.00  0.00           N  
ATOM   1244 HE21 GLN    76      59.450  39.060  25.720  1.00  0.00           H  
ATOM   1245 HE22 GLN    76      58.420  39.540  27.070  1.00  0.00           H  
ATOM   1246  C   GLN    76      63.950  42.170  26.860  1.00  0.00           C  
ATOM   1247  O   GLN    76      65.000  41.830  26.310  1.00  0.00           O  
ATOM   1248  N   LEU    77      63.890  43.180  27.700  1.00  0.00           N  
ATOM   1249  HN  LEU    77      63.050  43.440  28.160  1.00  0.00           H  
ATOM   1250  CA  LEU    77      65.070  43.950  28.130  1.00  0.00           C  
ATOM   1251  HA  LEU    77      65.570  44.120  27.180  1.00  0.00           H  
ATOM   1252  CB  LEU    77      64.850  45.410  28.910  1.00  0.00           C  
ATOM   1253  HB1 LEU    77      65.840  45.810  29.220  1.00  0.00           H  
ATOM   1254  HB2 LEU    77      64.190  45.310  29.800  1.00  0.00           H  
ATOM   1255  CG  LEU    77      64.150  46.370  28.020  1.00  0.00           C  
ATOM   1256  HG  LEU    77      63.140  45.960  27.830  1.00  0.00           H  
ATOM   1257  CD1 LEU    77      63.940  47.740  28.680  1.00  0.00           C  
ATOM   1258 HD11 LEU    77      63.330  47.620  29.600  1.00  0.00           H  
ATOM   1259 HD12 LEU    77      63.420  48.340  27.900  1.00  0.00           H  
ATOM   1260 HD13 LEU    77      64.850  48.310  28.940  1.00  0.00           H  
ATOM   1261  CD2 LEU    77      64.950  46.710  26.740  1.00  0.00           C  
ATOM   1262 HD21 LEU    77      64.490  47.520  26.130  1.00  0.00           H  
ATOM   1263 HD22 LEU    77      65.140  45.840  26.090  1.00  0.00           H  
ATOM   1264 HD23 LEU    77      65.830  47.340  27.000  1.00  0.00           H  
ATOM   1265  C   LEU    77      66.050  43.150  28.940  1.00  0.00           C  
ATOM   1266  O   LEU    77      67.250  43.280  28.810  1.00  0.00           O  
ATOM   1267  N   ILE    78      65.550  42.410  29.910  1.00  0.00           N  
ATOM   1268  HN  ILE    78      64.560  42.280  29.920  1.00  0.00           H  
ATOM   1269  CA  ILE    78      66.250  41.630  30.920  1.00  0.00           C  
ATOM   1270  HA  ILE    78      67.110  42.150  31.300  1.00  0.00           H  
ATOM   1271  CB  ILE    78      65.300  41.370  32.060  1.00  0.00           C  
ATOM   1272  HB  ILE    78      64.550  40.580  31.830  1.00  0.00           H  
ATOM   1273  CG2 ILE    78      66.120  41.060  33.300  1.00  0.00           C  
ATOM   1274 HG21 ILE    78      66.650  40.090  33.380  1.00  0.00           H  
ATOM   1275 HG22 ILE    78      65.480  41.000  34.210  1.00  0.00           H  
ATOM   1276 HG23 ILE    78      66.810  41.910  33.510  1.00  0.00           H  
ATOM   1277  CG1 ILE    78      64.640  42.710  32.470  1.00  0.00           C  
ATOM   1278 HG11 ILE    78      64.090  42.480  33.410  1.00  0.00           H  
ATOM   1279 HG12 ILE    78      63.780  42.960  31.820  1.00  0.00           H  
ATOM   1280  CD  ILE    78      65.440  43.970  32.590  1.00  0.00           C  
ATOM   1281  HD1 ILE    78      66.260  43.880  33.330  1.00  0.00           H  
ATOM   1282  HD2 ILE    78      64.870  44.890  32.860  1.00  0.00           H  
ATOM   1283  HD3 ILE    78      65.920  44.300  31.650  1.00  0.00           H  
ATOM   1284  C   ILE    78      66.700  40.320  30.380  1.00  0.00           C  
ATOM   1285  O   ILE    78      67.880  40.030  30.260  1.00  0.00           O  
ATOM   1286  N   TYR    79      65.780  39.400  30.030  1.00  0.00           N  
ATOM   1287  HN  TYR    79      64.810  39.610  30.110  1.00  0.00           H  
ATOM   1288  CA  TYR    79      66.020  38.060  29.510  1.00  0.00           C  
ATOM   1289  HA  TYR    79      66.890  37.730  30.060  1.00  0.00           H  
ATOM   1290  CB  TYR    79      64.850  37.110  29.830  1.00  0.00           C  
ATOM   1291  HB1 TYR    79      65.020  36.060  29.510  1.00  0.00           H  
ATOM   1292  HB2 TYR    79      63.910  37.500  29.380  1.00  0.00           H  
ATOM   1293  CG  TYR    79      64.760  36.900  31.340  1.00  0.00           C  
ATOM   1294  CD1 TYR    79      65.610  35.950  31.940  1.00  0.00           C  
ATOM   1295  HD1 TYR    79      66.260  35.430  31.250  1.00  0.00           H  
ATOM   1296  CE1 TYR    79      65.500  35.700  33.340  1.00  0.00           C  
ATOM   1297  HE1 TYR    79      66.190  34.970  33.740  1.00  0.00           H  
ATOM   1298  CZ  TYR    79      64.540  36.340  34.080  1.00  0.00           C  
ATOM   1299  OH  TYR    79      64.420  36.060  35.510  1.00  0.00           O  
ATOM   1300  HH  TYR    79      65.100  35.440  35.790  1.00  0.00           H  
ATOM   1301  CD2 TYR    79      63.890  37.560  32.100  1.00  0.00           C  
ATOM   1302  HD2 TYR    79      63.280  38.320  31.620  1.00  0.00           H  
ATOM   1303  CE2 TYR    79      63.680  37.220  33.460  1.00  0.00           C  
ATOM   1304  HE2 TYR    79      62.970  37.860  33.970  1.00  0.00           H  
ATOM   1305  C   TYR    79      66.360  37.920  28.060  1.00  0.00           C  
ATOM   1306  O   TYR    79      65.440  37.870  27.220  1.00  0.00           O  
ATOM   1307  N   THR    80      67.680  37.750  27.770  1.00  0.00           N  
ATOM   1308  HN  THR    80      68.230  37.680  28.600  1.00  0.00           H  
ATOM   1309  CA  THR    80      68.270  37.420  26.440  1.00  0.00           C  
ATOM   1310  HA  THR    80      67.670  37.910  25.690  1.00  0.00           H  
ATOM   1311  CB  THR    80      69.760  37.910  26.290  1.00  0.00           C  
ATOM   1312  HB  THR    80      70.390  37.710  27.180  1.00  0.00           H  
ATOM   1313  OG1 THR    80      69.730  39.290  25.960  1.00  0.00           O  
ATOM   1314  HG1 THR    80      69.540  39.760  26.770  1.00  0.00           H  
ATOM   1315  CG2 THR    80      70.450  37.090  25.180  1.00  0.00           C  
ATOM   1316 HG21 THR    80      70.650  36.070  25.590  1.00  0.00           H  
ATOM   1317 HG22 THR    80      71.440  37.480  24.870  1.00  0.00           H  
ATOM   1318 HG23 THR    80      69.800  36.950  24.290  1.00  0.00           H  
ATOM   1319  C   THR    80      68.100  36.050  26.030  1.00  0.00           C  
ATOM   1320  O   THR    80      67.850  35.800  24.850  1.00  0.00           O  
ATOM   1321  N   PRO    81      68.210  35.060  26.870  1.00  0.00           N  
ATOM   1322  CD  PRO    81      68.970  35.020  28.160  1.00  0.00           C  
ATOM   1323  HD1 PRO    81      68.410  35.460  29.010  1.00  0.00           H  
ATOM   1324  HD2 PRO    81      69.940  35.580  28.210  1.00  0.00           H  
ATOM   1325  CA  PRO    81      67.670  33.710  26.580  1.00  0.00           C  
ATOM   1326  HA  PRO    81      68.240  33.420  25.720  1.00  0.00           H  
ATOM   1327  CB  PRO    81      67.960  32.920  27.870  1.00  0.00           C  
ATOM   1328  HB1 PRO    81      68.010  31.810  27.890  1.00  0.00           H  
ATOM   1329  HB2 PRO    81      67.160  33.210  28.600  1.00  0.00           H  
ATOM   1330  CG  PRO    81      69.250  33.520  28.490  1.00  0.00           C  
ATOM   1331  HG1 PRO    81      69.380  33.520  29.590  1.00  0.00           H  
ATOM   1332  HG2 PRO    81      70.170  33.200  27.950  1.00  0.00           H  
ATOM   1333  C   PRO    81      66.190  33.620  26.100  1.00  0.00           C  
ATOM   1334  O   PRO    81      65.260  34.100  26.710  1.00  0.00           O  
ATOM   1335  N   PHE    82      65.980  33.070  24.870  1.00  0.00           N  
ATOM   1336  HN  PHE    82      66.720  32.650  24.350  1.00  0.00           H  
ATOM   1337  CA  PHE    82      64.630  33.120  24.260  1.00  0.00           C  
ATOM   1338  HA  PHE    82      63.840  33.180  25.000  1.00  0.00           H  
ATOM   1339  CB  PHE    82      64.600  34.300  23.290  1.00  0.00           C  
ATOM   1340  HB1 PHE    82      65.520  34.370  22.680  1.00  0.00           H  
ATOM   1341  HB2 PHE    82      64.560  35.250  23.880  1.00  0.00           H  
ATOM   1342  CG  PHE    82      63.420  34.330  22.330  1.00  0.00           C  
ATOM   1343  CD1 PHE    82      63.570  33.840  21.040  1.00  0.00           C  
ATOM   1344  HD1 PHE    82      64.410  33.250  20.720  1.00  0.00           H  
ATOM   1345  CE1 PHE    82      62.500  33.900  20.150  1.00  0.00           C  
ATOM   1346  HE1 PHE    82      62.520  33.470  19.160  1.00  0.00           H  
ATOM   1347  CZ  PHE    82      61.290  34.360  20.540  1.00  0.00           C  
ATOM   1348  HZ  PHE    82      60.520  34.290  19.790  1.00  0.00           H  
ATOM   1349  CD2 PHE    82      62.170  34.790  22.770  1.00  0.00           C  
ATOM   1350  HD2 PHE    82      62.000  35.220  23.750  1.00  0.00           H  
ATOM   1351  CE2 PHE    82      61.130  34.880  21.840  1.00  0.00           C  
ATOM   1352  HE2 PHE    82      60.170  35.230  22.200  1.00  0.00           H  
ATOM   1353  C   PHE    82      64.340  31.820  23.590  1.00  0.00           C  
ATOM   1354  O   PHE    82      65.220  31.220  22.970  1.00  0.00           O  
ATOM   1355  N   THR    83      63.090  31.380  23.700  1.00  0.00           N  
ATOM   1356  HN  THR    83      62.410  32.030  24.050  1.00  0.00           H  
ATOM   1357  CA  THR    83      62.570  30.110  23.180  1.00  0.00           C  
ATOM   1358  HA  THR    83      63.260  29.840  22.400  1.00  0.00           H  
ATOM   1359  CB  THR    83      62.550  29.060  24.250  1.00  0.00           C  
ATOM   1360  HB  THR    83      61.930  29.550  25.030  1.00  0.00           H  
ATOM   1361  OG1 THR    83      63.800  28.740  24.880  1.00  0.00           O  
ATOM   1362  HG1 THR    83      64.160  29.570  25.190  1.00  0.00           H  
ATOM   1363  CG2 THR    83      61.960  27.720  23.800  1.00  0.00           C  
ATOM   1364 HG21 THR    83      61.010  27.810  23.240  1.00  0.00           H  
ATOM   1365 HG22 THR    83      61.760  27.020  24.640  1.00  0.00           H  
ATOM   1366 HG23 THR    83      62.770  27.370  23.110  1.00  0.00           H  
ATOM   1367  C   THR    83      61.150  30.400  22.660  1.00  0.00           C  
ATOM   1368  O   THR    83      60.350  31.030  23.350  1.00  0.00           O  
ATOM   1369  N   GLU    84      60.890  30.020  21.390  1.00  0.00           N  
ATOM   1370  HN  GLU    84      61.610  29.550  20.880  1.00  0.00           H  
ATOM   1371  CA  GLU    84      59.640  30.380  20.670  1.00  0.00           C  
ATOM   1372  HA  GLU    84      59.510  31.400  21.000  1.00  0.00           H  
ATOM   1373  CB  GLU    84      59.820  30.100  19.150  1.00  0.00           C  
ATOM   1374  HB1 GLU    84      59.610  29.020  19.000  1.00  0.00           H  
ATOM   1375  HB2 GLU    84      60.840  30.430  18.840  1.00  0.00           H  
ATOM   1376  CG  GLU    84      58.770  30.870  18.240  1.00  0.00           C  
ATOM   1377  HG1 GLU    84      57.810  30.310  18.360  1.00  0.00           H  
ATOM   1378  HG2 GLU    84      59.110  30.720  17.200  1.00  0.00           H  
ATOM   1379  CD  GLU    84      58.460  32.290  18.560  1.00  0.00           C  
ATOM   1380  OE1 GLU    84      59.240  33.170  18.140  1.00  0.00           O  
ATOM   1381  OE2 GLU    84      57.440  32.580  19.200  1.00  0.00           O  
ATOM   1382  C   GLU    84      58.380  29.630  21.190  1.00  0.00           C  
ATOM   1383  O   GLU    84      58.430  28.480  21.610  1.00  0.00           O  
ATOM   1384  N   ASP    85      57.200  30.350  21.160  1.00  0.00           N  
ATOM   1385  HN  ASP    85      57.160  31.290  20.820  1.00  0.00           H  
ATOM   1386  CA  ASP    85      56.070  29.820  21.800  1.00  0.00           C  
ATOM   1387  HA  ASP    85      56.290  29.580  22.830  1.00  0.00           H  
ATOM   1388  CB  ASP    85      54.960  30.940  21.860  1.00  0.00           C  
ATOM   1389  HB1 ASP    85      53.980  30.510  22.170  1.00  0.00           H  
ATOM   1390  HB2 ASP    85      54.860  31.410  20.860  1.00  0.00           H  
ATOM   1391  CG  ASP    85      55.290  31.990  22.870  1.00  0.00           C  
ATOM   1392  OD1 ASP    85      54.690  33.090  22.820  1.00  0.00           O  
ATOM   1393  OD2 ASP    85      56.180  31.750  23.790  1.00  0.00           O  
ATOM   1394  C   ASP    85      55.540  28.580  21.100  1.00  0.00           C  
ATOM   1395  O   ASP    85      54.800  27.750  21.640  1.00  0.00           O  
ATOM   1396  N   THR    86      55.920  28.360  19.870  1.00  0.00           N  
ATOM   1397  HN  THR    86      56.490  29.110  19.570  1.00  0.00           H  
ATOM   1398  CA  THR    86      55.540  27.250  19.030  1.00  0.00           C  
ATOM   1399  HA  THR    86      54.580  26.860  19.330  1.00  0.00           H  
ATOM   1400  CB  THR    86      55.530  27.510  17.540  1.00  0.00           C  
ATOM   1401  HB  THR    86      55.330  26.550  17.020  1.00  0.00           H  
ATOM   1402  OG1 THR    86      56.760  28.100  17.160  1.00  0.00           O  
ATOM   1403  HG1 THR    86      56.440  28.760  16.540  1.00  0.00           H  
ATOM   1404  CG2 THR    86      54.300  28.470  17.140  1.00  0.00           C  
ATOM   1405 HG21 THR    86      53.340  28.060  17.520  1.00  0.00           H  
ATOM   1406 HG22 THR    86      54.310  28.580  16.040  1.00  0.00           H  
ATOM   1407 HG23 THR    86      54.440  29.500  17.530  1.00  0.00           H  
ATOM   1408  C   THR    86      56.480  26.080  19.210  1.00  0.00           C  
ATOM   1409  O   THR    86      56.370  25.010  18.600  1.00  0.00           O  
ATOM   1410  N   GLU    87      57.540  26.250  20.070  1.00  0.00           N  
ATOM   1411  HN  GLU    87      57.750  27.190  20.320  1.00  0.00           H  
ATOM   1412  CA  GLU    87      58.490  25.210  20.440  1.00  0.00           C  
ATOM   1413  HA  GLU    87      58.850  24.750  19.540  1.00  0.00           H  
ATOM   1414  CB  GLU    87      59.710  25.860  21.120  1.00  0.00           C  
ATOM   1415  HB1 GLU    87      59.270  26.170  22.100  1.00  0.00           H  
ATOM   1416  HB2 GLU    87      60.100  26.770  20.620  1.00  0.00           H  
ATOM   1417  CG  GLU    87      61.020  25.010  21.400  1.00  0.00           C  
ATOM   1418  HG1 GLU    87      60.730  24.490  22.340  1.00  0.00           H  
ATOM   1419  HG2 GLU    87      61.930  25.530  21.770  1.00  0.00           H  
ATOM   1420  CD  GLU    87      61.240  23.870  20.380  1.00  0.00           C  
ATOM   1421  OE1 GLU    87      61.810  24.270  19.330  1.00  0.00           O  
ATOM   1422  OE2 GLU    87      60.840  22.740  20.560  1.00  0.00           O  
ATOM   1423  C   GLU    87      57.810  24.170  21.330  1.00  0.00           C  
ATOM   1424  O   GLU    87      56.690  24.440  21.810  1.00  0.00           O  
ATOM   1425  N   THR    88      58.410  23.020  21.570  1.00  0.00           N  
ATOM   1426  HN  THR    88      59.310  22.820  21.190  1.00  0.00           H  
ATOM   1427  CA  THR    88      57.910  21.910  22.320  1.00  0.00           C  
ATOM   1428  HA  THR    88      56.860  21.740  22.110  1.00  0.00           H  
ATOM   1429  CB  THR    88      58.700  20.640  21.960  1.00  0.00           C  
ATOM   1430  HB  THR    88      58.290  19.840  22.610  1.00  0.00           H  
ATOM   1431  OG1 THR    88      60.050  20.900  22.290  1.00  0.00           O  
ATOM   1432  HG1 THR    88      60.330  21.470  21.570  1.00  0.00           H  
ATOM   1433  CG2 THR    88      58.680  20.080  20.530  1.00  0.00           C  
ATOM   1434 HG21 THR    88      59.360  19.230  20.340  1.00  0.00           H  
ATOM   1435 HG22 THR    88      58.930  20.910  19.830  1.00  0.00           H  
ATOM   1436 HG23 THR    88      57.650  19.770  20.280  1.00  0.00           H  
ATOM   1437  C   THR    88      57.930  22.120  23.820  1.00  0.00           C  
ATOM   1438  O   THR    88      58.640  22.960  24.320  1.00  0.00           O  
ATOM   1439  N   VAL    89      56.980  21.440  24.530  1.00  0.00           N  
ATOM   1440  HN  VAL    89      56.390  20.760  24.090  1.00  0.00           H  
ATOM   1441  CA  VAL    89      56.530  21.720  25.970  1.00  0.00           C  
ATOM   1442  HA  VAL    89      56.150  22.730  26.060  1.00  0.00           H  
ATOM   1443  CB  VAL    89      55.450  20.690  26.350  1.00  0.00           C  
ATOM   1444  HB  VAL    89      55.680  19.700  25.890  1.00  0.00           H  
ATOM   1445  CG1 VAL    89      55.360  20.440  27.850  1.00  0.00           C  
ATOM   1446 HG11 VAL    89      54.680  19.580  28.060  1.00  0.00           H  
ATOM   1447 HG12 VAL    89      55.010  21.330  28.420  1.00  0.00           H  
ATOM   1448 HG13 VAL    89      56.290  20.040  28.300  1.00  0.00           H  
ATOM   1449  CG2 VAL    89      54.130  21.150  25.630  1.00  0.00           C  
ATOM   1450 HG21 VAL    89      54.390  21.230  24.550  1.00  0.00           H  
ATOM   1451 HG22 VAL    89      53.780  22.100  26.080  1.00  0.00           H  
ATOM   1452 HG23 VAL    89      53.380  20.330  25.670  1.00  0.00           H  
ATOM   1453  C   VAL    89      57.680  21.650  26.880  1.00  0.00           C  
ATOM   1454  O   VAL    89      57.940  22.510  27.720  1.00  0.00           O  
ATOM   1455  N   GLY    90      58.480  20.600  26.610  1.00  0.00           N  
ATOM   1456  HN  GLY    90      58.150  19.980  25.900  1.00  0.00           H  
ATOM   1457  CA  GLY    90      59.710  20.200  27.400  1.00  0.00           C  
ATOM   1458  HA1 GLY    90      60.040  19.230  27.070  1.00  0.00           H  
ATOM   1459  HA2 GLY    90      59.430  20.200  28.450  1.00  0.00           H  
ATOM   1460  C   GLY    90      60.940  21.060  27.340  1.00  0.00           C  
ATOM   1461  O   GLY    90      61.510  21.370  28.400  1.00  0.00           O  
ATOM   1462  N   GLN    91      61.340  21.520  26.140  1.00  0.00           N  
ATOM   1463  HN  GLN    91      60.950  21.130  25.310  1.00  0.00           H  
ATOM   1464  CA  GLN    91      62.370  22.570  25.990  1.00  0.00           C  
ATOM   1465  HA  GLN    91      63.220  22.420  26.630  1.00  0.00           H  
ATOM   1466  CB  GLN    91      62.790  22.540  24.520  1.00  0.00           C  
ATOM   1467  HB1 GLN    91      61.830  22.610  23.960  1.00  0.00           H  
ATOM   1468  HB2 GLN    91      63.270  21.570  24.290  1.00  0.00           H  
ATOM   1469  CG  GLN    91      63.740  23.610  23.940  1.00  0.00           C  
ATOM   1470  HG1 GLN    91      63.360  24.630  24.140  1.00  0.00           H  
ATOM   1471  HG2 GLN    91      63.780  23.390  22.850  1.00  0.00           H  
ATOM   1472  CD  GLN    91      65.180  23.520  24.640  1.00  0.00           C  
ATOM   1473  OE1 GLN    91      66.120  22.940  24.080  1.00  0.00           O  
ATOM   1474  NE2 GLN    91      65.250  24.050  25.880  1.00  0.00           N  
ATOM   1475 HE21 GLN    91      66.140  24.260  26.290  1.00  0.00           H  
ATOM   1476 HE22 GLN    91      64.490  24.630  26.190  1.00  0.00           H  
ATOM   1477  C   GLN    91      61.840  23.940  26.450  1.00  0.00           C  
ATOM   1478  O   GLN    91      62.610  24.790  27.010  1.00  0.00           O  
ATOM   1479  N   ARG    92      60.560  24.280  26.220  1.00  0.00           N  
ATOM   1480  HN  ARG    92      59.940  23.600  25.840  1.00  0.00           H  
ATOM   1481  CA  ARG    92      60.050  25.510  26.710  1.00  0.00           C  
ATOM   1482  HA  ARG    92      60.650  26.320  26.330  1.00  0.00           H  
ATOM   1483  CB  ARG    92      58.590  25.800  26.220  1.00  0.00           C  
ATOM   1484  HB1 ARG    92      58.130  26.680  26.720  1.00  0.00           H  
ATOM   1485  HB2 ARG    92      57.930  24.920  26.360  1.00  0.00           H  
ATOM   1486  CG  ARG    92      58.510  26.340  24.820  1.00  0.00           C  
ATOM   1487  HG1 ARG    92      59.100  25.670  24.160  1.00  0.00           H  
ATOM   1488  HG2 ARG    92      58.970  27.340  24.680  1.00  0.00           H  
ATOM   1489  CD  ARG    92      57.010  26.390  24.340  1.00  0.00           C  
ATOM   1490  HD1 ARG    92      56.350  25.530  24.580  1.00  0.00           H  
ATOM   1491  HD2 ARG    92      57.000  26.490  23.240  1.00  0.00           H  
ATOM   1492  NE  ARG    92      56.360  27.610  24.960  1.00  0.00           N  
ATOM   1493  HE  ARG    92      56.900  28.410  25.200  1.00  0.00           H  
ATOM   1494  CZ  ARG    92      55.050  27.880  24.780  1.00  0.00           C  
ATOM   1495  NH1 ARG    92      54.500  29.050  25.070  1.00  0.00           N  
ATOM   1496 HH11 ARG    92      54.940  29.770  25.610  1.00  0.00           H  
ATOM   1497 HH12 ARG    92      53.540  29.080  24.800  1.00  0.00           H  
ATOM   1498  NH2 ARG    92      54.150  27.020  24.340  1.00  0.00           N  
ATOM   1499 HH21 ARG    92      54.430  26.060  24.440  1.00  0.00           H  
ATOM   1500 HH22 ARG    92      53.190  27.270  24.320  1.00  0.00           H  
ATOM   1501  C   ARG    92      60.050  25.700  28.230  1.00  0.00           C  
ATOM   1502  O   ARG    92      60.450  26.700  28.820  1.00  0.00           O  
ATOM   1503  N   ALA    93      59.650  24.590  28.850  1.00  0.00           N  
ATOM   1504  HN  ALA    93      59.380  23.810  28.290  1.00  0.00           H  
ATOM   1505  CA  ALA    93      59.690  24.370  30.290  1.00  0.00           C  
ATOM   1506  HA  ALA    93      59.130  25.170  30.750  1.00  0.00           H  
ATOM   1507  CB  ALA    93      59.000  23.070  30.610  1.00  0.00           C  
ATOM   1508  HB1 ALA    93      57.950  23.180  30.270  1.00  0.00           H  
ATOM   1509  HB2 ALA    93      59.020  22.930  31.710  1.00  0.00           H  
ATOM   1510  HB3 ALA    93      59.470  22.190  30.130  1.00  0.00           H  
ATOM   1511  C   ALA    93      61.100  24.560  30.920  1.00  0.00           C  
ATOM   1512  O   ALA    93      61.350  25.260  31.930  1.00  0.00           O  
ATOM   1513  N   LEU    94      62.100  23.970  30.210  1.00  0.00           N  
ATOM   1514  HN  LEU    94      61.850  23.520  29.350  1.00  0.00           H  
ATOM   1515  CA  LEU    94      63.560  23.990  30.460  1.00  0.00           C  
ATOM   1516  HA  LEU    94      63.650  23.640  31.480  1.00  0.00           H  
ATOM   1517  CB  LEU    94      64.360  23.130  29.500  1.00  0.00           C  
ATOM   1518  HB1 LEU    94      64.390  23.510  28.460  1.00  0.00           H  
ATOM   1519  HB2 LEU    94      63.810  22.170  29.530  1.00  0.00           H  
ATOM   1520  CG  LEU    94      65.880  23.010  29.830  1.00  0.00           C  
ATOM   1521  HG  LEU    94      66.370  24.010  29.880  1.00  0.00           H  
ATOM   1522  CD1 LEU    94      66.130  22.230  31.210  1.00  0.00           C  
ATOM   1523 HD11 LEU    94      65.780  21.190  31.040  1.00  0.00           H  
ATOM   1524 HD12 LEU    94      65.440  22.550  32.030  1.00  0.00           H  
ATOM   1525 HD13 LEU    94      67.190  22.390  31.510  1.00  0.00           H  
ATOM   1526  CD2 LEU    94      66.570  22.250  28.670  1.00  0.00           C  
ATOM   1527 HD21 LEU    94      66.130  21.230  28.660  1.00  0.00           H  
ATOM   1528 HD22 LEU    94      67.640  22.120  28.910  1.00  0.00           H  
ATOM   1529 HD23 LEU    94      66.280  22.690  27.690  1.00  0.00           H  
ATOM   1530  C   LEU    94      64.120  25.410  30.430  1.00  0.00           C  
ATOM   1531  O   LEU    94      64.700  25.850  31.420  1.00  0.00           O  
ATOM   1532  N   HSD    95      63.800  26.250  29.410  1.00  0.00           N  
ATOM   1533  HN  HSD    95      63.320  25.810  28.650  1.00  0.00           H  
ATOM   1534  CA  HSD    95      64.050  27.720  29.420  1.00  0.00           C  
ATOM   1535  HA  HSD    95      65.110  27.930  29.490  1.00  0.00           H  
ATOM   1536  CB  HSD    95      63.560  28.280  28.030  1.00  0.00           C  
ATOM   1537  HB1 HSD    95      62.590  27.780  27.800  1.00  0.00           H  
ATOM   1538  HB2 HSD    95      64.240  27.960  27.220  1.00  0.00           H  
ATOM   1539  ND1 HSD    95      64.230  30.770  27.890  1.00  0.00           N  
ATOM   1540  HD1 HSD    95      65.220  30.670  27.990  1.00  0.00           H  
ATOM   1541  CG  HSD    95      63.260  29.780  27.880  1.00  0.00           C  
ATOM   1542  CE1 HSD    95      63.570  31.950  27.660  1.00  0.00           C  
ATOM   1543  HE1 HSD    95      64.190  32.830  27.540  1.00  0.00           H  
ATOM   1544  NE2 HSD    95      62.300  31.790  27.550  1.00  0.00           N  
ATOM   1545  CD2 HSD    95      62.100  30.410  27.630  1.00  0.00           C  
ATOM   1546  HD2 HSD    95      61.090  30.010  27.630  1.00  0.00           H  
ATOM   1547  C   HSD    95      63.370  28.430  30.640  1.00  0.00           C  
ATOM   1548  O   HSD    95      63.940  29.180  31.350  1.00  0.00           O  
ATOM   1549  N   SER    96      62.090  28.020  30.990  1.00  0.00           N  
ATOM   1550  HN  SER    96      61.670  27.360  30.380  1.00  0.00           H  
ATOM   1551  CA  SER    96      61.380  28.800  31.980  1.00  0.00           C  
ATOM   1552  HA  SER    96      61.510  29.840  31.730  1.00  0.00           H  
ATOM   1553  CB  SER    96      59.810  28.500  31.980  1.00  0.00           C  
ATOM   1554  HB1 SER    96      59.280  29.270  32.580  1.00  0.00           H  
ATOM   1555  HB2 SER    96      59.680  27.440  32.280  1.00  0.00           H  
ATOM   1556  OG  SER    96      59.280  28.570  30.630  1.00  0.00           O  
ATOM   1557  HG1 SER    96      59.780  27.920  30.130  1.00  0.00           H  
ATOM   1558  C   SER    96      61.880  28.510  33.400  1.00  0.00           C  
ATOM   1559  O   SER    96      61.890  29.350  34.230  1.00  0.00           O  
ATOM   1560  N   ILE    97      62.290  27.280  33.740  1.00  0.00           N  
ATOM   1561  HN  ILE    97      62.220  26.490  33.140  1.00  0.00           H  
ATOM   1562  CA  ILE    97      62.810  26.920  35.040  1.00  0.00           C  
ATOM   1563  HA  ILE    97      62.160  27.420  35.740  1.00  0.00           H  
ATOM   1564  CB  ILE    97      62.760  25.420  35.450  1.00  0.00           C  
ATOM   1565  HB  ILE    97      61.740  25.070  35.200  1.00  0.00           H  
ATOM   1566  CG2 ILE    97      63.710  24.570  34.510  1.00  0.00           C  
ATOM   1567 HG21 ILE    97      64.760  24.890  34.680  1.00  0.00           H  
ATOM   1568 HG22 ILE    97      63.440  24.690  33.440  1.00  0.00           H  
ATOM   1569 HG23 ILE    97      63.700  23.520  34.870  1.00  0.00           H  
ATOM   1570  CG1 ILE    97      63.060  25.150  36.900  1.00  0.00           C  
ATOM   1571 HG11 ILE    97      64.110  25.460  37.090  1.00  0.00           H  
ATOM   1572 HG12 ILE    97      63.020  24.060  37.070  1.00  0.00           H  
ATOM   1573  CD  ILE    97      62.180  25.840  37.990  1.00  0.00           C  
ATOM   1574  HD1 ILE    97      61.100  25.780  37.760  1.00  0.00           H  
ATOM   1575  HD2 ILE    97      62.520  26.890  37.880  1.00  0.00           H  
ATOM   1576  HD3 ILE    97      62.570  25.570  39.000  1.00  0.00           H  
ATOM   1577  C   ILE    97      64.190  27.560  35.350  1.00  0.00           C  
ATOM   1578  O   ILE    97      64.480  27.950  36.500  1.00  0.00           O  
ATOM   1579  N   LEU    98      65.090  27.740  34.340  1.00  0.00           N  
ATOM   1580  HN  LEU    98      64.890  27.370  33.440  1.00  0.00           H  
ATOM   1581  CA  LEU    98      66.250  28.450  34.380  1.00  0.00           C  
ATOM   1582  HA  LEU    98      66.860  28.160  35.220  1.00  0.00           H  
ATOM   1583  CB  LEU    98      67.040  28.270  33.030  1.00  0.00           C  
ATOM   1584  HB1 LEU    98      66.420  28.440  32.130  1.00  0.00           H  
ATOM   1585  HB2 LEU    98      67.350  27.210  33.010  1.00  0.00           H  
ATOM   1586  CG  LEU    98      68.310  29.200  32.860  1.00  0.00           C  
ATOM   1587  HG  LEU    98      68.050  30.280  32.900  1.00  0.00           H  
ATOM   1588  CD1 LEU    98      69.230  29.060  34.040  1.00  0.00           C  
ATOM   1589 HD11 LEU    98      70.110  29.730  33.880  1.00  0.00           H  
ATOM   1590 HD12 LEU    98      69.680  28.060  34.230  1.00  0.00           H  
ATOM   1591 HD13 LEU    98      68.770  29.440  34.970  1.00  0.00           H  
ATOM   1592  CD2 LEU    98      69.190  28.790  31.690  1.00  0.00           C  
ATOM   1593 HD21 LEU    98      68.660  29.000  30.740  1.00  0.00           H  
ATOM   1594 HD22 LEU    98      69.250  27.680  31.680  1.00  0.00           H  
ATOM   1595 HD23 LEU    98      70.180  29.280  31.620  1.00  0.00           H  
ATOM   1596  C   LEU    98      66.000  29.960  34.570  1.00  0.00           C  
ATOM   1597  O   LEU    98      66.630  30.630  35.320  1.00  0.00           O  
ATOM   1598  N   ASN    99      64.960  30.520  33.860  1.00  0.00           N  
ATOM   1599  HN  ASN    99      64.440  30.060  33.150  1.00  0.00           H  
ATOM   1600  CA  ASN    99      64.540  31.890  34.110  1.00  0.00           C  
ATOM   1601  HA  ASN    99      65.360  32.580  33.970  1.00  0.00           H  
ATOM   1602  CB  ASN    99      63.410  32.310  33.050  1.00  0.00           C  
ATOM   1603  HB1 ASN    99      62.860  33.250  33.260  1.00  0.00           H  
ATOM   1604  HB2 ASN    99      62.740  31.430  32.970  1.00  0.00           H  
ATOM   1605  CG  ASN    99      63.980  32.650  31.690  1.00  0.00           C  
ATOM   1606  OD1 ASN    99      65.170  32.820  31.470  1.00  0.00           O  
ATOM   1607  ND2 ASN    99      63.110  32.580  30.660  1.00  0.00           N  
ATOM   1608 HD21 ASN    99      63.350  32.940  29.760  1.00  0.00           H  
ATOM   1609 HD22 ASN    99      62.180  32.790  30.950  1.00  0.00           H  
ATOM   1610  C   ASN    99      64.030  32.010  35.550  1.00  0.00           C  
ATOM   1611  O   ASN    99      64.360  32.960  36.250  1.00  0.00           O  
ATOM   1612  N   ALA   100      63.180  31.020  36.020  1.00  0.00           N  
ATOM   1613  HN  ALA   100      62.850  30.290  35.430  1.00  0.00           H  
ATOM   1614  CA  ALA   100      62.760  31.160  37.450  1.00  0.00           C  
ATOM   1615  HA  ALA   100      62.340  32.160  37.470  1.00  0.00           H  
ATOM   1616  CB  ALA   100      61.720  30.100  37.700  1.00  0.00           C  
ATOM   1617  HB1 ALA   100      62.330  29.190  37.860  1.00  0.00           H  
ATOM   1618  HB2 ALA   100      61.110  29.930  36.790  1.00  0.00           H  
ATOM   1619  HB3 ALA   100      61.130  30.390  38.600  1.00  0.00           H  
ATOM   1620  C   ALA   100      63.940  31.060  38.370  1.00  0.00           C  
ATOM   1621  O   ALA   100      64.010  31.910  39.250  1.00  0.00           O  
ATOM   1622  N   ALA   101      64.980  30.130  38.200  1.00  0.00           N  
ATOM   1623  HN  ALA   101      65.110  29.490  37.450  1.00  0.00           H  
ATOM   1624  CA  ALA   101      66.070  30.070  39.190  1.00  0.00           C  
ATOM   1625  HA  ALA   101      65.730  29.980  40.210  1.00  0.00           H  
ATOM   1626  CB  ALA   101      67.100  28.930  38.790  1.00  0.00           C  
ATOM   1627  HB1 ALA   101      66.570  28.030  38.410  1.00  0.00           H  
ATOM   1628  HB2 ALA   101      67.910  28.610  39.490  1.00  0.00           H  
ATOM   1629  HB3 ALA   101      67.700  29.280  37.920  1.00  0.00           H  
ATOM   1630  C   ALA   101      66.860  31.320  39.260  1.00  0.00           C  
ATOM   1631  O   ALA   101      67.220  31.740  40.360  1.00  0.00           O  
ATOM   1632  N   ILE   102      67.130  31.980  38.150  1.00  0.00           N  
ATOM   1633  HN  ILE   102      66.740  31.600  37.320  1.00  0.00           H  
ATOM   1634  CA  ILE   102      67.840  33.250  38.040  1.00  0.00           C  
ATOM   1635  HA  ILE   102      68.870  33.130  38.350  1.00  0.00           H  
ATOM   1636  CB  ILE   102      67.980  33.820  36.580  1.00  0.00           C  
ATOM   1637  HB  ILE   102      67.010  33.690  36.050  1.00  0.00           H  
ATOM   1638  CG2 ILE   102      68.260  35.360  36.490  1.00  0.00           C  
ATOM   1639 HG21 ILE   102      68.950  35.780  37.260  1.00  0.00           H  
ATOM   1640 HG22 ILE   102      67.270  35.800  36.710  1.00  0.00           H  
ATOM   1641 HG23 ILE   102      68.630  35.710  35.500  1.00  0.00           H  
ATOM   1642  CG1 ILE   102      69.060  32.940  35.850  1.00  0.00           C  
ATOM   1643 HG11 ILE   102      68.700  31.890  35.800  1.00  0.00           H  
ATOM   1644 HG12 ILE   102      69.970  32.830  36.470  1.00  0.00           H  
ATOM   1645  CD  ILE   102      69.470  33.500  34.540  1.00  0.00           C  
ATOM   1646  HD1 ILE   102      70.020  32.720  33.980  1.00  0.00           H  
ATOM   1647  HD2 ILE   102      70.180  34.340  34.710  1.00  0.00           H  
ATOM   1648  HD3 ILE   102      68.590  33.880  33.980  1.00  0.00           H  
ATOM   1649  C   ILE   102      67.180  34.370  38.960  1.00  0.00           C  
ATOM   1650  O   ILE   102      67.860  34.940  39.770  1.00  0.00           O  
ATOM   1651  N   MET   103      65.870  34.580  38.880  1.00  0.00           N  
ATOM   1652  HN  MET   103      65.280  34.010  38.300  1.00  0.00           H  
ATOM   1653  CA  MET   103      65.130  35.430  39.760  1.00  0.00           C  
ATOM   1654  HA  MET   103      65.700  36.340  39.670  1.00  0.00           H  
ATOM   1655  CB  MET   103      63.750  35.590  39.220  1.00  0.00           C  
ATOM   1656  HB1 MET   103      63.320  34.570  39.120  1.00  0.00           H  
ATOM   1657  HB2 MET   103      63.750  35.990  38.190  1.00  0.00           H  
ATOM   1658  CG  MET   103      62.820  36.490  40.000  1.00  0.00           C  
ATOM   1659  HG1 MET   103      63.400  37.400  40.260  1.00  0.00           H  
ATOM   1660  HG2 MET   103      62.620  36.010  40.990  1.00  0.00           H  
ATOM   1661  SD  MET   103      61.300  36.840  39.180  1.00  0.00           S  
ATOM   1662  CE  MET   103      60.470  37.380  40.640  1.00  0.00           C  
ATOM   1663  HE1 MET   103      59.520  37.880  40.350  1.00  0.00           H  
ATOM   1664  HE2 MET   103      61.110  37.970  41.320  1.00  0.00           H  
ATOM   1665  HE3 MET   103      60.220  36.530  41.310  1.00  0.00           H  
ATOM   1666  C   MET   103      65.120  35.020  41.200  1.00  0.00           C  
ATOM   1667  O   MET   103      65.130  35.850  42.050  1.00  0.00           O  
ATOM   1668  N   ILE   104      65.040  33.680  41.510  1.00  0.00           N  
ATOM   1669  HN  ILE   104      65.090  32.880  40.930  1.00  0.00           H  
ATOM   1670  CA  ILE   104      65.040  33.250  42.920  1.00  0.00           C  
ATOM   1671  HA  ILE   104      64.430  33.850  43.580  1.00  0.00           H  
ATOM   1672  CB  ILE   104      64.460  31.860  42.930  1.00  0.00           C  
ATOM   1673  HB  ILE   104      65.020  31.260  42.180  1.00  0.00           H  
ATOM   1674  CG2 ILE   104      64.560  31.180  44.280  1.00  0.00           C  
ATOM   1675 HG21 ILE   104      64.100  31.850  45.040  1.00  0.00           H  
ATOM   1676 HG22 ILE   104      65.630  31.050  44.540  1.00  0.00           H  
ATOM   1677 HG23 ILE   104      64.080  30.180  44.340  1.00  0.00           H  
ATOM   1678  CG1 ILE   104      62.890  31.860  42.560  1.00  0.00           C  
ATOM   1679 HG11 ILE   104      62.680  30.780  42.360  1.00  0.00           H  
ATOM   1680 HG12 ILE   104      62.800  32.370  41.580  1.00  0.00           H  
ATOM   1681  CD  ILE   104      62.010  32.560  43.600  1.00  0.00           C  
ATOM   1682  HD1 ILE   104      60.910  32.400  43.470  1.00  0.00           H  
ATOM   1683  HD2 ILE   104      62.220  33.650  43.600  1.00  0.00           H  
ATOM   1684  HD3 ILE   104      62.050  32.220  44.660  1.00  0.00           H  
ATOM   1685  C   ILE   104      66.400  33.380  43.510  1.00  0.00           C  
ATOM   1686  O   ILE   104      66.470  33.560  44.720  1.00  0.00           O  
ATOM   1687  N   SER   105      67.450  33.240  42.710  1.00  0.00           N  
ATOM   1688  HN  SER   105      67.300  32.720  41.870  1.00  0.00           H  
ATOM   1689  CA  SER   105      68.820  33.470  43.150  1.00  0.00           C  
ATOM   1690  HA  SER   105      69.020  32.930  44.060  1.00  0.00           H  
ATOM   1691  CB  SER   105      69.860  33.110  42.070  1.00  0.00           C  
ATOM   1692  HB1 SER   105      70.890  33.380  42.370  1.00  0.00           H  
ATOM   1693  HB2 SER   105      69.650  33.760  41.200  1.00  0.00           H  
ATOM   1694  OG  SER   105      69.890  31.810  41.650  1.00  0.00           O  
ATOM   1695  HG1 SER   105      69.070  31.560  41.230  1.00  0.00           H  
ATOM   1696  C   SER   105      69.070  34.870  43.510  1.00  0.00           C  
ATOM   1697  O   SER   105      69.610  35.220  44.570  1.00  0.00           O  
ATOM   1698  N   VAL   106      68.550  35.850  42.730  1.00  0.00           N  
ATOM   1699  HN  VAL   106      68.090  35.680  41.860  1.00  0.00           H  
ATOM   1700  CA  VAL   106      68.450  37.270  43.230  1.00  0.00           C  
ATOM   1701  HA  VAL   106      69.430  37.670  43.450  1.00  0.00           H  
ATOM   1702  CB  VAL   106      67.800  38.170  42.240  1.00  0.00           C  
ATOM   1703  HB  VAL   106      66.810  37.770  41.930  1.00  0.00           H  
ATOM   1704  CG1 VAL   106      67.690  39.590  42.820  1.00  0.00           C  
ATOM   1705 HG11 VAL   106      67.270  40.340  42.110  1.00  0.00           H  
ATOM   1706 HG12 VAL   106      68.730  39.900  43.020  1.00  0.00           H  
ATOM   1707 HG13 VAL   106      67.160  39.520  43.800  1.00  0.00           H  
ATOM   1708  CG2 VAL   106      68.590  38.270  40.890  1.00  0.00           C  
ATOM   1709 HG21 VAL   106      69.680  38.430  41.050  1.00  0.00           H  
ATOM   1710 HG22 VAL   106      68.250  39.100  40.250  1.00  0.00           H  
ATOM   1711 HG23 VAL   106      68.610  37.340  40.290  1.00  0.00           H  
ATOM   1712  C   VAL   106      67.800  37.300  44.620  1.00  0.00           C  
ATOM   1713  O   VAL   106      68.260  37.850  45.640  1.00  0.00           O  
ATOM   1714  N   ILE   107      66.560  36.690  44.730  1.00  0.00           N  
ATOM   1715  HN  ILE   107      66.130  36.290  43.920  1.00  0.00           H  
ATOM   1716  CA  ILE   107      65.710  36.720  45.930  1.00  0.00           C  
ATOM   1717  HA  ILE   107      65.600  37.780  46.120  1.00  0.00           H  
ATOM   1718  CB  ILE   107      64.280  36.260  45.600  1.00  0.00           C  
ATOM   1719  HB  ILE   107      64.350  35.360  44.950  1.00  0.00           H  
ATOM   1720  CG2 ILE   107      63.450  35.990  46.840  1.00  0.00           C  
ATOM   1721 HG21 ILE   107      63.290  36.840  47.540  1.00  0.00           H  
ATOM   1722 HG22 ILE   107      63.840  35.150  47.470  1.00  0.00           H  
ATOM   1723 HG23 ILE   107      62.410  35.690  46.570  1.00  0.00           H  
ATOM   1724  CG1 ILE   107      63.640  37.350  44.700  1.00  0.00           C  
ATOM   1725 HG11 ILE   107      64.340  37.510  43.850  1.00  0.00           H  
ATOM   1726 HG12 ILE   107      63.500  38.300  45.260  1.00  0.00           H  
ATOM   1727  CD  ILE   107      62.220  37.020  44.090  1.00  0.00           C  
ATOM   1728  HD1 ILE   107      61.740  37.860  43.530  1.00  0.00           H  
ATOM   1729  HD2 ILE   107      61.570  36.690  44.930  1.00  0.00           H  
ATOM   1730  HD3 ILE   107      62.410  36.160  43.410  1.00  0.00           H  
ATOM   1731  C   ILE   107      66.290  36.140  47.210  1.00  0.00           C  
ATOM   1732  O   ILE   107      66.330  36.800  48.260  1.00  0.00           O  
ATOM   1733  N   VAL   108      66.980  34.940  47.140  1.00  0.00           N  
ATOM   1734  HN  VAL   108      66.860  34.280  46.410  1.00  0.00           H  
ATOM   1735  CA  VAL   108      67.890  34.420  48.140  1.00  0.00           C  
ATOM   1736  HA  VAL   108      67.270  34.290  49.010  1.00  0.00           H  
ATOM   1737  CB  VAL   108      68.480  33.040  47.720  1.00  0.00           C  
ATOM   1738  HB  VAL   108      68.940  33.200  46.720  1.00  0.00           H  
ATOM   1739  CG1 VAL   108      69.510  32.540  48.840  1.00  0.00           C  
ATOM   1740 HG11 VAL   108      69.670  31.440  48.800  1.00  0.00           H  
ATOM   1741 HG12 VAL   108      69.150  32.720  49.880  1.00  0.00           H  
ATOM   1742 HG13 VAL   108      70.510  32.950  48.580  1.00  0.00           H  
ATOM   1743  CG2 VAL   108      67.300  32.050  47.560  1.00  0.00           C  
ATOM   1744 HG21 VAL   108      66.890  31.810  48.560  1.00  0.00           H  
ATOM   1745 HG22 VAL   108      67.540  31.060  47.130  1.00  0.00           H  
ATOM   1746 HG23 VAL   108      66.520  32.530  46.940  1.00  0.00           H  
ATOM   1747  C   VAL   108      68.990  35.380  48.500  1.00  0.00           C  
ATOM   1748  O   VAL   108      69.020  35.730  49.670  1.00  0.00           O  
ATOM   1749  N   VAL   109      69.830  35.850  47.520  1.00  0.00           N  
ATOM   1750  HN  VAL   109      69.630  35.840  46.540  1.00  0.00           H  
ATOM   1751  CA  VAL   109      70.970  36.740  47.810  1.00  0.00           C  
ATOM   1752  HA  VAL   109      71.620  36.220  48.500  1.00  0.00           H  
ATOM   1753  CB  VAL   109      71.800  37.000  46.530  1.00  0.00           C  
ATOM   1754  HB  VAL   109      71.170  37.220  45.640  1.00  0.00           H  
ATOM   1755  CG1 VAL   109      72.770  38.160  46.650  1.00  0.00           C  
ATOM   1756 HG11 VAL   109      72.250  39.130  46.780  1.00  0.00           H  
ATOM   1757 HG12 VAL   109      73.390  38.330  45.740  1.00  0.00           H  
ATOM   1758 HG13 VAL   109      73.460  38.100  47.510  1.00  0.00           H  
ATOM   1759  CG2 VAL   109      72.710  35.750  46.130  1.00  0.00           C  
ATOM   1760 HG21 VAL   109      73.550  36.000  45.440  1.00  0.00           H  
ATOM   1761 HG22 VAL   109      72.180  34.880  45.700  1.00  0.00           H  
ATOM   1762 HG23 VAL   109      73.140  35.470  47.120  1.00  0.00           H  
ATOM   1763  C   VAL   109      70.590  38.030  48.530  1.00  0.00           C  
ATOM   1764  O   VAL   109      71.110  38.450  49.550  1.00  0.00           O  
ATOM   1765  N   MET   110      69.500  38.700  48.000  1.00  0.00           N  
ATOM   1766  HN  MET   110      69.130  38.390  47.130  1.00  0.00           H  
ATOM   1767  CA  MET   110      69.000  39.970  48.470  1.00  0.00           C  
ATOM   1768  HA  MET   110      69.780  40.690  48.660  1.00  0.00           H  
ATOM   1769  CB  MET   110      67.950  40.660  47.630  1.00  0.00           C  
ATOM   1770  HB1 MET   110      67.570  41.530  48.200  1.00  0.00           H  
ATOM   1771  HB2 MET   110      67.140  39.950  47.360  1.00  0.00           H  
ATOM   1772  CG  MET   110      68.510  41.030  46.240  1.00  0.00           C  
ATOM   1773  HG1 MET   110      67.890  41.820  45.760  1.00  0.00           H  
ATOM   1774  HG2 MET   110      68.410  40.120  45.610  1.00  0.00           H  
ATOM   1775  SD  MET   110      70.240  41.740  46.290  1.00  0.00           S  
ATOM   1776  CE  MET   110      70.510  41.100  44.670  1.00  0.00           C  
ATOM   1777  HE1 MET   110      70.110  40.070  44.560  1.00  0.00           H  
ATOM   1778  HE2 MET   110      71.570  41.120  44.310  1.00  0.00           H  
ATOM   1779  HE3 MET   110      70.010  41.700  43.880  1.00  0.00           H  
ATOM   1780  C   MET   110      68.380  39.750  49.870  1.00  0.00           C  
ATOM   1781  O   MET   110      68.640  40.560  50.770  1.00  0.00           O  
ATOM   1782  N   THR   111      67.580  38.660  50.070  1.00  0.00           N  
ATOM   1783  HN  THR   111      67.560  37.920  49.400  1.00  0.00           H  
ATOM   1784  CA  THR   111      67.000  38.390  51.400  1.00  0.00           C  
ATOM   1785  HA  THR   111      66.470  39.270  51.720  1.00  0.00           H  
ATOM   1786  CB  THR   111      66.090  37.270  51.490  1.00  0.00           C  
ATOM   1787  HB  THR   111      66.550  36.250  51.490  1.00  0.00           H  
ATOM   1788  OG1 THR   111      65.090  37.400  50.470  1.00  0.00           O  
ATOM   1789  HG1 THR   111      65.500  37.100  49.660  1.00  0.00           H  
ATOM   1790  CG2 THR   111      65.290  37.210  52.850  1.00  0.00           C  
ATOM   1791 HG21 THR   111      64.680  36.280  52.890  1.00  0.00           H  
ATOM   1792 HG22 THR   111      64.600  38.070  52.950  1.00  0.00           H  
ATOM   1793 HG23 THR   111      66.110  37.160  53.600  1.00  0.00           H  
ATOM   1794  C   THR   111      68.050  38.160  52.430  1.00  0.00           C  
ATOM   1795  O   THR   111      68.130  38.780  53.500  1.00  0.00           O  
ATOM   1796  N   ILE   112      69.090  37.260  52.120  1.00  0.00           N  
ATOM   1797  HN  ILE   112      69.070  36.690  51.310  1.00  0.00           H  
ATOM   1798  CA  ILE   112      70.230  37.090  52.980  1.00  0.00           C  
ATOM   1799  HA  ILE   112      69.910  36.700  53.930  1.00  0.00           H  
ATOM   1800  CB  ILE   112      71.140  35.940  52.460  1.00  0.00           C  
ATOM   1801  HB  ILE   112      71.510  36.100  51.430  1.00  0.00           H  
ATOM   1802  CG2 ILE   112      72.450  35.880  53.270  1.00  0.00           C  
ATOM   1803 HG21 ILE   112      73.040  36.820  53.280  1.00  0.00           H  
ATOM   1804 HG22 ILE   112      73.130  35.170  52.750  1.00  0.00           H  
ATOM   1805 HG23 ILE   112      72.250  35.520  54.300  1.00  0.00           H  
ATOM   1806  CG1 ILE   112      70.340  34.610  52.440  1.00  0.00           C  
ATOM   1807 HG11 ILE   112      71.100  33.810  52.570  1.00  0.00           H  
ATOM   1808 HG12 ILE   112      69.940  34.430  51.420  1.00  0.00           H  
ATOM   1809  CD  ILE   112      69.190  34.500  53.430  1.00  0.00           C  
ATOM   1810  HD1 ILE   112      68.840  33.450  53.320  1.00  0.00           H  
ATOM   1811  HD2 ILE   112      68.340  35.190  53.260  1.00  0.00           H  
ATOM   1812  HD3 ILE   112      69.520  34.800  54.450  1.00  0.00           H  
ATOM   1813  C   ILE   112      71.000  38.300  53.360  1.00  0.00           C  
ATOM   1814  O   ILE   112      71.290  38.570  54.500  1.00  0.00           O  
ATOM   1815  N   LEU   113      71.240  39.150  52.350  1.00  0.00           N  
ATOM   1816  HN  LEU   113      71.030  38.890  51.410  1.00  0.00           H  
ATOM   1817  CA  LEU   113      71.890  40.350  52.560  1.00  0.00           C  
ATOM   1818  HA  LEU   113      72.900  40.290  52.940  1.00  0.00           H  
ATOM   1819  CB  LEU   113      72.170  41.010  51.230  1.00  0.00           C  
ATOM   1820  HB1 LEU   113      71.140  41.150  50.840  1.00  0.00           H  
ATOM   1821  HB2 LEU   113      72.680  40.310  50.540  1.00  0.00           H  
ATOM   1822  CG  LEU   113      72.890  42.390  51.250  1.00  0.00           C  
ATOM   1823  HG  LEU   113      72.230  43.080  51.820  1.00  0.00           H  
ATOM   1824  CD1 LEU   113      74.220  42.390  51.970  1.00  0.00           C  
ATOM   1825 HD11 LEU   113      74.520  43.430  52.210  1.00  0.00           H  
ATOM   1826 HD12 LEU   113      74.890  41.890  51.240  1.00  0.00           H  
ATOM   1827 HD13 LEU   113      74.140  41.860  52.940  1.00  0.00           H  
ATOM   1828  CD2 LEU   113      73.160  42.880  49.850  1.00  0.00           C  
ATOM   1829 HD21 LEU   113      73.840  42.210  49.290  1.00  0.00           H  
ATOM   1830 HD22 LEU   113      73.660  43.870  49.970  1.00  0.00           H  
ATOM   1831 HD23 LEU   113      72.200  43.040  49.310  1.00  0.00           H  
ATOM   1832  C   LEU   113      71.120  41.220  53.550  1.00  0.00           C  
ATOM   1833  O   LEU   113      71.680  41.740  54.490  1.00  0.00           O  
ATOM   1834  N   LEU   114      69.770  41.480  53.340  1.00  0.00           N  
ATOM   1835  HN  LEU   114      69.420  41.170  52.460  1.00  0.00           H  
ATOM   1836  CA  LEU   114      68.900  42.190  54.240  1.00  0.00           C  
ATOM   1837  HA  LEU   114      69.340  43.160  54.410  1.00  0.00           H  
ATOM   1838  CB  LEU   114      67.510  42.360  53.570  1.00  0.00           C  
ATOM   1839  HB1 LEU   114      67.020  41.370  53.550  1.00  0.00           H  
ATOM   1840  HB2 LEU   114      67.580  42.710  52.520  1.00  0.00           H  
ATOM   1841  CG  LEU   114      66.510  43.240  54.190  1.00  0.00           C  
ATOM   1842  HG  LEU   114      66.470  43.120  55.290  1.00  0.00           H  
ATOM   1843  CD1 LEU   114      66.930  44.700  53.950  1.00  0.00           C  
ATOM   1844 HD11 LEU   114      66.790  45.010  52.890  1.00  0.00           H  
ATOM   1845 HD12 LEU   114      67.990  44.790  54.250  1.00  0.00           H  
ATOM   1846 HD13 LEU   114      66.320  45.350  54.620  1.00  0.00           H  
ATOM   1847  CD2 LEU   114      65.070  42.920  53.650  1.00  0.00           C  
ATOM   1848 HD21 LEU   114      64.320  43.440  54.280  1.00  0.00           H  
ATOM   1849 HD22 LEU   114      65.030  41.820  53.750  1.00  0.00           H  
ATOM   1850 HD23 LEU   114      64.990  43.160  52.570  1.00  0.00           H  
ATOM   1851  C   LEU   114      68.840  41.620  55.620  1.00  0.00           C  
ATOM   1852  O   LEU   114      68.760  42.270  56.670  1.00  0.00           O  
ATOM   1853  N   VAL   115      68.910  40.250  55.840  1.00  0.00           N  
ATOM   1854  HN  VAL   115      69.170  39.680  55.060  1.00  0.00           H  
ATOM   1855  CA  VAL   115      69.080  39.600  57.120  1.00  0.00           C  
ATOM   1856  HA  VAL   115      68.300  40.020  57.730  1.00  0.00           H  
ATOM   1857  CB  VAL   115      68.910  38.060  56.950  1.00  0.00           C  
ATOM   1858  HB  VAL   115      69.610  37.700  56.170  1.00  0.00           H  
ATOM   1859  CG1 VAL   115      69.190  37.280  58.230  1.00  0.00           C  
ATOM   1860 HG11 VAL   115      70.200  37.400  58.670  1.00  0.00           H  
ATOM   1861 HG12 VAL   115      69.010  36.200  58.090  1.00  0.00           H  
ATOM   1862 HG13 VAL   115      68.410  37.680  58.930  1.00  0.00           H  
ATOM   1863  CG2 VAL   115      67.460  37.750  56.470  1.00  0.00           C  
ATOM   1864 HG21 VAL   115      67.570  36.960  55.700  1.00  0.00           H  
ATOM   1865 HG22 VAL   115      66.910  38.630  56.100  1.00  0.00           H  
ATOM   1866 HG23 VAL   115      66.850  37.350  57.320  1.00  0.00           H  
ATOM   1867  C   VAL   115      70.410  39.960  57.810  1.00  0.00           C  
ATOM   1868  O   VAL   115      70.350  40.200  59.020  1.00  0.00           O  
ATOM   1869  N   VAL   116      71.630  39.920  57.120  1.00  0.00           N  
ATOM   1870  HN  VAL   116      71.700  39.620  56.170  1.00  0.00           H  
ATOM   1871  CA  VAL   116      72.940  40.400  57.660  1.00  0.00           C  
ATOM   1872  HA  VAL   116      73.100  39.720  58.470  1.00  0.00           H  
ATOM   1873  CB  VAL   116      74.180  40.120  56.770  1.00  0.00           C  
ATOM   1874  HB  VAL   116      74.000  40.680  55.820  1.00  0.00           H  
ATOM   1875  CG1 VAL   116      75.450  40.650  57.560  1.00  0.00           C  
ATOM   1876 HG11 VAL   116      75.510  41.760  57.590  1.00  0.00           H  
ATOM   1877 HG12 VAL   116      76.340  40.270  57.010  1.00  0.00           H  
ATOM   1878 HG13 VAL   116      75.550  40.280  58.600  1.00  0.00           H  
ATOM   1879  CG2 VAL   116      74.350  38.630  56.420  1.00  0.00           C  
ATOM   1880 HG21 VAL   116      74.200  37.940  57.280  1.00  0.00           H  
ATOM   1881 HG22 VAL   116      75.370  38.420  56.020  1.00  0.00           H  
ATOM   1882 HG23 VAL   116      73.610  38.290  55.660  1.00  0.00           H  
ATOM   1883  C   VAL   116      72.890  41.850  58.090  1.00  0.00           C  
ATOM   1884  O   VAL   116      73.380  42.170  59.200  1.00  0.00           O  
ATOM   1885  N   LEU   117      72.310  42.740  57.250  1.00  0.00           N  
ATOM   1886  HN  LEU   117      71.960  42.440  56.360  1.00  0.00           H  
ATOM   1887  CA  LEU   117      72.220  44.140  57.520  1.00  0.00           C  
ATOM   1888  HA  LEU   117      73.210  44.360  57.890  1.00  0.00           H  
ATOM   1889  CB  LEU   117      71.850  45.050  56.330  1.00  0.00           C  
ATOM   1890  HB1 LEU   117      71.890  46.120  56.620  1.00  0.00           H  
ATOM   1891  HB2 LEU   117      70.780  44.820  56.120  1.00  0.00           H  
ATOM   1892  CG  LEU   117      72.670  44.950  55.020  1.00  0.00           C  
ATOM   1893  HG  LEU   117      72.770  43.870  54.760  1.00  0.00           H  
ATOM   1894  CD1 LEU   117      72.000  45.680  53.920  1.00  0.00           C  
ATOM   1895 HD11 LEU   117      72.610  45.520  53.010  1.00  0.00           H  
ATOM   1896 HD12 LEU   117      71.800  46.760  54.100  1.00  0.00           H  
ATOM   1897 HD13 LEU   117      70.980  45.250  53.790  1.00  0.00           H  
ATOM   1898  CD2 LEU   117      74.110  45.560  55.300  1.00  0.00           C  
ATOM   1899 HD21 LEU   117      74.810  45.260  54.490  1.00  0.00           H  
ATOM   1900 HD22 LEU   117      74.610  45.410  56.280  1.00  0.00           H  
ATOM   1901 HD23 LEU   117      73.960  46.660  55.290  1.00  0.00           H  
ATOM   1902  C   LEU   117      71.310  44.280  58.780  1.00  0.00           C  
ATOM   1903  O   LEU   117      71.650  44.970  59.770  1.00  0.00           O  
ATOM   1904  N   TYR   118      70.070  43.690  58.840  1.00  0.00           N  
ATOM   1905  HN  TYR   118      69.760  42.980  58.210  1.00  0.00           H  
ATOM   1906  CA  TYR   118      69.190  43.800  59.930  1.00  0.00           C  
ATOM   1907  HA  TYR   118      69.090  44.870  60.040  1.00  0.00           H  
ATOM   1908  CB  TYR   118      67.820  43.170  59.600  1.00  0.00           C  
ATOM   1909  HB1 TYR   118      67.990  42.110  59.320  1.00  0.00           H  
ATOM   1910  HB2 TYR   118      67.500  43.730  58.690  1.00  0.00           H  
ATOM   1911  CG  TYR   118      66.630  43.250  60.370  1.00  0.00           C  
ATOM   1912  CD1 TYR   118      65.560  42.360  60.030  1.00  0.00           C  
ATOM   1913  HD1 TYR   118      65.740  41.610  59.270  1.00  0.00           H  
ATOM   1914  CE1 TYR   118      64.340  42.400  60.720  1.00  0.00           C  
ATOM   1915  HE1 TYR   118      63.540  41.770  60.350  1.00  0.00           H  
ATOM   1916  CZ  TYR   118      64.080  43.420  61.630  1.00  0.00           C  
ATOM   1917  OH  TYR   118      62.820  43.490  62.270  1.00  0.00           O  
ATOM   1918  HH  TYR   118      62.780  44.410  62.550  1.00  0.00           H  
ATOM   1919  CD2 TYR   118      66.280  44.310  61.270  1.00  0.00           C  
ATOM   1920  HD2 TYR   118      67.110  45.000  61.340  1.00  0.00           H  
ATOM   1921  CE2 TYR   118      65.060  44.360  61.990  1.00  0.00           C  
ATOM   1922  HE2 TYR   118      64.850  45.100  62.740  1.00  0.00           H  
ATOM   1923  C   TYR   118      69.670  43.250  61.260  1.00  0.00           C  
ATOM   1924  O   TYR   118      69.430  43.690  62.380  1.00  0.00           O  
ATOM   1925  N   LYS   119      70.440  42.090  61.150  1.00  0.00           N  
ATOM   1926  HN  LYS   119      70.520  41.630  60.270  1.00  0.00           H  
ATOM   1927  CA  LYS   119      71.060  41.460  62.310  1.00  0.00           C  
ATOM   1928  HA  LYS   119      70.280  41.200  63.000  1.00  0.00           H  
ATOM   1929  CB  LYS   119      71.800  40.170  61.820  1.00  0.00           C  
ATOM   1930  HB1 LYS   119      72.470  40.490  61.000  1.00  0.00           H  
ATOM   1931  HB2 LYS   119      71.030  39.550  61.330  1.00  0.00           H  
ATOM   1932  CG  LYS   119      72.610  39.400  62.850  1.00  0.00           C  
ATOM   1933  HG1 LYS   119      73.270  40.190  63.280  1.00  0.00           H  
ATOM   1934  HG2 LYS   119      73.180  38.640  62.260  1.00  0.00           H  
ATOM   1935  CD  LYS   119      71.740  38.580  63.790  1.00  0.00           C  
ATOM   1936  HD1 LYS   119      70.980  38.040  63.180  1.00  0.00           H  
ATOM   1937  HD2 LYS   119      71.130  39.270  64.410  1.00  0.00           H  
ATOM   1938  CE  LYS   119      72.310  37.490  64.690  1.00  0.00           C  
ATOM   1939  HE1 LYS   119      73.000  37.970  65.430  1.00  0.00           H  
ATOM   1940  HE2 LYS   119      72.900  36.810  64.040  1.00  0.00           H  
ATOM   1941  NZ  LYS   119      71.270  36.740  65.390  1.00  0.00           N  
ATOM   1942  HZ1 LYS   119      71.800  36.040  65.950  1.00  0.00           H  
ATOM   1943  HZ2 LYS   119      70.650  36.330  64.670  1.00  0.00           H  
ATOM   1944  HZ3 LYS   119      70.840  37.390  66.070  1.00  0.00           H  
ATOM   1945  C   LYS   119      72.040  42.400  63.030  1.00  0.00           C  
ATOM   1946  O   LYS   119      72.200  42.410  64.220  1.00  0.00           O  
ATOM   1947  N   TYR   120      72.800  43.170  62.250  1.00  0.00           N  
ATOM   1948  HN  TYR   120      72.790  43.100  61.260  1.00  0.00           H  
ATOM   1949  CA  TYR   120      73.850  43.980  62.870  1.00  0.00           C  
ATOM   1950  HA  TYR   120      73.910  43.900  63.940  1.00  0.00           H  
ATOM   1951  CB  TYR   120      75.200  43.730  62.220  1.00  0.00           C  
ATOM   1952  HB1 TYR   120      75.920  44.390  62.750  1.00  0.00           H  
ATOM   1953  HB2 TYR   120      75.210  44.020  61.150  1.00  0.00           H  
ATOM   1954  CG  TYR   120      75.530  42.210  62.380  1.00  0.00           C  
ATOM   1955  CD1 TYR   120      75.780  41.330  61.320  1.00  0.00           C  
ATOM   1956  HD1 TYR   120      75.830  41.660  60.290  1.00  0.00           H  
ATOM   1957  CE1 TYR   120      76.120  40.000  61.550  1.00  0.00           C  
ATOM   1958  HE1 TYR   120      76.390  39.370  60.710  1.00  0.00           H  
ATOM   1959  CZ  TYR   120      76.290  39.540  62.860  1.00  0.00           C  
ATOM   1960  OH  TYR   120      76.740  38.240  63.090  1.00  0.00           O  
ATOM   1961  HH  TYR   120      76.970  38.160  64.010  1.00  0.00           H  
ATOM   1962  CD2 TYR   120      75.710  41.720  63.680  1.00  0.00           C  
ATOM   1963  HD2 TYR   120      75.460  42.390  64.490  1.00  0.00           H  
ATOM   1964  CE2 TYR   120      75.950  40.350  63.880  1.00  0.00           C  
ATOM   1965  HE2 TYR   120      75.920  39.940  64.880  1.00  0.00           H  
ATOM   1966  C   TYR   120      73.520  45.510  62.780  1.00  0.00           C  
ATOM   1967  O   TYR   120      74.340  46.410  63.170  1.00  0.00           O  
ATOM   1968  N   ARG   121      72.280  45.870  62.400  1.00  0.00           N  
ATOM   1969  HN  ARG   121      71.810  45.150  61.910  1.00  0.00           H  
ATOM   1970  CA  ARG   121      71.570  47.070  62.500  1.00  0.00           C  
ATOM   1971  HA  ARG   121      70.600  46.860  62.080  1.00  0.00           H  
ATOM   1972  CB  ARG   121      71.380  47.530  63.950  1.00  0.00           C  
ATOM   1973  HB1 ARG   121      70.980  48.560  64.060  1.00  0.00           H  
ATOM   1974  HB2 ARG   121      72.390  47.450  64.400  1.00  0.00           H  
ATOM   1975  CG  ARG   121      70.630  46.420  64.900  1.00  0.00           C  
ATOM   1976  HG1 ARG   121      71.110  45.440  64.710  1.00  0.00           H  
ATOM   1977  HG2 ARG   121      69.570  46.330  64.590  1.00  0.00           H  
ATOM   1978  CD  ARG   121      70.640  46.880  66.410  1.00  0.00           C  
ATOM   1979  HD1 ARG   121      71.680  46.990  66.800  1.00  0.00           H  
ATOM   1980  HD2 ARG   121      70.180  46.100  67.040  1.00  0.00           H  
ATOM   1981  NE  ARG   121      69.980  48.200  66.600  1.00  0.00           N  
ATOM   1982  HE  ARG   121      68.990  48.240  66.460  1.00  0.00           H  
ATOM   1983  CZ  ARG   121      70.510  49.430  66.550  1.00  0.00           C  
ATOM   1984  NH1 ARG   121      71.850  49.580  66.530  1.00  0.00           N  
ATOM   1985 HH11 ARG   121      72.380  48.730  66.500  1.00  0.00           H  
ATOM   1986 HH12 ARG   121      72.170  50.520  66.650  1.00  0.00           H  
ATOM   1987  NH2 ARG   121      69.800  50.510  66.450  1.00  0.00           N  
ATOM   1988 HH21 ARG   121      68.800  50.560  66.490  1.00  0.00           H  
ATOM   1989 HH22 ARG   121      70.330  51.350  66.560  1.00  0.00           H  
ATOM   1990  C   ARG   121      72.040  48.170  61.580  1.00  0.00           C  
ATOM   1991  O   ARG   121      72.040  49.350  61.890  1.00  0.00           O  
ATOM   1992  N   CYS   122      72.510  47.720  60.410  1.00  0.00           N  
ATOM   1993  HN  CYS   122      72.550  46.750  60.190  1.00  0.00           H  
ATOM   1994  CA  CYS   122      73.100  48.550  59.340  1.00  0.00           C  
ATOM   1995  HA  CYS   122      73.700  49.310  59.810  1.00  0.00           H  
ATOM   1996  CB  CYS   122      73.870  47.590  58.370  1.00  0.00           C  
ATOM   1997  HB1 CYS   122      74.340  48.200  57.570  1.00  0.00           H  
ATOM   1998  HB2 CYS   122      73.200  46.850  57.890  1.00  0.00           H  
ATOM   1999  SG  CYS   122      75.100  46.500  59.130  1.00  0.00           S  
ATOM   2000  HG1 CYS   122      75.720  47.550  59.650  1.00  0.00           H  
ATOM   2001  C   CYS   122      72.030  49.390  58.540  1.00  0.00           C  
ATOM   2002  O   CYS   122      71.940  49.390  57.310  1.00  0.00           O  
ATOM   2003  N   TYR   123      71.160  50.100  59.290  1.00  0.00           N  
ATOM   2004  HN  TYR   123      71.230  50.020  60.280  1.00  0.00           H  
ATOM   2005  CA  TYR   123      70.060  50.860  58.800  1.00  0.00           C  
ATOM   2006  HA  TYR   123      69.390  50.180  58.300  1.00  0.00           H  
ATOM   2007  CB  TYR   123      69.320  51.490  60.060  1.00  0.00           C  
ATOM   2008  HB1 TYR   123      68.530  52.180  59.700  1.00  0.00           H  
ATOM   2009  HB2 TYR   123      70.020  52.090  60.680  1.00  0.00           H  
ATOM   2010  CG  TYR   123      68.680  50.450  60.940  1.00  0.00           C  
ATOM   2011  CD1 TYR   123      69.000  50.350  62.320  1.00  0.00           C  
ATOM   2012  HD1 TYR   123      69.680  51.110  62.700  1.00  0.00           H  
ATOM   2013  CE1 TYR   123      68.500  49.290  63.050  1.00  0.00           C  
ATOM   2014  HE1 TYR   123      68.840  49.180  64.070  1.00  0.00           H  
ATOM   2015  CZ  TYR   123      67.560  48.440  62.470  1.00  0.00           C  
ATOM   2016  OH  TYR   123      66.970  47.340  63.180  1.00  0.00           O  
ATOM   2017  HH  TYR   123      66.850  47.610  64.100  1.00  0.00           H  
ATOM   2018  CD2 TYR   123      67.770  49.600  60.360  1.00  0.00           C  
ATOM   2019  HD2 TYR   123      67.310  49.820  59.410  1.00  0.00           H  
ATOM   2020  CE2 TYR   123      67.160  48.630  61.110  1.00  0.00           C  
ATOM   2021  HE2 TYR   123      66.350  48.020  60.740  1.00  0.00           H  
ATOM   2022  C   TYR   123      70.330  52.030  57.840  1.00  0.00           C  
ATOM   2023  O   TYR   123      69.410  52.380  57.110  1.00  0.00           O  
ATOM   2024  N   LYS   124      71.490  52.670  57.920  1.00  0.00           N  
ATOM   2025  HN  LYS   124      72.110  52.520  58.690  1.00  0.00           H  
ATOM   2026  CA  LYS   124      71.920  53.680  56.900  1.00  0.00           C  
ATOM   2027  HA  LYS   124      71.020  54.230  56.650  1.00  0.00           H  
ATOM   2028  CB  LYS   124      72.850  54.850  57.360  1.00  0.00           C  
ATOM   2029  HB1 LYS   124      72.230  55.560  57.950  1.00  0.00           H  
ATOM   2030  HB2 LYS   124      73.150  55.370  56.430  1.00  0.00           H  
ATOM   2031  CG  LYS   124      74.100  54.460  58.140  1.00  0.00           C  
ATOM   2032  HG1 LYS   124      74.750  53.770  57.570  1.00  0.00           H  
ATOM   2033  HG2 LYS   124      73.790  53.790  58.970  1.00  0.00           H  
ATOM   2034  CD  LYS   124      74.710  55.740  58.690  1.00  0.00           C  
ATOM   2035  HD1 LYS   124      74.980  55.610  59.760  1.00  0.00           H  
ATOM   2036  HD2 LYS   124      73.930  56.530  58.720  1.00  0.00           H  
ATOM   2037  CE  LYS   124      75.870  56.230  57.880  1.00  0.00           C  
ATOM   2038  HE1 LYS   124      75.360  56.310  56.890  1.00  0.00           H  
ATOM   2039  HE2 LYS   124      76.730  55.520  57.890  1.00  0.00           H  
ATOM   2040  NZ  LYS   124      76.300  57.520  58.240  1.00  0.00           N  
ATOM   2041  HZ1 LYS   124      76.100  57.500  59.260  1.00  0.00           H  
ATOM   2042  HZ2 LYS   124      75.750  58.280  57.790  1.00  0.00           H  
ATOM   2043  HZ3 LYS   124      77.320  57.660  58.060  1.00  0.00           H  
ATOM   2044  C   LYS   124      72.180  53.080  55.490  1.00  0.00           C  
ATOM   2045  O   LYS   124      71.760  53.620  54.470  1.00  0.00           O  
ATOM   2046  N   VAL   125      72.670  51.860  55.340  1.00  0.00           N  
ATOM   2047  HN  VAL   125      72.850  51.360  56.190  1.00  0.00           H  
ATOM   2048  CA  VAL   125      72.740  51.130  54.060  1.00  0.00           C  
ATOM   2049  HA  VAL   125      73.140  51.760  53.280  1.00  0.00           H  
ATOM   2050  CB  VAL   125      73.730  49.960  54.340  1.00  0.00           C  
ATOM   2051  HB  VAL   125      73.330  49.450  55.240  1.00  0.00           H  
ATOM   2052  CG1 VAL   125      73.900  48.970  53.150  1.00  0.00           C  
ATOM   2053 HG11 VAL   125      72.930  48.430  53.050  1.00  0.00           H  
ATOM   2054 HG12 VAL   125      74.660  48.170  53.290  1.00  0.00           H  
ATOM   2055 HG13 VAL   125      74.150  49.570  52.260  1.00  0.00           H  
ATOM   2056  CG2 VAL   125      75.120  50.630  54.540  1.00  0.00           C  
ATOM   2057 HG21 VAL   125      75.230  51.350  53.700  1.00  0.00           H  
ATOM   2058 HG22 VAL   125      75.900  49.840  54.560  1.00  0.00           H  
ATOM   2059 HG23 VAL   125      75.120  51.270  55.450  1.00  0.00           H  
ATOM   2060  C   VAL   125      71.410  50.530  53.590  1.00  0.00           C  
ATOM   2061  O   VAL   125      70.950  50.660  52.450  1.00  0.00           O  
ATOM   2062  N   ILE   126      70.540  49.990  54.550  1.00  0.00           N  
ATOM   2063  HN  ILE   126      71.010  49.730  55.390  1.00  0.00           H  
ATOM   2064  CA  ILE   126      69.110  49.660  54.350  1.00  0.00           C  
ATOM   2065  HA  ILE   126      69.090  48.810  53.690  1.00  0.00           H  
ATOM   2066  CB  ILE   126      68.550  49.110  55.700  1.00  0.00           C  
ATOM   2067  HB  ILE   126      68.770  49.880  56.460  1.00  0.00           H  
ATOM   2068  CG2 ILE   126      67.040  48.880  55.560  1.00  0.00           C  
ATOM   2069 HG21 ILE   126      66.490  49.780  55.210  1.00  0.00           H  
ATOM   2070 HG22 ILE   126      66.520  48.550  56.490  1.00  0.00           H  
ATOM   2071 HG23 ILE   126      66.830  48.040  54.870  1.00  0.00           H  
ATOM   2072  CG1 ILE   126      69.260  47.850  56.200  1.00  0.00           C  
ATOM   2073 HG11 ILE   126      70.350  48.000  56.030  1.00  0.00           H  
ATOM   2074 HG12 ILE   126      69.120  47.010  55.490  1.00  0.00           H  
ATOM   2075  CD  ILE   126      69.060  47.370  57.590  1.00  0.00           C  
ATOM   2076  HD1 ILE   126      69.600  46.410  57.690  1.00  0.00           H  
ATOM   2077  HD2 ILE   126      67.970  47.230  57.770  1.00  0.00           H  
ATOM   2078  HD3 ILE   126      69.530  48.000  58.380  1.00  0.00           H  
ATOM   2079  C   ILE   126      68.240  50.820  53.840  1.00  0.00           C  
ATOM   2080  O   ILE   126      67.600  50.800  52.780  1.00  0.00           O  
ATOM   2081  N   HSD   127      68.370  52.030  54.480  1.00  0.00           N  
ATOM   2082  HN  HSD   127      69.020  52.320  55.180  1.00  0.00           H  
ATOM   2083  CA  HSD   127      67.710  53.210  54.020  1.00  0.00           C  
ATOM   2084  HA  HSD   127      66.680  52.910  53.920  1.00  0.00           H  
ATOM   2085  CB  HSD   127      67.580  54.440  54.930  1.00  0.00           C  
ATOM   2086  HB1 HSD   127      68.480  55.070  54.790  1.00  0.00           H  
ATOM   2087  HB2 HSD   127      67.490  54.270  56.030  1.00  0.00           H  
ATOM   2088  ND1 HSD   127      66.460  56.530  54.210  1.00  0.00           N  
ATOM   2089  HD1 HSD   127      67.350  56.920  53.970  1.00  0.00           H  
ATOM   2090  CG  HSD   127      66.340  55.230  54.630  1.00  0.00           C  
ATOM   2091  CE1 HSD   127      65.260  57.110  54.390  1.00  0.00           C  
ATOM   2092  HE1 HSD   127      64.940  58.130  54.180  1.00  0.00           H  
ATOM   2093  NE2 HSD   127      64.400  56.290  54.950  1.00  0.00           N  
ATOM   2094  CD2 HSD   127      65.110  55.110  55.120  1.00  0.00           C  
ATOM   2095  HD2 HSD   127      64.580  54.330  55.660  1.00  0.00           H  
ATOM   2096  C   HSD   127      68.180  53.630  52.600  1.00  0.00           C  
ATOM   2097  O   HSD   127      67.360  53.870  51.700  1.00  0.00           O  
ATOM   2098  N   ALA   128      69.530  53.650  52.380  1.00  0.00           N  
ATOM   2099  HN  ALA   128      70.100  53.280  53.110  1.00  0.00           H  
ATOM   2100  CA  ALA   128      70.010  53.970  51.050  1.00  0.00           C  
ATOM   2101  HA  ALA   128      69.680  54.970  50.820  1.00  0.00           H  
ATOM   2102  CB  ALA   128      71.560  53.740  51.090  1.00  0.00           C  
ATOM   2103  HB1 ALA   128      71.920  53.850  50.040  1.00  0.00           H  
ATOM   2104  HB2 ALA   128      71.840  52.770  51.550  1.00  0.00           H  
ATOM   2105  HB3 ALA   128      71.910  54.580  51.730  1.00  0.00           H  
ATOM   2106  C   ALA   128      69.450  53.090  49.960  1.00  0.00           C  
ATOM   2107  O   ALA   128      69.160  53.580  48.810  1.00  0.00           O  
ATOM   2108  N   TRP   129      69.370  51.730  50.190  1.00  0.00           N  
ATOM   2109  HN  TRP   129      69.550  51.430  51.120  1.00  0.00           H  
ATOM   2110  CA  TRP   129      68.800  50.710  49.310  1.00  0.00           C  
ATOM   2111  HA  TRP   129      69.340  50.640  48.370  1.00  0.00           H  
ATOM   2112  CB  TRP   129      68.860  49.330  49.950  1.00  0.00           C  
ATOM   2113  HB1 TRP   129      68.100  49.290  50.760  1.00  0.00           H  
ATOM   2114  HB2 TRP   129      69.820  49.350  50.510  1.00  0.00           H  
ATOM   2115  CG  TRP   129      68.830  48.180  49.080  1.00  0.00           C  
ATOM   2116  CD1 TRP   129      68.440  48.090  47.780  1.00  0.00           C  
ATOM   2117  HD1 TRP   129      68.240  48.950  47.170  1.00  0.00           H  
ATOM   2118  NE1 TRP   129      68.440  46.750  47.450  1.00  0.00           N  
ATOM   2119  HE1 TRP   129      67.760  46.400  46.830  1.00  0.00           H  
ATOM   2120  CE2 TRP   129      68.930  45.970  48.480  1.00  0.00           C  
ATOM   2121  CD2 TRP   129      69.220  46.860  49.520  1.00  0.00           C  
ATOM   2122  CE3 TRP   129      69.580  46.340  50.770  1.00  0.00           C  
ATOM   2123  HE3 TRP   129      69.810  46.970  51.610  1.00  0.00           H  
ATOM   2124  CZ3 TRP   129      69.680  44.930  50.920  1.00  0.00           C  
ATOM   2125  HZ3 TRP   129      70.050  44.610  51.880  1.00  0.00           H  
ATOM   2126  CZ2 TRP   129      69.100  44.620  48.650  1.00  0.00           C  
ATOM   2127  HZ2 TRP   129      68.870  44.080  47.740  1.00  0.00           H  
ATOM   2128  CH2 TRP   129      69.530  44.060  49.800  1.00  0.00           C  
ATOM   2129  HH2 TRP   129      69.950  43.070  49.760  1.00  0.00           H  
ATOM   2130  C   TRP   129      67.320  51.070  49.000  1.00  0.00           C  
ATOM   2131  O   TRP   129      66.860  51.210  47.870  1.00  0.00           O  
ATOM   2132  N   LEU   130      66.440  51.370  50.020  1.00  0.00           N  
ATOM   2133  HN  LEU   130      66.790  51.220  50.950  1.00  0.00           H  
ATOM   2134  CA  LEU   130      65.070  51.750  49.830  1.00  0.00           C  
ATOM   2135  HA  LEU   130      64.590  50.970  49.260  1.00  0.00           H  
ATOM   2136  CB  LEU   130      64.450  51.770  51.240  1.00  0.00           C  
ATOM   2137  HB1 LEU   130      64.950  52.420  51.980  1.00  0.00           H  
ATOM   2138  HB2 LEU   130      64.440  50.750  51.670  1.00  0.00           H  
ATOM   2139  CG  LEU   130      62.950  52.160  51.190  1.00  0.00           C  
ATOM   2140  HG  LEU   130      62.910  53.050  50.540  1.00  0.00           H  
ATOM   2141  CD1 LEU   130      62.050  51.120  50.580  1.00  0.00           C  
ATOM   2142 HD11 LEU   130      62.470  50.840  49.600  1.00  0.00           H  
ATOM   2143 HD12 LEU   130      61.060  51.520  50.260  1.00  0.00           H  
ATOM   2144 HD13 LEU   130      61.900  50.350  51.360  1.00  0.00           H  
ATOM   2145  CD2 LEU   130      62.490  52.490  52.620  1.00  0.00           C  
ATOM   2146 HD21 LEU   130      61.380  52.590  52.650  1.00  0.00           H  
ATOM   2147 HD22 LEU   130      62.980  53.380  53.080  1.00  0.00           H  
ATOM   2148 HD23 LEU   130      62.520  51.610  53.290  1.00  0.00           H  
ATOM   2149  C   LEU   130      64.980  53.050  49.090  1.00  0.00           C  
ATOM   2150  O   LEU   130      64.110  53.230  48.280  1.00  0.00           O  
ATOM   2151  N   ILE   131      65.890  54.090  49.360  1.00  0.00           N  
ATOM   2152  HN  ILE   131      66.530  53.890  50.100  1.00  0.00           H  
ATOM   2153  CA  ILE   131      66.000  55.390  48.670  1.00  0.00           C  
ATOM   2154  HA  ILE   131      64.980  55.740  48.580  1.00  0.00           H  
ATOM   2155  CB  ILE   131      66.990  56.280  49.360  1.00  0.00           C  
ATOM   2156  HB  ILE   131      67.920  55.690  49.500  1.00  0.00           H  
ATOM   2157  CG2 ILE   131      67.460  57.500  48.530  1.00  0.00           C  
ATOM   2158 HG21 ILE   131      68.120  58.220  49.070  1.00  0.00           H  
ATOM   2159 HG22 ILE   131      66.500  58.020  48.320  1.00  0.00           H  
ATOM   2160 HG23 ILE   131      68.130  57.180  47.710  1.00  0.00           H  
ATOM   2161  CG1 ILE   131      66.550  56.760  50.810  1.00  0.00           C  
ATOM   2162 HG11 ILE   131      67.540  57.100  51.190  1.00  0.00           H  
ATOM   2163 HG12 ILE   131      66.220  55.960  51.510  1.00  0.00           H  
ATOM   2164  CD  ILE   131      65.400  57.810  50.690  1.00  0.00           C  
ATOM   2165  HD1 ILE   131      64.440  57.380  50.340  1.00  0.00           H  
ATOM   2166  HD2 ILE   131      65.550  58.650  49.970  1.00  0.00           H  
ATOM   2167  HD3 ILE   131      65.140  58.210  51.700  1.00  0.00           H  
ATOM   2168  C   ILE   131      66.360  55.200  47.160  1.00  0.00           C  
ATOM   2169  O   ILE   131      65.700  55.750  46.250  1.00  0.00           O  
ATOM   2170  N   ILE   132      67.340  54.350  46.800  1.00  0.00           N  
ATOM   2171  HN  ILE   132      67.900  54.010  47.560  1.00  0.00           H  
ATOM   2172  CA  ILE   132      67.690  54.040  45.350  1.00  0.00           C  
ATOM   2173  HA  ILE   132      68.000  54.930  44.830  1.00  0.00           H  
ATOM   2174  CB  ILE   132      68.860  53.060  45.400  1.00  0.00           C  
ATOM   2175  HB  ILE   132      68.770  52.430  46.310  1.00  0.00           H  
ATOM   2176  CG2 ILE   132      69.040  52.280  44.110  1.00  0.00           C  
ATOM   2177 HG21 ILE   132      69.250  52.890  43.200  1.00  0.00           H  
ATOM   2178 HG22 ILE   132      68.190  51.570  43.990  1.00  0.00           H  
ATOM   2179 HG23 ILE   132      69.900  51.590  44.260  1.00  0.00           H  
ATOM   2180  CG1 ILE   132      70.120  53.890  45.530  1.00  0.00           C  
ATOM   2181 HG11 ILE   132      70.060  54.830  46.130  1.00  0.00           H  
ATOM   2182 HG12 ILE   132      70.500  54.350  44.600  1.00  0.00           H  
ATOM   2183  CD  ILE   132      71.340  53.080  46.110  1.00  0.00           C  
ATOM   2184  HD1 ILE   132      71.530  52.210  45.450  1.00  0.00           H  
ATOM   2185  HD2 ILE   132      71.140  52.670  47.120  1.00  0.00           H  
ATOM   2186  HD3 ILE   132      72.260  53.680  46.300  1.00  0.00           H  
ATOM   2187  C   ILE   132      66.490  53.290  44.750  1.00  0.00           C  
ATOM   2188  O   ILE   132      66.110  53.590  43.630  1.00  0.00           O  
ATOM   2189  N   SER   133      65.780  52.420  45.450  1.00  0.00           N  
ATOM   2190  HN  SER   133      66.080  52.450  46.400  1.00  0.00           H  
ATOM   2191  CA  SER   133      64.570  51.750  44.960  1.00  0.00           C  
ATOM   2192  HA  SER   133      64.850  51.220  44.060  1.00  0.00           H  
ATOM   2193  CB  SER   133      64.110  50.760  45.960  1.00  0.00           C  
ATOM   2194  HB1 SER   133      63.100  50.380  45.690  1.00  0.00           H  
ATOM   2195  HB2 SER   133      63.930  51.330  46.900  1.00  0.00           H  
ATOM   2196  OG  SER   133      65.010  49.720  46.330  1.00  0.00           O  
ATOM   2197  HG1 SER   133      65.830  50.180  46.540  1.00  0.00           H  
ATOM   2198  C   SER   133      63.550  52.690  44.510  1.00  0.00           C  
ATOM   2199  O   SER   133      63.080  52.670  43.400  1.00  0.00           O  
ATOM   2200  N   SER   134      63.230  53.680  45.450  1.00  0.00           N  
ATOM   2201  HN  SER   134      63.620  53.670  46.370  1.00  0.00           H  
ATOM   2202  CA  SER   134      62.280  54.730  45.220  1.00  0.00           C  
ATOM   2203  HA  SER   134      61.320  54.280  45.040  1.00  0.00           H  
ATOM   2204  CB  SER   134      62.070  55.580  46.540  1.00  0.00           C  
ATOM   2205  HB1 SER   134      61.620  56.570  46.320  1.00  0.00           H  
ATOM   2206  HB2 SER   134      63.100  55.820  46.880  1.00  0.00           H  
ATOM   2207  OG  SER   134      61.440  54.880  47.580  1.00  0.00           O  
ATOM   2208  HG1 SER   134      61.560  55.340  48.420  1.00  0.00           H  
ATOM   2209  C   SER   134      62.460  55.690  44.090  1.00  0.00           C  
ATOM   2210  O   SER   134      61.540  56.110  43.420  1.00  0.00           O  
ATOM   2211  N   LEU   135      63.710  56.090  43.940  1.00  0.00           N  
ATOM   2212  HN  LEU   135      64.380  55.760  44.600  1.00  0.00           H  
ATOM   2213  CA  LEU   135      64.130  56.870  42.790  1.00  0.00           C  
ATOM   2214  HA  LEU   135      63.600  57.810  42.760  1.00  0.00           H  
ATOM   2215  CB  LEU   135      65.610  57.240  42.900  1.00  0.00           C  
ATOM   2216  HB1 LEU   135      65.930  57.770  41.970  1.00  0.00           H  
ATOM   2217  HB2 LEU   135      66.270  56.350  42.910  1.00  0.00           H  
ATOM   2218  CG  LEU   135      65.980  58.220  44.030  1.00  0.00           C  
ATOM   2219  HG  LEU   135      65.440  58.010  44.970  1.00  0.00           H  
ATOM   2220  CD1 LEU   135      67.500  58.120  44.240  1.00  0.00           C  
ATOM   2221 HD11 LEU   135      68.010  58.170  43.260  1.00  0.00           H  
ATOM   2222 HD12 LEU   135      67.790  57.130  44.640  1.00  0.00           H  
ATOM   2223 HD13 LEU   135      67.770  59.000  44.860  1.00  0.00           H  
ATOM   2224  CD2 LEU   135      65.590  59.670  43.630  1.00  0.00           C  
ATOM   2225 HD21 LEU   135      65.850  60.440  44.380  1.00  0.00           H  
ATOM   2226 HD22 LEU   135      64.500  59.810  43.490  1.00  0.00           H  
ATOM   2227 HD23 LEU   135      66.050  59.900  42.640  1.00  0.00           H  
ATOM   2228  C   LEU   135      63.950  56.200  41.440  1.00  0.00           C  
ATOM   2229  O   LEU   135      63.680  56.920  40.460  1.00  0.00           O  
ATOM   2230  N   LEU   136      63.980  54.890  41.300  1.00  0.00           N  
ATOM   2231  HN  LEU   136      64.210  54.300  42.080  1.00  0.00           H  
ATOM   2232  CA  LEU   136      63.640  54.240  40.060  1.00  0.00           C  
ATOM   2233  HA  LEU   136      64.040  54.790  39.220  1.00  0.00           H  
ATOM   2234  CB  LEU   136      64.210  52.830  40.190  1.00  0.00           C  
ATOM   2235  HB1 LEU   136      63.780  52.060  39.520  1.00  0.00           H  
ATOM   2236  HB2 LEU   136      63.920  52.390  41.170  1.00  0.00           H  
ATOM   2237  CG  LEU   136      65.780  52.860  40.050  1.00  0.00           C  
ATOM   2238  HG  LEU   136      66.200  53.760  40.550  1.00  0.00           H  
ATOM   2239  CD1 LEU   136      66.410  51.700  40.750  1.00  0.00           C  
ATOM   2240 HD11 LEU   136      67.510  51.580  40.650  1.00  0.00           H  
ATOM   2241 HD12 LEU   136      65.940  50.820  40.260  1.00  0.00           H  
ATOM   2242 HD13 LEU   136      66.180  51.780  41.830  1.00  0.00           H  
ATOM   2243  CD2 LEU   136      66.210  52.800  38.580  1.00  0.00           C  
ATOM   2244 HD21 LEU   136      65.970  51.820  38.110  1.00  0.00           H  
ATOM   2245 HD22 LEU   136      67.270  53.120  38.520  1.00  0.00           H  
ATOM   2246 HD23 LEU   136      65.640  53.580  38.030  1.00  0.00           H  
ATOM   2247  C   LEU   136      62.110  54.170  39.850  1.00  0.00           C  
ATOM   2248  O   LEU   136      61.570  54.480  38.790  1.00  0.00           O  
ATOM   2249  N   LEU   137      61.400  53.810  40.920  1.00  0.00           N  
ATOM   2250  HN  LEU   137      61.870  53.500  41.740  1.00  0.00           H  
ATOM   2251  CA  LEU   137      59.930  53.600  40.940  1.00  0.00           C  
ATOM   2252  HA  LEU   137      59.740  52.810  40.230  1.00  0.00           H  
ATOM   2253  CB  LEU   137      59.330  53.150  42.310  1.00  0.00           C  
ATOM   2254  HB1 LEU   137      58.230  53.170  42.410  1.00  0.00           H  
ATOM   2255  HB2 LEU   137      59.840  53.840  43.020  1.00  0.00           H  
ATOM   2256  CG  LEU   137      59.790  51.720  42.830  1.00  0.00           C  
ATOM   2257  HG  LEU   137      60.860  51.540  42.580  1.00  0.00           H  
ATOM   2258  CD1 LEU   137      59.710  51.690  44.330  1.00  0.00           C  
ATOM   2259 HD11 LEU   137      59.960  50.750  44.870  1.00  0.00           H  
ATOM   2260 HD12 LEU   137      58.710  52.060  44.650  1.00  0.00           H  
ATOM   2261 HD13 LEU   137      60.460  52.460  44.620  1.00  0.00           H  
ATOM   2262  CD2 LEU   137      58.940  50.630  42.240  1.00  0.00           C  
ATOM   2263 HD21 LEU   137      57.910  50.850  42.590  1.00  0.00           H  
ATOM   2264 HD22 LEU   137      59.310  49.600  42.420  1.00  0.00           H  
ATOM   2265 HD23 LEU   137      58.730  50.740  41.160  1.00  0.00           H  
ATOM   2266  C   LEU   137      59.140  54.820  40.570  1.00  0.00           C  
ATOM   2267  O   LEU   137      58.360  54.950  39.660  1.00  0.00           O  
ATOM   2268  N   LEU   138      59.380  55.950  41.260  1.00  0.00           N  
ATOM   2269  HN  LEU   138      60.120  56.000  41.920  1.00  0.00           H  
ATOM   2270  CA  LEU   138      58.450  57.130  41.310  1.00  0.00           C  
ATOM   2271  HA  LEU   138      57.490  56.870  40.900  1.00  0.00           H  
ATOM   2272  CB  LEU   138      58.440  57.640  42.720  1.00  0.00           C  
ATOM   2273  HB1 LEU   138      57.820  58.560  42.810  1.00  0.00           H  
ATOM   2274  HB2 LEU   138      59.440  57.920  43.110  1.00  0.00           H  
ATOM   2275  CG  LEU   138      57.930  56.570  43.760  1.00  0.00           C  
ATOM   2276  HG  LEU   138      58.600  55.690  43.720  1.00  0.00           H  
ATOM   2277  CD1 LEU   138      58.000  57.020  45.260  1.00  0.00           C  
ATOM   2278 HD11 LEU   138      59.080  57.100  45.500  1.00  0.00           H  
ATOM   2279 HD12 LEU   138      57.590  56.160  45.840  1.00  0.00           H  
ATOM   2280 HD13 LEU   138      57.370  57.890  45.520  1.00  0.00           H  
ATOM   2281  CD2 LEU   138      56.450  56.120  43.410  1.00  0.00           C  
ATOM   2282 HD21 LEU   138      56.380  55.680  42.400  1.00  0.00           H  
ATOM   2283 HD22 LEU   138      55.820  57.040  43.410  1.00  0.00           H  
ATOM   2284 HD23 LEU   138      56.160  55.270  44.060  1.00  0.00           H  
ATOM   2285  C   LEU   138      58.790  58.280  40.460  1.00  0.00           C  
ATOM   2286  O   LEU   138      58.000  59.170  40.100  1.00  0.00           O  
ATOM   2287  N   PHE   139      59.920  58.090  39.810  1.00  0.00           N  
ATOM   2288  HN  PHE   139      60.460  57.280  40.030  1.00  0.00           H  
ATOM   2289  CA  PHE   139      60.280  58.950  38.640  1.00  0.00           C  
ATOM   2290  HA  PHE   139      59.670  59.790  38.370  1.00  0.00           H  
ATOM   2291  CB  PHE   139      61.670  59.510  38.990  1.00  0.00           C  
ATOM   2292  HB1 PHE   139      62.010  60.070  38.100  1.00  0.00           H  
ATOM   2293  HB2 PHE   139      62.370  58.700  39.280  1.00  0.00           H  
ATOM   2294  CG  PHE   139      61.680  60.520  40.140  1.00  0.00           C  
ATOM   2295  CD1 PHE   139      62.790  60.570  41.000  1.00  0.00           C  
ATOM   2296  HD1 PHE   139      63.610  59.870  40.900  1.00  0.00           H  
ATOM   2297  CE1 PHE   139      62.780  61.370  42.150  1.00  0.00           C  
ATOM   2298  HE1 PHE   139      63.580  61.350  42.880  1.00  0.00           H  
ATOM   2299  CZ  PHE   139      61.750  62.260  42.290  1.00  0.00           C  
ATOM   2300  HZ  PHE   139      61.770  63.000  43.080  1.00  0.00           H  
ATOM   2301  CD2 PHE   139      60.800  61.530  40.230  1.00  0.00           C  
ATOM   2302  HD2 PHE   139      59.980  61.480  39.520  1.00  0.00           H  
ATOM   2303  CE2 PHE   139      60.700  62.350  41.350  1.00  0.00           C  
ATOM   2304  HE2 PHE   139      59.940  63.110  41.430  1.00  0.00           H  
ATOM   2305  C   PHE   139      60.320  58.050  37.440  1.00  0.00           C  
ATOM   2306  O   PHE   139      59.330  58.100  36.660  1.00  0.00           O  
ATOM   2307  N   PHE   140      61.450  57.290  37.170  1.00  0.00           N  
ATOM   2308  HN  PHE   140      62.110  57.380  37.910  1.00  0.00           H  
ATOM   2309  CA  PHE   140      61.620  56.560  35.920  1.00  0.00           C  
ATOM   2310  HA  PHE   140      61.570  57.300  35.140  1.00  0.00           H  
ATOM   2311  CB  PHE   140      63.090  55.910  36.020  1.00  0.00           C  
ATOM   2312  HB1 PHE   140      63.070  55.340  36.970  1.00  0.00           H  
ATOM   2313  HB2 PHE   140      63.930  56.640  36.040  1.00  0.00           H  
ATOM   2314  CG  PHE   140      63.420  54.900  34.930  1.00  0.00           C  
ATOM   2315  CD1 PHE   140      63.880  53.590  35.080  1.00  0.00           C  
ATOM   2316  HD1 PHE   140      64.070  53.280  36.090  1.00  0.00           H  
ATOM   2317  CE1 PHE   140      64.250  52.840  33.970  1.00  0.00           C  
ATOM   2318  HE1 PHE   140      64.630  51.830  34.100  1.00  0.00           H  
ATOM   2319  CZ  PHE   140      64.210  53.390  32.660  1.00  0.00           C  
ATOM   2320  HZ  PHE   140      64.580  52.730  31.890  1.00  0.00           H  
ATOM   2321  CD2 PHE   140      63.250  55.450  33.570  1.00  0.00           C  
ATOM   2322  HD2 PHE   140      62.870  56.430  33.340  1.00  0.00           H  
ATOM   2323  CE2 PHE   140      63.680  54.660  32.510  1.00  0.00           C  
ATOM   2324  HE2 PHE   140      63.520  55.070  31.520  1.00  0.00           H  
ATOM   2325  C   PHE   140      60.540  55.480  35.460  1.00  0.00           C  
ATOM   2326  O   PHE   140      59.930  55.510  34.430  1.00  0.00           O  
ATOM   2327  N   PHE   141      60.280  54.430  36.310  1.00  0.00           N  
ATOM   2328  HN  PHE   141      60.840  54.320  37.130  1.00  0.00           H  
ATOM   2329  CA  PHE   141      59.230  53.490  35.990  1.00  0.00           C  
ATOM   2330  HA  PHE   141      59.430  53.200  34.970  1.00  0.00           H  
ATOM   2331  CB  PHE   141      59.090  52.290  37.000  1.00  0.00           C  
ATOM   2332  HB1 PHE   141      58.170  51.720  36.740  1.00  0.00           H  
ATOM   2333  HB2 PHE   141      58.920  52.850  37.940  1.00  0.00           H  
ATOM   2334  CG  PHE   141      60.240  51.310  37.240  1.00  0.00           C  
ATOM   2335  CD1 PHE   141      61.300  51.200  36.310  1.00  0.00           C  
ATOM   2336  HD1 PHE   141      61.240  51.730  35.370  1.00  0.00           H  
ATOM   2337  CE1 PHE   141      62.370  50.400  36.590  1.00  0.00           C  
ATOM   2338  HE1 PHE   141      63.250  50.490  35.970  1.00  0.00           H  
ATOM   2339  CZ  PHE   141      62.510  49.740  37.820  1.00  0.00           C  
ATOM   2340  HZ  PHE   141      63.320  49.030  37.880  1.00  0.00           H  
ATOM   2341  CD2 PHE   141      60.280  50.510  38.460  1.00  0.00           C  
ATOM   2342  HD2 PHE   141      59.410  50.640  39.090  1.00  0.00           H  
ATOM   2343  CE2 PHE   141      61.420  49.680  38.710  1.00  0.00           C  
ATOM   2344  HE2 PHE   141      61.620  49.290  39.700  1.00  0.00           H  
ATOM   2345  C   PHE   141      57.840  54.120  35.880  1.00  0.00           C  
ATOM   2346  O   PHE   141      57.100  53.960  34.870  1.00  0.00           O  
ATOM   2347  N   SER   142      57.530  55.040  36.800  1.00  0.00           N  
ATOM   2348  HN  SER   142      58.080  55.230  37.610  1.00  0.00           H  
ATOM   2349  CA  SER   142      56.300  55.820  36.850  1.00  0.00           C  
ATOM   2350  HA  SER   142      55.470  55.140  36.790  1.00  0.00           H  
ATOM   2351  CB  SER   142      56.310  56.650  38.170  1.00  0.00           C  
ATOM   2352  HB1 SER   142      55.560  57.460  38.130  1.00  0.00           H  
ATOM   2353  HB2 SER   142      57.250  57.230  38.280  1.00  0.00           H  
ATOM   2354  OG  SER   142      55.950  55.870  39.280  1.00  0.00           O  
ATOM   2355  HG1 SER   142      56.700  55.290  39.430  1.00  0.00           H  
ATOM   2356  C   SER   142      56.160  56.780  35.610  1.00  0.00           C  
ATOM   2357  O   SER   142      55.120  56.870  35.020  1.00  0.00           O  
ATOM   2358  N   PHE   143      57.240  57.470  35.250  1.00  0.00           N  
ATOM   2359  HN  PHE   143      58.100  57.500  35.760  1.00  0.00           H  
ATOM   2360  CA  PHE   143      57.240  58.170  34.000  1.00  0.00           C  
ATOM   2361  HA  PHE   143      56.380  58.820  33.950  1.00  0.00           H  
ATOM   2362  CB  PHE   143      58.610  59.090  33.850  1.00  0.00           C  
ATOM   2363  HB1 PHE   143      59.520  58.460  33.810  1.00  0.00           H  
ATOM   2364  HB2 PHE   143      58.660  59.760  34.730  1.00  0.00           H  
ATOM   2365  CG  PHE   143      58.710  60.040  32.700  1.00  0.00           C  
ATOM   2366  CD1 PHE   143      58.600  59.620  31.360  1.00  0.00           C  
ATOM   2367  HD1 PHE   143      58.440  58.620  30.980  1.00  0.00           H  
ATOM   2368  CE1 PHE   143      58.700  60.580  30.320  1.00  0.00           C  
ATOM   2369  HE1 PHE   143      58.480  60.250  29.320  1.00  0.00           H  
ATOM   2370  CZ  PHE   143      58.800  61.940  30.600  1.00  0.00           C  
ATOM   2371  HZ  PHE   143      58.730  62.640  29.780  1.00  0.00           H  
ATOM   2372  CD2 PHE   143      58.970  61.450  32.950  1.00  0.00           C  
ATOM   2373  HD2 PHE   143      59.090  61.840  33.950  1.00  0.00           H  
ATOM   2374  CE2 PHE   143      58.950  62.370  31.930  1.00  0.00           C  
ATOM   2375  HE2 PHE   143      59.010  63.440  32.080  1.00  0.00           H  
ATOM   2376  C   PHE   143      57.070  57.320  32.790  1.00  0.00           C  
ATOM   2377  O   PHE   143      56.200  57.580  31.970  1.00  0.00           O  
ATOM   2378  N   ILE   144      57.820  56.150  32.710  1.00  0.00           N  
ATOM   2379  HN  ILE   144      58.380  55.890  33.490  1.00  0.00           H  
ATOM   2380  CA  ILE   144      57.580  55.200  31.620  1.00  0.00           C  
ATOM   2381  HA  ILE   144      57.750  55.790  30.740  1.00  0.00           H  
ATOM   2382  CB  ILE   144      58.600  54.010  31.520  1.00  0.00           C  
ATOM   2383  HB  ILE   144      58.750  53.680  32.580  1.00  0.00           H  
ATOM   2384  CG2 ILE   144      58.060  52.720  30.880  1.00  0.00           C  
ATOM   2385 HG21 ILE   144      57.240  52.350  31.550  1.00  0.00           H  
ATOM   2386 HG22 ILE   144      58.790  51.890  30.780  1.00  0.00           H  
ATOM   2387 HG23 ILE   144      57.620  53.000  29.900  1.00  0.00           H  
ATOM   2388  CG1 ILE   144      60.010  54.460  30.950  1.00  0.00           C  
ATOM   2389 HG11 ILE   144      60.420  55.350  31.460  1.00  0.00           H  
ATOM   2390 HG12 ILE   144      59.800  54.760  29.900  1.00  0.00           H  
ATOM   2391  CD  ILE   144      61.130  53.460  30.860  1.00  0.00           C  
ATOM   2392  HD1 ILE   144      61.230  53.020  31.880  1.00  0.00           H  
ATOM   2393  HD2 ILE   144      62.100  53.870  30.510  1.00  0.00           H  
ATOM   2394  HD3 ILE   144      60.770  52.660  30.180  1.00  0.00           H  
ATOM   2395  C   ILE   144      56.210  54.720  31.480  1.00  0.00           C  
ATOM   2396  O   ILE   144      55.680  54.750  30.400  1.00  0.00           O  
ATOM   2397  N   TYR   145      55.580  54.360  32.580  1.00  0.00           N  
ATOM   2398  HN  TYR   145      56.040  54.110  33.430  1.00  0.00           H  
ATOM   2399  CA  TYR   145      54.200  54.030  32.740  1.00  0.00           C  
ATOM   2400  HA  TYR   145      53.960  53.210  32.070  1.00  0.00           H  
ATOM   2401  CB  TYR   145      54.030  53.500  34.220  1.00  0.00           C  
ATOM   2402  HB1 TYR   145      54.550  54.090  35.010  1.00  0.00           H  
ATOM   2403  HB2 TYR   145      54.440  52.470  34.280  1.00  0.00           H  
ATOM   2404  CG  TYR   145      52.600  53.290  34.680  1.00  0.00           C  
ATOM   2405  CD1 TYR   145      51.730  52.450  33.970  1.00  0.00           C  
ATOM   2406  HD1 TYR   145      52.020  52.050  33.010  1.00  0.00           H  
ATOM   2407  CE1 TYR   145      50.460  52.240  34.400  1.00  0.00           C  
ATOM   2408  HE1 TYR   145      49.760  51.600  33.880  1.00  0.00           H  
ATOM   2409  CZ  TYR   145      50.040  52.930  35.570  1.00  0.00           C  
ATOM   2410  OH  TYR   145      48.720  52.720  35.900  1.00  0.00           O  
ATOM   2411  HH  TYR   145      48.540  51.810  35.670  1.00  0.00           H  
ATOM   2412  CD2 TYR   145      52.130  54.060  35.810  1.00  0.00           C  
ATOM   2413  HD2 TYR   145      52.930  54.580  36.310  1.00  0.00           H  
ATOM   2414  CE2 TYR   145      50.860  53.850  36.280  1.00  0.00           C  
ATOM   2415  HE2 TYR   145      50.500  54.400  37.140  1.00  0.00           H  
ATOM   2416  C   TYR   145      53.220  55.090  32.440  1.00  0.00           C  
ATOM   2417  O   TYR   145      52.210  54.940  31.760  1.00  0.00           O  
ATOM   2418  N   LEU   146      53.580  56.370  32.720  1.00  0.00           N  
ATOM   2419  HN  LEU   146      54.390  56.560  33.270  1.00  0.00           H  
ATOM   2420  CA  LEU   146      52.710  57.370  32.280  1.00  0.00           C  
ATOM   2421  HA  LEU   146      51.700  57.220  32.620  1.00  0.00           H  
ATOM   2422  CB  LEU   146      53.180  58.730  32.960  1.00  0.00           C  
ATOM   2423  HB1 LEU   146      54.240  58.930  32.700  1.00  0.00           H  
ATOM   2424  HB2 LEU   146      53.140  58.450  34.030  1.00  0.00           H  
ATOM   2425  CG  LEU   146      52.320  59.990  32.750  1.00  0.00           C  
ATOM   2426  HG  LEU   146      52.480  60.280  31.690  1.00  0.00           H  
ATOM   2427  CD1 LEU   146      50.780  59.850  33.120  1.00  0.00           C  
ATOM   2428 HD11 LEU   146      50.630  59.430  34.150  1.00  0.00           H  
ATOM   2429 HD12 LEU   146      50.260  59.240  32.350  1.00  0.00           H  
ATOM   2430 HD13 LEU   146      50.330  60.860  33.130  1.00  0.00           H  
ATOM   2431  CD2 LEU   146      52.850  61.090  33.630  1.00  0.00           C  
ATOM   2432 HD21 LEU   146      53.940  60.910  33.640  1.00  0.00           H  
ATOM   2433 HD22 LEU   146      52.560  60.850  34.680  1.00  0.00           H  
ATOM   2434 HD23 LEU   146      52.570  62.120  33.340  1.00  0.00           H  
ATOM   2435  C   LEU   146      52.720  57.600  30.750  1.00  0.00           C  
ATOM   2436  O   LEU   146      51.750  57.820  30.020  1.00  0.00           O  
ATOM   2437  N   GLY   147      53.910  57.570  30.160  1.00  0.00           N  
ATOM   2438  HN  GLY   147      54.740  57.430  30.700  1.00  0.00           H  
ATOM   2439  CA  GLY   147      54.180  57.530  28.710  1.00  0.00           C  
ATOM   2440  HA1 GLY   147      55.240  57.400  28.560  1.00  0.00           H  
ATOM   2441  HA2 GLY   147      53.750  58.450  28.330  1.00  0.00           H  
ATOM   2442  C   GLY   147      53.400  56.400  27.970  1.00  0.00           C  
ATOM   2443  O   GLY   147      52.680  56.670  27.050  1.00  0.00           O  
ATOM   2444  N   GLU   148      53.500  55.180  28.490  1.00  0.00           N  
ATOM   2445  HN  GLU   148      54.060  55.050  29.300  1.00  0.00           H  
ATOM   2446  CA  GLU   148      52.810  54.060  27.940  1.00  0.00           C  
ATOM   2447  HA  GLU   148      53.120  54.020  26.900  1.00  0.00           H  
ATOM   2448  CB  GLU   148      53.260  52.700  28.620  1.00  0.00           C  
ATOM   2449  HB1 GLU   148      52.600  51.810  28.500  1.00  0.00           H  
ATOM   2450  HB2 GLU   148      53.150  52.800  29.720  1.00  0.00           H  
ATOM   2451  CG  GLU   148      54.680  52.310  28.180  1.00  0.00           C  
ATOM   2452  HG1 GLU   148      54.950  51.310  28.580  1.00  0.00           H  
ATOM   2453  HG2 GLU   148      55.440  53.010  28.590  1.00  0.00           H  
ATOM   2454  CD  GLU   148      55.010  52.180  26.670  1.00  0.00           C  
ATOM   2455  OE1 GLU   148      55.940  52.880  26.200  1.00  0.00           O  
ATOM   2456  OE2 GLU   148      54.280  51.400  26.020  1.00  0.00           O  
ATOM   2457  C   GLU   148      51.310  54.190  27.790  1.00  0.00           C  
ATOM   2458  O   GLU   148      50.700  53.900  26.770  1.00  0.00           O  
ATOM   2459  N   VAL   149      50.620  54.820  28.770  1.00  0.00           N  
ATOM   2460  HN  VAL   149      51.200  54.980  29.570  1.00  0.00           H  
ATOM   2461  CA  VAL   149      49.260  55.320  28.850  1.00  0.00           C  
ATOM   2462  HA  VAL   149      48.440  54.630  28.710  1.00  0.00           H  
ATOM   2463  CB  VAL   149      48.960  55.860  30.280  1.00  0.00           C  
ATOM   2464  HB  VAL   149      49.880  56.420  30.560  1.00  0.00           H  
ATOM   2465  CG1 VAL   149      47.710  56.710  30.450  1.00  0.00           C  
ATOM   2466 HG11 VAL   149      46.790  56.180  30.120  1.00  0.00           H  
ATOM   2467 HG12 VAL   149      47.790  57.660  29.890  1.00  0.00           H  
ATOM   2468 HG13 VAL   149      47.620  56.930  31.540  1.00  0.00           H  
ATOM   2469  CG2 VAL   149      49.010  54.670  31.280  1.00  0.00           C  
ATOM   2470 HG21 VAL   149      48.220  53.930  31.000  1.00  0.00           H  
ATOM   2471 HG22 VAL   149      48.900  54.920  32.360  1.00  0.00           H  
ATOM   2472 HG23 VAL   149      49.990  54.160  31.150  1.00  0.00           H  
ATOM   2473  C   VAL   149      48.950  56.440  27.800  1.00  0.00           C  
ATOM   2474  O   VAL   149      48.040  56.370  27.030  1.00  0.00           O  
ATOM   2475  N   PHE   150      49.820  57.450  27.720  1.00  0.00           N  
ATOM   2476  HN  PHE   150      50.620  57.370  28.300  1.00  0.00           H  
ATOM   2477  CA  PHE   150      49.710  58.520  26.750  1.00  0.00           C  
ATOM   2478  HA  PHE   150      48.770  59.040  26.870  1.00  0.00           H  
ATOM   2479  CB  PHE   150      50.830  59.600  26.940  1.00  0.00           C  
ATOM   2480  HB1 PHE   150      50.760  60.310  26.080  1.00  0.00           H  
ATOM   2481  HB2 PHE   150      51.750  59.010  27.080  1.00  0.00           H  
ATOM   2482  CG  PHE   150      50.560  60.490  28.170  1.00  0.00           C  
ATOM   2483  CD1 PHE   150      49.460  60.510  29.020  1.00  0.00           C  
ATOM   2484  HD1 PHE   150      48.630  59.840  28.840  1.00  0.00           H  
ATOM   2485  CE1 PHE   150      49.380  61.340  30.130  1.00  0.00           C  
ATOM   2486  HE1 PHE   150      48.600  61.180  30.870  1.00  0.00           H  
ATOM   2487  CZ  PHE   150      50.570  61.970  30.570  1.00  0.00           C  
ATOM   2488  HZ  PHE   150      50.490  62.440  31.540  1.00  0.00           H  
ATOM   2489  CD2 PHE   150      51.650  61.270  28.550  1.00  0.00           C  
ATOM   2490  HD2 PHE   150      52.530  61.380  27.930  1.00  0.00           H  
ATOM   2491  CE2 PHE   150      51.650  61.930  29.780  1.00  0.00           C  
ATOM   2492  HE2 PHE   150      52.520  62.530  29.990  1.00  0.00           H  
ATOM   2493  C   PHE   150      49.740  58.000  25.250  1.00  0.00           C  
ATOM   2494  O   PHE   150      48.900  58.400  24.490  1.00  0.00           O  
ATOM   2495  N   LYS   151      50.670  57.140  24.880  1.00  0.00           N  
ATOM   2496  HN  LYS   151      51.440  56.970  25.480  1.00  0.00           H  
ATOM   2497  CA  LYS   151      50.790  56.360  23.680  1.00  0.00           C  
ATOM   2498  HA  LYS   151      50.910  57.050  22.860  1.00  0.00           H  
ATOM   2499  CB  LYS   151      52.040  55.440  23.900  1.00  0.00           C  
ATOM   2500  HB1 LYS   151      52.140  54.800  23.000  1.00  0.00           H  
ATOM   2501  HB2 LYS   151      51.830  54.890  24.840  1.00  0.00           H  
ATOM   2502  CG  LYS   151      53.420  56.150  23.890  1.00  0.00           C  
ATOM   2503  HG1 LYS   151      53.590  57.000  24.590  1.00  0.00           H  
ATOM   2504  HG2 LYS   151      53.490  56.590  22.870  1.00  0.00           H  
ATOM   2505  CD  LYS   151      54.650  55.330  24.300  1.00  0.00           C  
ATOM   2506  HD1 LYS   151      54.420  54.640  25.140  1.00  0.00           H  
ATOM   2507  HD2 LYS   151      55.450  55.980  24.710  1.00  0.00           H  
ATOM   2508  CE  LYS   151      55.090  54.450  23.090  1.00  0.00           C  
ATOM   2509  HE1 LYS   151      55.420  55.040  22.210  1.00  0.00           H  
ATOM   2510  HE2 LYS   151      54.310  53.760  22.700  1.00  0.00           H  
ATOM   2511  NZ  LYS   151      56.270  53.500  23.460  1.00  0.00           N  
ATOM   2512  HZ1 LYS   151      57.140  54.080  23.430  1.00  0.00           H  
ATOM   2513  HZ2 LYS   151      56.320  52.620  22.910  1.00  0.00           H  
ATOM   2514  HZ3 LYS   151      56.030  53.210  24.430  1.00  0.00           H  
ATOM   2515  C   LYS   151      49.520  55.590  23.310  1.00  0.00           C  
ATOM   2516  O   LYS   151      48.950  55.620  22.230  1.00  0.00           O  
ATOM   2517  N   THR   152      48.940  54.910  24.330  1.00  0.00           N  
ATOM   2518  HN  THR   152      49.320  54.800  25.240  1.00  0.00           H  
ATOM   2519  CA  THR   152      47.670  54.250  24.120  1.00  0.00           C  
ATOM   2520  HA  THR   152      47.830  53.450  23.410  1.00  0.00           H  
ATOM   2521  CB  THR   152      47.200  53.580  25.400  1.00  0.00           C  
ATOM   2522  HB  THR   152      47.040  54.320  26.210  1.00  0.00           H  
ATOM   2523  OG1 THR   152      48.250  52.670  25.770  1.00  0.00           O  
ATOM   2524  HG1 THR   152      48.980  53.250  26.010  1.00  0.00           H  
ATOM   2525  CG2 THR   152      45.900  52.760  25.170  1.00  0.00           C  
ATOM   2526 HG21 THR   152      45.010  53.310  24.800  1.00  0.00           H  
ATOM   2527 HG22 THR   152      45.590  52.400  26.170  1.00  0.00           H  
ATOM   2528 HG23 THR   152      46.160  51.840  24.600  1.00  0.00           H  
ATOM   2529  C   THR   152      46.580  55.200  23.680  1.00  0.00           C  
ATOM   2530  O   THR   152      45.750  54.830  22.920  1.00  0.00           O  
ATOM   2531  N   TYR   153      46.480  56.440  24.140  1.00  0.00           N  
ATOM   2532  HN  TYR   153      47.140  56.780  24.810  1.00  0.00           H  
ATOM   2533  CA  TYR   153      45.500  57.420  23.730  1.00  0.00           C  
ATOM   2534  HA  TYR   153      44.810  56.930  23.060  1.00  0.00           H  
ATOM   2535  CB  TYR   153      44.580  57.890  24.950  1.00  0.00           C  
ATOM   2536  HB1 TYR   153      43.780  58.540  24.540  1.00  0.00           H  
ATOM   2537  HB2 TYR   153      45.140  58.530  25.650  1.00  0.00           H  
ATOM   2538  CG  TYR   153      43.900  56.770  25.630  1.00  0.00           C  
ATOM   2539  CD1 TYR   153      42.700  56.280  25.250  1.00  0.00           C  
ATOM   2540  HD1 TYR   153      42.210  56.740  24.410  1.00  0.00           H  
ATOM   2541  CE1 TYR   153      42.170  55.110  25.840  1.00  0.00           C  
ATOM   2542  HE1 TYR   153      41.180  54.850  25.500  1.00  0.00           H  
ATOM   2543  CZ  TYR   153      42.880  54.410  26.860  1.00  0.00           C  
ATOM   2544  OH  TYR   153      42.440  53.230  27.430  1.00  0.00           O  
ATOM   2545  HH  TYR   153      41.530  53.170  27.120  1.00  0.00           H  
ATOM   2546  CD2 TYR   153      44.590  56.120  26.670  1.00  0.00           C  
ATOM   2547  HD2 TYR   153      45.550  56.510  26.960  1.00  0.00           H  
ATOM   2548  CE2 TYR   153      44.110  54.970  27.200  1.00  0.00           C  
ATOM   2549  HE2 TYR   153      44.630  54.500  28.020  1.00  0.00           H  
ATOM   2550  C   TYR   153      45.970  58.630  22.880  1.00  0.00           C  
ATOM   2551  O   TYR   153      45.330  59.680  22.850  1.00  0.00           O  
ATOM   2552  N   ASN   154      47.190  58.480  22.360  1.00  0.00           N  
ATOM   2553  HN  ASN   154      47.660  57.660  22.680  1.00  0.00           H  
ATOM   2554  CA  ASN   154      48.050  59.450  21.620  1.00  0.00           C  
ATOM   2555  HA  ASN   154      49.010  58.950  21.680  1.00  0.00           H  
ATOM   2556  CB  ASN   154      47.700  59.510  20.140  1.00  0.00           C  
ATOM   2557  HB1 ASN   154      48.480  60.030  19.550  1.00  0.00           H  
ATOM   2558  HB2 ASN   154      46.790  60.120  19.970  1.00  0.00           H  
ATOM   2559  CG  ASN   154      47.350  58.210  19.390  1.00  0.00           C  
ATOM   2560  OD1 ASN   154      46.180  58.010  19.150  1.00  0.00           O  
ATOM   2561  ND2 ASN   154      48.240  57.270  19.020  1.00  0.00           N  
ATOM   2562 HD21 ASN   154      49.180  57.190  19.370  1.00  0.00           H  
ATOM   2563 HD22 ASN   154      47.790  56.520  18.540  1.00  0.00           H  
ATOM   2564  C   ASN   154      48.190  60.880  22.170  1.00  0.00           C  
ATOM   2565  O   ASN   154      48.300  61.810  21.390  1.00  0.00           O  
ATOM   2566  N   VAL   155      48.190  61.050  23.490  1.00  0.00           N  
ATOM   2567  HN  VAL   155      48.420  60.220  24.000  1.00  0.00           H  
ATOM   2568  CA  VAL   155      48.090  62.250  24.240  1.00  0.00           C  
ATOM   2569  HA  VAL   155      47.120  62.620  23.940  1.00  0.00           H  
ATOM   2570  CB  VAL   155      47.960  61.990  25.710  1.00  0.00           C  
ATOM   2571  HB  VAL   155      48.800  61.350  26.050  1.00  0.00           H  
ATOM   2572  CG1 VAL   155      47.890  63.220  26.590  1.00  0.00           C  
ATOM   2573 HG11 VAL   155      47.590  62.910  27.610  1.00  0.00           H  
ATOM   2574 HG12 VAL   155      47.040  63.840  26.250  1.00  0.00           H  
ATOM   2575 HG13 VAL   155      48.800  63.860  26.700  1.00  0.00           H  
ATOM   2576  CG2 VAL   155      46.730  61.080  25.940  1.00  0.00           C  
ATOM   2577 HG21 VAL   155      45.820  61.550  25.510  1.00  0.00           H  
ATOM   2578 HG22 VAL   155      46.560  60.700  26.970  1.00  0.00           H  
ATOM   2579 HG23 VAL   155      46.900  60.150  25.360  1.00  0.00           H  
ATOM   2580  C   VAL   155      49.190  63.290  23.980  1.00  0.00           C  
ATOM   2581  O   VAL   155      50.360  62.960  23.940  1.00  0.00           O  
ATOM   2582  N   ALA   156      48.730  64.470  23.570  1.00  0.00           N  
ATOM   2583  HN  ALA   156      47.760  64.700  23.530  1.00  0.00           H  
ATOM   2584  CA  ALA   156      49.540  65.460  22.970  1.00  0.00           C  
ATOM   2585  HA  ALA   156      50.400  65.000  22.510  1.00  0.00           H  
ATOM   2586  CB  ALA   156      48.760  65.970  21.790  1.00  0.00           C  
ATOM   2587  HB1 ALA   156      49.510  66.320  21.050  1.00  0.00           H  
ATOM   2588  HB2 ALA   156      48.060  66.830  21.940  1.00  0.00           H  
ATOM   2589  HB3 ALA   156      48.210  65.190  21.220  1.00  0.00           H  
ATOM   2590  C   ALA   156      50.120  66.520  23.890  1.00  0.00           C  
ATOM   2591  O   ALA   156      50.840  67.410  23.430  1.00  0.00           O  
ATOM   2592  N   VAL   157      49.910  66.350  25.210  1.00  0.00           N  
ATOM   2593  HN  VAL   157      49.280  65.600  25.410  1.00  0.00           H  
ATOM   2594  CA  VAL   157      50.560  67.080  26.290  1.00  0.00           C  
ATOM   2595  HA  VAL   157      50.040  68.030  26.250  1.00  0.00           H  
ATOM   2596  CB  VAL   157      50.200  66.480  27.600  1.00  0.00           C  
ATOM   2597  HB  VAL   157      49.100  66.390  27.530  1.00  0.00           H  
ATOM   2598  CG1 VAL   157      50.870  65.060  27.790  1.00  0.00           C  
ATOM   2599 HG11 VAL   157      50.350  64.370  28.490  1.00  0.00           H  
ATOM   2600 HG12 VAL   157      51.920  65.130  28.170  1.00  0.00           H  
ATOM   2601 HG13 VAL   157      50.960  64.560  26.800  1.00  0.00           H  
ATOM   2602  CG2 VAL   157      50.660  67.420  28.710  1.00  0.00           C  
ATOM   2603 HG21 VAL   157      51.760  67.430  28.770  1.00  0.00           H  
ATOM   2604 HG22 VAL   157      50.130  67.320  29.680  1.00  0.00           H  
ATOM   2605 HG23 VAL   157      50.460  68.490  28.490  1.00  0.00           H  
ATOM   2606  C   VAL   157      52.000  67.450  26.150  1.00  0.00           C  
ATOM   2607  O   VAL   157      52.810  66.720  25.560  1.00  0.00           O  
ATOM   2608  N   ASP   158      52.480  68.690  26.570  1.00  0.00           N  
ATOM   2609  HN  ASP   158      51.930  69.500  26.740  1.00  0.00           H  
ATOM   2610  CA  ASP   158      53.950  69.090  26.510  1.00  0.00           C  
ATOM   2611  HA  ASP   158      54.300  68.820  25.520  1.00  0.00           H  
ATOM   2612  CB  ASP   158      54.100  70.650  26.630  1.00  0.00           C  
ATOM   2613  HB1 ASP   158      53.540  71.110  25.780  1.00  0.00           H  
ATOM   2614  HB2 ASP   158      55.140  71.050  26.610  1.00  0.00           H  
ATOM   2615  CG  ASP   158      53.330  71.070  27.870  1.00  0.00           C  
ATOM   2616  OD1 ASP   158      52.100  71.250  27.860  1.00  0.00           O  
ATOM   2617  OD2 ASP   158      54.040  71.350  28.890  1.00  0.00           O  
ATOM   2618  C   ASP   158      54.800  68.410  27.530  1.00  0.00           C  
ATOM   2619  O   ASP   158      54.460  67.990  28.670  1.00  0.00           O  
ATOM   2620  N   TYR   159      56.040  68.250  27.240  1.00  0.00           N  
ATOM   2621  HN  TYR   159      56.450  68.530  26.370  1.00  0.00           H  
ATOM   2622  CA  TYR   159      57.060  67.740  28.110  1.00  0.00           C  
ATOM   2623  HA  TYR   159      56.780  66.820  28.600  1.00  0.00           H  
ATOM   2624  CB  TYR   159      58.430  67.470  27.380  1.00  0.00           C  
ATOM   2625  HB1 TYR   159      59.270  67.620  28.100  1.00  0.00           H  
ATOM   2626  HB2 TYR   159      58.680  68.180  26.560  1.00  0.00           H  
ATOM   2627  CG  TYR   159      58.400  66.060  26.710  1.00  0.00           C  
ATOM   2628  CD1 TYR   159      58.320  65.920  25.380  1.00  0.00           C  
ATOM   2629  HD1 TYR   159      58.150  66.760  24.730  1.00  0.00           H  
ATOM   2630  CE1 TYR   159      58.490  64.700  24.680  1.00  0.00           C  
ATOM   2631  HE1 TYR   159      58.340  64.580  23.620  1.00  0.00           H  
ATOM   2632  CZ  TYR   159      58.750  63.520  25.430  1.00  0.00           C  
ATOM   2633  OH  TYR   159      58.790  62.280  24.730  1.00  0.00           O  
ATOM   2634  HH  TYR   159      59.300  61.570  25.110  1.00  0.00           H  
ATOM   2635  CD2 TYR   159      58.590  64.890  27.470  1.00  0.00           C  
ATOM   2636  HD2 TYR   159      58.620  65.210  28.500  1.00  0.00           H  
ATOM   2637  CE2 TYR   159      58.730  63.610  26.870  1.00  0.00           C  
ATOM   2638  HE2 TYR   159      58.750  62.680  27.420  1.00  0.00           H  
ATOM   2639  C   TYR   159      57.360  68.560  29.360  1.00  0.00           C  
ATOM   2640  O   TYR   159      57.700  67.940  30.380  1.00  0.00           O  
ATOM   2641  N   ILE   160      57.200  69.900  29.380  1.00  0.00           N  
ATOM   2642  HN  ILE   160      56.980  70.400  28.540  1.00  0.00           H  
ATOM   2643  CA  ILE   160      57.320  70.670  30.580  1.00  0.00           C  
ATOM   2644  HA  ILE   160      58.330  70.540  30.950  1.00  0.00           H  
ATOM   2645  CB  ILE   160      57.130  72.210  30.210  1.00  0.00           C  
ATOM   2646  HB  ILE   160      56.150  72.380  29.720  1.00  0.00           H  
ATOM   2647  CG2 ILE   160      57.100  73.070  31.450  1.00  0.00           C  
ATOM   2648 HG21 ILE   160      57.960  72.820  32.110  1.00  0.00           H  
ATOM   2649 HG22 ILE   160      56.200  72.890  32.070  1.00  0.00           H  
ATOM   2650 HG23 ILE   160      57.150  74.140  31.160  1.00  0.00           H  
ATOM   2651  CG1 ILE   160      58.210  72.780  29.150  1.00  0.00           C  
ATOM   2652 HG11 ILE   160      58.040  73.830  28.840  1.00  0.00           H  
ATOM   2653 HG12 ILE   160      58.070  72.040  28.330  1.00  0.00           H  
ATOM   2654  CD  ILE   160      59.720  72.670  29.620  1.00  0.00           C  
ATOM   2655  HD1 ILE   160      60.260  73.350  28.930  1.00  0.00           H  
ATOM   2656  HD2 ILE   160      59.960  71.580  29.560  1.00  0.00           H  
ATOM   2657  HD3 ILE   160      59.840  73.050  30.650  1.00  0.00           H  
ATOM   2658  C   ILE   160      56.310  70.320  31.630  1.00  0.00           C  
ATOM   2659  O   ILE   160      56.660  69.940  32.810  1.00  0.00           O  
ATOM   2660  N   THR   161      55.060  70.250  31.260  1.00  0.00           N  
ATOM   2661  HN  THR   161      54.830  70.610  30.350  1.00  0.00           H  
ATOM   2662  CA  THR   161      53.980  69.860  32.120  1.00  0.00           C  
ATOM   2663  HA  THR   161      53.900  70.580  32.920  1.00  0.00           H  
ATOM   2664  CB  THR   161      52.670  70.020  31.360  1.00  0.00           C  
ATOM   2665  HB  THR   161      52.830  69.550  30.370  1.00  0.00           H  
ATOM   2666  OG1 THR   161      52.370  71.400  31.120  1.00  0.00           O  
ATOM   2667  HG1 THR   161      52.790  71.530  30.270  1.00  0.00           H  
ATOM   2668  CG2 THR   161      51.520  69.350  32.080  1.00  0.00           C  
ATOM   2669 HG21 THR   161      51.700  68.300  32.370  1.00  0.00           H  
ATOM   2670 HG22 THR   161      50.530  69.590  31.640  1.00  0.00           H  
ATOM   2671 HG23 THR   161      51.470  69.840  33.070  1.00  0.00           H  
ATOM   2672  C   THR   161      54.150  68.480  32.660  1.00  0.00           C  
ATOM   2673  O   THR   161      53.940  68.200  33.840  1.00  0.00           O  
ATOM   2674  N   VAL   162      54.640  67.510  31.810  1.00  0.00           N  
ATOM   2675  HN  VAL   162      54.780  67.640  30.830  1.00  0.00           H  
ATOM   2676  CA  VAL   162      55.020  66.160  32.130  1.00  0.00           C  
ATOM   2677  HA  VAL   162      54.190  65.800  32.720  1.00  0.00           H  
ATOM   2678  CB  VAL   162      55.020  65.240  30.890  1.00  0.00           C  
ATOM   2679  HB  VAL   162      55.880  65.500  30.240  1.00  0.00           H  
ATOM   2680  CG1 VAL   162      55.330  63.760  31.270  1.00  0.00           C  
ATOM   2681 HG11 VAL   162      55.300  63.080  30.390  1.00  0.00           H  
ATOM   2682 HG12 VAL   162      54.430  63.340  31.770  1.00  0.00           H  
ATOM   2683 HG13 VAL   162      56.200  63.660  31.950  1.00  0.00           H  
ATOM   2684  CG2 VAL   162      53.670  65.250  30.210  1.00  0.00           C  
ATOM   2685 HG21 VAL   162      53.610  64.520  29.380  1.00  0.00           H  
ATOM   2686 HG22 VAL   162      53.430  66.210  29.710  1.00  0.00           H  
ATOM   2687 HG23 VAL   162      52.860  64.990  30.930  1.00  0.00           H  
ATOM   2688  C   VAL   162      56.250  66.090  33.020  1.00  0.00           C  
ATOM   2689  O   VAL   162      56.240  65.380  34.030  1.00  0.00           O  
ATOM   2690  N   ALA   163      57.320  66.890  32.780  1.00  0.00           N  
ATOM   2691  HN  ALA   163      57.440  67.430  31.960  1.00  0.00           H  
ATOM   2692  CA  ALA   163      58.470  66.810  33.720  1.00  0.00           C  
ATOM   2693  HA  ALA   163      58.590  65.740  33.790  1.00  0.00           H  
ATOM   2694  CB  ALA   163      59.680  67.690  33.210  1.00  0.00           C  
ATOM   2695  HB1 ALA   163      59.420  68.740  32.940  1.00  0.00           H  
ATOM   2696  HB2 ALA   163      60.180  67.100  32.410  1.00  0.00           H  
ATOM   2697  HB3 ALA   163      60.410  67.720  34.040  1.00  0.00           H  
ATOM   2698  C   ALA   163      58.060  67.270  35.130  1.00  0.00           C  
ATOM   2699  O   ALA   163      58.430  66.650  36.130  1.00  0.00           O  
ATOM   2700  N   LEU   164      57.390  68.400  35.280  1.00  0.00           N  
ATOM   2701  HN  LEU   164      57.190  68.880  34.430  1.00  0.00           H  
ATOM   2702  CA  LEU   164      56.830  68.960  36.540  1.00  0.00           C  
ATOM   2703  HA  LEU   164      57.590  69.090  37.300  1.00  0.00           H  
ATOM   2704  CB  LEU   164      56.130  70.410  36.370  1.00  0.00           C  
ATOM   2705  HB1 LEU   164      55.720  70.760  37.340  1.00  0.00           H  
ATOM   2706  HB2 LEU   164      55.330  70.480  35.610  1.00  0.00           H  
ATOM   2707  CG  LEU   164      57.030  71.560  35.930  1.00  0.00           C  
ATOM   2708  HG  LEU   164      57.280  71.440  34.850  1.00  0.00           H  
ATOM   2709  CD1 LEU   164      56.440  72.940  36.150  1.00  0.00           C  
ATOM   2710 HD11 LEU   164      55.550  73.060  35.490  1.00  0.00           H  
ATOM   2711 HD12 LEU   164      57.160  73.730  35.840  1.00  0.00           H  
ATOM   2712 HD13 LEU   164      55.940  73.090  37.130  1.00  0.00           H  
ATOM   2713  CD2 LEU   164      58.400  71.680  36.630  1.00  0.00           C  
ATOM   2714 HD21 LEU   164      59.140  70.970  36.210  1.00  0.00           H  
ATOM   2715 HD22 LEU   164      58.340  71.370  37.700  1.00  0.00           H  
ATOM   2716 HD23 LEU   164      58.850  72.680  36.500  1.00  0.00           H  
ATOM   2717  C   LEU   164      55.840  67.970  37.160  1.00  0.00           C  
ATOM   2718  O   LEU   164      55.790  67.820  38.410  1.00  0.00           O  
ATOM   2719  N   LEU   165      54.920  67.370  36.350  1.00  0.00           N  
ATOM   2720  HN  LEU   165      54.860  67.600  35.380  1.00  0.00           H  
ATOM   2721  CA  LEU   165      54.020  66.390  37.010  1.00  0.00           C  
ATOM   2722  HA  LEU   165      53.420  66.840  37.790  1.00  0.00           H  
ATOM   2723  CB  LEU   165      52.910  66.060  35.970  1.00  0.00           C  
ATOM   2724  HB1 LEU   165      53.450  65.940  35.010  1.00  0.00           H  
ATOM   2725  HB2 LEU   165      52.300  66.990  35.990  1.00  0.00           H  
ATOM   2726  CG  LEU   165      51.970  64.900  36.200  1.00  0.00           C  
ATOM   2727  HG  LEU   165      52.370  64.150  36.910  1.00  0.00           H  
ATOM   2728  CD1 LEU   165      50.690  65.420  36.850  1.00  0.00           C  
ATOM   2729 HD11 LEU   165      50.940  65.890  37.830  1.00  0.00           H  
ATOM   2730 HD12 LEU   165      49.990  64.580  37.050  1.00  0.00           H  
ATOM   2731 HD13 LEU   165      50.050  66.060  36.200  1.00  0.00           H  
ATOM   2732  CD2 LEU   165      51.720  64.130  34.920  1.00  0.00           C  
ATOM   2733 HD21 LEU   165      50.900  63.380  35.030  1.00  0.00           H  
ATOM   2734 HD22 LEU   165      52.620  63.560  34.610  1.00  0.00           H  
ATOM   2735 HD23 LEU   165      51.310  64.860  34.200  1.00  0.00           H  
ATOM   2736  C   LEU   165      54.680  65.160  37.710  1.00  0.00           C  
ATOM   2737  O   LEU   165      54.320  64.880  38.860  1.00  0.00           O  
ATOM   2738  N   ILE   166      55.640  64.530  37.010  1.00  0.00           N  
ATOM   2739  HN  ILE   166      55.850  64.730  36.060  1.00  0.00           H  
ATOM   2740  CA  ILE   166      56.570  63.490  37.580  1.00  0.00           C  
ATOM   2741  HA  ILE   166      55.920  62.870  38.180  1.00  0.00           H  
ATOM   2742  CB  ILE   166      57.340  62.660  36.520  1.00  0.00           C  
ATOM   2743  HB  ILE   166      57.900  63.400  35.920  1.00  0.00           H  
ATOM   2744  CG2 ILE   166      58.410  61.720  37.090  1.00  0.00           C  
ATOM   2745 HG21 ILE   166      59.060  62.090  37.910  1.00  0.00           H  
ATOM   2746 HG22 ILE   166      59.030  61.460  36.210  1.00  0.00           H  
ATOM   2747 HG23 ILE   166      57.980  60.710  37.270  1.00  0.00           H  
ATOM   2748  CG1 ILE   166      56.390  61.890  35.560  1.00  0.00           C  
ATOM   2749 HG11 ILE   166      56.940  61.620  34.630  1.00  0.00           H  
ATOM   2750 HG12 ILE   166      55.670  62.590  35.100  1.00  0.00           H  
ATOM   2751  CD  ILE   166      55.590  60.750  36.180  1.00  0.00           C  
ATOM   2752  HD1 ILE   166      54.990  60.300  35.360  1.00  0.00           H  
ATOM   2753  HD2 ILE   166      54.900  61.140  36.960  1.00  0.00           H  
ATOM   2754  HD3 ILE   166      56.110  59.910  36.700  1.00  0.00           H  
ATOM   2755  C   ILE   166      57.430  64.030  38.660  1.00  0.00           C  
ATOM   2756  O   ILE   166      57.540  63.500  39.740  1.00  0.00           O  
ATOM   2757  N   TRP   167      57.970  65.220  38.490  1.00  0.00           N  
ATOM   2758  HN  TRP   167      57.820  65.740  37.660  1.00  0.00           H  
ATOM   2759  CA  TRP   167      58.810  65.900  39.550  1.00  0.00           C  
ATOM   2760  HA  TRP   167      59.580  65.200  39.850  1.00  0.00           H  
ATOM   2761  CB  TRP   167      59.430  67.250  38.990  1.00  0.00           C  
ATOM   2762  HB1 TRP   167      58.700  67.740  38.320  1.00  0.00           H  
ATOM   2763  HB2 TRP   167      60.260  66.900  38.340  1.00  0.00           H  
ATOM   2764  CG  TRP   167      60.010  68.280  39.960  1.00  0.00           C  
ATOM   2765  CD1 TRP   167      59.350  69.420  40.270  1.00  0.00           C  
ATOM   2766  HD1 TRP   167      58.590  69.830  39.620  1.00  0.00           H  
ATOM   2767  NE1 TRP   167      60.060  70.160  41.170  1.00  0.00           N  
ATOM   2768  HE1 TRP   167      59.820  70.910  41.750  1.00  0.00           H  
ATOM   2769  CE2 TRP   167      61.160  69.430  41.550  1.00  0.00           C  
ATOM   2770  CD2 TRP   167      61.220  68.270  40.770  1.00  0.00           C  
ATOM   2771  CE3 TRP   167      62.270  67.380  41.040  1.00  0.00           C  
ATOM   2772  HE3 TRP   167      62.380  66.430  40.560  1.00  0.00           H  
ATOM   2773  CZ3 TRP   167      63.330  67.780  41.970  1.00  0.00           C  
ATOM   2774  HZ3 TRP   167      64.230  67.190  42.080  1.00  0.00           H  
ATOM   2775  CZ2 TRP   167      62.160  69.790  42.440  1.00  0.00           C  
ATOM   2776  HZ2 TRP   167      62.180  70.780  42.870  1.00  0.00           H  
ATOM   2777  CH2 TRP   167      63.230  69.010  42.630  1.00  0.00           C  
ATOM   2778  HH2 TRP   167      63.970  69.390  43.320  1.00  0.00           H  
ATOM   2779  C   TRP   167      58.100  66.130  40.880  1.00  0.00           C  
ATOM   2780  O   TRP   167      58.570  65.750  41.960  1.00  0.00           O  
ATOM   2781  N   ASN   168      56.840  66.650  40.790  1.00  0.00           N  
ATOM   2782  HN  ASN   168      56.410  66.990  39.960  1.00  0.00           H  
ATOM   2783  CA  ASN   168      55.900  66.770  41.870  1.00  0.00           C  
ATOM   2784  HA  ASN   168      56.460  67.150  42.720  1.00  0.00           H  
ATOM   2785  CB  ASN   168      54.560  67.430  41.450  1.00  0.00           C  
ATOM   2786  HB1 ASN   168      53.720  67.110  42.110  1.00  0.00           H  
ATOM   2787  HB2 ASN   168      54.340  67.320  40.360  1.00  0.00           H  
ATOM   2788  CG  ASN   168      54.710  68.870  41.680  1.00  0.00           C  
ATOM   2789  OD1 ASN   168      54.180  69.420  42.680  1.00  0.00           O  
ATOM   2790  ND2 ASN   168      55.470  69.630  40.900  1.00  0.00           N  
ATOM   2791 HD21 ASN   168      55.770  70.560  41.130  1.00  0.00           H  
ATOM   2792 HD22 ASN   168      55.740  69.180  40.050  1.00  0.00           H  
ATOM   2793  C   ASN   168      55.540  65.460  42.500  1.00  0.00           C  
ATOM   2794  O   ASN   168      55.540  65.310  43.710  1.00  0.00           O  
ATOM   2795  N   PHE   169      55.150  64.490  41.650  1.00  0.00           N  
ATOM   2796  HN  PHE   169      55.020  64.640  40.670  1.00  0.00           H  
ATOM   2797  CA  PHE   169      54.570  63.250  42.190  1.00  0.00           C  
ATOM   2798  HA  PHE   169      53.780  63.470  42.900  1.00  0.00           H  
ATOM   2799  CB  PHE   169      53.930  62.370  41.050  1.00  0.00           C  
ATOM   2800  HB1 PHE   169      54.800  61.980  40.490  1.00  0.00           H  
ATOM   2801  HB2 PHE   169      53.310  63.080  40.450  1.00  0.00           H  
ATOM   2802  CG  PHE   169      53.190  61.210  41.650  1.00  0.00           C  
ATOM   2803  CD1 PHE   169      53.700  59.910  41.610  1.00  0.00           C  
ATOM   2804  HD1 PHE   169      54.680  59.610  41.270  1.00  0.00           H  
ATOM   2805  CE1 PHE   169      52.880  58.870  42.050  1.00  0.00           C  
ATOM   2806  HE1 PHE   169      53.320  57.880  42.080  1.00  0.00           H  
ATOM   2807  CZ  PHE   169      51.580  59.090  42.540  1.00  0.00           C  
ATOM   2808  HZ  PHE   169      50.920  58.270  42.790  1.00  0.00           H  
ATOM   2809  CD2 PHE   169      51.920  61.470  42.170  1.00  0.00           C  
ATOM   2810  HD2 PHE   169      51.650  62.480  42.440  1.00  0.00           H  
ATOM   2811  CE2 PHE   169      51.140  60.440  42.580  1.00  0.00           C  
ATOM   2812  HE2 PHE   169      50.120  60.670  42.860  1.00  0.00           H  
ATOM   2813  C   PHE   169      55.630  62.380  42.960  1.00  0.00           C  
ATOM   2814  O   PHE   169      55.450  62.030  44.170  1.00  0.00           O  
ATOM   2815  N   GLY   170      56.860  62.190  42.420  1.00  0.00           N  
ATOM   2816  HN  GLY   170      56.990  62.560  41.500  1.00  0.00           H  
ATOM   2817  CA  GLY   170      57.950  61.420  43.180  1.00  0.00           C  
ATOM   2818  HA1 GLY   170      58.780  61.260  42.510  1.00  0.00           H  
ATOM   2819  HA2 GLY   170      57.420  60.560  43.560  1.00  0.00           H  
ATOM   2820  C   GLY   170      58.480  62.160  44.350  1.00  0.00           C  
ATOM   2821  O   GLY   170      58.740  61.460  45.330  1.00  0.00           O  
ATOM   2822  N   VAL   171      58.710  63.480  44.370  1.00  0.00           N  
ATOM   2823  HN  VAL   171      58.710  64.010  43.520  1.00  0.00           H  
ATOM   2824  CA  VAL   171      59.320  64.190  45.540  1.00  0.00           C  
ATOM   2825  HA  VAL   171      60.190  63.590  45.790  1.00  0.00           H  
ATOM   2826  CB  VAL   171      59.660  65.650  45.280  1.00  0.00           C  
ATOM   2827  HB  VAL   171      58.770  66.230  44.940  1.00  0.00           H  
ATOM   2828  CG1 VAL   171      60.160  66.350  46.580  1.00  0.00           C  
ATOM   2829 HG11 VAL   171      60.850  65.680  47.160  1.00  0.00           H  
ATOM   2830 HG12 VAL   171      59.260  66.490  47.210  1.00  0.00           H  
ATOM   2831 HG13 VAL   171      60.720  67.260  46.290  1.00  0.00           H  
ATOM   2832  CG2 VAL   171      60.760  65.780  44.220  1.00  0.00           C  
ATOM   2833 HG21 VAL   171      61.140  66.820  44.140  1.00  0.00           H  
ATOM   2834 HG22 VAL   171      60.360  65.540  43.200  1.00  0.00           H  
ATOM   2835 HG23 VAL   171      61.630  65.130  44.410  1.00  0.00           H  
ATOM   2836  C   VAL   171      58.410  64.130  46.730  1.00  0.00           C  
ATOM   2837  O   VAL   171      58.820  63.920  47.870  1.00  0.00           O  
ATOM   2838  N   VAL   172      57.130  64.340  46.460  1.00  0.00           N  
ATOM   2839  HN  VAL   172      56.820  64.500  45.520  1.00  0.00           H  
ATOM   2840  CA  VAL   172      56.160  64.110  47.530  1.00  0.00           C  
ATOM   2841  HA  VAL   172      56.420  64.800  48.320  1.00  0.00           H  
ATOM   2842  CB  VAL   172      54.820  64.640  47.100  1.00  0.00           C  
ATOM   2843  HB  VAL   172      54.460  64.300  46.100  1.00  0.00           H  
ATOM   2844  CG1 VAL   172      53.650  64.370  48.110  1.00  0.00           C  
ATOM   2845 HG11 VAL   172      53.750  64.860  49.100  1.00  0.00           H  
ATOM   2846 HG12 VAL   172      53.440  63.280  48.110  1.00  0.00           H  
ATOM   2847 HG13 VAL   172      52.680  64.680  47.660  1.00  0.00           H  
ATOM   2848  CG2 VAL   172      54.940  66.190  47.030  1.00  0.00           C  
ATOM   2849 HG21 VAL   172      53.950  66.690  47.120  1.00  0.00           H  
ATOM   2850 HG22 VAL   172      55.390  66.510  46.070  1.00  0.00           H  
ATOM   2851 HG23 VAL   172      55.460  66.600  47.920  1.00  0.00           H  
ATOM   2852  C   VAL   172      56.070  62.660  48.050  1.00  0.00           C  
ATOM   2853  O   VAL   172      56.040  62.370  49.270  1.00  0.00           O  
ATOM   2854  N   GLY   173      56.110  61.710  47.140  1.00  0.00           N  
ATOM   2855  HN  GLY   173      56.290  61.990  46.200  1.00  0.00           H  
ATOM   2856  CA  GLY   173      56.040  60.260  47.510  1.00  0.00           C  
ATOM   2857  HA1 GLY   173      55.920  59.810  46.540  1.00  0.00           H  
ATOM   2858  HA2 GLY   173      55.220  60.020  48.170  1.00  0.00           H  
ATOM   2859  C   GLY   173      57.250  59.770  48.300  1.00  0.00           C  
ATOM   2860  O   GLY   173      57.130  58.990  49.240  1.00  0.00           O  
ATOM   2861  N   MET   174      58.420  60.320  47.970  1.00  0.00           N  
ATOM   2862  HN  MET   174      58.540  60.990  47.240  1.00  0.00           H  
ATOM   2863  CA  MET   174      59.640  60.040  48.770  1.00  0.00           C  
ATOM   2864  HA  MET   174      59.760  58.970  48.910  1.00  0.00           H  
ATOM   2865  CB  MET   174      60.960  60.480  48.020  1.00  0.00           C  
ATOM   2866  HB1 MET   174      61.850  60.360  48.680  1.00  0.00           H  
ATOM   2867  HB2 MET   174      60.830  61.550  47.760  1.00  0.00           H  
ATOM   2868  CG  MET   174      61.190  59.540  46.830  1.00  0.00           C  
ATOM   2869  HG1 MET   174      60.290  59.620  46.180  1.00  0.00           H  
ATOM   2870  HG2 MET   174      61.120  58.520  47.260  1.00  0.00           H  
ATOM   2871  SD  MET   174      62.750  59.910  45.960  1.00  0.00           S  
ATOM   2872  CE  MET   174      63.920  59.320  47.230  1.00  0.00           C  
ATOM   2873  HE1 MET   174      64.160  60.230  47.820  1.00  0.00           H  
ATOM   2874  HE2 MET   174      64.840  58.860  46.810  1.00  0.00           H  
ATOM   2875  HE3 MET   174      63.450  58.560  47.890  1.00  0.00           H  
ATOM   2876  C   MET   174      59.490  60.600  50.170  1.00  0.00           C  
ATOM   2877  O   MET   174      59.580  59.890  51.150  1.00  0.00           O  
ATOM   2878  N   ILE   175      59.030  61.810  50.240  1.00  0.00           N  
ATOM   2879  HN  ILE   175      58.610  62.230  49.430  1.00  0.00           H  
ATOM   2880  CA  ILE   175      58.660  62.540  51.470  1.00  0.00           C  
ATOM   2881  HA  ILE   175      59.590  62.350  52.000  1.00  0.00           H  
ATOM   2882  CB  ILE   175      58.350  64.030  51.380  1.00  0.00           C  
ATOM   2883  HB  ILE   175      57.580  64.140  50.590  1.00  0.00           H  
ATOM   2884  CG2 ILE   175      57.760  64.610  52.670  1.00  0.00           C  
ATOM   2885 HG21 ILE   175      58.510  64.650  53.480  1.00  0.00           H  
ATOM   2886 HG22 ILE   175      56.890  63.990  52.970  1.00  0.00           H  
ATOM   2887 HG23 ILE   175      57.380  65.660  52.600  1.00  0.00           H  
ATOM   2888  CG1 ILE   175      59.550  64.740  50.880  1.00  0.00           C  
ATOM   2889 HG11 ILE   175      59.160  65.680  50.430  1.00  0.00           H  
ATOM   2890 HG12 ILE   175      60.080  64.120  50.130  1.00  0.00           H  
ATOM   2891  CD  ILE   175      60.630  65.130  51.950  1.00  0.00           C  
ATOM   2892  HD1 ILE   175      61.450  65.660  51.430  1.00  0.00           H  
ATOM   2893  HD2 ILE   175      60.980  64.170  52.370  1.00  0.00           H  
ATOM   2894  HD3 ILE   175      60.360  65.760  52.820  1.00  0.00           H  
ATOM   2895  C   ILE   175      57.600  61.790  52.230  1.00  0.00           C  
ATOM   2896  O   ILE   175      57.820  61.580  53.440  1.00  0.00           O  
ATOM   2897  N   SER   176      56.530  61.250  51.630  1.00  0.00           N  
ATOM   2898  HN  SER   176      56.380  61.440  50.660  1.00  0.00           H  
ATOM   2899  CA  SER   176      55.560  60.350  52.380  1.00  0.00           C  
ATOM   2900  HA  SER   176      55.160  60.880  53.230  1.00  0.00           H  
ATOM   2901  CB  SER   176      54.380  60.060  51.420  1.00  0.00           C  
ATOM   2902  HB1 SER   176      54.630  59.410  50.560  1.00  0.00           H  
ATOM   2903  HB2 SER   176      53.890  60.910  50.910  1.00  0.00           H  
ATOM   2904  OG  SER   176      53.300  59.450  52.190  1.00  0.00           O  
ATOM   2905  HG1 SER   176      53.210  60.120  52.870  1.00  0.00           H  
ATOM   2906  C   SER   176      56.110  59.110  52.910  1.00  0.00           C  
ATOM   2907  O   SER   176      56.000  58.790  54.090  1.00  0.00           O  
ATOM   2908  N   ILE   177      56.840  58.230  52.150  1.00  0.00           N  
ATOM   2909  HN  ILE   177      57.090  58.480  51.220  1.00  0.00           H  
ATOM   2910  CA  ILE   177      57.320  56.970  52.630  1.00  0.00           C  
ATOM   2911  HA  ILE   177      56.570  56.400  53.170  1.00  0.00           H  
ATOM   2912  CB  ILE   177      57.630  56.070  51.350  1.00  0.00           C  
ATOM   2913  HB  ILE   177      58.330  56.610  50.670  1.00  0.00           H  
ATOM   2914  CG2 ILE   177      58.240  54.780  51.850  1.00  0.00           C  
ATOM   2915 HG21 ILE   177      59.210  55.060  52.320  1.00  0.00           H  
ATOM   2916 HG22 ILE   177      58.480  54.140  50.970  1.00  0.00           H  
ATOM   2917 HG23 ILE   177      57.610  54.220  52.580  1.00  0.00           H  
ATOM   2918  CG1 ILE   177      56.440  55.780  50.500  1.00  0.00           C  
ATOM   2919 HG11 ILE   177      56.790  55.020  49.770  1.00  0.00           H  
ATOM   2920 HG12 ILE   177      56.270  56.740  49.950  1.00  0.00           H  
ATOM   2921  CD  ILE   177      55.160  55.340  51.220  1.00  0.00           C  
ATOM   2922  HD1 ILE   177      55.300  54.450  51.860  1.00  0.00           H  
ATOM   2923  HD2 ILE   177      54.350  55.100  50.500  1.00  0.00           H  
ATOM   2924  HD3 ILE   177      54.800  56.140  51.900  1.00  0.00           H  
ATOM   2925  C   ILE   177      58.540  57.080  53.620  1.00  0.00           C  
ATOM   2926  O   ILE   177      58.570  56.360  54.670  1.00  0.00           O  
ATOM   2927  N   HSD   178      59.480  58.030  53.410  1.00  0.00           N  
ATOM   2928  HN  HSD   178      59.330  58.740  52.730  1.00  0.00           H  
ATOM   2929  CA  HSD   178      60.710  58.050  54.170  1.00  0.00           C  
ATOM   2930  HA  HSD   178      61.000  57.140  54.670  1.00  0.00           H  
ATOM   2931  CB  HSD   178      61.790  58.430  53.170  1.00  0.00           C  
ATOM   2932  HB1 HSD   178      62.780  58.640  53.630  1.00  0.00           H  
ATOM   2933  HB2 HSD   178      61.510  59.410  52.720  1.00  0.00           H  
ATOM   2934  ND1 HSD   178      62.800  56.340  52.280  1.00  0.00           N  
ATOM   2935  HD1 HSD   178      63.150  56.120  53.190  1.00  0.00           H  
ATOM   2936  CG  HSD   178      61.970  57.400  52.090  1.00  0.00           C  
ATOM   2937  CE1 HSD   178      62.790  55.650  51.110  1.00  0.00           C  
ATOM   2938  HE1 HSD   178      63.290  54.710  50.890  1.00  0.00           H  
ATOM   2939  NE2 HSD   178      61.950  56.210  50.270  1.00  0.00           N  
ATOM   2940  CD2 HSD   178      61.460  57.280  50.890  1.00  0.00           C  
ATOM   2941  HD2 HSD   178      60.700  57.970  50.550  1.00  0.00           H  
ATOM   2942  C   HSD   178      60.690  59.200  55.160  1.00  0.00           C  
ATOM   2943  O   HSD   178      61.720  59.420  55.850  1.00  0.00           O  
ATOM   2944  N   TRP   179      59.560  59.870  55.500  1.00  0.00           N  
ATOM   2945  HN  TRP   179      58.670  59.650  55.110  1.00  0.00           H  
ATOM   2946  CA  TRP   179      59.660  61.050  56.410  1.00  0.00           C  
ATOM   2947  HA  TRP   179      60.240  60.790  57.290  1.00  0.00           H  
ATOM   2948  CB  TRP   179      60.300  62.300  55.680  1.00  0.00           C  
ATOM   2949  HB1 TRP   179      59.630  62.860  55.000  1.00  0.00           H  
ATOM   2950  HB2 TRP   179      61.170  62.040  55.040  1.00  0.00           H  
ATOM   2951  CG  TRP   179      60.770  63.320  56.740  1.00  0.00           C  
ATOM   2952  CD1 TRP   179      61.780  63.120  57.620  1.00  0.00           C  
ATOM   2953  HD1 TRP   179      62.340  62.190  57.640  1.00  0.00           H  
ATOM   2954  NE1 TRP   179      61.960  64.200  58.360  1.00  0.00           N  
ATOM   2955  HE1 TRP   179      62.690  64.350  58.990  1.00  0.00           H  
ATOM   2956  CE2 TRP   179      61.090  65.250  57.900  1.00  0.00           C  
ATOM   2957  CD2 TRP   179      60.310  64.670  56.870  1.00  0.00           C  
ATOM   2958  CE3 TRP   179      59.350  65.400  56.250  1.00  0.00           C  
ATOM   2959  HE3 TRP   179      58.630  64.960  55.580  1.00  0.00           H  
ATOM   2960  CZ3 TRP   179      59.290  66.730  56.530  1.00  0.00           C  
ATOM   2961  HZ3 TRP   179      58.660  67.420  56.010  1.00  0.00           H  
ATOM   2962  CZ2 TRP   179      60.850  66.560  58.390  1.00  0.00           C  
ATOM   2963  HZ2 TRP   179      61.460  66.920  59.210  1.00  0.00           H  
ATOM   2964  CH2 TRP   179      60.030  67.330  57.550  1.00  0.00           C  
ATOM   2965  HH2 TRP   179      60.040  68.390  57.780  1.00  0.00           H  
ATOM   2966  C   TRP   179      58.190  61.260  56.850  1.00  0.00           C  
ATOM   2967  O   TRP   179      57.470  60.370  57.290  1.00  0.00           O  
ATOM   2968  N   LYS   180      57.780  62.540  57.010  1.00  0.00           N  
ATOM   2969  HN  LYS   180      58.430  63.280  56.910  1.00  0.00           H  
ATOM   2970  CA  LYS   180      56.700  62.830  57.820  1.00  0.00           C  
ATOM   2971  HA  LYS   180      56.290  61.940  58.280  1.00  0.00           H  
ATOM   2972  CB  LYS   180      57.150  63.720  59.020  1.00  0.00           C  
ATOM   2973  HB1 LYS   180      56.270  63.940  59.660  1.00  0.00           H  
ATOM   2974  HB2 LYS   180      57.490  64.680  58.570  1.00  0.00           H  
ATOM   2975  CG  LYS   180      58.180  63.150  60.000  1.00  0.00           C  
ATOM   2976  HG1 LYS   180      58.540  63.960  60.680  1.00  0.00           H  
ATOM   2977  HG2 LYS   180      59.050  62.800  59.400  1.00  0.00           H  
ATOM   2978  CD  LYS   180      57.740  61.830  60.740  1.00  0.00           C  
ATOM   2979  HD1 LYS   180      57.490  61.040  60.010  1.00  0.00           H  
ATOM   2980  HD2 LYS   180      56.780  61.910  61.300  1.00  0.00           H  
ATOM   2981  CE  LYS   180      58.830  61.390  61.700  1.00  0.00           C  
ATOM   2982  HE1 LYS   180      59.170  62.210  62.370  1.00  0.00           H  
ATOM   2983  HE2 LYS   180      59.680  60.960  61.130  1.00  0.00           H  
ATOM   2984  NZ  LYS   180      58.290  60.380  62.630  1.00  0.00           N  
ATOM   2985  HZ1 LYS   180      59.030  59.830  63.130  1.00  0.00           H  
ATOM   2986  HZ2 LYS   180      57.670  59.780  62.050  1.00  0.00           H  
ATOM   2987  HZ3 LYS   180      57.670  60.790  63.360  1.00  0.00           H  
ATOM   2988  C   LYS   180      55.600  63.610  57.120  1.00  0.00           C  
ATOM   2989  O   LYS   180      55.840  64.480  56.230  1.00  0.00           O  
ATOM   2990  N   GLY   181      54.340  63.320  57.400  1.00  0.00           N  
ATOM   2991  HN  GLY   181      54.060  62.690  58.120  1.00  0.00           H  
ATOM   2992  CA  GLY   181      53.190  63.700  56.590  1.00  0.00           C  
ATOM   2993  HA1 GLY   181      53.380  63.600  55.530  1.00  0.00           H  
ATOM   2994  HA2 GLY   181      52.940  64.690  56.950  1.00  0.00           H  
ATOM   2995  C   GLY   181      51.990  62.850  56.860  1.00  0.00           C  
ATOM   2996  O   GLY   181      52.050  61.850  57.580  1.00  0.00           O  
ATOM   2997  N   PRO   182      50.820  63.240  56.310  1.00  0.00           N  
ATOM   2998  CD  PRO   182      50.670  64.390  55.350  1.00  0.00           C  
ATOM   2999  HD1 PRO   182      51.080  64.060  54.370  1.00  0.00           H  
ATOM   3000  HD2 PRO   182      51.200  65.290  55.720  1.00  0.00           H  
ATOM   3001  CA  PRO   182      49.570  62.440  56.370  1.00  0.00           C  
ATOM   3002  HA  PRO   182      49.260  62.650  57.380  1.00  0.00           H  
ATOM   3003  CB  PRO   182      48.690  63.130  55.300  1.00  0.00           C  
ATOM   3004  HB1 PRO   182      47.600  62.910  55.380  1.00  0.00           H  
ATOM   3005  HB2 PRO   182      49.020  62.770  54.300  1.00  0.00           H  
ATOM   3006  CG  PRO   182      49.200  64.580  55.230  1.00  0.00           C  
ATOM   3007  HG1 PRO   182      48.880  65.140  54.320  1.00  0.00           H  
ATOM   3008  HG2 PRO   182      48.690  65.170  56.030  1.00  0.00           H  
ATOM   3009  C   PRO   182      49.580  60.900  56.180  1.00  0.00           C  
ATOM   3010  O   PRO   182      50.100  60.420  55.210  1.00  0.00           O  
ATOM   3011  N   LEU   183      48.970  60.180  57.090  1.00  0.00           N  
ATOM   3012  HN  LEU   183      48.620  60.690  57.880  1.00  0.00           H  
ATOM   3013  CA  LEU   183      48.930  58.670  57.230  1.00  0.00           C  
ATOM   3014  HA  LEU   183      49.910  58.250  57.420  1.00  0.00           H  
ATOM   3015  CB  LEU   183      48.170  58.310  58.530  1.00  0.00           C  
ATOM   3016  HB1 LEU   183      47.170  58.790  58.530  1.00  0.00           H  
ATOM   3017  HB2 LEU   183      48.720  58.780  59.370  1.00  0.00           H  
ATOM   3018  CG  LEU   183      48.000  56.820  58.790  1.00  0.00           C  
ATOM   3019  HG  LEU   183      47.400  56.390  57.950  1.00  0.00           H  
ATOM   3020  CD1 LEU   183      49.360  56.050  58.730  1.00  0.00           C  
ATOM   3021 HD11 LEU   183      49.180  54.960  58.870  1.00  0.00           H  
ATOM   3022 HD12 LEU   183      50.090  56.390  59.490  1.00  0.00           H  
ATOM   3023 HD13 LEU   183      49.920  56.260  57.800  1.00  0.00           H  
ATOM   3024  CD2 LEU   183      47.230  56.540  60.060  1.00  0.00           C  
ATOM   3025 HD21 LEU   183      47.750  55.820  60.720  1.00  0.00           H  
ATOM   3026 HD22 LEU   183      46.160  56.280  59.860  1.00  0.00           H  
ATOM   3027 HD23 LEU   183      47.210  57.440  60.710  1.00  0.00           H  
ATOM   3028  C   LEU   183      48.320  57.890  56.020  1.00  0.00           C  
ATOM   3029  O   LEU   183      48.780  56.820  55.560  1.00  0.00           O  
ATOM   3030  N   ARG   184      47.170  58.420  55.550  1.00  0.00           N  
ATOM   3031  HN  ARG   184      46.860  59.340  55.770  1.00  0.00           H  
ATOM   3032  CA  ARG   184      46.310  57.810  54.550  1.00  0.00           C  
ATOM   3033  HA  ARG   184      46.370  56.740  54.600  1.00  0.00           H  
ATOM   3034  CB  ARG   184      44.790  58.230  54.660  1.00  0.00           C  
ATOM   3035  HB1 ARG   184      44.370  57.920  53.680  1.00  0.00           H  
ATOM   3036  HB2 ARG   184      44.550  59.300  54.770  1.00  0.00           H  
ATOM   3037  CG  ARG   184      43.990  57.380  55.690  1.00  0.00           C  
ATOM   3038  HG1 ARG   184      43.850  56.310  55.420  1.00  0.00           H  
ATOM   3039  HG2 ARG   184      42.950  57.770  55.660  1.00  0.00           H  
ATOM   3040  CD  ARG   184      44.610  57.420  57.100  1.00  0.00           C  
ATOM   3041  HD1 ARG   184      44.980  58.420  57.440  1.00  0.00           H  
ATOM   3042  HD2 ARG   184      45.400  56.640  57.170  1.00  0.00           H  
ATOM   3043  NE  ARG   184      43.490  56.940  58.010  1.00  0.00           N  
ATOM   3044  HE  ARG   184      43.360  55.960  58.160  1.00  0.00           H  
ATOM   3045  CZ  ARG   184      42.660  57.770  58.620  1.00  0.00           C  
ATOM   3046  NH1 ARG   184      42.630  59.040  58.690  1.00  0.00           N  
ATOM   3047 HH11 ARG   184      43.480  59.520  58.470  1.00  0.00           H  
ATOM   3048 HH12 ARG   184      42.120  59.410  59.460  1.00  0.00           H  
ATOM   3049  NH2 ARG   184      41.850  57.250  59.460  1.00  0.00           N  
ATOM   3050 HH21 ARG   184      42.000  56.340  59.850  1.00  0.00           H  
ATOM   3051 HH22 ARG   184      41.180  57.860  59.890  1.00  0.00           H  
ATOM   3052  C   ARG   184      46.890  58.020  53.180  1.00  0.00           C  
ATOM   3053  O   ARG   184      46.920  57.080  52.320  1.00  0.00           O  
ATOM   3054  N   LEU   185      47.420  59.190  52.930  1.00  0.00           N  
ATOM   3055  HN  LEU   185      47.040  60.000  53.360  1.00  0.00           H  
ATOM   3056  CA  LEU   185      48.430  59.450  51.870  1.00  0.00           C  
ATOM   3057  HA  LEU   185      47.900  59.270  50.950  1.00  0.00           H  
ATOM   3058  CB  LEU   185      49.000  60.940  51.980  1.00  0.00           C  
ATOM   3059  HB1 LEU   185      49.460  61.070  52.980  1.00  0.00           H  
ATOM   3060  HB2 LEU   185      48.050  61.510  51.950  1.00  0.00           H  
ATOM   3061  CG  LEU   185      49.940  61.450  50.870  1.00  0.00           C  
ATOM   3062  HG  LEU   185      50.760  60.710  50.800  1.00  0.00           H  
ATOM   3063  CD1 LEU   185      49.250  61.430  49.580  1.00  0.00           C  
ATOM   3064 HD11 LEU   185      48.760  60.440  49.460  1.00  0.00           H  
ATOM   3065 HD12 LEU   185      50.020  61.590  48.800  1.00  0.00           H  
ATOM   3066 HD13 LEU   185      48.540  62.270  49.400  1.00  0.00           H  
ATOM   3067  CD2 LEU   185      50.700  62.760  51.190  1.00  0.00           C  
ATOM   3068 HD21 LEU   185      50.000  63.610  51.320  1.00  0.00           H  
ATOM   3069 HD22 LEU   185      51.350  63.260  50.430  1.00  0.00           H  
ATOM   3070 HD23 LEU   185      51.360  62.680  52.080  1.00  0.00           H  
ATOM   3071  C   LEU   185      49.690  58.580  51.880  1.00  0.00           C  
ATOM   3072  O   LEU   185      50.170  58.190  50.850  1.00  0.00           O  
ATOM   3073  N   GLN   186      50.210  58.230  53.050  1.00  0.00           N  
ATOM   3074  HN  GLN   186      50.010  58.700  53.900  1.00  0.00           H  
ATOM   3075  CA  GLN   186      51.280  57.290  53.110  1.00  0.00           C  
ATOM   3076  HA  GLN   186      52.020  57.570  52.370  1.00  0.00           H  
ATOM   3077  CB  GLN   186      51.980  57.190  54.540  1.00  0.00           C  
ATOM   3078  HB1 GLN   186      51.240  56.750  55.250  1.00  0.00           H  
ATOM   3079  HB2 GLN   186      52.230  58.220  54.890  1.00  0.00           H  
ATOM   3080  CG  GLN   186      53.270  56.330  54.440  1.00  0.00           C  
ATOM   3081  HG1 GLN   186      53.980  56.870  53.780  1.00  0.00           H  
ATOM   3082  HG2 GLN   186      53.130  55.300  54.060  1.00  0.00           H  
ATOM   3083  CD  GLN   186      53.920  56.320  55.820  1.00  0.00           C  
ATOM   3084  OE1 GLN   186      53.500  55.650  56.790  1.00  0.00           O  
ATOM   3085  NE2 GLN   186      55.200  56.800  55.870  1.00  0.00           N  
ATOM   3086 HE21 GLN   186      55.600  56.700  56.780  1.00  0.00           H  
ATOM   3087 HE22 GLN   186      55.640  57.310  55.140  1.00  0.00           H  
ATOM   3088  C   GLN   186      50.950  55.850  52.570  1.00  0.00           C  
ATOM   3089  O   GLN   186      51.640  55.330  51.690  1.00  0.00           O  
ATOM   3090  N   GLN   187      49.720  55.340  52.950  1.00  0.00           N  
ATOM   3091  HN  GLN   187      49.230  55.790  53.700  1.00  0.00           H  
ATOM   3092  CA  GLN   187      49.090  54.110  52.460  1.00  0.00           C  
ATOM   3093  HA  GLN   187      49.730  53.240  52.540  1.00  0.00           H  
ATOM   3094  CB  GLN   187      47.690  54.040  53.240  1.00  0.00           C  
ATOM   3095  HB1 GLN   187      46.970  53.370  52.720  1.00  0.00           H  
ATOM   3096  HB2 GLN   187      47.290  55.070  53.320  1.00  0.00           H  
ATOM   3097  CG  GLN   187      47.710  53.580  54.690  1.00  0.00           C  
ATOM   3098  HG1 GLN   187      46.840  52.900  54.810  1.00  0.00           H  
ATOM   3099  HG2 GLN   187      47.430  54.480  55.270  1.00  0.00           H  
ATOM   3100  CD  GLN   187      49.040  52.880  55.070  1.00  0.00           C  
ATOM   3101  OE1 GLN   187      49.260  51.680  54.800  1.00  0.00           O  
ATOM   3102  NE2 GLN   187      49.930  53.610  55.770  1.00  0.00           N  
ATOM   3103 HE21 GLN   187      49.790  54.560  56.040  1.00  0.00           H  
ATOM   3104 HE22 GLN   187      50.660  53.100  56.230  1.00  0.00           H  
ATOM   3105  C   GLN   187      48.700  54.160  50.950  1.00  0.00           C  
ATOM   3106  O   GLN   187      48.960  53.240  50.200  1.00  0.00           O  
ATOM   3107  N   ALA   188      48.300  55.250  50.430  1.00  0.00           N  
ATOM   3108  HN  ALA   188      48.080  55.980  51.080  1.00  0.00           H  
ATOM   3109  CA  ALA   188      48.230  55.580  49.000  1.00  0.00           C  
ATOM   3110  HA  ALA   188      47.590  54.890  48.470  1.00  0.00           H  
ATOM   3111  CB  ALA   188      47.580  56.980  48.920  1.00  0.00           C  
ATOM   3112  HB1 ALA   188      47.530  57.340  47.870  1.00  0.00           H  
ATOM   3113  HB2 ALA   188      48.250  57.620  49.540  1.00  0.00           H  
ATOM   3114  HB3 ALA   188      46.580  57.060  49.400  1.00  0.00           H  
ATOM   3115  C   ALA   188      49.600  55.490  48.270  1.00  0.00           C  
ATOM   3116  O   ALA   188      49.730  54.940  47.220  1.00  0.00           O  
ATOM   3117  N   TYR   189      50.700  55.980  48.800  1.00  0.00           N  
ATOM   3118  HN  TYR   189      50.780  56.440  49.680  1.00  0.00           H  
ATOM   3119  CA  TYR   189      51.990  55.770  48.180  1.00  0.00           C  
ATOM   3120  HA  TYR   189      51.900  55.950  47.120  1.00  0.00           H  
ATOM   3121  CB  TYR   189      53.100  56.810  48.650  1.00  0.00           C  
ATOM   3122  HB1 TYR   189      54.090  56.380  48.400  1.00  0.00           H  
ATOM   3123  HB2 TYR   189      53.010  56.910  49.750  1.00  0.00           H  
ATOM   3124  CG  TYR   189      52.930  58.070  47.800  1.00  0.00           C  
ATOM   3125  CD1 TYR   189      53.500  58.150  46.490  1.00  0.00           C  
ATOM   3126  HD1 TYR   189      53.910  57.250  46.040  1.00  0.00           H  
ATOM   3127  CE1 TYR   189      53.450  59.330  45.780  1.00  0.00           C  
ATOM   3128  HE1 TYR   189      54.010  59.400  44.860  1.00  0.00           H  
ATOM   3129  CZ  TYR   189      53.030  60.480  46.420  1.00  0.00           C  
ATOM   3130  OH  TYR   189      53.080  61.740  45.840  1.00  0.00           O  
ATOM   3131  HH  TYR   189      53.780  61.700  45.180  1.00  0.00           H  
ATOM   3132  CD2 TYR   189      52.390  59.250  48.370  1.00  0.00           C  
ATOM   3133  HD2 TYR   189      51.920  59.260  49.340  1.00  0.00           H  
ATOM   3134  CE2 TYR   189      52.430  60.400  47.700  1.00  0.00           C  
ATOM   3135  HE2 TYR   189      51.990  61.320  48.080  1.00  0.00           H  
ATOM   3136  C   TYR   189      52.500  54.370  48.270  1.00  0.00           C  
ATOM   3137  O   TYR   189      53.290  53.930  47.440  1.00  0.00           O  
ATOM   3138  N   LEU   190      52.160  53.640  49.390  1.00  0.00           N  
ATOM   3139  HN  LEU   190      51.660  54.180  50.070  1.00  0.00           H  
ATOM   3140  CA  LEU   190      52.390  52.250  49.530  1.00  0.00           C  
ATOM   3141  HA  LEU   190      53.450  52.150  49.320  1.00  0.00           H  
ATOM   3142  CB  LEU   190      52.030  51.790  50.960  1.00  0.00           C  
ATOM   3143  HB1 LEU   190      52.070  50.680  50.990  1.00  0.00           H  
ATOM   3144  HB2 LEU   190      51.010  52.000  51.340  1.00  0.00           H  
ATOM   3145  CG  LEU   190      52.960  52.330  52.100  1.00  0.00           C  
ATOM   3146  HG  LEU   190      53.030  53.430  51.920  1.00  0.00           H  
ATOM   3147  CD1 LEU   190      52.420  52.110  53.430  1.00  0.00           C  
ATOM   3148 HD11 LEU   190      51.340  52.280  53.620  1.00  0.00           H  
ATOM   3149 HD12 LEU   190      53.130  52.450  54.220  1.00  0.00           H  
ATOM   3150 HD13 LEU   190      52.530  51.010  53.480  1.00  0.00           H  
ATOM   3151  CD2 LEU   190      54.400  51.720  51.970  1.00  0.00           C  
ATOM   3152 HD21 LEU   190      54.720  51.960  50.940  1.00  0.00           H  
ATOM   3153 HD22 LEU   190      54.370  50.640  52.220  1.00  0.00           H  
ATOM   3154 HD23 LEU   190      55.110  52.200  52.670  1.00  0.00           H  
ATOM   3155  C   LEU   190      51.720  51.370  48.560  1.00  0.00           C  
ATOM   3156  O   LEU   190      52.350  50.560  47.970  1.00  0.00           O  
ATOM   3157  N   ILE   191      50.480  51.680  48.190  1.00  0.00           N  
ATOM   3158  HN  ILE   191      50.030  52.400  48.700  1.00  0.00           H  
ATOM   3159  CA  ILE   191      49.690  51.070  47.110  1.00  0.00           C  
ATOM   3160  HA  ILE   191      49.690  50.030  47.370  1.00  0.00           H  
ATOM   3161  CB  ILE   191      48.260  51.540  47.250  1.00  0.00           C  
ATOM   3162  HB  ILE   191      48.340  52.640  47.330  1.00  0.00           H  
ATOM   3163  CG2 ILE   191      47.440  51.100  45.990  1.00  0.00           C  
ATOM   3164 HG21 ILE   191      47.790  51.480  45.010  1.00  0.00           H  
ATOM   3165 HG22 ILE   191      46.440  51.590  45.900  1.00  0.00           H  
ATOM   3166 HG23 ILE   191      47.300  50.000  45.970  1.00  0.00           H  
ATOM   3167  CG1 ILE   191      47.610  51.010  48.480  1.00  0.00           C  
ATOM   3168 HG11 ILE   191      48.250  51.220  49.360  1.00  0.00           H  
ATOM   3169 HG12 ILE   191      47.440  49.920  48.480  1.00  0.00           H  
ATOM   3170  CD  ILE   191      46.250  51.590  48.910  1.00  0.00           C  
ATOM   3171  HD1 ILE   191      46.450  52.660  49.130  1.00  0.00           H  
ATOM   3172  HD2 ILE   191      45.940  51.080  49.850  1.00  0.00           H  
ATOM   3173  HD3 ILE   191      45.580  51.550  48.020  1.00  0.00           H  
ATOM   3174  C   ILE   191      50.290  51.340  45.740  1.00  0.00           C  
ATOM   3175  O   ILE   191      50.440  50.420  44.980  1.00  0.00           O  
ATOM   3176  N   MET   192      50.890  52.550  45.490  1.00  0.00           N  
ATOM   3177  HN  MET   192      50.730  53.250  46.180  1.00  0.00           H  
ATOM   3178  CA  MET   192      51.520  52.970  44.270  1.00  0.00           C  
ATOM   3179  HA  MET   192      50.890  52.730  43.430  1.00  0.00           H  
ATOM   3180  CB  MET   192      51.600  54.570  44.240  1.00  0.00           C  
ATOM   3181  HB1 MET   192      52.170  54.950  45.120  1.00  0.00           H  
ATOM   3182  HB2 MET   192      50.540  54.840  44.430  1.00  0.00           H  
ATOM   3183  CG  MET   192      51.950  55.090  42.890  1.00  0.00           C  
ATOM   3184  HG1 MET   192      52.820  54.590  42.420  1.00  0.00           H  
ATOM   3185  HG2 MET   192      52.190  56.160  43.100  1.00  0.00           H  
ATOM   3186  SD  MET   192      50.580  55.050  41.740  1.00  0.00           S  
ATOM   3187  CE  MET   192      51.550  55.390  40.270  1.00  0.00           C  
ATOM   3188  HE1 MET   192      52.460  54.760  40.160  1.00  0.00           H  
ATOM   3189  HE2 MET   192      51.990  56.410  40.200  1.00  0.00           H  
ATOM   3190  HE3 MET   192      51.000  55.290  39.300  1.00  0.00           H  
ATOM   3191  C   MET   192      52.830  52.280  44.060  1.00  0.00           C  
ATOM   3192  O   MET   192      53.070  51.750  43.000  1.00  0.00           O  
ATOM   3193  N   ILE   193      53.730  52.150  45.110  1.00  0.00           N  
ATOM   3194  HN  ILE   193      53.540  52.510  46.020  1.00  0.00           H  
ATOM   3195  CA  ILE   193      55.010  51.350  44.990  1.00  0.00           C  
ATOM   3196  HA  ILE   193      55.430  51.640  44.040  1.00  0.00           H  
ATOM   3197  CB  ILE   193      56.060  51.520  46.100  1.00  0.00           C  
ATOM   3198  HB  ILE   193      57.040  51.090  45.830  1.00  0.00           H  
ATOM   3199  CG2 ILE   193      56.400  53.010  46.090  1.00  0.00           C  
ATOM   3200 HG21 ILE   193      56.680  53.350  45.070  1.00  0.00           H  
ATOM   3201 HG22 ILE   193      57.340  53.240  46.630  1.00  0.00           H  
ATOM   3202 HG23 ILE   193      55.590  53.730  46.380  1.00  0.00           H  
ATOM   3203  CG1 ILE   193      55.570  51.080  47.450  1.00  0.00           C  
ATOM   3204 HG11 ILE   193      55.370  49.990  47.390  1.00  0.00           H  
ATOM   3205 HG12 ILE   193      54.590  51.550  47.680  1.00  0.00           H  
ATOM   3206  CD  ILE   193      56.610  51.200  48.610  1.00  0.00           C  
ATOM   3207  HD1 ILE   193      56.150  50.750  49.510  1.00  0.00           H  
ATOM   3208  HD2 ILE   193      56.690  52.290  48.810  1.00  0.00           H  
ATOM   3209  HD3 ILE   193      57.560  50.660  48.410  1.00  0.00           H  
ATOM   3210  C   ILE   193      54.790  49.850  44.930  1.00  0.00           C  
ATOM   3211  O   ILE   193      55.630  49.120  44.360  1.00  0.00           O  
ATOM   3212  N   SER   194      53.670  49.340  45.520  1.00  0.00           N  
ATOM   3213  HN  SER   194      53.220  50.030  46.080  1.00  0.00           H  
ATOM   3214  CA  SER   194      53.110  48.030  45.310  1.00  0.00           C  
ATOM   3215  HA  SER   194      53.860  47.270  45.480  1.00  0.00           H  
ATOM   3216  CB  SER   194      51.880  47.640  46.170  1.00  0.00           C  
ATOM   3217  HB1 SER   194      51.620  46.630  45.800  1.00  0.00           H  
ATOM   3218  HB2 SER   194      51.060  48.370  46.000  1.00  0.00           H  
ATOM   3219  OG  SER   194      52.280  47.590  47.570  1.00  0.00           O  
ATOM   3220  HG1 SER   194      52.490  48.490  47.810  1.00  0.00           H  
ATOM   3221  C   SER   194      52.640  47.830  43.890  1.00  0.00           C  
ATOM   3222  O   SER   194      53.010  46.860  43.240  1.00  0.00           O  
ATOM   3223  N   ALA   195      51.800  48.720  43.400  1.00  0.00           N  
ATOM   3224  HN  ALA   195      51.680  49.550  43.950  1.00  0.00           H  
ATOM   3225  CA  ALA   195      51.280  48.680  42.040  1.00  0.00           C  
ATOM   3226  HA  ALA   195      50.790  47.750  41.790  1.00  0.00           H  
ATOM   3227  CB  ALA   195      50.190  49.800  41.840  1.00  0.00           C  
ATOM   3228  HB1 ALA   195      50.650  50.730  42.240  1.00  0.00           H  
ATOM   3229  HB2 ALA   195      49.340  49.420  42.450  1.00  0.00           H  
ATOM   3230  HB3 ALA   195      49.870  49.850  40.780  1.00  0.00           H  
ATOM   3231  C   ALA   195      52.310  48.760  40.960  1.00  0.00           C  
ATOM   3232  O   ALA   195      52.300  48.010  39.970  1.00  0.00           O  
ATOM   3233  N   LEU   196      53.360  49.680  41.110  1.00  0.00           N  
ATOM   3234  HN  LEU   196      53.310  50.310  41.880  1.00  0.00           H  
ATOM   3235  CA  LEU   196      54.540  49.740  40.200  1.00  0.00           C  
ATOM   3236  HA  LEU   196      54.190  50.010  39.220  1.00  0.00           H  
ATOM   3237  CB  LEU   196      55.430  50.820  40.660  1.00  0.00           C  
ATOM   3238  HB1 LEU   196      56.370  50.920  40.080  1.00  0.00           H  
ATOM   3239  HB2 LEU   196      55.610  50.810  41.760  1.00  0.00           H  
ATOM   3240  CG  LEU   196      54.810  52.260  40.370  1.00  0.00           C  
ATOM   3241  HG  LEU   196      53.760  52.180  40.720  1.00  0.00           H  
ATOM   3242  CD1 LEU   196      55.510  53.410  41.220  1.00  0.00           C  
ATOM   3243 HD11 LEU   196      56.450  53.720  40.710  1.00  0.00           H  
ATOM   3244 HD12 LEU   196      55.680  53.070  42.270  1.00  0.00           H  
ATOM   3245 HD13 LEU   196      54.830  54.290  41.270  1.00  0.00           H  
ATOM   3246  CD2 LEU   196      54.790  52.760  38.890  1.00  0.00           C  
ATOM   3247 HD21 LEU   196      54.430  52.030  38.140  1.00  0.00           H  
ATOM   3248 HD22 LEU   196      55.810  53.090  38.610  1.00  0.00           H  
ATOM   3249 HD23 LEU   196      54.080  53.610  38.810  1.00  0.00           H  
ATOM   3250  C   LEU   196      55.300  48.470  40.080  1.00  0.00           C  
ATOM   3251  O   LEU   196      55.490  47.990  39.010  1.00  0.00           O  
ATOM   3252  N   MET   197      55.580  47.710  41.170  1.00  0.00           N  
ATOM   3253  HN  MET   197      55.350  48.120  42.050  1.00  0.00           H  
ATOM   3254  CA  MET   197      56.170  46.380  41.120  1.00  0.00           C  
ATOM   3255  HA  MET   197      56.970  46.370  40.390  1.00  0.00           H  
ATOM   3256  CB  MET   197      56.670  45.830  42.540  1.00  0.00           C  
ATOM   3257  HB1 MET   197      57.030  44.780  42.520  1.00  0.00           H  
ATOM   3258  HB2 MET   197      55.780  45.820  43.210  1.00  0.00           H  
ATOM   3259  CG  MET   197      57.830  46.680  43.090  1.00  0.00           C  
ATOM   3260  HG1 MET   197      58.260  46.190  43.990  1.00  0.00           H  
ATOM   3261  HG2 MET   197      57.400  47.660  43.370  1.00  0.00           H  
ATOM   3262  SD  MET   197      59.330  46.860  41.950  1.00  0.00           S  
ATOM   3263  CE  MET   197      60.020  45.240  42.060  1.00  0.00           C  
ATOM   3264  HE1 MET   197      59.300  44.420  41.850  1.00  0.00           H  
ATOM   3265  HE2 MET   197      60.400  45.120  43.100  1.00  0.00           H  
ATOM   3266  HE3 MET   197      60.810  45.220  41.280  1.00  0.00           H  
ATOM   3267  C   MET   197      55.320  45.330  40.500  1.00  0.00           C  
ATOM   3268  O   MET   197      55.810  44.530  39.690  1.00  0.00           O  
ATOM   3269  N   ALA   198      53.970  45.360  40.730  1.00  0.00           N  
ATOM   3270  HN  ALA   198      53.640  45.990  41.420  1.00  0.00           H  
ATOM   3271  CA  ALA   198      53.030  44.420  40.100  1.00  0.00           C  
ATOM   3272  HA  ALA   198      53.290  43.430  40.450  1.00  0.00           H  
ATOM   3273  CB  ALA   198      51.650  44.670  40.610  1.00  0.00           C  
ATOM   3274  HB1 ALA   198      51.320  45.640  40.180  1.00  0.00           H  
ATOM   3275  HB2 ALA   198      51.650  44.640  41.720  1.00  0.00           H  
ATOM   3276  HB3 ALA   198      51.020  43.810  40.300  1.00  0.00           H  
ATOM   3277  C   ALA   198      53.160  44.580  38.550  1.00  0.00           C  
ATOM   3278  O   ALA   198      53.300  43.630  37.780  1.00  0.00           O  
ATOM   3279  N   LEU   199      53.140  45.820  38.030  1.00  0.00           N  
ATOM   3280  HN  LEU   199      53.130  46.590  38.660  1.00  0.00           H  
ATOM   3281  CA  LEU   199      53.190  46.100  36.600  1.00  0.00           C  
ATOM   3282  HA  LEU   199      52.440  45.470  36.140  1.00  0.00           H  
ATOM   3283  CB  LEU   199      53.010  47.660  36.480  1.00  0.00           C  
ATOM   3284  HB1 LEU   199      53.260  48.030  35.450  1.00  0.00           H  
ATOM   3285  HB2 LEU   199      53.690  48.210  37.170  1.00  0.00           H  
ATOM   3286  CG  LEU   199      51.560  48.200  36.780  1.00  0.00           C  
ATOM   3287  HG  LEU   199      51.360  47.990  37.850  1.00  0.00           H  
ATOM   3288  CD1 LEU   199      51.370  49.680  36.470  1.00  0.00           C  
ATOM   3289 HD11 LEU   199      50.440  49.940  37.010  1.00  0.00           H  
ATOM   3290 HD12 LEU   199      51.380  49.940  35.390  1.00  0.00           H  
ATOM   3291 HD13 LEU   199      52.120  50.230  37.080  1.00  0.00           H  
ATOM   3292  CD2 LEU   199      50.460  47.520  35.910  1.00  0.00           C  
ATOM   3293 HD21 LEU   199      49.490  47.990  36.170  1.00  0.00           H  
ATOM   3294 HD22 LEU   199      50.520  46.440  36.200  1.00  0.00           H  
ATOM   3295 HD23 LEU   199      50.620  47.710  34.830  1.00  0.00           H  
ATOM   3296  C   LEU   199      54.500  45.650  35.950  1.00  0.00           C  
ATOM   3297  O   LEU   199      54.470  44.950  34.930  1.00  0.00           O  
ATOM   3298  N   VAL   200      55.680  45.920  36.610  1.00  0.00           N  
ATOM   3299  HN  VAL   200      55.690  46.650  37.280  1.00  0.00           H  
ATOM   3300  CA  VAL   200      56.970  45.290  36.290  1.00  0.00           C  
ATOM   3301  HA  VAL   200      57.180  45.660  35.300  1.00  0.00           H  
ATOM   3302  CB  VAL   200      58.090  45.800  37.250  1.00  0.00           C  
ATOM   3303  HB  VAL   200      57.580  46.010  38.220  1.00  0.00           H  
ATOM   3304  CG1 VAL   200      59.170  44.700  37.650  1.00  0.00           C  
ATOM   3305 HG11 VAL   200      59.950  45.220  38.250  1.00  0.00           H  
ATOM   3306 HG12 VAL   200      59.680  44.280  36.750  1.00  0.00           H  
ATOM   3307 HG13 VAL   200      58.700  43.960  38.330  1.00  0.00           H  
ATOM   3308  CG2 VAL   200      58.670  47.070  36.540  1.00  0.00           C  
ATOM   3309 HG21 VAL   200      57.890  47.830  36.300  1.00  0.00           H  
ATOM   3310 HG22 VAL   200      59.140  46.650  35.630  1.00  0.00           H  
ATOM   3311 HG23 VAL   200      59.400  47.560  37.220  1.00  0.00           H  
ATOM   3312  C   VAL   200      57.060  43.840  36.010  1.00  0.00           C  
ATOM   3313  O   VAL   200      57.530  43.440  34.920  1.00  0.00           O  
ATOM   3314  N   PHE   201      56.630  42.980  36.920  1.00  0.00           N  
ATOM   3315  HN  PHE   201      56.250  43.430  37.720  1.00  0.00           H  
ATOM   3316  CA  PHE   201      56.520  41.540  36.810  1.00  0.00           C  
ATOM   3317  HA  PHE   201      57.510  41.210  36.550  1.00  0.00           H  
ATOM   3318  CB  PHE   201      56.150  40.850  38.160  1.00  0.00           C  
ATOM   3319  HB1 PHE   201      55.980  39.770  37.960  1.00  0.00           H  
ATOM   3320  HB2 PHE   201      55.260  41.390  38.530  1.00  0.00           H  
ATOM   3321  CG  PHE   201      57.360  41.020  39.070  1.00  0.00           C  
ATOM   3322  CD1 PHE   201      58.650  40.700  38.700  1.00  0.00           C  
ATOM   3323  HD1 PHE   201      58.750  40.270  37.710  1.00  0.00           H  
ATOM   3324  CE1 PHE   201      59.760  40.940  39.520  1.00  0.00           C  
ATOM   3325  HE1 PHE   201      60.760  40.600  39.310  1.00  0.00           H  
ATOM   3326  CZ  PHE   201      59.530  41.440  40.880  1.00  0.00           C  
ATOM   3327  HZ  PHE   201      60.310  41.590  41.600  1.00  0.00           H  
ATOM   3328  CD2 PHE   201      57.210  41.550  40.370  1.00  0.00           C  
ATOM   3329  HD2 PHE   201      56.230  41.860  40.720  1.00  0.00           H  
ATOM   3330  CE2 PHE   201      58.230  41.760  41.290  1.00  0.00           C  
ATOM   3331  HE2 PHE   201      57.950  42.120  42.270  1.00  0.00           H  
ATOM   3332  C   PHE   201      55.680  41.020  35.660  1.00  0.00           C  
ATOM   3333  O   PHE   201      56.000  40.070  34.970  1.00  0.00           O  
ATOM   3334  N   ILE   202      54.490  41.660  35.490  1.00  0.00           N  
ATOM   3335  HN  ILE   202      54.090  42.300  36.150  1.00  0.00           H  
ATOM   3336  CA  ILE   202      53.600  41.420  34.390  1.00  0.00           C  
ATOM   3337  HA  ILE   202      53.360  40.360  34.450  1.00  0.00           H  
ATOM   3338  CB  ILE   202      52.310  42.140  34.550  1.00  0.00           C  
ATOM   3339  HB  ILE   202      52.570  43.210  34.680  1.00  0.00           H  
ATOM   3340  CG2 ILE   202      51.410  41.970  33.220  1.00  0.00           C  
ATOM   3341 HG21 ILE   202      50.490  42.570  33.350  1.00  0.00           H  
ATOM   3342 HG22 ILE   202      51.280  40.880  33.050  1.00  0.00           H  
ATOM   3343 HG23 ILE   202      51.920  42.370  32.320  1.00  0.00           H  
ATOM   3344  CG1 ILE   202      51.500  41.660  35.830  1.00  0.00           C  
ATOM   3345 HG11 ILE   202      52.310  41.570  36.580  1.00  0.00           H  
ATOM   3346 HG12 ILE   202      51.130  40.610  35.730  1.00  0.00           H  
ATOM   3347  CD  ILE   202      50.530  42.740  36.260  1.00  0.00           C  
ATOM   3348  HD1 ILE   202      49.970  42.530  37.190  1.00  0.00           H  
ATOM   3349  HD2 ILE   202      49.680  42.740  35.550  1.00  0.00           H  
ATOM   3350  HD3 ILE   202      50.960  43.760  36.280  1.00  0.00           H  
ATOM   3351  C   ILE   202      54.260  41.790  33.090  1.00  0.00           C  
ATOM   3352  O   ILE   202      54.290  40.940  32.170  1.00  0.00           O  
ATOM   3353  N   LYS   203      54.900  43.010  33.050  1.00  0.00           N  
ATOM   3354  HN  LYS   203      54.760  43.660  33.790  1.00  0.00           H  
ATOM   3355  CA  LYS   203      55.470  43.380  31.690  1.00  0.00           C  
ATOM   3356  HA  LYS   203      54.780  43.070  30.920  1.00  0.00           H  
ATOM   3357  CB  LYS   203      55.700  44.930  31.610  1.00  0.00           C  
ATOM   3358  HB1 LYS   203      56.100  45.310  32.580  1.00  0.00           H  
ATOM   3359  HB2 LYS   203      54.680  45.340  31.450  1.00  0.00           H  
ATOM   3360  CG  LYS   203      56.570  45.630  30.530  1.00  0.00           C  
ATOM   3361  HG1 LYS   203      57.610  45.240  30.600  1.00  0.00           H  
ATOM   3362  HG2 LYS   203      56.520  46.730  30.720  1.00  0.00           H  
ATOM   3363  CD  LYS   203      56.040  45.260  29.160  1.00  0.00           C  
ATOM   3364  HD1 LYS   203      55.050  45.740  28.990  1.00  0.00           H  
ATOM   3365  HD2 LYS   203      55.780  44.180  29.140  1.00  0.00           H  
ATOM   3366  CE  LYS   203      57.010  45.540  27.980  1.00  0.00           C  
ATOM   3367  HE1 LYS   203      58.020  45.100  28.130  1.00  0.00           H  
ATOM   3368  HE2 LYS   203      56.950  46.610  27.680  1.00  0.00           H  
ATOM   3369  NZ  LYS   203      56.480  44.900  26.740  1.00  0.00           N  
ATOM   3370  HZ1 LYS   203      55.480  45.160  26.740  1.00  0.00           H  
ATOM   3371  HZ2 LYS   203      56.600  43.870  26.790  1.00  0.00           H  
ATOM   3372  HZ3 LYS   203      57.000  45.270  25.920  1.00  0.00           H  
ATOM   3373  C   LYS   203      56.820  42.740  31.330  1.00  0.00           C  
ATOM   3374  O   LYS   203      57.000  42.330  30.220  1.00  0.00           O  
ATOM   3375  N   TYR   204      57.850  42.720  32.230  1.00  0.00           N  
ATOM   3376  HN  TYR   204      57.640  43.060  33.150  1.00  0.00           H  
ATOM   3377  CA  TYR   204      59.190  42.450  31.880  1.00  0.00           C  
ATOM   3378  HA  TYR   204      59.310  42.550  30.810  1.00  0.00           H  
ATOM   3379  CB  TYR   204      60.170  43.260  32.690  1.00  0.00           C  
ATOM   3380  HB1 TYR   204      61.260  43.020  32.610  1.00  0.00           H  
ATOM   3381  HB2 TYR   204      59.820  43.270  33.740  1.00  0.00           H  
ATOM   3382  CG  TYR   204      60.070  44.720  32.150  1.00  0.00           C  
ATOM   3383  CD1 TYR   204      59.460  45.660  33.010  1.00  0.00           C  
ATOM   3384  HD1 TYR   204      59.130  45.360  33.990  1.00  0.00           H  
ATOM   3385  CE1 TYR   204      59.280  46.990  32.640  1.00  0.00           C  
ATOM   3386  HE1 TYR   204      58.780  47.730  33.260  1.00  0.00           H  
ATOM   3387  CZ  TYR   204      59.690  47.430  31.320  1.00  0.00           C  
ATOM   3388  OH  TYR   204      59.240  48.680  30.870  1.00  0.00           O  
ATOM   3389  HH  TYR   204      59.240  48.580  29.910  1.00  0.00           H  
ATOM   3390  CD2 TYR   204      60.500  45.020  30.880  1.00  0.00           C  
ATOM   3391  HD2 TYR   204      60.770  44.290  30.130  1.00  0.00           H  
ATOM   3392  CE2 TYR   204      60.300  46.400  30.500  1.00  0.00           C  
ATOM   3393  HE2 TYR   204      60.620  46.740  29.520  1.00  0.00           H  
ATOM   3394  C   TYR   204      59.550  41.000  32.080  1.00  0.00           C  
ATOM   3395  O   TYR   204      60.640  40.510  31.710  1.00  0.00           O  
ATOM   3396  N   LEU   205      58.560  40.160  32.590  1.00  0.00           N  
ATOM   3397  HN  LEU   205      57.660  40.560  32.740  1.00  0.00           H  
ATOM   3398  CA  LEU   205      58.830  38.700  32.720  1.00  0.00           C  
ATOM   3399  HA  LEU   205      59.890  38.510  32.690  1.00  0.00           H  
ATOM   3400  CB  LEU   205      58.200  38.060  33.980  1.00  0.00           C  
ATOM   3401  HB1 LEU   205      58.320  36.970  33.810  1.00  0.00           H  
ATOM   3402  HB2 LEU   205      57.110  38.290  34.030  1.00  0.00           H  
ATOM   3403  CG  LEU   205      58.880  38.300  35.350  1.00  0.00           C  
ATOM   3404  HG  LEU   205      58.690  39.330  35.710  1.00  0.00           H  
ATOM   3405  CD1 LEU   205      58.300  37.270  36.370  1.00  0.00           C  
ATOM   3406 HD11 LEU   205      57.210  37.460  36.400  1.00  0.00           H  
ATOM   3407 HD12 LEU   205      58.750  37.310  37.380  1.00  0.00           H  
ATOM   3408 HD13 LEU   205      58.380  36.210  36.020  1.00  0.00           H  
ATOM   3409  CD2 LEU   205      60.400  38.190  35.260  1.00  0.00           C  
ATOM   3410 HD21 LEU   205      60.830  38.920  34.540  1.00  0.00           H  
ATOM   3411 HD22 LEU   205      60.650  37.230  34.780  1.00  0.00           H  
ATOM   3412 HD23 LEU   205      60.890  38.230  36.260  1.00  0.00           H  
ATOM   3413  C   LEU   205      58.110  38.110  31.520  1.00  0.00           C  
ATOM   3414  O   LEU   205      56.940  38.450  31.330  1.00  0.00           O  
ATOM   3415  N   PRO   206      58.730  37.290  30.600  1.00  0.00           N  
ATOM   3416  CD  PRO   206      60.090  37.020  30.720  1.00  0.00           C  
ATOM   3417  HD1 PRO   206      60.300  36.450  31.650  1.00  0.00           H  
ATOM   3418  HD2 PRO   206      60.760  37.890  30.590  1.00  0.00           H  
ATOM   3419  CA  PRO   206      58.100  36.350  29.660  1.00  0.00           C  
ATOM   3420  HA  PRO   206      57.760  36.950  28.820  1.00  0.00           H  
ATOM   3421  CB  PRO   206      59.250  35.350  29.230  1.00  0.00           C  
ATOM   3422  HB1 PRO   206      59.170  34.950  28.200  1.00  0.00           H  
ATOM   3423  HB2 PRO   206      59.290  34.450  29.880  1.00  0.00           H  
ATOM   3424  CG  PRO   206      60.540  36.090  29.600  1.00  0.00           C  
ATOM   3425  HG1 PRO   206      61.310  35.380  29.970  1.00  0.00           H  
ATOM   3426  HG2 PRO   206      61.020  36.700  28.800  1.00  0.00           H  
ATOM   3427  C   PRO   206      56.880  35.600  30.160  1.00  0.00           C  
ATOM   3428  O   PRO   206      57.010  35.310  31.300  1.00  0.00           O  
ATOM   3429  N   GLU   207      55.780  35.340  29.410  1.00  0.00           N  
ATOM   3430  HN  GLU   207      55.780  35.580  28.440  1.00  0.00           H  
ATOM   3431  CA  GLU   207      54.550  34.630  29.840  1.00  0.00           C  
ATOM   3432  HA  GLU   207      53.980  35.340  30.410  1.00  0.00           H  
ATOM   3433  CB  GLU   207      53.730  34.050  28.610  1.00  0.00           C  
ATOM   3434  HB1 GLU   207      53.000  33.310  29.000  1.00  0.00           H  
ATOM   3435  HB2 GLU   207      54.400  33.530  27.900  1.00  0.00           H  
ATOM   3436  CG  GLU   207      52.940  35.100  27.680  1.00  0.00           C  
ATOM   3437  HG1 GLU   207      52.810  34.570  26.710  1.00  0.00           H  
ATOM   3438  HG2 GLU   207      53.650  35.940  27.540  1.00  0.00           H  
ATOM   3439  CD  GLU   207      51.560  35.560  28.090  1.00  0.00           C  
ATOM   3440  OE1 GLU   207      50.750  36.090  27.350  1.00  0.00           O  
ATOM   3441  OE2 GLU   207      51.250  35.310  29.240  1.00  0.00           O  
ATOM   3442  C   GLU   207      54.810  33.480  30.780  1.00  0.00           C  
ATOM   3443  O   GLU   207      54.430  33.550  31.960  1.00  0.00           O  
ATOM   3444  N   TRP   208      55.470  32.420  30.250  1.00  0.00           N  
ATOM   3445  HN  TRP   208      55.880  32.500  29.350  1.00  0.00           H  
ATOM   3446  CA  TRP   208      55.620  31.230  31.060  1.00  0.00           C  
ATOM   3447  HA  TRP   208      54.590  31.000  31.270  1.00  0.00           H  
ATOM   3448  CB  TRP   208      56.140  30.050  30.180  1.00  0.00           C  
ATOM   3449  HB1 TRP   208      56.650  29.260  30.770  1.00  0.00           H  
ATOM   3450  HB2 TRP   208      56.810  30.520  29.430  1.00  0.00           H  
ATOM   3451  CG  TRP   208      55.160  29.290  29.370  1.00  0.00           C  
ATOM   3452  CD1 TRP   208      54.040  29.810  28.840  1.00  0.00           C  
ATOM   3453  HD1 TRP   208      53.790  30.850  28.930  1.00  0.00           H  
ATOM   3454  NE1 TRP   208      53.330  28.800  28.220  1.00  0.00           N  
ATOM   3455  HE1 TRP   208      52.470  28.780  27.740  1.00  0.00           H  
ATOM   3456  CE2 TRP   208      54.090  27.670  28.270  1.00  0.00           C  
ATOM   3457  CD2 TRP   208      55.220  27.920  29.030  1.00  0.00           C  
ATOM   3458  CE3 TRP   208      56.200  26.980  29.290  1.00  0.00           C  
ATOM   3459  HE3 TRP   208      57.150  27.120  29.790  1.00  0.00           H  
ATOM   3460  CZ3 TRP   208      55.880  25.660  28.860  1.00  0.00           C  
ATOM   3461  HZ3 TRP   208      56.540  24.830  29.030  1.00  0.00           H  
ATOM   3462  CZ2 TRP   208      53.870  26.380  27.810  1.00  0.00           C  
ATOM   3463  HZ2 TRP   208      52.950  26.100  27.330  1.00  0.00           H  
ATOM   3464  CH2 TRP   208      54.800  25.350  28.120  1.00  0.00           C  
ATOM   3465  HH2 TRP   208      54.410  24.420  27.720  1.00  0.00           H  
ATOM   3466  C   TRP   208      56.490  31.390  32.300  1.00  0.00           C  
ATOM   3467  O   TRP   208      56.230  30.830  33.330  1.00  0.00           O  
ATOM   3468  N   THR   209      57.550  32.250  32.290  1.00  0.00           N  
ATOM   3469  HN  THR   209      57.760  32.670  31.410  1.00  0.00           H  
ATOM   3470  CA  THR   209      58.340  32.680  33.370  1.00  0.00           C  
ATOM   3471  HA  THR   209      58.810  31.770  33.700  1.00  0.00           H  
ATOM   3472  CB  THR   209      59.460  33.580  32.950  1.00  0.00           C  
ATOM   3473  HB  THR   209      59.220  34.330  32.170  1.00  0.00           H  
ATOM   3474  OG1 THR   209      60.460  32.830  32.280  1.00  0.00           O  
ATOM   3475  HG1 THR   209      59.920  32.430  31.600  1.00  0.00           H  
ATOM   3476  CG2 THR   209      60.140  34.250  34.180  1.00  0.00           C  
ATOM   3477 HG21 THR   209      59.590  35.130  34.570  1.00  0.00           H  
ATOM   3478 HG22 THR   209      61.220  34.480  34.070  1.00  0.00           H  
ATOM   3479 HG23 THR   209      60.180  33.410  34.900  1.00  0.00           H  
ATOM   3480  C   THR   209      57.490  33.170  34.530  1.00  0.00           C  
ATOM   3481  O   THR   209      57.560  32.750  35.690  1.00  0.00           O  
ATOM   3482  N   ALA   210      56.630  34.170  34.290  1.00  0.00           N  
ATOM   3483  HN  ALA   210      56.510  34.640  33.420  1.00  0.00           H  
ATOM   3484  CA  ALA   210      55.720  34.750  35.200  1.00  0.00           C  
ATOM   3485  HA  ALA   210      56.200  35.350  35.960  1.00  0.00           H  
ATOM   3486  CB  ALA   210      54.910  35.900  34.510  1.00  0.00           C  
ATOM   3487  HB1 ALA   210      54.170  35.400  33.860  1.00  0.00           H  
ATOM   3488  HB2 ALA   210      55.680  36.440  33.910  1.00  0.00           H  
ATOM   3489  HB3 ALA   210      54.380  36.630  35.150  1.00  0.00           H  
ATOM   3490  C   ALA   210      54.820  33.670  35.940  1.00  0.00           C  
ATOM   3491  O   ALA   210      54.740  33.630  37.150  1.00  0.00           O  
ATOM   3492  N   TRP   211      54.120  32.780  35.170  1.00  0.00           N  
ATOM   3493  HN  TRP   211      54.080  32.870  34.180  1.00  0.00           H  
ATOM   3494  CA  TRP   211      53.260  31.800  35.630  1.00  0.00           C  
ATOM   3495  HA  TRP   211      52.600  32.270  36.350  1.00  0.00           H  
ATOM   3496  CB  TRP   211      52.440  31.120  34.490  1.00  0.00           C  
ATOM   3497  HB1 TRP   211      52.040  30.190  34.940  1.00  0.00           H  
ATOM   3498  HB2 TRP   211      53.210  30.710  33.790  1.00  0.00           H  
ATOM   3499  CG  TRP   211      51.490  31.980  33.750  1.00  0.00           C  
ATOM   3500  CD1 TRP   211      51.500  32.340  32.410  1.00  0.00           C  
ATOM   3501  HD1 TRP   211      52.130  32.030  31.590  1.00  0.00           H  
ATOM   3502  NE1 TRP   211      50.310  33.000  32.160  1.00  0.00           N  
ATOM   3503  HE1 TRP   211      49.920  32.950  31.270  1.00  0.00           H  
ATOM   3504  CE2 TRP   211      49.510  33.060  33.240  1.00  0.00           C  
ATOM   3505  CD2 TRP   211      50.210  32.410  34.270  1.00  0.00           C  
ATOM   3506  CE3 TRP   211      49.570  32.360  35.510  1.00  0.00           C  
ATOM   3507  HE3 TRP   211      50.060  31.860  36.330  1.00  0.00           H  
ATOM   3508  CZ3 TRP   211      48.370  33.020  35.690  1.00  0.00           C  
ATOM   3509  HZ3 TRP   211      47.900  33.040  36.660  1.00  0.00           H  
ATOM   3510  CZ2 TRP   211      48.250  33.620  33.390  1.00  0.00           C  
ATOM   3511  HZ2 TRP   211      47.710  33.930  32.510  1.00  0.00           H  
ATOM   3512  CH2 TRP   211      47.720  33.670  34.680  1.00  0.00           C  
ATOM   3513  HH2 TRP   211      46.720  34.050  34.830  1.00  0.00           H  
ATOM   3514  C   TRP   211      54.090  30.730  36.450  1.00  0.00           C  
ATOM   3515  O   TRP   211      53.640  30.240  37.480  1.00  0.00           O  
ATOM   3516  N   LEU   212      55.250  30.300  36.040  1.00  0.00           N  
ATOM   3517  HN  LEU   212      55.750  30.620  35.240  1.00  0.00           H  
ATOM   3518  CA  LEU   212      56.000  29.390  36.880  1.00  0.00           C  
ATOM   3519  HA  LEU   212      55.440  28.500  37.120  1.00  0.00           H  
ATOM   3520  CB  LEU   212      57.130  28.890  35.980  1.00  0.00           C  
ATOM   3521  HB1 LEU   212      57.780  29.770  35.770  1.00  0.00           H  
ATOM   3522  HB2 LEU   212      56.620  28.470  35.080  1.00  0.00           H  
ATOM   3523  CG  LEU   212      57.980  27.770  36.580  1.00  0.00           C  
ATOM   3524  HG  LEU   212      58.580  28.180  37.430  1.00  0.00           H  
ATOM   3525  CD1 LEU   212      57.050  26.620  37.010  1.00  0.00           C  
ATOM   3526 HD11 LEU   212      56.250  26.840  37.750  1.00  0.00           H  
ATOM   3527 HD12 LEU   212      57.690  25.830  37.470  1.00  0.00           H  
ATOM   3528 HD13 LEU   212      56.630  26.140  36.100  1.00  0.00           H  
ATOM   3529  CD2 LEU   212      59.000  27.320  35.580  1.00  0.00           C  
ATOM   3530 HD21 LEU   212      59.380  28.200  35.020  1.00  0.00           H  
ATOM   3531 HD22 LEU   212      58.560  26.680  34.790  1.00  0.00           H  
ATOM   3532 HD23 LEU   212      59.800  26.870  36.210  1.00  0.00           H  
ATOM   3533  C   LEU   212      56.520  30.040  38.170  1.00  0.00           C  
ATOM   3534  O   LEU   212      56.580  29.360  39.190  1.00  0.00           O  
ATOM   3535  N   ILE   213      56.990  31.340  38.100  1.00  0.00           N  
ATOM   3536  HN  ILE   213      56.990  31.800  37.210  1.00  0.00           H  
ATOM   3537  CA  ILE   213      57.510  32.090  39.200  1.00  0.00           C  
ATOM   3538  HA  ILE   213      58.300  31.600  39.740  1.00  0.00           H  
ATOM   3539  CB  ILE   213      58.200  33.410  38.760  1.00  0.00           C  
ATOM   3540  HB  ILE   213      57.740  33.730  37.800  1.00  0.00           H  
ATOM   3541  CG2 ILE   213      58.070  34.630  39.710  1.00  0.00           C  
ATOM   3542 HG21 ILE   213      58.560  35.480  39.200  1.00  0.00           H  
ATOM   3543 HG22 ILE   213      58.440  34.420  40.740  1.00  0.00           H  
ATOM   3544 HG23 ILE   213      56.990  34.890  39.840  1.00  0.00           H  
ATOM   3545  CG1 ILE   213      59.680  33.060  38.540  1.00  0.00           C  
ATOM   3546 HG11 ILE   213      60.000  33.830  37.810  1.00  0.00           H  
ATOM   3547 HG12 ILE   213      59.650  32.170  37.880  1.00  0.00           H  
ATOM   3548  CD  ILE   213      60.520  32.890  39.780  1.00  0.00           C  
ATOM   3549  HD1 ILE   213      61.570  32.640  39.540  1.00  0.00           H  
ATOM   3550  HD2 ILE   213      60.220  31.950  40.300  1.00  0.00           H  
ATOM   3551  HD3 ILE   213      60.560  33.780  40.440  1.00  0.00           H  
ATOM   3552  C   ILE   213      56.550  32.240  40.360  1.00  0.00           C  
ATOM   3553  O   ILE   213      56.960  31.980  41.500  1.00  0.00           O  
ATOM   3554  N   LEU   214      55.200  32.560  40.060  1.00  0.00           N  
ATOM   3555  HN  LEU   214      55.040  32.770  39.100  1.00  0.00           H  
ATOM   3556  CA  LEU   214      54.140  32.490  41.000  1.00  0.00           C  
ATOM   3557  HA  LEU   214      54.380  33.260  41.720  1.00  0.00           H  
ATOM   3558  CB  LEU   214      52.760  32.710  40.330  1.00  0.00           C  
ATOM   3559  HB1 LEU   214      52.000  32.750  41.140  1.00  0.00           H  
ATOM   3560  HB2 LEU   214      52.700  31.810  39.680  1.00  0.00           H  
ATOM   3561  CG  LEU   214      52.580  34.060  39.690  1.00  0.00           C  
ATOM   3562  HG  LEU   214      53.270  34.100  38.820  1.00  0.00           H  
ATOM   3563  CD1 LEU   214      51.180  34.210  39.190  1.00  0.00           C  
ATOM   3564 HD11 LEU   214      50.920  35.270  38.980  1.00  0.00           H  
ATOM   3565 HD12 LEU   214      50.480  34.020  40.030  1.00  0.00           H  
ATOM   3566 HD13 LEU   214      50.980  33.600  38.280  1.00  0.00           H  
ATOM   3567  CD2 LEU   214      53.120  35.270  40.590  1.00  0.00           C  
ATOM   3568 HD21 LEU   214      52.850  35.190  41.660  1.00  0.00           H  
ATOM   3569 HD22 LEU   214      52.700  36.210  40.190  1.00  0.00           H  
ATOM   3570 HD23 LEU   214      54.230  35.260  40.520  1.00  0.00           H  
ATOM   3571  C   LEU   214      54.120  31.150  41.750  1.00  0.00           C  
ATOM   3572  O   LEU   214      54.200  31.060  42.980  1.00  0.00           O  
ATOM   3573  N   ALA   215      54.080  29.950  41.070  1.00  0.00           N  
ATOM   3574  HN  ALA   215      53.810  30.010  40.110  1.00  0.00           H  
ATOM   3575  CA  ALA   215      54.060  28.640  41.800  1.00  0.00           C  
ATOM   3576  HA  ALA   215      53.300  28.720  42.560  1.00  0.00           H  
ATOM   3577  CB  ALA   215      53.870  27.400  40.910  1.00  0.00           C  
ATOM   3578  HB1 ALA   215      53.800  26.440  41.470  1.00  0.00           H  
ATOM   3579  HB2 ALA   215      54.660  27.270  40.150  1.00  0.00           H  
ATOM   3580  HB3 ALA   215      53.030  27.590  40.200  1.00  0.00           H  
ATOM   3581  C   ALA   215      55.430  28.390  42.540  1.00  0.00           C  
ATOM   3582  O   ALA   215      55.430  27.890  43.630  1.00  0.00           O  
ATOM   3583  N   VAL   216      56.580  28.600  41.970  1.00  0.00           N  
ATOM   3584  HN  VAL   216      56.500  28.910  41.030  1.00  0.00           H  
ATOM   3585  CA  VAL   216      57.850  28.390  42.570  1.00  0.00           C  
ATOM   3586  HA  VAL   216      57.970  27.410  43.020  1.00  0.00           H  
ATOM   3587  CB  VAL   216      58.930  28.640  41.440  1.00  0.00           C  
ATOM   3588  HB  VAL   216      58.780  29.550  40.830  1.00  0.00           H  
ATOM   3589  CG1 VAL   216      60.380  28.900  42.050  1.00  0.00           C  
ATOM   3590 HG11 VAL   216      60.620  28.150  42.830  1.00  0.00           H  
ATOM   3591 HG12 VAL   216      60.380  29.910  42.520  1.00  0.00           H  
ATOM   3592 HG13 VAL   216      61.080  28.970  41.190  1.00  0.00           H  
ATOM   3593  CG2 VAL   216      58.980  27.370  40.500  1.00  0.00           C  
ATOM   3594 HG21 VAL   216      59.780  27.530  39.750  1.00  0.00           H  
ATOM   3595 HG22 VAL   216      58.020  27.180  39.980  1.00  0.00           H  
ATOM   3596 HG23 VAL   216      59.260  26.580  41.230  1.00  0.00           H  
ATOM   3597  C   VAL   216      58.050  29.320  43.760  1.00  0.00           C  
ATOM   3598  O   VAL   216      58.600  28.890  44.790  1.00  0.00           O  
ATOM   3599  N   ILE   217      57.690  30.590  43.750  1.00  0.00           N  
ATOM   3600  HN  ILE   217      57.340  31.030  42.930  1.00  0.00           H  
ATOM   3601  CA  ILE   217      57.750  31.540  44.970  1.00  0.00           C  
ATOM   3602  HA  ILE   217      58.730  31.340  45.370  1.00  0.00           H  
ATOM   3603  CB  ILE   217      57.720  33.070  44.730  1.00  0.00           C  
ATOM   3604  HB  ILE   217      58.340  33.100  43.800  1.00  0.00           H  
ATOM   3605  CG2 ILE   217      56.350  33.530  44.370  1.00  0.00           C  
ATOM   3606 HG21 ILE   217      56.270  34.640  44.400  1.00  0.00           H  
ATOM   3607 HG22 ILE   217      55.640  33.170  45.140  1.00  0.00           H  
ATOM   3608 HG23 ILE   217      56.020  33.230  43.350  1.00  0.00           H  
ATOM   3609  CG1 ILE   217      58.330  33.850  45.890  1.00  0.00           C  
ATOM   3610 HG11 ILE   217      57.780  33.590  46.820  1.00  0.00           H  
ATOM   3611 HG12 ILE   217      58.070  34.910  45.700  1.00  0.00           H  
ATOM   3612  CD  ILE   217      59.850  33.660  46.080  1.00  0.00           C  
ATOM   3613  HD1 ILE   217      60.410  34.220  45.300  1.00  0.00           H  
ATOM   3614  HD2 ILE   217      60.290  32.640  46.100  1.00  0.00           H  
ATOM   3615  HD3 ILE   217      60.160  34.130  47.050  1.00  0.00           H  
ATOM   3616  C   ILE   217      56.790  31.080  46.030  1.00  0.00           C  
ATOM   3617  O   ILE   217      57.090  31.140  47.200  1.00  0.00           O  
ATOM   3618  N   SER   218      55.590  30.600  45.700  1.00  0.00           N  
ATOM   3619  HN  SER   218      55.270  30.640  44.760  1.00  0.00           H  
ATOM   3620  CA  SER   218      54.640  29.980  46.590  1.00  0.00           C  
ATOM   3621  HA  SER   218      54.410  30.700  47.360  1.00  0.00           H  
ATOM   3622  CB  SER   218      53.270  29.580  45.940  1.00  0.00           C  
ATOM   3623  HB1 SER   218      52.620  29.150  46.730  1.00  0.00           H  
ATOM   3624  HB2 SER   218      53.380  28.900  45.070  1.00  0.00           H  
ATOM   3625  OG  SER   218      52.660  30.770  45.400  1.00  0.00           O  
ATOM   3626  HG1 SER   218      53.240  31.050  44.690  1.00  0.00           H  
ATOM   3627  C   SER   218      55.120  28.720  47.220  1.00  0.00           C  
ATOM   3628  O   SER   218      54.930  28.510  48.450  1.00  0.00           O  
ATOM   3629  N   VAL   219      55.840  27.840  46.560  1.00  0.00           N  
ATOM   3630  HN  VAL   219      55.970  27.900  45.570  1.00  0.00           H  
ATOM   3631  CA  VAL   219      56.660  26.670  47.140  1.00  0.00           C  
ATOM   3632  HA  VAL   219      56.060  26.160  47.880  1.00  0.00           H  
ATOM   3633  CB  VAL   219      57.200  25.770  46.000  1.00  0.00           C  
ATOM   3634  HB  VAL   219      57.710  26.410  45.250  1.00  0.00           H  
ATOM   3635  CG1 VAL   219      58.100  24.630  46.460  1.00  0.00           C  
ATOM   3636 HG11 VAL   219      59.120  25.060  46.540  1.00  0.00           H  
ATOM   3637 HG12 VAL   219      58.140  23.940  45.590  1.00  0.00           H  
ATOM   3638 HG13 VAL   219      57.770  24.030  47.330  1.00  0.00           H  
ATOM   3639  CG2 VAL   219      55.860  25.170  45.430  1.00  0.00           C  
ATOM   3640 HG21 VAL   219      55.250  25.960  44.940  1.00  0.00           H  
ATOM   3641 HG22 VAL   219      55.290  24.690  46.260  1.00  0.00           H  
ATOM   3642 HG23 VAL   219      56.000  24.480  44.570  1.00  0.00           H  
ATOM   3643  C   VAL   219      57.800  27.230  47.950  1.00  0.00           C  
ATOM   3644  O   VAL   219      58.060  26.800  49.050  1.00  0.00           O  
ATOM   3645  N   TYR   220      58.500  28.230  47.430  1.00  0.00           N  
ATOM   3646  HN  TYR   220      58.430  28.640  46.520  1.00  0.00           H  
ATOM   3647  CA  TYR   220      59.640  28.790  48.180  1.00  0.00           C  
ATOM   3648  HA  TYR   220      60.270  27.920  48.330  1.00  0.00           H  
ATOM   3649  CB  TYR   220      60.690  29.740  47.360  1.00  0.00           C  
ATOM   3650  HB1 TYR   220      60.140  30.440  46.700  1.00  0.00           H  
ATOM   3651  HB2 TYR   220      61.240  28.960  46.800  1.00  0.00           H  
ATOM   3652  CG  TYR   220      61.660  30.590  48.160  1.00  0.00           C  
ATOM   3653  CD1 TYR   220      61.120  31.790  48.690  1.00  0.00           C  
ATOM   3654  HD1 TYR   220      60.100  32.100  48.520  1.00  0.00           H  
ATOM   3655  CE1 TYR   220      62.000  32.780  49.260  1.00  0.00           C  
ATOM   3656  HE1 TYR   220      61.620  33.740  49.580  1.00  0.00           H  
ATOM   3657  CZ  TYR   220      63.360  32.460  49.380  1.00  0.00           C  
ATOM   3658  OH  TYR   220      64.330  33.340  49.810  1.00  0.00           O  
ATOM   3659  HH  TYR   220      63.940  34.210  49.730  1.00  0.00           H  
ATOM   3660  CD2 TYR   220      62.940  30.230  48.510  1.00  0.00           C  
ATOM   3661  HD2 TYR   220      63.390  29.310  48.170  1.00  0.00           H  
ATOM   3662  CE2 TYR   220      63.780  31.190  48.990  1.00  0.00           C  
ATOM   3663  HE2 TYR   220      64.810  30.950  49.180  1.00  0.00           H  
ATOM   3664  C   TYR   220      59.290  29.340  49.570  1.00  0.00           C  
ATOM   3665  O   TYR   220      60.000  29.080  50.480  1.00  0.00           O  
ATOM   3666  N   ASP   221      58.200  30.160  49.640  1.00  0.00           N  
ATOM   3667  HN  ASP   221      57.730  30.330  48.780  1.00  0.00           H  
ATOM   3668  CA  ASP   221      57.490  30.730  50.800  1.00  0.00           C  
ATOM   3669  HA  ASP   221      58.110  31.440  51.320  1.00  0.00           H  
ATOM   3670  CB  ASP   221      56.170  31.430  50.340  1.00  0.00           C  
ATOM   3671  HB1 ASP   221      55.510  30.680  49.940  1.00  0.00           H  
ATOM   3672  HB2 ASP   221      56.370  32.140  49.520  1.00  0.00           H  
ATOM   3673  CG  ASP   221      55.520  32.370  51.360  1.00  0.00           C  
ATOM   3674  OD1 ASP   221      56.300  33.110  52.030  1.00  0.00           O  
ATOM   3675  OD2 ASP   221      54.230  32.580  51.330  1.00  0.00           O  
ATOM   3676  C   ASP   221      57.170  29.710  51.870  1.00  0.00           C  
ATOM   3677  O   ASP   221      57.590  29.760  53.030  1.00  0.00           O  
ATOM   3678  N   LEU   222      56.530  28.630  51.400  1.00  0.00           N  
ATOM   3679  HN  LEU   222      56.150  28.530  50.360  1.00  0.00           H  
ATOM   3680  CA  LEU   222      56.230  27.510  52.180  1.00  0.00           C  
ATOM   3681  HA  LEU   222      55.480  27.900  52.890  1.00  0.00           H  
ATOM   3682  CB  LEU   222      55.410  26.500  51.270  1.00  0.00           C  
ATOM   3683  HB1 LEU   222      56.010  26.190  50.530  1.00  0.00           H  
ATOM   3684  HB2 LEU   222      54.670  27.160  50.850  1.00  0.00           H  
ATOM   3685  CG  LEU   222      54.980  25.270  52.060  1.00  0.00           C  
ATOM   3686  HG  LEU   222      55.870  24.730  52.440  1.00  0.00           H  
ATOM   3687  CD1 LEU   222      53.960  25.700  53.130  1.00  0.00           C  
ATOM   3688 HD11 LEU   222      53.370  26.530  52.690  1.00  0.00           H  
ATOM   3689 HD12 LEU   222      54.570  26.050  54.000  1.00  0.00           H  
ATOM   3690 HD13 LEU   222      53.280  24.870  53.420  1.00  0.00           H  
ATOM   3691  CD2 LEU   222      54.200  24.330  51.090  1.00  0.00           C  
ATOM   3692 HD21 LEU   222      53.910  23.450  51.700  1.00  0.00           H  
ATOM   3693 HD22 LEU   222      54.810  23.980  50.230  1.00  0.00           H  
ATOM   3694 HD23 LEU   222      53.220  24.750  50.790  1.00  0.00           H  
ATOM   3695  C   LEU   222      57.450  26.990  52.950  1.00  0.00           C  
ATOM   3696  O   LEU   222      57.600  27.000  54.180  1.00  0.00           O  
ATOM   3697  N   VAL   223      58.350  26.460  52.110  1.00  0.00           N  
ATOM   3698  HN  VAL   223      58.220  26.600  51.020  1.00  0.00           H  
ATOM   3699  CA  VAL   223      59.640  25.900  52.470  1.00  0.00           C  
ATOM   3700  HA  VAL   223      59.510  24.940  53.020  1.00  0.00           H  
ATOM   3701  CB  VAL   223      60.320  25.640  51.100  1.00  0.00           C  
ATOM   3702  HB  VAL   223      60.230  26.410  50.480  1.00  0.00           H  
ATOM   3703  CG1 VAL   223      61.880  25.320  51.270  1.00  0.00           C  
ATOM   3704 HG11 VAL   223      62.390  26.240  51.510  1.00  0.00           H  
ATOM   3705 HG12 VAL   223      62.330  24.960  50.320  1.00  0.00           H  
ATOM   3706 HG13 VAL   223      61.900  24.450  51.960  1.00  0.00           H  
ATOM   3707  CG2 VAL   223      59.680  24.430  50.470  1.00  0.00           C  
ATOM   3708 HG21 VAL   223      58.570  24.480  50.380  1.00  0.00           H  
ATOM   3709 HG22 VAL   223      59.780  23.580  51.180  1.00  0.00           H  
ATOM   3710 HG23 VAL   223      60.050  24.160  49.470  1.00  0.00           H  
ATOM   3711  C   VAL   223      60.510  26.850  53.320  1.00  0.00           C  
ATOM   3712  O   VAL   223      61.040  26.610  54.380  1.00  0.00           O  
ATOM   3713  N   ALA   224      60.760  28.070  52.880  1.00  0.00           N  
ATOM   3714  HN  ALA   224      60.270  28.410  51.940  1.00  0.00           H  
ATOM   3715  CA  ALA   224      61.680  29.010  53.600  1.00  0.00           C  
ATOM   3716  HA  ALA   224      62.620  28.430  53.720  1.00  0.00           H  
ATOM   3717  CB  ALA   224      61.970  30.240  52.700  1.00  0.00           C  
ATOM   3718  HB1 ALA   224      62.770  30.750  53.010  1.00  0.00           H  
ATOM   3719  HB2 ALA   224      61.140  30.920  52.650  1.00  0.00           H  
ATOM   3720  HB3 ALA   224      62.150  29.900  51.650  1.00  0.00           H  
ATOM   3721  C   ALA   224      61.320  29.470  55.010  1.00  0.00           C  
ATOM   3722  O   ALA   224      62.170  29.680  55.890  1.00  0.00           O  
ATOM   3723  N   VAL   225      60.030  29.550  55.320  1.00  0.00           N  
ATOM   3724  HN  VAL   225      59.270  29.600  54.510  1.00  0.00           H  
ATOM   3725  CA  VAL   225      59.480  29.640  56.650  1.00  0.00           C  
ATOM   3726  HA  VAL   225      60.100  30.360  57.210  1.00  0.00           H  
ATOM   3727  CB  VAL   225      58.020  30.120  56.550  1.00  0.00           C  
ATOM   3728  HB  VAL   225      57.590  29.410  56.010  1.00  0.00           H  
ATOM   3729  CG1 VAL   225      57.430  30.220  57.980  1.00  0.00           C  
ATOM   3730 HG11 VAL   225      57.400  29.250  58.450  1.00  0.00           H  
ATOM   3731 HG12 VAL   225      56.430  30.710  58.010  1.00  0.00           H  
ATOM   3732 HG13 VAL   225      58.150  30.840  58.550  1.00  0.00           H  
ATOM   3733  CG2 VAL   225      57.970  31.450  55.920  1.00  0.00           C  
ATOM   3734 HG21 VAL   225      58.520  31.640  54.970  1.00  0.00           H  
ATOM   3735 HG22 VAL   225      58.530  32.130  56.590  1.00  0.00           H  
ATOM   3736 HG23 VAL   225      56.920  31.800  55.820  1.00  0.00           H  
ATOM   3737  C   VAL   225      59.560  28.320  57.410  1.00  0.00           C  
ATOM   3738  O   VAL   225      60.110  28.170  58.480  1.00  0.00           O  
ATOM   3739  N   LEU   226      59.130  27.250  56.790  1.00  0.00           N  
ATOM   3740  HN  LEU   226      58.640  27.240  55.790  1.00  0.00           H  
ATOM   3741  CA  LEU   226      59.310  25.940  57.390  1.00  0.00           C  
ATOM   3742  HA  LEU   226      58.840  25.940  58.400  1.00  0.00           H  
ATOM   3743  CB  LEU   226      58.330  24.920  56.600  1.00  0.00           C  
ATOM   3744  HB1 LEU   226      58.420  25.070  55.620  1.00  0.00           H  
ATOM   3745  HB2 LEU   226      57.310  25.260  56.640  1.00  0.00           H  
ATOM   3746  CG  LEU   226      58.380  23.450  57.080  1.00  0.00           C  
ATOM   3747  HG  LEU   226      59.450  23.150  57.110  1.00  0.00           H  
ATOM   3748  CD1 LEU   226      57.830  23.100  58.440  1.00  0.00           C  
ATOM   3749 HD11 LEU   226      57.880  22.020  58.690  1.00  0.00           H  
ATOM   3750 HD12 LEU   226      56.730  23.260  58.470  1.00  0.00           H  
ATOM   3751 HD13 LEU   226      58.550  23.650  59.100  1.00  0.00           H  
ATOM   3752  CD2 LEU   226      57.770  22.530  56.040  1.00  0.00           C  
ATOM   3753 HD21 LEU   226      58.540  22.370  55.260  1.00  0.00           H  
ATOM   3754 HD22 LEU   226      56.790  22.770  55.580  1.00  0.00           H  
ATOM   3755 HD23 LEU   226      57.500  21.570  56.550  1.00  0.00           H  
ATOM   3756  C   LEU   226      60.690  25.470  57.730  1.00  0.00           C  
ATOM   3757  O   LEU   226      60.890  24.910  58.800  1.00  0.00           O  
ATOM   3758  N   CYS   227      61.670  25.640  56.830  1.00  0.00           N  
ATOM   3759  HN  CYS   227      61.410  25.990  55.810  1.00  0.00           H  
ATOM   3760  CA  CYS   227      63.050  25.260  57.010  1.00  0.00           C  
ATOM   3761  HA  CYS   227      62.950  24.150  57.100  1.00  0.00           H  
ATOM   3762  CB  CYS   227      64.030  25.620  55.830  1.00  0.00           C  
ATOM   3763  HB1 CYS   227      64.930  25.230  56.020  1.00  0.00           H  
ATOM   3764  HB2 CYS   227      64.020  26.680  55.650  1.00  0.00           H  
ATOM   3765  SG  CYS   227      63.560  24.780  54.230  1.00  0.00           S  
ATOM   3766  HG1 CYS   227      62.510  25.150  54.250  1.00  0.00           H  
ATOM   3767  C   CYS   227      63.620  25.930  58.230  1.00  0.00           C  
ATOM   3768  O   CYS   227      63.630  27.180  58.250  1.00  0.00           O  
ATOM   3769  N   PRO   228      64.240  25.210  59.190  1.00  0.00           N  
ATOM   3770  CD  PRO   228      64.020  23.730  59.460  1.00  0.00           C  
ATOM   3771  HD1 PRO   228      64.820  23.120  59.000  1.00  0.00           H  
ATOM   3772  HD2 PRO   228      63.000  23.470  59.090  1.00  0.00           H  
ATOM   3773  CA  PRO   228      64.710  25.830  60.410  1.00  0.00           C  
ATOM   3774  HA  PRO   228      63.830  26.330  60.870  1.00  0.00           H  
ATOM   3775  CB  PRO   228      65.260  24.690  61.290  1.00  0.00           C  
ATOM   3776  HB1 PRO   228      65.400  24.910  62.370  1.00  0.00           H  
ATOM   3777  HB2 PRO   228      66.200  24.300  60.850  1.00  0.00           H  
ATOM   3778  CG  PRO   228      64.140  23.600  61.000  1.00  0.00           C  
ATOM   3779  HG1 PRO   228      64.470  22.370  61.370  1.00  0.00           H  
ATOM   3780  HG2 PRO   228      63.250  23.880  61.550  1.00  0.00           H  
ATOM   3781  C   PRO   228      65.780  26.860  60.210  1.00  0.00           C  
ATOM   3782  O   PRO   228      65.780  27.810  61.010  1.00  0.00           O  
ATOM   3783  N   LYS   229      66.540  26.760  59.050  1.00  0.00           N  
ATOM   3784  HN  LYS   229      66.400  25.890  58.380  1.00  0.00           H  
ATOM   3785  CA  LYS   229      67.650  27.790  58.830  1.00  0.00           C  
ATOM   3786  HA  LYS   229      67.690  28.540  59.650  1.00  0.00           H  
ATOM   3787  CB  LYS   229      69.090  27.170  58.750  1.00  0.00           C  
ATOM   3788  HB1 LYS   229      69.740  27.920  58.780  1.00  0.00           H  
ATOM   3789  HB2 LYS   229      69.110  26.650  57.800  1.00  0.00           H  
ATOM   3790  CG  LYS   229      69.420  26.170  59.900  1.00  0.00           C  
ATOM   3791  HG1 LYS   229      70.390  25.660  59.720  1.00  0.00           H  
ATOM   3792  HG2 LYS   229      68.680  25.350  59.830  1.00  0.00           H  
ATOM   3793  CD  LYS   229      69.410  26.770  61.350  1.00  0.00           C  
ATOM   3794  HD1 LYS   229      68.360  27.010  61.610  1.00  0.00           H  
ATOM   3795  HD2 LYS   229      70.030  27.690  61.400  1.00  0.00           H  
ATOM   3796  CE  LYS   229      70.030  25.790  62.300  1.00  0.00           C  
ATOM   3797  HE1 LYS   229      71.110  25.640  62.120  1.00  0.00           H  
ATOM   3798  HE2 LYS   229      69.560  24.790  62.160  1.00  0.00           H  
ATOM   3799  NZ  LYS   229      69.840  26.090  63.740  1.00  0.00           N  
ATOM   3800  HZ1 LYS   229      70.410  26.980  64.090  1.00  0.00           H  
ATOM   3801  HZ2 LYS   229      70.200  25.180  64.260  1.00  0.00           H  
ATOM   3802  HZ3 LYS   229      68.850  26.220  64.010  1.00  0.00           H  
ATOM   3803  C   LYS   229      67.370  28.480  57.480  1.00  0.00           C  
ATOM   3804  O   LYS   229      68.240  29.220  56.940  1.00  0.00           O  
ATOM   3805  N   GLY   230      66.110  28.260  56.870  1.00  0.00           N  
ATOM   3806  HN  GLY   230      65.410  27.730  57.420  1.00  0.00           H  
ATOM   3807  CA  GLY   230      65.700  28.970  55.740  1.00  0.00           C  
ATOM   3808  HA1 GLY   230      64.730  28.640  55.560  1.00  0.00           H  
ATOM   3809  HA2 GLY   230      66.310  28.720  54.990  1.00  0.00           H  
ATOM   3810  C   GLY   230      65.760  30.510  55.790  1.00  0.00           C  
ATOM   3811  O   GLY   230      65.750  31.030  56.870  1.00  0.00           O  
ATOM   3812  N   PRO   231      65.650  31.170  54.580  1.00  0.00           N  
ATOM   3813  CD  PRO   231      66.000  30.660  53.230  1.00  0.00           C  
ATOM   3814  HD1 PRO   231      65.080  30.230  52.780  1.00  0.00           H  
ATOM   3815  HD2 PRO   231      66.830  29.920  53.250  1.00  0.00           H  
ATOM   3816  CA  PRO   231      65.660  32.690  54.560  1.00  0.00           C  
ATOM   3817  HA  PRO   231      66.570  33.060  55.010  1.00  0.00           H  
ATOM   3818  CB  PRO   231      65.570  33.020  53.030  1.00  0.00           C  
ATOM   3819  HB1 PRO   231      65.840  34.050  52.720  1.00  0.00           H  
ATOM   3820  HB2 PRO   231      64.500  32.970  52.730  1.00  0.00           H  
ATOM   3821  CG  PRO   231      66.290  31.910  52.320  1.00  0.00           C  
ATOM   3822  HG1 PRO   231      66.000  31.820  51.290  1.00  0.00           H  
ATOM   3823  HG2 PRO   231      67.360  32.080  52.310  1.00  0.00           H  
ATOM   3824  C   PRO   231      64.610  33.400  55.330  1.00  0.00           C  
ATOM   3825  O   PRO   231      64.900  34.230  56.210  1.00  0.00           O  
ATOM   3826  N   LEU   232      63.390  33.020  55.070  1.00  0.00           N  
ATOM   3827  HN  LEU   232      63.180  32.220  54.330  1.00  0.00           H  
ATOM   3828  CA  LEU   232      62.250  33.590  55.800  1.00  0.00           C  
ATOM   3829  HA  LEU   232      62.340  34.690  55.810  1.00  0.00           H  
ATOM   3830  CB  LEU   232      60.950  33.240  54.960  1.00  0.00           C  
ATOM   3831  HB1 LEU   232      60.150  33.390  55.530  1.00  0.00           H  
ATOM   3832  HB2 LEU   232      60.990  32.170  54.860  1.00  0.00           H  
ATOM   3833  CG  LEU   232      60.810  33.870  53.540  1.00  0.00           C  
ATOM   3834  HG  LEU   232      61.560  33.350  52.910  1.00  0.00           H  
ATOM   3835  CD1 LEU   232      59.450  33.370  52.930  1.00  0.00           C  
ATOM   3836 HD11 LEU   232      59.280  32.270  52.920  1.00  0.00           H  
ATOM   3837 HD12 LEU   232      59.220  33.640  51.880  1.00  0.00           H  
ATOM   3838 HD13 LEU   232      58.670  33.850  53.560  1.00  0.00           H  
ATOM   3839  CD2 LEU   232      61.030  35.360  53.560  1.00  0.00           C  
ATOM   3840 HD21 LEU   232      61.980  35.670  54.040  1.00  0.00           H  
ATOM   3841 HD22 LEU   232      60.130  35.880  53.930  1.00  0.00           H  
ATOM   3842 HD23 LEU   232      61.200  35.790  52.550  1.00  0.00           H  
ATOM   3843  C   LEU   232      62.110  33.180  57.260  1.00  0.00           C  
ATOM   3844  O   LEU   232      61.770  34.000  58.090  1.00  0.00           O  
ATOM   3845  N   ARG   233      62.440  31.870  57.600  1.00  0.00           N  
ATOM   3846  HN  ARG   233      62.610  31.010  56.910  1.00  0.00           H  
ATOM   3847  CA  ARG   233      62.610  31.600  59.010  1.00  0.00           C  
ATOM   3848  HA  ARG   233      61.650  31.780  59.550  1.00  0.00           H  
ATOM   3849  CB  ARG   233      62.990  30.180  59.290  1.00  0.00           C  
ATOM   3850  HB1 ARG   233      63.880  30.020  58.870  1.00  0.00           H  
ATOM   3851  HB2 ARG   233      62.200  29.580  58.870  1.00  0.00           H  
ATOM   3852  CG  ARG   233      63.050  29.850  60.780  1.00  0.00           C  
ATOM   3853  HG1 ARG   233      63.820  30.480  61.290  1.00  0.00           H  
ATOM   3854  HG2 ARG   233      63.270  28.770  60.900  1.00  0.00           H  
ATOM   3855  CD  ARG   233      61.760  30.060  61.560  1.00  0.00           C  
ATOM   3856  HD1 ARG   233      61.490  31.130  61.500  1.00  0.00           H  
ATOM   3857  HD2 ARG   233      61.940  29.610  62.560  1.00  0.00           H  
ATOM   3858  NE  ARG   233      60.660  29.220  61.010  1.00  0.00           N  
ATOM   3859  HE  ARG   233      60.770  28.700  60.040  1.00  0.00           H  
ATOM   3860  CZ  ARG   233      59.380  29.460  61.320  1.00  0.00           C  
ATOM   3861  NH1 ARG   233      58.970  30.310  62.290  1.00  0.00           N  
ATOM   3862 HH11 ARG   233      59.770  30.670  62.980  1.00  0.00           H  
ATOM   3863 HH12 ARG   233      58.020  30.210  62.580  1.00  0.00           H  
ATOM   3864  NH2 ARG   233      58.470  28.660  60.890  1.00  0.00           N  
ATOM   3865 HH21 ARG   233      58.770  27.800  60.480  1.00  0.00           H  
ATOM   3866 HH22 ARG   233      57.500  28.790  61.070  1.00  0.00           H  
ATOM   3867  C   ARG   233      63.720  32.550  59.680  1.00  0.00           C  
ATOM   3868  O   ARG   233      63.610  33.140  60.770  1.00  0.00           O  
ATOM   3869  N   MET   234      64.940  32.650  59.070  1.00  0.00           N  
ATOM   3870  HN  MET   234      65.130  32.160  58.230  1.00  0.00           H  
ATOM   3871  CA  MET   234      65.980  33.540  59.520  1.00  0.00           C  
ATOM   3872  HA  MET   234      66.290  33.370  60.460  1.00  0.00           H  
ATOM   3873  CB  MET   234      67.260  33.300  58.720  1.00  0.00           C  
ATOM   3874  HB1 MET   234      67.930  34.030  58.850  1.00  0.00           H  
ATOM   3875  HB2 MET   234      66.900  33.300  57.700  1.00  0.00           H  
ATOM   3876  CG  MET   234      67.830  31.930  59.020  1.00  0.00           C  
ATOM   3877  HG1 MET   234      68.360  31.710  58.070  1.00  0.00           H  
ATOM   3878  HG2 MET   234      67.090  31.120  59.170  1.00  0.00           H  
ATOM   3879  SD  MET   234      68.930  32.060  60.460  1.00  0.00           S  
ATOM   3880  CE  MET   234      67.790  31.450  61.700  1.00  0.00           C  
ATOM   3881  HE1 MET   234      67.210  30.580  61.320  1.00  0.00           H  
ATOM   3882  HE2 MET   234      67.090  32.200  62.120  1.00  0.00           H  
ATOM   3883  HE3 MET   234      68.340  30.930  62.510  1.00  0.00           H  
ATOM   3884  C   MET   234      65.600  35.020  59.580  1.00  0.00           C  
ATOM   3885  O   MET   234      65.920  35.740  60.530  1.00  0.00           O  
ATOM   3886  N   LEU   235      64.750  35.600  58.670  1.00  0.00           N  
ATOM   3887  HN  LEU   235      64.500  35.030  57.750  1.00  0.00           H  
ATOM   3888  CA  LEU   235      64.040  36.880  58.790  1.00  0.00           C  
ATOM   3889  HA  LEU   235      64.800  37.640  59.060  1.00  0.00           H  
ATOM   3890  CB  LEU   235      63.160  37.150  57.600  1.00  0.00           C  
ATOM   3891  HB1 LEU   235      62.490  36.420  57.520  1.00  0.00           H  
ATOM   3892  HB2 LEU   235      63.800  37.110  56.740  1.00  0.00           H  
ATOM   3893  CG  LEU   235      62.620  38.620  57.650  1.00  0.00           C  
ATOM   3894  HG  LEU   235      61.800  38.710  58.400  1.00  0.00           H  
ATOM   3895  CD1 LEU   235      63.680  39.730  57.880  1.00  0.00           C  
ATOM   3896 HD11 LEU   235      64.060  39.560  58.910  1.00  0.00           H  
ATOM   3897 HD12 LEU   235      63.290  40.760  57.800  1.00  0.00           H  
ATOM   3898 HD13 LEU   235      64.420  39.450  57.110  1.00  0.00           H  
ATOM   3899  CD2 LEU   235      62.050  38.890  56.240  1.00  0.00           C  
ATOM   3900 HD21 LEU   235      61.410  39.790  56.250  1.00  0.00           H  
ATOM   3901 HD22 LEU   235      61.470  38.000  55.920  1.00  0.00           H  
ATOM   3902 HD23 LEU   235      62.930  38.820  55.560  1.00  0.00           H  
ATOM   3903  C   LEU   235      63.170  36.940  60.010  1.00  0.00           C  
ATOM   3904  O   LEU   235      63.270  37.870  60.850  1.00  0.00           O  
ATOM   3905  N   VAL   236      62.370  35.940  60.310  1.00  0.00           N  
ATOM   3906  HN  VAL   236      62.190  35.080  59.630  1.00  0.00           H  
ATOM   3907  CA  VAL   236      61.380  35.820  61.380  1.00  0.00           C  
ATOM   3908  HA  VAL   236      60.820  36.770  61.450  1.00  0.00           H  
ATOM   3909  CB  VAL   236      60.390  34.670  61.170  1.00  0.00           C  
ATOM   3910  HB  VAL   236      60.880  33.920  60.740  1.00  0.00           H  
ATOM   3911  CG1 VAL   236      59.780  34.310  62.540  1.00  0.00           C  
ATOM   3912 HG11 VAL   236      59.420  35.180  63.060  1.00  0.00           H  
ATOM   3913 HG12 VAL   236      60.530  33.750  63.140  1.00  0.00           H  
ATOM   3914 HG13 VAL   236      58.960  33.580  62.380  1.00  0.00           H  
ATOM   3915  CG2 VAL   236      59.250  35.110  60.240  1.00  0.00           C  
ATOM   3916 HG21 VAL   236      58.680  34.220  59.890  1.00  0.00           H  
ATOM   3917 HG22 VAL   236      59.540  35.550  59.270  1.00  0.00           H  
ATOM   3918 HG23 VAL   236      58.610  35.820  60.820  1.00  0.00           H  
ATOM   3919  C   VAL   236      62.100  35.720  62.730  1.00  0.00           C  
ATOM   3920  O   VAL   236      61.820  36.530  63.630  1.00  0.00           O  
ATOM   3921  N   GLU   237      63.150  34.850  62.900  1.00  0.00           N  
ATOM   3922  HN  GLU   237      63.370  34.230  62.000  1.00  0.00           H  
ATOM   3923  CA  GLU   237      64.010  34.850  64.050  1.00  0.00           C  
ATOM   3924  HA  GLU   237      63.440  34.710  64.990  1.00  0.00           H  
ATOM   3925  CB  GLU   237      65.130  33.820  63.730  1.00  0.00           C  
ATOM   3926  HB1 GLU   237      65.910  33.950  64.340  1.00  0.00           H  
ATOM   3927  HB2 GLU   237      65.370  33.900  62.680  1.00  0.00           H  
ATOM   3928  CG  GLU   237      64.740  32.340  63.920  1.00  0.00           C  
ATOM   3929  HG1 GLU   237      65.580  31.630  63.820  1.00  0.00           H  
ATOM   3930  HG2 GLU   237      63.980  32.120  63.130  1.00  0.00           H  
ATOM   3931  CD  GLU   237      64.160  31.990  65.230  1.00  0.00           C  
ATOM   3932  OE1 GLU   237      64.970  32.170  66.210  1.00  0.00           O  
ATOM   3933  OE2 GLU   237      62.970  31.560  65.320  1.00  0.00           O  
ATOM   3934  C   GLU   237      64.740  36.190  64.290  1.00  0.00           C  
ATOM   3935  O   GLU   237      65.010  36.640  65.410  1.00  0.00           O  
ATOM   3936  N   THR   238      65.100  36.910  63.230  1.00  0.00           N  
ATOM   3937  HN  THR   238      64.870  36.440  62.250  1.00  0.00           H  
ATOM   3938  CA  THR   238      65.760  38.170  63.370  1.00  0.00           C  
ATOM   3939  HA  THR   238      66.520  38.010  64.170  1.00  0.00           H  
ATOM   3940  CB  THR   238      66.560  38.540  62.050  1.00  0.00           C  
ATOM   3941  HB  THR   238      65.970  38.700  61.270  1.00  0.00           H  
ATOM   3942  OG1 THR   238      67.460  37.530  61.620  1.00  0.00           O  
ATOM   3943  HG1 THR   238      66.900  36.800  61.060  1.00  0.00           H  
ATOM   3944  CG2 THR   238      67.360  39.870  62.400  1.00  0.00           C  
ATOM   3945 HG21 THR   238      68.130  40.040  61.610  1.00  0.00           H  
ATOM   3946 HG22 THR   238      67.900  39.770  63.190  1.00  0.00           H  
ATOM   3947 HG23 THR   238      66.660  40.730  62.420  1.00  0.00           H  
ATOM   3948  C   THR   238      64.870  39.300  63.750  1.00  0.00           C  
ATOM   3949  O   THR   238      65.240  40.200  64.460  1.00  0.00           O  
ATOM   3950  N   ALA   239      63.630  39.280  63.240  1.00  0.00           N  
ATOM   3951  HN  ALA   239      63.360  38.580  62.430  1.00  0.00           H  
ATOM   3952  CA  ALA   239      62.470  40.120  63.590  1.00  0.00           C  
ATOM   3953  HA  ALA   239      62.810  41.170  63.500  1.00  0.00           H  
ATOM   3954  CB  ALA   239      61.310  39.860  62.620  1.00  0.00           C  
ATOM   3955  HB1 ALA   239      61.630  39.700  61.690  1.00  0.00           H  
ATOM   3956  HB2 ALA   239      60.550  40.620  62.750  1.00  0.00           H  
ATOM   3957  HB3 ALA   239      60.860  38.860  62.800  1.00  0.00           H  
ATOM   3958  C   ALA   239      61.990  39.920  65.000  1.00  0.00           C  
ATOM   3959  O   ALA   239      61.700  40.900  65.630  1.00  0.00           O  
ATOM   3960  N   GLN   240      61.940  38.710  65.540  1.00  0.00           N  
ATOM   3961  HN  GLN   240      61.930  37.830  64.860  1.00  0.00           H  
ATOM   3962  CA  GLN   240      61.800  38.460  66.950  1.00  0.00           C  
ATOM   3963  HA  GLN   240      60.990  39.080  67.400  1.00  0.00           H  
ATOM   3964  CB  GLN   240      61.390  36.990  67.140  1.00  0.00           C  
ATOM   3965  HB1 GLN   240      61.440  36.640  68.080  1.00  0.00           H  
ATOM   3966  HB2 GLN   240      62.060  36.340  66.600  1.00  0.00           H  
ATOM   3967  CG  GLN   240      59.970  36.620  66.610  1.00  0.00           C  
ATOM   3968  HG1 GLN   240      59.720  35.560  66.370  1.00  0.00           H  
ATOM   3969  HG2 GLN   240      60.040  36.970  65.550  1.00  0.00           H  
ATOM   3970  CD  GLN   240      58.880  37.450  67.230  1.00  0.00           C  
ATOM   3971  OE1 GLN   240      58.240  38.310  66.660  1.00  0.00           O  
ATOM   3972  NE2 GLN   240      58.650  37.240  68.570  1.00  0.00           N  
ATOM   3973 HE21 GLN   240      57.910  37.870  69.110  1.00  0.00           H  
ATOM   3974 HE22 GLN   240      59.180  36.390  69.060  1.00  0.00           H  
ATOM   3975  C   GLN   240      63.000  38.860  67.670  1.00  0.00           C  
ATOM   3976  O   GLN   240      62.880  39.540  68.680  1.00  0.00           O  
ATOM   3977  N   GLU   241      64.240  38.630  67.130  1.00  0.00           N  
ATOM   3978  HN  GLU   241      64.270  38.040  66.320  1.00  0.00           H  
ATOM   3979  CA  GLU   241      65.410  39.050  67.820  1.00  0.00           C  
ATOM   3980  HA  GLU   241      65.290  38.710  68.760  1.00  0.00           H  
ATOM   3981  CB  GLU   241      66.650  38.550  67.130  1.00  0.00           C  
ATOM   3982  HB1 GLU   241      66.710  38.890  66.200  1.00  0.00           H  
ATOM   3983  HB2 GLU   241      66.490  37.490  66.950  1.00  0.00           H  
ATOM   3984  CG  GLU   241      67.840  38.860  68.020  1.00  0.00           C  
ATOM   3985  HG1 GLU   241      67.590  38.700  69.090  1.00  0.00           H  
ATOM   3986  HG2 GLU   241      68.050  39.950  67.950  1.00  0.00           H  
ATOM   3987  CD  GLU   241      69.040  38.120  67.610  1.00  0.00           C  
ATOM   3988  OE1 GLU   241      69.180  36.890  67.950  1.00  0.00           O  
ATOM   3989  OE2 GLU   241      69.920  38.570  66.810  1.00  0.00           O  
ATOM   3990  C   GLU   241      65.530  40.570  68.030  1.00  0.00           C  
ATOM   3991  O   GLU   241      65.780  41.020  69.150  1.00  0.00           O  
ATOM   3992  N   ARG   242      65.310  41.390  67.000  1.00  0.00           N  
ATOM   3993  HN  ARG   242      65.200  40.900  66.010  1.00  0.00           H  
ATOM   3994  CA  ARG   242      65.240  42.820  66.950  1.00  0.00           C  
ATOM   3995  HA  ARG   242      66.080  43.110  67.620  1.00  0.00           H  
ATOM   3996  CB  ARG   242      65.450  43.460  65.560  1.00  0.00           C  
ATOM   3997  HB1 ARG   242      65.340  44.440  65.490  1.00  0.00           H  
ATOM   3998  HB2 ARG   242      64.650  43.010  64.990  1.00  0.00           H  
ATOM   3999  CG  ARG   242      66.920  43.160  64.920  1.00  0.00           C  
ATOM   4000  HG1 ARG   242      66.830  43.130  63.810  1.00  0.00           H  
ATOM   4001  HG2 ARG   242      67.270  42.150  65.230  1.00  0.00           H  
ATOM   4002  CD  ARG   242      68.010  44.190  65.240  1.00  0.00           C  
ATOM   4003  HD1 ARG   242      67.670  45.220  65.010  1.00  0.00           H  
ATOM   4004  HD2 ARG   242      68.970  43.940  64.740  1.00  0.00           H  
ATOM   4005  NE  ARG   242      68.230  44.110  66.710  1.00  0.00           N  
ATOM   4006  HE  ARG   242      67.650  44.750  67.410  1.00  0.00           H  
ATOM   4007  CZ  ARG   242      69.100  43.300  67.370  1.00  0.00           C  
ATOM   4008  NH1 ARG   242      69.950  42.410  67.020  1.00  0.00           N  
ATOM   4009 HH11 ARG   242      70.300  41.720  67.820  1.00  0.00           H  
ATOM   4010 HH12 ARG   242      70.100  42.160  66.060  1.00  0.00           H  
ATOM   4011  NH2 ARG   242      68.970  43.540  68.700  1.00  0.00           N  
ATOM   4012 HH21 ARG   242      69.670  43.230  69.340  1.00  0.00           H  
ATOM   4013 HH22 ARG   242      68.320  44.160  69.140  1.00  0.00           H  
ATOM   4014  C   ARG   242      64.050  43.390  67.700  1.00  0.00           C  
ATOM   4015  O   ARG   242      62.990  42.750  67.800  1.00  0.00           O  
ATOM   4016  N   ASN   243      64.140  44.600  68.320  1.00  0.00           N  
ATOM   4017  HN  ASN   243      65.010  45.080  68.340  1.00  0.00           H  
ATOM   4018  CA  ASN   243      63.020  45.280  68.970  1.00  0.00           C  
ATOM   4019  HA  ASN   243      62.240  44.660  69.070  1.00  0.00           H  
ATOM   4020  CB  ASN   243      63.410  45.830  70.380  1.00  0.00           C  
ATOM   4021  HB1 ASN   243      62.820  46.500  70.830  1.00  0.00           H  
ATOM   4022  HB2 ASN   243      64.260  46.460  70.140  1.00  0.00           H  
ATOM   4023  CG  ASN   243      63.770  44.700  71.310  1.00  0.00           C  
ATOM   4024  OD1 ASN   243      63.530  43.510  71.040  1.00  0.00           O  
ATOM   4025  ND2 ASN   243      64.440  45.080  72.410  1.00  0.00           N  
ATOM   4026 HD21 ASN   243      64.770  46.100  72.690  1.00  0.00           H  
ATOM   4027 HD22 ASN   243      64.680  44.320  73.180  1.00  0.00           H  
ATOM   4028  C   ASN   243      62.520  46.390  68.160  1.00  0.00           C  
ATOM   4029  O   ASN   243      61.930  47.360  68.620  1.00  0.00           O  
ATOM   4030  N   GLU   244      62.890  46.280  66.880  1.00  0.00           N  
ATOM   4031  HN  GLU   244      63.420  45.510  66.520  1.00  0.00           H  
ATOM   4032  CA  GLU   244      62.840  47.280  65.900  1.00  0.00           C  
ATOM   4033  HA  GLU   244      62.430  48.120  66.240  1.00  0.00           H  
ATOM   4034  CB  GLU   244      64.390  47.500  65.660  1.00  0.00           C  
ATOM   4035  HB1 GLU   244      64.460  47.910  64.760  1.00  0.00           H  
ATOM   4036  HB2 GLU   244      64.890  46.550  65.670  1.00  0.00           H  
ATOM   4037  CG  GLU   244      65.080  48.530  66.670  1.00  0.00           C  
ATOM   4038  HG1 GLU   244      64.980  48.230  67.730  1.00  0.00           H  
ATOM   4039  HG2 GLU   244      64.510  49.470  66.480  1.00  0.00           H  
ATOM   4040  CD  GLU   244      66.610  48.570  66.450  1.00  0.00           C  
ATOM   4041  OE1 GLU   244      67.150  49.720  66.740  1.00  0.00           O  
ATOM   4042  OE2 GLU   244      67.290  47.610  66.080  1.00  0.00           O  
ATOM   4043  C   GLU   244      62.170  46.760  64.640  1.00  0.00           C  
ATOM   4044  O   GLU   244      62.750  46.000  63.840  1.00  0.00           O  
ATOM   4045  N   THR   245      60.910  47.140  64.490  1.00  0.00           N  
ATOM   4046  HN  THR   245      60.300  47.690  65.230  1.00  0.00           H  
ATOM   4047  CA  THR   245      60.060  46.800  63.340  1.00  0.00           C  
ATOM   4048  HA  THR   245      60.030  45.690  63.240  1.00  0.00           H  
ATOM   4049  CB  THR   245      58.630  47.290  63.510  1.00  0.00           C  
ATOM   4050  HB  THR   245      58.220  46.910  64.340  1.00  0.00           H  
ATOM   4051  OG1 THR   245      57.780  46.790  62.470  1.00  0.00           O  
ATOM   4052  HG1 THR   245      56.760  46.810  62.820  1.00  0.00           H  
ATOM   4053  CG2 THR   245      58.490  48.860  63.360  1.00  0.00           C  
ATOM   4054 HG21 THR   245      59.340  49.300  63.920  1.00  0.00           H  
ATOM   4055 HG22 THR   245      57.600  49.170  63.570  1.00  0.00           H  
ATOM   4056 HG23 THR   245      58.700  49.170  62.310  1.00  0.00           H  
ATOM   4057  C   THR   245      60.660  47.440  62.100  1.00  0.00           C  
ATOM   4058  O   THR   245      61.130  48.590  62.030  1.00  0.00           O  
ATOM   4059  N   LEU   246      60.680  46.690  60.960  1.00  0.00           N  
ATOM   4060  HN  LEU   246      60.240  45.670  60.900  1.00  0.00           H  
ATOM   4061  CA  LEU   246      61.130  47.140  59.640  1.00  0.00           C  
ATOM   4062  HA  LEU   246      62.210  47.380  59.750  1.00  0.00           H  
ATOM   4063  CB  LEU   246      60.840  45.900  58.640  1.00  0.00           C  
ATOM   4064  HB1 LEU   246      60.970  46.210  57.710  1.00  0.00           H  
ATOM   4065  HB2 LEU   246      59.800  45.600  58.710  1.00  0.00           H  
ATOM   4066  CG  LEU   246      61.730  44.740  58.810  1.00  0.00           C  
ATOM   4067  HG  LEU   246      61.470  44.330  59.800  1.00  0.00           H  
ATOM   4068  CD1 LEU   246      61.470  43.630  57.780  1.00  0.00           C  
ATOM   4069 HD11 LEU   246      62.130  42.760  57.960  1.00  0.00           H  
ATOM   4070 HD12 LEU   246      61.800  44.020  56.800  1.00  0.00           H  
ATOM   4071 HD13 LEU   246      60.380  43.390  57.810  1.00  0.00           H  
ATOM   4072  CD2 LEU   246      63.170  45.250  58.730  1.00  0.00           C  
ATOM   4073 HD21 LEU   246      63.880  44.400  58.620  1.00  0.00           H  
ATOM   4074 HD22 LEU   246      63.410  45.870  59.620  1.00  0.00           H  
ATOM   4075 HD23 LEU   246      63.210  45.720  57.720  1.00  0.00           H  
ATOM   4076  C   LEU   246      60.380  48.430  59.070  1.00  0.00           C  
ATOM   4077  O   LEU   246      59.150  48.580  59.200  1.00  0.00           O  
ATOM   4078  N   PHE   247      61.170  49.350  58.450  1.00  0.00           N  
ATOM   4079  HN  PHE   247      62.250  49.120  58.310  1.00  0.00           H  
ATOM   4080  CA  PHE   247      60.540  50.460  57.740  1.00  0.00           C  
ATOM   4081  HA  PHE   247      60.160  51.150  58.530  1.00  0.00           H  
ATOM   4082  CB  PHE   247      61.640  51.270  56.950  1.00  0.00           C  
ATOM   4083  HB1 PHE   247      61.240  51.990  56.390  1.00  0.00           H  
ATOM   4084  HB2 PHE   247      62.080  50.690  56.160  1.00  0.00           H  
ATOM   4085  CG  PHE   247      62.850  51.690  57.740  1.00  0.00           C  
ATOM   4086  CD1 PHE   247      64.170  51.430  57.260  1.00  0.00           C  
ATOM   4087  HD1 PHE   247      64.290  50.890  56.300  1.00  0.00           H  
ATOM   4088  CE1 PHE   247      65.280  51.750  58.050  1.00  0.00           C  
ATOM   4089  HE1 PHE   247      66.220  51.410  57.660  1.00  0.00           H  
ATOM   4090  CZ  PHE   247      65.080  52.200  59.330  1.00  0.00           C  
ATOM   4091  HZ  PHE   247      65.880  52.410  60.030  1.00  0.00           H  
ATOM   4092  CD2 PHE   247      62.700  52.290  59.010  1.00  0.00           C  
ATOM   4093  HD2 PHE   247      61.710  52.600  59.410  1.00  0.00           H  
ATOM   4094  CE2 PHE   247      63.820  52.620  59.760  1.00  0.00           C  
ATOM   4095  HE2 PHE   247      63.600  53.050  60.730  1.00  0.00           H  
ATOM   4096  C   PHE   247      59.260  50.320  56.880  1.00  0.00           C  
ATOM   4097  O   PHE   247      59.120  49.370  56.100  1.00  0.00           O  
ATOM   4098  N   PRO   248      58.330  51.300  56.870  1.00  0.00           N  
ATOM   4099  CD  PRO   248      57.990  52.220  58.020  1.00  0.00           C  
ATOM   4100  HD1 PRO   248      58.790  52.970  58.200  1.00  0.00           H  
ATOM   4101  HD2 PRO   248      57.790  51.600  58.920  1.00  0.00           H  
ATOM   4102  CA  PRO   248      57.340  51.500  55.850  1.00  0.00           C  
ATOM   4103  HA  PRO   248      56.670  50.670  56.010  1.00  0.00           H  
ATOM   4104  CB  PRO   248      56.840  52.920  56.140  1.00  0.00           C  
ATOM   4105  HB1 PRO   248      56.010  53.420  55.590  1.00  0.00           H  
ATOM   4106  HB2 PRO   248      57.750  53.520  55.910  1.00  0.00           H  
ATOM   4107  CG  PRO   248      56.760  52.980  57.600  1.00  0.00           C  
ATOM   4108  HG1 PRO   248      56.780  53.990  58.000  1.00  0.00           H  
ATOM   4109  HG2 PRO   248      55.890  52.490  58.000  1.00  0.00           H  
ATOM   4110  C   PRO   248      57.830  51.210  54.470  1.00  0.00           C  
ATOM   4111  O   PRO   248      58.940  51.640  54.210  1.00  0.00           O  
ATOM   4112  N   ALA   249      57.130  50.440  53.560  1.00  0.00           N  
ATOM   4113  HN  ALA   249      56.100  50.110  53.810  1.00  0.00           H  
ATOM   4114  CA  ALA   249      57.640  49.990  52.320  1.00  0.00           C  
ATOM   4115  HA  ALA   249      56.810  49.720  51.640  1.00  0.00           H  
ATOM   4116  CB  ALA   249      58.290  51.050  51.440  1.00  0.00           C  
ATOM   4117  HB1 ALA   249      57.730  51.880  51.500  1.00  0.00           H  
ATOM   4118  HB2 ALA   249      58.580  50.790  50.430  1.00  0.00           H  
ATOM   4119  HB3 ALA   249      59.180  51.550  51.880  1.00  0.00           H  
ATOM   4120  C   ALA   249      58.430  48.730  52.370  1.00  0.00           C  
ATOM   4121  O   ALA   249      58.220  47.870  51.530  1.00  0.00           O  
ATOM   4122  N   LEU   250      59.340  48.580  53.360  1.00  0.00           N  
ATOM   4123  HN  LEU   250      59.500  49.410  54.080  1.00  0.00           H  
ATOM   4124  CA  LEU   250      60.170  47.360  53.500  1.00  0.00           C  
ATOM   4125  HA  LEU   250      60.450  47.040  52.470  1.00  0.00           H  
ATOM   4126  CB  LEU   250      61.450  47.710  54.380  1.00  0.00           C  
ATOM   4127  HB1 LEU   250      61.160  47.970  55.300  1.00  0.00           H  
ATOM   4128  HB2 LEU   250      61.780  48.600  53.880  1.00  0.00           H  
ATOM   4129  CG  LEU   250      62.530  46.640  54.540  1.00  0.00           C  
ATOM   4130  HG  LEU   250      62.240  45.850  55.270  1.00  0.00           H  
ATOM   4131  CD1 LEU   250      63.030  46.070  53.180  1.00  0.00           C  
ATOM   4132 HD11 LEU   250      63.800  45.270  53.220  1.00  0.00           H  
ATOM   4133 HD12 LEU   250      63.340  46.840  52.450  1.00  0.00           H  
ATOM   4134 HD13 LEU   250      62.110  45.510  52.910  1.00  0.00           H  
ATOM   4135  CD2 LEU   250      63.740  47.370  55.200  1.00  0.00           C  
ATOM   4136 HD21 LEU   250      64.510  46.640  55.540  1.00  0.00           H  
ATOM   4137 HD22 LEU   250      63.350  47.840  56.130  1.00  0.00           H  
ATOM   4138 HD23 LEU   250      64.220  48.120  54.550  1.00  0.00           H  
ATOM   4139  C   LEU   250      59.430  46.210  54.150  1.00  0.00           C  
ATOM   4140  O   LEU   250      59.750  45.010  53.860  1.00  0.00           O  
ATOM   4141  N   ILE   251      58.440  46.510  55.020  1.00  0.00           N  
ATOM   4142  HN  ILE   251      58.350  47.530  55.460  1.00  0.00           H  
ATOM   4143  CA  ILE   251      57.410  45.610  55.380  1.00  0.00           C  
ATOM   4144  HA  ILE   251      57.410  44.750  54.680  1.00  0.00           H  
ATOM   4145  CB  ILE   251      57.650  45.130  56.830  1.00  0.00           C  
ATOM   4146  HB  ILE   251      58.630  44.940  56.870  1.00  0.00           H  
ATOM   4147  CG2 ILE   251      57.290  46.160  57.960  1.00  0.00           C  
ATOM   4148 HG21 ILE   251      57.790  45.840  58.910  1.00  0.00           H  
ATOM   4149 HG22 ILE   251      56.210  46.220  58.190  1.00  0.00           H  
ATOM   4150 HG23 ILE   251      57.610  47.170  57.620  1.00  0.00           H  
ATOM   4151  CG1 ILE   251      57.050  43.720  57.130  1.00  0.00           C  
ATOM   4152 HG11 ILE   251      55.990  43.660  56.930  1.00  0.00           H  
ATOM   4153 HG12 ILE   251      57.180  43.490  58.210  1.00  0.00           H  
ATOM   4154  CD  ILE   251      57.740  42.620  56.310  1.00  0.00           C  
ATOM   4155  HD1 ILE   251      58.760  42.360  56.650  1.00  0.00           H  
ATOM   4156  HD2 ILE   251      57.740  42.810  55.220  1.00  0.00           H  
ATOM   4157  HD3 ILE   251      57.140  41.680  56.340  1.00  0.00           H  
ATOM   4158  C   ILE   251      56.150  46.370  55.270  1.00  0.00           C  
ATOM   4159  O   ILE   251      56.020  47.570  54.970  1.00  0.00           O  
ATOM   4160  N   TYR   252      55.000  45.710  55.470  1.00  0.00           N  
ATOM   4161  HN  TYR   252      54.960  44.600  55.500  1.00  0.00           H  
ATOM   4162  CA  TYR   252      53.710  46.280  55.560  1.00  0.00           C  
ATOM   4163  HA  TYR   252      53.750  47.390  55.510  1.00  0.00           H  
ATOM   4164  CB  TYR   252      52.740  45.680  54.540  1.00  0.00           C  
ATOM   4165  HB1 TYR   252      52.660  44.690  54.430  1.00  0.00           H  
ATOM   4166  HB2 TYR   252      53.150  46.080  53.620  1.00  0.00           H  
ATOM   4167  CG  TYR   252      51.340  46.250  54.610  1.00  0.00           C  
ATOM   4168  CD1 TYR   252      51.110  47.610  54.320  1.00  0.00           C  
ATOM   4169  HD1 TYR   252      51.920  48.270  53.930  1.00  0.00           H  
ATOM   4170  CE1 TYR   252      49.830  48.220  54.450  1.00  0.00           C  
ATOM   4171  HE1 TYR   252      49.700  49.260  54.160  1.00  0.00           H  
ATOM   4172  CZ  TYR   252      48.780  47.400  54.860  1.00  0.00           C  
ATOM   4173  OH  TYR   252      47.450  47.840  55.100  1.00  0.00           O  
ATOM   4174  HH  TYR   252      46.740  47.040  54.960  1.00  0.00           H  
ATOM   4175  CD2 TYR   252      50.280  45.510  55.140  1.00  0.00           C  
ATOM   4176  HD2 TYR   252      50.540  44.510  55.540  1.00  0.00           H  
ATOM   4177  CE2 TYR   252      48.980  46.020  55.150  1.00  0.00           C  
ATOM   4178  HE2 TYR   252      48.140  45.520  55.600  1.00  0.00           H  
ATOM   4179  C   TYR   252      53.230  45.910  56.960  1.00  0.00           C  
ATOM   4180  O   TYR   252      53.090  44.730  57.320  1.00  0.00           O  
ATOM   4181  N   SER   253      52.870  46.890  57.750  1.00  0.00           N  
ATOM   4182  HN  SER   253      52.880  47.940  57.500  1.00  0.00           H  
ATOM   4183  CA  SER   253      52.460  46.720  59.200  1.00  0.00           C  
ATOM   4184  HA  SER   253      52.410  45.780  59.390  1.00  0.00           H  
ATOM   4185  CB  SER   253      53.600  47.180  60.170  1.00  0.00           C  
ATOM   4186  HB1 SER   253      53.840  48.150  60.190  1.00  0.00           H  
ATOM   4187  HB2 SER   253      54.480  46.600  59.990  1.00  0.00           H  
ATOM   4188  OG  SER   253      53.200  47.010  61.530  1.00  0.00           O  
ATOM   4189  HG1 SER   253      52.240  47.520  61.740  1.00  0.00           H  
ATOM   4190  C   SER   253      51.150  47.360  59.240  1.00  0.00           C  
ATOM   4191  O   SER   253      50.940  48.460  58.760  1.00  0.00           O  
ATOM   4192  N   SER   254      50.200  46.670  59.890  1.00  0.00           N  
ATOM   4193  HN  SER   254      50.510  45.740  60.420  1.00  0.00           H  
ATOM   4194  CA  SER   254      48.820  47.070  59.980  1.00  0.00           C  
ATOM   4195  HA  SER   254      48.760  48.030  60.040  1.00  0.00           H  
ATOM   4196  CB  SER   254      47.890  46.720  58.720  1.00  0.00           C  
ATOM   4197  HB1 SER   254      48.030  47.350  57.950  1.00  0.00           H  
ATOM   4198  HB2 SER   254      46.880  46.760  59.080  1.00  0.00           H  
ATOM   4199  OG  SER   254      48.020  45.330  58.290  1.00  0.00           O  
ATOM   4200  HG1 SER   254      49.100  45.110  58.170  1.00  0.00           H  
ATOM   4201  C   SER   254      48.160  46.690  61.290  1.00  0.00           C  
ATOM   4202  O   SER   254      48.440  45.640  61.910  1.00  0.00           O  
ATOM   4203  N   THR   255      47.300  47.580  61.820  1.00  0.00           N  
ATOM   4204  HN  THR   255      47.020  48.570  61.380  1.00  0.00           H  
ATOM   4205  CA  THR   255      46.650  47.320  63.080  1.00  0.00           C  
ATOM   4206  HA  THR   255      46.620  46.360  63.190  1.00  0.00           H  
ATOM   4207  CB  THR   255      47.110  47.940  64.390  1.00  0.00           C  
ATOM   4208  HB  THR   255      47.040  48.930  64.470  1.00  0.00           H  
ATOM   4209  OG1 THR   255      48.510  47.660  64.620  1.00  0.00           O  
ATOM   4210  HG1 THR   255      48.730  47.960  65.640  1.00  0.00           H  
ATOM   4211  CG2 THR   255      46.270  47.330  65.590  1.00  0.00           C  
ATOM   4212 HG21 THR   255      46.400  46.230  65.600  1.00  0.00           H  
ATOM   4213 HG22 THR   255      45.340  47.570  65.560  1.00  0.00           H  
ATOM   4214 HG23 THR   255      46.680  47.620  66.580  1.00  0.00           H  
ATOM   4215  C   THR   255      45.210  47.700  62.850  1.00  0.00           C  
ATOM   4216  O   THR   255      44.840  48.770  62.460  1.00  0.00           O  
ATOM   4217  NT  THR   255      44.280  46.700  62.990  1.00  0.00           N  
ATOM   4218  HNT THR   255      44.720  45.730  63.310  1.00  0.00           H  
ATOM   4219  CAT THR   255      42.880  46.980  62.760  1.00  0.00           C  
ATOM   4220  HT1 THR   255      42.370  47.170  63.730  1.00  0.00           H  
ATOM   4221  HT2 THR   255      42.480  46.190  62.290  1.00  0.00           H  
ATOM   4222  HT3 THR   255      42.590  47.910  62.220  1.00  0.00           H  
TER    4223      THR   255 
ATOM   4223  CAY GLU   256      45.910  38.930  63.500  1.00  0.00           C  
ATOM   4224  HY1 GLU   256      46.720  39.660  63.730  1.00  0.00           H  
ATOM   4225  HY2 GLU   256      45.490  39.200  62.510  1.00  0.00           H  
ATOM   4226  HY3 GLU   256      46.330  37.900  63.500  1.00  0.00           H  
ATOM   4227  CY  GLU   256      44.890  38.980  64.580  1.00  0.00           C  
ATOM   4228  OY  GLU   256      43.670  39.030  64.380  1.00  0.00           O  
ATOM   4229  N   GLU   256      45.470  39.040  65.840  1.00  0.00           N  
ATOM   4230  HN  GLU   256      46.560  38.850  65.970  1.00  0.00           H  
ATOM   4231  CA  GLU   256      44.760  39.280  67.100  1.00  0.00           C  
ATOM   4232  HA  GLU   256      43.690  39.030  66.970  1.00  0.00           H  
ATOM   4233  CB  GLU   256      45.400  38.490  68.270  1.00  0.00           C  
ATOM   4234  HB1 GLU   256      44.910  38.670  69.120  1.00  0.00           H  
ATOM   4235  HB2 GLU   256      46.420  38.810  68.400  1.00  0.00           H  
ATOM   4236  CG  GLU   256      45.390  36.900  67.940  1.00  0.00           C  
ATOM   4237  HG1 GLU   256      46.080  36.790  67.080  1.00  0.00           H  
ATOM   4238  HG2 GLU   256      44.360  36.580  67.670  1.00  0.00           H  
ATOM   4239  CD  GLU   256      45.900  36.050  69.090  1.00  0.00           C  
ATOM   4240  OE1 GLU   256      47.030  35.380  69.090  1.00  0.00           O  
ATOM   4241  OE2 GLU   256      45.120  35.860  70.040  1.00  0.00           O  
ATOM   4242  C   GLU   256      44.910  40.790  67.540  1.00  0.00           C  
ATOM   4243  O   GLU   256      44.110  41.270  68.310  1.00  0.00           O  
ATOM   4244  N   ARG   257      46.020  41.440  67.130  1.00  0.00           N  
ATOM   4245  HN  ARG   257      46.790  40.960  66.490  1.00  0.00           H  
ATOM   4246  CA  ARG   257      46.260  42.840  67.560  1.00  0.00           C  
ATOM   4247  HA  ARG   257      45.550  43.380  66.910  1.00  0.00           H  
ATOM   4248  CB  ARG   257      46.210  43.140  69.140  1.00  0.00           C  
ATOM   4249  HB1 ARG   257      45.260  43.160  69.460  1.00  0.00           H  
ATOM   4250  HB2 ARG   257      46.520  44.170  69.290  1.00  0.00           H  
ATOM   4251  CG  ARG   257      47.040  42.240  70.060  1.00  0.00           C  
ATOM   4252  HG1 ARG   257      48.100  42.410  69.770  1.00  0.00           H  
ATOM   4253  HG2 ARG   257      46.850  41.180  69.790  1.00  0.00           H  
ATOM   4254  CD  ARG   257      46.990  42.730  71.560  1.00  0.00           C  
ATOM   4255  HD1 ARG   257      45.940  43.010  71.800  1.00  0.00           H  
ATOM   4256  HD2 ARG   257      47.750  43.530  71.630  1.00  0.00           H  
ATOM   4257  NE  ARG   257      47.360  41.560  72.450  1.00  0.00           N  
ATOM   4258  HE  ARG   257      47.760  40.640  71.980  1.00  0.00           H  
ATOM   4259  CZ  ARG   257      47.350  41.590  73.770  1.00  0.00           C  
ATOM   4260  NH1 ARG   257      47.800  40.590  74.450  1.00  0.00           N  
ATOM   4261 HH11 ARG   257      47.900  39.630  73.900  1.00  0.00           H  
ATOM   4262 HH12 ARG   257      47.720  40.740  75.430  1.00  0.00           H  
ATOM   4263  NH2 ARG   257      46.910  42.590  74.490  1.00  0.00           N  
ATOM   4264 HH21 ARG   257      46.600  43.450  74.080  1.00  0.00           H  
ATOM   4265 HH22 ARG   257      47.330  42.800  75.370  1.00  0.00           H  
ATOM   4266  C   ARG   257      47.560  43.280  66.920  1.00  0.00           C  
ATOM   4267  O   ARG   257      48.690  43.180  67.500  1.00  0.00           O  
ATOM   4268  N   GLY   258      47.580  43.820  65.720  1.00  0.00           N  
ATOM   4269  HN  GLY   258      46.720  43.910  65.230  1.00  0.00           H  
ATOM   4270  CA  GLY   258      48.740  44.150  64.920  1.00  0.00           C  
ATOM   4271  HA1 GLY   258      49.340  44.610  65.580  1.00  0.00           H  
ATOM   4272  HA2 GLY   258      48.310  44.670  64.180  1.00  0.00           H  
ATOM   4273  C   GLY   258      49.390  43.010  64.330  1.00  0.00           C  
ATOM   4274  O   GLY   258      49.690  42.020  65.030  1.00  0.00           O  
ATOM   4275  N   VAL   259      49.680  43.090  63.020  1.00  0.00           N  
ATOM   4276  HN  VAL   259      49.510  44.010  62.480  1.00  0.00           H  
ATOM   4277  CA  VAL   259      50.270  42.020  62.200  1.00  0.00           C  
ATOM   4278  HA  VAL   259      50.890  41.520  62.940  1.00  0.00           H  
ATOM   4279  CB  VAL   259      49.150  41.120  61.540  1.00  0.00           C  
ATOM   4280  HB  VAL   259      48.600  40.870  62.330  1.00  0.00           H  
ATOM   4281  CG1 VAL   259      48.370  41.930  60.490  1.00  0.00           C  
ATOM   4282 HG11 VAL   259      48.270  42.990  60.680  1.00  0.00           H  
ATOM   4283 HG12 VAL   259      47.360  41.500  60.300  1.00  0.00           H  
ATOM   4284 HG13 VAL   259      49.020  41.880  59.580  1.00  0.00           H  
ATOM   4285  CG2 VAL   259      49.690  39.830  60.840  1.00  0.00           C  
ATOM   4286 HG21 VAL   259      50.150  39.120  61.560  1.00  0.00           H  
ATOM   4287 HG22 VAL   259      50.400  40.120  60.040  1.00  0.00           H  
ATOM   4288 HG23 VAL   259      48.870  39.310  60.290  1.00  0.00           H  
ATOM   4289  C   VAL   259      51.040  42.670  61.130  1.00  0.00           C  
ATOM   4290  O   VAL   259      50.890  43.820  60.880  1.00  0.00           O  
ATOM   4291  N   LYS   260      52.090  41.950  60.640  1.00  0.00           N  
ATOM   4292  HN  LYS   260      52.360  40.910  60.940  1.00  0.00           H  
ATOM   4293  CA  LYS   260      52.990  42.500  59.650  1.00  0.00           C  
ATOM   4294  HA  LYS   260      52.430  43.240  59.040  1.00  0.00           H  
ATOM   4295  CB  LYS   260      54.340  43.190  60.140  1.00  0.00           C  
ATOM   4296  HB1 LYS   260      54.120  44.090  60.520  1.00  0.00           H  
ATOM   4297  HB2 LYS   260      55.000  43.430  59.320  1.00  0.00           H  
ATOM   4298  CG  LYS   260      55.080  42.330  61.160  1.00  0.00           C  
ATOM   4299  HG1 LYS   260      55.530  41.480  60.620  1.00  0.00           H  
ATOM   4300  HG2 LYS   260      54.350  41.910  61.880  1.00  0.00           H  
ATOM   4301  CD  LYS   260      56.070  43.120  62.080  1.00  0.00           C  
ATOM   4302  HD1 LYS   260      55.580  43.930  62.660  1.00  0.00           H  
ATOM   4303  HD2 LYS   260      56.900  43.560  61.490  1.00  0.00           H  
ATOM   4304  CE  LYS   260      56.670  42.090  63.150  1.00  0.00           C  
ATOM   4305  HE1 LYS   260      57.080  41.240  62.570  1.00  0.00           H  
ATOM   4306  HE2 LYS   260      55.890  41.560  63.740  1.00  0.00           H  
ATOM   4307  NZ  LYS   260      57.620  42.720  63.990  1.00  0.00           N  
ATOM   4308  HZ1 LYS   260      58.110  41.920  64.590  1.00  0.00           H  
ATOM   4309  HZ2 LYS   260      57.070  43.340  64.740  1.00  0.00           H  
ATOM   4310  HZ3 LYS   260      58.430  43.220  63.590  1.00  0.00           H  
ATOM   4311  C   LYS   260      53.360  41.440  58.550  1.00  0.00           C  
ATOM   4312  O   LYS   260      53.370  40.230  58.820  1.00  0.00           O  
ATOM   4313  N   LEU   261      53.640  41.810  57.300  1.00  0.00           N  
ATOM   4314  HN  LEU   261      53.660  42.790  56.960  1.00  0.00           H  
ATOM   4315  CA  LEU   261      53.870  40.900  56.210  1.00  0.00           C  
ATOM   4316  HA  LEU   261      54.610  40.210  56.440  1.00  0.00           H  
ATOM   4317  CB  LEU   261      52.650  40.080  55.720  1.00  0.00           C  
ATOM   4318  HB1 LEU   261      52.150  39.940  56.570  1.00  0.00           H  
ATOM   4319  HB2 LEU   261      53.070  39.150  55.340  1.00  0.00           H  
ATOM   4320  CG  LEU   261      51.590  40.620  54.700  1.00  0.00           C  
ATOM   4321  HG  LEU   261      51.990  40.900  53.700  1.00  0.00           H  
ATOM   4322  CD1 LEU   261      50.570  39.610  54.350  1.00  0.00           C  
ATOM   4323 HD11 LEU   261      49.800  39.940  53.620  1.00  0.00           H  
ATOM   4324 HD12 LEU   261      49.910  39.270  55.180  1.00  0.00           H  
ATOM   4325 HD13 LEU   261      50.980  38.630  54.040  1.00  0.00           H  
ATOM   4326  CD2 LEU   261      50.910  41.770  55.330  1.00  0.00           C  
ATOM   4327 HD21 LEU   261      50.110  42.140  54.650  1.00  0.00           H  
ATOM   4328 HD22 LEU   261      51.560  42.670  55.450  1.00  0.00           H  
ATOM   4329 HD23 LEU   261      50.510  41.530  56.330  1.00  0.00           H  
ATOM   4330  C   LEU   261      54.490  41.740  55.150  1.00  0.00           C  
ATOM   4331  O   LEU   261      54.450  42.990  55.280  1.00  0.00           O  
ATOM   4332  N   GLY   262      55.210  41.190  54.160  1.00  0.00           N  
ATOM   4333  HN  GLY   262      55.420  40.100  54.170  1.00  0.00           H  
ATOM   4334  CA  GLY   262      55.820  41.940  53.060  1.00  0.00           C  
ATOM   4335  HA1 GLY   262      56.620  41.290  52.660  1.00  0.00           H  
ATOM   4336  HA2 GLY   262      56.150  42.800  53.450  1.00  0.00           H  
ATOM   4337  C   GLY   262      54.920  42.250  51.880  1.00  0.00           C  
ATOM   4338  O   GLY   262      54.040  41.510  51.440  1.00  0.00           O  
ATOM   4339  N   LEU   263      55.180  43.340  51.190  1.00  0.00           N  
ATOM   4340  HN  LEU   263      56.000  43.930  51.570  1.00  0.00           H  
ATOM   4341  CA  LEU   263      54.420  43.940  50.090  1.00  0.00           C  
ATOM   4342  HA  LEU   263      53.390  43.970  50.400  1.00  0.00           H  
ATOM   4343  CB  LEU   263      54.860  45.400  49.700  1.00  0.00           C  
ATOM   4344  HB1 LEU   263      54.450  45.770  48.870  1.00  0.00           H  
ATOM   4345  HB2 LEU   263      55.920  45.380  49.530  1.00  0.00           H  
ATOM   4346  CG  LEU   263      54.430  46.440  50.770  1.00  0.00           C  
ATOM   4347  HG  LEU   263      54.720  46.020  51.760  1.00  0.00           H  
ATOM   4348  CD1 LEU   263      55.020  47.800  50.450  1.00  0.00           C  
ATOM   4349 HD11 LEU   263      54.620  48.150  49.470  1.00  0.00           H  
ATOM   4350 HD12 LEU   263      56.110  47.740  50.240  1.00  0.00           H  
ATOM   4351 HD13 LEU   263      54.850  48.630  51.170  1.00  0.00           H  
ATOM   4352  CD2 LEU   263      52.870  46.520  50.880  1.00  0.00           C  
ATOM   4353 HD21 LEU   263      52.550  47.510  51.270  1.00  0.00           H  
ATOM   4354 HD22 LEU   263      52.560  45.710  51.560  1.00  0.00           H  
ATOM   4355 HD23 LEU   263      52.370  46.360  49.900  1.00  0.00           H  
ATOM   4356  C   LEU   263      54.470  43.070  48.850  1.00  0.00           C  
ATOM   4357  O   LEU   263      53.480  43.050  48.060  1.00  0.00           O  
ATOM   4358  N   GLY   264      55.530  42.230  48.790  1.00  0.00           N  
ATOM   4359  HN  GLY   264      56.180  42.330  49.690  1.00  0.00           H  
ATOM   4360  CA  GLY   264      55.740  41.100  47.830  1.00  0.00           C  
ATOM   4361  HA1 GLY   264      56.550  40.530  48.320  1.00  0.00           H  
ATOM   4362  HA2 GLY   264      56.040  41.390  46.920  1.00  0.00           H  
ATOM   4363  C   GLY   264      54.620  40.090  47.660  1.00  0.00           C  
ATOM   4364  O   GLY   264      54.290  39.730  46.550  1.00  0.00           O  
ATOM   4365  N   ASP   265      53.960  39.740  48.820  1.00  0.00           N  
ATOM   4366  HN  ASP   265      54.270  40.080  49.800  1.00  0.00           H  
ATOM   4367  CA  ASP   265      52.670  38.990  48.950  1.00  0.00           C  
ATOM   4368  HA  ASP   265      52.800  37.960  48.660  1.00  0.00           H  
ATOM   4369  CB  ASP   265      52.210  38.900  50.430  1.00  0.00           C  
ATOM   4370  HB1 ASP   265      51.430  38.100  50.520  1.00  0.00           H  
ATOM   4371  HB2 ASP   265      51.970  39.860  50.810  1.00  0.00           H  
ATOM   4372  CG  ASP   265      53.390  38.320  51.200  1.00  0.00           C  
ATOM   4373  OD1 ASP   265      54.040  37.390  50.740  1.00  0.00           O  
ATOM   4374  OD2 ASP   265      53.470  38.860  52.410  1.00  0.00           O  
ATOM   4375  HD2 ASP   265      54.310  38.700  52.940  1.00  0.00           H  
ATOM   4376  C   ASP   265      51.570  39.650  48.020  1.00  0.00           C  
ATOM   4377  O   ASP   265      51.130  39.100  47.030  1.00  0.00           O  
ATOM   4378  N   PHE   266      51.240  40.940  48.250  1.00  0.00           N  
ATOM   4379  HN  PHE   266      51.570  41.410  49.060  1.00  0.00           H  
ATOM   4380  CA  PHE   266      50.360  41.670  47.320  1.00  0.00           C  
ATOM   4381  HA  PHE   266      49.430  41.120  47.340  1.00  0.00           H  
ATOM   4382  CB  PHE   266      50.100  43.010  47.960  1.00  0.00           C  
ATOM   4383  HB1 PHE   266      49.280  43.530  47.420  1.00  0.00           H  
ATOM   4384  HB2 PHE   266      51.020  43.640  47.990  1.00  0.00           H  
ATOM   4385  CG  PHE   266      49.600  42.940  49.370  1.00  0.00           C  
ATOM   4386  CD1 PHE   266      48.710  41.970  49.740  1.00  0.00           C  
ATOM   4387  HD1 PHE   266      48.480  41.260  49.070  1.00  0.00           H  
ATOM   4388  CE1 PHE   266      48.160  41.950  51.080  1.00  0.00           C  
ATOM   4389  HE1 PHE   266      47.510  41.130  51.450  1.00  0.00           H  
ATOM   4390  CZ  PHE   266      48.410  43.010  51.970  1.00  0.00           C  
ATOM   4391  HZ  PHE   266      47.900  43.020  52.920  1.00  0.00           H  
ATOM   4392  CD2 PHE   266      49.770  44.000  50.270  1.00  0.00           C  
ATOM   4393  HD2 PHE   266      50.380  44.870  50.070  1.00  0.00           H  
ATOM   4394  CE2 PHE   266      49.230  44.030  51.550  1.00  0.00           C  
ATOM   4395  HE2 PHE   266      49.480  44.940  52.130  1.00  0.00           H  
ATOM   4396  C   PHE   266      50.800  41.880  45.880  1.00  0.00           C  
ATOM   4397  O   PHE   266      49.960  41.800  45.000  1.00  0.00           O  
ATOM   4398  N   ILE   267      52.120  42.160  45.690  1.00  0.00           N  
ATOM   4399  HN  ILE   267      52.730  42.190  46.580  1.00  0.00           H  
ATOM   4400  CA  ILE   267      52.750  42.180  44.410  1.00  0.00           C  
ATOM   4401  HA  ILE   267      52.170  42.860  43.810  1.00  0.00           H  
ATOM   4402  CB  ILE   267      54.260  42.660  44.520  1.00  0.00           C  
ATOM   4403  HB  ILE   267      54.660  42.300  45.460  1.00  0.00           H  
ATOM   4404  CG2 ILE   267      55.170  42.300  43.290  1.00  0.00           C  
ATOM   4405 HG21 ILE   267      56.130  42.760  43.450  1.00  0.00           H  
ATOM   4406 HG22 ILE   267      54.640  42.740  42.420  1.00  0.00           H  
ATOM   4407 HG23 ILE   267      55.300  41.260  42.910  1.00  0.00           H  
ATOM   4408  CG1 ILE   267      54.340  44.170  44.960  1.00  0.00           C  
ATOM   4409 HG11 ILE   267      53.420  44.470  45.440  1.00  0.00           H  
ATOM   4410 HG12 ILE   267      54.340  44.750  44.150  1.00  0.00           H  
ATOM   4411  CD  ILE   267      55.520  44.660  45.810  1.00  0.00           C  
ATOM   4412  HD1 ILE   267      56.450  44.600  45.200  1.00  0.00           H  
ATOM   4413  HD2 ILE   267      55.630  43.960  46.670  1.00  0.00           H  
ATOM   4414  HD3 ILE   267      55.380  45.710  46.150  1.00  0.00           H  
ATOM   4415  C   ILE   267      52.610  40.940  43.560  1.00  0.00           C  
ATOM   4416  O   ILE   267      52.280  40.970  42.390  1.00  0.00           O  
ATOM   4417  N   PHE   268      52.840  39.790  44.170  1.00  0.00           N  
ATOM   4418  HN  PHE   268      53.310  39.840  45.180  1.00  0.00           H  
ATOM   4419  CA  PHE   268      52.570  38.480  43.600  1.00  0.00           C  
ATOM   4420  HA  PHE   268      52.890  38.700  42.560  1.00  0.00           H  
ATOM   4421  CB  PHE   268      53.370  37.380  44.350  1.00  0.00           C  
ATOM   4422  HB1 PHE   268      53.270  36.410  43.800  1.00  0.00           H  
ATOM   4423  HB2 PHE   268      53.020  37.350  45.400  1.00  0.00           H  
ATOM   4424  CG  PHE   268      54.870  37.600  44.260  1.00  0.00           C  
ATOM   4425  CD1 PHE   268      55.730  37.270  45.300  1.00  0.00           C  
ATOM   4426  HD1 PHE   268      55.320  37.020  46.180  1.00  0.00           H  
ATOM   4427  CE1 PHE   268      57.080  37.470  45.160  1.00  0.00           C  
ATOM   4428  HE1 PHE   268      57.720  37.290  46.050  1.00  0.00           H  
ATOM   4429  CZ  PHE   268      57.660  37.940  44.020  1.00  0.00           C  
ATOM   4430  HZ  PHE   268      58.740  38.030  43.980  1.00  0.00           H  
ATOM   4431  CD2 PHE   268      55.440  38.010  43.030  1.00  0.00           C  
ATOM   4432  HD2 PHE   268      54.740  38.400  42.300  1.00  0.00           H  
ATOM   4433  CE2 PHE   268      56.830  38.150  42.860  1.00  0.00           C  
ATOM   4434  HE2 PHE   268      57.210  38.620  41.930  1.00  0.00           H  
ATOM   4435  C   PHE   268      51.070  38.160  43.370  1.00  0.00           C  
ATOM   4436  O   PHE   268      50.630  37.590  42.370  1.00  0.00           O  
ATOM   4437  N   TYR   269      50.180  38.440  44.380  1.00  0.00           N  
ATOM   4438  HN  TYR   269      50.500  38.690  45.380  1.00  0.00           H  
ATOM   4439  CA  TYR   269      48.760  38.360  44.120  1.00  0.00           C  
ATOM   4440  HA  TYR   269      48.510  37.320  43.960  1.00  0.00           H  
ATOM   4441  CB  TYR   269      47.770  38.820  45.320  1.00  0.00           C  
ATOM   4442  HB1 TYR   269      46.760  38.510  45.140  1.00  0.00           H  
ATOM   4443  HB2 TYR   269      47.770  39.900  45.390  1.00  0.00           H  
ATOM   4444  CG  TYR   269      48.130  38.310  46.690  1.00  0.00           C  
ATOM   4445  CD1 TYR   269      48.690  37.010  46.940  1.00  0.00           C  
ATOM   4446  HD1 TYR   269      48.940  36.460  46.140  1.00  0.00           H  
ATOM   4447  CE1 TYR   269      49.010  36.610  48.250  1.00  0.00           C  
ATOM   4448  HE1 TYR   269      49.320  35.580  48.510  1.00  0.00           H  
ATOM   4449  CZ  TYR   269      48.530  37.370  49.290  1.00  0.00           C  
ATOM   4450  OH  TYR   269      48.710  37.000  50.670  1.00  0.00           O  
ATOM   4451  HH  TYR   269      49.090  36.000  50.800  1.00  0.00           H  
ATOM   4452  CD2 TYR   269      47.610  38.990  47.790  1.00  0.00           C  
ATOM   4453  HD2 TYR   269      46.920  39.820  47.770  1.00  0.00           H  
ATOM   4454  CE2 TYR   269      47.870  38.570  49.090  1.00  0.00           C  
ATOM   4455  HE2 TYR   269      47.500  39.190  49.930  1.00  0.00           H  
ATOM   4456  C   TYR   269      48.280  39.250  42.960  1.00  0.00           C  
ATOM   4457  O   TYR   269      47.510  38.750  42.100  1.00  0.00           O  
ATOM   4458  N   SER   270      48.710  40.570  42.850  1.00  0.00           N  
ATOM   4459  HN  SER   270      49.320  40.880  43.690  1.00  0.00           H  
ATOM   4460  CA  SER   270      48.350  41.520  41.880  1.00  0.00           C  
ATOM   4461  HA  SER   270      47.280  41.660  41.940  1.00  0.00           H  
ATOM   4462  CB  SER   270      48.840  42.890  42.260  1.00  0.00           C  
ATOM   4463  HB1 SER   270      48.470  43.530  41.480  1.00  0.00           H  
ATOM   4464  HB2 SER   270      49.790  42.960  42.410  1.00  0.00           H  
ATOM   4465  OG  SER   270      48.180  43.240  43.480  1.00  0.00           O  
ATOM   4466  HG1 SER   270      48.800  42.940  44.200  1.00  0.00           H  
ATOM   4467  C   SER   270      48.830  41.160  40.470  1.00  0.00           C  
ATOM   4468  O   SER   270      48.180  41.410  39.500  1.00  0.00           O  
ATOM   4469  N   VAL   271      50.040  40.590  40.370  1.00  0.00           N  
ATOM   4470  HN  VAL   271      50.630  40.480  41.270  1.00  0.00           H  
ATOM   4471  CA  VAL   271      50.510  39.930  39.160  1.00  0.00           C  
ATOM   4472  HA  VAL   271      50.540  40.630  38.290  1.00  0.00           H  
ATOM   4473  CB  VAL   271      52.000  39.490  39.310  1.00  0.00           C  
ATOM   4474  HB  VAL   271      52.080  39.040  40.320  1.00  0.00           H  
ATOM   4475  CG1 VAL   271      52.560  38.620  38.170  1.00  0.00           C  
ATOM   4476 HG11 VAL   271      53.510  38.480  38.150  1.00  0.00           H  
ATOM   4477 HG12 VAL   271      52.400  38.970  37.260  1.00  0.00           H  
ATOM   4478 HG13 VAL   271      52.130  37.630  38.240  1.00  0.00           H  
ATOM   4479  CG2 VAL   271      52.990  40.690  39.370  1.00  0.00           C  
ATOM   4480 HG21 VAL   271      53.090  41.220  38.400  1.00  0.00           H  
ATOM   4481 HG22 VAL   271      54.030  40.420  39.650  1.00  0.00           H  
ATOM   4482 HG23 VAL   271      52.670  41.490  40.060  1.00  0.00           H  
ATOM   4483  C   VAL   271      49.630  38.730  38.720  1.00  0.00           C  
ATOM   4484  O   VAL   271      49.190  38.700  37.600  1.00  0.00           O  
ATOM   4485  N   LEU   272      49.280  37.740  39.600  1.00  0.00           N  
ATOM   4486  HN  LEU   272      49.630  37.710  40.650  1.00  0.00           H  
ATOM   4487  CA  LEU   272      48.440  36.580  39.280  1.00  0.00           C  
ATOM   4488  HA  LEU   272      48.930  35.940  38.510  1.00  0.00           H  
ATOM   4489  CB  LEU   272      48.150  35.800  40.600  1.00  0.00           C  
ATOM   4490  HB1 LEU   272      47.920  36.520  41.420  1.00  0.00           H  
ATOM   4491  HB2 LEU   272      49.100  35.310  40.920  1.00  0.00           H  
ATOM   4492  CG  LEU   272      47.030  34.740  40.610  1.00  0.00           C  
ATOM   4493  HG  LEU   272      46.150  35.210  40.540  1.00  0.00           H  
ATOM   4494  CD1 LEU   272      47.100  33.740  39.450  1.00  0.00           C  
ATOM   4495 HD11 LEU   272      46.580  32.860  39.780  1.00  0.00           H  
ATOM   4496 HD12 LEU   272      48.160  33.430  39.280  1.00  0.00           H  
ATOM   4497 HD13 LEU   272      46.640  34.190  38.540  1.00  0.00           H  
ATOM   4498  CD2 LEU   272      46.900  33.990  41.960  1.00  0.00           C  
ATOM   4499 HD21 LEU   272      46.580  34.620  42.820  1.00  0.00           H  
ATOM   4500 HD22 LEU   272      47.840  33.470  42.240  1.00  0.00           H  
ATOM   4501 HD23 LEU   272      46.170  33.160  41.850  1.00  0.00           H  
ATOM   4502  C   LEU   272      47.120  37.090  38.650  1.00  0.00           C  
ATOM   4503  O   LEU   272      46.670  36.670  37.590  1.00  0.00           O  
ATOM   4504  N   VAL   273      46.440  38.080  39.320  1.00  0.00           N  
ATOM   4505  HN  VAL   273      46.840  38.490  40.280  1.00  0.00           H  
ATOM   4506  CA  VAL   273      45.230  38.770  38.710  1.00  0.00           C  
ATOM   4507  HA  VAL   273      44.530  38.020  38.280  1.00  0.00           H  
ATOM   4508  CB  VAL   273      44.490  39.570  39.760  1.00  0.00           C  
ATOM   4509  HB  VAL   273      44.980  40.390  40.320  1.00  0.00           H  
ATOM   4510  CG1 VAL   273      43.180  40.120  39.050  1.00  0.00           C  
ATOM   4511 HG11 VAL   273      42.530  39.360  38.560  1.00  0.00           H  
ATOM   4512 HG12 VAL   273      43.430  40.750  38.320  1.00  0.00           H  
ATOM   4513 HG13 VAL   273      42.550  40.600  39.790  1.00  0.00           H  
ATOM   4514  CG2 VAL   273      43.810  38.570  40.770  1.00  0.00           C  
ATOM   4515 HG21 VAL   273      43.250  39.100  41.580  1.00  0.00           H  
ATOM   4516 HG22 VAL   273      44.500  37.770  41.130  1.00  0.00           H  
ATOM   4517 HG23 VAL   273      43.040  38.030  40.180  1.00  0.00           H  
ATOM   4518  C   VAL   273      45.520  39.520  37.400  1.00  0.00           C  
ATOM   4519  O   VAL   273      44.740  39.290  36.480  1.00  0.00           O  
ATOM   4520  N   GLY   274      46.600  40.260  37.250  1.00  0.00           N  
ATOM   4521  HN  GLY   274      47.160  40.490  38.180  1.00  0.00           H  
ATOM   4522  CA  GLY   274      47.060  40.860  35.990  1.00  0.00           C  
ATOM   4523  HA1 GLY   274      47.990  41.360  36.320  1.00  0.00           H  
ATOM   4524  HA2 GLY   274      46.270  41.550  35.610  1.00  0.00           H  
ATOM   4525  C   GLY   274      47.320  39.900  34.930  1.00  0.00           C  
ATOM   4526  O   GLY   274      46.710  40.030  33.880  1.00  0.00           O  
ATOM   4527  N   LYS   275      48.090  38.830  35.140  1.00  0.00           N  
ATOM   4528  HN  LYS   275      48.510  38.790  36.170  1.00  0.00           H  
ATOM   4529  CA  LYS   275      48.360  37.720  34.180  1.00  0.00           C  
ATOM   4530  HA  LYS   275      48.690  38.160  33.340  1.00  0.00           H  
ATOM   4531  CB  LYS   275      49.420  36.790  34.690  1.00  0.00           C  
ATOM   4532  HB1 LYS   275      49.450  35.880  34.110  1.00  0.00           H  
ATOM   4533  HB2 LYS   275      49.030  36.560  35.670  1.00  0.00           H  
ATOM   4534  CG  LYS   275      50.870  37.310  34.770  1.00  0.00           C  
ATOM   4535  HG1 LYS   275      51.360  36.600  35.270  1.00  0.00           H  
ATOM   4536  HG2 LYS   275      50.880  38.160  35.440  1.00  0.00           H  
ATOM   4537  CD  LYS   275      51.420  37.640  33.400  1.00  0.00           C  
ATOM   4538  HD1 LYS   275      52.440  38.070  33.520  1.00  0.00           H  
ATOM   4539  HD2 LYS   275      50.900  38.460  32.850  1.00  0.00           H  
ATOM   4540  CE  LYS   275      51.390  36.460  32.430  1.00  0.00           C  
ATOM   4541  HE1 LYS   275      50.330  36.180  32.260  1.00  0.00           H  
ATOM   4542  HE2 LYS   275      51.980  35.550  32.690  1.00  0.00           H  
ATOM   4543  NZ  LYS   275      51.700  37.000  31.130  1.00  0.00           N  
ATOM   4544  HZ1 LYS   275      51.510  36.250  30.330  1.00  0.00           H  
ATOM   4545  HZ2 LYS   275      52.710  37.460  31.150  1.00  0.00           H  
ATOM   4546  HZ3 LYS   275      50.960  37.770  30.850  1.00  0.00           H  
ATOM   4547  C   LYS   275      47.070  37.000  33.700  1.00  0.00           C  
ATOM   4548  O   LYS   275      46.930  36.530  32.570  1.00  0.00           O  
ATOM   4549  N   ALA   276      46.210  36.760  34.730  1.00  0.00           N  
ATOM   4550  HN  ALA   276      46.520  36.800  35.790  1.00  0.00           H  
ATOM   4551  CA  ALA   276      44.860  36.220  34.490  1.00  0.00           C  
ATOM   4552  HA  ALA   276      45.000  35.340  33.960  1.00  0.00           H  
ATOM   4553  CB  ALA   276      44.240  35.930  35.830  1.00  0.00           C  
ATOM   4554  HB1 ALA   276      44.190  36.820  36.370  1.00  0.00           H  
ATOM   4555  HB2 ALA   276      44.790  35.210  36.340  1.00  0.00           H  
ATOM   4556  HB3 ALA   276      43.370  35.490  35.650  1.00  0.00           H  
ATOM   4557  C   ALA   276      43.920  37.070  33.660  1.00  0.00           C  
ATOM   4558  O   ALA   276      43.380  36.670  32.640  1.00  0.00           O  
ATOM   4559  N   SER   277      43.810  38.380  33.940  1.00  0.00           N  
ATOM   4560  HN  SER   277      44.280  38.640  34.880  1.00  0.00           H  
ATOM   4561  CA  SER   277      43.080  39.470  33.170  1.00  0.00           C  
ATOM   4562  HA  SER   277      42.000  39.220  33.200  1.00  0.00           H  
ATOM   4563  CB  SER   277      43.250  40.860  33.820  1.00  0.00           C  
ATOM   4564  HB1 SER   277      44.300  41.240  33.820  1.00  0.00           H  
ATOM   4565  HB2 SER   277      43.040  40.800  34.910  1.00  0.00           H  
ATOM   4566  OG  SER   277      42.370  41.830  33.260  1.00  0.00           O  
ATOM   4567  HG1 SER   277      41.450  41.490  33.120  1.00  0.00           H  
ATOM   4568  C   SER   277      43.560  39.540  31.730  1.00  0.00           C  
ATOM   4569  O   SER   277      42.780  39.520  30.730  1.00  0.00           O  
ATOM   4570  N   ALA   278      44.890  39.520  31.540  1.00  0.00           N  
ATOM   4571  HN  ALA   278      45.540  39.570  32.410  1.00  0.00           H  
ATOM   4572  CA  ALA   278      45.680  39.660  30.350  1.00  0.00           C  
ATOM   4573  HA  ALA   278      45.220  40.540  29.850  1.00  0.00           H  
ATOM   4574  CB  ALA   278      47.160  40.000  30.490  1.00  0.00           C  
ATOM   4575  HB1 ALA   278      47.700  39.090  30.800  1.00  0.00           H  
ATOM   4576  HB2 ALA   278      47.380  40.760  31.030  1.00  0.00           H  
ATOM   4577  HB3 ALA   278      47.610  40.190  29.620  1.00  0.00           H  
ATOM   4578  C   ALA   278      45.370  38.490  29.340  1.00  0.00           C  
ATOM   4579  O   ALA   278      45.580  38.670  28.150  1.00  0.00           O  
ATOM   4580  N   THR   279      45.090  37.290  29.820  1.00  0.00           N  
ATOM   4581  HN  THR   279      44.830  37.180  30.870  1.00  0.00           H  
ATOM   4582  CA  THR   279      45.100  36.010  29.170  1.00  0.00           C  
ATOM   4583  HA  THR   279      45.510  36.130  28.140  1.00  0.00           H  
ATOM   4584  CB  THR   279      46.030  34.970  29.850  1.00  0.00           C  
ATOM   4585  HB  THR   279      45.610  34.670  30.830  1.00  0.00           H  
ATOM   4586  OG1 THR   279      47.290  35.530  30.180  1.00  0.00           O  
ATOM   4587  HG1 THR   279      47.040  36.310  30.920  1.00  0.00           H  
ATOM   4588  CG2 THR   279      46.300  33.770  28.940  1.00  0.00           C  
ATOM   4589 HG21 THR   279      45.540  33.180  28.660  1.00  0.00           H  
ATOM   4590 HG22 THR   279      46.810  33.120  29.630  1.00  0.00           H  
ATOM   4591 HG23 THR   279      46.850  34.190  28.070  1.00  0.00           H  
ATOM   4592  C   THR   279      43.750  35.300  29.100  1.00  0.00           C  
ATOM   4593  O   THR   279      43.440  34.650  28.120  1.00  0.00           O  
ATOM   4594  N   ALA   280      42.830  35.400  30.150  1.00  0.00           N  
ATOM   4595  HN  ALA   280      43.150  35.950  30.860  1.00  0.00           H  
ATOM   4596  CA  ALA   280      41.680  34.590  30.400  1.00  0.00           C  
ATOM   4597  HA  ALA   280      41.980  33.550  30.650  1.00  0.00           H  
ATOM   4598  CB  ALA   280      40.970  35.110  31.720  1.00  0.00           C  
ATOM   4599  HB1 ALA   280      39.940  34.690  31.750  1.00  0.00           H  
ATOM   4600  HB2 ALA   280      40.850  36.210  31.590  1.00  0.00           H  
ATOM   4601  HB3 ALA   280      41.580  34.880  32.470  1.00  0.00           H  
ATOM   4602  C   ALA   280      40.620  34.540  29.290  1.00  0.00           C  
ATOM   4603  O   ALA   280      40.270  35.550  28.730  1.00  0.00           O  
ATOM   4604  N   SER   281      40.130  33.310  29.090  1.00  0.00           N  
ATOM   4605  HN  SER   281      40.340  32.560  29.840  1.00  0.00           H  
ATOM   4606  CA  SER   281      39.160  33.040  28.090  1.00  0.00           C  
ATOM   4607  HA  SER   281      39.210  33.620  27.140  1.00  0.00           H  
ATOM   4608  CB  SER   281      39.310  31.540  27.580  1.00  0.00           C  
ATOM   4609  HB1 SER   281      38.430  31.250  26.970  1.00  0.00           H  
ATOM   4610  HB2 SER   281      39.370  30.840  28.440  1.00  0.00           H  
ATOM   4611  OG  SER   281      40.390  31.390  26.680  1.00  0.00           O  
ATOM   4612  HG1 SER   281      41.250  31.300  27.180  1.00  0.00           H  
ATOM   4613  C   SER   281      37.730  33.380  28.490  1.00  0.00           C  
ATOM   4614  O   SER   281      36.890  33.730  27.630  1.00  0.00           O  
ATOM   4615  N   GLY   282      37.500  33.420  29.810  1.00  0.00           N  
ATOM   4616  HN  GLY   282      38.220  32.960  30.480  1.00  0.00           H  
ATOM   4617  CA  GLY   282      36.270  33.830  30.460  1.00  0.00           C  
ATOM   4618  HA1 GLY   282      36.130  33.130  31.310  1.00  0.00           H  
ATOM   4619  HA2 GLY   282      35.440  33.920  29.730  1.00  0.00           H  
ATOM   4620  C   GLY   282      36.460  35.160  31.150  1.00  0.00           C  
ATOM   4621  O   GLY   282      35.710  35.480  32.060  1.00  0.00           O  
ATOM   4622  N   ASP   283      37.410  35.960  30.590  1.00  0.00           N  
ATOM   4623  HN  ASP   283      37.870  35.520  29.880  1.00  0.00           H  
ATOM   4624  CA  ASP   283      37.750  37.370  30.800  1.00  0.00           C  
ATOM   4625  HA  ASP   283      38.750  37.330  30.780  1.00  0.00           H  
ATOM   4626  CB  ASP   283      37.310  38.170  29.550  1.00  0.00           C  
ATOM   4627  HB1 ASP   283      36.240  38.340  29.510  1.00  0.00           H  
ATOM   4628  HB2 ASP   283      37.510  37.550  28.690  1.00  0.00           H  
ATOM   4629  CG  ASP   283      37.890  39.560  29.310  1.00  0.00           C  
ATOM   4630  OD1 ASP   283      37.550  40.220  28.300  1.00  0.00           O  
ATOM   4631  OD2 ASP   283      38.780  39.920  30.110  1.00  0.00           O  
ATOM   4632  C   ASP   283      37.360  37.970  32.200  1.00  0.00           C  
ATOM   4633  O   ASP   283      37.860  37.630  33.310  1.00  0.00           O  
ATOM   4634  N   TRP   284      36.340  38.850  32.200  1.00  0.00           N  
ATOM   4635  HN  TRP   284      35.820  39.080  31.390  1.00  0.00           H  
ATOM   4636  CA  TRP   284      35.860  39.510  33.380  1.00  0.00           C  
ATOM   4637  HA  TRP   284      36.650  40.050  33.890  1.00  0.00           H  
ATOM   4638  CB  TRP   284      34.800  40.630  33.030  1.00  0.00           C  
ATOM   4639  HB1 TRP   284      34.320  40.970  33.980  1.00  0.00           H  
ATOM   4640  HB2 TRP   284      33.900  40.250  32.500  1.00  0.00           H  
ATOM   4641  CG  TRP   284      35.330  41.920  32.470  1.00  0.00           C  
ATOM   4642  CD1 TRP   284      35.220  42.390  31.150  1.00  0.00           C  
ATOM   4643  HD1 TRP   284      34.780  41.860  30.420  1.00  0.00           H  
ATOM   4644  NE1 TRP   284      35.820  43.590  31.110  1.00  0.00           N  
ATOM   4645  HE1 TRP   284      36.040  44.070  30.180  1.00  0.00           H  
ATOM   4646  CE2 TRP   284      36.420  43.870  32.220  1.00  0.00           C  
ATOM   4647  CD2 TRP   284      36.280  42.770  33.150  1.00  0.00           C  
ATOM   4648  CE3 TRP   284      36.890  42.810  34.380  1.00  0.00           C  
ATOM   4649  HE3 TRP   284      36.710  41.980  35.090  1.00  0.00           H  
ATOM   4650  CZ3 TRP   284      37.580  43.950  34.770  1.00  0.00           C  
ATOM   4651  HZ3 TRP   284      37.790  44.010  35.820  1.00  0.00           H  
ATOM   4652  CZ2 TRP   284      37.230  44.940  32.570  1.00  0.00           C  
ATOM   4653  HZ2 TRP   284      37.410  45.780  31.880  1.00  0.00           H  
ATOM   4654  CH2 TRP   284      37.730  45.030  33.890  1.00  0.00           C  
ATOM   4655  HH2 TRP   284      38.110  45.870  34.200  1.00  0.00           H  
ATOM   4656  C   TRP   284      35.440  38.640  34.510  1.00  0.00           C  
ATOM   4657  O   TRP   284      35.870  38.720  35.630  1.00  0.00           O  
ATOM   4658  N   ASN   285      34.530  37.650  34.150  1.00  0.00           N  
ATOM   4659  HN  ASN   285      34.030  37.680  33.190  1.00  0.00           H  
ATOM   4660  CA  ASN   285      34.100  36.550  34.980  1.00  0.00           C  
ATOM   4661  HA  ASN   285      33.650  37.010  35.850  1.00  0.00           H  
ATOM   4662  CB  ASN   285      33.220  35.590  34.280  1.00  0.00           C  
ATOM   4663  HB1 ASN   285      32.870  34.800  34.930  1.00  0.00           H  
ATOM   4664  HB2 ASN   285      33.740  35.120  33.460  1.00  0.00           H  
ATOM   4665  CG  ASN   285      31.940  36.210  33.690  1.00  0.00           C  
ATOM   4666  OD1 ASN   285      31.380  35.680  32.720  1.00  0.00           O  
ATOM   4667  ND2 ASN   285      31.420  37.290  34.260  1.00  0.00           N  
ATOM   4668 HD21 ASN   285      30.610  37.550  33.740  1.00  0.00           H  
ATOM   4669 HD22 ASN   285      31.560  37.510  35.310  1.00  0.00           H  
ATOM   4670  C   ASN   285      35.240  35.730  35.710  1.00  0.00           C  
ATOM   4671  O   ASN   285      35.200  35.580  36.910  1.00  0.00           O  
ATOM   4672  N   THR   286      36.290  35.310  35.000  1.00  0.00           N  
ATOM   4673  HN  THR   286      36.170  35.320  33.900  1.00  0.00           H  
ATOM   4674  CA  THR   286      37.540  34.710  35.460  1.00  0.00           C  
ATOM   4675  HA  THR   286      37.220  33.890  36.130  1.00  0.00           H  
ATOM   4676  CB  THR   286      38.350  34.130  34.290  1.00  0.00           C  
ATOM   4677  HB  THR   286      38.590  34.830  33.610  1.00  0.00           H  
ATOM   4678  OG1 THR   286      37.540  33.170  33.640  1.00  0.00           O  
ATOM   4679  HG1 THR   286      38.140  32.760  32.950  1.00  0.00           H  
ATOM   4680  CG2 THR   286      39.600  33.370  34.710  1.00  0.00           C  
ATOM   4681 HG21 THR   286      40.090  33.080  33.890  1.00  0.00           H  
ATOM   4682 HG22 THR   286      39.390  32.510  35.340  1.00  0.00           H  
ATOM   4683 HG23 THR   286      40.260  34.150  35.150  1.00  0.00           H  
ATOM   4684  C   THR   286      38.240  35.580  36.410  1.00  0.00           C  
ATOM   4685  O   THR   286      38.750  35.170  37.410  1.00  0.00           O  
ATOM   4686  N   THR   287      38.340  36.880  36.110  1.00  0.00           N  
ATOM   4687  HN  THR   287      37.960  37.230  35.310  1.00  0.00           H  
ATOM   4688  CA  THR   287      39.170  37.790  36.730  1.00  0.00           C  
ATOM   4689  HA  THR   287      40.200  37.380  36.800  1.00  0.00           H  
ATOM   4690  CB  THR   287      39.300  39.150  36.040  1.00  0.00           C  
ATOM   4691  HB  THR   287      38.330  39.700  36.090  1.00  0.00           H  
ATOM   4692  OG1 THR   287      39.640  38.860  34.690  1.00  0.00           O  
ATOM   4693  HG1 THR   287      38.860  38.290  34.140  1.00  0.00           H  
ATOM   4694  CG2 THR   287      40.460  39.970  36.620  1.00  0.00           C  
ATOM   4695 HG21 THR   287      41.340  39.510  36.640  1.00  0.00           H  
ATOM   4696 HG22 THR   287      40.170  40.260  37.620  1.00  0.00           H  
ATOM   4697 HG23 THR   287      40.590  40.890  36.010  1.00  0.00           H  
ATOM   4698  C   THR   287      38.540  38.140  38.060  1.00  0.00           C  
ATOM   4699  O   THR   287      39.220  38.030  39.060  1.00  0.00           O  
ATOM   4700  N   ILE   288      37.240  38.340  38.130  1.00  0.00           N  
ATOM   4701  HN  ILE   288      36.800  38.330  37.270  1.00  0.00           H  
ATOM   4702  CA  ILE   288      36.470  38.400  39.340  1.00  0.00           C  
ATOM   4703  HA  ILE   288      37.010  39.120  39.980  1.00  0.00           H  
ATOM   4704  CB  ILE   288      35.070  38.850  39.060  1.00  0.00           C  
ATOM   4705  HB  ILE   288      34.810  38.400  38.080  1.00  0.00           H  
ATOM   4706  CG2 ILE   288      34.070  38.350  40.110  1.00  0.00           C  
ATOM   4707 HG21 ILE   288      33.130  38.810  39.850  1.00  0.00           H  
ATOM   4708 HG22 ILE   288      34.300  38.600  41.160  1.00  0.00           H  
ATOM   4709 HG23 ILE   288      33.910  37.260  40.000  1.00  0.00           H  
ATOM   4710  CG1 ILE   288      35.130  40.380  38.900  1.00  0.00           C  
ATOM   4711 HG11 ILE   288      36.080  40.730  38.440  1.00  0.00           H  
ATOM   4712 HG12 ILE   288      34.990  40.820  39.780  1.00  0.00           H  
ATOM   4713  CD  ILE   288      34.090  40.890  37.940  1.00  0.00           C  
ATOM   4714  HD1 ILE   288      34.260  40.510  36.910  1.00  0.00           H  
ATOM   4715  HD2 ILE   288      33.990  42.000  37.910  1.00  0.00           H  
ATOM   4716  HD3 ILE   288      33.090  40.520  38.270  1.00  0.00           H  
ATOM   4717  C   ILE   288      36.570  37.120  40.110  1.00  0.00           C  
ATOM   4718  O   ILE   288      36.660  37.130  41.340  1.00  0.00           O  
ATOM   4719  N   ALA   289      36.610  35.920  39.470  1.00  0.00           N  
ATOM   4720  HN  ALA   289      36.410  35.840  38.380  1.00  0.00           H  
ATOM   4721  CA  ALA   289      36.730  34.670  40.210  1.00  0.00           C  
ATOM   4722  HA  ALA   289      36.010  34.690  41.050  1.00  0.00           H  
ATOM   4723  CB  ALA   289      36.210  33.440  39.450  1.00  0.00           C  
ATOM   4724  HB1 ALA   289      36.190  32.490  40.020  1.00  0.00           H  
ATOM   4725  HB2 ALA   289      36.860  33.190  38.580  1.00  0.00           H  
ATOM   4726  HB3 ALA   289      35.260  33.580  39.180  1.00  0.00           H  
ATOM   4727  C   ALA   289      38.040  34.480  40.870  1.00  0.00           C  
ATOM   4728  O   ALA   289      38.150  34.180  42.060  1.00  0.00           O  
ATOM   4729  N   CYS   290      39.100  34.690  40.100  1.00  0.00           N  
ATOM   4730  HN  CYS   290      38.960  34.810  39.030  1.00  0.00           H  
ATOM   4731  CA  CYS   290      40.460  34.730  40.580  1.00  0.00           C  
ATOM   4732  HA  CYS   290      40.740  33.710  40.930  1.00  0.00           H  
ATOM   4733  CB  CYS   290      41.420  35.210  39.420  1.00  0.00           C  
ATOM   4734  HB1 CYS   290      41.100  36.270  39.330  1.00  0.00           H  
ATOM   4735  HB2 CYS   290      41.260  34.660  38.480  1.00  0.00           H  
ATOM   4736  SG  CYS   290      43.250  35.010  39.680  1.00  0.00           S  
ATOM   4737  HG1 CYS   290      43.300  34.020  39.540  1.00  0.00           H  
ATOM   4738  C   CYS   290      40.590  35.650  41.830  1.00  0.00           C  
ATOM   4739  O   CYS   290      41.110  35.280  42.880  1.00  0.00           O  
ATOM   4740  N   PHE   291      40.090  36.900  41.760  1.00  0.00           N  
ATOM   4741  HN  PHE   291      39.690  37.270  40.830  1.00  0.00           H  
ATOM   4742  CA  PHE   291      40.140  37.920  42.850  1.00  0.00           C  
ATOM   4743  HA  PHE   291      41.180  38.070  43.210  1.00  0.00           H  
ATOM   4744  CB  PHE   291      39.490  39.260  42.250  1.00  0.00           C  
ATOM   4745  HB1 PHE   291      38.590  38.980  41.670  1.00  0.00           H  
ATOM   4746  HB2 PHE   291      40.340  39.800  41.390  1.00  0.00           H  
ATOM   4747  CG  PHE   291      39.210  40.320  43.290  1.00  0.00           C  
ATOM   4748  CD1 PHE   291      40.260  40.870  43.990  1.00  0.00           C  
ATOM   4749  HD1 PHE   291      41.160  40.540  43.700  1.00  0.00           H  
ATOM   4750  CE1 PHE   291      40.070  41.830  44.940  1.00  0.00           C  
ATOM   4751  HE1 PHE   291      40.900  42.220  45.570  1.00  0.00           H  
ATOM   4752  CZ  PHE   291      38.840  42.340  45.210  1.00  0.00           C  
ATOM   4753  HZ  PHE   291      38.720  42.960  46.090  1.00  0.00           H  
ATOM   4754  CD2 PHE   291      37.930  40.830  43.540  1.00  0.00           C  
ATOM   4755  HD2 PHE   291      37.130  40.350  43.000  1.00  0.00           H  
ATOM   4756  CE2 PHE   291      37.740  41.840  44.440  1.00  0.00           C  
ATOM   4757  HE2 PHE   291      36.710  42.190  44.680  1.00  0.00           H  
ATOM   4758  C   PHE   291      39.310  37.530  44.070  1.00  0.00           C  
ATOM   4759  O   PHE   291      39.840  37.550  45.160  1.00  0.00           O  
ATOM   4760  N   VAL   292      38.000  37.090  43.940  1.00  0.00           N  
ATOM   4761  HN  VAL   292      37.640  37.020  42.920  1.00  0.00           H  
ATOM   4762  CA  VAL   292      37.150  36.550  44.970  1.00  0.00           C  
ATOM   4763  HA  VAL   292      37.120  37.340  45.710  1.00  0.00           H  
ATOM   4764  CB  VAL   292      35.670  36.300  44.430  1.00  0.00           C  
ATOM   4765  HB  VAL   292      35.740  35.710  43.530  1.00  0.00           H  
ATOM   4766  CG1 VAL   292      34.800  35.520  45.350  1.00  0.00           C  
ATOM   4767 HG11 VAL   292      34.760  36.000  46.310  1.00  0.00           H  
ATOM   4768 HG12 VAL   292      35.020  34.590  45.640  1.00  0.00           H  
ATOM   4769 HG13 VAL   292      33.780  35.340  45.050  1.00  0.00           H  
ATOM   4770  CG2 VAL   292      34.860  37.590  44.180  1.00  0.00           C  
ATOM   4771 HG21 VAL   292      35.440  38.300  43.550  1.00  0.00           H  
ATOM   4772 HG22 VAL   292      34.680  38.030  45.180  1.00  0.00           H  
ATOM   4773 HG23 VAL   292      33.890  37.350  43.690  1.00  0.00           H  
ATOM   4774  C   VAL   292      37.750  35.330  45.670  1.00  0.00           C  
ATOM   4775  O   VAL   292      37.680  35.310  46.920  1.00  0.00           O  
ATOM   4776  N   ALA   293      38.320  34.410  44.940  1.00  0.00           N  
ATOM   4777  HN  ALA   293      38.260  34.480  43.830  1.00  0.00           H  
ATOM   4778  CA  ALA   293      39.110  33.290  45.360  1.00  0.00           C  
ATOM   4779  HA  ALA   293      38.340  32.720  45.930  1.00  0.00           H  
ATOM   4780  CB  ALA   293      39.530  32.380  44.150  1.00  0.00           C  
ATOM   4781  HB1 ALA   293      39.990  31.410  44.450  1.00  0.00           H  
ATOM   4782  HB2 ALA   293      40.230  32.920  43.480  1.00  0.00           H  
ATOM   4783  HB3 ALA   293      38.740  32.080  43.640  1.00  0.00           H  
ATOM   4784  C   ALA   293      40.370  33.620  46.200  1.00  0.00           C  
ATOM   4785  O   ALA   293      40.510  33.130  47.350  1.00  0.00           O  
ATOM   4786  N   ILE   294      41.170  34.590  45.640  1.00  0.00           N  
ATOM   4787  HN  ILE   294      40.840  35.050  44.710  1.00  0.00           H  
ATOM   4788  CA  ILE   294      42.220  35.280  46.430  1.00  0.00           C  
ATOM   4789  HA  ILE   294      42.870  34.460  46.790  1.00  0.00           H  
ATOM   4790  CB  ILE   294      43.010  36.230  45.500  1.00  0.00           C  
ATOM   4791  HB  ILE   294      42.200  36.830  45.040  1.00  0.00           H  
ATOM   4792  CG2 ILE   294      43.950  37.140  46.290  1.00  0.00           C  
ATOM   4793 HG21 ILE   294      43.430  37.900  46.860  1.00  0.00           H  
ATOM   4794 HG22 ILE   294      44.650  37.630  45.580  1.00  0.00           H  
ATOM   4795 HG23 ILE   294      44.560  36.580  47.020  1.00  0.00           H  
ATOM   4796  CG1 ILE   294      43.930  35.480  44.460  1.00  0.00           C  
ATOM   4797 HG11 ILE   294      43.280  34.670  44.060  1.00  0.00           H  
ATOM   4798 HG12 ILE   294      44.700  35.010  44.900  1.00  0.00           H  
ATOM   4799  CD  ILE   294      44.390  36.290  43.290  1.00  0.00           C  
ATOM   4800  HD1 ILE   294      45.140  37.070  43.560  1.00  0.00           H  
ATOM   4801  HD2 ILE   294      43.480  36.750  42.840  1.00  0.00           H  
ATOM   4802  HD3 ILE   294      44.800  35.650  42.470  1.00  0.00           H  
ATOM   4803  C   ILE   294      41.770  35.940  47.690  1.00  0.00           C  
ATOM   4804  O   ILE   294      42.410  35.800  48.700  1.00  0.00           O  
ATOM   4805  N   LEU   295      40.640  36.590  47.680  1.00  0.00           N  
ATOM   4806  HN  LEU   295      40.140  36.970  46.760  1.00  0.00           H  
ATOM   4807  CA  LEU   295      40.170  37.240  48.890  1.00  0.00           C  
ATOM   4808  HA  LEU   295      41.000  37.900  49.210  1.00  0.00           H  
ATOM   4809  CB  LEU   295      38.820  38.040  48.630  1.00  0.00           C  
ATOM   4810  HB1 LEU   295      38.500  38.310  49.660  1.00  0.00           H  
ATOM   4811  HB2 LEU   295      38.010  37.370  48.290  1.00  0.00           H  
ATOM   4812  CG  LEU   295      38.970  39.380  47.830  1.00  0.00           C  
ATOM   4813  HG  LEU   295      39.240  39.170  46.890  1.00  0.00           H  
ATOM   4814  CD1 LEU   295      37.620  40.100  47.860  1.00  0.00           C  
ATOM   4815 HD11 LEU   295      36.910  39.460  47.360  1.00  0.00           H  
ATOM   4816 HD12 LEU   295      37.550  41.060  47.300  1.00  0.00           H  
ATOM   4817 HD13 LEU   295      37.200  40.180  48.880  1.00  0.00           H  
ATOM   4818  CD2 LEU   295      40.090  40.200  48.400  1.00  0.00           C  
ATOM   4819 HD21 LEU   295      40.100  41.100  47.760  1.00  0.00           H  
ATOM   4820 HD22 LEU   295      41.140  39.840  48.400  1.00  0.00           H  
ATOM   4821 HD23 LEU   295      39.830  40.590  49.410  1.00  0.00           H  
ATOM   4822  C   LEU   295      39.870  36.260  50.020  1.00  0.00           C  
ATOM   4823  O   LEU   295      40.140  36.470  51.260  1.00  0.00           O  
ATOM   4824  N   ILE   296      39.140  35.200  49.710  1.00  0.00           N  
ATOM   4825  HN  ILE   296      38.790  35.050  48.670  1.00  0.00           H  
ATOM   4826  CA  ILE   296      38.830  34.190  50.640  1.00  0.00           C  
ATOM   4827  HA  ILE   296      38.630  34.630  51.640  1.00  0.00           H  
ATOM   4828  CB  ILE   296      37.470  33.530  50.320  1.00  0.00           C  
ATOM   4829  HB  ILE   296      36.900  34.220  49.660  1.00  0.00           H  
ATOM   4830  CG2 ILE   296      37.770  32.290  49.430  1.00  0.00           C  
ATOM   4831 HG21 ILE   296      38.220  31.500  50.010  1.00  0.00           H  
ATOM   4832 HG22 ILE   296      38.280  32.610  48.490  1.00  0.00           H  
ATOM   4833 HG23 ILE   296      36.760  31.960  49.120  1.00  0.00           H  
ATOM   4834  CG1 ILE   296      36.580  33.110  51.550  1.00  0.00           C  
ATOM   4835 HG11 ILE   296      36.410  34.080  52.070  1.00  0.00           H  
ATOM   4836 HG12 ILE   296      37.110  32.610  52.220  1.00  0.00           H  
ATOM   4837  CD  ILE   296      35.240  32.370  51.120  1.00  0.00           C  
ATOM   4838  HD1 ILE   296      35.380  31.350  50.720  1.00  0.00           H  
ATOM   4839  HD2 ILE   296      34.630  33.060  50.500  1.00  0.00           H  
ATOM   4840  HD3 ILE   296      34.650  32.160  52.040  1.00  0.00           H  
ATOM   4841  C   ILE   296      40.040  33.340  50.940  1.00  0.00           C  
ATOM   4842  O   ILE   296      40.140  32.750  52.010  1.00  0.00           O  
ATOM   4843  N   GLY   297      41.060  33.250  50.060  1.00  0.00           N  
ATOM   4844  HN  GLY   297      40.950  33.670  49.040  1.00  0.00           H  
ATOM   4845  CA  GLY   297      42.330  32.570  50.420  1.00  0.00           C  
ATOM   4846  HA1 GLY   297      42.870  32.330  49.480  1.00  0.00           H  
ATOM   4847  HA2 GLY   297      42.040  31.630  50.940  1.00  0.00           H  
ATOM   4848  C   GLY   297      43.130  33.390  51.350  1.00  0.00           C  
ATOM   4849  O   GLY   297      43.670  33.000  52.370  1.00  0.00           O  
ATOM   4850  N   LEU   298      43.170  34.720  51.200  1.00  0.00           N  
ATOM   4851  HN  LEU   298      42.680  35.210  50.330  1.00  0.00           H  
ATOM   4852  CA  LEU   298      43.720  35.580  52.220  1.00  0.00           C  
ATOM   4853  HA  LEU   298      44.630  35.260  52.460  1.00  0.00           H  
ATOM   4854  CB  LEU   298      43.940  37.020  51.670  1.00  0.00           C  
ATOM   4855  HB1 LEU   298      43.030  37.440  51.260  1.00  0.00           H  
ATOM   4856  HB2 LEU   298      44.650  36.890  50.870  1.00  0.00           H  
ATOM   4857  CG  LEU   298      44.620  38.020  52.720  1.00  0.00           C  
ATOM   4858  HG  LEU   298      43.970  38.230  53.450  1.00  0.00           H  
ATOM   4859  CD1 LEU   298      45.960  37.420  53.340  1.00  0.00           C  
ATOM   4860 HD11 LEU   298      45.890  36.380  53.620  1.00  0.00           H  
ATOM   4861 HD12 LEU   298      46.310  38.030  54.210  1.00  0.00           H  
ATOM   4862 HD13 LEU   298      46.850  37.440  52.670  1.00  0.00           H  
ATOM   4863  CD2 LEU   298      44.930  39.290  51.930  1.00  0.00           C  
ATOM   4864 HD21 LEU   298      45.590  39.000  51.080  1.00  0.00           H  
ATOM   4865 HD22 LEU   298      45.400  40.030  52.610  1.00  0.00           H  
ATOM   4866 HD23 LEU   298      43.930  39.660  51.620  1.00  0.00           H  
ATOM   4867  C   LEU   298      42.930  35.540  53.510  1.00  0.00           C  
ATOM   4868  O   LEU   298      43.540  35.330  54.580  1.00  0.00           O  
ATOM   4869  N   CYS   299      41.620  35.600  53.540  1.00  0.00           N  
ATOM   4870  HN  CYS   299      41.110  35.840  52.580  1.00  0.00           H  
ATOM   4871  CA  CYS   299      40.700  35.480  54.740  1.00  0.00           C  
ATOM   4872  HA  CYS   299      40.960  36.280  55.470  1.00  0.00           H  
ATOM   4873  CB  CYS   299      39.190  35.820  54.390  1.00  0.00           C  
ATOM   4874  HB1 CYS   299      38.860  34.920  53.840  1.00  0.00           H  
ATOM   4875  HB2 CYS   299      39.230  36.740  53.760  1.00  0.00           H  
ATOM   4876  SG  CYS   299      38.120  35.950  55.760  1.00  0.00           S  
ATOM   4877  HG1 CYS   299      38.310  35.010  56.040  1.00  0.00           H  
ATOM   4878  C   CYS   299      40.930  34.130  55.490  1.00  0.00           C  
ATOM   4879  O   CYS   299      41.340  34.150  56.670  1.00  0.00           O  
ATOM   4880  N   LEU   300      40.920  32.990  54.730  1.00  0.00           N  
ATOM   4881  HN  LEU   300      40.610  33.060  53.700  1.00  0.00           H  
ATOM   4882  CA  LEU   300      41.460  31.700  55.250  1.00  0.00           C  
ATOM   4883  HA  LEU   300      40.880  31.420  56.160  1.00  0.00           H  
ATOM   4884  CB  LEU   300      41.250  30.600  54.240  1.00  0.00           C  
ATOM   4885  HB1 LEU   300      41.630  31.040  53.280  1.00  0.00           H  
ATOM   4886  HB2 LEU   300      39.950  30.430  54.050  1.00  0.00           H  
ATOM   4887  CG  LEU   300      41.920  29.150  54.420  1.00  0.00           C  
ATOM   4888  HG  LEU   300      42.910  29.110  54.560  1.00  0.00           H  
ATOM   4889  CD1 LEU   300      41.370  28.530  55.710  1.00  0.00           C  
ATOM   4890 HD11 LEU   300      40.310  28.690  55.860  1.00  0.00           H  
ATOM   4891 HD12 LEU   300      41.750  28.970  56.660  1.00  0.00           H  
ATOM   4892 HD13 LEU   300      41.550  27.440  55.710  1.00  0.00           H  
ATOM   4893  CD2 LEU   300      41.660  28.270  53.110  1.00  0.00           C  
ATOM   4894 HD21 LEU   300      40.600  28.380  52.810  1.00  0.00           H  
ATOM   4895 HD22 LEU   300      41.980  27.220  53.260  1.00  0.00           H  
ATOM   4896 HD23 LEU   300      42.170  28.830  52.290  1.00  0.00           H  
ATOM   4897  C   LEU   300      42.840  31.810  55.810  1.00  0.00           C  
ATOM   4898  O   LEU   300      43.140  31.400  56.940  1.00  0.00           O  
ATOM   4899  N   THR   301      43.800  32.480  55.140  1.00  0.00           N  
ATOM   4900  HN  THR   301      43.680  33.020  54.180  1.00  0.00           H  
ATOM   4901  CA  THR   301      45.150  32.630  55.660  1.00  0.00           C  
ATOM   4902  HA  THR   301      45.490  31.590  55.860  1.00  0.00           H  
ATOM   4903  CB  THR   301      46.080  33.300  54.680  1.00  0.00           C  
ATOM   4904  HB  THR   301      45.730  34.340  54.500  1.00  0.00           H  
ATOM   4905  OG1 THR   301      46.070  32.720  53.420  1.00  0.00           O  
ATOM   4906  HG1 THR   301      45.030  32.910  53.090  1.00  0.00           H  
ATOM   4907  CG2 THR   301      47.580  33.310  55.070  1.00  0.00           C  
ATOM   4908 HG21 THR   301      48.230  33.400  54.320  1.00  0.00           H  
ATOM   4909 HG22 THR   301      47.810  32.400  55.600  1.00  0.00           H  
ATOM   4910 HG23 THR   301      47.670  34.130  55.810  1.00  0.00           H  
ATOM   4911  C   THR   301      45.260  33.330  56.970  1.00  0.00           C  
ATOM   4912  O   THR   301      46.040  32.910  57.830  1.00  0.00           O  
ATOM   4913  N   LEU   302      44.550  34.450  57.220  1.00  0.00           N  
ATOM   4914  HN  LEU   302      43.960  34.800  56.550  1.00  0.00           H  
ATOM   4915  CA  LEU   302      44.710  35.230  58.410  1.00  0.00           C  
ATOM   4916  HA  LEU   302      45.780  35.110  58.670  1.00  0.00           H  
ATOM   4917  CB  LEU   302      44.380  36.780  58.080  1.00  0.00           C  
ATOM   4918  HB1 LEU   302      43.350  36.820  57.670  1.00  0.00           H  
ATOM   4919  HB2 LEU   302      45.100  37.110  57.290  1.00  0.00           H  
ATOM   4920  CG  LEU   302      44.540  37.760  59.270  1.00  0.00           C  
ATOM   4921  HG  LEU   302      44.250  37.350  60.140  1.00  0.00           H  
ATOM   4922  CD1 LEU   302      46.020  37.950  59.480  1.00  0.00           C  
ATOM   4923 HD11 LEU   302      46.470  37.010  59.750  1.00  0.00           H  
ATOM   4924 HD12 LEU   302      46.120  38.740  60.250  1.00  0.00           H  
ATOM   4925 HD13 LEU   302      46.440  38.140  58.460  1.00  0.00           H  
ATOM   4926  CD2 LEU   302      43.830  39.100  59.130  1.00  0.00           C  
ATOM   4927 HD21 LEU   302      42.730  39.030  59.150  1.00  0.00           H  
ATOM   4928 HD22 LEU   302      44.240  39.550  58.200  1.00  0.00           H  
ATOM   4929 HD23 LEU   302      44.000  39.830  59.950  1.00  0.00           H  
ATOM   4930  C   LEU   302      43.770  34.640  59.520  1.00  0.00           C  
ATOM   4931  O   LEU   302      44.210  34.630  60.690  1.00  0.00           O  
ATOM   4932  N   LEU   303      42.720  33.840  59.240  1.00  0.00           N  
ATOM   4933  HN  LEU   303      42.390  33.670  58.190  1.00  0.00           H  
ATOM   4934  CA  LEU   303      42.130  32.980  60.210  1.00  0.00           C  
ATOM   4935  HA  LEU   303      41.720  33.630  61.010  1.00  0.00           H  
ATOM   4936  CB  LEU   303      40.870  32.250  59.650  1.00  0.00           C
[truncated: 6,605,227 more chars]
