# Supplementary material for: Selective Protonation of Catalytic Dyad for γ-Secretase-Mediated Hydrolysis Revealed by Multiscale Simulations
Source: J Phys Chem B. 2024 Nov 7;128(46):11345–58. doi: 10.1021/acs.jpcb.4c04085 (PMC11586911; doi:10.1021/acs.jpcb.4c04085)
Supplement: Supplementary file 2 — jp4c04085_si_002.zip [file jp4c04085_si_002.zip › Figure S13 D385-protonated/TS.pdb]

CRYST1   94.110   94.110   87.850  90.00  90.00  90.00               1
ATOM      1  CAY SER     1      24.330  62.690  14.800  1.00  0.00           C  
ATOM      2  HY1 SER     1      23.850  63.500  14.200  1.00  0.00           H  
ATOM      3  HY2 SER     1      24.280  61.650  14.420  1.00  0.00           H  
ATOM      4  HY3 SER     1      25.380  63.050  14.830  1.00  0.00           H  
ATOM      5  CY  SER     1      23.770  62.800  16.150  1.00  0.00           C  
ATOM      6  OY  SER     1      24.450  63.010  17.150  1.00  0.00           O  
ATOM      7  N   SER     1      22.460  62.640  16.210  1.00  0.00           N  
ATOM      8  HN  SER     1      21.970  62.500  15.350  1.00  0.00           H  
ATOM      9  CA  SER     1      21.620  62.490  17.380  1.00  0.00           C  
ATOM     10  HA  SER     1      21.400  63.500  17.700  1.00  0.00           H  
ATOM     11  CB  SER     1      20.360  61.800  16.960  1.00  0.00           C  
ATOM     12  HB1 SER     1      20.570  60.770  16.580  1.00  0.00           H  
ATOM     13  HB2 SER     1      19.960  62.320  16.060  1.00  0.00           H  
ATOM     14  OG  SER     1      19.390  61.690  18.030  1.00  0.00           O  
ATOM     15  HG1 SER     1      19.120  62.570  18.310  1.00  0.00           H  
ATOM     16  C   SER     1      22.260  61.810  18.620  1.00  0.00           C  
ATOM     17  O   SER     1      22.800  60.690  18.600  1.00  0.00           O  
ATOM     18  N   LYS     2      22.150  62.530  19.750  1.00  0.00           N  
ATOM     19  HN  LYS     2      21.730  63.440  19.760  1.00  0.00           H  
ATOM     20  CA  LYS     2      22.450  61.940  21.100  1.00  0.00           C  
ATOM     21  HA  LYS     2      22.570  60.870  21.050  1.00  0.00           H  
ATOM     22  CB  LYS     2      23.640  62.640  21.850  1.00  0.00           C  
ATOM     23  HB1 LYS     2      23.920  62.090  22.780  1.00  0.00           H  
ATOM     24  HB2 LYS     2      23.460  63.720  22.010  1.00  0.00           H  
ATOM     25  CG  LYS     2      24.950  62.600  21.120  1.00  0.00           C  
ATOM     26  HG1 LYS     2      25.670  63.340  21.530  1.00  0.00           H  
ATOM     27  HG2 LYS     2      24.700  62.950  20.090  1.00  0.00           H  
ATOM     28  CD  LYS     2      25.650  61.240  21.150  1.00  0.00           C  
ATOM     29  HD1 LYS     2      24.870  60.460  21.280  1.00  0.00           H  
ATOM     30  HD2 LYS     2      26.280  61.260  22.060  1.00  0.00           H  
ATOM     31  CE  LYS     2      26.400  60.950  19.870  1.00  0.00           C  
ATOM     32  HE1 LYS     2      26.880  59.950  19.770  1.00  0.00           H  
ATOM     33  HE2 LYS     2      27.180  61.720  19.710  1.00  0.00           H  
ATOM     34  NZ  LYS     2      25.470  61.000  18.740  1.00  0.00           N  
ATOM     35  HZ1 LYS     2      25.990  60.770  17.870  1.00  0.00           H  
ATOM     36  HZ2 LYS     2      25.170  61.980  18.550  1.00  0.00           H  
ATOM     37  HZ3 LYS     2      24.730  60.280  18.870  1.00  0.00           H  
ATOM     38  C   LYS     2      21.280  62.150  22.070  1.00  0.00           C  
ATOM     39  O   LYS     2      21.530  61.960  23.250  1.00  0.00           O  
ATOM     40  N   GLU     3      20.020  62.590  21.710  1.00  0.00           N  
ATOM     41  HN  GLU     3      19.870  62.710  20.730  1.00  0.00           H  
ATOM     42  CA  GLU     3      18.930  62.830  22.610  1.00  0.00           C  
ATOM     43  HA  GLU     3      19.090  63.700  23.240  1.00  0.00           H  
ATOM     44  CB  GLU     3      17.680  63.260  21.830  1.00  0.00           C  
ATOM     45  HB1 GLU     3      16.940  63.510  22.620  1.00  0.00           H  
ATOM     46  HB2 GLU     3      17.380  62.430  21.160  1.00  0.00           H  
ATOM     47  CG  GLU     3      17.920  64.530  21.010  1.00  0.00           C  
ATOM     48  HG1 GLU     3      18.660  65.220  21.470  1.00  0.00           H  
ATOM     49  HG2 GLU     3      16.950  65.050  21.040  1.00  0.00           H  
ATOM     50  CD  GLU     3      18.250  64.150  19.620  1.00  0.00           C  
ATOM     51  OE1 GLU     3      19.450  64.150  19.290  1.00  0.00           O  
ATOM     52  OE2 GLU     3      17.380  63.860  18.830  1.00  0.00           O  
ATOM     53  C   GLU     3      18.560  61.700  23.600  1.00  0.00           C  
ATOM     54  O   GLU     3      18.390  61.900  24.790  1.00  0.00           O  
ATOM     55  N   LEU     4      18.470  60.470  23.050  1.00  0.00           N  
ATOM     56  HN  LEU     4      18.740  60.240  22.110  1.00  0.00           H  
ATOM     57  CA  LEU     4      18.260  59.330  23.930  1.00  0.00           C  
ATOM     58  HA  LEU     4      17.490  59.590  24.640  1.00  0.00           H  
ATOM     59  CB  LEU     4      17.960  58.030  23.020  1.00  0.00           C  
ATOM     60  HB1 LEU     4      18.820  57.830  22.350  1.00  0.00           H  
ATOM     61  HB2 LEU     4      17.080  58.240  22.370  1.00  0.00           H  
ATOM     62  CG  LEU     4      17.640  56.710  23.800  1.00  0.00           C  
ATOM     63  HG  LEU     4      18.580  56.450  24.320  1.00  0.00           H  
ATOM     64  CD1 LEU     4      16.650  56.850  25.000  1.00  0.00           C  
ATOM     65 HD11 LEU     4      16.750  55.870  25.530  1.00  0.00           H  
ATOM     66 HD12 LEU     4      15.630  56.860  24.570  1.00  0.00           H  
ATOM     67 HD13 LEU     4      16.790  57.740  25.660  1.00  0.00           H  
ATOM     68  CD2 LEU     4      17.300  55.630  22.820  1.00  0.00           C  
ATOM     69 HD21 LEU     4      17.060  54.640  23.260  1.00  0.00           H  
ATOM     70 HD22 LEU     4      18.110  55.490  22.070  1.00  0.00           H  
ATOM     71 HD23 LEU     4      16.310  55.740  22.330  1.00  0.00           H  
ATOM     72  C   LEU     4      19.390  59.050  24.820  1.00  0.00           C  
ATOM     73  O   LEU     4      19.150  58.720  25.970  1.00  0.00           O  
ATOM     74  N   GLU     5      20.670  59.080  24.310  1.00  0.00           N  
ATOM     75  HN  GLU     5      20.770  59.390  23.370  1.00  0.00           H  
ATOM     76  CA  GLU     5      21.860  58.900  25.190  1.00  0.00           C  
ATOM     77  HA  GLU     5      21.840  57.910  25.620  1.00  0.00           H  
ATOM     78  CB  GLU     5      23.070  58.930  24.280  1.00  0.00           C  
ATOM     79  HB1 GLU     5      24.040  58.970  24.820  1.00  0.00           H  
ATOM     80  HB2 GLU     5      22.950  59.820  23.630  1.00  0.00           H  
ATOM     81  CG  GLU     5      23.120  57.710  23.350  1.00  0.00           C  
ATOM     82  HG1 GLU     5      22.120  57.490  22.900  1.00  0.00           H  
ATOM     83  HG2 GLU     5      23.350  56.750  23.850  1.00  0.00           H  
ATOM     84  CD  GLU     5      24.080  58.010  22.260  1.00  0.00           C  
ATOM     85  OE1 GLU     5      25.300  57.780  22.480  1.00  0.00           O  
ATOM     86  OE2 GLU     5      23.640  58.410  21.160  1.00  0.00           O  
ATOM     87  C   GLU     5      21.930  59.960  26.320  1.00  0.00           C  
ATOM     88  O   GLU     5      22.370  59.590  27.370  1.00  0.00           O  
ATOM     89  N   LEU     6      21.440  61.220  26.050  1.00  0.00           N  
ATOM     90  HN  LEU     6      21.180  61.490  25.120  1.00  0.00           H  
ATOM     91  CA  LEU     6      21.320  62.220  27.080  1.00  0.00           C  
ATOM     92  HA  LEU     6      22.260  62.230  27.630  1.00  0.00           H  
ATOM     93  CB  LEU     6      20.960  63.620  26.510  1.00  0.00           C  
ATOM     94  HB1 LEU     6      20.810  64.350  27.340  1.00  0.00           H  
ATOM     95  HB2 LEU     6      20.050  63.660  25.860  1.00  0.00           H  
ATOM     96  CG  LEU     6      22.060  64.350  25.710  1.00  0.00           C  
ATOM     97  HG  LEU     6      22.440  63.730  24.860  1.00  0.00           H  
ATOM     98  CD1 LEU     6      21.660  65.720  25.060  1.00  0.00           C  
ATOM     99 HD11 LEU     6      20.730  65.580  24.480  1.00  0.00           H  
ATOM    100 HD12 LEU     6      22.460  65.980  24.320  1.00  0.00           H  
ATOM    101 HD13 LEU     6      21.540  66.530  25.810  1.00  0.00           H  
ATOM    102  CD2 LEU     6      23.350  64.700  26.550  1.00  0.00           C  
ATOM    103 HD21 LEU     6      23.860  63.760  26.830  1.00  0.00           H  
ATOM    104 HD22 LEU     6      23.060  65.320  27.430  1.00  0.00           H  
ATOM    105 HD23 LEU     6      23.990  65.460  26.050  1.00  0.00           H  
ATOM    106  C   LEU     6      20.310  61.870  28.090  1.00  0.00           C  
ATOM    107  O   LEU     6      20.500  61.920  29.290  1.00  0.00           O  
ATOM    108  N   ILE     7      19.110  61.320  27.660  1.00  0.00           N  
ATOM    109  HN  ILE     7      18.970  61.130  26.690  1.00  0.00           H  
ATOM    110  CA  ILE     7      18.110  60.910  28.610  1.00  0.00           C  
ATOM    111  HA  ILE     7      17.840  61.770  29.200  1.00  0.00           H  
ATOM    112  CB  ILE     7      16.800  60.760  27.960  1.00  0.00           C  
ATOM    113  HB  ILE     7      17.060  60.050  27.140  1.00  0.00           H  
ATOM    114  CG2 ILE     7      15.850  60.010  28.900  1.00  0.00           C  
ATOM    115 HG21 ILE     7      14.840  59.740  28.510  1.00  0.00           H  
ATOM    116 HG22 ILE     7      15.870  60.470  29.910  1.00  0.00           H  
ATOM    117 HG23 ILE     7      16.250  58.980  29.070  1.00  0.00           H  
ATOM    118  CG1 ILE     7      16.240  62.070  27.380  1.00  0.00           C  
ATOM    119 HG11 ILE     7      15.360  61.720  26.800  1.00  0.00           H  
ATOM    120 HG12 ILE     7      16.950  62.530  26.660  1.00  0.00           H  
ATOM    121  CD  ILE     7      15.480  62.940  28.370  1.00  0.00           C  
ATOM    122  HD1 ILE     7      14.700  62.380  28.920  1.00  0.00           H  
ATOM    123  HD2 ILE     7      14.890  63.750  27.890  1.00  0.00           H  
ATOM    124  HD3 ILE     7      16.230  63.400  29.050  1.00  0.00           H  
ATOM    125  C   ILE     7      18.510  59.670  29.470  1.00  0.00           C  
ATOM    126  O   ILE     7      18.400  59.480  30.660  1.00  0.00           O  
ATOM    127  N   THR     8      19.160  58.690  28.790  1.00  0.00           N  
ATOM    128  HN  THR     8      19.300  58.850  27.820  1.00  0.00           H  
ATOM    129  CA  THR     8      19.610  57.430  29.260  1.00  0.00           C  
ATOM    130  HA  THR     8      18.810  56.840  29.690  1.00  0.00           H  
ATOM    131  CB  THR     8      20.220  56.530  28.120  1.00  0.00           C  
ATOM    132  HB  THR     8      20.940  57.100  27.500  1.00  0.00           H  
ATOM    133  OG1 THR     8      19.170  56.060  27.250  1.00  0.00           O  
ATOM    134  HG1 THR     8      19.070  56.800  26.650  1.00  0.00           H  
ATOM    135  CG2 THR     8      20.940  55.300  28.590  1.00  0.00           C  
ATOM    136 HG21 THR     8      21.300  54.790  27.670  1.00  0.00           H  
ATOM    137 HG22 THR     8      20.300  54.640  29.230  1.00  0.00           H  
ATOM    138 HG23 THR     8      21.870  55.660  29.080  1.00  0.00           H  
ATOM    139  C   THR     8      20.640  57.540  30.360  1.00  0.00           C  
ATOM    140  O   THR     8      20.590  56.960  31.480  1.00  0.00           O  
ATOM    141  N   LEU     9      21.680  58.430  30.120  1.00  0.00           N  
ATOM    142  HN  LEU     9      21.810  58.860  29.230  1.00  0.00           H  
ATOM    143  CA  LEU     9      22.640  58.840  31.090  1.00  0.00           C  
ATOM    144  HA  LEU     9      22.990  57.900  31.490  1.00  0.00           H  
ATOM    145  CB  LEU     9      23.870  59.520  30.430  1.00  0.00           C  
ATOM    146  HB1 LEU     9      23.430  60.280  29.760  1.00  0.00           H  
ATOM    147  HB2 LEU     9      24.410  58.840  29.730  1.00  0.00           H  
ATOM    148  CG  LEU     9      24.900  60.200  31.350  1.00  0.00           C  
ATOM    149  HG  LEU     9      24.410  60.990  31.960  1.00  0.00           H  
ATOM    150  CD1 LEU     9      25.520  59.220  32.290  1.00  0.00           C  
ATOM    151 HD11 LEU     9      26.330  59.710  32.860  1.00  0.00           H  
ATOM    152 HD12 LEU     9      26.050  58.340  31.860  1.00  0.00           H  
ATOM    153 HD13 LEU     9      24.740  58.850  32.990  1.00  0.00           H  
ATOM    154  CD2 LEU     9      25.920  60.790  30.380  1.00  0.00           C  
ATOM    155 HD21 LEU     9      26.420  59.970  29.810  1.00  0.00           H  
ATOM    156 HD22 LEU     9      26.680  61.350  30.960  1.00  0.00           H  
ATOM    157 HD23 LEU     9      25.350  61.490  29.730  1.00  0.00           H  
ATOM    158  C   LEU     9      22.040  59.770  32.170  1.00  0.00           C  
ATOM    159  O   LEU     9      22.430  59.670  33.350  1.00  0.00           O  
ATOM    160  N   THR    10      21.150  60.700  31.910  1.00  0.00           N  
ATOM    161  HN  THR    10      20.830  60.950  31.000  1.00  0.00           H  
ATOM    162  CA  THR    10      20.640  61.480  33.010  1.00  0.00           C  
ATOM    163  HA  THR    10      21.440  61.760  33.670  1.00  0.00           H  
ATOM    164  CB  THR    10      20.050  62.820  32.590  1.00  0.00           C  
ATOM    165  HB  THR    10      19.590  63.390  33.420  1.00  0.00           H  
ATOM    166  OG1 THR    10      19.100  62.680  31.590  1.00  0.00           O  
ATOM    167  HG1 THR    10      19.600  62.430  30.800  1.00  0.00           H  
ATOM    168  CG2 THR    10      21.120  63.700  31.970  1.00  0.00           C  
ATOM    169 HG21 THR    10      22.050  63.760  32.580  1.00  0.00           H  
ATOM    170 HG22 THR    10      20.630  64.700  31.950  1.00  0.00           H  
ATOM    171 HG23 THR    10      21.330  63.410  30.910  1.00  0.00           H  
ATOM    172  C   THR    10      19.690  60.750  33.850  1.00  0.00           C  
ATOM    173  O   THR    10      19.690  60.990  35.080  1.00  0.00           O  
ATOM    174  N   VAL    11      19.070  59.670  33.350  1.00  0.00           N  
ATOM    175  HN  VAL    11      19.180  59.550  32.370  1.00  0.00           H  
ATOM    176  CA  VAL    11      18.290  58.710  34.180  1.00  0.00           C  
ATOM    177  HA  VAL    11      17.760  59.210  34.980  1.00  0.00           H  
ATOM    178  CB  VAL    11      17.240  57.860  33.310  1.00  0.00           C  
ATOM    179  HB  VAL    11      17.790  57.470  32.430  1.00  0.00           H  
ATOM    180  CG1 VAL    11      16.710  56.640  34.120  1.00  0.00           C  
ATOM    181 HG11 VAL    11      15.840  56.270  33.540  1.00  0.00           H  
ATOM    182 HG12 VAL    11      16.430  57.030  35.120  1.00  0.00           H  
ATOM    183 HG13 VAL    11      17.360  55.760  34.340  1.00  0.00           H  
ATOM    184  CG2 VAL    11      16.120  58.870  32.940  1.00  0.00           C  
ATOM    185 HG21 VAL    11      16.570  59.790  32.520  1.00  0.00           H  
ATOM    186 HG22 VAL    11      15.450  59.190  33.760  1.00  0.00           H  
ATOM    187 HG23 VAL    11      15.470  58.410  32.160  1.00  0.00           H  
ATOM    188  C   VAL    11      19.240  57.950  35.040  1.00  0.00           C  
ATOM    189  O   VAL    11      19.060  57.830  36.240  1.00  0.00           O  
ATOM    190  N   GLY    12      20.410  57.470  34.470  1.00  0.00           N  
ATOM    191  HN  GLY    12      20.400  57.450  33.470  1.00  0.00           H  
ATOM    192  CA  GLY    12      21.560  56.830  35.070  1.00  0.00           C  
ATOM    193  HA1 GLY    12      22.430  56.870  34.430  1.00  0.00           H  
ATOM    194  HA2 GLY    12      21.240  55.860  35.430  1.00  0.00           H  
ATOM    195  C   GLY    12      22.100  57.500  36.250  1.00  0.00           C  
ATOM    196  O   GLY    12      22.160  56.970  37.310  1.00  0.00           O  
ATOM    197  N   PHE    13      22.520  58.820  36.090  1.00  0.00           N  
ATOM    198  HN  PHE    13      22.500  59.250  35.180  1.00  0.00           H  
ATOM    199  CA  PHE    13      22.920  59.620  37.250  1.00  0.00           C  
ATOM    200  HA  PHE    13      23.800  59.230  37.720  1.00  0.00           H  
ATOM    201  CB  PHE    13      23.230  61.050  36.750  1.00  0.00           C  
ATOM    202  HB1 PHE    13      23.390  61.740  37.610  1.00  0.00           H  
ATOM    203  HB2 PHE    13      22.350  61.470  36.220  1.00  0.00           H  
ATOM    204  CG  PHE    13      24.430  61.130  35.880  1.00  0.00           C  
ATOM    205  CD1 PHE    13      25.630  60.660  36.470  1.00  0.00           C  
ATOM    206  HD1 PHE    13      25.610  60.250  37.460  1.00  0.00           H  
ATOM    207  CE1 PHE    13      26.860  61.020  35.930  1.00  0.00           C  
ATOM    208  HE1 PHE    13      27.750  60.760  36.480  1.00  0.00           H  
ATOM    209  CZ  PHE    13      26.910  61.540  34.630  1.00  0.00           C  
ATOM    210  HZ  PHE    13      27.890  61.630  34.180  1.00  0.00           H  
ATOM    211  CD2 PHE    13      24.500  61.860  34.690  1.00  0.00           C  
ATOM    212  HD2 PHE    13      23.650  62.340  34.220  1.00  0.00           H  
ATOM    213  CE2 PHE    13      25.740  61.990  34.040  1.00  0.00           C  
ATOM    214  HE2 PHE    13      25.830  62.600  33.160  1.00  0.00           H  
ATOM    215  C   PHE    13      21.810  59.800  38.340  1.00  0.00           C  
ATOM    216  O   PHE    13      22.030  59.810  39.540  1.00  0.00           O  
ATOM    217  N   GLY    14      20.550  60.060  37.950  1.00  0.00           N  
ATOM    218  HN  GLY    14      20.390  60.070  36.970  1.00  0.00           H  
ATOM    219  CA  GLY    14      19.380  60.200  38.720  1.00  0.00           C  
ATOM    220  HA1 GLY    14      18.590  60.320  38.000  1.00  0.00           H  
ATOM    221  HA2 GLY    14      19.540  61.050  39.360  1.00  0.00           H  
ATOM    222  C   GLY    14      19.070  59.000  39.490  1.00  0.00           C  
ATOM    223  O   GLY    14      18.820  59.100  40.700  1.00  0.00           O  
ATOM    224  N   ILE    15      19.180  57.720  38.980  1.00  0.00           N  
ATOM    225  HN  ILE    15      19.330  57.580  38.000  1.00  0.00           H  
ATOM    226  CA  ILE    15      19.000  56.510  39.750  1.00  0.00           C  
ATOM    227  HA  ILE    15      18.070  56.590  40.300  1.00  0.00           H  
ATOM    228  CB  ILE    15      18.910  55.200  38.890  1.00  0.00           C  
ATOM    229  HB  ILE    15      19.750  55.180  38.160  1.00  0.00           H  
ATOM    230  CG2 ILE    15      19.140  53.890  39.700  1.00  0.00           C  
ATOM    231 HG21 ILE    15      20.100  53.880  40.260  1.00  0.00           H  
ATOM    232 HG22 ILE    15      19.000  53.030  39.010  1.00  0.00           H  
ATOM    233 HG23 ILE    15      18.320  53.930  40.440  1.00  0.00           H  
ATOM    234  CG1 ILE    15      17.710  55.220  38.000  1.00  0.00           C  
ATOM    235 HG11 ILE    15      17.800  54.360  37.300  1.00  0.00           H  
ATOM    236 HG12 ILE    15      17.710  56.160  37.400  1.00  0.00           H  
ATOM    237  CD  ILE    15      16.370  55.110  38.740  1.00  0.00           C  
ATOM    238  HD1 ILE    15      15.650  55.060  37.900  1.00  0.00           H  
ATOM    239  HD2 ILE    15      15.950  56.010  39.240  1.00  0.00           H  
ATOM    240  HD3 ILE    15      16.280  54.200  39.360  1.00  0.00           H  
ATOM    241  C   ILE    15      20.020  56.330  40.850  1.00  0.00           C  
ATOM    242  O   ILE    15      19.720  56.060  42.000  1.00  0.00           O  
ATOM    243  N   LEU    16      21.260  56.600  40.510  1.00  0.00           N  
ATOM    244  HN  LEU    16      21.480  56.940  39.600  1.00  0.00           H  
ATOM    245  CA  LEU    16      22.390  56.560  41.440  1.00  0.00           C  
ATOM    246  HA  LEU    16      22.410  55.570  41.890  1.00  0.00           H  
ATOM    247  CB  LEU    16      23.670  56.810  40.650  1.00  0.00           C  
ATOM    248  HB1 LEU    16      23.660  57.810  40.160  1.00  0.00           H  
ATOM    249  HB2 LEU    16      23.620  56.120  39.780  1.00  0.00           H  
ATOM    250  CG  LEU    16      24.940  56.760  41.430  1.00  0.00           C  
ATOM    251  HG  LEU    16      25.170  57.680  42.010  1.00  0.00           H  
ATOM    252  CD1 LEU    16      24.970  55.660  42.530  1.00  0.00           C  
ATOM    253 HD11 LEU    16      24.360  55.800  43.440  1.00  0.00           H  
ATOM    254 HD12 LEU    16      26.050  55.590  42.810  1.00  0.00           H  
ATOM    255 HD13 LEU    16      24.860  54.740  41.920  1.00  0.00           H  
ATOM    256  CD2 LEU    16      25.960  56.630  40.340  1.00  0.00           C  
ATOM    257 HD21 LEU    16      26.980  56.580  40.760  1.00  0.00           H  
ATOM    258 HD22 LEU    16      25.750  57.350  39.520  1.00  0.00           H  
ATOM    259 HD23 LEU    16      25.990  55.640  39.830  1.00  0.00           H  
ATOM    260  C   LEU    16      22.160  57.560  42.590  1.00  0.00           C  
ATOM    261  O   LEU    16      22.290  57.310  43.790  1.00  0.00           O  
ATOM    262  N   ILE    17      21.760  58.810  42.240  1.00  0.00           N  
ATOM    263  HN  ILE    17      21.570  59.100  41.310  1.00  0.00           H  
ATOM    264  CA  ILE    17      21.520  59.850  43.230  1.00  0.00           C  
ATOM    265  HA  ILE    17      22.440  59.860  43.790  1.00  0.00           H  
ATOM    266  CB  ILE    17      21.560  61.260  42.620  1.00  0.00           C  
ATOM    267  HB  ILE    17      20.930  61.290  41.700  1.00  0.00           H  
ATOM    268  CG2 ILE    17      20.980  62.390  43.520  1.00  0.00           C  
ATOM    269 HG21 ILE    17      21.150  63.290  42.880  1.00  0.00           H  
ATOM    270 HG22 ILE    17      21.450  62.410  44.530  1.00  0.00           H  
ATOM    271 HG23 ILE    17      19.900  62.230  43.710  1.00  0.00           H  
ATOM    272  CG1 ILE    17      23.080  61.640  42.400  1.00  0.00           C  
ATOM    273 HG11 ILE    17      23.610  60.850  41.820  1.00  0.00           H  
ATOM    274 HG12 ILE    17      23.550  61.630  43.410  1.00  0.00           H  
ATOM    275  CD  ILE    17      23.420  63.000  41.700  1.00  0.00           C  
ATOM    276  HD1 ILE    17      24.520  63.100  41.790  1.00  0.00           H  
ATOM    277  HD2 ILE    17      22.900  63.960  41.930  1.00  0.00           H  
ATOM    278  HD3 ILE    17      22.980  62.790  40.700  1.00  0.00           H  
ATOM    279  C   ILE    17      20.360  59.550  44.110  1.00  0.00           C  
ATOM    280  O   ILE    17      20.440  59.720  45.310  1.00  0.00           O  
ATOM    281  N   PHE    18      19.250  59.020  43.530  1.00  0.00           N  
ATOM    282  HN  PHE    18      19.170  58.940  42.540  1.00  0.00           H  
ATOM    283  CA  PHE    18      18.100  58.440  44.210  1.00  0.00           C  
ATOM    284  HA  PHE    18      17.560  59.250  44.680  1.00  0.00           H  
ATOM    285  CB  PHE    18      17.110  58.000  43.080  1.00  0.00           C  
ATOM    286  HB1 PHE    18      17.690  57.370  42.370  1.00  0.00           H  
ATOM    287  HB2 PHE    18      16.850  58.920  42.500  1.00  0.00           H  
ATOM    288  CG  PHE    18      15.880  57.140  43.500  1.00  0.00           C  
ATOM    289  CD1 PHE    18      14.980  57.750  44.320  1.00  0.00           C  
ATOM    290  HD1 PHE    18      15.050  58.830  44.380  1.00  0.00           H  
ATOM    291  CE1 PHE    18      13.840  57.070  44.760  1.00  0.00           C  
ATOM    292  HE1 PHE    18      13.120  57.670  45.280  1.00  0.00           H  
ATOM    293  CZ  PHE    18      13.770  55.680  44.500  1.00  0.00           C  
ATOM    294  HZ  PHE    18      13.040  54.970  44.870  1.00  0.00           H  
ATOM    295  CD2 PHE    18      15.850  55.740  43.200  1.00  0.00           C  
ATOM    296  HD2 PHE    18      16.560  55.280  42.530  1.00  0.00           H  
ATOM    297  CE2 PHE    18      14.710  55.030  43.700  1.00  0.00           C  
ATOM    298  HE2 PHE    18      14.660  53.990  43.420  1.00  0.00           H  
ATOM    299  C   PHE    18      18.350  57.250  45.170  1.00  0.00           C  
ATOM    300  O   PHE    18      17.950  57.160  46.370  1.00  0.00           O  
ATOM    301  N   SER    19      19.200  56.330  44.720  1.00  0.00           N  
ATOM    302  HN  SER    19      19.730  56.510  43.890  1.00  0.00           H  
ATOM    303  CA  SER    19      19.760  55.240  45.450  1.00  0.00           C  
ATOM    304  HA  SER    19      18.960  54.680  45.920  1.00  0.00           H  
ATOM    305  CB  SER    19      20.490  54.240  44.540  1.00  0.00           C  
ATOM    306  HB1 SER    19      21.060  53.450  45.080  1.00  0.00           H  
ATOM    307  HB2 SER    19      21.210  54.790  43.890  1.00  0.00           H  
ATOM    308  OG  SER    19      19.570  53.580  43.650  1.00  0.00           O  
ATOM    309  HG1 SER    19      19.350  54.290  43.040  1.00  0.00           H  
ATOM    310  C   SER    19      20.670  55.610  46.610  1.00  0.00           C  
ATOM    311  O   SER    19      20.590  55.120  47.710  1.00  0.00           O  
ATOM    312  N   LEU    20      21.470  56.670  46.320  1.00  0.00           N  
ATOM    313  HN  LEU    20      21.630  56.850  45.350  1.00  0.00           H  
ATOM    314  CA  LEU    20      22.240  57.410  47.280  1.00  0.00           C  
ATOM    315  HA  LEU    20      22.760  56.610  47.780  1.00  0.00           H  
ATOM    316  CB  LEU    20      23.240  58.360  46.650  1.00  0.00           C  
ATOM    317  HB1 LEU    20      23.560  59.100  47.420  1.00  0.00           H  
ATOM    318  HB2 LEU    20      22.770  58.970  45.850  1.00  0.00           H  
ATOM    319  CG  LEU    20      24.590  57.680  46.120  1.00  0.00           C  
ATOM    320  HG  LEU    20      24.160  56.840  45.540  1.00  0.00           H  
ATOM    321  CD1 LEU    20      25.240  58.630  45.060  1.00  0.00           C  
ATOM    322 HD11 LEU    20      25.530  59.560  45.590  1.00  0.00           H  
ATOM    323 HD12 LEU    20      24.550  58.790  44.200  1.00  0.00           H  
ATOM    324 HD13 LEU    20      26.160  58.210  44.590  1.00  0.00           H  
ATOM    325  CD2 LEU    20      25.450  57.240  47.270  1.00  0.00           C  
ATOM    326 HD21 LEU    20      24.950  56.500  47.930  1.00  0.00           H  
ATOM    327 HD22 LEU    20      25.710  58.060  47.970  1.00  0.00           H  
ATOM    328 HD23 LEU    20      26.350  56.710  46.890  1.00  0.00           H  
ATOM    329  C   LEU    20      21.500  58.070  48.470  1.00  0.00           C  
ATOM    330  O   LEU    20      21.820  57.880  49.690  1.00  0.00           O  
ATOM    331  N   ILE    21      20.400  58.820  48.220  1.00  0.00           N  
ATOM    332  HN  ILE    21      20.090  58.980  47.290  1.00  0.00           H  
ATOM    333  CA  ILE    21      19.600  59.390  49.310  1.00  0.00           C  
ATOM    334  HA  ILE    21      20.270  59.800  50.040  1.00  0.00           H  
ATOM    335  CB  ILE    21      18.830  60.660  48.900  1.00  0.00           C  
ATOM    336  HB  ILE    21      19.660  61.360  48.650  1.00  0.00           H  
ATOM    337  CG2 ILE    21      17.980  60.380  47.650  1.00  0.00           C  
ATOM    338 HG21 ILE    21      17.390  61.270  47.350  1.00  0.00           H  
ATOM    339 HG22 ILE    21      17.330  59.540  47.990  1.00  0.00           H  
ATOM    340 HG23 ILE    21      18.440  59.930  46.750  1.00  0.00           H  
ATOM    341  CG1 ILE    21      18.010  61.280  50.020  1.00  0.00           C  
ATOM    342 HG11 ILE    21      18.650  61.140  50.910  1.00  0.00           H  
ATOM    343 HG12 ILE    21      17.000  60.830  50.050  1.00  0.00           H  
ATOM    344  CD  ILE    21      17.770  62.860  49.870  1.00  0.00           C  
ATOM    345  HD1 ILE    21      17.010  63.110  49.100  1.00  0.00           H  
ATOM    346  HD2 ILE    21      18.750  63.350  49.680  1.00  0.00           H  
ATOM    347  HD3 ILE    21      17.430  63.260  50.850  1.00  0.00           H  
ATOM    348  C   ILE    21      18.750  58.350  50.090  1.00  0.00           C  
ATOM    349  O   ILE    21      18.550  58.400  51.300  1.00  0.00           O  
ATOM    350  N   VAL    22      18.320  57.200  49.400  1.00  0.00           N  
ATOM    351  HN  VAL    22      18.290  57.100  48.410  1.00  0.00           H  
ATOM    352  CA  VAL    22      17.720  56.030  50.050  1.00  0.00           C  
ATOM    353  HA  VAL    22      16.840  56.290  50.610  1.00  0.00           H  
ATOM    354  CB  VAL    22      17.260  55.010  48.960  1.00  0.00           C  
ATOM    355  HB  VAL    22      18.040  54.790  48.200  1.00  0.00           H  
ATOM    356  CG1 VAL    22      16.900  53.700  49.730  1.00  0.00           C  
ATOM    357 HG11 VAL    22      16.500  52.930  49.030  1.00  0.00           H  
ATOM    358 HG12 VAL    22      16.130  53.680  50.530  1.00  0.00           H  
ATOM    359 HG13 VAL    22      17.840  53.250  50.120  1.00  0.00           H  
ATOM    360  CG2 VAL    22      16.000  55.550  48.270  1.00  0.00           C  
ATOM    361 HG21 VAL    22      15.100  55.530  48.920  1.00  0.00           H  
ATOM    362 HG22 VAL    22      15.710  54.970  47.370  1.00  0.00           H  
ATOM    363 HG23 VAL    22      16.160  56.620  48.010  1.00  0.00           H  
ATOM    364  C   VAL    22      18.830  55.490  50.970  1.00  0.00           C  
ATOM    365  O   VAL    22      18.580  55.100  52.070  1.00  0.00           O  
ATOM    366  N   THR    23      20.110  55.480  50.520  1.00  0.00           N  
ATOM    367  HN  THR    23      20.400  55.840  49.640  1.00  0.00           H  
ATOM    368  CA  THR    23      21.200  54.830  51.350  1.00  0.00           C  
ATOM    369  HA  THR    23      20.840  53.820  51.510  1.00  0.00           H  
ATOM    370  CB  THR    23      22.500  54.760  50.520  1.00  0.00           C  
ATOM    371  HB  THR    23      22.890  55.770  50.260  1.00  0.00           H  
ATOM    372  OG1 THR    23      22.450  54.070  49.290  1.00  0.00           O  
ATOM    373  HG1 THR    23      21.740  54.430  48.760  1.00  0.00           H  
ATOM    374  CG2 THR    23      23.570  54.000  51.330  1.00  0.00           C  
ATOM    375 HG21 THR    23      23.410  52.900  51.270  1.00  0.00           H  
ATOM    376 HG22 THR    23      23.680  54.360  52.370  1.00  0.00           H  
ATOM    377 HG23 THR    23      24.540  54.220  50.840  1.00  0.00           H  
ATOM    378  C   THR    23      21.340  55.560  52.730  1.00  0.00           C  
ATOM    379  O   THR    23      21.330  54.870  53.780  1.00  0.00           O  
ATOM    380  N   TYR    24      21.320  56.890  52.730  1.00  0.00           N  
ATOM    381  HN  TYR    24      21.170  57.310  51.840  1.00  0.00           H  
ATOM    382  CA  TYR    24      21.180  57.790  53.890  1.00  0.00           C  
ATOM    383  HA  TYR    24      21.950  57.550  54.600  1.00  0.00           H  
ATOM    384  CB  TYR    24      21.430  59.240  53.520  1.00  0.00           C  
ATOM    385  HB1 TYR    24      20.770  59.530  52.670  1.00  0.00           H  
ATOM    386  HB2 TYR    24      22.450  59.380  53.110  1.00  0.00           H  
ATOM    387  CG  TYR    24      21.290  60.180  54.610  1.00  0.00           C  
ATOM    388  CD1 TYR    24      22.210  60.170  55.670  1.00  0.00           C  
ATOM    389  HD1 TYR    24      23.130  59.600  55.640  1.00  0.00           H  
ATOM    390  CE1 TYR    24      22.000  61.030  56.750  1.00  0.00           C  
ATOM    391  HE1 TYR    24      22.660  61.100  57.610  1.00  0.00           H  
ATOM    392  CZ  TYR    24      20.820  61.760  56.850  1.00  0.00           C  
ATOM    393  OH  TYR    24      20.520  62.390  58.050  1.00  0.00           O  
ATOM    394  HH  TYR    24      19.770  62.970  58.010  1.00  0.00           H  
ATOM    395  CD2 TYR    24      20.130  61.030  54.670  1.00  0.00           C  
ATOM    396  HD2 TYR    24      19.420  60.960  53.850  1.00  0.00           H  
ATOM    397  CE2 TYR    24      19.910  61.840  55.800  1.00  0.00           C  
ATOM    398  HE2 TYR    24      18.920  62.270  55.900  1.00  0.00           H  
ATOM    399  C   TYR    24      19.860  57.570  54.700  1.00  0.00           C  
ATOM    400  O   TYR    24      19.970  57.370  55.930  1.00  0.00           O  
ATOM    401  N   CYS    25      18.670  57.540  54.060  1.00  0.00           N  
ATOM    402  HN  CYS    25      18.620  57.610  53.070  1.00  0.00           H  
ATOM    403  CA  CYS    25      17.350  57.390  54.740  1.00  0.00           C  
ATOM    404  HA  CYS    25      17.330  58.130  55.530  1.00  0.00           H  
ATOM    405  CB  CYS    25      16.110  57.690  53.870  1.00  0.00           C  
ATOM    406  HB1 CYS    25      15.210  57.560  54.510  1.00  0.00           H  
ATOM    407  HB2 CYS    25      15.990  56.910  53.090  1.00  0.00           H  
ATOM    408  SG  CYS    25      16.280  59.310  53.040  1.00  0.00           S  
ATOM    409  HG1 CYS    25      17.400  59.060  52.370  1.00  0.00           H  
ATOM    410  C   CYS    25      17.140  56.080  55.430  1.00  0.00           C  
ATOM    411  O   CYS    25      16.420  56.000  56.480  1.00  0.00           O  
ATOM    412  N   ILE    26      17.640  55.020  54.790  1.00  0.00           N  
ATOM    413  HN  ILE    26      18.070  55.080  53.890  1.00  0.00           H  
ATOM    414  CA  ILE    26      17.730  53.740  55.490  1.00  0.00           C  
ATOM    415  HA  ILE    26      16.750  53.440  55.810  1.00  0.00           H  
ATOM    416  CB  ILE    26      18.180  52.610  54.620  1.00  0.00           C  
ATOM    417  HB  ILE    26      19.090  52.880  54.050  1.00  0.00           H  
ATOM    418  CG2 ILE    26      18.660  51.530  55.510  1.00  0.00           C  
ATOM    419 HG21 ILE    26      19.150  50.730  54.900  1.00  0.00           H  
ATOM    420 HG22 ILE    26      17.900  51.080  56.180  1.00  0.00           H  
ATOM    421 HG23 ILE    26      19.520  51.780  56.180  1.00  0.00           H  
ATOM    422  CG1 ILE    26      17.120  52.130  53.660  1.00  0.00           C  
ATOM    423 HG11 ILE    26      16.840  53.000  53.020  1.00  0.00           H  
ATOM    424 HG12 ILE    26      16.220  51.840  54.250  1.00  0.00           H  
ATOM    425  CD  ILE    26      17.480  51.000  52.720  1.00  0.00           C  
ATOM    426  HD1 ILE    26      18.420  51.280  52.220  1.00  0.00           H  
ATOM    427  HD2 ILE    26      16.670  50.830  51.980  1.00  0.00           H  
ATOM    428  HD3 ILE    26      17.650  50.010  53.200  1.00  0.00           H  
ATOM    429  C   ILE    26      18.510  53.840  56.880  1.00  0.00           C  
ATOM    430  O   ILE    26      17.950  53.480  57.900  1.00  0.00           O  
ATOM    431  N   ASN    27      19.790  54.380  56.890  1.00  0.00           N  
ATOM    432  HN  ASN    27      20.250  54.580  56.030  1.00  0.00           H  
ATOM    433  CA  ASN    27      20.630  54.540  58.070  1.00  0.00           C  
ATOM    434  HA  ASN    27      20.700  53.540  58.490  1.00  0.00           H  
ATOM    435  CB  ASN    27      22.070  55.020  57.730  1.00  0.00           C  
ATOM    436  HB1 ASN    27      22.680  55.060  58.660  1.00  0.00           H  
ATOM    437  HB2 ASN    27      22.210  56.040  57.320  1.00  0.00           H  
ATOM    438  CG  ASN    27      22.800  54.060  56.870  1.00  0.00           C  
ATOM    439  OD1 ASN    27      22.660  52.790  57.140  1.00  0.00           O  
ATOM    440  ND2 ASN    27      23.580  54.550  55.910  1.00  0.00           N  
ATOM    441 HD21 ASN    27      23.740  55.510  55.700  1.00  0.00           H  
ATOM    442 HD22 ASN    27      24.090  53.820  55.440  1.00  0.00           H  
ATOM    443  C   ASN    27      20.030  55.530  59.130  1.00  0.00           C  
ATOM    444  O   ASN    27      20.170  55.350  60.360  1.00  0.00           O  
ATOM    445  N   ALA    28      19.370  56.570  58.690  1.00  0.00           N  
ATOM    446  HN  ALA    28      19.130  56.650  57.720  1.00  0.00           H  
ATOM    447  CA  ALA    28      18.710  57.550  59.540  1.00  0.00           C  
ATOM    448  HA  ALA    28      19.380  57.800  60.350  1.00  0.00           H  
ATOM    449  CB  ALA    28      18.330  58.740  58.700  1.00  0.00           C  
ATOM    450  HB1 ALA    28      17.510  58.660  57.960  1.00  0.00           H  
ATOM    451  HB2 ALA    28      19.230  59.090  58.150  1.00  0.00           H  
ATOM    452  HB3 ALA    28      18.250  59.670  59.300  1.00  0.00           H  
ATOM    453  C   ALA    28      17.540  56.930  60.220  1.00  0.00           C  
ATOM    454  O   ALA    28      17.220  57.350  61.380  1.00  0.00           O  
ATOM    455  N   LYS    29      16.810  55.980  59.600  1.00  0.00           N  
ATOM    456  HN  LYS    29      17.070  55.640  58.700  1.00  0.00           H  
ATOM    457  CA  LYS    29      15.560  55.470  60.190  1.00  0.00           C  
ATOM    458  HA  LYS    29      15.190  56.070  61.020  1.00  0.00           H  
ATOM    459  CB  LYS    29      14.480  55.400  59.030  1.00  0.00           C  
ATOM    460  HB1 LYS    29      13.630  54.750  59.320  1.00  0.00           H  
ATOM    461  HB2 LYS    29      14.930  54.740  58.250  1.00  0.00           H  
ATOM    462  CG  LYS    29      14.170  56.740  58.410  1.00  0.00           C  
ATOM    463  HG1 LYS    29      13.540  56.550  57.520  1.00  0.00           H  
ATOM    464  HG2 LYS    29      15.080  57.210  57.970  1.00  0.00           H  
ATOM    465  CD  LYS    29      13.440  57.570  59.370  1.00  0.00           C  
ATOM    466  HD1 LYS    29      13.160  58.490  58.810  1.00  0.00           H  
ATOM    467  HD2 LYS    29      14.120  57.790  60.220  1.00  0.00           H  
ATOM    468  CE  LYS    29      12.060  56.900  59.860  1.00  0.00           C  
ATOM    469  HE1 LYS    29      12.250  56.190  60.690  1.00  0.00           H  
ATOM    470  HE2 LYS    29      11.550  56.450  58.980  1.00  0.00           H  
ATOM    471  NZ  LYS    29      11.180  57.970  60.450  1.00  0.00           N  
ATOM    472  HZ1 LYS    29      11.820  58.610  60.950  1.00  0.00           H  
ATOM    473  HZ2 LYS    29      10.370  57.570  60.960  1.00  0.00           H  
ATOM    474  HZ3 LYS    29      10.770  58.480  59.650  1.00  0.00           H  
ATOM    475  C   LYS    29      15.900  54.050  60.780  1.00  0.00           C  
ATOM    476  O   LYS    29      15.070  53.190  61.090  1.00  0.00           O  
ATOM    477  N   ALA    30      17.240  53.710  60.890  1.00  0.00           N  
ATOM    478  HN  ALA    30      17.850  54.400  60.510  1.00  0.00           H  
ATOM    479  CA  ALA    30      17.730  52.380  61.040  1.00  0.00           C  
ATOM    480  HA  ALA    30      17.150  51.800  60.340  1.00  0.00           H  
ATOM    481  CB  ALA    30      19.220  52.230  60.650  1.00  0.00           C  
ATOM    482  HB1 ALA    30      19.740  52.940  61.330  1.00  0.00           H  
ATOM    483  HB2 ALA    30      19.490  52.570  59.630  1.00  0.00           H  
ATOM    484  HB3 ALA    30      19.600  51.190  60.720  1.00  0.00           H  
ATOM    485  C   ALA    30      17.490  51.830  62.420  1.00  0.00           C  
ATOM    486  O   ALA    30      17.430  50.640  62.590  1.00  0.00           O  
ATOM    487  N   ASP    31      17.270  52.710  63.380  1.00  0.00           N  
ATOM    488  HN  ASP    31      17.420  53.660  63.110  1.00  0.00           H  
ATOM    489  CA  ASP    31      16.970  52.480  64.790  1.00  0.00           C  
ATOM    490  HA  ASP    31      17.760  51.830  65.150  1.00  0.00           H  
ATOM    491  CB  ASP    31      16.780  53.810  65.510  1.00  0.00           C  
ATOM    492  HB1 ASP    31      16.590  53.630  66.590  1.00  0.00           H  
ATOM    493  HB2 ASP    31      15.970  54.440  65.090  1.00  0.00           H  
ATOM    494  CG  ASP    31      18.030  54.560  65.400  1.00  0.00           C  
ATOM    495  OD1 ASP    31      18.000  55.810  65.110  1.00  0.00           O  
ATOM    496  OD2 ASP    31      19.110  53.820  65.440  1.00  0.00           O  
ATOM    497  C   ASP    31      15.660  51.660  64.870  1.00  0.00           C  
ATOM    498  O   ASP    31      15.530  50.690  65.610  1.00  0.00           O  
ATOM    499  N   VAL    32      14.600  51.910  64.080  1.00  0.00           N  
ATOM    500  HN  VAL    32      14.660  52.760  63.550  1.00  0.00           H  
ATOM    501  CA  VAL    32      13.210  51.400  64.150  1.00  0.00           C  
ATOM    502  HA  VAL    32      13.000  50.940  65.110  1.00  0.00           H  
ATOM    503  CB  VAL    32      12.260  52.500  64.180  1.00  0.00           C  
ATOM    504  HB  VAL    32      11.230  52.090  64.150  1.00  0.00           H  
ATOM    505  CG1 VAL    32      12.420  53.270  65.450  1.00  0.00           C  
ATOM    506 HG11 VAL    32      12.130  52.890  66.450  1.00  0.00           H  
ATOM    507 HG12 VAL    32      11.850  54.220  65.380  1.00  0.00           H  
ATOM    508 HG13 VAL    32      13.420  53.630  65.740  1.00  0.00           H  
ATOM    509  CG2 VAL    32      12.400  53.510  63.100  1.00  0.00           C  
ATOM    510 HG21 VAL    32      13.300  54.140  63.270  1.00  0.00           H  
ATOM    511 HG22 VAL    32      11.440  54.060  63.200  1.00  0.00           H  
ATOM    512 HG23 VAL    32      12.530  53.020  62.100  1.00  0.00           H  
ATOM    513  C   VAL    32      13.030  50.300  63.090  1.00  0.00           C  
ATOM    514  O   VAL    32      11.880  50.020  62.690  1.00  0.00           O  
ATOM    515  N   LEU    33      14.040  49.630  62.550  1.00  0.00           N  
ATOM    516  HN  LEU    33      14.970  49.950  62.700  1.00  0.00           H  
ATOM    517  CA  LEU    33      13.980  48.640  61.560  1.00  0.00           C  
ATOM    518  HA  LEU    33      12.950  48.440  61.290  1.00  0.00           H  
ATOM    519  CB  LEU    33      14.740  49.090  60.310  1.00  0.00           C  
ATOM    520  HB1 LEU    33      14.830  48.260  59.580  1.00  0.00           H  
ATOM    521  HB2 LEU    33      15.780  49.390  60.560  1.00  0.00           H  
ATOM    522  CG  LEU    33      14.010  50.140  59.410  1.00  0.00           C  
ATOM    523  HG  LEU    33      13.810  51.060  60.000  1.00  0.00           H  
ATOM    524  CD1 LEU    33      14.860  50.670  58.270  1.00  0.00           C  
ATOM    525 HD11 LEU    33      14.820  49.890  57.480  1.00  0.00           H  
ATOM    526 HD12 LEU    33      15.910  50.840  58.590  1.00  0.00           H  
ATOM    527 HD13 LEU    33      14.390  51.590  57.860  1.00  0.00           H  
ATOM    528  CD2 LEU    33      12.720  49.660  58.810  1.00  0.00           C  
ATOM    529 HD21 LEU    33      11.950  49.400  59.570  1.00  0.00           H  
ATOM    530 HD22 LEU    33      12.850  48.680  58.310  1.00  0.00           H  
ATOM    531 HD23 LEU    33      12.330  50.330  58.000  1.00  0.00           H  
ATOM    532  C   LEU    33      14.720  47.410  62.050  1.00  0.00           C  
ATOM    533  O   LEU    33      15.570  47.450  62.930  1.00  0.00           O  
ATOM    534  N   PHE    34      14.270  46.260  61.450  1.00  0.00           N  
ATOM    535  HN  PHE    34      13.610  46.190  60.700  1.00  0.00           H  
ATOM    536  CA  PHE    34      14.610  44.880  61.880  1.00  0.00           C  
ATOM    537  HA  PHE    34      14.060  44.150  61.320  1.00  0.00           H  
ATOM    538  CB  PHE    34      16.080  44.540  61.880  1.00  0.00           C  
ATOM    539  HB1 PHE    34      16.110  43.490  62.230  1.00  0.00           H  
ATOM    540  HB2 PHE    34      16.570  45.170  62.660  1.00  0.00           H  
ATOM    541  CG  PHE    34      16.650  44.770  60.570  1.00  0.00           C  
ATOM    542  CD1 PHE    34      17.150  46.070  60.190  1.00  0.00           C  
ATOM    543  HD1 PHE    34      17.300  46.880  60.880  1.00  0.00           H  
ATOM    544  CE1 PHE    34      17.330  46.280  58.870  1.00  0.00           C  
ATOM    545  HE1 PHE    34      17.600  47.280  58.560  1.00  0.00           H  
ATOM    546  CZ  PHE    34      17.180  45.330  57.920  1.00  0.00           C  
ATOM    547  HZ  PHE    34      17.380  45.650  56.910  1.00  0.00           H  
ATOM    548  CD2 PHE    34      16.500  43.740  59.650  1.00  0.00           C  
ATOM    549  HD2 PHE    34      16.060  42.800  59.940  1.00  0.00           H  
ATOM    550  CE2 PHE    34      16.720  44.060  58.290  1.00  0.00           C  
ATOM    551  HE2 PHE    34      16.550  43.250  57.600  1.00  0.00           H  
ATOM    552  C   PHE    34      14.160  44.670  63.350  1.00  0.00           C  
ATOM    553  O   PHE    34      14.700  43.770  64.090  1.00  0.00           O  
ATOM    554  N   ILE    35      13.100  45.300  63.800  1.00  0.00           N  
ATOM    555  HN  ILE    35      12.660  45.910  63.140  1.00  0.00           H  
ATOM    556  CA  ILE    35      12.650  45.300  65.160  1.00  0.00           C  
ATOM    557  HA  ILE    35      13.450  45.080  65.850  1.00  0.00           H  
ATOM    558  CB  ILE    35      11.810  46.560  65.480  1.00  0.00           C  
ATOM    559  HB  ILE    35      11.270  46.300  66.420  1.00  0.00           H  
ATOM    560  CG2 ILE    35      12.800  47.640  65.930  1.00  0.00           C  
ATOM    561 HG21 ILE    35      13.440  48.010  65.100  1.00  0.00           H  
ATOM    562 HG22 ILE    35      13.520  47.330  66.710  1.00  0.00           H  
ATOM    563 HG23 ILE    35      12.350  48.600  66.270  1.00  0.00           H  
ATOM    564  CG1 ILE    35      10.900  47.130  64.390  1.00  0.00           C  
ATOM    565 HG11 ILE    35      10.430  46.210  63.990  1.00  0.00           H  
ATOM    566 HG12 ILE    35      11.480  47.470  63.510  1.00  0.00           H  
ATOM    567  CD  ILE    35       9.970  48.260  64.840  1.00  0.00           C  
ATOM    568  HD1 ILE    35      10.540  49.200  64.960  1.00  0.00           H  
ATOM    569  HD2 ILE    35       9.410  48.030  65.780  1.00  0.00           H  
ATOM    570  HD3 ILE    35       9.200  48.480  64.070  1.00  0.00           H  
ATOM    571  C   ILE    35      11.750  44.110  65.300  1.00  0.00           C  
ATOM    572  O   ILE    35      11.100  43.650  64.330  1.00  0.00           O  
ATOM    573  N   ALA    36      11.790  43.480  66.470  1.00  0.00           N  
ATOM    574  HN  ALA    36      12.310  43.790  67.260  1.00  0.00           H  
ATOM    575  CA  ALA    36      11.280  42.170  66.660  1.00  0.00           C  
ATOM    576  HA  ALA    36      10.730  41.820  65.790  1.00  0.00           H  
ATOM    577  CB  ALA    36      12.460  41.190  66.980  1.00  0.00           C  
ATOM    578  HB1 ALA    36      12.920  41.560  67.910  1.00  0.00           H  
ATOM    579  HB2 ALA    36      13.190  41.200  66.140  1.00  0.00           H  
ATOM    580  HB3 ALA    36      12.230  40.110  67.120  1.00  0.00           H  
ATOM    581  C   ALA    36      10.310  42.160  67.900  1.00  0.00           C  
ATOM    582  O   ALA    36      10.820  42.430  69.060  1.00  0.00           O  
ATOM    583  NT  ALA    36       9.010  41.850  67.660  1.00  0.00           N  
ATOM    584  HNT ALA    36       8.770  41.520  66.750  1.00  0.00           H  
ATOM    585  CAT ALA    36       7.970  41.870  68.650  1.00  0.00           C  
ATOM    586  HT1 ALA    36       8.080  42.830  69.200  1.00  0.00           H  
ATOM    587  HT2 ALA    36       8.130  41.010  69.330  1.00  0.00           H  
ATOM    588  HT3 ALA    36       6.950  41.830  68.220  1.00  0.00           H  
TER     589      ALA    36 
ATOM    589  CAY LEU    37      34.660  37.740  69.840  1.00  0.00           C  
ATOM    590  HY1 LEU    37      34.390  37.380  68.820  1.00  0.00           H  
ATOM    591  HY2 LEU    37      33.790  37.600  70.510  1.00  0.00           H  
ATOM    592  HY3 LEU    37      35.360  37.020  70.300  1.00  0.00           H  
ATOM    593  CY  LEU    37      35.210  39.120  69.810  1.00  0.00           C  
ATOM    594  OY  LEU    37      35.300  39.720  68.740  1.00  0.00           O  
ATOM    595  N   LEU    37      35.740  39.720  70.920  1.00  0.00           N  
ATOM    596  HN  LEU    37      35.740  39.250  71.800  1.00  0.00           H  
ATOM    597  CA  LEU    37      36.250  41.060  70.910  1.00  0.00           C  
ATOM    598  HA  LEU    37      35.510  41.750  70.530  1.00  0.00           H  
ATOM    599  CB  LEU    37      36.670  41.590  72.280  1.00  0.00           C  
ATOM    600  HB1 LEU    37      37.670  41.140  72.460  1.00  0.00           H  
ATOM    601  HB2 LEU    37      35.920  41.280  73.040  1.00  0.00           H  
ATOM    602  CG  LEU    37      36.790  43.130  72.390  1.00  0.00           C  
ATOM    603  HG  LEU    37      37.240  43.550  71.470  1.00  0.00           H  
ATOM    604  CD1 LEU    37      35.420  43.780  72.530  1.00  0.00           C  
ATOM    605 HD11 LEU    37      35.550  44.880  72.430  1.00  0.00           H  
ATOM    606 HD12 LEU    37      35.040  43.580  73.560  1.00  0.00           H  
ATOM    607 HD13 LEU    37      34.680  43.330  71.830  1.00  0.00           H  
ATOM    608  CD2 LEU    37      37.790  43.630  73.360  1.00  0.00           C  
ATOM    609 HD21 LEU    37      38.750  43.070  73.320  1.00  0.00           H  
ATOM    610 HD22 LEU    37      37.390  43.370  74.360  1.00  0.00           H  
ATOM    611 HD23 LEU    37      38.000  44.710  73.230  1.00  0.00           H  
ATOM    612  C   LEU    37      37.460  41.240  69.910  1.00  0.00           C  
ATOM    613  O   LEU    37      37.560  42.010  68.960  1.00  0.00           O  
ATOM    614  N   THR    38      38.390  40.270  70.090  1.00  0.00           N  
ATOM    615  HN  THR    38      38.310  39.730  70.930  1.00  0.00           H  
ATOM    616  CA  THR    38      39.590  40.110  69.310  1.00  0.00           C  
ATOM    617  HA  THR    38      40.090  41.070  69.250  1.00  0.00           H  
ATOM    618  CB  THR    38      40.610  39.170  69.940  1.00  0.00           C  
ATOM    619  HB  THR    38      40.210  38.140  69.950  1.00  0.00           H  
ATOM    620  OG1 THR    38      40.760  39.520  71.280  1.00  0.00           O  
ATOM    621  HG1 THR    38      39.960  39.230  71.720  1.00  0.00           H  
ATOM    622  CG2 THR    38      41.940  39.330  69.270  1.00  0.00           C  
ATOM    623 HG21 THR    38      42.740  38.930  69.940  1.00  0.00           H  
ATOM    624 HG22 THR    38      42.240  40.390  69.130  1.00  0.00           H  
ATOM    625 HG23 THR    38      42.100  38.810  68.300  1.00  0.00           H  
ATOM    626  C   THR    38      39.250  39.550  67.990  1.00  0.00           C  
ATOM    627  O   THR    38      39.850  39.850  66.990  1.00  0.00           O  
ATOM    628  N   LEU    39      38.240  38.670  67.860  1.00  0.00           N  
ATOM    629  HN  LEU    39      37.740  38.450  68.690  1.00  0.00           H  
ATOM    630  CA  LEU    39      37.770  38.120  66.600  1.00  0.00           C  
ATOM    631  HA  LEU    39      38.610  37.710  66.050  1.00  0.00           H  
ATOM    632  CB  LEU    39      36.540  37.170  66.810  1.00  0.00           C  
ATOM    633  HB1 LEU    39      35.760  37.670  67.430  1.00  0.00           H  
ATOM    634  HB2 LEU    39      37.060  36.310  67.280  1.00  0.00           H  
ATOM    635  CG  LEU    39      35.880  36.610  65.550  1.00  0.00           C  
ATOM    636  HG  LEU    39      35.330  37.450  65.080  1.00  0.00           H  
ATOM    637  CD1 LEU    39      36.860  36.000  64.510  1.00  0.00           C  
ATOM    638 HD11 LEU    39      37.620  36.750  64.200  1.00  0.00           H  
ATOM    639 HD12 LEU    39      36.320  35.590  63.630  1.00  0.00           H  
ATOM    640 HD13 LEU    39      37.450  35.180  64.980  1.00  0.00           H  
ATOM    641  CD2 LEU    39      34.810  35.630  66.000  1.00  0.00           C  
ATOM    642 HD21 LEU    39      34.300  35.190  65.110  1.00  0.00           H  
ATOM    643 HD22 LEU    39      34.050  36.240  66.530  1.00  0.00           H  
ATOM    644 HD23 LEU    39      35.290  34.800  66.560  1.00  0.00           H  
ATOM    645  C   LEU    39      37.280  39.230  65.650  1.00  0.00           C  
ATOM    646  O   LEU    39      37.710  39.310  64.510  1.00  0.00           O  
ATOM    647  N   LYS    40      36.460  40.180  66.150  1.00  0.00           N  
ATOM    648  HN  LYS    40      36.100  40.030  67.070  1.00  0.00           H  
ATOM    649  CA  LYS    40      36.150  41.440  65.490  1.00  0.00           C  
ATOM    650  HA  LYS    40      35.980  41.190  64.450  1.00  0.00           H  
ATOM    651  CB  LYS    40      34.940  42.190  66.060  1.00  0.00           C  
ATOM    652  HB1 LYS    40      34.700  43.080  65.430  1.00  0.00           H  
ATOM    653  HB2 LYS    40      35.200  42.590  67.070  1.00  0.00           H  
ATOM    654  CG  LYS    40      33.740  41.270  66.090  1.00  0.00           C  
ATOM    655  HG1 LYS    40      34.090  40.370  66.630  1.00  0.00           H  
ATOM    656  HG2 LYS    40      33.600  40.860  65.070  1.00  0.00           H  
ATOM    657  CD  LYS    40      32.430  41.810  66.730  1.00  0.00           C  
ATOM    658  HD1 LYS    40      31.490  41.240  66.610  1.00  0.00           H  
ATOM    659  HD2 LYS    40      32.260  42.740  66.140  1.00  0.00           H  
ATOM    660  CE  LYS    40      32.510  42.210  68.190  1.00  0.00           C  
ATOM    661  HE1 LYS    40      33.230  43.040  68.340  1.00  0.00           H  
ATOM    662  HE2 LYS    40      32.810  41.230  68.620  1.00  0.00           H  
ATOM    663  NZ  LYS    40      31.210  42.820  68.620  1.00  0.00           N  
ATOM    664  HZ1 LYS    40      31.300  43.190  69.590  1.00  0.00           H  
ATOM    665  HZ2 LYS    40      30.360  42.220  68.600  1.00  0.00           H  
ATOM    666  HZ3 LYS    40      31.040  43.680  68.060  1.00  0.00           H  
ATOM    667  C   LYS    40      37.310  42.390  65.350  1.00  0.00           C  
ATOM    668  O   LYS    40      37.440  43.110  64.330  1.00  0.00           O  
ATOM    669  N   TYR    41      38.290  42.420  66.280  1.00  0.00           N  
ATOM    670  HN  TYR    41      38.200  42.080  67.210  1.00  0.00           H  
ATOM    671  CA  TYR    41      39.520  43.160  66.040  1.00  0.00           C  
ATOM    672  HA  TYR    41      39.310  44.190  65.780  1.00  0.00           H  
ATOM    673  CB  TYR    41      40.350  43.190  67.300  1.00  0.00           C  
ATOM    674  HB1 TYR    41      40.930  42.290  67.590  1.00  0.00           H  
ATOM    675  HB2 TYR    41      39.650  43.340  68.150  1.00  0.00           H  
ATOM    676  CG  TYR    41      41.350  44.330  67.420  1.00  0.00           C  
ATOM    677  CD1 TYR    41      41.240  45.570  66.730  1.00  0.00           C  
ATOM    678  HD1 TYR    41      40.470  45.840  66.020  1.00  0.00           H  
ATOM    679  CE1 TYR    41      42.130  46.620  66.950  1.00  0.00           C  
ATOM    680  HE1 TYR    41      42.060  47.430  66.240  1.00  0.00           H  
ATOM    681  CZ  TYR    41      43.220  46.470  67.840  1.00  0.00           C  
ATOM    682  OH  TYR    41      44.070  47.530  68.020  1.00  0.00           O  
ATOM    683  HH  TYR    41      43.960  48.110  67.260  1.00  0.00           H  
ATOM    684  CD2 TYR    41      42.390  44.210  68.400  1.00  0.00           C  
ATOM    685  HD2 TYR    41      42.530  43.270  68.930  1.00  0.00           H  
ATOM    686  CE2 TYR    41      43.250  45.260  68.580  1.00  0.00           C  
ATOM    687  HE2 TYR    41      43.990  45.180  69.360  1.00  0.00           H  
ATOM    688  C   TYR    41      40.290  42.610  64.810  1.00  0.00           C  
ATOM    689  O   TYR    41      40.850  43.330  64.020  1.00  0.00           O  
ATOM    690  N   GLY    42      40.470  41.310  64.720  1.00  0.00           N  
ATOM    691  HN  GLY    42      40.160  40.820  65.540  1.00  0.00           H  
ATOM    692  CA  GLY    42      40.970  40.510  63.650  1.00  0.00           C  
ATOM    693  HA1 GLY    42      40.900  39.470  63.940  1.00  0.00           H  
ATOM    694  HA2 GLY    42      42.030  40.630  63.510  1.00  0.00           H  
ATOM    695  C   GLY    42      40.290  40.640  62.340  1.00  0.00           C  
ATOM    696  O   GLY    42      40.930  40.670  61.280  1.00  0.00           O  
ATOM    697  N   ALA    43      38.920  40.790  62.340  1.00  0.00           N  
ATOM    698  HN  ALA    43      38.360  40.510  63.120  1.00  0.00           H  
ATOM    699  CA  ALA    43      38.090  41.200  61.130  1.00  0.00           C  
ATOM    700  HA  ALA    43      38.170  40.480  60.330  1.00  0.00           H  
ATOM    701  CB  ALA    43      36.630  41.190  61.690  1.00  0.00           C  
ATOM    702  HB1 ALA    43      36.440  42.150  62.220  1.00  0.00           H  
ATOM    703  HB2 ALA    43      36.420  40.360  62.410  1.00  0.00           H  
ATOM    704  HB3 ALA    43      35.950  41.240  60.810  1.00  0.00           H  
ATOM    705  C   ALA    43      38.490  42.560  60.630  1.00  0.00           C  
ATOM    706  O   ALA    43      38.590  42.770  59.470  1.00  0.00           O  
ATOM    707  N   LYS    44      38.720  43.550  61.520  1.00  0.00           N  
ATOM    708  HN  LYS    44      38.530  43.400  62.490  1.00  0.00           H  
ATOM    709  CA  LYS    44      39.260  44.790  61.230  1.00  0.00           C  
ATOM    710  HA  LYS    44      38.660  45.210  60.430  1.00  0.00           H  
ATOM    711  CB  LYS    44      39.040  45.820  62.380  1.00  0.00           C  
ATOM    712  HB1 LYS    44      39.570  46.710  61.980  1.00  0.00           H  
ATOM    713  HB2 LYS    44      39.570  45.470  63.290  1.00  0.00           H  
ATOM    714  CG  LYS    44      37.590  46.110  62.790  1.00  0.00           C  
ATOM    715  HG1 LYS    44      37.050  45.150  62.960  1.00  0.00           H  
ATOM    716  HG2 LYS    44      37.150  46.720  61.970  1.00  0.00           H  
ATOM    717  CD  LYS    44      37.540  46.860  64.190  1.00  0.00           C  
ATOM    718  HD1 LYS    44      38.220  47.710  63.980  1.00  0.00           H  
ATOM    719  HD2 LYS    44      37.950  46.310  65.070  1.00  0.00           H  
ATOM    720  CE  LYS    44      36.090  47.210  64.570  1.00  0.00           C  
ATOM    721  HE1 LYS    44      35.510  46.270  64.700  1.00  0.00           H  
ATOM    722  HE2 LYS    44      35.520  47.810  63.820  1.00  0.00           H  
ATOM    723  NZ  LYS    44      36.060  47.920  65.820  1.00  0.00           N  
ATOM    724  HZ1 LYS    44      35.230  48.540  65.870  1.00  0.00           H  
ATOM    725  HZ2 LYS    44      36.830  48.610  65.920  1.00  0.00           H  
ATOM    726  HZ3 LYS    44      36.070  47.270  66.630  1.00  0.00           H  
ATOM    727  C   LYS    44      40.690  44.780  60.540  1.00  0.00           C  
ATOM    728  O   LYS    44      41.000  45.470  59.550  1.00  0.00           O  
ATOM    729  N   HSD    45      41.560  43.870  61.110  1.00  0.00           N  
ATOM    730  HN  HSD    45      41.290  43.360  61.920  1.00  0.00           H  
ATOM    731  CA  HSD    45      42.780  43.500  60.470  1.00  0.00           C  
ATOM    732  HA  HSD    45      43.310  44.440  60.400  1.00  0.00           H  
ATOM    733  CB  HSD    45      43.640  42.440  61.260  1.00  0.00           C  
ATOM    734  HB1 HSD    45      44.540  42.200  60.650  1.00  0.00           H  
ATOM    735  HB2 HSD    45      43.130  41.480  61.500  1.00  0.00           H  
ATOM    736  ND1 HSD    45      43.580  43.010  63.680  1.00  0.00           N  
ATOM    737  HD1 HSD    45      42.650  42.650  63.720  1.00  0.00           H  
ATOM    738  CG  HSD    45      44.200  43.030  62.470  1.00  0.00           C  
ATOM    739  CE1 HSD    45      44.390  43.410  64.680  1.00  0.00           C  
ATOM    740  HE1 HSD    45      44.040  43.350  65.710  1.00  0.00           H  
ATOM    741  NE2 HSD    45      45.600  43.640  64.160  1.00  0.00           N  
ATOM    742  CD2 HSD    45      45.490  43.410  62.770  1.00  0.00           C  
ATOM    743  HD2 HSD    45      46.340  43.510  62.100  1.00  0.00           H  
ATOM    744  C   HSD    45      42.640  43.070  59.060  1.00  0.00           C  
ATOM    745  O   HSD    45      43.400  43.480  58.230  1.00  0.00           O  
ATOM    746  N   VAL    46      41.670  42.190  58.720  1.00  0.00           N  
ATOM    747  HN  VAL    46      41.040  41.920  59.450  1.00  0.00           H  
ATOM    748  CA  VAL    46      41.530  41.710  57.360  1.00  0.00           C  
ATOM    749  HA  VAL    46      42.440  41.190  57.100  1.00  0.00           H  
ATOM    750  CB  VAL    46      40.520  40.560  57.210  1.00  0.00           C  
ATOM    751  HB  VAL    46      39.550  40.880  57.650  1.00  0.00           H  
ATOM    752  CG1 VAL    46      40.240  40.250  55.760  1.00  0.00           C  
ATOM    753 HG11 VAL    46      39.750  41.090  55.220  1.00  0.00           H  
ATOM    754 HG12 VAL    46      39.450  39.480  55.630  1.00  0.00           H  
ATOM    755 HG13 VAL    46      41.050  39.800  55.150  1.00  0.00           H  
ATOM    756  CG2 VAL    46      41.140  39.390  58.020  1.00  0.00           C  
ATOM    757 HG21 VAL    46      40.600  38.450  57.810  1.00  0.00           H  
ATOM    758 HG22 VAL    46      41.150  39.530  59.130  1.00  0.00           H  
ATOM    759 HG23 VAL    46      42.170  39.270  57.620  1.00  0.00           H  
ATOM    760  C   VAL    46      41.200  42.870  56.420  1.00  0.00           C  
ATOM    761  O   VAL    46      41.720  42.920  55.260  1.00  0.00           O  
ATOM    762  N   ILE    47      40.350  43.790  56.850  1.00  0.00           N  
ATOM    763  HN  ILE    47      39.810  43.680  57.690  1.00  0.00           H  
ATOM    764  CA  ILE    47      40.020  45.010  56.130  1.00  0.00           C  
ATOM    765  HA  ILE    47      39.670  44.640  55.180  1.00  0.00           H  
ATOM    766  CB  ILE    47      38.940  45.800  56.840  1.00  0.00           C  
ATOM    767  HB  ILE    47      39.310  46.240  57.790  1.00  0.00           H  
ATOM    768  CG2 ILE    47      38.680  47.000  55.920  1.00  0.00           C  
ATOM    769 HG21 ILE    47      39.570  47.640  55.800  1.00  0.00           H  
ATOM    770 HG22 ILE    47      38.020  47.710  56.470  1.00  0.00           H  
ATOM    771 HG23 ILE    47      38.190  46.730  54.960  1.00  0.00           H  
ATOM    772  CG1 ILE    47      37.680  44.950  57.100  1.00  0.00           C  
ATOM    773 HG11 ILE    47      37.870  44.330  58.000  1.00  0.00           H  
ATOM    774 HG12 ILE    47      37.560  44.310  56.200  1.00  0.00           H  
ATOM    775  CD  ILE    47      36.410  45.660  57.530  1.00  0.00           C  
ATOM    776  HD1 ILE    47      36.140  46.490  56.840  1.00  0.00           H  
ATOM    777  HD2 ILE    47      36.390  45.980  58.590  1.00  0.00           H  
ATOM    778  HD3 ILE    47      35.530  44.990  57.490  1.00  0.00           H  
ATOM    779  C   ILE    47      41.280  45.900  55.760  1.00  0.00           C  
ATOM    780  O   ILE    47      41.420  46.500  54.660  1.00  0.00           O  
ATOM    781  N   MET    48      42.260  46.040  56.640  1.00  0.00           N  
ATOM    782  HN  MET    48      42.200  45.660  57.550  1.00  0.00           H  
ATOM    783  CA  MET    48      43.550  46.650  56.350  1.00  0.00           C  
ATOM    784  HA  MET    48      43.380  47.530  55.750  1.00  0.00           H  
ATOM    785  CB  MET    48      44.260  46.870  57.690  1.00  0.00           C  
ATOM    786  HB1 MET    48      45.330  47.100  57.480  1.00  0.00           H  
ATOM    787  HB2 MET    48      44.320  45.920  58.260  1.00  0.00           H  
ATOM    788  CG  MET    48      43.840  47.960  58.660  1.00  0.00           C  
ATOM    789  HG1 MET    48      44.630  48.010  59.440  1.00  0.00           H  
ATOM    790  HG2 MET    48      42.980  47.610  59.270  1.00  0.00           H  
ATOM    791  SD  MET    48      43.840  49.630  57.980  1.00  0.00           S  
ATOM    792  CE  MET    48      43.860  50.420  59.620  1.00  0.00           C  
ATOM    793  HE1 MET    48      42.830  50.770  59.840  1.00  0.00           H  
ATOM    794  HE2 MET    48      44.590  51.260  59.600  1.00  0.00           H  
ATOM    795  HE3 MET    48      44.110  49.740  60.470  1.00  0.00           H  
ATOM    796  C   MET    48      44.540  45.880  55.490  1.00  0.00           C  
ATOM    797  O   MET    48      45.390  46.460  54.760  1.00  0.00           O  
ATOM    798  N   LEU    49      44.330  44.550  55.370  1.00  0.00           N  
ATOM    799  HN  LEU    49      43.770  43.980  55.970  1.00  0.00           H  
ATOM    800  CA  LEU    49      45.050  43.820  54.320  1.00  0.00           C  
ATOM    801  HA  LEU    49      46.090  44.130  54.360  1.00  0.00           H  
ATOM    802  CB  LEU    49      45.180  42.310  54.620  1.00  0.00           C  
ATOM    803  HB1 LEU    49      45.770  41.870  53.790  1.00  0.00           H  
ATOM    804  HB2 LEU    49      44.150  41.900  54.690  1.00  0.00           H  
ATOM    805  CG  LEU    49      45.820  41.820  55.900  1.00  0.00           C  
ATOM    806  HG  LEU    49      45.090  41.880  56.740  1.00  0.00           H  
ATOM    807  CD1 LEU    49      46.270  40.400  55.690  1.00  0.00           C  
ATOM    808 HD11 LEU    49      47.140  40.380  55.010  1.00  0.00           H  
ATOM    809 HD12 LEU    49      45.450  39.870  55.160  1.00  0.00           H  
ATOM    810 HD13 LEU    49      46.620  39.920  56.630  1.00  0.00           H  
ATOM    811  CD2 LEU    49      46.970  42.700  56.450  1.00  0.00           C  
ATOM    812 HD21 LEU    49      47.190  42.220  57.430  1.00  0.00           H  
ATOM    813 HD22 LEU    49      46.770  43.730  56.790  1.00  0.00           H  
ATOM    814 HD23 LEU    49      47.780  42.630  55.690  1.00  0.00           H  
ATOM    815  C   LEU    49      44.440  43.980  52.930  1.00  0.00           C  
ATOM    816  O   LEU    49      45.070  44.390  51.960  1.00  0.00           O  
ATOM    817  N   PHE    50      43.020  43.800  52.800  1.00  0.00           N  
ATOM    818  HN  PHE    50      42.560  43.560  53.640  1.00  0.00           H  
ATOM    819  CA  PHE    50      42.140  43.890  51.650  1.00  0.00           C  
ATOM    820  HA  PHE    50      42.520  43.170  50.940  1.00  0.00           H  
ATOM    821  CB  PHE    50      40.680  43.610  52.120  1.00  0.00           C  
ATOM    822  HB1 PHE    50      39.940  43.800  51.310  1.00  0.00           H  
ATOM    823  HB2 PHE    50      40.510  44.130  53.090  1.00  0.00           H  
ATOM    824  CG  PHE    50      40.270  42.150  52.420  1.00  0.00           C  
ATOM    825  CD1 PHE    50      41.060  41.060  52.330  1.00  0.00           C  
ATOM    826  HD1 PHE    50      42.130  41.200  52.290  1.00  0.00           H  
ATOM    827  CE1 PHE    50      40.500  39.730  52.340  1.00  0.00           C  
ATOM    828  HE1 PHE    50      41.200  38.920  52.280  1.00  0.00           H  
ATOM    829  CZ  PHE    50      39.140  39.560  52.620  1.00  0.00           C  
ATOM    830  HZ  PHE    50      38.730  38.560  52.610  1.00  0.00           H  
ATOM    831  CD2 PHE    50      38.980  41.930  52.850  1.00  0.00           C  
ATOM    832  HD2 PHE    50      38.320  42.710  53.180  1.00  0.00           H  
ATOM    833  CE2 PHE    50      38.350  40.680  52.900  1.00  0.00           C  
ATOM    834  HE2 PHE    50      37.310  40.470  53.120  1.00  0.00           H  
ATOM    835  C   PHE    50      42.180  45.180  50.890  1.00  0.00           C  
ATOM    836  O   PHE    50      42.410  45.190  49.700  1.00  0.00           O  
ATOM    837  N   VAL    51      42.010  46.320  51.590  1.00  0.00           N  
ATOM    838  HN  VAL    51      41.730  46.420  52.540  1.00  0.00           H  
ATOM    839  CA  VAL    51      42.160  47.630  51.090  1.00  0.00           C  
ATOM    840  HA  VAL    51      41.370  47.730  50.360  1.00  0.00           H  
ATOM    841  CB  VAL    51      41.910  48.820  52.120  1.00  0.00           C  
ATOM    842  HB  VAL    51      42.690  48.640  52.890  1.00  0.00           H  
ATOM    843  CG1 VAL    51      42.300  50.210  51.520  1.00  0.00           C  
ATOM    844 HG11 VAL    51      41.850  50.350  50.510  1.00  0.00           H  
ATOM    845 HG12 VAL    51      43.400  50.390  51.500  1.00  0.00           H  
ATOM    846 HG13 VAL    51      41.850  51.080  52.040  1.00  0.00           H  
ATOM    847  CG2 VAL    51      40.370  48.730  52.500  1.00  0.00           C  
ATOM    848 HG21 VAL    51      39.810  48.960  51.560  1.00  0.00           H  
ATOM    849 HG22 VAL    51      40.130  49.460  53.300  1.00  0.00           H  
ATOM    850 HG23 VAL    51      40.140  47.720  52.880  1.00  0.00           H  
ATOM    851  C   VAL    51      43.450  47.840  50.220  1.00  0.00           C  
ATOM    852  O   VAL    51      43.190  48.030  49.030  1.00  0.00           O  
ATOM    853  N   PRO    52      44.710  47.700  50.620  1.00  0.00           N  
ATOM    854  CD  PRO    52      45.120  47.790  52.000  1.00  0.00           C  
ATOM    855  HD1 PRO    52      44.540  47.090  52.630  1.00  0.00           H  
ATOM    856  HD2 PRO    52      44.980  48.860  52.260  1.00  0.00           H  
ATOM    857  CA  PRO    52      45.870  47.980  49.850  1.00  0.00           C  
ATOM    858  HA  PRO    52      45.630  48.930  49.410  1.00  0.00           H  
ATOM    859  CB  PRO    52      47.190  47.960  50.700  1.00  0.00           C  
ATOM    860  HB1 PRO    52      47.390  49.040  50.860  1.00  0.00           H  
ATOM    861  HB2 PRO    52      48.080  47.400  50.330  1.00  0.00           H  
ATOM    862  CG  PRO    52      46.660  47.530  52.040  1.00  0.00           C  
ATOM    863  HG1 PRO    52      46.800  46.440  52.210  1.00  0.00           H  
ATOM    864  HG2 PRO    52      47.190  48.140  52.800  1.00  0.00           H  
ATOM    865  C   PRO    52      45.980  47.000  48.710  1.00  0.00           C  
ATOM    866  O   PRO    52      46.340  47.460  47.600  1.00  0.00           O  
ATOM    867  N   VAL    53      45.710  45.700  48.750  1.00  0.00           N  
ATOM    868  HN  VAL    53      45.540  45.350  49.670  1.00  0.00           H  
ATOM    869  CA  VAL    53      45.760  44.720  47.630  1.00  0.00           C  
ATOM    870  HA  VAL    53      46.570  45.050  47.000  1.00  0.00           H  
ATOM    871  CB  VAL    53      46.030  43.270  48.090  1.00  0.00           C  
ATOM    872  HB  VAL    53      46.850  43.250  48.850  1.00  0.00           H  
ATOM    873  CG1 VAL    53      44.810  42.610  48.730  1.00  0.00           C  
ATOM    874 HG11 VAL    53      45.100  41.540  48.830  1.00  0.00           H  
ATOM    875 HG12 VAL    53      43.870  42.580  48.130  1.00  0.00           H  
ATOM    876 HG13 VAL    53      44.530  42.880  49.780  1.00  0.00           H  
ATOM    877  CG2 VAL    53      46.520  42.330  46.980  1.00  0.00           C  
ATOM    878 HG21 VAL    53      45.940  42.370  46.040  1.00  0.00           H  
ATOM    879 HG22 VAL    53      46.500  41.240  47.230  1.00  0.00           H  
ATOM    880 HG23 VAL    53      47.570  42.550  46.720  1.00  0.00           H  
ATOM    881  C   VAL    53      44.620  44.860  46.700  1.00  0.00           C  
ATOM    882  O   VAL    53      44.820  44.840  45.480  1.00  0.00           O  
ATOM    883  N   THR    54      43.360  45.120  47.150  1.00  0.00           N  
ATOM    884  HN  THR    54      43.130  45.110  48.110  1.00  0.00           H  
ATOM    885  CA  THR    54      42.200  45.310  46.250  1.00  0.00           C  
ATOM    886  HA  THR    54      42.160  44.410  45.660  1.00  0.00           H  
ATOM    887  CB  THR    54      40.860  45.480  47.000  1.00  0.00           C  
ATOM    888  HB  THR    54      40.940  46.470  47.490  1.00  0.00           H  
ATOM    889  OG1 THR    54      40.680  44.410  47.930  1.00  0.00           O  
ATOM    890  HG1 THR    54      41.270  44.560  48.670  1.00  0.00           H  
ATOM    891  CG2 THR    54      39.740  45.470  45.940  1.00  0.00           C  
ATOM    892 HG21 THR    54      38.780  45.330  46.480  1.00  0.00           H  
ATOM    893 HG22 THR    54      39.820  44.610  45.240  1.00  0.00           H  
ATOM    894 HG23 THR    54      39.610  46.430  45.390  1.00  0.00           H  
ATOM    895  C   THR    54      42.400  46.530  45.370  1.00  0.00           C  
ATOM    896  O   THR    54      42.210  46.450  44.180  1.00  0.00           O  
ATOM    897  N   LEU    55      42.910  47.570  46.010  1.00  0.00           N  
ATOM    898  HN  LEU    55      42.920  47.610  47.010  1.00  0.00           H  
ATOM    899  CA  LEU    55      43.290  48.760  45.320  1.00  0.00           C  
ATOM    900  HA  LEU    55      42.520  49.000  44.610  1.00  0.00           H  
ATOM    901  CB  LEU    55      43.430  49.950  46.320  1.00  0.00           C  
ATOM    902  HB1 LEU    55      43.920  50.810  45.830  1.00  0.00           H  
ATOM    903  HB2 LEU    55      43.960  49.720  47.270  1.00  0.00           H  
ATOM    904  CG  LEU    55      42.100  50.490  46.830  1.00  0.00           C  
ATOM    905  HG  LEU    55      41.610  49.670  47.390  1.00  0.00           H  
ATOM    906  CD1 LEU    55      42.230  51.690  47.780  1.00  0.00           C  
ATOM    907 HD11 LEU    55      41.350  51.750  48.450  1.00  0.00           H  
ATOM    908 HD12 LEU    55      42.290  52.690  47.300  1.00  0.00           H  
ATOM    909 HD13 LEU    55      43.120  51.550  48.430  1.00  0.00           H  
ATOM    910  CD2 LEU    55      41.200  50.870  45.690  1.00  0.00           C  
ATOM    911 HD21 LEU    55      41.670  51.620  45.020  1.00  0.00           H  
ATOM    912 HD22 LEU    55      40.340  51.470  46.070  1.00  0.00           H  
ATOM    913 HD23 LEU    55      40.850  49.990  45.110  1.00  0.00           H  
ATOM    914  C   LEU    55      44.460  48.650  44.270  1.00  0.00           C  
ATOM    915  O   LEU    55      44.300  49.070  43.120  1.00  0.00           O  
ATOM    916  N   CYS    56      45.490  48.000  44.650  1.00  0.00           N  
ATOM    917  HN  CYS    56      45.470  47.470  45.500  1.00  0.00           H  
ATOM    918  CA  CYS    56      46.550  47.610  43.740  1.00  0.00           C  
ATOM    919  HA  CYS    56      46.930  48.530  43.330  1.00  0.00           H  
ATOM    920  CB  CYS    56      47.620  46.890  44.590  1.00  0.00           C  
ATOM    921  HB1 CYS    56      47.150  46.080  45.180  1.00  0.00           H  
ATOM    922  HB2 CYS    56      48.020  47.660  45.290  1.00  0.00           H  
ATOM    923  SG  CYS    56      49.170  46.370  43.740  1.00  0.00           S  
ATOM    924  HG1 CYS    56      48.690  45.300  43.120  1.00  0.00           H  
ATOM    925  C   CYS    56      46.100  46.690  42.610  1.00  0.00           C  
ATOM    926  O   CYS    56      46.420  47.010  41.420  1.00  0.00           O  
ATOM    927  N   MET    57      45.260  45.740  42.900  1.00  0.00           N  
ATOM    928  HN  MET    57      44.880  45.510  43.790  1.00  0.00           H  
ATOM    929  CA  MET    57      44.690  44.980  41.740  1.00  0.00           C  
ATOM    930  HA  MET    57      45.460  44.610  41.080  1.00  0.00           H  
ATOM    931  CB  MET    57      43.920  43.700  42.140  1.00  0.00           C  
ATOM    932  HB1 MET    57      43.520  43.280  41.190  1.00  0.00           H  
ATOM    933  HB2 MET    57      43.130  44.140  42.780  1.00  0.00           H  
ATOM    934  CG  MET    57      44.720  42.650  42.860  1.00  0.00           C  
ATOM    935  HG1 MET    57      45.650  43.030  43.340  1.00  0.00           H  
ATOM    936  HG2 MET    57      45.110  42.010  42.040  1.00  0.00           H  
ATOM    937  SD  MET    57      43.640  41.800  43.940  1.00  0.00           S  
ATOM    938  CE  MET    57      44.690  40.380  44.410  1.00  0.00           C  
ATOM    939  HE1 MET    57      45.680  40.860  44.280  1.00  0.00           H  
ATOM    940  HE2 MET    57      44.570  39.550  43.680  1.00  0.00           H  
ATOM    941  HE3 MET    57      44.490  40.050  45.450  1.00  0.00           H  
ATOM    942  C   MET    57      43.740  45.800  40.890  1.00  0.00           C  
ATOM    943  O   MET    57      43.600  45.590  39.670  1.00  0.00           O  
ATOM    944  N   VAL    58      42.990  46.820  41.380  1.00  0.00           N  
ATOM    945  HN  VAL    58      43.000  46.930  42.370  1.00  0.00           H  
ATOM    946  CA  VAL    58      42.230  47.760  40.540  1.00  0.00           C  
ATOM    947  HA  VAL    58      41.410  47.320  39.990  1.00  0.00           H  
ATOM    948  CB  VAL    58      41.450  48.730  41.470  1.00  0.00           C  
ATOM    949  HB  VAL    58      42.030  49.020  42.380  1.00  0.00           H  
ATOM    950  CG1 VAL    58      40.980  50.000  40.820  1.00  0.00           C  
ATOM    951 HG11 VAL    58      40.250  50.390  41.550  1.00  0.00           H  
ATOM    952 HG12 VAL    58      40.390  49.680  39.930  1.00  0.00           H  
ATOM    953 HG13 VAL    58      41.760  50.730  40.550  1.00  0.00           H  
ATOM    954  CG2 VAL    58      40.190  47.950  42.070  1.00  0.00           C  
ATOM    955 HG21 VAL    58      39.750  48.660  42.800  1.00  0.00           H  
ATOM    956 HG22 VAL    58      40.420  46.950  42.480  1.00  0.00           H  
ATOM    957 HG23 VAL    58      39.350  47.930  41.340  1.00  0.00           H  
ATOM    958  C   VAL    58      43.130  48.550  39.560  1.00  0.00           C  
ATOM    959  O   VAL    58      42.760  48.550  38.370  1.00  0.00           O  
ATOM    960  N   VAL    59      44.300  49.110  39.950  1.00  0.00           N  
ATOM    961  HN  VAL    59      44.540  48.960  40.910  1.00  0.00           H  
ATOM    962  CA  VAL    59      45.220  49.770  39.110  1.00  0.00           C  
ATOM    963  HA  VAL    59      44.700  50.560  38.590  1.00  0.00           H  
ATOM    964  CB  VAL    59      46.330  50.440  39.970  1.00  0.00           C  
ATOM    965  HB  VAL    59      46.730  49.670  40.650  1.00  0.00           H  
ATOM    966  CG1 VAL    59      47.490  50.980  39.090  1.00  0.00           C  
ATOM    967 HG11 VAL    59      46.990  51.640  38.350  1.00  0.00           H  
ATOM    968 HG12 VAL    59      48.020  50.160  38.570  1.00  0.00           H  
ATOM    969 HG13 VAL    59      48.170  51.600  39.710  1.00  0.00           H  
ATOM    970  CG2 VAL    59      45.720  51.510  40.940  1.00  0.00           C  
ATOM    971 HG21 VAL    59      45.120  50.940  41.690  1.00  0.00           H  
ATOM    972 HG22 VAL    59      45.100  52.290  40.440  1.00  0.00           H  
ATOM    973 HG23 VAL    59      46.510  52.020  41.530  1.00  0.00           H  
ATOM    974  C   VAL    59      45.840  48.850  37.990  1.00  0.00           C  
ATOM    975  O   VAL    59      45.970  49.180  36.790  1.00  0.00           O  
ATOM    976  N   VAL    60      46.330  47.660  38.410  1.00  0.00           N  
ATOM    977  HN  VAL    60      46.270  47.610  39.410  1.00  0.00           H  
ATOM    978  CA  VAL    60      46.850  46.610  37.580  1.00  0.00           C  
ATOM    979  HA  VAL    60      47.730  47.060  37.130  1.00  0.00           H  
ATOM    980  CB  VAL    60      47.210  45.440  38.490  1.00  0.00           C  
ATOM    981  HB  VAL    60      46.360  45.280  39.180  1.00  0.00           H  
ATOM    982  CG1 VAL    60      47.610  44.170  37.600  1.00  0.00           C  
ATOM    983 HG11 VAL    60      48.030  43.530  38.410  1.00  0.00           H  
ATOM    984 HG12 VAL    60      48.400  44.510  36.900  1.00  0.00           H  
ATOM    985 HG13 VAL    60      46.710  43.700  37.150  1.00  0.00           H  
ATOM    986  CG2 VAL    60      48.450  45.840  39.270  1.00  0.00           C  
ATOM    987 HG21 VAL    60      49.230  46.200  38.560  1.00  0.00           H  
ATOM    988 HG22 VAL    60      48.710  45.040  39.990  1.00  0.00           H  
ATOM    989 HG23 VAL    60      48.240  46.720  39.910  1.00  0.00           H  
ATOM    990  C   VAL    60      45.820  46.280  36.510  1.00  0.00           C  
ATOM    991  O   VAL    60      46.100  46.400  35.290  1.00  0.00           O  
ATOM    992  N   VAL    61      44.530  45.940  36.930  1.00  0.00           N  
ATOM    993  HN  VAL    61      44.310  45.990  37.900  1.00  0.00           H  
ATOM    994  CA  VAL    61      43.480  45.600  35.870  1.00  0.00           C  
ATOM    995  HA  VAL    61      44.030  44.900  35.250  1.00  0.00           H  
ATOM    996  CB  VAL    61      42.220  44.830  36.370  1.00  0.00           C  
ATOM    997  HB  VAL    61      41.690  45.360  37.180  1.00  0.00           H  
ATOM    998  CG1 VAL    61      41.180  44.540  35.250  1.00  0.00           C  
ATOM    999 HG11 VAL    61      41.620  44.340  34.250  1.00  0.00           H  
ATOM   1000 HG12 VAL    61      40.650  45.510  35.120  1.00  0.00           H  
ATOM   1001 HG13 VAL    61      40.450  43.760  35.560  1.00  0.00           H  
ATOM   1002  CG2 VAL    61      42.770  43.460  36.850  1.00  0.00           C  
ATOM   1003 HG21 VAL    61      43.270  42.940  36.000  1.00  0.00           H  
ATOM   1004 HG22 VAL    61      41.930  42.770  37.100  1.00  0.00           H  
ATOM   1005 HG23 VAL    61      43.400  43.370  37.750  1.00  0.00           H  
ATOM   1006  C   VAL    61      43.100  46.730  34.890  1.00  0.00           C  
ATOM   1007  O   VAL    61      42.860  46.580  33.680  1.00  0.00           O  
ATOM   1008  N   ALA    62      43.020  47.930  35.410  1.00  0.00           N  
ATOM   1009  HN  ALA    62      43.020  48.020  36.410  1.00  0.00           H  
ATOM   1010  CA  ALA    62      42.800  49.190  34.700  1.00  0.00           C  
ATOM   1011  HA  ALA    62      41.860  49.170  34.170  1.00  0.00           H  
ATOM   1012  CB  ALA    62      42.830  50.400  35.740  1.00  0.00           C  
ATOM   1013  HB1 ALA    62      43.750  50.490  36.370  1.00  0.00           H  
ATOM   1014  HB2 ALA    62      41.970  50.340  36.440  1.00  0.00           H  
ATOM   1015  HB3 ALA    62      42.800  51.380  35.220  1.00  0.00           H  
ATOM   1016  C   ALA    62      43.860  49.300  33.600  1.00  0.00           C  
ATOM   1017  O   ALA    62      43.480  49.680  32.510  1.00  0.00           O  
ATOM   1018  N   THR    63      45.150  48.990  33.900  1.00  0.00           N  
ATOM   1019  HN  THR    63      45.330  48.710  34.840  1.00  0.00           H  
ATOM   1020  CA  THR    63      46.320  49.070  32.950  1.00  0.00           C  
ATOM   1021  HA  THR    63      46.330  50.050  32.500  1.00  0.00           H  
ATOM   1022  CB  THR    63      47.660  48.930  33.620  1.00  0.00           C  
ATOM   1023  HB  THR    63      47.940  47.900  33.930  1.00  0.00           H  
ATOM   1024  OG1 THR    63      47.800  49.780  34.780  1.00  0.00           O  
ATOM   1025  HG1 THR    63      47.220  49.380  35.430  1.00  0.00           H  
ATOM   1026  CG2 THR    63      48.750  49.260  32.570  1.00  0.00           C  
ATOM   1027 HG21 THR    63      49.770  49.280  33.020  1.00  0.00           H  
ATOM   1028 HG22 THR    63      48.650  50.300  32.200  1.00  0.00           H  
ATOM   1029 HG23 THR    63      48.720  48.620  31.660  1.00  0.00           H  
ATOM   1030  C   THR    63      46.130  47.990  31.970  1.00  0.00           C  
ATOM   1031  O   THR    63      46.450  48.140  30.800  1.00  0.00           O  
ATOM   1032  N   ILE    64      45.640  46.760  32.430  1.00  0.00           N  
ATOM   1033  HN  ILE    64      45.610  46.600  33.410  1.00  0.00           H  
ATOM   1034  CA  ILE    64      45.340  45.670  31.490  1.00  0.00           C  
ATOM   1035  HA  ILE    64      46.300  45.550  31.000  1.00  0.00           H  
ATOM   1036  CB  ILE    64      44.990  44.350  32.070  1.00  0.00           C  
ATOM   1037  HB  ILE    64      44.060  44.470  32.670  1.00  0.00           H  
ATOM   1038  CG2 ILE    64      44.610  43.190  31.040  1.00  0.00           C  
ATOM   1039 HG21 ILE    64      44.260  42.310  31.610  1.00  0.00           H  
ATOM   1040 HG22 ILE    64      45.460  42.840  30.410  1.00  0.00           H  
ATOM   1041 HG23 ILE    64      43.750  43.460  30.380  1.00  0.00           H  
ATOM   1042  CG1 ILE    64      46.080  43.870  33.000  1.00  0.00           C  
ATOM   1043 HG11 ILE    64      45.850  42.890  33.470  1.00  0.00           H  
ATOM   1044 HG12 ILE    64      46.200  44.510  33.900  1.00  0.00           H  
ATOM   1045  CD  ILE    64      47.440  43.690  32.290  1.00  0.00           C  
ATOM   1046  HD1 ILE    64      47.830  44.730  32.350  1.00  0.00           H  
ATOM   1047  HD2 ILE    64      47.310  43.390  31.230  1.00  0.00           H  
ATOM   1048  HD3 ILE    64      48.120  43.020  32.870  1.00  0.00           H  
ATOM   1049  C   ILE    64      44.280  46.020  30.420  1.00  0.00           C  
ATOM   1050  O   ILE    64      44.510  45.780  29.250  1.00  0.00           O  
ATOM   1051  N   LYS    65      43.160  46.680  30.800  1.00  0.00           N  
ATOM   1052  HN  LYS    65      43.120  46.890  31.770  1.00  0.00           H  
ATOM   1053  CA  LYS    65      42.050  47.090  29.960  1.00  0.00           C  
ATOM   1054  HA  LYS    65      41.780  46.390  29.190  1.00  0.00           H  
ATOM   1055  CB  LYS    65      40.770  46.960  30.890  1.00  0.00           C  
ATOM   1056  HB1 LYS    65      39.890  47.350  30.330  1.00  0.00           H  
ATOM   1057  HB2 LYS    65      41.030  47.690  31.690  1.00  0.00           H  
ATOM   1058  CG  LYS    65      40.450  45.490  31.380  1.00  0.00           C  
ATOM   1059  HG1 LYS    65      39.760  45.550  32.250  1.00  0.00           H  
ATOM   1060  HG2 LYS    65      41.410  45.080  31.770  1.00  0.00           H  
ATOM   1061  CD  LYS    65      39.960  44.400  30.390  1.00  0.00           C  
ATOM   1062  HD1 LYS    65      40.620  44.230  29.520  1.00  0.00           H  
ATOM   1063  HD2 LYS    65      39.040  44.860  29.990  1.00  0.00           H  
ATOM   1064  CE  LYS    65      39.500  43.020  30.870  1.00  0.00           C  
ATOM   1065  HE1 LYS    65      38.750  43.170  31.680  1.00  0.00           H  
ATOM   1066  HE2 LYS    65      40.360  42.500  31.350  1.00  0.00           H  
ATOM   1067  NZ  LYS    65      39.070  42.150  29.750  1.00  0.00           N  
ATOM   1068  HZ1 LYS    65      38.100  42.290  29.430  1.00  0.00           H  
ATOM   1069  HZ2 LYS    65      39.220  41.150  30.000  1.00  0.00           H  
ATOM   1070  HZ3 LYS    65      39.720  42.340  28.960  1.00  0.00           H  
ATOM   1071  C   LYS    65      42.140  48.400  29.230  1.00  0.00           C  
ATOM   1072  O   LYS    65      41.340  48.670  28.320  1.00  0.00           O  
ATOM   1073  N   SER    66      43.170  49.210  29.490  1.00  0.00           N  
ATOM   1074  HN  SER    66      43.810  48.870  30.170  1.00  0.00           H  
ATOM   1075  CA  SER    66      43.560  50.520  28.850  1.00  0.00           C  
ATOM   1076  HA  SER    66      42.830  50.860  28.130  1.00  0.00           H  
ATOM   1077  CB  SER    66      43.670  51.790  29.790  1.00  0.00           C  
ATOM   1078  HB1 SER    66      42.600  51.960  30.040  1.00  0.00           H  
ATOM   1079  HB2 SER    66      44.050  52.670  29.230  1.00  0.00           H  
ATOM   1080  OG  SER    66      44.380  51.760  31.020  1.00  0.00           O  
ATOM   1081  HG1 SER    66      43.940  51.120  31.580  1.00  0.00           H  
ATOM   1082  C   SER    66      44.840  50.260  28.020  1.00  0.00           C  
ATOM   1083  O   SER    66      44.830  50.080  26.810  1.00  0.00           O  
ATOM   1084  N   VAL    67      46.010  50.300  28.600  1.00  0.00           N  
ATOM   1085  HN  VAL    67      46.090  50.450  29.580  1.00  0.00           H  
ATOM   1086  CA  VAL    67      47.310  49.950  28.020  1.00  0.00           C  
ATOM   1087  HA  VAL    67      47.370  50.590  27.150  1.00  0.00           H  
ATOM   1088  CB  VAL    67      48.520  50.260  28.930  1.00  0.00           C  
ATOM   1089  HB  VAL    67      48.580  49.440  29.680  1.00  0.00           H  
ATOM   1090  CG1 VAL    67      49.890  50.180  28.290  1.00  0.00           C  
ATOM   1091 HG11 VAL    67      50.720  50.180  29.030  1.00  0.00           H  
ATOM   1092 HG12 VAL    67      50.050  51.090  27.670  1.00  0.00           H  
ATOM   1093 HG13 VAL    67      49.920  49.210  27.750  1.00  0.00           H  
ATOM   1094  CG2 VAL    67      48.210  51.590  29.720  1.00  0.00           C  
ATOM   1095 HG21 VAL    67      49.090  51.800  30.360  1.00  0.00           H  
ATOM   1096 HG22 VAL    67      47.350  51.590  30.420  1.00  0.00           H  
ATOM   1097 HG23 VAL    67      48.150  52.440  29.010  1.00  0.00           H  
ATOM   1098  C   VAL    67      47.440  48.580  27.380  1.00  0.00           C  
ATOM   1099  O   VAL    67      47.870  48.490  26.260  1.00  0.00           O  
ATOM   1100  N   SER    68      47.000  47.440  27.980  1.00  0.00           N  
ATOM   1101  HN  SER    68      46.670  47.400  28.920  1.00  0.00           H  
ATOM   1102  CA  SER    68      46.790  46.110  27.380  1.00  0.00           C  
ATOM   1103  HA  SER    68      46.320  45.420  28.060  1.00  0.00           H  
ATOM   1104  CB  SER    68      45.860  46.050  26.130  1.00  0.00           C  
ATOM   1105  HB1 SER    68      45.750  45.040  25.680  1.00  0.00           H  
ATOM   1106  HB2 SER    68      46.120  46.790  25.340  1.00  0.00           H  
ATOM   1107  OG  SER    68      44.530  46.460  26.580  1.00  0.00           O  
ATOM   1108  HG1 SER    68      44.610  46.520  27.540  1.00  0.00           H  
ATOM   1109  C   SER    68      48.060  45.430  26.950  1.00  0.00           C  
ATOM   1110  O   SER    68      48.370  45.270  25.790  1.00  0.00           O  
ATOM   1111  N   PHE    69      48.980  45.140  27.940  1.00  0.00           N  
ATOM   1112  HN  PHE    69      48.640  45.290  28.870  1.00  0.00           H  
ATOM   1113  CA  PHE    69      50.220  44.380  27.830  1.00  0.00           C  
ATOM   1114  HA  PHE    69      50.820  44.850  27.070  1.00  0.00           H  
ATOM   1115  CB  PHE    69      51.020  44.290  29.120  1.00  0.00           C  
ATOM   1116  HB1 PHE    69      51.990  43.800  28.880  1.00  0.00           H  
ATOM   1117  HB2 PHE    69      50.460  43.590  29.780  1.00  0.00           H  
ATOM   1118  CG  PHE    69      51.320  45.560  29.850  1.00  0.00           C  
ATOM   1119  CD1 PHE    69      51.710  46.680  29.090  1.00  0.00           C  
ATOM   1120  HD1 PHE    69      51.790  46.630  28.020  1.00  0.00           H  
ATOM   1121  CE1 PHE    69      52.330  47.790  29.670  1.00  0.00           C  
ATOM   1122  HE1 PHE    69      52.880  48.500  29.070  1.00  0.00           H  
ATOM   1123  CZ  PHE    69      52.360  47.900  31.060  1.00  0.00           C  
ATOM   1124  HZ  PHE    69      52.800  48.750  31.570  1.00  0.00           H  
ATOM   1125  CD2 PHE    69      51.410  45.650  31.270  1.00  0.00           C  
ATOM   1126  HD2 PHE    69      51.240  44.760  31.850  1.00  0.00           H  
ATOM   1127  CE2 PHE    69      51.850  46.850  31.870  1.00  0.00           C  
ATOM   1128  HE2 PHE    69      51.850  46.940  32.940  1.00  0.00           H  
ATOM   1129  C   PHE    69      50.070  42.960  27.300  1.00  0.00           C  
ATOM   1130  O   PHE    69      49.260  42.200  27.830  1.00  0.00           O  
ATOM   1131  N   TYR    70      50.900  42.590  26.290  1.00  0.00           N  
ATOM   1132  HN  TYR    70      51.500  43.280  25.880  1.00  0.00           H  
ATOM   1133  CA  TYR    70      50.820  41.320  25.690  1.00  0.00           C  
ATOM   1134  HA  TYR    70      51.640  41.260  24.990  1.00  0.00           H  
ATOM   1135  CB  TYR    70      51.180  40.060  26.530  1.00  0.00           C  
ATOM   1136  HB1 TYR    70      50.950  39.110  26.010  1.00  0.00           H  
ATOM   1137  HB2 TYR    70      50.520  40.060  27.420  1.00  0.00           H  
ATOM   1138  CG  TYR    70      52.640  40.040  27.000  1.00  0.00           C  
ATOM   1139  CD1 TYR    70      53.560  39.150  26.350  1.00  0.00           C  
ATOM   1140  HD1 TYR    70      53.260  38.560  25.500  1.00  0.00           H  
ATOM   1141  CE1 TYR    70      54.870  39.010  26.870  1.00  0.00           C  
ATOM   1142  HE1 TYR    70      55.500  38.250  26.440  1.00  0.00           H  
ATOM   1143  CZ  TYR    70      55.290  39.810  27.940  1.00  0.00           C  
ATOM   1144  OH  TYR    70      56.600  39.690  28.450  1.00  0.00           O  
ATOM   1145  HH  TYR    70      56.800  40.430  29.030  1.00  0.00           H  
ATOM   1146  CD2 TYR    70      53.080  40.780  28.110  1.00  0.00           C  
ATOM   1147  HD2 TYR    70      52.370  41.500  28.490  1.00  0.00           H  
ATOM   1148  CE2 TYR    70      54.440  40.720  28.530  1.00  0.00           C  
ATOM   1149  HE2 TYR    70      54.690  41.320  29.390  1.00  0.00           H  
ATOM   1150  C   TYR    70      49.700  41.070  24.660  1.00  0.00           C  
ATOM   1151  O   TYR    70      49.200  39.930  24.520  1.00  0.00           O  
ATOM   1152  N   THR    71      49.420  42.130  23.910  1.00  0.00           N  
ATOM   1153  HN  THR    71      49.830  43.010  24.170  1.00  0.00           H  
ATOM   1154  CA  THR    71      48.590  42.070  22.730  1.00  0.00           C  
ATOM   1155  HA  THR    71      47.910  41.250  22.900  1.00  0.00           H  
ATOM   1156  CB  THR    71      47.900  43.430  22.530  1.00  0.00           C  
ATOM   1157  HB  THR    71      47.450  43.480  21.520  1.00  0.00           H  
ATOM   1158  OG1 THR    71      48.860  44.510  22.820  1.00  0.00           O  
ATOM   1159  HG1 THR    71      48.290  45.280  22.730  1.00  0.00           H  
ATOM   1160  CG2 THR    71      46.750  43.470  23.460  1.00  0.00           C  
ATOM   1161 HG21 THR    71      46.170  44.420  23.530  1.00  0.00           H  
ATOM   1162 HG22 THR    71      46.970  43.130  24.490  1.00  0.00           H  
ATOM   1163 HG23 THR    71      45.890  42.810  23.210  1.00  0.00           H  
ATOM   1164  C   THR    71      49.330  41.830  21.490  1.00  0.00           C  
ATOM   1165  O   THR    71      48.880  41.050  20.660  1.00  0.00           O  
ATOM   1166  N   ARG    72      50.490  42.460  21.310  1.00  0.00           N  
ATOM   1167  HN  ARG    72      50.920  43.010  22.020  1.00  0.00           H  
ATOM   1168  CA  ARG    72      51.350  42.380  20.120  1.00  0.00           C  
ATOM   1169  HA  ARG    72      51.080  41.610  19.420  1.00  0.00           H  
ATOM   1170  CB  ARG    72      51.340  43.730  19.220  1.00  0.00           C  
ATOM   1171  HB1 ARG    72      52.050  43.720  18.370  1.00  0.00           H  
ATOM   1172  HB2 ARG    72      51.630  44.600  19.850  1.00  0.00           H  
ATOM   1173  CG  ARG    72      49.960  44.180  18.850  1.00  0.00           C  
ATOM   1174  HG1 ARG    72      50.060  45.120  18.260  1.00  0.00           H  
ATOM   1175  HG2 ARG    72      49.410  44.470  19.770  1.00  0.00           H  
ATOM   1176  CD  ARG    72      49.050  43.190  18.050  1.00  0.00           C  
ATOM   1177  HD1 ARG    72      48.810  42.290  18.660  1.00  0.00           H  
ATOM   1178  HD2 ARG    72      49.590  42.940  17.120  1.00  0.00           H  
ATOM   1179  NE  ARG    72      47.790  43.920  17.740  1.00  0.00           N  
ATOM   1180  HE  ARG    72      47.740  44.830  18.160  1.00  0.00           H  
ATOM   1181  CZ  ARG    72      46.810  43.520  16.970  1.00  0.00           C  
ATOM   1182  NH1 ARG    72      46.760  42.260  16.580  1.00  0.00           N  
ATOM   1183 HH11 ARG    72      47.590  41.730  16.730  1.00  0.00           H  
ATOM   1184 HH12 ARG    72      46.150  41.890  15.880  1.00  0.00           H  
ATOM   1185  NH2 ARG    72      45.800  44.300  16.640  1.00  0.00           N  
ATOM   1186 HH21 ARG    72      45.920  45.290  16.710  1.00  0.00           H  
ATOM   1187 HH22 ARG    72      44.930  43.920  16.320  1.00  0.00           H  
ATOM   1188  C   ARG    72      52.760  42.050  20.630  1.00  0.00           C  
ATOM   1189  O   ARG    72      53.300  42.750  21.480  1.00  0.00           O  
ATOM   1190  N   LYS    73      53.460  40.960  20.100  1.00  0.00           N  
ATOM   1191  HN  LYS    73      53.080  40.480  19.310  1.00  0.00           H  
ATOM   1192  CA  LYS    73      54.900  40.670  20.330  1.00  0.00           C  
ATOM   1193  HA  LYS    73      54.880  40.220  21.310  1.00  0.00           H  
ATOM   1194  CB  LYS    73      55.540  39.710  19.230  1.00  0.00           C  
ATOM   1195  HB1 LYS    73      56.590  39.480  19.520  1.00  0.00           H  
ATOM   1196  HB2 LYS    73      55.500  40.240  18.260  1.00  0.00           H  
ATOM   1197  CG  LYS    73      54.840  38.300  18.990  1.00  0.00           C  
ATOM   1198  HG1 LYS    73      55.500  37.750  18.290  1.00  0.00           H  
ATOM   1199  HG2 LYS    73      53.870  38.480  18.470  1.00  0.00           H  
ATOM   1200  CD  LYS    73      54.630  37.380  20.220  1.00  0.00           C  
ATOM   1201  HD1 LYS    73      54.080  36.440  19.990  1.00  0.00           H  
ATOM   1202  HD2 LYS    73      53.980  37.830  21.000  1.00  0.00           H  
ATOM   1203  CE  LYS    73      55.960  37.050  20.910  1.00  0.00           C  
ATOM   1204  HE1 LYS    73      56.440  37.900  21.440  1.00  0.00           H  
ATOM   1205  HE2 LYS    73      56.680  36.860  20.090  1.00  0.00           H  
ATOM   1206  NZ  LYS    73      55.770  35.880  21.810  1.00  0.00           N  
ATOM   1207  HZ1 LYS    73      56.230  36.100  22.710  1.00  0.00           H  
ATOM   1208  HZ2 LYS    73      56.100  34.990  21.380  1.00  0.00           H  
ATOM   1209  HZ3 LYS    73      54.740  35.770  21.950  1.00  0.00           H  
ATOM   1210  C   LYS    73      55.790  41.940  20.470  1.00  0.00           C  
ATOM   1211  O   LYS    73      55.600  42.930  19.760  1.00  0.00           O  
ATOM   1212  N   ASP    74      56.750  42.020  21.430  1.00  0.00           N  
ATOM   1213  HN  ASP    74      57.040  41.200  21.910  1.00  0.00           H  
ATOM   1214  CA  ASP    74      57.670  43.160  21.640  1.00  0.00           C  
ATOM   1215  HA  ASP    74      57.770  43.760  20.740  1.00  0.00           H  
ATOM   1216  CB  ASP    74      56.940  44.110  22.710  1.00  0.00           C  
ATOM   1217  HB1 ASP    74      56.960  43.570  23.680  1.00  0.00           H  
ATOM   1218  HB2 ASP    74      55.910  44.350  22.360  1.00  0.00           H  
ATOM   1219  CG  ASP    74      57.640  45.470  23.010  1.00  0.00           C  
ATOM   1220  OD1 ASP    74      58.560  45.840  22.310  1.00  0.00           O  
ATOM   1221  OD2 ASP    74      57.190  46.170  23.960  1.00  0.00           O  
ATOM   1222  C   ASP    74      58.990  42.570  22.070  1.00  0.00           C  
ATOM   1223  O   ASP    74      58.980  41.360  22.400  1.00  0.00           O  
ATOM   1224  N   GLY    75      60.040  43.380  22.100  1.00  0.00           N  
ATOM   1225  HN  GLY    75      60.020  44.320  21.790  1.00  0.00           H  
ATOM   1226  CA  GLY    75      61.350  43.010  22.330  1.00  0.00           C  
ATOM   1227  HA1 GLY    75      61.930  43.900  22.110  1.00  0.00           H  
ATOM   1228  HA2 GLY    75      61.670  42.180  21.720  1.00  0.00           H  
ATOM   1229  C   GLY    75      61.640  42.790  23.800  1.00  0.00           C  
ATOM   1230  O   GLY    75      61.300  43.550  24.710  1.00  0.00           O  
ATOM   1231  N   GLN    76      62.280  41.660  24.120  1.00  0.00           N  
ATOM   1232  HN  GLN    76      62.680  41.120  23.390  1.00  0.00           H  
ATOM   1233  CA  GLN    76      62.720  41.350  25.480  1.00  0.00           C  
ATOM   1234  HA  GLN    76      61.880  41.420  26.160  1.00  0.00           H  
ATOM   1235  CB  GLN    76      63.040  39.900  25.450  1.00  0.00           C  
ATOM   1236  HB1 GLN    76      63.490  39.650  26.430  1.00  0.00           H  
ATOM   1237  HB2 GLN    76      63.860  39.700  24.720  1.00  0.00           H  
ATOM   1238  CG  GLN    76      61.970  38.840  25.120  1.00  0.00           C  
ATOM   1239  HG1 GLN    76      62.410  37.830  25.250  1.00  0.00           H  
ATOM   1240  HG2 GLN    76      61.500  38.960  24.120  1.00  0.00           H  
ATOM   1241  CD  GLN    76      60.890  38.890  26.140  1.00  0.00           C  
ATOM   1242  OE1 GLN    76      61.270  38.820  27.280  1.00  0.00           O  
ATOM   1243  NE2 GLN    76      59.630  39.050  25.830  1.00  0.00           N  
ATOM   1244 HE21 GLN    76      59.320  38.980  24.890  1.00  0.00           H  
ATOM   1245 HE22 GLN    76      58.990  38.960  26.600  1.00  0.00           H  
ATOM   1246  C   GLN    76      63.870  42.170  25.950  1.00  0.00           C  
ATOM   1247  O   GLN    76      64.900  42.270  25.300  1.00  0.00           O  
ATOM   1248  N   LEU    77      63.730  42.720  27.180  1.00  0.00           N  
ATOM   1249  HN  LEU    77      62.870  42.770  27.690  1.00  0.00           H  
ATOM   1250  CA  LEU    77      64.820  43.510  27.770  1.00  0.00           C  
ATOM   1251  HA  LEU    77      65.440  43.840  26.950  1.00  0.00           H  
ATOM   1252  CB  LEU    77      64.210  44.740  28.550  1.00  0.00           C  
ATOM   1253  HB1 LEU    77      64.980  45.370  29.050  1.00  0.00           H  
ATOM   1254  HB2 LEU    77      63.550  44.410  29.380  1.00  0.00           H  
ATOM   1255  CG  LEU    77      63.480  45.660  27.580  1.00  0.00           C  
ATOM   1256  HG  LEU    77      62.560  45.130  27.250  1.00  0.00           H  
ATOM   1257  CD1 LEU    77      63.120  47.000  28.300  1.00  0.00           C  
ATOM   1258 HD11 LEU    77      62.620  46.970  29.290  1.00  0.00           H  
ATOM   1259 HD12 LEU    77      62.390  47.620  27.740  1.00  0.00           H  
ATOM   1260 HD13 LEU    77      64.000  47.690  28.340  1.00  0.00           H  
ATOM   1261  CD2 LEU    77      64.280  45.980  26.330  1.00  0.00           C  
ATOM   1262 HD21 LEU    77      63.710  46.720  25.720  1.00  0.00           H  
ATOM   1263 HD22 LEU    77      64.450  45.090  25.680  1.00  0.00           H  
ATOM   1264 HD23 LEU    77      65.290  46.370  26.580  1.00  0.00           H  
ATOM   1265  C   LEU    77      65.670  42.730  28.720  1.00  0.00           C  
ATOM   1266  O   LEU    77      66.880  42.880  28.690  1.00  0.00           O  
ATOM   1267  N   ILE    78      64.990  41.840  29.540  1.00  0.00           N  
ATOM   1268  HN  ILE    78      64.000  41.740  29.500  1.00  0.00           H  
ATOM   1269  CA  ILE    78      65.760  41.320  30.700  1.00  0.00           C  
ATOM   1270  HA  ILE    78      66.600  41.950  30.940  1.00  0.00           H  
ATOM   1271  CB  ILE    78      64.880  41.100  31.820  1.00  0.00           C  
ATOM   1272  HB  ILE    78      64.020  40.420  31.650  1.00  0.00           H  
ATOM   1273  CG2 ILE    78      65.650  40.650  33.080  1.00  0.00           C  
ATOM   1274 HG21 ILE    78      65.930  39.570  33.060  1.00  0.00           H  
ATOM   1275 HG22 ILE    78      65.020  40.770  33.990  1.00  0.00           H  
ATOM   1276 HG23 ILE    78      66.560  41.270  33.200  1.00  0.00           H  
ATOM   1277  CG1 ILE    78      64.060  42.390  32.180  1.00  0.00           C  
ATOM   1278 HG11 ILE    78      63.470  42.210  33.100  1.00  0.00           H  
ATOM   1279 HG12 ILE    78      63.370  42.690  31.360  1.00  0.00           H  
ATOM   1280  CD  ILE    78      64.900  43.620  32.440  1.00  0.00           C  
ATOM   1281  HD1 ILE    78      65.590  43.820  31.600  1.00  0.00           H  
ATOM   1282  HD2 ILE    78      65.520  43.430  33.340  1.00  0.00           H  
ATOM   1283  HD3 ILE    78      64.350  44.560  32.620  1.00  0.00           H  
ATOM   1284  C   ILE    78      66.390  39.970  30.200  1.00  0.00           C  
ATOM   1285  O   ILE    78      67.560  39.640  30.500  1.00  0.00           O  
ATOM   1286  N   TYR    79      65.720  39.190  29.280  1.00  0.00           N  
ATOM   1287  HN  TYR    79      64.770  39.340  29.030  1.00  0.00           H  
ATOM   1288  CA  TYR    79      66.240  37.890  28.950  1.00  0.00           C  
ATOM   1289  HA  TYR    79      67.140  37.660  29.510  1.00  0.00           H  
ATOM   1290  CB  TYR    79      65.310  36.710  29.150  1.00  0.00           C  
ATOM   1291  HB1 TYR    79      65.830  35.760  28.890  1.00  0.00           H  
ATOM   1292  HB2 TYR    79      64.390  36.850  28.550  1.00  0.00           H  
ATOM   1293  CG  TYR    79      64.900  36.620  30.630  1.00  0.00           C  
ATOM   1294  CD1 TYR    79      65.950  36.410  31.570  1.00  0.00           C  
ATOM   1295  HD1 TYR    79      66.940  36.410  31.130  1.00  0.00           H  
ATOM   1296  CE1 TYR    79      65.660  36.300  32.980  1.00  0.00           C  
ATOM   1297  HE1 TYR    79      66.440  36.160  33.710  1.00  0.00           H  
ATOM   1298  CZ  TYR    79      64.300  36.370  33.400  1.00  0.00           C  
ATOM   1299  OH  TYR    79      64.050  36.570  34.790  1.00  0.00           O  
ATOM   1300  HH  TYR    79      64.550  35.930  35.290  1.00  0.00           H  
ATOM   1301  CD2 TYR    79      63.550  36.790  31.110  1.00  0.00           C  
ATOM   1302  HD2 TYR    79      62.750  36.910  30.390  1.00  0.00           H  
ATOM   1303  CE2 TYR    79      63.240  36.680  32.530  1.00  0.00           C  
ATOM   1304  HE2 TYR    79      62.220  36.870  32.830  1.00  0.00           H  
ATOM   1305  C   TYR    79      66.610  37.820  27.480  1.00  0.00           C  
ATOM   1306  O   TYR    79      65.760  37.790  26.630  1.00  0.00           O  
ATOM   1307  N   THR    80      67.960  37.730  27.170  1.00  0.00           N  
ATOM   1308  HN  THR    80      68.670  37.920  27.840  1.00  0.00           H  
ATOM   1309  CA  THR    80      68.460  37.280  25.850  1.00  0.00           C  
ATOM   1310  HA  THR    80      67.980  37.870  25.090  1.00  0.00           H  
ATOM   1311  CB  THR    80      69.970  37.610  25.660  1.00  0.00           C  
ATOM   1312  HB  THR    80      70.500  37.110  26.500  1.00  0.00           H  
ATOM   1313  OG1 THR    80      70.230  38.990  25.730  1.00  0.00           O  
ATOM   1314  HG1 THR    80      69.440  39.330  26.150  1.00  0.00           H  
ATOM   1315  CG2 THR    80      70.700  37.070  24.460  1.00  0.00           C  
ATOM   1316 HG21 THR    80      70.680  35.970  24.630  1.00  0.00           H  
ATOM   1317 HG22 THR    80      71.780  37.330  24.550  1.00  0.00           H  
ATOM   1318 HG23 THR    80      70.160  37.330  23.530  1.00  0.00           H  
ATOM   1319  C   THR    80      68.270  35.760  25.540  1.00  0.00           C  
ATOM   1320  O   THR    80      68.010  35.370  24.420  1.00  0.00           O  
ATOM   1321  N   PRO    81      68.390  34.780  26.470  1.00  0.00           N  
ATOM   1322  CD  PRO    81      68.940  34.860  27.820  1.00  0.00           C  
ATOM   1323  HD1 PRO    81      68.090  35.170  28.470  1.00  0.00           H  
ATOM   1324  HD2 PRO    81      69.870  35.440  27.980  1.00  0.00           H  
ATOM   1325  CA  PRO    81      67.940  33.410  26.170  1.00  0.00           C  
ATOM   1326  HA  PRO    81      68.550  33.050  25.350  1.00  0.00           H  
ATOM   1327  CB  PRO    81      68.190  32.550  27.390  1.00  0.00           C  
ATOM   1328  HB1 PRO    81      68.560  31.520  27.210  1.00  0.00           H  
ATOM   1329  HB2 PRO    81      67.320  32.450  28.080  1.00  0.00           H  
ATOM   1330  CG  PRO    81      69.290  33.370  28.150  1.00  0.00           C  
ATOM   1331  HG1 PRO    81      69.370  33.150  29.230  1.00  0.00           H  
ATOM   1332  HG2 PRO    81      70.330  33.210  27.770  1.00  0.00           H  
ATOM   1333  C   PRO    81      66.490  33.320  25.680  1.00  0.00           C  
ATOM   1334  O   PRO    81      65.630  34.070  26.050  1.00  0.00           O  
ATOM   1335  N   PHE    82      66.160  32.390  24.730  1.00  0.00           N  
ATOM   1336  HN  PHE    82      66.920  31.900  24.320  1.00  0.00           H  
ATOM   1337  CA  PHE    82      64.980  32.470  23.890  1.00  0.00           C  
ATOM   1338  HA  PHE    82      64.160  32.680  24.560  1.00  0.00           H  
ATOM   1339  CB  PHE    82      65.120  33.610  22.920  1.00  0.00           C  
ATOM   1340  HB1 PHE    82      65.580  33.260  21.970  1.00  0.00           H  
ATOM   1341  HB2 PHE    82      65.820  34.460  23.050  1.00  0.00           H  
ATOM   1342  CG  PHE    82      63.790  34.170  22.440  1.00  0.00           C  
ATOM   1343  CD1 PHE    82      63.110  33.400  21.450  1.00  0.00           C  
ATOM   1344  HD1 PHE    82      63.540  32.500  21.050  1.00  0.00           H  
ATOM   1345  CE1 PHE    82      61.920  33.910  20.820  1.00  0.00           C  
ATOM   1346  HE1 PHE    82      61.480  33.320  20.030  1.00  0.00           H  
ATOM   1347  CZ  PHE    82      61.300  35.050  21.400  1.00  0.00           C  
ATOM   1348  HZ  PHE    82      60.310  35.350  21.120  1.00  0.00           H  
ATOM   1349  CD2 PHE    82      63.250  35.370  22.860  1.00  0.00           C  
ATOM   1350  HD2 PHE    82      63.700  36.030  23.580  1.00  0.00           H  
ATOM   1351  CE2 PHE    82      62.030  35.800  22.320  1.00  0.00           C  
ATOM   1352  HE2 PHE    82      61.560  36.720  22.610  1.00  0.00           H  
ATOM   1353  C   PHE    82      64.620  31.110  23.350  1.00  0.00           C  
ATOM   1354  O   PHE    82      65.570  30.280  23.170  1.00  0.00           O  
ATOM   1355  N   THR    83      63.360  30.810  23.180  1.00  0.00           N  
ATOM   1356  HN  THR    83      62.610  31.410  23.460  1.00  0.00           H  
ATOM   1357  CA  THR    83      62.720  29.630  22.600  1.00  0.00           C  
ATOM   1358  HA  THR    83      63.380  29.130  21.910  1.00  0.00           H  
ATOM   1359  CB  THR    83      62.290  28.570  23.650  1.00  0.00           C  
ATOM   1360  HB  THR    83      61.660  29.000  24.460  1.00  0.00           H  
ATOM   1361  OG1 THR    83      63.430  27.930  24.240  1.00  0.00           O  
ATOM   1362  HG1 THR    83      63.970  28.650  24.570  1.00  0.00           H  
ATOM   1363  CG2 THR    83      61.540  27.410  23.010  1.00  0.00           C  
ATOM   1364 HG21 THR    83      60.570  27.800  22.640  1.00  0.00           H  
ATOM   1365 HG22 THR    83      61.440  26.680  23.840  1.00  0.00           H  
ATOM   1366 HG23 THR    83      62.090  26.890  22.200  1.00  0.00           H  
ATOM   1367  C   THR    83      61.570  30.120  21.820  1.00  0.00           C  
ATOM   1368  O   THR    83      60.920  31.010  22.270  1.00  0.00           O  
ATOM   1369  N   GLU    84      61.240  29.520  20.670  1.00  0.00           N  
ATOM   1370  HN  GLU    84      61.740  28.780  20.240  1.00  0.00           H  
ATOM   1371  CA  GLU    84      60.210  30.000  19.780  1.00  0.00           C  
ATOM   1372  HA  GLU    84      60.050  31.070  19.790  1.00  0.00           H  
ATOM   1373  CB  GLU    84      60.470  29.470  18.280  1.00  0.00           C  
ATOM   1374  HB1 GLU    84      60.400  28.360  18.240  1.00  0.00           H  
ATOM   1375  HB2 GLU    84      61.480  29.790  17.920  1.00  0.00           H  
ATOM   1376  CG  GLU    84      59.510  30.010  17.170  1.00  0.00           C  
ATOM   1377  HG1 GLU    84      58.490  29.620  17.360  1.00  0.00           H  
ATOM   1378  HG2 GLU    84      59.950  29.640  16.220  1.00  0.00           H  
ATOM   1379  CD  GLU    84      59.480  31.560  17.010  1.00  0.00           C  
ATOM   1380  OE1 GLU    84      60.450  32.090  16.460  1.00  0.00           O  
ATOM   1381  OE2 GLU    84      58.470  32.210  17.350  1.00  0.00           O  
ATOM   1382  C   GLU    84      58.820  29.420  20.290  1.00  0.00           C  
ATOM   1383  O   GLU    84      58.810  28.340  20.870  1.00  0.00           O  
ATOM   1384  N   ASP    85      57.650  30.100  20.090  1.00  0.00           N  
ATOM   1385  HN  ASP    85      57.750  30.890  19.490  1.00  0.00           H  
ATOM   1386  CA  ASP    85      56.350  29.750  20.650  1.00  0.00           C  
ATOM   1387  HA  ASP    85      56.440  29.650  21.720  1.00  0.00           H  
ATOM   1388  CB  ASP    85      55.300  30.910  20.420  1.00  0.00           C  
ATOM   1389  HB1 ASP    85      54.460  30.790  21.140  1.00  0.00           H  
ATOM   1390  HB2 ASP    85      55.120  31.100  19.340  1.00  0.00           H  
ATOM   1391  CG  ASP    85      55.970  32.210  20.980  1.00  0.00           C  
ATOM   1392  OD1 ASP    85      55.850  33.320  20.370  1.00  0.00           O  
ATOM   1393  OD2 ASP    85      56.550  32.190  22.080  1.00  0.00           O  
ATOM   1394  C   ASP    85      55.910  28.430  20.140  1.00  0.00           C  
ATOM   1395  O   ASP    85      55.190  27.690  20.780  1.00  0.00           O  
ATOM   1396  N   THR    86      56.310  28.100  18.970  1.00  0.00           N  
ATOM   1397  HN  THR    86      56.720  28.830  18.430  1.00  0.00           H  
ATOM   1398  CA  THR    86      55.800  26.920  18.270  1.00  0.00           C  
ATOM   1399  HA  THR    86      54.840  26.650  18.670  1.00  0.00           H  
ATOM   1400  CB  THR    86      55.530  27.030  16.730  1.00  0.00           C  
ATOM   1401  HB  THR    86      55.060  26.150  16.250  1.00  0.00           H  
ATOM   1402  OG1 THR    86      56.780  27.550  16.140  1.00  0.00           O  
ATOM   1403  HG1 THR    86      56.640  27.680  15.200  1.00  0.00           H  
ATOM   1404  CG2 THR    86      54.570  28.230  16.490  1.00  0.00           C  
ATOM   1405 HG21 THR    86      53.580  27.860  16.830  1.00  0.00           H  
ATOM   1406 HG22 THR    86      54.510  28.530  15.420  1.00  0.00           H  
ATOM   1407 HG23 THR    86      54.840  29.140  17.070  1.00  0.00           H  
ATOM   1408  C   THR    86      56.700  25.690  18.500  1.00  0.00           C  
ATOM   1409  O   THR    86      56.650  24.600  17.910  1.00  0.00           O  
ATOM   1410  N   GLU    87      57.680  25.790  19.410  1.00  0.00           N  
ATOM   1411  HN  GLU    87      57.770  26.690  19.830  1.00  0.00           H  
ATOM   1412  CA  GLU    87      58.680  24.770  19.640  1.00  0.00           C  
ATOM   1413  HA  GLU    87      58.800  24.190  18.740  1.00  0.00           H  
ATOM   1414  CB  GLU    87      60.060  25.340  20.140  1.00  0.00           C  
ATOM   1415  HB1 GLU    87      59.970  25.790  21.150  1.00  0.00           H  
ATOM   1416  HB2 GLU    87      60.250  26.140  19.400  1.00  0.00           H  
ATOM   1417  CG  GLU    87      61.350  24.460  20.030  1.00  0.00           C  
ATOM   1418  HG1 GLU    87      61.330  23.860  20.960  1.00  0.00           H  
ATOM   1419  HG2 GLU    87      62.190  25.170  20.130  1.00  0.00           H  
ATOM   1420  CD  GLU    87      61.590  23.560  18.800  1.00  0.00           C  
ATOM   1421  OE1 GLU    87      62.650  23.910  18.170  1.00  0.00           O  
ATOM   1422  OE2 GLU    87      60.790  22.640  18.450  1.00  0.00           O  
ATOM   1423  C   GLU    87      58.080  23.730  20.660  1.00  0.00           C  
ATOM   1424  O   GLU    87      57.000  23.950  21.280  1.00  0.00           O  
ATOM   1425  N   THR    88      58.820  22.640  20.970  1.00  0.00           N  
ATOM   1426  HN  THR    88      59.620  22.510  20.380  1.00  0.00           H  
ATOM   1427  CA  THR    88      58.350  21.580  21.870  1.00  0.00           C  
ATOM   1428  HA  THR    88      57.450  21.130  21.480  1.00  0.00           H  
ATOM   1429  CB  THR    88      59.210  20.360  22.000  1.00  0.00           C  
ATOM   1430  HB  THR    88      58.750  19.570  22.640  1.00  0.00           H  
ATOM   1431  OG1 THR    88      60.510  20.570  22.530  1.00  0.00           O  
ATOM   1432  HG1 THR    88      60.980  19.730  22.610  1.00  0.00           H  
ATOM   1433  CG2 THR    88      59.380  19.750  20.580  1.00  0.00           C  
ATOM   1434 HG21 THR    88      59.820  18.730  20.670  1.00  0.00           H  
ATOM   1435 HG22 THR    88      60.080  20.400  20.010  1.00  0.00           H  
ATOM   1436 HG23 THR    88      58.400  19.680  20.070  1.00  0.00           H  
ATOM   1437  C   THR    88      58.130  22.170  23.310  1.00  0.00           C  
ATOM   1438  O   THR    88      58.800  23.070  23.800  1.00  0.00           O  
ATOM   1439  N   VAL    89      57.120  21.590  23.950  1.00  0.00           N  
ATOM   1440  HN  VAL    89      56.540  20.910  23.510  1.00  0.00           H  
ATOM   1441  CA  VAL    89      56.790  21.990  25.350  1.00  0.00           C  
ATOM   1442  HA  VAL    89      56.630  23.050  25.170  1.00  0.00           H  
ATOM   1443  CB  VAL    89      55.560  21.270  25.820  1.00  0.00           C  
ATOM   1444  HB  VAL    89      55.570  20.220  25.480  1.00  0.00           H  
ATOM   1445  CG1 VAL    89      55.270  21.420  27.380  1.00  0.00           C  
ATOM   1446 HG11 VAL    89      54.180  21.400  27.600  1.00  0.00           H  
ATOM   1447 HG12 VAL    89      55.650  22.440  27.590  1.00  0.00           H  
ATOM   1448 HG13 VAL    89      55.870  20.760  28.040  1.00  0.00           H  
ATOM   1449  CG2 VAL    89      54.300  21.830  25.230  1.00  0.00           C  
ATOM   1450 HG21 VAL    89      54.250  21.610  24.150  1.00  0.00           H  
ATOM   1451 HG22 VAL    89      54.150  22.920  25.350  1.00  0.00           H  
ATOM   1452 HG23 VAL    89      53.470  21.210  25.650  1.00  0.00           H  
ATOM   1453  C   VAL    89      57.970  21.820  26.330  1.00  0.00           C  
ATOM   1454  O   VAL    89      58.280  22.810  27.120  1.00  0.00           O  
ATOM   1455  N   GLY    90      58.780  20.730  26.340  1.00  0.00           N  
ATOM   1456  HN  GLY    90      58.590  20.010  25.680  1.00  0.00           H  
ATOM   1457  CA  GLY    90      60.020  20.620  27.160  1.00  0.00           C  
ATOM   1458  HA1 GLY    90      60.520  19.710  26.870  1.00  0.00           H  
ATOM   1459  HA2 GLY    90      59.710  20.600  28.200  1.00  0.00           H  
ATOM   1460  C   GLY    90      60.970  21.730  26.940  1.00  0.00           C  
ATOM   1461  O   GLY    90      61.610  22.300  27.870  1.00  0.00           O  
ATOM   1462  N   GLN    91      61.200  22.050  25.670  1.00  0.00           N  
ATOM   1463  HN  GLN    91      60.870  21.550  24.870  1.00  0.00           H  
ATOM   1464  CA  GLN    91      62.240  23.020  25.410  1.00  0.00           C  
ATOM   1465  HA  GLN    91      63.090  22.690  25.980  1.00  0.00           H  
ATOM   1466  CB  GLN    91      62.490  22.880  23.860  1.00  0.00           C  
ATOM   1467  HB1 GLN    91      61.540  22.910  23.290  1.00  0.00           H  
ATOM   1468  HB2 GLN    91      62.970  21.890  23.750  1.00  0.00           H  
ATOM   1469  CG  GLN    91      63.350  24.040  23.280  1.00  0.00           C  
ATOM   1470  HG1 GLN    91      62.790  24.990  23.420  1.00  0.00           H  
ATOM   1471  HG2 GLN    91      63.530  23.780  22.220  1.00  0.00           H  
ATOM   1472  CD  GLN    91      64.630  24.250  24.070  1.00  0.00           C  
ATOM   1473  OE1 GLN    91      65.320  23.290  24.390  1.00  0.00           O  
ATOM   1474  NE2 GLN    91      65.020  25.470  24.500  1.00  0.00           N  
ATOM   1475 HE21 GLN    91      65.800  25.560  25.120  1.00  0.00           H  
ATOM   1476 HE22 GLN    91      64.310  26.150  24.370  1.00  0.00           H  
ATOM   1477  C   GLN    91      61.860  24.410  25.960  1.00  0.00           C  
ATOM   1478  O   GLN    91      62.680  25.070  26.610  1.00  0.00           O  
ATOM   1479  N   ARG    92      60.600  24.830  25.690  1.00  0.00           N  
ATOM   1480  HN  ARG    92      60.000  24.280  25.120  1.00  0.00           H  
ATOM   1481  CA  ARG    92      59.940  25.990  26.300  1.00  0.00           C  
ATOM   1482  HA  ARG    92      60.440  26.930  26.140  1.00  0.00           H  
ATOM   1483  CB  ARG    92      58.520  26.130  25.740  1.00  0.00           C  
ATOM   1484  HB1 ARG    92      57.970  26.970  26.230  1.00  0.00           H  
ATOM   1485  HB2 ARG    92      58.040  25.160  26.000  1.00  0.00           H  
ATOM   1486  CG  ARG    92      58.470  26.520  24.300  1.00  0.00           C  
ATOM   1487  HG1 ARG    92      59.020  25.820  23.640  1.00  0.00           H  
ATOM   1488  HG2 ARG    92      58.910  27.530  24.180  1.00  0.00           H  
ATOM   1489  CD  ARG    92      57.110  26.690  23.700  1.00  0.00           C  
ATOM   1490  HD1 ARG    92      56.450  25.870  24.070  1.00  0.00           H  
ATOM   1491  HD2 ARG    92      57.270  26.600  22.610  1.00  0.00           H  
ATOM   1492  NE  ARG    92      56.530  28.010  24.030  1.00  0.00           N  
ATOM   1493  HE  ARG    92      57.110  28.800  24.220  1.00  0.00           H  
ATOM   1494  CZ  ARG    92      55.220  28.270  24.000  1.00  0.00           C  
ATOM   1495  NH1 ARG    92      54.810  29.500  24.380  1.00  0.00           N  
ATOM   1496 HH11 ARG    92      55.520  30.080  24.780  1.00  0.00           H  
ATOM   1497 HH12 ARG    92      53.840  29.740  24.350  1.00  0.00           H  
ATOM   1498  NH2 ARG    92      54.210  27.490  23.630  1.00  0.00           N  
ATOM   1499 HH21 ARG    92      54.440  26.650  23.150  1.00  0.00           H  
ATOM   1500 HH22 ARG    92      53.330  27.940  23.550  1.00  0.00           H  
ATOM   1501  C   ARG    92      60.000  25.980  27.820  1.00  0.00           C  
ATOM   1502  O   ARG    92      60.130  26.970  28.500  1.00  0.00           O  
ATOM   1503  N   ALA    93      59.730  24.850  28.400  1.00  0.00           N  
ATOM   1504  HN  ALA    93      59.320  24.200  27.770  1.00  0.00           H  
ATOM   1505  CA  ALA    93      59.760  24.690  29.830  1.00  0.00           C  
ATOM   1506  HA  ALA    93      59.180  25.500  30.250  1.00  0.00           H  
ATOM   1507  CB  ALA    93      59.150  23.290  30.180  1.00  0.00           C  
ATOM   1508  HB1 ALA    93      58.140  23.220  29.720  1.00  0.00           H  
ATOM   1509  HB2 ALA    93      59.210  22.950  31.240  1.00  0.00           H  
ATOM   1510  HB3 ALA    93      59.770  22.560  29.620  1.00  0.00           H  
ATOM   1511  C   ALA    93      61.180  24.810  30.470  1.00  0.00           C  
ATOM   1512  O   ALA    93      61.390  25.470  31.490  1.00  0.00           O  
ATOM   1513  N   LEU    94      62.160  24.160  29.850  1.00  0.00           N  
ATOM   1514  HN  LEU    94      62.130  23.490  29.110  1.00  0.00           H  
ATOM   1515  CA  LEU    94      63.620  24.220  30.220  1.00  0.00           C  
ATOM   1516  HA  LEU    94      63.670  24.000  31.280  1.00  0.00           H  
ATOM   1517  CB  LEU    94      64.460  23.260  29.370  1.00  0.00           C  
ATOM   1518  HB1 LEU    94      64.460  23.680  28.340  1.00  0.00           H  
ATOM   1519  HB2 LEU    94      63.910  22.300  29.490  1.00  0.00           H  
ATOM   1520  CG  LEU    94      65.860  23.000  29.890  1.00  0.00           C  
ATOM   1521  HG  LEU    94      66.490  23.920  29.860  1.00  0.00           H  
ATOM   1522  CD1 LEU    94      65.990  22.280  31.210  1.00  0.00           C  
ATOM   1523 HD11 LEU    94      65.370  21.360  31.160  1.00  0.00           H  
ATOM   1524 HD12 LEU    94      65.690  22.840  32.120  1.00  0.00           H  
ATOM   1525 HD13 LEU    94      66.990  21.860  31.470  1.00  0.00           H  
ATOM   1526  CD2 LEU    94      66.490  22.070  28.850  1.00  0.00           C  
ATOM   1527 HD21 LEU    94      65.980  21.090  28.830  1.00  0.00           H  
ATOM   1528 HD22 LEU    94      67.570  21.870  28.990  1.00  0.00           H  
ATOM   1529 HD23 LEU    94      66.320  22.560  27.860  1.00  0.00           H  
ATOM   1530  C   LEU    94      64.200  25.580  30.140  1.00  0.00           C  
ATOM   1531  O   LEU    94      64.870  26.050  31.050  1.00  0.00           O  
ATOM   1532  N   HSD    95      63.820  26.280  29.060  1.00  0.00           N  
ATOM   1533  HN  HSD    95      63.430  25.760  28.300  1.00  0.00           H  
ATOM   1534  CA  HSD    95      64.110  27.740  28.890  1.00  0.00           C  
ATOM   1535  HA  HSD    95      65.150  28.010  29.020  1.00  0.00           H  
ATOM   1536  CB  HSD    95      63.610  28.280  27.570  1.00  0.00           C  
ATOM   1537  HB1 HSD    95      62.660  27.810  27.240  1.00  0.00           H  
ATOM   1538  HB2 HSD    95      64.350  27.820  26.880  1.00  0.00           H  
ATOM   1539  ND1 HSD    95      64.810  30.470  27.630  1.00  0.00           N  
ATOM   1540  HD1 HSD    95      65.660  30.060  27.960  1.00  0.00           H  
ATOM   1541  CG  HSD    95      63.630  29.790  27.420  1.00  0.00           C  
ATOM   1542  CE1 HSD    95      64.600  31.820  27.690  1.00  0.00           C  
ATOM   1543  HE1 HSD    95      65.240  32.670  27.940  1.00  0.00           H  
ATOM   1544  NE2 HSD    95      63.300  32.050  27.470  1.00  0.00           N  
ATOM   1545  CD2 HSD    95      62.710  30.750  27.310  1.00  0.00           C  
ATOM   1546  HD2 HSD    95      61.650  30.590  27.180  1.00  0.00           H  
ATOM   1547  C   HSD    95      63.430  28.590  29.970  1.00  0.00           C  
ATOM   1548  O   HSD    95      63.980  29.510  30.600  1.00  0.00           O  
ATOM   1549  N   SER    96      62.130  28.370  30.320  1.00  0.00           N  
ATOM   1550  HN  SER    96      61.600  27.730  29.770  1.00  0.00           H  
ATOM   1551  CA  SER    96      61.430  29.250  31.270  1.00  0.00           C  
ATOM   1552  HA  SER    96      61.610  30.300  31.110  1.00  0.00           H  
ATOM   1553  CB  SER    96      59.920  29.150  30.890  1.00  0.00           C  
ATOM   1554  HB1 SER    96      59.320  29.990  31.310  1.00  0.00           H  
ATOM   1555  HB2 SER    96      59.540  28.130  31.080  1.00  0.00           H  
ATOM   1556  OG  SER    96      59.720  29.380  29.500  1.00  0.00           O  
ATOM   1557  HG1 SER    96      59.570  28.520  29.090  1.00  0.00           H  
ATOM   1558  C   SER    96      61.620  28.880  32.730  1.00  0.00           C  
ATOM   1559  O   SER    96      61.560  29.760  33.590  1.00  0.00           O  
ATOM   1560  N   ILE    97      61.940  27.700  33.130  1.00  0.00           N  
ATOM   1561  HN  ILE    97      62.030  26.900  32.550  1.00  0.00           H  
ATOM   1562  CA  ILE    97      62.390  27.410  34.500  1.00  0.00           C  
ATOM   1563  HA  ILE    97      61.620  27.900  35.080  1.00  0.00           H  
ATOM   1564  CB  ILE    97      62.390  25.920  34.880  1.00  0.00           C  
ATOM   1565  HB  ILE    97      61.480  25.520  34.400  1.00  0.00           H  
ATOM   1566  CG2 ILE    97      63.540  25.200  34.230  1.00  0.00           C  
ATOM   1567 HG21 ILE    97      64.490  25.570  34.650  1.00  0.00           H  
ATOM   1568 HG22 ILE    97      63.580  25.470  33.150  1.00  0.00           H  
ATOM   1569 HG23 ILE    97      63.440  24.100  34.270  1.00  0.00           H  
ATOM   1570  CG1 ILE    97      62.260  25.710  36.420  1.00  0.00           C  
ATOM   1571 HG11 ILE    97      63.250  25.910  36.870  1.00  0.00           H  
ATOM   1572 HG12 ILE    97      62.030  24.650  36.660  1.00  0.00           H  
ATOM   1573  CD  ILE    97      61.380  26.680  37.270  1.00  0.00           C  
ATOM   1574  HD1 ILE    97      61.870  27.630  37.540  1.00  0.00           H  
ATOM   1575  HD2 ILE    97      61.130  26.110  38.190  1.00  0.00           H  
ATOM   1576  HD3 ILE    97      60.390  26.910  36.810  1.00  0.00           H  
ATOM   1577  C   ILE    97      63.780  28.060  34.660  1.00  0.00           C  
ATOM   1578  O   ILE    97      64.150  28.460  35.760  1.00  0.00           O  
ATOM   1579  N   LEU    98      64.640  28.250  33.640  1.00  0.00           N  
ATOM   1580  HN  LEU    98      64.500  27.830  32.740  1.00  0.00           H  
ATOM   1581  CA  LEU    98      65.900  28.870  33.840  1.00  0.00           C  
ATOM   1582  HA  LEU    98      66.370  28.330  34.650  1.00  0.00           H  
ATOM   1583  CB  LEU    98      66.660  28.660  32.560  1.00  0.00           C  
ATOM   1584  HB1 LEU    98      66.060  28.950  31.660  1.00  0.00           H  
ATOM   1585  HB2 LEU    98      66.880  27.580  32.450  1.00  0.00           H  
ATOM   1586  CG  LEU    98      68.100  29.340  32.590  1.00  0.00           C  
ATOM   1587  HG  LEU    98      68.020  30.440  32.730  1.00  0.00           H  
ATOM   1588  CD1 LEU    98      69.090  28.820  33.700  1.00  0.00           C  
ATOM   1589 HD11 LEU    98      70.010  29.440  33.700  1.00  0.00           H  
ATOM   1590 HD12 LEU    98      69.390  27.820  33.330  1.00  0.00           H  
ATOM   1591 HD13 LEU    98      68.640  28.660  34.710  1.00  0.00           H  
ATOM   1592  CD2 LEU    98      68.750  29.130  31.190  1.00  0.00           C  
ATOM   1593 HD21 LEU    98      68.410  28.160  30.750  1.00  0.00           H  
ATOM   1594 HD22 LEU    98      69.850  29.150  31.270  1.00  0.00           H  
ATOM   1595 HD23 LEU    98      68.540  29.920  30.450  1.00  0.00           H  
ATOM   1596  C   LEU    98      65.740  30.390  34.020  1.00  0.00           C  
ATOM   1597  O   LEU    98      66.550  30.980  34.710  1.00  0.00           O  
ATOM   1598  N   ASN    99      64.730  31.090  33.480  1.00  0.00           N  
ATOM   1599  HN  ASN    99      64.170  30.680  32.770  1.00  0.00           H  
ATOM   1600  CA  ASN    99      64.470  32.540  33.630  1.00  0.00           C  
ATOM   1601  HA  ASN    99      65.400  33.070  33.460  1.00  0.00           H  
ATOM   1602  CB  ASN    99      63.300  33.050  32.690  1.00  0.00           C  
ATOM   1603  HB1 ASN    99      62.960  34.040  33.060  1.00  0.00           H  
ATOM   1604  HB2 ASN    99      62.380  32.480  32.940  1.00  0.00           H  
ATOM   1605  CG  ASN    99      63.740  32.880  31.300  1.00  0.00           C  
ATOM   1606  OD1 ASN    99      64.880  33.090  30.980  1.00  0.00           O  
ATOM   1607  ND2 ASN    99      62.760  32.770  30.430  1.00  0.00           N  
ATOM   1608 HD21 ASN    99      62.970  32.710  29.460  1.00  0.00           H  
ATOM   1609 HD22 ASN    99      61.860  32.560  30.810  1.00  0.00           H  
ATOM   1610  C   ASN    99      64.170  32.840  35.080  1.00  0.00           C  
ATOM   1611  O   ASN    99      64.760  33.620  35.700  1.00  0.00           O  
ATOM   1612  N   ALA   100      63.200  31.950  35.570  1.00  0.00           N  
ATOM   1613  HN  ALA   100      62.660  31.440  34.900  1.00  0.00           H  
ATOM   1614  CA  ALA   100      62.910  31.740  36.980  1.00  0.00           C  
ATOM   1615  HA  ALA   100      62.550  32.660  37.400  1.00  0.00           H  
ATOM   1616  CB  ALA   100      61.740  30.710  37.080  1.00  0.00           C  
ATOM   1617  HB1 ALA   100      62.040  29.680  36.790  1.00  0.00           H  
ATOM   1618  HB2 ALA   100      60.890  30.980  36.410  1.00  0.00           H  
ATOM   1619  HB3 ALA   100      61.500  30.620  38.160  1.00  0.00           H  
ATOM   1620  C   ALA   100      64.060  31.400  37.890  1.00  0.00           C  
ATOM   1621  O   ALA   100      64.240  32.050  38.960  1.00  0.00           O  
ATOM   1622  N   ALA   101      65.000  30.550  37.510  1.00  0.00           N  
ATOM   1623  HN  ALA   101      64.860  30.030  36.670  1.00  0.00           H  
ATOM   1624  CA  ALA   101      66.230  30.320  38.310  1.00  0.00           C  
ATOM   1625  HA  ALA   101      66.010  30.040  39.330  1.00  0.00           H  
ATOM   1626  CB  ALA   101      67.000  29.230  37.770  1.00  0.00           C  
ATOM   1627  HB1 ALA   101      66.470  28.280  37.540  1.00  0.00           H  
ATOM   1628  HB2 ALA   101      67.850  29.050  38.460  1.00  0.00           H  
ATOM   1629  HB3 ALA   101      67.320  29.600  36.780  1.00  0.00           H  
ATOM   1630  C   ALA   101      67.130  31.570  38.480  1.00  0.00           C  
ATOM   1631  O   ALA   101      67.550  31.960  39.590  1.00  0.00           O  
ATOM   1632  N   ILE   102      67.390  32.330  37.410  1.00  0.00           N  
ATOM   1633  HN  ILE   102      67.150  32.090  36.470  1.00  0.00           H  
ATOM   1634  CA  ILE   102      68.130  33.560  37.500  1.00  0.00           C  
ATOM   1635  HA  ILE   102      69.020  33.520  38.130  1.00  0.00           H  
ATOM   1636  CB  ILE   102      68.520  34.130  36.140  1.00  0.00           C  
ATOM   1637  HB  ILE   102      67.580  34.170  35.550  1.00  0.00           H  
ATOM   1638  CG2 ILE   102      69.010  35.540  36.210  1.00  0.00           C  
ATOM   1639 HG21 ILE   102      69.850  35.630  36.930  1.00  0.00           H  
ATOM   1640 HG22 ILE   102      68.150  36.110  36.600  1.00  0.00           H  
ATOM   1641 HG23 ILE   102      69.270  35.910  35.190  1.00  0.00           H  
ATOM   1642  CG1 ILE   102      69.550  33.120  35.400  1.00  0.00           C  
ATOM   1643 HG11 ILE   102      69.100  32.110  35.330  1.00  0.00           H  
ATOM   1644 HG12 ILE   102      70.480  33.080  36.010  1.00  0.00           H  
ATOM   1645  CD  ILE   102      69.950  33.570  34.000  1.00  0.00           C  
ATOM   1646  HD1 ILE   102      70.710  34.370  34.180  1.00  0.00           H  
ATOM   1647  HD2 ILE   102      69.140  34.070  33.410  1.00  0.00           H  
ATOM   1648  HD3 ILE   102      70.300  32.710  33.390  1.00  0.00           H  
ATOM   1649  C   ILE   102      67.410  34.640  38.350  1.00  0.00           C  
ATOM   1650  O   ILE   102      68.060  35.240  39.200  1.00  0.00           O  
ATOM   1651  N   MET   103      66.060  34.770  38.250  1.00  0.00           N  
ATOM   1652  HN  MET   103      65.550  34.180  37.640  1.00  0.00           H  
ATOM   1653  CA  MET   103      65.310  35.690  39.050  1.00  0.00           C  
ATOM   1654  HA  MET   103      65.710  36.690  38.980  1.00  0.00           H  
ATOM   1655  CB  MET   103      63.840  35.660  38.690  1.00  0.00           C  
ATOM   1656  HB1 MET   103      63.450  34.630  38.780  1.00  0.00           H  
ATOM   1657  HB2 MET   103      63.890  35.830  37.590  1.00  0.00           H  
ATOM   1658  CG  MET   103      62.930  36.660  39.440  1.00  0.00           C  
ATOM   1659  HG1 MET   103      63.440  37.630  39.580  1.00  0.00           H  
ATOM   1660  HG2 MET   103      62.590  36.280  40.430  1.00  0.00           H  
ATOM   1661  SD  MET   103      61.390  36.950  38.480  1.00  0.00           S  
ATOM   1662  CE  MET   103      60.770  38.110  39.740  1.00  0.00           C  
ATOM   1663  HE1 MET   103      61.170  39.140  39.810  1.00  0.00           H  
ATOM   1664  HE2 MET   103      61.060  37.600  40.690  1.00  0.00           H  
ATOM   1665  HE3 MET   103      59.690  38.330  39.700  1.00  0.00           H  
ATOM   1666  C   MET   103      65.370  35.320  40.460  1.00  0.00           C  
ATOM   1667  O   MET   103      65.690  36.170  41.290  1.00  0.00           O  
ATOM   1668  N   ILE   104      65.050  34.060  40.810  1.00  0.00           N  
ATOM   1669  HN  ILE   104      64.620  33.470  40.130  1.00  0.00           H  
ATOM   1670  CA  ILE   104      65.170  33.620  42.200  1.00  0.00           C  
ATOM   1671  HA  ILE   104      64.480  34.180  42.820  1.00  0.00           H  
ATOM   1672  CB  ILE   104      64.640  32.180  42.330  1.00  0.00           C  
ATOM   1673  HB  ILE   104      65.140  31.690  41.460  1.00  0.00           H  
ATOM   1674  CG2 ILE   104      65.160  31.390  43.580  1.00  0.00           C  
ATOM   1675 HG21 ILE   104      64.870  32.000  44.460  1.00  0.00           H  
ATOM   1676 HG22 ILE   104      66.260  31.310  43.440  1.00  0.00           H  
ATOM   1677 HG23 ILE   104      64.630  30.420  43.690  1.00  0.00           H  
ATOM   1678  CG1 ILE   104      63.120  32.160  42.160  1.00  0.00           C  
ATOM   1679 HG11 ILE   104      62.920  31.090  41.970  1.00  0.00           H  
ATOM   1680 HG12 ILE   104      62.710  32.740  41.310  1.00  0.00           H  
ATOM   1681  CD  ILE   104      62.370  32.670  43.380  1.00  0.00           C  
ATOM   1682  HD1 ILE   104      62.820  33.660  43.640  1.00  0.00           H  
ATOM   1683  HD2 ILE   104      62.520  31.940  44.210  1.00  0.00           H  
ATOM   1684  HD3 ILE   104      61.290  32.770  43.160  1.00  0.00           H  
ATOM   1685  C   ILE   104      66.480  33.790  42.870  1.00  0.00           C  
ATOM   1686  O   ILE   104      66.580  34.350  44.000  1.00  0.00           O  
ATOM   1687  N   SER   105      67.560  33.490  42.180  1.00  0.00           N  
ATOM   1688  HN  SER   105      67.400  33.270  41.220  1.00  0.00           H  
ATOM   1689  CA  SER   105      68.900  33.760  42.670  1.00  0.00           C  
ATOM   1690  HA  SER   105      69.090  33.210  43.570  1.00  0.00           H  
ATOM   1691  CB  SER   105      69.920  33.400  41.580  1.00  0.00           C  
ATOM   1692  HB1 SER   105      70.920  33.750  41.910  1.00  0.00           H  
ATOM   1693  HB2 SER   105      69.700  33.980  40.660  1.00  0.00           H  
ATOM   1694  OG  SER   105      70.040  31.980  41.420  1.00  0.00           O  
ATOM   1695  HG1 SER   105      69.300  31.630  40.920  1.00  0.00           H  
ATOM   1696  C   SER   105      69.230  35.210  43.020  1.00  0.00           C  
ATOM   1697  O   SER   105      70.020  35.410  43.930  1.00  0.00           O  
ATOM   1698  N   VAL   106      68.680  36.210  42.270  1.00  0.00           N  
ATOM   1699  HN  VAL   106      67.980  36.090  41.560  1.00  0.00           H  
ATOM   1700  CA  VAL   106      68.840  37.580  42.690  1.00  0.00           C  
ATOM   1701  HA  VAL   106      69.880  37.670  42.980  1.00  0.00           H  
ATOM   1702  CB  VAL   106      68.560  38.620  41.540  1.00  0.00           C  
ATOM   1703  HB  VAL   106      67.570  38.420  41.090  1.00  0.00           H  
ATOM   1704  CG1 VAL   106      68.450  40.130  41.890  1.00  0.00           C  
ATOM   1705 HG11 VAL   106      68.130  40.730  41.010  1.00  0.00           H  
ATOM   1706 HG12 VAL   106      69.430  40.490  42.270  1.00  0.00           H  
ATOM   1707 HG13 VAL   106      67.660  40.170  42.680  1.00  0.00           H  
ATOM   1708  CG2 VAL   106      69.650  38.240  40.440  1.00  0.00           C  
ATOM   1709 HG21 VAL   106      69.600  38.890  39.540  1.00  0.00           H  
ATOM   1710 HG22 VAL   106      69.710  37.210  40.040  1.00  0.00           H  
ATOM   1711 HG23 VAL   106      70.660  38.440  40.860  1.00  0.00           H  
ATOM   1712  C   VAL   106      68.100  37.980  43.870  1.00  0.00           C  
ATOM   1713  O   VAL   106      68.670  38.590  44.800  1.00  0.00           O  
ATOM   1714  N   ILE   107      66.800  37.520  44.040  1.00  0.00           N  
ATOM   1715  HN  ILE   107      66.400  37.100  43.230  1.00  0.00           H  
ATOM   1716  CA  ILE   107      66.000  37.640  45.320  1.00  0.00           C  
ATOM   1717  HA  ILE   107      65.790  38.690  45.490  1.00  0.00           H  
ATOM   1718  CB  ILE   107      64.590  36.980  45.200  1.00  0.00           C  
ATOM   1719  HB  ILE   107      64.710  36.040  44.630  1.00  0.00           H  
ATOM   1720  CG2 ILE   107      63.820  36.550  46.370  1.00  0.00           C  
ATOM   1721 HG21 ILE   107      63.400  37.360  46.990  1.00  0.00           H  
ATOM   1722 HG22 ILE   107      64.440  35.880  47.010  1.00  0.00           H  
ATOM   1723 HG23 ILE   107      62.840  36.110  46.110  1.00  0.00           H  
ATOM   1724  CG1 ILE   107      63.800  37.890  44.160  1.00  0.00           C  
ATOM   1725 HG11 ILE   107      64.360  38.180  43.250  1.00  0.00           H  
ATOM   1726 HG12 ILE   107      63.510  38.800  44.730  1.00  0.00           H  
ATOM   1727  CD  ILE   107      62.480  37.240  43.640  1.00  0.00           C  
ATOM   1728  HD1 ILE   107      62.850  36.500  42.910  1.00  0.00           H  
ATOM   1729  HD2 ILE   107      61.960  38.030  43.050  1.00  0.00           H  
ATOM   1730  HD3 ILE   107      61.960  36.870  44.550  1.00  0.00           H  
ATOM   1731  C   ILE   107      66.690  37.010  46.600  1.00  0.00           C  
ATOM   1732  O   ILE   107      66.660  37.520  47.700  1.00  0.00           O  
ATOM   1733  N   VAL   108      67.280  35.820  46.420  1.00  0.00           N  
ATOM   1734  HN  VAL   108      67.140  35.440  45.510  1.00  0.00           H  
ATOM   1735  CA  VAL   108      67.980  35.160  47.470  1.00  0.00           C  
ATOM   1736  HA  VAL   108      67.350  34.860  48.290  1.00  0.00           H  
ATOM   1737  CB  VAL   108      68.470  33.800  46.960  1.00  0.00           C  
ATOM   1738  HB  VAL   108      68.980  33.950  45.980  1.00  0.00           H  
ATOM   1739  CG1 VAL   108      69.540  33.130  47.970  1.00  0.00           C  
ATOM   1740 HG11 VAL   108      69.750  32.060  47.740  1.00  0.00           H  
ATOM   1741 HG12 VAL   108      69.250  33.350  49.010  1.00  0.00           H  
ATOM   1742 HG13 VAL   108      70.480  33.700  47.800  1.00  0.00           H  
ATOM   1743  CG2 VAL   108      67.210  32.880  46.900  1.00  0.00           C  
ATOM   1744 HG21 VAL   108      66.380  33.370  46.350  1.00  0.00           H  
ATOM   1745 HG22 VAL   108      66.850  32.590  47.910  1.00  0.00           H  
ATOM   1746 HG23 VAL   108      67.400  31.900  46.410  1.00  0.00           H  
ATOM   1747  C   VAL   108      69.130  35.960  47.980  1.00  0.00           C  
ATOM   1748  O   VAL   108      69.280  36.140  49.170  1.00  0.00           O  
ATOM   1749  N   VAL   109      70.040  36.530  47.090  1.00  0.00           N  
ATOM   1750  HN  VAL   109      70.040  36.490  46.100  1.00  0.00           H  
ATOM   1751  CA  VAL   109      71.230  37.250  47.480  1.00  0.00           C  
ATOM   1752  HA  VAL   109      71.770  36.580  48.130  1.00  0.00           H  
ATOM   1753  CB  VAL   109      72.300  37.260  46.350  1.00  0.00           C  
ATOM   1754  HB  VAL   109      72.230  36.280  45.830  1.00  0.00           H  
ATOM   1755  CG1 VAL   109      71.950  38.400  45.370  1.00  0.00           C  
ATOM   1756 HG11 VAL   109      71.120  38.000  44.760  1.00  0.00           H  
ATOM   1757 HG12 VAL   109      72.840  38.750  44.790  1.00  0.00           H  
ATOM   1758 HG13 VAL   109      71.630  39.400  45.740  1.00  0.00           H  
ATOM   1759  CG2 VAL   109      73.700  37.410  47.050  1.00  0.00           C  
ATOM   1760 HG21 VAL   109      73.730  36.470  47.650  1.00  0.00           H  
ATOM   1761 HG22 VAL   109      73.860  38.320  47.680  1.00  0.00           H  
ATOM   1762 HG23 VAL   109      74.450  37.380  46.240  1.00  0.00           H  
ATOM   1763  C   VAL   109      70.890  38.530  48.110  1.00  0.00           C  
ATOM   1764  O   VAL   109      71.550  39.030  49.020  1.00  0.00           O  
ATOM   1765  N   MET   110      69.770  39.210  47.610  1.00  0.00           N  
ATOM   1766  HN  MET   110      69.250  38.820  46.860  1.00  0.00           H  
ATOM   1767  CA  MET   110      69.380  40.480  48.200  1.00  0.00           C  
ATOM   1768  HA  MET   110      70.260  41.090  48.340  1.00  0.00           H  
ATOM   1769  CB  MET   110      68.400  41.300  47.290  1.00  0.00           C  
ATOM   1770  HB1 MET   110      67.960  42.230  47.720  1.00  0.00           H  
ATOM   1771  HB2 MET   110      67.560  40.630  47.020  1.00  0.00           H  
ATOM   1772  CG  MET   110      69.090  41.720  45.990  1.00  0.00           C  
ATOM   1773  HG1 MET   110      68.270  42.020  45.310  1.00  0.00           H  
ATOM   1774  HG2 MET   110      69.440  40.830  45.420  1.00  0.00           H  
ATOM   1775  SD  MET   110      70.500  42.850  45.990  1.00  0.00           S  
ATOM   1776  CE  MET   110      69.960  43.750  44.580  1.00  0.00           C  
ATOM   1777  HE1 MET   110      70.380  44.780  44.570  1.00  0.00           H  
ATOM   1778  HE2 MET   110      68.850  43.820  44.560  1.00  0.00           H  
ATOM   1779  HE3 MET   110      70.160  43.250  43.610  1.00  0.00           H  
ATOM   1780  C   MET   110      68.820  40.310  49.630  1.00  0.00           C  
ATOM   1781  O   MET   110      69.110  41.090  50.500  1.00  0.00           O  
ATOM   1782  N   THR   111      68.040  39.190  49.830  1.00  0.00           N  
ATOM   1783  HN  THR   111      67.810  38.660  49.020  1.00  0.00           H  
ATOM   1784  CA  THR   111      67.620  38.720  51.130  1.00  0.00           C  
ATOM   1785  HA  THR   111      66.960  39.420  51.620  1.00  0.00           H  
ATOM   1786  CB  THR   111      66.700  37.570  51.020  1.00  0.00           C  
ATOM   1787  HB  THR   111      67.060  36.560  50.710  1.00  0.00           H  
ATOM   1788  OG1 THR   111      65.530  37.940  50.260  1.00  0.00           O  
ATOM   1789  HG1 THR   111      65.770  37.680  49.360  1.00  0.00           H  
ATOM   1790  CG2 THR   111      66.180  37.170  52.440  1.00  0.00           C  
ATOM   1791 HG21 THR   111      65.570  36.240  52.350  1.00  0.00           H  
ATOM   1792 HG22 THR   111      65.670  38.040  52.890  1.00  0.00           H  
ATOM   1793 HG23 THR   111      67.010  36.980  53.150  1.00  0.00           H  
ATOM   1794  C   THR   111      68.750  38.480  52.100  1.00  0.00           C  
ATOM   1795  O   THR   111      68.710  38.910  53.290  1.00  0.00           O  
ATOM   1796  N   ILE   112      69.790  37.720  51.660  1.00  0.00           N  
ATOM   1797  HN  ILE   112      69.620  37.340  50.760  1.00  0.00           H  
ATOM   1798  CA  ILE   112      70.920  37.310  52.510  1.00  0.00           C  
ATOM   1799  HA  ILE   112      70.610  36.920  53.470  1.00  0.00           H  
ATOM   1800  CB  ILE   112      71.850  36.300  51.740  1.00  0.00           C  
ATOM   1801  HB  ILE   112      72.020  36.660  50.700  1.00  0.00           H  
ATOM   1802  CG2 ILE   112      73.250  36.200  52.370  1.00  0.00           C  
ATOM   1803 HG21 ILE   112      73.290  35.690  53.360  1.00  0.00           H  
ATOM   1804 HG22 ILE   112      73.930  37.080  52.340  1.00  0.00           H  
ATOM   1805 HG23 ILE   112      73.730  35.410  51.760  1.00  0.00           H  
ATOM   1806  CG1 ILE   112      71.210  34.860  51.560  1.00  0.00           C  
ATOM   1807 HG11 ILE   112      71.800  34.060  52.060  1.00  0.00           H  
ATOM   1808 HG12 ILE   112      71.200  34.700  50.460  1.00  0.00           H  
ATOM   1809  CD  ILE   112      69.790  34.670  52.020  1.00  0.00           C  
ATOM   1810  HD1 ILE   112      69.490  33.600  51.920  1.00  0.00           H  
ATOM   1811  HD2 ILE   112      69.130  35.310  51.410  1.00  0.00           H  
ATOM   1812  HD3 ILE   112      69.650  34.970  53.080  1.00  0.00           H  
ATOM   1813  C   ILE   112      71.760  38.520  52.950  1.00  0.00           C  
ATOM   1814  O   ILE   112      72.230  38.670  54.130  1.00  0.00           O  
ATOM   1815  N   LEU   113      71.840  39.500  52.050  1.00  0.00           N  
ATOM   1816  HN  LEU   113      71.690  39.250  51.090  1.00  0.00           H  
ATOM   1817  CA  LEU   113      72.220  40.890  52.220  1.00  0.00           C  
ATOM   1818  HA  LEU   113      73.160  40.880  52.760  1.00  0.00           H  
ATOM   1819  CB  LEU   113      72.380  41.580  50.760  1.00  0.00           C  
ATOM   1820  HB1 LEU   113      71.380  41.490  50.280  1.00  0.00           H  
ATOM   1821  HB2 LEU   113      73.150  40.990  50.220  1.00  0.00           H  
ATOM   1822  CG  LEU   113      72.730  43.090  50.740  1.00  0.00           C  
ATOM   1823  HG  LEU   113      72.120  43.710  51.430  1.00  0.00           H  
ATOM   1824  CD1 LEU   113      74.170  43.370  51.100  1.00  0.00           C  
ATOM   1825 HD11 LEU   113      74.500  44.430  51.080  1.00  0.00           H  
ATOM   1826 HD12 LEU   113      74.900  42.730  50.570  1.00  0.00           H  
ATOM   1827 HD13 LEU   113      74.390  42.970  52.110  1.00  0.00           H  
ATOM   1828  CD2 LEU   113      72.540  43.550  49.290  1.00  0.00           C  
ATOM   1829 HD21 LEU   113      73.310  43.150  48.610  1.00  0.00           H  
ATOM   1830 HD22 LEU   113      72.780  44.640  49.340  1.00  0.00           H  
ATOM   1831 HD23 LEU   113      71.490  43.560  48.920  1.00  0.00           H  
ATOM   1832  C   LEU   113      71.340  41.740  53.140  1.00  0.00           C  
ATOM   1833  O   LEU   113      71.760  42.370  54.060  1.00  0.00           O  
ATOM   1834  N   LEU   114      70.000  41.710  53.020  1.00  0.00           N  
ATOM   1835  HN  LEU   114      69.610  41.220  52.250  1.00  0.00           H  
ATOM   1836  CA  LEU   114      69.090  42.340  53.880  1.00  0.00           C  
ATOM   1837  HA  LEU   114      69.340  43.390  53.980  1.00  0.00           H  
ATOM   1838  CB  LEU   114      67.630  42.170  53.400  1.00  0.00           C  
ATOM   1839  HB1 LEU   114      67.420  41.080  53.280  1.00  0.00           H  
ATOM   1840  HB2 LEU   114      67.660  42.590  52.370  1.00  0.00           H  
ATOM   1841  CG  LEU   114      66.480  42.930  54.150  1.00  0.00           C  
ATOM   1842  HG  LEU   114      66.460  42.590  55.200  1.00  0.00           H  
ATOM   1843  CD1 LEU   114      66.800  44.410  54.130  1.00  0.00           C  
ATOM   1844 HD11 LEU   114      66.590  44.770  53.100  1.00  0.00           H  
ATOM   1845 HD12 LEU   114      67.840  44.550  54.460  1.00  0.00           H  
ATOM   1846 HD13 LEU   114      66.090  44.940  54.800  1.00  0.00           H  
ATOM   1847  CD2 LEU   114      65.150  42.590  53.500  1.00  0.00           C  
ATOM   1848 HD21 LEU   114      65.190  42.860  52.430  1.00  0.00           H  
ATOM   1849 HD22 LEU   114      64.280  43.240  53.740  1.00  0.00           H  
ATOM   1850 HD23 LEU   114      64.910  41.510  53.600  1.00  0.00           H  
ATOM   1851  C   LEU   114      69.110  41.840  55.300  1.00  0.00           C  
ATOM   1852  O   LEU   114      69.010  42.620  56.250  1.00  0.00           O  
ATOM   1853  N   VAL   115      69.190  40.510  55.480  1.00  0.00           N  
ATOM   1854  HN  VAL   115      69.210  39.830  54.750  1.00  0.00           H  
ATOM   1855  CA  VAL   115      69.320  39.940  56.780  1.00  0.00           C  
ATOM   1856  HA  VAL   115      68.440  40.280  57.300  1.00  0.00           H  
ATOM   1857  CB  VAL   115      69.160  38.400  56.700  1.00  0.00           C  
ATOM   1858  HB  VAL   115      69.790  38.010  55.880  1.00  0.00           H  
ATOM   1859  CG1 VAL   115      69.580  37.690  58.030  1.00  0.00           C  
ATOM   1860 HG11 VAL   115      70.660  37.690  58.270  1.00  0.00           H  
ATOM   1861 HG12 VAL   115      69.400  36.590  57.970  1.00  0.00           H  
ATOM   1862 HG13 VAL   115      68.990  38.110  58.880  1.00  0.00           H  
ATOM   1863  CG2 VAL   115      67.740  38.100  56.190  1.00  0.00           C  
ATOM   1864 HG21 VAL   115      66.970  38.470  56.900  1.00  0.00           H  
ATOM   1865 HG22 VAL   115      67.660  37.010  56.020  1.00  0.00           H  
ATOM   1866 HG23 VAL   115      67.570  38.530  55.180  1.00  0.00           H  
ATOM   1867  C   VAL   115      70.630  40.330  57.520  1.00  0.00           C  
ATOM   1868  O   VAL   115      70.620  40.600  58.700  1.00  0.00           O  
ATOM   1869  N   VAL   116      71.760  40.290  56.850  1.00  0.00           N  
ATOM   1870  HN  VAL   116      71.720  40.010  55.900  1.00  0.00           H  
ATOM   1871  CA  VAL   116      73.080  40.610  57.480  1.00  0.00           C  
ATOM   1872  HA  VAL   116      73.160  40.050  58.400  1.00  0.00           H  
ATOM   1873  CB  VAL   116      74.270  40.230  56.510  1.00  0.00           C  
ATOM   1874  HB  VAL   116      73.810  40.440  55.520  1.00  0.00           H  
ATOM   1875  CG1 VAL   116      75.590  41.060  56.630  1.00  0.00           C  
ATOM   1876 HG11 VAL   116      75.370  42.070  56.220  1.00  0.00           H  
ATOM   1877 HG12 VAL   116      76.390  40.660  55.980  1.00  0.00           H  
ATOM   1878 HG13 VAL   116      75.890  41.230  57.690  1.00  0.00           H  
ATOM   1879  CG2 VAL   116      74.470  38.760  56.750  1.00  0.00           C  
ATOM   1880 HG21 VAL   116      73.540  38.300  56.370  1.00  0.00           H  
ATOM   1881 HG22 VAL   116      74.460  38.420  57.810  1.00  0.00           H  
ATOM   1882 HG23 VAL   116      75.380  38.530  56.140  1.00  0.00           H  
ATOM   1883  C   VAL   116      73.080  42.030  57.850  1.00  0.00           C  
ATOM   1884  O   VAL   116      73.440  42.400  58.960  1.00  0.00           O  
ATOM   1885  N   LEU   117      72.540  42.890  56.960  1.00  0.00           N  
ATOM   1886  HN  LEU   117      72.340  42.650  56.010  1.00  0.00           H  
ATOM   1887  CA  LEU   117      72.320  44.300  57.280  1.00  0.00           C  
ATOM   1888  HA  LEU   117      73.320  44.570  57.600  1.00  0.00           H  
ATOM   1889  CB  LEU   117      72.020  45.060  55.980  1.00  0.00           C  
ATOM   1890  HB1 LEU   117      71.910  46.150  56.150  1.00  0.00           H  
ATOM   1891  HB2 LEU   117      71.070  44.630  55.580  1.00  0.00           H  
ATOM   1892  CG  LEU   117      73.120  45.020  54.870  1.00  0.00           C  
ATOM   1893  HG  LEU   117      73.280  43.980  54.500  1.00  0.00           H  
ATOM   1894  CD1 LEU   117      72.550  45.660  53.580  1.00  0.00           C  
ATOM   1895 HD11 LEU   117      73.310  45.440  52.800  1.00  0.00           H  
ATOM   1896 HD12 LEU   117      72.450  46.760  53.690  1.00  0.00           H  
ATOM   1897 HD13 LEU   117      71.580  45.300  53.190  1.00  0.00           H  
ATOM   1898  CD2 LEU   117      74.490  45.720  55.260  1.00  0.00           C  
ATOM   1899 HD21 LEU   117      75.070  45.850  54.320  1.00  0.00           H  
ATOM   1900 HD22 LEU   117      75.070  45.070  55.940  1.00  0.00           H  
ATOM   1901 HD23 LEU   117      74.180  46.680  55.720  1.00  0.00           H  
ATOM   1902  C   LEU   117      71.460  44.620  58.470  1.00  0.00           C  
ATOM   1903  O   LEU   117      71.810  45.480  59.270  1.00  0.00           O  
ATOM   1904  N   TYR   118      70.310  43.940  58.570  1.00  0.00           N  
ATOM   1905  HN  TYR   118      70.140  43.220  57.900  1.00  0.00           H  
ATOM   1906  CA  TYR   118      69.400  44.040  59.650  1.00  0.00           C  
ATOM   1907  HA  TYR   118      69.270  45.090  59.870  1.00  0.00           H  
ATOM   1908  CB  TYR   118      68.030  43.540  59.140  1.00  0.00           C  
ATOM   1909  HB1 TYR   118      68.110  42.480  58.800  1.00  0.00           H  
ATOM   1910  HB2 TYR   118      67.700  44.080  58.220  1.00  0.00           H  
ATOM   1911  CG  TYR   118      66.880  43.650  60.180  1.00  0.00           C  
ATOM   1912  CD1 TYR   118      65.780  42.730  60.180  1.00  0.00           C  
ATOM   1913  HD1 TYR   118      65.720  41.970  59.420  1.00  0.00           H  
ATOM   1914  CE1 TYR   118      64.680  42.940  61.040  1.00  0.00           C  
ATOM   1915  HE1 TYR   118      63.880  42.210  60.960  1.00  0.00           H  
ATOM   1916  CZ  TYR   118      64.660  43.980  61.950  1.00  0.00           C  
ATOM   1917  OH  TYR   118      63.490  44.190  62.760  1.00  0.00           O  
ATOM   1918  HH  TYR   118      63.690  44.910  63.350  1.00  0.00           H  
ATOM   1919  CD2 TYR   118      66.850  44.690  61.170  1.00  0.00           C  
ATOM   1920  HD2 TYR   118      67.590  45.480  61.170  1.00  0.00           H  
ATOM   1921  CE2 TYR   118      65.720  44.860  61.970  1.00  0.00           C  
ATOM   1922  HE2 TYR   118      65.710  45.730  62.590  1.00  0.00           H  
ATOM   1923  C   TYR   118      69.840  43.400  60.980  1.00  0.00           C  
ATOM   1924  O   TYR   118      69.820  44.000  62.060  1.00  0.00           O  
ATOM   1925  N   LYS   119      70.530  42.260  60.890  1.00  0.00           N  
ATOM   1926  HN  LYS   119      70.680  41.820  60.010  1.00  0.00           H  
ATOM   1927  CA  LYS   119      71.280  41.570  61.910  1.00  0.00           C  
ATOM   1928  HA  LYS   119      70.630  41.140  62.650  1.00  0.00           H  
ATOM   1929  CB  LYS   119      72.090  40.340  61.360  1.00  0.00           C  
ATOM   1930  HB1 LYS   119      72.840  40.720  60.630  1.00  0.00           H  
ATOM   1931  HB2 LYS   119      71.400  39.670  60.800  1.00  0.00           H  
ATOM   1932  CG  LYS   119      72.900  39.560  62.410  1.00  0.00           C  
ATOM   1933  HG1 LYS   119      73.650  40.340  62.660  1.00  0.00           H  
ATOM   1934  HG2 LYS   119      73.450  38.730  61.910  1.00  0.00           H  
ATOM   1935  CD  LYS   119      72.010  39.110  63.580  1.00  0.00           C  
ATOM   1936  HD1 LYS   119      71.200  38.520  63.100  1.00  0.00           H  
ATOM   1937  HD2 LYS   119      71.630  40.030  64.060  1.00  0.00           H  
ATOM   1938  CE  LYS   119      72.710  38.010  64.530  1.00  0.00           C  
ATOM   1939  HE1 LYS   119      73.460  38.610  65.090  1.00  0.00           H  
ATOM   1940  HE2 LYS   119      73.230  37.240  63.930  1.00  0.00           H  
ATOM   1941  NZ  LYS   119      71.780  37.380  65.530  1.00  0.00           N  
ATOM   1942  HZ1 LYS   119      72.300  36.580  65.940  1.00  0.00           H  
ATOM   1943  HZ2 LYS   119      70.970  37.000  65.000  1.00  0.00           H  
ATOM   1944  HZ3 LYS   119      71.470  37.960  66.340  1.00  0.00           H  
ATOM   1945  C   LYS   119      72.280  42.500  62.630  1.00  0.00           C  
ATOM   1946  O   LYS   119      72.330  42.440  63.850  1.00  0.00           O  
ATOM   1947  N   TYR   120      73.070  43.380  61.880  1.00  0.00           N  
ATOM   1948  HN  TYR   120      73.090  43.360  60.880  1.00  0.00           H  
ATOM   1949  CA  TYR   120      74.120  44.160  62.510  1.00  0.00           C  
ATOM   1950  HA  TYR   120      74.270  43.910  63.550  1.00  0.00           H  
ATOM   1951  CB  TYR   120      75.510  44.010  61.820  1.00  0.00           C  
ATOM   1952  HB1 TYR   120      76.210  44.650  62.390  1.00  0.00           H  
ATOM   1953  HB2 TYR   120      75.490  44.260  60.730  1.00  0.00           H  
ATOM   1954  CG  TYR   120      75.920  42.580  61.970  1.00  0.00           C  
ATOM   1955  CD1 TYR   120      76.130  41.780  60.810  1.00  0.00           C  
ATOM   1956  HD1 TYR   120      75.980  42.170  59.810  1.00  0.00           H  
ATOM   1957  CE1 TYR   120      76.390  40.390  60.890  1.00  0.00           C  
ATOM   1958  HE1 TYR   120      76.420  39.760  60.010  1.00  0.00           H  
ATOM   1959  CZ  TYR   120      76.410  39.760  62.160  1.00  0.00           C  
ATOM   1960  OH  TYR   120      76.690  38.390  62.200  1.00  0.00           O  
ATOM   1961  HH  TYR   120      76.350  38.030  63.020  1.00  0.00           H  
ATOM   1962  CD2 TYR   120      75.940  41.950  63.210  1.00  0.00           C  
ATOM   1963  HD2 TYR   120      75.850  42.520  64.120  1.00  0.00           H  
ATOM   1964  CE2 TYR   120      76.300  40.580  63.350  1.00  0.00           C  
ATOM   1965  HE2 TYR   120      76.290  40.130  64.340  1.00  0.00           H  
ATOM   1966  C   TYR   120      73.730  45.630  62.510  1.00  0.00           C  
ATOM   1967  O   TYR   120      74.530  46.470  62.810  1.00  0.00           O  
ATOM   1968  N   ARG   121      72.470  45.930  62.120  1.00  0.00           N  
ATOM   1969  HN  ARG   121      71.810  45.280  61.750  1.00  0.00           H  
ATOM   1970  CA  ARG   121      71.820  47.210  62.510  1.00  0.00           C  
ATOM   1971  HA  ARG   121      70.750  47.110  62.360  1.00  0.00           H  
ATOM   1972  CB  ARG   121      72.030  47.600  63.930  1.00  0.00           C  
ATOM   1973  HB1 ARG   121      71.520  48.580  64.030  1.00  0.00           H  
ATOM   1974  HB2 ARG   121      73.100  47.850  64.090  1.00  0.00           H  
ATOM   1975  CG  ARG   121      71.550  46.630  64.950  1.00  0.00           C  
ATOM   1976  HG1 ARG   121      72.100  45.670  64.860  1.00  0.00           H  
ATOM   1977  HG2 ARG   121      70.490  46.380  64.760  1.00  0.00           H  
ATOM   1978  CD  ARG   121      71.630  47.030  66.410  1.00  0.00           C  
ATOM   1979  HD1 ARG   121      72.730  46.990  66.600  1.00  0.00           H  
ATOM   1980  HD2 ARG   121      71.200  46.320  67.150  1.00  0.00           H  
ATOM   1981  NE  ARG   121      71.030  48.350  66.620  1.00  0.00           N  
ATOM   1982  HE  ARG   121      70.040  48.370  66.780  1.00  0.00           H  
ATOM   1983  CZ  ARG   121      71.600  49.500  66.590  1.00  0.00           C  
ATOM   1984  NH1 ARG   121      72.810  49.840  66.320  1.00  0.00           N  
ATOM   1985 HH11 ARG   121      73.480  49.100  66.250  1.00  0.00           H  
ATOM   1986 HH12 ARG   121      73.030  50.780  66.590  1.00  0.00           H  
ATOM   1987  NH2 ARG   121      70.900  50.590  66.940  1.00  0.00           N  
ATOM   1988 HH21 ARG   121      69.900  50.510  66.950  1.00  0.00           H  
ATOM   1989 HH22 ARG   121      71.320  51.490  66.900  1.00  0.00           H  
ATOM   1990  C   ARG   121      72.260  48.420  61.610  1.00  0.00           C  
ATOM   1991  O   ARG   121      72.240  49.590  62.030  1.00  0.00           O  
ATOM   1992  N   CYS   122      72.600  48.160  60.430  1.00  0.00           N  
ATOM   1993  HN  CYS   122      72.550  47.200  60.150  1.00  0.00           H  
ATOM   1994  CA  CYS   122      72.980  49.120  59.440  1.00  0.00           C  
ATOM   1995  HA  CYS   122      73.510  49.890  59.970  1.00  0.00           H  
ATOM   1996  CB  CYS   122      73.960  48.470  58.410  1.00  0.00           C  
ATOM   1997  HB1 CYS   122      74.310  49.290  57.750  1.00  0.00           H  
ATOM   1998  HB2 CYS   122      73.460  47.670  57.820  1.00  0.00           H  
ATOM   1999  SG  CYS   122      75.260  47.570  59.180  1.00  0.00           S  
ATOM   2000  HG1 CYS   122      75.910  48.710  59.350  1.00  0.00           H  
ATOM   2001  C   CYS   122      71.830  49.770  58.730  1.00  0.00           C  
ATOM   2002  O   CYS   122      71.640  49.830  57.520  1.00  0.00           O  
ATOM   2003  N   TYR   123      70.990  50.340  59.530  1.00  0.00           N  
ATOM   2004  HN  TYR   123      71.140  50.200  60.500  1.00  0.00           H  
ATOM   2005  CA  TYR   123      69.780  51.000  59.080  1.00  0.00           C  
ATOM   2006  HA  TYR   123      69.220  50.190  58.620  1.00  0.00           H  
ATOM   2007  CB  TYR   123      69.070  51.750  60.240  1.00  0.00           C  
ATOM   2008  HB1 TYR   123      68.120  52.160  59.840  1.00  0.00           H  
ATOM   2009  HB2 TYR   123      69.570  52.610  60.750  1.00  0.00           H  
ATOM   2010  CG  TYR   123      68.720  50.700  61.190  1.00  0.00           C  
ATOM   2011  CD1 TYR   123      69.170  50.690  62.520  1.00  0.00           C  
ATOM   2012  HD1 TYR   123      69.930  51.400  62.830  1.00  0.00           H  
ATOM   2013  CE1 TYR   123      68.800  49.670  63.410  1.00  0.00           C  
ATOM   2014  HE1 TYR   123      69.220  49.550  64.400  1.00  0.00           H  
ATOM   2015  CZ  TYR   123      67.900  48.700  63.030  1.00  0.00           C  
ATOM   2016  OH  TYR   123      67.460  47.680  63.870  1.00  0.00           O  
ATOM   2017  HH  TYR   123      67.820  47.960  64.710  1.00  0.00           H  
ATOM   2018  CD2 TYR   123      67.810  49.670  60.760  1.00  0.00           C  
ATOM   2019  HD2 TYR   123      67.300  49.840  59.820  1.00  0.00           H  
ATOM   2020  CE2 TYR   123      67.410  48.720  61.740  1.00  0.00           C  
ATOM   2021  HE2 TYR   123      66.650  48.040  61.390  1.00  0.00           H  
ATOM   2022  C   TYR   123      69.970  52.090  58.000  1.00  0.00           C  
ATOM   2023  O   TYR   123      69.230  52.130  57.040  1.00  0.00           O  
ATOM   2024  N   LYS   124      71.040  52.880  58.160  1.00  0.00           N  
ATOM   2025  HN  LYS   124      71.650  52.770  58.940  1.00  0.00           H  
ATOM   2026  CA  LYS   124      71.350  53.980  57.170  1.00  0.00           C  
ATOM   2027  HA  LYS   124      70.530  54.670  57.070  1.00  0.00           H  
ATOM   2028  CB  LYS   124      72.500  54.840  57.640  1.00  0.00           C  
ATOM   2029  HB1 LYS   124      73.360  54.230  57.990  1.00  0.00           H  
ATOM   2030  HB2 LYS   124      72.260  55.380  58.570  1.00  0.00           H  
ATOM   2031  CG  LYS   124      73.030  55.830  56.510  1.00  0.00           C  
ATOM   2032  HG1 LYS   124      72.280  56.640  56.380  1.00  0.00           H  
ATOM   2033  HG2 LYS   124      73.210  55.360  55.530  1.00  0.00           H  
ATOM   2034  CD  LYS   124      74.340  56.560  56.880  1.00  0.00           C  
ATOM   2035  HD1 LYS   124      74.570  57.170  55.980  1.00  0.00           H  
ATOM   2036  HD2 LYS   124      75.170  55.850  57.050  1.00  0.00           H  
ATOM   2037  CE  LYS   124      74.080  57.420  58.090  1.00  0.00           C  
ATOM   2038  HE1 LYS   124      74.150  56.750  58.970  1.00  0.00           H  
ATOM   2039  HE2 LYS   124      73.080  57.910  58.060  1.00  0.00           H  
ATOM   2040  NZ  LYS   124      75.180  58.340  58.320  1.00  0.00           N  
ATOM   2041  HZ1 LYS   124      76.030  57.790  58.540  1.00  0.00           H  
ATOM   2042  HZ2 LYS   124      75.170  58.890  59.200  1.00  0.00           H  
ATOM   2043  HZ3 LYS   124      75.410  58.900  57.470  1.00  0.00           H  
ATOM   2044  C   LYS   124      71.560  53.420  55.780  1.00  0.00           C  
ATOM   2045  O   LYS   124      71.110  53.980  54.790  1.00  0.00           O  
ATOM   2046  N   VAL   125      72.330  52.280  55.750  1.00  0.00           N  
ATOM   2047  HN  VAL   125      72.760  51.910  56.570  1.00  0.00           H  
ATOM   2048  CA  VAL   125      72.560  51.500  54.530  1.00  0.00           C  
ATOM   2049  HA  VAL   125      73.000  52.180  53.820  1.00  0.00           H  
ATOM   2050  CB  VAL   125      73.480  50.310  54.870  1.00  0.00           C  
ATOM   2051  HB  VAL   125      73.030  49.660  55.650  1.00  0.00           H  
ATOM   2052  CG1 VAL   125      73.690  49.380  53.590  1.00  0.00           C  
ATOM   2053 HG11 VAL   125      72.730  49.100  53.110  1.00  0.00           H  
ATOM   2054 HG12 VAL   125      74.310  48.470  53.780  1.00  0.00           H  
ATOM   2055 HG13 VAL   125      74.110  49.940  52.720  1.00  0.00           H  
ATOM   2056  CG2 VAL   125      74.940  50.820  55.260  1.00  0.00           C  
ATOM   2057 HG21 VAL   125      75.600  49.930  55.170  1.00  0.00           H  
ATOM   2058 HG22 VAL   125      74.800  51.230  56.290  1.00  0.00           H  
ATOM   2059 HG23 VAL   125      75.190  51.640  54.560  1.00  0.00           H  
ATOM   2060  C   VAL   125      71.230  51.030  53.930  1.00  0.00           C  
ATOM   2061  O   VAL   125      70.970  51.250  52.740  1.00  0.00           O  
ATOM   2062  N   ILE   126      70.390  50.330  54.700  1.00  0.00           N  
ATOM   2063  HN  ILE   126      70.630  50.060  55.630  1.00  0.00           H  
ATOM   2064  CA  ILE   126      69.090  49.770  54.320  1.00  0.00           C  
ATOM   2065  HA  ILE   126      69.200  49.210  53.400  1.00  0.00           H  
ATOM   2066  CB  ILE   126      68.410  48.910  55.360  1.00  0.00           C  
ATOM   2067  HB  ILE   126      68.580  49.410  56.340  1.00  0.00           H  
ATOM   2068  CG2 ILE   126      66.870  48.550  55.240  1.00  0.00           C  
ATOM   2069 HG21 ILE   126      66.380  49.500  55.540  1.00  0.00           H  
ATOM   2070 HG22 ILE   126      66.590  47.820  56.030  1.00  0.00           H  
ATOM   2071 HG23 ILE   126      66.460  48.170  54.270  1.00  0.00           H  
ATOM   2072  CG1 ILE   126      69.110  47.450  55.390  1.00  0.00           C  
ATOM   2073 HG11 ILE   126      70.140  47.420  54.980  1.00  0.00           H  
ATOM   2074 HG12 ILE   126      68.490  46.800  54.730  1.00  0.00           H  
ATOM   2075  CD  ILE   126      69.120  46.890  56.830  1.00  0.00           C  
ATOM   2076  HD1 ILE   126      69.370  45.810  56.770  1.00  0.00           H  
ATOM   2077  HD2 ILE   126      68.160  47.120  57.340  1.00  0.00           H  
ATOM   2078  HD3 ILE   126      69.880  47.510  57.350  1.00  0.00           H  
ATOM   2079  C   ILE   126      68.120  50.840  53.840  1.00  0.00           C  
ATOM   2080  O   ILE   126      67.520  50.750  52.770  1.00  0.00           O  
ATOM   2081  N   HSD   127      67.970  52.000  54.540  1.00  0.00           N  
ATOM   2082  HN  HSD   127      68.540  52.100  55.360  1.00  0.00           H  
ATOM   2083  CA  HSD   127      67.230  53.180  54.130  1.00  0.00           C  
ATOM   2084  HA  HSD   127      66.200  52.900  54.020  1.00  0.00           H  
ATOM   2085  CB  HSD   127      67.230  54.210  55.270  1.00  0.00           C  
ATOM   2086  HB1 HSD   127      68.240  54.680  55.240  1.00  0.00           H  
ATOM   2087  HB2 HSD   127      67.180  53.900  56.340  1.00  0.00           H  
ATOM   2088  ND1 HSD   127      66.280  56.560  54.600  1.00  0.00           N  
ATOM   2089  HD1 HSD   127      67.200  56.940  54.480  1.00  0.00           H  
ATOM   2090  CG  HSD   127      66.080  55.220  55.060  1.00  0.00           C  
ATOM   2091  CE1 HSD   127      65.030  57.120  54.590  1.00  0.00           C  
ATOM   2092  HE1 HSD   127      64.900  58.190  54.480  1.00  0.00           H  
ATOM   2093  NE2 HSD   127      64.110  56.320  55.070  1.00  0.00           N  
ATOM   2094  CD2 HSD   127      64.700  55.090  55.260  1.00  0.00           C  
ATOM   2095  HD2 HSD   127      64.090  54.240  55.530  1.00  0.00           H  
ATOM   2096  C   HSD   127      67.770  53.800  52.880  1.00  0.00           C  
ATOM   2097  O   HSD   127      67.020  54.320  52.090  1.00  0.00           O  
ATOM   2098  N   ALA   128      69.120  53.850  52.680  1.00  0.00           N  
ATOM   2099  HN  ALA   128      69.770  53.460  53.330  1.00  0.00           H  
ATOM   2100  CA  ALA   128      69.730  54.270  51.480  1.00  0.00           C  
ATOM   2101  HA  ALA   128      69.170  55.180  51.330  1.00  0.00           H  
ATOM   2102  CB  ALA   128      71.230  54.470  51.550  1.00  0.00           C  
ATOM   2103  HB1 ALA   128      71.600  55.070  52.410  1.00  0.00           H  
ATOM   2104  HB2 ALA   128      71.690  54.840  50.610  1.00  0.00           H  
ATOM   2105  HB3 ALA   128      71.750  53.490  51.570  1.00  0.00           H  
ATOM   2106  C   ALA   128      69.370  53.510  50.250  1.00  0.00           C  
ATOM   2107  O   ALA   128      69.220  54.070  49.150  1.00  0.00           O  
ATOM   2108  N   TRP   129      69.300  52.170  50.450  1.00  0.00           N  
ATOM   2109  HN  TRP   129      69.590  51.780  51.320  1.00  0.00           H  
ATOM   2110  CA  TRP   129      68.830  51.170  49.500  1.00  0.00           C  
ATOM   2111  HA  TRP   129      69.290  51.270  48.530  1.00  0.00           H  
ATOM   2112  CB  TRP   129      69.010  49.660  49.970  1.00  0.00           C  
ATOM   2113  HB1 TRP   129      68.290  49.480  50.790  1.00  0.00           H  
ATOM   2114  HB2 TRP   129      70.030  49.770  50.390  1.00  0.00           H  
ATOM   2115  CG  TRP   129      68.820  48.460  49.060  1.00  0.00           C  
ATOM   2116  CD1 TRP   129      68.590  48.520  47.720  1.00  0.00           C  
ATOM   2117  HD1 TRP   129      68.370  49.410  47.150  1.00  0.00           H  
ATOM   2118  NE1 TRP   129      68.560  47.230  47.200  1.00  0.00           N  
ATOM   2119  HE1 TRP   129      68.130  47.000  46.360  1.00  0.00           H  
ATOM   2120  CE2 TRP   129      68.790  46.340  48.160  1.00  0.00           C  
ATOM   2121  CD2 TRP   129      68.980  47.070  49.400  1.00  0.00           C  
ATOM   2122  CE3 TRP   129      69.200  46.400  50.590  1.00  0.00           C  
ATOM   2123  HE3 TRP   129      69.220  46.880  51.560  1.00  0.00           H  
ATOM   2124  CZ3 TRP   129      69.350  44.980  50.510  1.00  0.00           C  
ATOM   2125  HZ3 TRP   129      69.620  44.440  51.410  1.00  0.00           H  
ATOM   2126  CZ2 TRP   129      68.820  45.000  48.140  1.00  0.00           C  
ATOM   2127  HZ2 TRP   129      68.430  44.470  47.290  1.00  0.00           H  
ATOM   2128  CH2 TRP   129      69.000  44.300  49.350  1.00  0.00           C  
ATOM   2129  HH2 TRP   129      69.060  43.230  49.300  1.00  0.00           H  
ATOM   2130  C   TRP   129      67.350  51.370  49.100  1.00  0.00           C  
ATOM   2131  O   TRP   129      67.120  51.260  47.920  1.00  0.00           O  
ATOM   2132  N   LEU   130      66.440  51.660  50.090  1.00  0.00           N  
ATOM   2133  HN  LEU   130      66.660  51.500  51.050  1.00  0.00           H  
ATOM   2134  CA  LEU   130      65.090  52.140  49.920  1.00  0.00           C  
ATOM   2135  HA  LEU   130      64.480  51.500  49.300  1.00  0.00           H  
ATOM   2136  CB  LEU   130      64.480  52.060  51.370  1.00  0.00           C  
ATOM   2137  HB1 LEU   130      64.980  52.870  51.950  1.00  0.00           H  
ATOM   2138  HB2 LEU   130      64.610  51.060  51.840  1.00  0.00           H  
ATOM   2139  CG  LEU   130      62.960  52.270  51.500  1.00  0.00           C  
ATOM   2140  HG  LEU   130      62.670  53.140  50.860  1.00  0.00           H  
ATOM   2141  CD1 LEU   130      62.210  51.050  51.000  1.00  0.00           C  
ATOM   2142 HD11 LEU   130      62.140  51.140  49.890  1.00  0.00           H  
ATOM   2143 HD12 LEU   130      61.110  51.080  51.170  1.00  0.00           H  
ATOM   2144 HD13 LEU   130      62.720  50.100  51.260  1.00  0.00           H  
ATOM   2145  CD2 LEU   130      62.570  52.690  52.980  1.00  0.00           C  
ATOM   2146 HD21 LEU   130      61.460  52.690  52.930  1.00  0.00           H  
ATOM   2147 HD22 LEU   130      62.910  53.730  53.180  1.00  0.00           H  
ATOM   2148 HD23 LEU   130      62.980  52.000  53.750  1.00  0.00           H  
ATOM   2149  C   LEU   130      65.070  53.470  49.230  1.00  0.00           C  
ATOM   2150  O   LEU   130      64.370  53.600  48.220  1.00  0.00           O  
ATOM   2151  N   ILE   131      65.820  54.460  49.610  1.00  0.00           N  
ATOM   2152  HN  ILE   131      66.280  54.400  50.490  1.00  0.00           H  
ATOM   2153  CA  ILE   131      65.900  55.740  48.860  1.00  0.00           C  
ATOM   2154  HA  ILE   131      64.910  56.170  48.910  1.00  0.00           H  
ATOM   2155  CB  ILE   131      66.860  56.600  49.680  1.00  0.00           C  
ATOM   2156  HB  ILE   131      67.800  56.050  49.870  1.00  0.00           H  
ATOM   2157  CG2 ILE   131      67.250  57.980  48.880  1.00  0.00           C  
ATOM   2158 HG21 ILE   131      67.870  58.630  49.530  1.00  0.00           H  
ATOM   2159 HG22 ILE   131      66.330  58.460  48.490  1.00  0.00           H  
ATOM   2160 HG23 ILE   131      68.000  57.630  48.140  1.00  0.00           H  
ATOM   2161  CG1 ILE   131      66.210  56.930  51.090  1.00  0.00           C  
ATOM   2162 HG11 ILE   131      67.090  57.170  51.730  1.00  0.00           H  
ATOM   2163 HG12 ILE   131      65.640  56.100  51.570  1.00  0.00           H  
ATOM   2164  CD  ILE   131      65.350  58.240  51.130  1.00  0.00           C  
ATOM   2165  HD1 ILE   131      64.450  58.210  50.470  1.00  0.00           H  
ATOM   2166  HD2 ILE   131      65.880  59.180  50.860  1.00  0.00           H  
ATOM   2167  HD3 ILE   131      65.080  58.380  52.190  1.00  0.00           H  
ATOM   2168  C   ILE   131      66.260  55.710  47.420  1.00  0.00           C  
ATOM   2169  O   ILE   131      65.700  56.340  46.600  1.00  0.00           O  
ATOM   2170  N   ILE   132      67.190  54.840  46.960  1.00  0.00           N  
ATOM   2171  HN  ILE   132      67.730  54.300  47.610  1.00  0.00           H  
ATOM   2172  CA  ILE   132      67.520  54.530  45.550  1.00  0.00           C  
ATOM   2173  HA  ILE   132      67.820  55.450  45.070  1.00  0.00           H  
ATOM   2174  CB  ILE   132      68.740  53.570  45.450  1.00  0.00           C  
ATOM   2175  HB  ILE   132      68.690  52.820  46.280  1.00  0.00           H  
ATOM   2176  CG2 ILE   132      68.800  52.740  44.070  1.00  0.00           C  
ATOM   2177 HG21 ILE   132      68.960  53.560  43.330  1.00  0.00           H  
ATOM   2178 HG22 ILE   132      68.030  51.960  43.910  1.00  0.00           H  
ATOM   2179 HG23 ILE   132      69.820  52.330  43.950  1.00  0.00           H  
ATOM   2180  CG1 ILE   132      70.020  54.470  45.660  1.00  0.00           C  
ATOM   2181 HG11 ILE   132      69.740  55.130  46.500  1.00  0.00           H  
ATOM   2182 HG12 ILE   132      70.240  55.020  44.720  1.00  0.00           H  
ATOM   2183  CD  ILE   132      71.310  53.740  46.170  1.00  0.00           C  
ATOM   2184  HD1 ILE   132      72.070  54.540  46.280  1.00  0.00           H  
ATOM   2185  HD2 ILE   132      71.640  52.900  45.530  1.00  0.00           H  
ATOM   2186  HD3 ILE   132      71.150  53.330  47.190  1.00  0.00           H  
ATOM   2187  C   ILE   132      66.430  53.970  44.670  1.00  0.00           C  
ATOM   2188  O   ILE   132      66.010  54.370  43.540  1.00  0.00           O  
ATOM   2189  N   SER   133      65.720  52.980  45.320  1.00  0.00           N  
ATOM   2190  HN  SER   133      66.060  52.630  46.190  1.00  0.00           H  
ATOM   2191  CA  SER   133      64.530  52.280  44.870  1.00  0.00           C  
ATOM   2192  HA  SER   133      64.770  51.790  43.950  1.00  0.00           H  
ATOM   2193  CB  SER   133      64.230  51.220  45.830  1.00  0.00           C  
ATOM   2194  HB1 SER   133      63.390  50.600  45.450  1.00  0.00           H  
ATOM   2195  HB2 SER   133      63.910  51.470  46.870  1.00  0.00           H  
ATOM   2196  OG  SER   133      65.300  50.340  46.010  1.00  0.00           O  
ATOM   2197  HG1 SER   133      66.030  50.740  46.490  1.00  0.00           H  
ATOM   2198  C   SER   133      63.380  53.280  44.680  1.00  0.00           C  
ATOM   2199  O   SER   133      62.590  53.160  43.760  1.00  0.00           O  
ATOM   2200  N   SER   134      63.170  54.170  45.660  1.00  0.00           N  
ATOM   2201  HN  SER   134      63.780  54.230  46.450  1.00  0.00           H  
ATOM   2202  CA  SER   134      62.150  55.250  45.650  1.00  0.00           C  
ATOM   2203  HA  SER   134      61.150  54.910  45.430  1.00  0.00           H  
ATOM   2204  CB  SER   134      61.980  55.980  47.050  1.00  0.00           C  
ATOM   2205  HB1 SER   134      61.320  56.840  46.830  1.00  0.00           H  
ATOM   2206  HB2 SER   134      63.010  56.260  47.340  1.00  0.00           H  
ATOM   2207  OG  SER   134      61.540  55.060  48.080  1.00  0.00           O  
ATOM   2208  HG1 SER   134      61.560  55.490  48.940  1.00  0.00           H  
ATOM   2209  C   SER   134      62.370  56.360  44.600  1.00  0.00           C  
ATOM   2210  O   SER   134      61.530  56.930  43.880  1.00  0.00           O  
ATOM   2211  N   LEU   135      63.620  56.790  44.410  1.00  0.00           N  
ATOM   2212  HN  LEU   135      64.330  56.470  45.040  1.00  0.00           H  
ATOM   2213  CA  LEU   135      64.010  57.690  43.340  1.00  0.00           C  
ATOM   2214  HA  LEU   135      63.410  58.590  43.350  1.00  0.00           H  
ATOM   2215  CB  LEU   135      65.520  58.090  43.380  1.00  0.00           C  
ATOM   2216  HB1 LEU   135      66.010  58.040  42.390  1.00  0.00           H  
ATOM   2217  HB2 LEU   135      66.180  57.380  43.920  1.00  0.00           H  
ATOM   2218  CG  LEU   135      65.750  59.550  43.880  1.00  0.00           C  
ATOM   2219  HG  LEU   135      64.840  59.750  44.500  1.00  0.00           H  
ATOM   2220  CD1 LEU   135      67.010  59.560  44.770  1.00  0.00           C  
ATOM   2221 HD11 LEU   135      67.850  59.160  44.160  1.00  0.00           H  
ATOM   2222 HD12 LEU   135      66.800  58.910  45.640  1.00  0.00           H  
ATOM   2223 HD13 LEU   135      67.360  60.590  45.040  1.00  0.00           H  
ATOM   2224  CD2 LEU   135      65.740  60.560  42.720  1.00  0.00           C  
ATOM   2225 HD21 LEU   135      65.690  61.610  43.080  1.00  0.00           H  
ATOM   2226 HD22 LEU   135      64.950  60.430  41.950  1.00  0.00           H  
ATOM   2227 HD23 LEU   135      66.680  60.550  42.140  1.00  0.00           H  
ATOM   2228  C   LEU   135      63.790  57.030  41.980  1.00  0.00           C  
ATOM   2229  O   LEU   135      63.410  57.700  41.010  1.00  0.00           O  
ATOM   2230  N   LEU   136      64.090  55.740  41.760  1.00  0.00           N  
ATOM   2231  HN  LEU   136      64.540  55.220  42.480  1.00  0.00           H  
ATOM   2232  CA  LEU   136      63.630  54.960  40.580  1.00  0.00           C  
ATOM   2233  HA  LEU   136      64.000  55.520  39.730  1.00  0.00           H  
ATOM   2234  CB  LEU   136      64.180  53.470  40.650  1.00  0.00           C  
ATOM   2235  HB1 LEU   136      63.560  52.820  39.990  1.00  0.00           H  
ATOM   2236  HB2 LEU   136      63.980  53.140  41.690  1.00  0.00           H  
ATOM   2237  CG  LEU   136      65.740  53.320  40.430  1.00  0.00           C  
ATOM   2238  HG  LEU   136      66.140  54.210  40.950  1.00  0.00           H  
ATOM   2239  CD1 LEU   136      66.240  52.070  41.160  1.00  0.00           C  
ATOM   2240 HD11 LEU   136      67.290  51.770  40.920  1.00  0.00           H  
ATOM   2241 HD12 LEU   136      65.560  51.210  40.950  1.00  0.00           H  
ATOM   2242 HD13 LEU   136      66.070  52.140  42.250  1.00  0.00           H  
ATOM   2243  CD2 LEU   136      66.060  53.430  38.980  1.00  0.00           C  
ATOM   2244 HD21 LEU   136      65.480  52.680  38.410  1.00  0.00           H  
ATOM   2245 HD22 LEU   136      67.140  53.190  38.850  1.00  0.00           H  
ATOM   2246 HD23 LEU   136      65.870  54.420  38.520  1.00  0.00           H  
ATOM   2247  C   LEU   136      62.080  54.990  40.500  1.00  0.00           C  
ATOM   2248  O   LEU   136      61.520  55.450  39.590  1.00  0.00           O  
ATOM   2249  N   LEU   137      61.330  54.480  41.470  1.00  0.00           N  
ATOM   2250  HN  LEU   137      61.750  54.160  42.320  1.00  0.00           H  
ATOM   2251  CA  LEU   137      59.920  54.300  41.400  1.00  0.00           C  
ATOM   2252  HA  LEU   137      59.710  53.650  40.570  1.00  0.00           H  
ATOM   2253  CB  LEU   137      59.290  53.510  42.600  1.00  0.00           C  
ATOM   2254  HB1 LEU   137      58.180  53.580  42.540  1.00  0.00           H  
ATOM   2255  HB2 LEU   137      59.520  53.860  43.630  1.00  0.00           H  
ATOM   2256  CG  LEU   137      59.490  52.000  42.570  1.00  0.00           C  
ATOM   2257  HG  LEU   137      60.400  51.780  41.960  1.00  0.00           H  
ATOM   2258  CD1 LEU   137      59.700  51.420  43.980  1.00  0.00           C  
ATOM   2259 HD11 LEU   137      59.790  50.310  44.040  1.00  0.00           H  
ATOM   2260 HD12 LEU   137      58.760  51.540  44.560  1.00  0.00           H  
ATOM   2261 HD13 LEU   137      60.500  51.980  44.530  1.00  0.00           H  
ATOM   2262  CD2 LEU   137      58.310  51.370  41.860  1.00  0.00           C  
ATOM   2263 HD21 LEU   137      57.320  51.420  42.360  1.00  0.00           H  
ATOM   2264 HD22 LEU   137      58.400  50.270  41.720  1.00  0.00           H  
ATOM   2265 HD23 LEU   137      58.240  51.800  40.840  1.00  0.00           H  
ATOM   2266  C   LEU   137      59.030  55.520  41.220  1.00  0.00           C  
ATOM   2267  O   LEU   137      58.130  55.530  40.390  1.00  0.00           O  
ATOM   2268  N   LEU   138      59.320  56.540  42.000  1.00  0.00           N  
ATOM   2269  HN  LEU   138      60.060  56.430  42.660  1.00  0.00           H  
ATOM   2270  CA  LEU   138      58.430  57.670  42.090  1.00  0.00           C  
ATOM   2271  HA  LEU   138      57.440  57.390  41.780  1.00  0.00           H  
ATOM   2272  CB  LEU   138      58.470  58.240  43.510  1.00  0.00           C  
ATOM   2273  HB1 LEU   138      57.850  59.150  43.550  1.00  0.00           H  
ATOM   2274  HB2 LEU   138      59.530  58.490  43.750  1.00  0.00           H  
ATOM   2275  CG  LEU   138      57.840  57.310  44.620  1.00  0.00           C  
ATOM   2276  HG  LEU   138      58.340  56.330  44.460  1.00  0.00           H  
ATOM   2277  CD1 LEU   138      58.120  57.580  46.130  1.00  0.00           C  
ATOM   2278 HD11 LEU   138      57.620  56.810  46.750  1.00  0.00           H  
ATOM   2279 HD12 LEU   138      57.720  58.600  46.350  1.00  0.00           H  
ATOM   2280 HD13 LEU   138      59.210  57.700  46.310  1.00  0.00           H  
ATOM   2281  CD2 LEU   138      56.320  57.410  44.510  1.00  0.00           C  
ATOM   2282 HD21 LEU   138      56.060  56.970  43.530  1.00  0.00           H  
ATOM   2283 HD22 LEU   138      55.940  58.460  44.510  1.00  0.00           H  
ATOM   2284 HD23 LEU   138      55.790  56.780  45.260  1.00  0.00           H  
ATOM   2285  C   LEU   138      58.840  58.820  41.070  1.00  0.00           C  
ATOM   2286  O   LEU   138      58.030  59.740  40.780  1.00  0.00           O  
ATOM   2287  N   PHE   139      60.060  58.760  40.420  1.00  0.00           N  
ATOM   2288  HN  PHE   139      60.650  57.990  40.620  1.00  0.00           H  
ATOM   2289  CA  PHE   139      60.320  59.560  39.220  1.00  0.00           C  
ATOM   2290  HA  PHE   139      59.530  60.280  39.050  1.00  0.00           H  
ATOM   2291  CB  PHE   139      61.750  60.200  39.360  1.00  0.00           C  
ATOM   2292  HB1 PHE   139      61.970  60.800  38.460  1.00  0.00           H  
ATOM   2293  HB2 PHE   139      62.500  59.380  39.430  1.00  0.00           H  
ATOM   2294  CG  PHE   139      61.800  61.090  40.540  1.00  0.00           C  
ATOM   2295  CD1 PHE   139      62.280  60.790  41.840  1.00  0.00           C  
ATOM   2296  HD1 PHE   139      62.870  59.900  41.930  1.00  0.00           H  
ATOM   2297  CE1 PHE   139      62.000  61.660  42.890  1.00  0.00           C  
ATOM   2298  HE1 PHE   139      62.350  61.430  43.890  1.00  0.00           H  
ATOM   2299  CZ  PHE   139      61.220  62.860  42.620  1.00  0.00           C  
ATOM   2300  HZ  PHE   139      61.030  63.550  43.430  1.00  0.00           H  
ATOM   2301  CD2 PHE   139      60.990  62.230  40.300  1.00  0.00           C  
ATOM   2302  HD2 PHE   139      60.700  62.460  39.290  1.00  0.00           H  
ATOM   2303  CE2 PHE   139      60.660  63.090  41.380  1.00  0.00           C  
ATOM   2304  HE2 PHE   139      59.960  63.880  41.160  1.00  0.00           H  
ATOM   2305  C   PHE   139      60.190  58.640  38.080  1.00  0.00           C  
ATOM   2306  O   PHE   139      59.140  58.520  37.440  1.00  0.00           O  
ATOM   2307  N   PHE   140      61.270  57.890  37.670  1.00  0.00           N  
ATOM   2308  HN  PHE   140      62.100  57.850  38.230  1.00  0.00           H  
ATOM   2309  CA  PHE   140      61.440  57.350  36.350  1.00  0.00           C  
ATOM   2310  HA  PHE   140      61.240  58.140  35.640  1.00  0.00           H  
ATOM   2311  CB  PHE   140      62.910  56.920  36.210  1.00  0.00           C  
ATOM   2312  HB1 PHE   140      63.120  56.270  37.090  1.00  0.00           H  
ATOM   2313  HB2 PHE   140      63.450  57.890  36.260  1.00  0.00           H  
ATOM   2314  CG  PHE   140      63.270  56.090  35.010  1.00  0.00           C  
ATOM   2315  CD1 PHE   140      63.410  54.640  35.050  1.00  0.00           C  
ATOM   2316  HD1 PHE   140      63.300  54.180  36.030  1.00  0.00           H  
ATOM   2317  CE1 PHE   140      63.730  53.890  33.840  1.00  0.00           C  
ATOM   2318  HE1 PHE   140      63.840  52.810  33.830  1.00  0.00           H  
ATOM   2319  CZ  PHE   140      63.980  54.610  32.690  1.00  0.00           C  
ATOM   2320  HZ  PHE   140      64.280  54.090  31.790  1.00  0.00           H  
ATOM   2321  CD2 PHE   140      63.310  56.720  33.780  1.00  0.00           C  
ATOM   2322  HD2 PHE   140      63.230  57.790  33.670  1.00  0.00           H  
ATOM   2323  CE2 PHE   140      63.630  55.970  32.590  1.00  0.00           C  
ATOM   2324  HE2 PHE   140      63.730  56.450  31.640  1.00  0.00           H  
ATOM   2325  C   PHE   140      60.370  56.350  35.940  1.00  0.00           C  
ATOM   2326  O   PHE   140      59.710  56.500  34.910  1.00  0.00           O  
ATOM   2327  N   PHE   141      60.010  55.400  36.780  1.00  0.00           N  
ATOM   2328  HN  PHE   141      60.500  55.240  37.640  1.00  0.00           H  
ATOM   2329  CA  PHE   141      58.930  54.430  36.540  1.00  0.00           C  
ATOM   2330  HA  PHE   141      59.040  54.060  35.530  1.00  0.00           H  
ATOM   2331  CB  PHE   141      59.020  53.110  37.460  1.00  0.00           C  
ATOM   2332  HB1 PHE   141      58.240  52.360  37.200  1.00  0.00           H  
ATOM   2333  HB2 PHE   141      58.780  53.340  38.520  1.00  0.00           H  
ATOM   2334  CG  PHE   141      60.280  52.320  37.410  1.00  0.00           C  
ATOM   2335  CD1 PHE   141      60.900  52.150  36.150  1.00  0.00           C  
ATOM   2336  HD1 PHE   141      60.540  52.620  35.240  1.00  0.00           H  
ATOM   2337  CE1 PHE   141      62.010  51.190  36.100  1.00  0.00           C  
ATOM   2338  HE1 PHE   141      62.460  50.930  35.150  1.00  0.00           H  
ATOM   2339  CZ  PHE   141      62.510  50.710  37.290  1.00  0.00           C  
ATOM   2340  HZ  PHE   141      63.450  50.190  37.180  1.00  0.00           H  
ATOM   2341  CD2 PHE   141      60.750  51.710  38.540  1.00  0.00           C  
ATOM   2342  HD2 PHE   141      60.330  52.030  39.480  1.00  0.00           H  
ATOM   2343  CE2 PHE   141      61.870  50.880  38.500  1.00  0.00           C  
ATOM   2344  HE2 PHE   141      62.410  50.580  39.390  1.00  0.00           H  
ATOM   2345  C   PHE   141      57.460  54.940  36.570  1.00  0.00           C  
ATOM   2346  O   PHE   141      56.600  54.540  35.780  1.00  0.00           O  
ATOM   2347  N   SER   142      57.250  55.950  37.470  1.00  0.00           N  
ATOM   2348  HN  SER   142      57.980  56.280  38.070  1.00  0.00           H  
ATOM   2349  CA  SER   142      56.000  56.650  37.520  1.00  0.00           C  
ATOM   2350  HA  SER   142      55.250  55.870  37.550  1.00  0.00           H  
ATOM   2351  CB  SER   142      55.800  57.660  38.750  1.00  0.00           C  
ATOM   2352  HB1 SER   142      54.800  58.140  38.680  1.00  0.00           H  
ATOM   2353  HB2 SER   142      56.560  58.470  38.760  1.00  0.00           H  
ATOM   2354  OG  SER   142      55.810  56.920  39.980  1.00  0.00           O  
ATOM   2355  HG1 SER   142      56.640  56.440  40.010  1.00  0.00           H  
ATOM   2356  C   SER   142      55.860  57.420  36.180  1.00  0.00           C  
ATOM   2357  O   SER   142      54.780  57.440  35.620  1.00  0.00           O  
ATOM   2358  N   PHE   143      56.910  58.090  35.650  1.00  0.00           N  
ATOM   2359  HN  PHE   143      57.750  58.200  36.160  1.00  0.00           H  
ATOM   2360  CA  PHE   143      56.930  58.780  34.360  1.00  0.00           C  
ATOM   2361  HA  PHE   143      56.130  59.500  34.290  1.00  0.00           H  
ATOM   2362  CB  PHE   143      58.270  59.520  34.170  1.00  0.00           C  
ATOM   2363  HB1 PHE   143      58.990  58.740  33.830  1.00  0.00           H  
ATOM   2364  HB2 PHE   143      58.640  59.840  35.170  1.00  0.00           H  
ATOM   2365  CG  PHE   143      58.200  60.650  33.150  1.00  0.00           C  
ATOM   2366  CD1 PHE   143      58.030  60.410  31.770  1.00  0.00           C  
ATOM   2367  HD1 PHE   143      57.930  59.430  31.330  1.00  0.00           H  
ATOM   2368  CE1 PHE   143      58.200  61.460  30.850  1.00  0.00           C  
ATOM   2369  HE1 PHE   143      58.130  61.300  29.780  1.00  0.00           H  
ATOM   2370  CZ  PHE   143      58.520  62.710  31.290  1.00  0.00           C  
ATOM   2371  HZ  PHE   143      58.740  63.450  30.530  1.00  0.00           H  
ATOM   2372  CD2 PHE   143      58.580  61.960  33.560  1.00  0.00           C  
ATOM   2373  HD2 PHE   143      58.930  62.030  34.580  1.00  0.00           H  
ATOM   2374  CE2 PHE   143      58.800  62.940  32.620  1.00  0.00           C  
ATOM   2375  HE2 PHE   143      59.180  63.890  32.940  1.00  0.00           H  
ATOM   2376  C   PHE   143      56.660  57.830  33.260  1.00  0.00           C  
ATOM   2377  O   PHE   143      55.800  58.140  32.420  1.00  0.00           O  
ATOM   2378  N   ILE   144      57.230  56.570  33.260  1.00  0.00           N  
ATOM   2379  HN  ILE   144      57.910  56.360  33.950  1.00  0.00           H  
ATOM   2380  CA  ILE   144      56.960  55.530  32.220  1.00  0.00           C  
ATOM   2381  HA  ILE   144      57.060  56.030  31.270  1.00  0.00           H  
ATOM   2382  CB  ILE   144      58.040  54.450  32.270  1.00  0.00           C  
ATOM   2383  HB  ILE   144      58.230  54.090  33.300  1.00  0.00           H  
ATOM   2384  CG2 ILE   144      57.560  53.260  31.430  1.00  0.00           C  
ATOM   2385 HG21 ILE   144      56.650  52.790  31.840  1.00  0.00           H  
ATOM   2386 HG22 ILE   144      58.390  52.520  31.350  1.00  0.00           H  
ATOM   2387 HG23 ILE   144      57.350  53.620  30.400  1.00  0.00           H  
ATOM   2388  CG1 ILE   144      59.370  55.060  31.810  1.00  0.00           C  
ATOM   2389 HG11 ILE   144      59.490  56.080  32.250  1.00  0.00           H  
ATOM   2390 HG12 ILE   144      59.380  55.210  30.710  1.00  0.00           H  
ATOM   2391  CD  ILE   144      60.550  54.120  32.160  1.00  0.00           C  
ATOM   2392  HD1 ILE   144      60.350  53.130  31.680  1.00  0.00           H  
ATOM   2393  HD2 ILE   144      60.640  54.070  33.260  1.00  0.00           H  
ATOM   2394  HD3 ILE   144      61.500  54.440  31.670  1.00  0.00           H  
ATOM   2395  C   ILE   144      55.520  54.990  32.270  1.00  0.00           C  
ATOM   2396  O   ILE   144      54.910  54.990  31.240  1.00  0.00           O  
ATOM   2397  N   TYR   145      54.980  54.760  33.490  1.00  0.00           N  
ATOM   2398  HN  TYR   145      55.580  54.650  34.280  1.00  0.00           H  
ATOM   2399  CA  TYR   145      53.580  54.370  33.640  1.00  0.00           C  
ATOM   2400  HA  TYR   145      53.400  53.620  32.880  1.00  0.00           H  
ATOM   2401  CB  TYR   145      53.300  53.870  35.090  1.00  0.00           C  
ATOM   2402  HB1 TYR   145      53.540  54.760  35.710  1.00  0.00           H  
ATOM   2403  HB2 TYR   145      53.950  52.980  35.220  1.00  0.00           H  
ATOM   2404  CG  TYR   145      51.910  53.550  35.290  1.00  0.00           C  
ATOM   2405  CD1 TYR   145      51.140  52.890  34.350  1.00  0.00           C  
ATOM   2406  HD1 TYR   145      51.580  52.640  33.400  1.00  0.00           H  
ATOM   2407  CE1 TYR   145      49.830  52.450  34.690  1.00  0.00           C  
ATOM   2408  HE1 TYR   145      49.230  51.850  34.020  1.00  0.00           H  
ATOM   2409  CZ  TYR   145      49.290  52.720  35.930  1.00  0.00           C  
ATOM   2410  OH  TYR   145      48.030  52.160  36.120  1.00  0.00           O  
ATOM   2411  HH  TYR   145      48.050  51.330  35.640  1.00  0.00           H  
ATOM   2412  CD2 TYR   145      51.340  53.760  36.540  1.00  0.00           C  
ATOM   2413  HD2 TYR   145      51.890  54.410  37.220  1.00  0.00           H  
ATOM   2414  CE2 TYR   145      50.070  53.320  36.880  1.00  0.00           C  
ATOM   2415  HE2 TYR   145      49.700  53.580  37.860  1.00  0.00           H  
ATOM   2416  C   TYR   145      52.690  55.520  33.120  1.00  0.00           C  
ATOM   2417  O   TYR   145      51.740  55.220  32.410  1.00  0.00           O  
ATOM   2418  N   LEU   146      52.910  56.810  33.370  1.00  0.00           N  
ATOM   2419  HN  LEU   146      53.760  57.000  33.860  1.00  0.00           H  
ATOM   2420  CA  LEU   146      52.030  57.930  33.040  1.00  0.00           C  
ATOM   2421  HA  LEU   146      51.030  57.600  33.270  1.00  0.00           H  
ATOM   2422  CB  LEU   146      52.270  59.140  33.920  1.00  0.00           C  
ATOM   2423  HB1 LEU   146      53.350  59.400  33.830  1.00  0.00           H  
ATOM   2424  HB2 LEU   146      52.180  58.750  34.950  1.00  0.00           H  
ATOM   2425  CG  LEU   146      51.440  60.410  33.620  1.00  0.00           C  
ATOM   2426  HG  LEU   146      51.200  60.590  32.560  1.00  0.00           H  
ATOM   2427  CD1 LEU   146      50.150  60.260  34.410  1.00  0.00           C  
ATOM   2428 HD11 LEU   146      49.640  59.330  34.070  1.00  0.00           H  
ATOM   2429 HD12 LEU   146      49.460  61.120  34.330  1.00  0.00           H  
ATOM   2430 HD13 LEU   146      50.330  60.130  35.500  1.00  0.00           H  
ATOM   2431  CD2 LEU   146      52.090  61.760  33.960  1.00  0.00           C  
ATOM   2432 HD21 LEU   146      52.940  61.950  33.270  1.00  0.00           H  
ATOM   2433 HD22 LEU   146      52.510  61.690  34.990  1.00  0.00           H  
ATOM   2434 HD23 LEU   146      51.350  62.580  33.840  1.00  0.00           H  
ATOM   2435  C   LEU   146      52.140  58.220  31.520  1.00  0.00           C  
ATOM   2436  O   LEU   146      51.220  58.780  30.890  1.00  0.00           O  
ATOM   2437  N   GLY   147      53.340  57.820  30.950  1.00  0.00           N  
ATOM   2438  HN  GLY   147      54.100  57.530  31.530  1.00  0.00           H  
ATOM   2439  CA  GLY   147      53.680  57.920  29.540  1.00  0.00           C  
ATOM   2440  HA1 GLY   147      54.740  57.750  29.420  1.00  0.00           H  
ATOM   2441  HA2 GLY   147      53.240  58.870  29.290  1.00  0.00           H  
ATOM   2442  C   GLY   147      52.910  56.960  28.740  1.00  0.00           C  
ATOM   2443  O   GLY   147      52.340  57.240  27.720  1.00  0.00           O  
ATOM   2444  N   GLU   148      52.820  55.670  29.150  1.00  0.00           N  
ATOM   2445  HN  GLU   148      53.320  55.450  29.980  1.00  0.00           H  
ATOM   2446  CA  GLU   148      51.900  54.700  28.580  1.00  0.00           C  
ATOM   2447  HA  GLU   148      52.140  54.580  27.530  1.00  0.00           H  
ATOM   2448  CB  GLU   148      52.100  53.340  29.270  1.00  0.00           C  
ATOM   2449  HB1 GLU   148      51.310  52.650  28.890  1.00  0.00           H  
ATOM   2450  HB2 GLU   148      51.940  53.420  30.370  1.00  0.00           H  
ATOM   2451  CG  GLU   148      53.510  52.680  28.920  1.00  0.00           C  
ATOM   2452  HG1 GLU   148      53.770  51.700  29.370  1.00  0.00           H  
ATOM   2453  HG2 GLU   148      54.250  53.350  29.400  1.00  0.00           H  
ATOM   2454  CD  GLU   148      53.810  52.590  27.420  1.00  0.00           C  
ATOM   2455  OE1 GLU   148      54.730  53.300  26.940  1.00  0.00           O  
ATOM   2456  OE2 GLU   148      53.170  51.840  26.650  1.00  0.00           O  
ATOM   2457  C   GLU   148      50.390  55.100  28.540  1.00  0.00           C  
ATOM   2458  O   GLU   148      49.650  54.910  27.570  1.00  0.00           O  
ATOM   2459  N   VAL   149      49.940  55.710  29.650  1.00  0.00           N  
ATOM   2460  HN  VAL   149      50.570  55.950  30.390  1.00  0.00           H  
ATOM   2461  CA  VAL   149      48.570  56.200  29.740  1.00  0.00           C  
ATOM   2462  HA  VAL   149      47.900  55.420  29.420  1.00  0.00           H  
ATOM   2463  CB  VAL   149      48.000  56.480  31.130  1.00  0.00           C  
ATOM   2464  HB  VAL   149      48.560  57.320  31.600  1.00  0.00           H  
ATOM   2465  CG1 VAL   149      46.520  56.800  31.040  1.00  0.00           C  
ATOM   2466 HG11 VAL   149      45.910  55.910  30.760  1.00  0.00           H  
ATOM   2467 HG12 VAL   149      46.450  57.580  30.260  1.00  0.00           H  
ATOM   2468 HG13 VAL   149      46.180  57.310  31.970  1.00  0.00           H  
ATOM   2469  CG2 VAL   149      48.260  55.250  32.030  1.00  0.00           C  
ATOM   2470 HG21 VAL   149      49.350  55.060  32.060  1.00  0.00           H  
ATOM   2471 HG22 VAL   149      47.760  54.310  31.730  1.00  0.00           H  
ATOM   2472 HG23 VAL   149      48.010  55.620  33.040  1.00  0.00           H  
ATOM   2473  C   VAL   149      48.350  57.340  28.710  1.00  0.00           C  
ATOM   2474  O   VAL   149      47.470  57.360  27.900  1.00  0.00           O  
ATOM   2475  N   PHE   150      49.320  58.310  28.620  1.00  0.00           N  
ATOM   2476  HN  PHE   150      50.020  58.350  29.330  1.00  0.00           H  
ATOM   2477  CA  PHE   150      49.300  59.310  27.620  1.00  0.00           C  
ATOM   2478  HA  PHE   150      48.320  59.760  27.730  1.00  0.00           H  
ATOM   2479  CB  PHE   150      50.410  60.350  27.960  1.00  0.00           C  
ATOM   2480  HB1 PHE   150      50.520  61.000  27.070  1.00  0.00           H  
ATOM   2481  HB2 PHE   150      51.360  59.810  28.140  1.00  0.00           H  
ATOM   2482  CG  PHE   150      50.210  61.240  29.180  1.00  0.00           C  
ATOM   2483  CD1 PHE   150      48.920  61.620  29.700  1.00  0.00           C  
ATOM   2484  HD1 PHE   150      48.020  61.200  29.290  1.00  0.00           H  
ATOM   2485  CE1 PHE   150      48.870  62.480  30.810  1.00  0.00           C  
ATOM   2486  HE1 PHE   150      48.000  62.840  31.350  1.00  0.00           H  
ATOM   2487  CZ  PHE   150      50.060  63.000  31.370  1.00  0.00           C  
ATOM   2488  HZ  PHE   150      50.010  63.700  32.190  1.00  0.00           H  
ATOM   2489  CD2 PHE   150      51.360  61.870  29.630  1.00  0.00           C  
ATOM   2490  HD2 PHE   150      52.330  61.670  29.200  1.00  0.00           H  
ATOM   2491  CE2 PHE   150      51.240  62.840  30.710  1.00  0.00           C  
ATOM   2492  HE2 PHE   150      52.130  63.350  31.050  1.00  0.00           H  
ATOM   2493  C   PHE   150      49.460  58.830  26.200  1.00  0.00           C  
ATOM   2494  O   PHE   150      48.740  59.270  25.320  1.00  0.00           O  
ATOM   2495  N   LYS   151      50.360  57.830  25.870  1.00  0.00           N  
ATOM   2496  HN  LYS   151      50.930  57.410  26.580  1.00  0.00           H  
ATOM   2497  CA  LYS   151      50.410  57.140  24.560  1.00  0.00           C  
ATOM   2498  HA  LYS   151      50.600  57.910  23.830  1.00  0.00           H  
ATOM   2499  CB  LYS   151      51.710  56.240  24.440  1.00  0.00           C  
ATOM   2500  HB1 LYS   151      51.610  55.570  23.560  1.00  0.00           H  
ATOM   2501  HB2 LYS   151      51.690  55.600  25.350  1.00  0.00           H  
ATOM   2502  CG  LYS   151      53.010  57.080  24.500  1.00  0.00           C  
ATOM   2503  HG1 LYS   151      52.830  58.050  25.010  1.00  0.00           H  
ATOM   2504  HG2 LYS   151      53.220  57.360  23.440  1.00  0.00           H  
ATOM   2505  CD  LYS   151      54.290  56.390  24.970  1.00  0.00           C  
ATOM   2506  HD1 LYS   151      54.280  56.200  26.060  1.00  0.00           H  
ATOM   2507  HD2 LYS   151      55.110  57.090  24.710  1.00  0.00           H  
ATOM   2508  CE  LYS   151      54.660  55.140  24.230  1.00  0.00           C  
ATOM   2509  HE1 LYS   151      54.860  55.160  23.130  1.00  0.00           H  
ATOM   2510  HE2 LYS   151      53.770  54.480  24.320  1.00  0.00           H  
ATOM   2511  NZ  LYS   151      55.820  54.580  24.950  1.00  0.00           N  
ATOM   2512  HZ1 LYS   151      56.610  55.250  25.090  1.00  0.00           H  
ATOM   2513  HZ2 LYS   151      56.130  53.710  24.460  1.00  0.00           H  
ATOM   2514  HZ3 LYS   151      55.490  54.180  25.850  1.00  0.00           H  
ATOM   2515  C   LYS   151      49.240  56.340  24.140  1.00  0.00           C  
ATOM   2516  O   LYS   151      48.890  56.360  22.980  1.00  0.00           O  
ATOM   2517  N   THR   152      48.580  55.730  25.090  1.00  0.00           N  
ATOM   2518  HN  THR   152      49.010  55.670  25.990  1.00  0.00           H  
ATOM   2519  CA  THR   152      47.400  54.830  24.850  1.00  0.00           C  
ATOM   2520  HA  THR   152      47.690  54.110  24.100  1.00  0.00           H  
ATOM   2521  CB  THR   152      47.100  54.040  26.110  1.00  0.00           C  
ATOM   2522  HB  THR   152      47.180  54.690  27.000  1.00  0.00           H  
ATOM   2523  OG1 THR   152      48.070  53.050  26.230  1.00  0.00           O  
ATOM   2524  HG1 THR   152      48.860  53.520  26.510  1.00  0.00           H  
ATOM   2525  CG2 THR   152      45.730  53.290  26.010  1.00  0.00           C  
ATOM   2526 HG21 THR   152      44.950  54.090  26.040  1.00  0.00           H  
ATOM   2527 HG22 THR   152      45.480  52.590  26.830  1.00  0.00           H  
ATOM   2528 HG23 THR   152      45.790  52.620  25.130  1.00  0.00           H  
ATOM   2529  C   THR   152      46.250  55.670  24.270  1.00  0.00           C  
ATOM   2530  O   THR   152      45.590  55.200  23.350  1.00  0.00           O  
ATOM   2531  N   TYR   153      46.080  56.930  24.750  1.00  0.00           N  
ATOM   2532  HN  TYR   153      46.700  57.230  25.470  1.00  0.00           H  
ATOM   2533  CA  TYR   153      44.970  57.730  24.430  1.00  0.00           C  
ATOM   2534  HA  TYR   153      44.140  57.150  24.030  1.00  0.00           H  
ATOM   2535  CB  TYR   153      44.380  58.320  25.720  1.00  0.00           C  
ATOM   2536  HB1 TYR   153      43.550  58.970  25.370  1.00  0.00           H  
ATOM   2537  HB2 TYR   153      45.070  58.960  26.320  1.00  0.00           H  
ATOM   2538  CG  TYR   153      43.890  57.310  26.680  1.00  0.00           C  
ATOM   2539  CD1 TYR   153      42.970  56.390  26.150  1.00  0.00           C  
ATOM   2540  HD1 TYR   153      42.540  56.530  25.170  1.00  0.00           H  
ATOM   2541  CE1 TYR   153      42.360  55.480  27.060  1.00  0.00           C  
ATOM   2542  HE1 TYR   153      41.590  54.800  26.730  1.00  0.00           H  
ATOM   2543  CZ  TYR   153      42.650  55.540  28.430  1.00  0.00           C  
ATOM   2544  OH  TYR   153      41.860  54.710  29.290  1.00  0.00           O  
ATOM   2545  HH  TYR   153      41.060  54.420  28.830  1.00  0.00           H  
ATOM   2546  CD2 TYR   153      44.230  57.310  28.020  1.00  0.00           C  
ATOM   2547  HD2 TYR   153      44.930  58.020  28.450  1.00  0.00           H  
ATOM   2548  CE2 TYR   153      43.660  56.330  28.890  1.00  0.00           C  
ATOM   2549  HE2 TYR   153      43.950  56.300  29.930  1.00  0.00           H  
ATOM   2550  C   TYR   153      45.350  58.840  23.390  1.00  0.00           C  
ATOM   2551  O   TYR   153      44.500  59.600  22.920  1.00  0.00           O  
ATOM   2552  N   ASN   154      46.690  58.980  23.130  1.00  0.00           N  
ATOM   2553  HN  ASN   154      47.310  58.260  23.420  1.00  0.00           H  
ATOM   2554  CA  ASN   154      47.240  59.960  22.180  1.00  0.00           C  
ATOM   2555  HA  ASN   154      48.300  59.760  22.090  1.00  0.00           H  
ATOM   2556  CB  ASN   154      46.620  59.870  20.840  1.00  0.00           C  
ATOM   2557  HB1 ASN   154      47.180  60.440  20.070  1.00  0.00           H  
ATOM   2558  HB2 ASN   154      45.680  60.460  20.780  1.00  0.00           H  
ATOM   2559  CG  ASN   154      46.300  58.470  20.310  1.00  0.00           C  
ATOM   2560  OD1 ASN   154      45.190  58.030  20.330  1.00  0.00           O  
ATOM   2561  ND2 ASN   154      47.320  57.780  19.730  1.00  0.00           N  
ATOM   2562 HD21 ASN   154      48.280  58.040  19.730  1.00  0.00           H  
ATOM   2563 HD22 ASN   154      47.170  56.890  19.290  1.00  0.00           H  
ATOM   2564  C   ASN   154      47.250  61.420  22.610  1.00  0.00           C  
ATOM   2565  O   ASN   154      47.080  62.350  21.820  1.00  0.00           O  
ATOM   2566  N   VAL   155      47.460  61.650  23.890  1.00  0.00           N  
ATOM   2567  HN  VAL   155      47.720  60.920  24.520  1.00  0.00           H  
ATOM   2568  CA  VAL   155      47.380  62.910  24.610  1.00  0.00           C  
ATOM   2569  HA  VAL   155      46.470  63.360  24.240  1.00  0.00           H  
ATOM   2570  CB  VAL   155      47.350  62.800  26.160  1.00  0.00           C  
ATOM   2571  HB  VAL   155      48.250  62.280  26.530  1.00  0.00           H  
ATOM   2572  CG1 VAL   155      47.330  64.130  26.930  1.00  0.00           C  
ATOM   2573 HG11 VAL   155      47.050  63.850  27.970  1.00  0.00           H  
ATOM   2574 HG12 VAL   155      46.670  64.910  26.490  1.00  0.00           H  
ATOM   2575 HG13 VAL   155      48.340  64.580  27.040  1.00  0.00           H  
ATOM   2576  CG2 VAL   155      46.150  61.840  26.420  1.00  0.00           C  
ATOM   2577 HG21 VAL   155      45.780  61.950  27.460  1.00  0.00           H  
ATOM   2578 HG22 VAL   155      46.460  60.810  26.140  1.00  0.00           H  
ATOM   2579 HG23 VAL   155      45.290  61.970  25.730  1.00  0.00           H  
ATOM   2580  C   VAL   155      48.600  63.770  24.180  1.00  0.00           C  
ATOM   2581  O   VAL   155      49.690  63.300  24.050  1.00  0.00           O  
ATOM   2582  N   ALA   156      48.330  65.090  23.920  1.00  0.00           N  
ATOM   2583  HN  ALA   156      47.350  65.310  23.890  1.00  0.00           H  
ATOM   2584  CA  ALA   156      49.280  65.990  23.390  1.00  0.00           C  
ATOM   2585  HA  ALA   156      50.070  65.390  22.940  1.00  0.00           H  
ATOM   2586  CB  ALA   156      48.680  67.030  22.370  1.00  0.00           C  
ATOM   2587  HB1 ALA   156      49.400  67.760  21.940  1.00  0.00           H  
ATOM   2588  HB2 ALA   156      47.800  67.580  22.790  1.00  0.00           H  
ATOM   2589  HB3 ALA   156      48.240  66.410  21.570  1.00  0.00           H  
ATOM   2590  C   ALA   156      50.060  66.760  24.410  1.00  0.00           C  
ATOM   2591  O   ALA   156      51.060  67.370  24.070  1.00  0.00           O  
ATOM   2592  N   VAL   157      49.670  66.840  25.680  1.00  0.00           N  
ATOM   2593  HN  VAL   157      48.790  66.490  25.990  1.00  0.00           H  
ATOM   2594  CA  VAL   157      50.420  67.480  26.790  1.00  0.00           C  
ATOM   2595  HA  VAL   157      49.960  68.460  26.790  1.00  0.00           H  
ATOM   2596  CB  VAL   157      50.140  66.820  28.150  1.00  0.00           C  
ATOM   2597  HB  VAL   157      49.020  66.820  28.160  1.00  0.00           H  
ATOM   2598  CG1 VAL   157      50.810  65.540  28.400  1.00  0.00           C  
ATOM   2599 HG11 VAL   157      50.690  65.240  29.460  1.00  0.00           H  
ATOM   2600 HG12 VAL   157      51.890  65.590  28.120  1.00  0.00           H  
ATOM   2601 HG13 VAL   157      50.340  64.750  27.770  1.00  0.00           H  
ATOM   2602  CG2 VAL   157      50.440  67.720  29.310  1.00  0.00           C  
ATOM   2603 HG21 VAL   157      51.510  67.490  29.520  1.00  0.00           H  
ATOM   2604 HG22 VAL   157      49.990  67.310  30.240  1.00  0.00           H  
ATOM   2605 HG23 VAL   157      50.320  68.820  29.240  1.00  0.00           H  
ATOM   2606  C   VAL   157      51.940  67.770  26.650  1.00  0.00           C  
ATOM   2607  O   VAL   157      52.760  66.890  26.350  1.00  0.00           O  
ATOM   2608  N   ASP   158      52.410  69.060  26.900  1.00  0.00           N  
ATOM   2609  HN  ASP   158      51.740  69.790  26.950  1.00  0.00           H  
ATOM   2610  CA  ASP   158      53.860  69.410  26.870  1.00  0.00           C  
ATOM   2611  HA  ASP   158      54.180  68.980  25.930  1.00  0.00           H  
ATOM   2612  CB  ASP   158      53.870  70.980  26.750  1.00  0.00           C  
ATOM   2613  HB1 ASP   158      53.380  71.340  25.820  1.00  0.00           H  
ATOM   2614  HB2 ASP   158      54.920  71.290  26.590  1.00  0.00           H  
ATOM   2615  CG  ASP   158      53.410  71.800  27.890  1.00  0.00           C  
ATOM   2616  OD1 ASP   158      52.240  72.320  27.900  1.00  0.00           O  
ATOM   2617  OD2 ASP   158      54.090  71.880  28.940  1.00  0.00           O  
ATOM   2618  C   ASP   158      54.720  68.800  27.920  1.00  0.00           C  
ATOM   2619  O   ASP   158      54.320  68.520  29.060  1.00  0.00           O  
ATOM   2620  N   TYR   159      56.050  68.690  27.610  1.00  0.00           N  
ATOM   2621  HN  TYR   159      56.420  68.850  26.700  1.00  0.00           H  
ATOM   2622  CA  TYR   159      57.100  68.080  28.520  1.00  0.00           C  
ATOM   2623  HA  TYR   159      56.580  67.270  29.010  1.00  0.00           H  
ATOM   2624  CB  TYR   159      58.390  67.660  27.750  1.00  0.00           C  
ATOM   2625  HB1 TYR   159      59.330  67.660  28.350  1.00  0.00           H  
ATOM   2626  HB2 TYR   159      58.610  68.370  26.920  1.00  0.00           H  
ATOM   2627  CG  TYR   159      57.990  66.320  27.210  1.00  0.00           C  
ATOM   2628  CD1 TYR   159      57.910  66.110  25.900  1.00  0.00           C  
ATOM   2629  HD1 TYR   159      58.110  66.890  25.180  1.00  0.00           H  
ATOM   2630  CE1 TYR   159      57.700  64.860  25.350  1.00  0.00           C  
ATOM   2631  HE1 TYR   159      57.720  64.740  24.280  1.00  0.00           H  
ATOM   2632  CZ  TYR   159      57.570  63.750  26.190  1.00  0.00           C  
ATOM   2633  OH  TYR   159      57.500  62.470  25.680  1.00  0.00           O  
ATOM   2634  HH  TYR   159      57.480  61.750  26.310  1.00  0.00           H  
ATOM   2635  CD2 TYR   159      57.750  65.230  28.070  1.00  0.00           C  
ATOM   2636  HD2 TYR   159      57.870  65.350  29.130  1.00  0.00           H  
ATOM   2637  CE2 TYR   159      57.580  63.960  27.610  1.00  0.00           C  
ATOM   2638  HE2 TYR   159      57.580  63.170  28.330  1.00  0.00           H  
ATOM   2639  C   TYR   159      57.480  69.060  29.660  1.00  0.00           C  
ATOM   2640  O   TYR   159      58.030  68.660  30.670  1.00  0.00           O  
ATOM   2641  N   ILE   160      57.090  70.360  29.520  1.00  0.00           N  
ATOM   2642  HN  ILE   160      56.600  70.720  28.740  1.00  0.00           H  
ATOM   2643  CA  ILE   160      57.170  71.170  30.740  1.00  0.00           C  
ATOM   2644  HA  ILE   160      58.140  71.010  31.180  1.00  0.00           H  
ATOM   2645  CB  ILE   160      56.950  72.700  30.500  1.00  0.00           C  
ATOM   2646  HB  ILE   160      55.920  72.850  30.130  1.00  0.00           H  
ATOM   2647  CG2 ILE   160      57.160  73.480  31.810  1.00  0.00           C  
ATOM   2648 HG21 ILE   160      58.120  73.240  32.300  1.00  0.00           H  
ATOM   2649 HG22 ILE   160      56.240  73.300  32.410  1.00  0.00           H  
ATOM   2650 HG23 ILE   160      57.240  74.560  31.570  1.00  0.00           H  
ATOM   2651  CG1 ILE   160      57.940  73.270  29.460  1.00  0.00           C  
ATOM   2652 HG11 ILE   160      57.950  74.380  29.490  1.00  0.00           H  
ATOM   2653 HG12 ILE   160      57.550  72.970  28.470  1.00  0.00           H  
ATOM   2654  CD  ILE   160      59.410  72.820  29.550  1.00  0.00           C  
ATOM   2655  HD1 ILE   160      59.720  73.060  30.590  1.00  0.00           H  
ATOM   2656  HD2 ILE   160      60.110  73.310  28.830  1.00  0.00           H  
ATOM   2657  HD3 ILE   160      59.430  71.730  29.350  1.00  0.00           H  
ATOM   2658  C   ILE   160      56.170  70.670  31.850  1.00  0.00           C  
ATOM   2659  O   ILE   160      56.460  70.410  33.040  1.00  0.00           O  
ATOM   2660  N   THR   161      54.920  70.550  31.390  1.00  0.00           N  
ATOM   2661  HN  THR   161      54.690  70.900  30.490  1.00  0.00           H  
ATOM   2662  CA  THR   161      53.780  70.080  32.240  1.00  0.00           C  
ATOM   2663  HA  THR   161      53.660  70.740  33.090  1.00  0.00           H  
ATOM   2664  CB  THR   161      52.450  70.180  31.470  1.00  0.00           C  
ATOM   2665  HB  THR   161      52.460  69.380  30.700  1.00  0.00           H  
ATOM   2666  OG1 THR   161      52.340  71.510  31.030  1.00  0.00           O  
ATOM   2667  HG1 THR   161      53.000  71.630  30.340  1.00  0.00           H  
ATOM   2668  CG2 THR   161      51.280  69.920  32.510  1.00  0.00           C  
ATOM   2669 HG21 THR   161      51.150  68.860  32.840  1.00  0.00           H  
ATOM   2670 HG22 THR   161      50.300  70.330  32.180  1.00  0.00           H  
ATOM   2671 HG23 THR   161      51.320  70.580  33.400  1.00  0.00           H  
ATOM   2672  C   THR   161      53.980  68.670  32.790  1.00  0.00           C  
ATOM   2673  O   THR   161      53.860  68.470  34.000  1.00  0.00           O  
ATOM   2674  N   VAL   162      54.440  67.710  31.950  1.00  0.00           N  
ATOM   2675  HN  VAL   162      54.350  67.890  30.980  1.00  0.00           H  
ATOM   2676  CA  VAL   162      54.840  66.340  32.410  1.00  0.00           C  
ATOM   2677  HA  VAL   162      53.990  65.980  32.970  1.00  0.00           H  
ATOM   2678  CB  VAL   162      54.930  65.330  31.230  1.00  0.00           C  
ATOM   2679  HB  VAL   162      55.880  65.600  30.720  1.00  0.00           H  
ATOM   2680  CG1 VAL   162      55.050  63.910  31.840  1.00  0.00           C  
ATOM   2681 HG11 VAL   162      55.910  63.860  32.540  1.00  0.00           H  
ATOM   2682 HG12 VAL   162      55.210  63.200  30.990  1.00  0.00           H  
ATOM   2683 HG13 VAL   162      54.160  63.600  32.420  1.00  0.00           H  
ATOM   2684  CG2 VAL   162      53.750  65.380  30.260  1.00  0.00           C  
ATOM   2685 HG21 VAL   162      53.790  66.330  29.680  1.00  0.00           H  
ATOM   2686 HG22 VAL   162      52.750  65.310  30.750  1.00  0.00           H  
ATOM   2687 HG23 VAL   162      53.820  64.550  29.530  1.00  0.00           H  
ATOM   2688  C   VAL   162      56.010  66.310  33.370  1.00  0.00           C  
ATOM   2689  O   VAL   162      55.900  65.620  34.430  1.00  0.00           O  
ATOM   2690  N   ALA   163      57.050  67.060  33.100  1.00  0.00           N  
ATOM   2691  HN  ALA   163      57.050  67.670  32.310  1.00  0.00           H  
ATOM   2692  CA  ALA   163      58.150  67.260  34.030  1.00  0.00           C  
ATOM   2693  HA  ALA   163      58.630  66.300  34.120  1.00  0.00           H  
ATOM   2694  CB  ALA   163      59.070  68.320  33.500  1.00  0.00           C  
ATOM   2695  HB1 ALA   163      58.450  69.220  33.290  1.00  0.00           H  
ATOM   2696  HB2 ALA   163      59.630  68.020  32.590  1.00  0.00           H  
ATOM   2697  HB3 ALA   163      59.800  68.530  34.310  1.00  0.00           H  
ATOM   2698  C   ALA   163      57.840  67.630  35.480  1.00  0.00           C  
ATOM   2699  O   ALA   163      58.110  66.890  36.450  1.00  0.00           O  
ATOM   2700  N   LEU   164      57.160  68.800  35.550  1.00  0.00           N  
ATOM   2701  HN  LEU   164      57.120  69.430  34.770  1.00  0.00           H  
ATOM   2702  CA  LEU   164      56.710  69.400  36.760  1.00  0.00           C  
ATOM   2703  HA  LEU   164      57.630  69.510  37.320  1.00  0.00           H  
ATOM   2704  CB  LEU   164      56.150  70.820  36.440  1.00  0.00           C  
ATOM   2705  HB1 LEU   164      55.750  71.330  37.340  1.00  0.00           H  
ATOM   2706  HB2 LEU   164      55.380  70.630  35.650  1.00  0.00           H  
ATOM   2707  CG  LEU   164      57.160  71.820  35.910  1.00  0.00           C  
ATOM   2708  HG  LEU   164      57.540  71.360  34.970  1.00  0.00           H  
ATOM   2709  CD1 LEU   164      56.580  73.230  35.500  1.00  0.00           C  
ATOM   2710 HD11 LEU   164      55.710  73.010  34.850  1.00  0.00           H  
ATOM   2711 HD12 LEU   164      57.350  73.820  34.960  1.00  0.00           H  
ATOM   2712 HD13 LEU   164      56.300  73.760  36.440  1.00  0.00           H  
ATOM   2713  CD2 LEU   164      58.270  72.080  36.850  1.00  0.00           C  
ATOM   2714 HD21 LEU   164      58.920  71.180  36.870  1.00  0.00           H  
ATOM   2715 HD22 LEU   164      57.880  72.420  37.840  1.00  0.00           H  
ATOM   2716 HD23 LEU   164      58.960  72.860  36.470  1.00  0.00           H  
ATOM   2717  C   LEU   164      55.730  68.600  37.470  1.00  0.00           C  
ATOM   2718  O   LEU   164      55.730  68.550  38.730  1.00  0.00           O  
ATOM   2719  N   LEU   165      54.830  67.900  36.740  1.00  0.00           N  
ATOM   2720  HN  LEU   165      54.830  67.910  35.740  1.00  0.00           H  
ATOM   2721  CA  LEU   165      53.850  66.950  37.310  1.00  0.00           C  
ATOM   2722  HA  LEU   165      53.300  67.370  38.140  1.00  0.00           H  
ATOM   2723  CB  LEU   165      52.940  66.490  36.210  1.00  0.00           C  
ATOM   2724  HB1 LEU   165      53.520  66.280  35.290  1.00  0.00           H  
ATOM   2725  HB2 LEU   165      52.290  67.330  35.880  1.00  0.00           H  
ATOM   2726  CG  LEU   165      52.030  65.260  36.480  1.00  0.00           C  
ATOM   2727  HG  LEU   165      52.660  64.370  36.660  1.00  0.00           H  
ATOM   2728  CD1 LEU   165      51.270  65.640  37.790  1.00  0.00           C  
ATOM   2729 HD11 LEU   165      51.970  65.430  38.630  1.00  0.00           H  
ATOM   2730 HD12 LEU   165      50.370  65.020  37.940  1.00  0.00           H  
ATOM   2731 HD13 LEU   165      50.940  66.690  37.910  1.00  0.00           H  
ATOM   2732  CD2 LEU   165      51.170  65.190  35.220  1.00  0.00           C  
ATOM   2733 HD21 LEU   165      50.390  65.970  35.260  1.00  0.00           H  
ATOM   2734 HD22 LEU   165      50.750  64.160  35.300  1.00  0.00           H  
ATOM   2735 HD23 LEU   165      51.750  65.150  34.280  1.00  0.00           H  
ATOM   2736  C   LEU   165      54.540  65.780  38.000  1.00  0.00           C  
ATOM   2737  O   LEU   165      54.330  65.450  39.180  1.00  0.00           O  
ATOM   2738  N   ILE   166      55.540  65.190  37.310  1.00  0.00           N  
ATOM   2739  HN  ILE   166      55.830  65.520  36.420  1.00  0.00           H  
ATOM   2740  CA  ILE   166      56.350  64.110  37.930  1.00  0.00           C  
ATOM   2741  HA  ILE   166      55.660  63.450  38.450  1.00  0.00           H  
ATOM   2742  CB  ILE   166      56.940  62.950  37.060  1.00  0.00           C  
ATOM   2743  HB  ILE   166      57.650  63.470  36.380  1.00  0.00           H  
ATOM   2744  CG2 ILE   166      57.790  61.920  37.790  1.00  0.00           C  
ATOM   2745 HG21 ILE   166      58.770  62.300  38.150  1.00  0.00           H  
ATOM   2746 HG22 ILE   166      57.960  61.030  37.150  1.00  0.00           H  
ATOM   2747 HG23 ILE   166      57.330  61.560  38.730  1.00  0.00           H  
ATOM   2748  CG1 ILE   166      55.850  62.370  36.160  1.00  0.00           C  
ATOM   2749 HG11 ILE   166      56.210  61.900  35.220  1.00  0.00           H  
ATOM   2750 HG12 ILE   166      55.270  63.200  35.710  1.00  0.00           H  
ATOM   2751  CD  ILE   166      54.880  61.310  36.710  1.00  0.00           C  
ATOM   2752  HD1 ILE   166      55.510  60.480  37.110  1.00  0.00           H  
ATOM   2753  HD2 ILE   166      54.260  60.950  35.860  1.00  0.00           H  
ATOM   2754  HD3 ILE   166      54.250  61.770  37.490  1.00  0.00           H  
ATOM   2755  C   ILE   166      57.110  64.530  39.150  1.00  0.00           C  
ATOM   2756  O   ILE   166      57.140  63.840  40.230  1.00  0.00           O  
ATOM   2757  N   TRP   167      57.680  65.780  39.060  1.00  0.00           N  
ATOM   2758  HN  TRP   167      57.610  66.250  38.190  1.00  0.00           H  
ATOM   2759  CA  TRP   167      58.470  66.480  40.040  1.00  0.00           C  
ATOM   2760  HA  TRP   167      59.240  65.800  40.390  1.00  0.00           H  
ATOM   2761  CB  TRP   167      59.120  67.760  39.390  1.00  0.00           C  
ATOM   2762  HB1 TRP   167      58.200  68.320  39.090  1.00  0.00           H  
ATOM   2763  HB2 TRP   167      59.770  67.540  38.520  1.00  0.00           H  
ATOM   2764  CG  TRP   167      59.850  68.600  40.390  1.00  0.00           C  
ATOM   2765  CD1 TRP   167      59.350  69.780  40.860  1.00  0.00           C  
ATOM   2766  HD1 TRP   167      58.490  70.280  40.440  1.00  0.00           H  
ATOM   2767  NE1 TRP   167      60.250  70.400  41.650  1.00  0.00           N  
ATOM   2768  HE1 TRP   167      60.300  71.310  41.990  1.00  0.00           H  
ATOM   2769  CE2 TRP   167      61.340  69.560  41.840  1.00  0.00           C  
ATOM   2770  CD2 TRP   167      61.110  68.410  40.990  1.00  0.00           C  
ATOM   2771  CE3 TRP   167      61.980  67.400  41.010  1.00  0.00           C  
ATOM   2772  HE3 TRP   167      61.720  66.480  40.500  1.00  0.00           H  
ATOM   2773  CZ3 TRP   167      63.260  67.620  41.700  1.00  0.00           C  
ATOM   2774  HZ3 TRP   167      64.020  66.860  41.800  1.00  0.00           H  
ATOM   2775  CZ2 TRP   167      62.600  69.780  42.470  1.00  0.00           C  
ATOM   2776  HZ2 TRP   167      62.940  70.740  42.820  1.00  0.00           H  
ATOM   2777  CH2 TRP   167      63.530  68.700  42.460  1.00  0.00           C  
ATOM   2778  HH2 TRP   167      64.550  68.770  42.820  1.00  0.00           H  
ATOM   2779  C   TRP   167      57.690  66.590  41.290  1.00  0.00           C  
ATOM   2780  O   TRP   167      58.150  66.210  42.380  1.00  0.00           O  
ATOM   2781  N   ASN   168      56.480  67.070  41.180  1.00  0.00           N  
ATOM   2782  HN  ASN   168      56.140  67.490  40.340  1.00  0.00           H  
ATOM   2783  CA  ASN   168      55.540  67.210  42.370  1.00  0.00           C  
ATOM   2784  HA  ASN   168      56.100  67.790  43.090  1.00  0.00           H  
ATOM   2785  CB  ASN   168      54.170  67.860  41.970  1.00  0.00           C  
ATOM   2786  HB1 ASN   168      53.330  67.500  42.610  1.00  0.00           H  
ATOM   2787  HB2 ASN   168      53.830  67.610  40.950  1.00  0.00           H  
ATOM   2788  CG  ASN   168      54.280  69.400  42.100  1.00  0.00           C  
ATOM   2789  OD1 ASN   168      53.840  70.050  43.030  1.00  0.00           O  
ATOM   2790  ND2 ASN   168      54.970  70.000  41.110  1.00  0.00           N  
ATOM   2791 HD21 ASN   168      55.390  70.870  41.370  1.00  0.00           H  
ATOM   2792 HD22 ASN   168      55.250  69.480  40.310  1.00  0.00           H  
ATOM   2793  C   ASN   168      55.250  65.920  43.040  1.00  0.00           C  
ATOM   2794  O   ASN   168      55.330  65.770  44.230  1.00  0.00           O  
ATOM   2795  N   PHE   169      54.870  64.950  42.190  1.00  0.00           N  
ATOM   2796  HN  PHE   169      54.820  65.080  41.200  1.00  0.00           H  
ATOM   2797  CA  PHE   169      54.400  63.670  42.670  1.00  0.00           C  
ATOM   2798  HA  PHE   169      53.640  63.940  43.390  1.00  0.00           H  
ATOM   2799  CB  PHE   169      53.790  62.930  41.540  1.00  0.00           C  
ATOM   2800  HB1 PHE   169      54.480  62.690  40.700  1.00  0.00           H  
ATOM   2801  HB2 PHE   169      52.920  63.460  41.090  1.00  0.00           H  
ATOM   2802  CG  PHE   169      53.190  61.600  41.890  1.00  0.00           C  
ATOM   2803  CD1 PHE   169      53.860  60.410  41.610  1.00  0.00           C  
ATOM   2804  HD1 PHE   169      54.830  60.570  41.160  1.00  0.00           H  
ATOM   2805  CE1 PHE   169      53.160  59.250  41.750  1.00  0.00           C  
ATOM   2806  HE1 PHE   169      53.610  58.300  41.490  1.00  0.00           H  
ATOM   2807  CZ  PHE   169      51.920  59.160  42.300  1.00  0.00           C  
ATOM   2808  HZ  PHE   169      51.530  58.160  42.430  1.00  0.00           H  
ATOM   2809  CD2 PHE   169      51.910  61.530  42.420  1.00  0.00           C  
ATOM   2810  HD2 PHE   169      51.470  62.470  42.700  1.00  0.00           H  
ATOM   2811  CE2 PHE   169      51.310  60.310  42.700  1.00  0.00           C  
ATOM   2812  HE2 PHE   169      50.360  60.230  43.220  1.00  0.00           H  
ATOM   2813  C   PHE   169      55.340  62.830  43.430  1.00  0.00           C  
ATOM   2814  O   PHE   169      54.970  62.230  44.470  1.00  0.00           O  
ATOM   2815  N   GLY   170      56.590  62.780  42.940  1.00  0.00           N  
ATOM   2816  HN  GLY   170      56.870  63.320  42.160  1.00  0.00           H  
ATOM   2817  CA  GLY   170      57.660  62.000  43.600  1.00  0.00           C  
ATOM   2818  HA1 GLY   170      58.390  61.870  42.810  1.00  0.00           H  
ATOM   2819  HA2 GLY   170      57.240  61.030  43.830  1.00  0.00           H  
ATOM   2820  C   GLY   170      58.210  62.700  44.760  1.00  0.00           C  
ATOM   2821  O   GLY   170      58.550  62.020  45.760  1.00  0.00           O  
ATOM   2822  N   VAL   171      58.500  64.000  44.720  1.00  0.00           N  
ATOM   2823  HN  VAL   171      58.330  64.520  43.890  1.00  0.00           H  
ATOM   2824  CA  VAL   171      59.290  64.630  45.840  1.00  0.00           C  
ATOM   2825  HA  VAL   171      60.140  64.010  46.070  1.00  0.00           H  
ATOM   2826  CB  VAL   171      59.780  66.050  45.580  1.00  0.00           C  
ATOM   2827  HB  VAL   171      58.980  66.720  45.200  1.00  0.00           H  
ATOM   2828  CG1 VAL   171      60.290  66.560  46.950  1.00  0.00           C  
ATOM   2829 HG11 VAL   171      60.970  65.790  47.390  1.00  0.00           H  
ATOM   2830 HG12 VAL   171      59.510  66.750  47.710  1.00  0.00           H  
ATOM   2831 HG13 VAL   171      60.980  67.400  46.730  1.00  0.00           H  
ATOM   2832  CG2 VAL   171      60.950  66.150  44.520  1.00  0.00           C  
ATOM   2833 HG21 VAL   171      61.680  65.390  44.860  1.00  0.00           H  
ATOM   2834 HG22 VAL   171      61.450  67.120  44.350  1.00  0.00           H  
ATOM   2835 HG23 VAL   171      60.630  65.930  43.480  1.00  0.00           H  
ATOM   2836  C   VAL   171      58.420  64.590  47.130  1.00  0.00           C  
ATOM   2837  O   VAL   171      58.740  64.020  48.180  1.00  0.00           O  
ATOM   2838  N   VAL   172      57.160  65.050  47.010  1.00  0.00           N  
ATOM   2839  HN  VAL   172      56.930  65.490  46.140  1.00  0.00           H  
ATOM   2840  CA  VAL   172      56.110  64.900  48.010  1.00  0.00           C  
ATOM   2841  HA  VAL   172      56.410  65.430  48.900  1.00  0.00           H  
ATOM   2842  CB  VAL   172      54.770  65.360  47.500  1.00  0.00           C  
ATOM   2843  HB  VAL   172      54.430  64.930  46.530  1.00  0.00           H  
ATOM   2844  CG1 VAL   172      53.630  65.150  48.540  1.00  0.00           C  
ATOM   2845 HG11 VAL   172      53.990  65.480  49.540  1.00  0.00           H  
ATOM   2846 HG12 VAL   172      53.380  64.070  48.560  1.00  0.00           H  
ATOM   2847 HG13 VAL   172      52.770  65.780  48.230  1.00  0.00           H  
ATOM   2848  CG2 VAL   172      54.970  66.920  47.290  1.00  0.00           C  
ATOM   2849 HG21 VAL   172      54.030  67.460  47.030  1.00  0.00           H  
ATOM   2850 HG22 VAL   172      55.740  67.290  46.580  1.00  0.00           H  
ATOM   2851 HG23 VAL   172      55.300  67.390  48.250  1.00  0.00           H  
ATOM   2852  C   VAL   172      55.870  63.440  48.470  1.00  0.00           C  
ATOM   2853  O   VAL   172      55.760  63.220  49.730  1.00  0.00           O  
ATOM   2854  N   GLY   173      55.890  62.440  47.520  1.00  0.00           N  
ATOM   2855  HN  GLY   173      55.810  62.670  46.550  1.00  0.00           H  
ATOM   2856  CA  GLY   173      55.890  60.990  47.730  1.00  0.00           C  
ATOM   2857  HA1 GLY   173      55.820  60.570  46.740  1.00  0.00           H  
ATOM   2858  HA2 GLY   173      54.980  60.800  48.290  1.00  0.00           H  
ATOM   2859  C   GLY   173      57.050  60.440  48.510  1.00  0.00           C  
ATOM   2860  O   GLY   173      56.870  59.570  49.380  1.00  0.00           O  
ATOM   2861  N   MET   174      58.220  60.850  48.220  1.00  0.00           N  
ATOM   2862  HN  MET   174      58.260  61.480  47.450  1.00  0.00           H  
ATOM   2863  CA  MET   174      59.410  60.540  49.000  1.00  0.00           C  
ATOM   2864  HA  MET   174      59.420  59.470  49.180  1.00  0.00           H  
ATOM   2865  CB  MET   174      60.710  60.830  48.180  1.00  0.00           C  
ATOM   2866  HB1 MET   174      61.570  61.040  48.860  1.00  0.00           H  
ATOM   2867  HB2 MET   174      60.570  61.790  47.650  1.00  0.00           H  
ATOM   2868  CG  MET   174      61.040  59.740  47.190  1.00  0.00           C  
ATOM   2869  HG1 MET   174      60.240  59.680  46.430  1.00  0.00           H  
ATOM   2870  HG2 MET   174      61.090  58.750  47.680  1.00  0.00           H  
ATOM   2871  SD  MET   174      62.570  60.010  46.310  1.00  0.00           S  
ATOM   2872  CE  MET   174      63.720  59.450  47.600  1.00  0.00           C  
ATOM   2873  HE1 MET   174      63.840  58.350  47.490  1.00  0.00           H  
ATOM   2874  HE2 MET   174      63.300  59.540  48.620  1.00  0.00           H  
ATOM   2875  HE3 MET   174      64.700  59.950  47.410  1.00  0.00           H  
ATOM   2876  C   MET   174      59.390  61.140  50.420  1.00  0.00           C  
ATOM   2877  O   MET   174      59.760  60.530  51.380  1.00  0.00           O  
ATOM   2878  N   ILE   175      58.950  62.360  50.620  1.00  0.00           N  
ATOM   2879  HN  ILE   175      58.710  62.850  49.790  1.00  0.00           H  
ATOM   2880  CA  ILE   175      58.770  63.010  51.920  1.00  0.00           C  
ATOM   2881  HA  ILE   175      59.610  62.850  52.570  1.00  0.00           H  
ATOM   2882  CB  ILE   175      58.400  64.540  51.770  1.00  0.00           C  
ATOM   2883  HB  ILE   175      57.600  64.590  51.000  1.00  0.00           H  
ATOM   2884  CG2 ILE   175      57.950  65.230  53.110  1.00  0.00           C  
ATOM   2885 HG21 ILE   175      57.810  66.320  53.000  1.00  0.00           H  
ATOM   2886 HG22 ILE   175      58.700  65.060  53.910  1.00  0.00           H  
ATOM   2887 HG23 ILE   175      57.040  64.740  53.510  1.00  0.00           H  
ATOM   2888  CG1 ILE   175      59.690  65.310  51.320  1.00  0.00           C  
ATOM   2889 HG11 ILE   175      59.300  66.340  51.200  1.00  0.00           H  
ATOM   2890 HG12 ILE   175      60.080  64.960  50.340  1.00  0.00           H  
ATOM   2891  CD  ILE   175      60.880  65.200  52.310  1.00  0.00           C  
ATOM   2892  HD1 ILE   175      61.730  65.820  51.940  1.00  0.00           H  
ATOM   2893  HD2 ILE   175      61.250  64.160  52.200  1.00  0.00           H  
ATOM   2894  HD3 ILE   175      60.570  65.540  53.320  1.00  0.00           H  
ATOM   2895  C   ILE   175      57.620  62.330  52.730  1.00  0.00           C  
ATOM   2896  O   ILE   175      57.660  62.120  53.900  1.00  0.00           O  
ATOM   2897  N   SER   176      56.520  61.920  52.040  1.00  0.00           N  
ATOM   2898  HN  SER   176      56.400  62.310  51.130  1.00  0.00           H  
ATOM   2899  CA  SER   176      55.550  61.060  52.560  1.00  0.00           C  
ATOM   2900  HA  SER   176      55.190  61.470  53.490  1.00  0.00           H  
ATOM   2901  CB  SER   176      54.280  60.980  51.710  1.00  0.00           C  
ATOM   2902  HB1 SER   176      54.490  60.640  50.670  1.00  0.00           H  
ATOM   2903  HB2 SER   176      53.810  61.980  51.720  1.00  0.00           H  
ATOM   2904  OG  SER   176      53.310  60.000  52.180  1.00  0.00           O  
ATOM   2905  HG1 SER   176      52.890  60.270  53.000  1.00  0.00           H  
ATOM   2906  C   SER   176      55.970  59.590  52.940  1.00  0.00           C  
ATOM   2907  O   SER   176      55.690  59.110  54.060  1.00  0.00           O  
ATOM   2908  N   ILE   177      56.740  58.870  52.100  1.00  0.00           N  
ATOM   2909  HN  ILE   177      56.920  59.140  51.160  1.00  0.00           H  
ATOM   2910  CA  ILE   177      57.340  57.640  52.480  1.00  0.00           C  
ATOM   2911  HA  ILE   177      56.620  56.950  52.890  1.00  0.00           H  
ATOM   2912  CB  ILE   177      57.850  56.620  51.340  1.00  0.00           C  
ATOM   2913  HB  ILE   177      58.650  57.150  50.780  1.00  0.00           H  
ATOM   2914  CG2 ILE   177      58.530  55.320  51.840  1.00  0.00           C  
ATOM   2915 HG21 ILE   177      59.480  55.570  52.360  1.00  0.00           H  
ATOM   2916 HG22 ILE   177      59.000  54.810  50.960  1.00  0.00           H  
ATOM   2917 HG23 ILE   177      57.880  54.670  52.450  1.00  0.00           H  
ATOM   2918  CG1 ILE   177      56.630  56.300  50.450  1.00  0.00           C  
ATOM   2919 HG11 ILE   177      57.030  55.700  49.600  1.00  0.00           H  
ATOM   2920 HG12 ILE   177      56.320  57.250  49.940  1.00  0.00           H  
ATOM   2921  CD  ILE   177      55.410  55.580  51.150  1.00  0.00           C  
ATOM   2922  HD1 ILE   177      54.460  55.670  50.580  1.00  0.00           H  
ATOM   2923  HD2 ILE   177      55.220  56.120  52.110  1.00  0.00           H  
ATOM   2924  HD3 ILE   177      55.680  54.540  51.410  1.00  0.00           H  
ATOM   2925  C   ILE   177      58.440  57.750  53.570  1.00  0.00           C  
ATOM   2926  O   ILE   177      58.570  57.000  54.550  1.00  0.00           O  
ATOM   2927  N   HSD   178      59.350  58.730  53.420  1.00  0.00           N  
ATOM   2928  HN  HSD   178      59.240  59.480  52.780  1.00  0.00           H  
ATOM   2929  CA  HSD   178      60.610  58.890  54.190  1.00  0.00           C  
ATOM   2930  HA  HSD   178      60.680  58.010  54.830  1.00  0.00           H  
ATOM   2931  CB  HSD   178      61.780  59.060  53.260  1.00  0.00           C  
ATOM   2932  HB1 HSD   178      62.690  59.070  53.900  1.00  0.00           H  
ATOM   2933  HB2 HSD   178      61.760  60.060  52.770  1.00  0.00           H  
ATOM   2934  ND1 HSD   178      62.130  56.610  52.610  1.00  0.00           N  
ATOM   2935  HD1 HSD   178      62.260  56.280  53.540  1.00  0.00           H  
ATOM   2936  CG  HSD   178      61.860  57.890  52.280  1.00  0.00           C  
ATOM   2937  CE1 HSD   178      62.230  55.940  51.460  1.00  0.00           C  
ATOM   2938  HE1 HSD   178      62.600  54.930  51.300  1.00  0.00           H  
ATOM   2939  NE2 HSD   178      62.100  56.690  50.410  1.00  0.00           N  
ATOM   2940  CD2 HSD   178      61.880  57.950  50.930  1.00  0.00           C  
ATOM   2941  HD2 HSD   178      61.740  58.800  50.270  1.00  0.00           H  
ATOM   2942  C   HSD   178      60.670  60.040  55.180  1.00  0.00           C  
ATOM   2943  O   HSD   178      61.760  60.230  55.810  1.00  0.00           O  
ATOM   2944  N   TRP   179      59.620  60.860  55.430  1.00  0.00           N  
ATOM   2945  HN  TRP   179      58.800  60.760  54.860  1.00  0.00           H  
ATOM   2946  CA  TRP   179      59.660  61.880  56.450  1.00  0.00           C  
ATOM   2947  HA  TRP   179      60.260  61.550  57.290  1.00  0.00           H  
ATOM   2948  CB  TRP   179      60.290  63.160  55.850  1.00  0.00           C  
ATOM   2949  HB1 TRP   179      59.580  63.610  55.120  1.00  0.00           H  
ATOM   2950  HB2 TRP   179      61.170  62.980  55.190  1.00  0.00           H  
ATOM   2951  CG  TRP   179      60.680  64.200  56.800  1.00  0.00           C  
ATOM   2952  CD1 TRP   179      61.640  63.980  57.680  1.00  0.00           C  
ATOM   2953  HD1 TRP   179      62.270  63.120  57.830  1.00  0.00           H  
ATOM   2954  NE1 TRP   179      61.870  65.150  58.380  1.00  0.00           N  
ATOM   2955  HE1 TRP   179      62.500  65.320  59.100  1.00  0.00           H  
ATOM   2956  CE2 TRP   179      60.910  66.130  58.020  1.00  0.00           C  
ATOM   2957  CD2 TRP   179      60.100  65.550  57.000  1.00  0.00           C  
ATOM   2958  CE3 TRP   179      59.120  66.330  56.460  1.00  0.00           C  
ATOM   2959  HE3 TRP   179      58.420  66.000  55.700  1.00  0.00           H  
ATOM   2960  CZ3 TRP   179      58.900  67.640  56.980  1.00  0.00           C  
ATOM   2961  HZ3 TRP   179      58.100  68.260  56.620  1.00  0.00           H  
ATOM   2962  CZ2 TRP   179      60.730  67.360  58.560  1.00  0.00           C  
ATOM   2963  HZ2 TRP   179      61.470  67.780  59.220  1.00  0.00           H  
ATOM   2964  CH2 TRP   179      59.710  68.120  58.020  1.00  0.00           C  
ATOM   2965  HH2 TRP   179      59.520  69.120  58.380  1.00  0.00           H  
ATOM   2966  C   TRP   179      58.230  62.240  57.000  1.00  0.00           C  
ATOM   2967  O   TRP   179      57.310  61.400  57.020  1.00  0.00           O  
ATOM   2968  N   LYS   180      57.890  63.420  57.600  1.00  0.00           N  
ATOM   2969  HN  LYS   180      58.500  64.210  57.600  1.00  0.00           H  
ATOM   2970  CA  LYS   180      56.680  63.720  58.310  1.00  0.00           C  
ATOM   2971  HA  LYS   180      56.400  62.820  58.840  1.00  0.00           H  
ATOM   2972  CB  LYS   180      56.820  64.820  59.360  1.00  0.00           C  
ATOM   2973  HB1 LYS   180      56.000  64.770  60.100  1.00  0.00           H  
ATOM   2974  HB2 LYS   180      56.680  65.820  58.890  1.00  0.00           H  
ATOM   2975  CG  LYS   180      58.110  64.780  60.280  1.00  0.00           C  
ATOM   2976  HG1 LYS   180      57.870  65.550  61.040  1.00  0.00           H  
ATOM   2977  HG2 LYS   180      59.060  65.080  59.770  1.00  0.00           H  
ATOM   2978  CD  LYS   180      58.350  63.380  60.870  1.00  0.00           C  
ATOM   2979  HD1 LYS   180      58.800  62.670  60.150  1.00  0.00           H  
ATOM   2980  HD2 LYS   180      57.320  63.050  61.140  1.00  0.00           H  
ATOM   2981  CE  LYS   180      59.160  63.290  62.130  1.00  0.00           C  
ATOM   2982  HE1 LYS   180      58.780  64.060  62.830  1.00  0.00           H  
ATOM   2983  HE2 LYS   180      60.220  63.510  61.900  1.00  0.00           H  
ATOM   2984  NZ  LYS   180      59.170  61.930  62.750  1.00  0.00           N  
ATOM   2985  HZ1 LYS   180      58.510  61.310  62.250  1.00  0.00           H  
ATOM   2986  HZ2 LYS   180      59.000  61.890  63.780  1.00  0.00           H  
ATOM   2987  HZ3 LYS   180      60.110  61.490  62.710  1.00  0.00           H  
ATOM   2988  C   LYS   180      55.600  64.060  57.310  1.00  0.00           C  
ATOM   2989  O   LYS   180      55.830  64.760  56.290  1.00  0.00           O  
ATOM   2990  N   GLY   181      54.360  63.410  57.470  1.00  0.00           N  
ATOM   2991  HN  GLY   181      54.190  62.760  58.200  1.00  0.00           H  
ATOM   2992  CA  GLY   181      53.190  63.720  56.710  1.00  0.00           C  
ATOM   2993  HA1 GLY   181      53.340  63.300  55.730  1.00  0.00           H  
ATOM   2994  HA2 GLY   181      53.080  64.790  56.710  1.00  0.00           H  
ATOM   2995  C   GLY   181      52.020  62.950  57.180  1.00  0.00           C  
ATOM   2996  O   GLY   181      52.160  62.090  58.030  1.00  0.00           O  
ATOM   2997  N   PRO   182      50.860  63.280  56.660  1.00  0.00           N  
ATOM   2998  CD  PRO   182      50.730  64.360  55.690  1.00  0.00           C  
ATOM   2999  HD1 PRO   182      51.290  64.160  54.750  1.00  0.00           H  
ATOM   3000  HD2 PRO   182      51.090  65.350  56.050  1.00  0.00           H  
ATOM   3001  CA  PRO   182      49.610  62.540  56.820  1.00  0.00           C  
ATOM   3002  HA  PRO   182      49.290  62.760  57.830  1.00  0.00           H  
ATOM   3003  CB  PRO   182      48.670  63.040  55.780  1.00  0.00           C  
ATOM   3004  HB1 PRO   182      47.570  63.130  55.930  1.00  0.00           H  
ATOM   3005  HB2 PRO   182      48.830  62.520  54.810  1.00  0.00           H  
ATOM   3006  CG  PRO   182      49.230  64.440  55.410  1.00  0.00           C  
ATOM   3007  HG1 PRO   182      49.000  64.710  54.360  1.00  0.00           H  
ATOM   3008  HG2 PRO   182      48.620  65.190  55.970  1.00  0.00           H  
ATOM   3009  C   PRO   182      49.690  61.080  56.780  1.00  0.00           C  
ATOM   3010  O   PRO   182      50.390  60.530  55.930  1.00  0.00           O  
ATOM   3011  N   LEU   183      49.020  60.240  57.620  1.00  0.00           N  
ATOM   3012  HN  LEU   183      48.460  60.570  58.370  1.00  0.00           H  
ATOM   3013  CA  LEU   183      48.890  58.780  57.480  1.00  0.00           C  
ATOM   3014  HA  LEU   183      49.910  58.490  57.310  1.00  0.00           H  
ATOM   3015  CB  LEU   183      48.490  57.910  58.720  1.00  0.00           C  
ATOM   3016  HB1 LEU   183      47.560  58.350  59.140  1.00  0.00           H  
ATOM   3017  HB2 LEU   183      49.190  58.160  59.540  1.00  0.00           H  
ATOM   3018  CG  LEU   183      48.210  56.400  58.560  1.00  0.00           C  
ATOM   3019  HG  LEU   183      48.820  56.070  57.690  1.00  0.00           H  
ATOM   3020  CD1 LEU   183      48.750  55.580  59.760  1.00  0.00           C  
ATOM   3021 HD11 LEU   183      48.790  54.480  59.620  1.00  0.00           H  
ATOM   3022 HD12 LEU   183      48.260  55.800  60.730  1.00  0.00           H  
ATOM   3023 HD13 LEU   183      49.810  55.910  59.760  1.00  0.00           H  
ATOM   3024  CD2 LEU   183      46.760  56.080  58.130  1.00  0.00           C  
ATOM   3025 HD21 LEU   183      46.390  56.720  57.300  1.00  0.00           H  
ATOM   3026 HD22 LEU   183      46.040  55.980  58.980  1.00  0.00           H  
ATOM   3027 HD23 LEU   183      46.900  55.040  57.770  1.00  0.00           H  
ATOM   3028  C   LEU   183      48.210  58.370  56.190  1.00  0.00           C  
ATOM   3029  O   LEU   183      48.630  57.480  55.490  1.00  0.00           O  
ATOM   3030  N   ARG   184      47.060  58.990  55.720  1.00  0.00           N  
ATOM   3031  HN  ARG   184      46.790  59.810  56.210  1.00  0.00           H  
ATOM   3032  CA  ARG   184      46.230  58.500  54.620  1.00  0.00           C  
ATOM   3033  HA  ARG   184      46.230  57.430  54.770  1.00  0.00           H  
ATOM   3034  CB  ARG   184      44.780  59.030  54.840  1.00  0.00           C  
ATOM   3035  HB1 ARG   184      44.170  58.710  53.970  1.00  0.00           H  
ATOM   3036  HB2 ARG   184      44.940  60.130  54.740  1.00  0.00           H  
ATOM   3037  CG  ARG   184      44.150  58.470  56.140  1.00  0.00           C  
ATOM   3038  HG1 ARG   184      44.710  58.760  57.060  1.00  0.00           H  
ATOM   3039  HG2 ARG   184      44.240  57.370  56.030  1.00  0.00           H  
ATOM   3040  CD  ARG   184      42.680  58.860  56.270  1.00  0.00           C  
ATOM   3041  HD1 ARG   184      42.140  58.600  55.330  1.00  0.00           H  
ATOM   3042  HD2 ARG   184      42.620  59.960  56.410  1.00  0.00           H  
ATOM   3043  NE  ARG   184      42.070  58.040  57.340  1.00  0.00           N  
ATOM   3044  HE  ARG   184      42.320  57.070  57.300  1.00  0.00           H  
ATOM   3045  CZ  ARG   184      41.540  58.380  58.510  1.00  0.00           C  
ATOM   3046  NH1 ARG   184      40.940  59.590  58.650  1.00  0.00           N  
ATOM   3047 HH11 ARG   184      40.660  60.100  57.840  1.00  0.00           H  
ATOM   3048 HH12 ARG   184      40.570  59.810  59.560  1.00  0.00           H  
ATOM   3049  NH2 ARG   184      41.800  57.650  59.580  1.00  0.00           N  
ATOM   3050 HH21 ARG   184      42.150  56.720  59.440  1.00  0.00           H  
ATOM   3051 HH22 ARG   184      41.330  57.830  60.440  1.00  0.00           H  
ATOM   3052  C   ARG   184      46.800  58.860  53.260  1.00  0.00           C  
ATOM   3053  O   ARG   184      46.610  58.140  52.260  1.00  0.00           O  
ATOM   3054  N   LEU   185      47.720  59.930  53.220  1.00  0.00           N  
ATOM   3055  HN  LEU   185      47.690  60.550  53.990  1.00  0.00           H  
ATOM   3056  CA  LEU   185      48.640  60.150  52.130  1.00  0.00           C  
ATOM   3057  HA  LEU   185      48.110  60.140  51.180  1.00  0.00           H  
ATOM   3058  CB  LEU   185      49.310  61.500  52.340  1.00  0.00           C  
ATOM   3059  HB1 LEU   185      50.070  61.410  53.140  1.00  0.00           H  
ATOM   3060  HB2 LEU   185      48.570  62.240  52.730  1.00  0.00           H  
ATOM   3061  CG  LEU   185      50.090  62.010  51.170  1.00  0.00           C  
ATOM   3062  HG  LEU   185      50.860  61.280  50.820  1.00  0.00           H  
ATOM   3063  CD1 LEU   185      49.100  62.440  50.110  1.00  0.00           C  
ATOM   3064 HD11 LEU   185      48.510  61.610  49.670  1.00  0.00           H  
ATOM   3065 HD12 LEU   185      49.630  62.820  49.210  1.00  0.00           H  
ATOM   3066 HD13 LEU   185      48.350  63.150  50.530  1.00  0.00           H  
ATOM   3067  CD2 LEU   185      50.820  63.200  51.730  1.00  0.00           C  
ATOM   3068 HD21 LEU   185      51.440  62.870  52.590  1.00  0.00           H  
ATOM   3069 HD22 LEU   185      50.100  63.990  52.020  1.00  0.00           H  
ATOM   3070 HD23 LEU   185      51.500  63.600  50.930  1.00  0.00           H  
ATOM   3071  C   LEU   185      49.620  59.040  51.930  1.00  0.00           C  
ATOM   3072  O   LEU   185      49.780  58.580  50.760  1.00  0.00           O  
ATOM   3073  N   GLN   186      50.210  58.520  53.010  1.00  0.00           N  
ATOM   3074  HN  GLN   186      49.930  58.840  53.910  1.00  0.00           H  
ATOM   3075  CA  GLN   186      51.160  57.460  52.830  1.00  0.00           C  
ATOM   3076  HA  GLN   186      51.790  57.830  52.030  1.00  0.00           H  
ATOM   3077  CB  GLN   186      51.910  57.160  54.180  1.00  0.00           C  
ATOM   3078  HB1 GLN   186      51.200  56.640  54.860  1.00  0.00           H  
ATOM   3079  HB2 GLN   186      52.230  58.150  54.570  1.00  0.00           H  
ATOM   3080  CG  GLN   186      53.240  56.400  53.940  1.00  0.00           C  
ATOM   3081  HG1 GLN   186      53.860  57.010  53.270  1.00  0.00           H  
ATOM   3082  HG2 GLN   186      52.980  55.440  53.440  1.00  0.00           H  
ATOM   3083  CD  GLN   186      54.060  56.050  55.210  1.00  0.00           C  
ATOM   3084  OE1 GLN   186      53.450  55.360  56.080  1.00  0.00           O  
ATOM   3085  NE2 GLN   186      55.330  56.470  55.390  1.00  0.00           N  
ATOM   3086 HE21 GLN   186      55.660  56.350  56.320  1.00  0.00           H  
ATOM   3087 HE22 GLN   186      55.780  57.230  54.910  1.00  0.00           H  
ATOM   3088  C   GLN   186      50.580  56.150  52.310  1.00  0.00           C  
ATOM   3089  O   GLN   186      51.120  55.590  51.390  1.00  0.00           O  
ATOM   3090  N   GLN   187      49.350  55.710  52.800  1.00  0.00           N  
ATOM   3091  HN  GLN   187      49.000  56.220  53.580  1.00  0.00           H  
ATOM   3092  CA  GLN   187      48.750  54.460  52.370  1.00  0.00           C  
ATOM   3093  HA  GLN   187      49.420  53.640  52.610  1.00  0.00           H  
ATOM   3094  CB  GLN   187      47.390  54.250  53.110  1.00  0.00           C  
ATOM   3095  HB1 GLN   187      46.920  53.330  52.690  1.00  0.00           H  
ATOM   3096  HB2 GLN   187      46.610  54.950  52.760  1.00  0.00           H  
ATOM   3097  CG  GLN   187      47.500  54.250  54.660  1.00  0.00           C  
ATOM   3098  HG1 GLN   187      46.540  54.040  55.180  1.00  0.00           H  
ATOM   3099  HG2 GLN   187      47.850  55.270  54.940  1.00  0.00           H  
ATOM   3100  CD  GLN   187      48.460  53.250  55.220  1.00  0.00           C  
ATOM   3101  OE1 GLN   187      48.330  52.080  55.150  1.00  0.00           O  
ATOM   3102  NE2 GLN   187      49.640  53.790  55.640  1.00  0.00           N  
ATOM   3103 HE21 GLN   187      49.760  54.780  55.700  1.00  0.00           H  
ATOM   3104 HE22 GLN   187      50.350  53.180  55.990  1.00  0.00           H  
ATOM   3105  C   GLN   187      48.500  54.360  50.850  1.00  0.00           C  
ATOM   3106  O   GLN   187      48.610  53.290  50.270  1.00  0.00           O  
ATOM   3107  N   ALA   188      48.030  55.480  50.130  1.00  0.00           N  
ATOM   3108  HN  ALA   188      47.900  56.370  50.570  1.00  0.00           H  
ATOM   3109  CA  ALA   188      47.790  55.620  48.730  1.00  0.00           C  
ATOM   3110  HA  ALA   188      47.180  54.830  48.320  1.00  0.00           H  
ATOM   3111  CB  ALA   188      47.020  56.920  48.520  1.00  0.00           C  
ATOM   3112  HB1 ALA   188      46.250  56.690  47.760  1.00  0.00           H  
ATOM   3113  HB2 ALA   188      47.790  57.700  48.330  1.00  0.00           H  
ATOM   3114  HB3 ALA   188      46.480  57.200  49.450  1.00  0.00           H  
ATOM   3115  C   ALA   188      49.120  55.540  47.990  1.00  0.00           C  
ATOM   3116  O   ALA   188      49.200  54.840  46.970  1.00  0.00           O  
ATOM   3117  N   TYR   189      50.210  56.260  48.400  1.00  0.00           N  
ATOM   3118  HN  TYR   189      49.990  56.930  49.100  1.00  0.00           H  
ATOM   3119  CA  TYR   189      51.620  56.130  48.010  1.00  0.00           C  
ATOM   3120  HA  TYR   189      51.650  56.350  46.960  1.00  0.00           H  
ATOM   3121  CB  TYR   189      52.620  57.000  48.700  1.00  0.00           C  
ATOM   3122  HB1 TYR   189      53.660  56.630  48.530  1.00  0.00           H  
ATOM   3123  HB2 TYR   189      52.390  57.180  49.770  1.00  0.00           H  
ATOM   3124  CG  TYR   189      52.600  58.310  47.970  1.00  0.00           C  
ATOM   3125  CD1 TYR   189      53.150  58.340  46.680  1.00  0.00           C  
ATOM   3126  HD1 TYR   189      53.590  57.440  46.260  1.00  0.00           H  
ATOM   3127  CE1 TYR   189      53.170  59.560  45.990  1.00  0.00           C  
ATOM   3128  HE1 TYR   189      53.460  59.630  44.960  1.00  0.00           H  
ATOM   3129  CZ  TYR   189      52.610  60.710  46.540  1.00  0.00           C  
ATOM   3130  OH  TYR   189      52.550  61.860  45.730  1.00  0.00           O  
ATOM   3131  HH  TYR   189      53.160  61.750  45.000  1.00  0.00           H  
ATOM   3132  CD2 TYR   189      52.080  59.460  48.580  1.00  0.00           C  
ATOM   3133  HD2 TYR   189      51.660  59.460  49.570  1.00  0.00           H  
ATOM   3134  CE2 TYR   189      52.180  60.700  47.850  1.00  0.00           C  
ATOM   3135  HE2 TYR   189      51.760  61.570  48.340  1.00  0.00           H  
ATOM   3136  C   TYR   189      52.160  54.720  48.170  1.00  0.00           C  
ATOM   3137  O   TYR   189      52.800  54.280  47.230  1.00  0.00           O  
ATOM   3138  N   LEU   190      51.870  54.010  49.250  1.00  0.00           N  
ATOM   3139  HN  LEU   190      51.210  54.390  49.890  1.00  0.00           H  
ATOM   3140  CA  LEU   190      52.280  52.580  49.520  1.00  0.00           C  
ATOM   3141  HA  LEU   190      53.350  52.550  49.330  1.00  0.00           H  
ATOM   3142  CB  LEU   190      52.040  51.980  50.990  1.00  0.00           C  
ATOM   3143  HB1 LEU   190      52.190  50.880  50.990  1.00  0.00           H  
ATOM   3144  HB2 LEU   190      50.960  52.070  51.220  1.00  0.00           H  
ATOM   3145  CG  LEU   190      52.880  52.540  52.130  1.00  0.00           C  
ATOM   3146  HG  LEU   190      52.890  53.640  52.010  1.00  0.00           H  
ATOM   3147  CD1 LEU   190      52.350  52.280  53.520  1.00  0.00           C  
ATOM   3148 HD11 LEU   190      51.430  52.850  53.760  1.00  0.00           H  
ATOM   3149 HD12 LEU   190      53.140  52.460  54.280  1.00  0.00           H  
ATOM   3150 HD13 LEU   190      52.100  51.200  53.500  1.00  0.00           H  
ATOM   3151  CD2 LEU   190      54.320  51.940  51.940  1.00  0.00           C  
ATOM   3152 HD21 LEU   190      54.340  50.830  51.900  1.00  0.00           H  
ATOM   3153 HD22 LEU   190      54.980  52.280  52.760  1.00  0.00           H  
ATOM   3154 HD23 LEU   190      54.660  52.270  50.940  1.00  0.00           H  
ATOM   3155  C   LEU   190      51.610  51.650  48.440  1.00  0.00           C  
ATOM   3156  O   LEU   190      52.180  50.780  47.810  1.00  0.00           O  
ATOM   3157  N   ILE   191      50.350  51.920  48.220  1.00  0.00           N  
ATOM   3158  HN  ILE   191      49.910  52.660  48.710  1.00  0.00           H  
ATOM   3159  CA  ILE   191      49.700  51.230  47.140  1.00  0.00           C  
ATOM   3160  HA  ILE   191      49.930  50.180  47.300  1.00  0.00           H  
ATOM   3161  CB  ILE   191      48.230  51.450  47.080  1.00  0.00           C  
ATOM   3162  HB  ILE   191      48.120  52.550  47.170  1.00  0.00           H  
ATOM   3163  CG2 ILE   191      47.550  50.980  45.770  1.00  0.00           C  
ATOM   3164 HG21 ILE   191      48.070  51.430  44.890  1.00  0.00           H  
ATOM   3165 HG22 ILE   191      46.490  51.310  45.750  1.00  0.00           H  
ATOM   3166 HG23 ILE   191      47.570  49.870  45.780  1.00  0.00           H  
ATOM   3167  CG1 ILE   191      47.390  50.890  48.290  1.00  0.00           C  
ATOM   3168 HG11 ILE   191      48.040  50.890  49.190  1.00  0.00           H  
ATOM   3169 HG12 ILE   191      47.160  49.820  48.100  1.00  0.00           H  
ATOM   3170  CD  ILE   191      46.140  51.600  48.790  1.00  0.00           C  
ATOM   3171  HD1 ILE   191      45.370  51.550  47.980  1.00  0.00           H  
ATOM   3172  HD2 ILE   191      46.240  52.660  49.110  1.00  0.00           H  
ATOM   3173  HD3 ILE   191      45.720  51.080  49.670  1.00  0.00           H  
ATOM   3174  C   ILE   191      50.310  51.530  45.770  1.00  0.00           C  
ATOM   3175  O   ILE   191      50.460  50.660  44.870  1.00  0.00           O  
ATOM   3176  N   MET   192      50.680  52.790  45.460  1.00  0.00           N  
ATOM   3177  HN  MET   192      50.400  53.570  46.020  1.00  0.00           H  
ATOM   3178  CA  MET   192      51.160  53.160  44.150  1.00  0.00           C  
ATOM   3179  HA  MET   192      50.490  52.730  43.420  1.00  0.00           H  
ATOM   3180  CB  MET   192      51.160  54.730  44.150  1.00  0.00           C  
ATOM   3181  HB1 MET   192      51.710  55.180  45.010  1.00  0.00           H  
ATOM   3182  HB2 MET   192      50.120  55.100  44.140  1.00  0.00           H  
ATOM   3183  CG  MET   192      51.940  55.280  42.900  1.00  0.00           C  
ATOM   3184  HG1 MET   192      53.020  55.040  42.850  1.00  0.00           H  
ATOM   3185  HG2 MET   192      51.980  56.390  42.960  1.00  0.00           H  
ATOM   3186  SD  MET   192      51.140  54.870  41.360  1.00  0.00           S  
ATOM   3187  CE  MET   192      52.330  55.390  40.150  1.00  0.00           C  
ATOM   3188  HE1 MET   192      52.360  56.500  40.120  1.00  0.00           H  
ATOM   3189  HE2 MET   192      52.250  54.990  39.110  1.00  0.00           H  
ATOM   3190  HE3 MET   192      53.330  54.990  40.410  1.00  0.00           H  
ATOM   3191  C   MET   192      52.520  52.540  43.770  1.00  0.00           C  
ATOM   3192  O   MET   192      52.650  51.960  42.730  1.00  0.00           O  
ATOM   3193  N   ILE   193      53.520  52.550  44.710  1.00  0.00           N  
ATOM   3194  HN  ILE   193      53.280  52.970  45.580  1.00  0.00           H  
ATOM   3195  CA  ILE   193      54.760  51.780  44.560  1.00  0.00           C  
ATOM   3196  HA  ILE   193      55.280  52.180  43.700  1.00  0.00           H  
ATOM   3197  CB  ILE   193      55.590  52.090  45.760  1.00  0.00           C  
ATOM   3198  HB  ILE   193      56.600  51.630  45.630  1.00  0.00           H  
ATOM   3199  CG2 ILE   193      55.870  53.620  45.790  1.00  0.00           C  
ATOM   3200 HG21 ILE   193      56.530  53.900  44.950  1.00  0.00           H  
ATOM   3201 HG22 ILE   193      56.400  53.960  46.710  1.00  0.00           H  
ATOM   3202 HG23 ILE   193      54.950  54.230  45.690  1.00  0.00           H  
ATOM   3203  CG1 ILE   193      55.140  51.580  47.130  1.00  0.00           C  
ATOM   3204 HG11 ILE   193      54.720  50.560  46.990  1.00  0.00           H  
ATOM   3205 HG12 ILE   193      54.330  52.240  47.520  1.00  0.00           H  
ATOM   3206  CD  ILE   193      56.240  51.500  48.180  1.00  0.00           C  
ATOM   3207  HD1 ILE   193      57.010  50.810  47.770  1.00  0.00           H  
ATOM   3208  HD2 ILE   193      56.010  51.180  49.220  1.00  0.00           H  
ATOM   3209  HD3 ILE   193      56.750  52.480  48.310  1.00  0.00           H  
ATOM   3210  C   ILE   193      54.600  50.260  44.410  1.00  0.00           C  
ATOM   3211  O   ILE   193      55.440  49.630  43.750  1.00  0.00           O  
ATOM   3212  N   SER   194      53.570  49.670  45.090  1.00  0.00           N  
ATOM   3213  HN  SER   194      52.990  50.200  45.700  1.00  0.00           H  
ATOM   3214  CA  SER   194      53.130  48.280  45.020  1.00  0.00           C  
ATOM   3215  HA  SER   194      54.000  47.660  45.160  1.00  0.00           H  
ATOM   3216  CB  SER   194      52.060  47.860  46.160  1.00  0.00           C  
ATOM   3217  HB1 SER   194      51.730  46.810  45.980  1.00  0.00           H  
ATOM   3218  HB2 SER   194      51.170  48.520  46.050  1.00  0.00           H  
ATOM   3219  OG  SER   194      52.650  47.900  47.460  1.00  0.00           O  
ATOM   3220  HG1 SER   194      52.580  48.800  47.770  1.00  0.00           H  
ATOM   3221  C   SER   194      52.640  48.040  43.610  1.00  0.00           C  
ATOM   3222  O   SER   194      52.920  47.010  42.950  1.00  0.00           O  
ATOM   3223  N   ALA   195      51.800  48.950  43.030  1.00  0.00           N  
ATOM   3224  HN  ALA   195      51.580  49.790  43.520  1.00  0.00           H  
ATOM   3225  CA  ALA   195      51.190  48.850  41.700  1.00  0.00           C  
ATOM   3226  HA  ALA   195      50.630  47.930  41.610  1.00  0.00           H  
ATOM   3227  CB  ALA   195      50.030  49.880  41.570  1.00  0.00           C  
ATOM   3228  HB1 ALA   195      50.450  50.900  41.600  1.00  0.00           H  
ATOM   3229  HB2 ALA   195      49.250  49.700  42.340  1.00  0.00           H  
ATOM   3230  HB3 ALA   195      49.480  49.740  40.610  1.00  0.00           H  
ATOM   3231  C   ALA   195      52.170  48.870  40.580  1.00  0.00           C  
ATOM   3232  O   ALA   195      52.070  48.080  39.680  1.00  0.00           O  
ATOM   3233  N   LEU   196      53.280  49.740  40.620  1.00  0.00           N  
ATOM   3234  HN  LEU   196      53.280  50.490  41.280  1.00  0.00           H  
ATOM   3235  CA  LEU   196      54.360  49.770  39.650  1.00  0.00           C  
ATOM   3236  HA  LEU   196      53.930  49.760  38.660  1.00  0.00           H  
ATOM   3237  CB  LEU   196      55.350  50.920  39.830  1.00  0.00           C  
ATOM   3238  HB1 LEU   196      56.070  50.900  38.980  1.00  0.00           H  
ATOM   3239  HB2 LEU   196      55.920  50.880  40.780  1.00  0.00           H  
ATOM   3240  CG  LEU   196      54.820  52.380  39.850  1.00  0.00           C  
ATOM   3241  HG  LEU   196      53.900  52.450  40.460  1.00  0.00           H  
ATOM   3242  CD1 LEU   196      55.870  53.400  40.180  1.00  0.00           C  
ATOM   3243 HD11 LEU   196      56.750  53.380  39.510  1.00  0.00           H  
ATOM   3244 HD12 LEU   196      56.260  53.110  41.180  1.00  0.00           H  
ATOM   3245 HD13 LEU   196      55.420  54.410  40.290  1.00  0.00           H  
ATOM   3246  CD2 LEU   196      54.440  52.680  38.370  1.00  0.00           C  
ATOM   3247 HD21 LEU   196      53.590  52.060  38.020  1.00  0.00           H  
ATOM   3248 HD22 LEU   196      55.380  52.620  37.790  1.00  0.00           H  
ATOM   3249 HD23 LEU   196      54.140  53.750  38.340  1.00  0.00           H  
ATOM   3250  C   LEU   196      55.200  48.490  39.570  1.00  0.00           C  
ATOM   3251  O   LEU   196      55.530  48.060  38.490  1.00  0.00           O  
ATOM   3252  N   MET   197      55.570  47.910  40.730  1.00  0.00           N  
ATOM   3253  HN  MET   197      55.220  48.380  41.540  1.00  0.00           H  
ATOM   3254  CA  MET   197      56.170  46.600  40.810  1.00  0.00           C  
ATOM   3255  HA  MET   197      57.120  46.580  40.300  1.00  0.00           H  
ATOM   3256  CB  MET   197      56.400  46.220  42.350  1.00  0.00           C  
ATOM   3257  HB1 MET   197      56.480  45.120  42.350  1.00  0.00           H  
ATOM   3258  HB2 MET   197      55.560  46.600  42.970  1.00  0.00           H  
ATOM   3259  CG  MET   197      57.730  46.870  42.810  1.00  0.00           C  
ATOM   3260  HG1 MET   197      57.800  46.720  43.910  1.00  0.00           H  
ATOM   3261  HG2 MET   197      57.700  47.950  42.540  1.00  0.00           H  
ATOM   3262  SD  MET   197      59.230  46.140  42.170  1.00  0.00           S  
ATOM   3263  CE  MET   197      60.480  47.520  41.720  1.00  0.00           C  
ATOM   3264  HE1 MET   197      61.460  47.040  41.900  1.00  0.00           H  
ATOM   3265  HE2 MET   197      60.320  48.180  42.600  1.00  0.00           H  
ATOM   3266  HE3 MET   197      60.370  48.110  40.790  1.00  0.00           H  
ATOM   3267  C   MET   197      55.330  45.500  40.180  1.00  0.00           C  
ATOM   3268  O   MET   197      55.890  44.730  39.410  1.00  0.00           O  
ATOM   3269  N   ALA   198      54.020  45.310  40.390  1.00  0.00           N  
ATOM   3270  HN  ALA   198      53.600  46.010  40.950  1.00  0.00           H  
ATOM   3271  CA  ALA   198      53.190  44.300  39.680  1.00  0.00           C  
ATOM   3272  HA  ALA   198      53.630  43.320  39.860  1.00  0.00           H  
ATOM   3273  CB  ALA   198      51.670  44.360  40.170  1.00  0.00           C  
ATOM   3274  HB1 ALA   198      51.400  45.440  40.180  1.00  0.00           H  
ATOM   3275  HB2 ALA   198      51.650  44.060  41.240  1.00  0.00           H  
ATOM   3276  HB3 ALA   198      50.890  43.860  39.570  1.00  0.00           H  
ATOM   3277  C   ALA   198      53.030  44.470  38.200  1.00  0.00           C  
ATOM   3278  O   ALA   198      53.150  43.570  37.410  1.00  0.00           O  
ATOM   3279  N   LEU   199      52.880  45.700  37.740  1.00  0.00           N  
ATOM   3280  HN  LEU   199      52.630  46.420  38.380  1.00  0.00           H  
ATOM   3281  CA  LEU   199      52.950  46.080  36.360  1.00  0.00           C  
ATOM   3282  HA  LEU   199      52.200  45.540  35.810  1.00  0.00           H  
ATOM   3283  CB  LEU   199      52.590  47.600  36.180  1.00  0.00           C  
ATOM   3284  HB1 LEU   199      52.820  47.910  35.140  1.00  0.00           H  
ATOM   3285  HB2 LEU   199      53.170  48.240  36.880  1.00  0.00           H  
ATOM   3286  CG  LEU   199      51.150  48.010  36.470  1.00  0.00           C  
ATOM   3287  HG  LEU   199      50.940  47.750  37.530  1.00  0.00           H  
ATOM   3288  CD1 LEU   199      50.960  49.530  36.250  1.00  0.00           C  
ATOM   3289 HD11 LEU   199      49.930  49.730  36.610  1.00  0.00           H  
ATOM   3290 HD12 LEU   199      51.110  49.870  35.210  1.00  0.00           H  
ATOM   3291 HD13 LEU   199      51.640  50.020  36.980  1.00  0.00           H  
ATOM   3292  CD2 LEU   199      50.180  47.180  35.550  1.00  0.00           C  
ATOM   3293 HD21 LEU   199      49.130  47.520  35.620  1.00  0.00           H  
ATOM   3294 HD22 LEU   199      50.360  46.120  35.820  1.00  0.00           H  
ATOM   3295 HD23 LEU   199      50.430  47.420  34.490  1.00  0.00           H  
ATOM   3296  C   LEU   199      54.310  45.740  35.620  1.00  0.00           C  
ATOM   3297  O   LEU   199      54.380  45.240  34.480  1.00  0.00           O  
ATOM   3298  N   VAL   200      55.410  46.000  36.280  1.00  0.00           N  
ATOM   3299  HN  VAL   200      55.350  46.510  37.130  1.00  0.00           H  
ATOM   3300  CA  VAL   200      56.720  45.780  35.720  1.00  0.00           C  
ATOM   3301  HA  VAL   200      56.730  46.150  34.710  1.00  0.00           H  
ATOM   3302  CB  VAL   200      57.780  46.500  36.550  1.00  0.00           C  
ATOM   3303  HB  VAL   200      57.490  46.390  37.610  1.00  0.00           H  
ATOM   3304  CG1 VAL   200      59.220  45.890  36.640  1.00  0.00           C  
ATOM   3305 HG11 VAL   200      59.770  46.420  37.440  1.00  0.00           H  
ATOM   3306 HG12 VAL   200      59.700  46.230  35.700  1.00  0.00           H  
ATOM   3307 HG13 VAL   200      59.280  44.830  36.960  1.00  0.00           H  
ATOM   3308  CG2 VAL   200      57.970  47.940  36.110  1.00  0.00           C  
ATOM   3309 HG21 VAL   200      57.090  48.590  36.310  1.00  0.00           H  
ATOM   3310 HG22 VAL   200      58.190  47.930  35.020  1.00  0.00           H  
ATOM   3311 HG23 VAL   200      58.810  48.410  36.670  1.00  0.00           H  
ATOM   3312  C   VAL   200      56.960  44.280  35.620  1.00  0.00           C  
ATOM   3313  O   VAL   200      57.460  43.730  34.610  1.00  0.00           O  
ATOM   3314  N   PHE   201      56.520  43.550  36.650  1.00  0.00           N  
ATOM   3315  HN  PHE   201      56.220  43.990  37.490  1.00  0.00           H  
ATOM   3316  CA  PHE   201      56.500  42.090  36.650  1.00  0.00           C  
ATOM   3317  HA  PHE   201      57.490  41.840  36.280  1.00  0.00           H  
ATOM   3318  CB  PHE   201      56.350  41.440  38.000  1.00  0.00           C  
ATOM   3319  HB1 PHE   201      56.340  40.340  37.790  1.00  0.00           H  
ATOM   3320  HB2 PHE   201      55.370  41.740  38.430  1.00  0.00           H  
ATOM   3321  CG  PHE   201      57.450  41.780  38.990  1.00  0.00           C  
ATOM   3322  CD1 PHE   201      58.820  41.690  38.590  1.00  0.00           C  
ATOM   3323  HD1 PHE   201      59.140  41.520  37.570  1.00  0.00           H  
ATOM   3324  CE1 PHE   201      59.780  42.000  39.550  1.00  0.00           C  
ATOM   3325  HE1 PHE   201      60.840  42.070  39.340  1.00  0.00           H  
ATOM   3326  CZ  PHE   201      59.430  42.340  40.890  1.00  0.00           C  
ATOM   3327  HZ  PHE   201      60.200  42.620  41.590  1.00  0.00           H  
ATOM   3328  CD2 PHE   201      57.130  41.990  40.330  1.00  0.00           C  
ATOM   3329  HD2 PHE   201      56.090  41.970  40.620  1.00  0.00           H  
ATOM   3330  CE2 PHE   201      58.110  42.300  41.260  1.00  0.00           C  
ATOM   3331  HE2 PHE   201      57.870  42.680  42.240  1.00  0.00           H  
ATOM   3332  C   PHE   201      55.620  41.520  35.520  1.00  0.00           C  
ATOM   3333  O   PHE   201      55.940  40.480  34.950  1.00  0.00           O  
ATOM   3334  N   ILE   202      54.510  42.170  35.220  1.00  0.00           N  
ATOM   3335  HN  ILE   202      54.250  42.990  35.730  1.00  0.00           H  
ATOM   3336  CA  ILE   202      53.660  41.700  34.100  1.00  0.00           C  
ATOM   3337  HA  ILE   202      53.500  40.630  34.050  1.00  0.00           H  
ATOM   3338  CB  ILE   202      52.240  42.310  34.220  1.00  0.00           C  
ATOM   3339  HB  ILE   202      52.370  43.410  34.330  1.00  0.00           H  
ATOM   3340  CG2 ILE   202      51.400  42.070  32.980  1.00  0.00           C  
ATOM   3341 HG21 ILE   202      51.780  42.520  32.030  1.00  0.00           H  
ATOM   3342 HG22 ILE   202      50.380  42.430  33.220  1.00  0.00           H  
ATOM   3343 HG23 ILE   202      51.370  40.970  32.830  1.00  0.00           H  
ATOM   3344  CG1 ILE   202      51.500  41.830  35.400  1.00  0.00           C  
ATOM   3345 HG11 ILE   202      52.120  41.910  36.320  1.00  0.00           H  
ATOM   3346 HG12 ILE   202      51.120  40.790  35.370  1.00  0.00           H  
ATOM   3347  CD  ILE   202      50.250  42.760  35.680  1.00  0.00           C  
ATOM   3348  HD1 ILE   202      49.450  42.450  34.970  1.00  0.00           H  
ATOM   3349  HD2 ILE   202      50.430  43.830  35.450  1.00  0.00           H  
ATOM   3350  HD3 ILE   202      49.940  42.650  36.750  1.00  0.00           H  
ATOM   3351  C   ILE   202      54.350  41.970  32.750  1.00  0.00           C  
ATOM   3352  O   ILE   202      54.470  41.150  31.860  1.00  0.00           O  
ATOM   3353  N   LYS   203      54.760  43.170  32.570  1.00  0.00           N  
ATOM   3354  HN  LYS   203      54.740  43.810  33.330  1.00  0.00           H  
ATOM   3355  CA  LYS   203      55.360  43.640  31.300  1.00  0.00           C  
ATOM   3356  HA  LYS   203      54.700  43.330  30.500  1.00  0.00           H  
ATOM   3357  CB  LYS   203      55.600  45.220  31.260  1.00  0.00           C  
ATOM   3358  HB1 LYS   203      56.160  45.390  32.210  1.00  0.00           H  
ATOM   3359  HB2 LYS   203      54.590  45.680  31.320  1.00  0.00           H  
ATOM   3360  CG  LYS   203      56.480  45.750  30.080  1.00  0.00           C  
ATOM   3361  HG1 LYS   203      57.410  45.140  30.040  1.00  0.00           H  
ATOM   3362  HG2 LYS   203      56.590  46.840  30.260  1.00  0.00           H  
ATOM   3363  CD  LYS   203      55.710  45.610  28.770  1.00  0.00           C  
ATOM   3364  HD1 LYS   203      54.750  46.160  28.810  1.00  0.00           H  
ATOM   3365  HD2 LYS   203      55.520  44.530  28.620  1.00  0.00           H  
ATOM   3366  CE  LYS   203      56.530  45.950  27.540  1.00  0.00           C  
ATOM   3367  HE1 LYS   203      57.460  45.360  27.400  1.00  0.00           H  
ATOM   3368  HE2 LYS   203      56.770  47.020  27.700  1.00  0.00           H  
ATOM   3369  NZ  LYS   203      55.760  45.800  26.240  1.00  0.00           N  
ATOM   3370  HZ1 LYS   203      55.110  46.610  26.200  1.00  0.00           H  
ATOM   3371  HZ2 LYS   203      55.300  44.880  26.130  1.00  0.00           H  
ATOM   3372  HZ3 LYS   203      56.400  45.840  25.420  1.00  0.00           H  
ATOM   3373  C   LYS   203      56.690  42.900  30.890  1.00  0.00           C  
ATOM   3374  O   LYS   203      57.000  42.520  29.710  1.00  0.00           O  
ATOM   3375  N   TYR   204      57.550  42.610  31.910  1.00  0.00           N  
ATOM   3376  HN  TYR   204      57.430  42.800  32.890  1.00  0.00           H  
ATOM   3377  CA  TYR   204      58.960  42.170  31.670  1.00  0.00           C  
ATOM   3378  HA  TYR   204      59.100  42.360  30.620  1.00  0.00           H  
ATOM   3379  CB  TYR   204      60.030  43.040  32.440  1.00  0.00           C  
ATOM   3380  HB1 TYR   204      61.090  42.730  32.330  1.00  0.00           H  
ATOM   3381  HB2 TYR   204      59.890  43.010  33.540  1.00  0.00           H  
ATOM   3382  CG  TYR   204      60.020  44.410  31.880  1.00  0.00           C  
ATOM   3383  CD1 TYR   204      59.620  45.500  32.650  1.00  0.00           C  
ATOM   3384  HD1 TYR   204      59.290  45.330  33.670  1.00  0.00           H  
ATOM   3385  CE1 TYR   204      59.420  46.800  32.090  1.00  0.00           C  
ATOM   3386  HE1 TYR   204      58.920  47.570  32.670  1.00  0.00           H  
ATOM   3387  CZ  TYR   204      59.660  46.980  30.710  1.00  0.00           C  
ATOM   3388  OH  TYR   204      59.410  48.220  30.120  1.00  0.00           O  
ATOM   3389  HH  TYR   204      59.540  48.230  29.170  1.00  0.00           H  
ATOM   3390  CD2 TYR   204      60.330  44.720  30.510  1.00  0.00           C  
ATOM   3391  HD2 TYR   204      60.630  43.990  29.770  1.00  0.00           H  
ATOM   3392  CE2 TYR   204      60.150  45.970  29.930  1.00  0.00           C  
ATOM   3393  HE2 TYR   204      60.250  46.070  28.860  1.00  0.00           H  
ATOM   3394  C   TYR   204      59.280  40.750  31.980  1.00  0.00           C  
ATOM   3395  O   TYR   204      60.370  40.230  31.790  1.00  0.00           O  
ATOM   3396  N   LEU   205      58.250  40.010  32.380  1.00  0.00           N  
ATOM   3397  HN  LEU   205      57.310  40.330  32.470  1.00  0.00           H  
ATOM   3398  CA  LEU   205      58.360  38.540  32.580  1.00  0.00           C  
ATOM   3399  HA  LEU   205      59.410  38.300  32.540  1.00  0.00           H  
ATOM   3400  CB  LEU   205      57.700  38.120  33.900  1.00  0.00           C  
ATOM   3401  HB1 LEU   205      57.590  37.010  33.960  1.00  0.00           H  
ATOM   3402  HB2 LEU   205      56.640  38.460  33.920  1.00  0.00           H  
ATOM   3403  CG  LEU   205      58.440  38.570  35.180  1.00  0.00           C  
ATOM   3404  HG  LEU   205      58.350  39.680  35.110  1.00  0.00           H  
ATOM   3405  CD1 LEU   205      57.810  38.050  36.500  1.00  0.00           C  
ATOM   3406 HD11 LEU   205      56.700  38.190  36.560  1.00  0.00           H  
ATOM   3407 HD12 LEU   205      58.310  38.570  37.350  1.00  0.00           H  
ATOM   3408 HD13 LEU   205      57.940  36.950  36.500  1.00  0.00           H  
ATOM   3409  CD2 LEU   205      59.970  38.420  35.150  1.00  0.00           C  
ATOM   3410 HD21 LEU   205      60.440  38.710  34.180  1.00  0.00           H  
ATOM   3411 HD22 LEU   205      60.250  37.350  35.260  1.00  0.00           H  
ATOM   3412 HD23 LEU   205      60.520  39.090  35.840  1.00  0.00           H  
ATOM   3413  C   LEU   205      57.580  37.860  31.390  1.00  0.00           C  
ATOM   3414  O   LEU   205      56.360  38.180  31.220  1.00  0.00           O  
ATOM   3415  N   PRO   206      58.230  37.120  30.420  1.00  0.00           N  
ATOM   3416  CD  PRO   206      59.670  36.810  30.400  1.00  0.00           C  
ATOM   3417  HD1 PRO   206      59.960  36.440  31.410  1.00  0.00           H  
ATOM   3418  HD2 PRO   206      60.220  37.760  30.290  1.00  0.00           H  
ATOM   3419  CA  PRO   206      57.560  36.500  29.340  1.00  0.00           C  
ATOM   3420  HA  PRO   206      57.000  37.290  28.880  1.00  0.00           H  
ATOM   3421  CB  PRO   206      58.640  35.950  28.400  1.00  0.00           C  
ATOM   3422  HB1 PRO   206      58.910  36.620  27.550  1.00  0.00           H  
ATOM   3423  HB2 PRO   206      58.300  34.980  27.970  1.00  0.00           H  
ATOM   3424  CG  PRO   206      59.900  35.850  29.240  1.00  0.00           C  
ATOM   3425  HG1 PRO   206      60.090  34.860  29.710  1.00  0.00           H  
ATOM   3426  HG2 PRO   206      60.860  36.130  28.740  1.00  0.00           H  
ATOM   3427  C   PRO   206      56.480  35.500  29.850  1.00  0.00           C  
ATOM   3428  O   PRO   206      56.560  34.940  30.920  1.00  0.00           O  
ATOM   3429  N   GLU   207      55.440  35.270  29.090  1.00  0.00           N  
ATOM   3430  HN  GLU   207      55.520  35.530  28.130  1.00  0.00           H  
ATOM   3431  CA  GLU   207      54.190  34.670  29.650  1.00  0.00           C  
ATOM   3432  HA  GLU   207      53.970  35.360  30.450  1.00  0.00           H  
ATOM   3433  CB  GLU   207      52.990  34.610  28.620  1.00  0.00           C  
ATOM   3434  HB1 GLU   207      52.180  34.270  29.300  1.00  0.00           H  
ATOM   3435  HB2 GLU   207      53.150  33.810  27.870  1.00  0.00           H  
ATOM   3436  CG  GLU   207      52.680  35.960  28.000  1.00  0.00           C  
ATOM   3437  HG1 GLU   207      53.260  36.160  27.080  1.00  0.00           H  
ATOM   3438  HG2 GLU   207      52.870  36.850  28.630  1.00  0.00           H  
ATOM   3439  CD  GLU   207      51.200  36.110  27.550  1.00  0.00           C  
ATOM   3440  OE1 GLU   207      50.940  36.350  26.340  1.00  0.00           O  
ATOM   3441  OE2 GLU   207      50.390  36.090  28.500  1.00  0.00           O  
ATOM   3442  C   GLU   207      54.300  33.380  30.410  1.00  0.00           C  
ATOM   3443  O   GLU   207      53.920  33.370  31.590  1.00  0.00           O  
ATOM   3444  N   TRP   208      54.970  32.290  29.860  1.00  0.00           N  
ATOM   3445  HN  TRP   208      55.470  32.310  28.990  1.00  0.00           H  
ATOM   3446  CA  TRP   208      55.300  31.130  30.710  1.00  0.00           C  
ATOM   3447  HA  TRP   208      54.330  30.710  30.920  1.00  0.00           H  
ATOM   3448  CB  TRP   208      56.060  30.070  29.840  1.00  0.00           C  
ATOM   3449  HB1 TRP   208      56.610  29.350  30.470  1.00  0.00           H  
ATOM   3450  HB2 TRP   208      56.780  30.680  29.260  1.00  0.00           H  
ATOM   3451  CG  TRP   208      55.220  29.290  28.810  1.00  0.00           C  
ATOM   3452  CD1 TRP   208      54.050  29.690  28.120  1.00  0.00           C  
ATOM   3453  HD1 TRP   208      53.580  30.670  28.150  1.00  0.00           H  
ATOM   3454  NE1 TRP   208      53.530  28.610  27.430  1.00  0.00           N  
ATOM   3455  HE1 TRP   208      52.750  28.490  26.850  1.00  0.00           H  
ATOM   3456  CE2 TRP   208      54.250  27.520  27.630  1.00  0.00           C  
ATOM   3457  CD2 TRP   208      55.380  27.880  28.370  1.00  0.00           C  
ATOM   3458  CE3 TRP   208      56.320  26.940  28.660  1.00  0.00           C  
ATOM   3459  HE3 TRP   208      57.130  27.120  29.350  1.00  0.00           H  
ATOM   3460  CZ3 TRP   208      56.150  25.670  28.160  1.00  0.00           C  
ATOM   3461  HZ3 TRP   208      56.800  24.870  28.470  1.00  0.00           H  
ATOM   3462  CZ2 TRP   208      54.110  26.270  27.070  1.00  0.00           C  
ATOM   3463  HZ2 TRP   208      53.350  26.010  26.360  1.00  0.00           H  
ATOM   3464  CH2 TRP   208      55.140  25.380  27.320  1.00  0.00           C  
ATOM   3465  HH2 TRP   208      55.040  24.400  26.880  1.00  0.00           H  
ATOM   3466  C   TRP   208      56.050  31.380  31.940  1.00  0.00           C  
ATOM   3467  O   TRP   208      55.620  30.990  33.020  1.00  0.00           O  
ATOM   3468  N   THR   209      57.190  32.240  31.870  1.00  0.00           N  
ATOM   3469  HN  THR   209      57.320  32.720  31.010  1.00  0.00           H  
ATOM   3470  CA  THR   209      57.990  32.710  32.940  1.00  0.00           C  
ATOM   3471  HA  THR   209      58.280  31.800  33.450  1.00  0.00           H  
ATOM   3472  CB  THR   209      59.170  33.600  32.500  1.00  0.00           C  
ATOM   3473  HB  THR   209      58.720  34.480  31.990  1.00  0.00           H  
ATOM   3474  OG1 THR   209      59.970  32.920  31.520  1.00  0.00           O  
ATOM   3475  HG1 THR   209      59.380  32.710  30.800  1.00  0.00           H  
ATOM   3476  CG2 THR   209      60.030  33.950  33.740  1.00  0.00           C  
ATOM   3477 HG21 THR   209      59.480  34.420  34.590  1.00  0.00           H  
ATOM   3478 HG22 THR   209      60.900  34.550  33.430  1.00  0.00           H  
ATOM   3479 HG23 THR   209      60.450  33.010  34.160  1.00  0.00           H  
ATOM   3480  C   THR   209      57.170  33.440  33.960  1.00  0.00           C  
ATOM   3481  O   THR   209      57.370  33.200  35.170  1.00  0.00           O  
ATOM   3482  N   ALA   210      56.230  34.360  33.660  1.00  0.00           N  
ATOM   3483  HN  ALA   210      56.180  34.500  32.670  1.00  0.00           H  
ATOM   3484  CA  ALA   210      55.310  35.060  34.510  1.00  0.00           C  
ATOM   3485  HA  ALA   210      55.950  35.530  35.240  1.00  0.00           H  
ATOM   3486  CB  ALA   210      54.570  36.160  33.700  1.00  0.00           C  
ATOM   3487  HB1 ALA   210      54.010  35.730  32.840  1.00  0.00           H  
ATOM   3488  HB2 ALA   210      55.270  36.960  33.410  1.00  0.00           H  
ATOM   3489  HB3 ALA   210      53.780  36.620  34.340  1.00  0.00           H  
ATOM   3490  C   ALA   210      54.430  34.210  35.320  1.00  0.00           C  
ATOM   3491  O   ALA   210      54.320  34.340  36.510  1.00  0.00           O  
ATOM   3492  N   TRP   211      53.890  33.140  34.670  1.00  0.00           N  
ATOM   3493  HN  TRP   211      54.030  32.940  33.700  1.00  0.00           H  
ATOM   3494  CA  TRP   211      53.110  32.070  35.310  1.00  0.00           C  
ATOM   3495  HA  TRP   211      52.470  32.650  35.960  1.00  0.00           H  
ATOM   3496  CB  TRP   211      52.200  31.240  34.280  1.00  0.00           C  
ATOM   3497  HB1 TRP   211      51.610  30.490  34.840  1.00  0.00           H  
ATOM   3498  HB2 TRP   211      52.930  30.840  33.530  1.00  0.00           H  
ATOM   3499  CG  TRP   211      51.100  31.930  33.540  1.00  0.00           C  
ATOM   3500  CD1 TRP   211      50.980  32.180  32.260  1.00  0.00           C  
ATOM   3501  HD1 TRP   211      51.780  32.090  31.540  1.00  0.00           H  
ATOM   3502  NE1 TRP   211      49.800  32.760  31.970  1.00  0.00           N  
ATOM   3503  HE1 TRP   211      49.500  33.170  31.140  1.00  0.00           H  
ATOM   3504  CE2 TRP   211      49.040  32.850  33.120  1.00  0.00           C  
ATOM   3505  CD2 TRP   211      49.860  32.310  34.160  1.00  0.00           C  
ATOM   3506  CE3 TRP   211      49.350  32.350  35.480  1.00  0.00           C  
ATOM   3507  HE3 TRP   211      50.010  32.130  36.300  1.00  0.00           H  
ATOM   3508  CZ3 TRP   211      48.070  32.890  35.650  1.00  0.00           C  
ATOM   3509  HZ3 TRP   211      47.560  33.010  36.590  1.00  0.00           H  
ATOM   3510  CZ2 TRP   211      47.790  33.420  33.280  1.00  0.00           C  
ATOM   3511  HZ2 TRP   211      47.200  33.890  32.520  1.00  0.00           H  
ATOM   3512  CH2 TRP   211      47.340  33.390  34.620  1.00  0.00           C  
ATOM   3513  HH2 TRP   211      46.320  33.710  34.750  1.00  0.00           H  
ATOM   3514  C   TRP   211      53.770  31.080  36.310  1.00  0.00           C  
ATOM   3515  O   TRP   211      53.480  30.990  37.480  1.00  0.00           O  
ATOM   3516  N   LEU   212      54.870  30.560  35.780  1.00  0.00           N  
ATOM   3517  HN  LEU   212      55.130  30.420  34.830  1.00  0.00           H  
ATOM   3518  CA  LEU   212      55.860  29.760  36.510  1.00  0.00           C  
ATOM   3519  HA  LEU   212      55.390  28.890  36.960  1.00  0.00           H  
ATOM   3520  CB  LEU   212      56.850  29.240  35.430  1.00  0.00           C  
ATOM   3521  HB1 LEU   212      57.460  30.050  34.990  1.00  0.00           H  
ATOM   3522  HB2 LEU   212      56.250  28.830  34.590  1.00  0.00           H  
ATOM   3523  CG  LEU   212      57.890  28.230  35.930  1.00  0.00           C  
ATOM   3524  HG  LEU   212      58.600  28.730  36.630  1.00  0.00           H  
ATOM   3525  CD1 LEU   212      57.210  27.040  36.670  1.00  0.00           C  
ATOM   3526 HD11 LEU   212      56.940  27.410  37.690  1.00  0.00           H  
ATOM   3527 HD12 LEU   212      57.950  26.220  36.740  1.00  0.00           H  
ATOM   3528 HD13 LEU   212      56.310  26.680  36.140  1.00  0.00           H  
ATOM   3529  CD2 LEU   212      58.640  27.690  34.680  1.00  0.00           C  
ATOM   3530 HD21 LEU   212      57.920  27.300  33.930  1.00  0.00           H  
ATOM   3531 HD22 LEU   212      59.300  26.840  34.950  1.00  0.00           H  
ATOM   3532 HD23 LEU   212      59.140  28.510  34.120  1.00  0.00           H  
ATOM   3533  C   LEU   212      56.530  30.400  37.710  1.00  0.00           C  
ATOM   3534  O   LEU   212      56.550  29.800  38.740  1.00  0.00           O  
ATOM   3535  N   ILE   213      56.940  31.730  37.660  1.00  0.00           N  
ATOM   3536  HN  ILE   213      56.950  32.140  36.750  1.00  0.00           H  
ATOM   3537  CA  ILE   213      57.160  32.570  38.800  1.00  0.00           C  
ATOM   3538  HA  ILE   213      57.970  32.130  39.360  1.00  0.00           H  
ATOM   3539  CB  ILE   213      57.570  33.950  38.340  1.00  0.00           C  
ATOM   3540  HB  ILE   213      57.000  34.210  37.420  1.00  0.00           H  
ATOM   3541  CG2 ILE   213      57.390  35.060  39.420  1.00  0.00           C  
ATOM   3542 HG21 ILE   213      57.780  36.030  39.040  1.00  0.00           H  
ATOM   3543 HG22 ILE   213      57.920  34.900  40.380  1.00  0.00           H  
ATOM   3544 HG23 ILE   213      56.290  35.140  39.560  1.00  0.00           H  
ATOM   3545  CG1 ILE   213      59.040  33.930  37.890  1.00  0.00           C  
ATOM   3546 HG11 ILE   213      59.280  34.880  37.360  1.00  0.00           H  
ATOM   3547 HG12 ILE   213      59.070  33.200  37.060  1.00  0.00           H  
ATOM   3548  CD  ILE   213      60.190  33.590  38.870  1.00  0.00           C  
ATOM   3549  HD1 ILE   213      60.030  32.540  39.190  1.00  0.00           H  
ATOM   3550  HD2 ILE   213      60.310  34.310  39.710  1.00  0.00           H  
ATOM   3551  HD3 ILE   213      61.080  33.460  38.210  1.00  0.00           H  
ATOM   3552  C   ILE   213      56.140  32.610  39.920  1.00  0.00           C  
ATOM   3553  O   ILE   213      56.430  32.570  41.130  1.00  0.00           O  
ATOM   3554  N   LEU   214      54.860  32.720  39.630  1.00  0.00           N  
ATOM   3555  HN  LEU   214      54.540  32.840  38.690  1.00  0.00           H  
ATOM   3556  CA  LEU   214      53.790  32.700  40.590  1.00  0.00           C  
ATOM   3557  HA  LEU   214      53.960  33.530  41.260  1.00  0.00           H  
ATOM   3558  CB  LEU   214      52.370  33.030  40.020  1.00  0.00           C  
ATOM   3559  HB1 LEU   214      51.550  32.900  40.760  1.00  0.00           H  
ATOM   3560  HB2 LEU   214      52.180  32.410  39.120  1.00  0.00           H  
ATOM   3561  CG  LEU   214      52.270  34.450  39.470  1.00  0.00           C  
ATOM   3562  HG  LEU   214      53.220  34.650  38.930  1.00  0.00           H  
ATOM   3563  CD1 LEU   214      51.140  34.540  38.430  1.00  0.00           C  
ATOM   3564 HD11 LEU   214      51.120  35.600  38.080  1.00  0.00           H  
ATOM   3565 HD12 LEU   214      50.170  34.370  38.940  1.00  0.00           H  
ATOM   3566 HD13 LEU   214      51.240  33.840  37.570  1.00  0.00           H  
ATOM   3567  CD2 LEU   214      52.060  35.550  40.600  1.00  0.00           C  
ATOM   3568 HD21 LEU   214      51.220  35.180  41.230  1.00  0.00           H  
ATOM   3569 HD22 LEU   214      51.730  36.490  40.110  1.00  0.00           H  
ATOM   3570 HD23 LEU   214      52.910  35.630  41.310  1.00  0.00           H  
ATOM   3571  C   LEU   214      53.730  31.460  41.520  1.00  0.00           C  
ATOM   3572  O   LEU   214      53.460  31.540  42.720  1.00  0.00           O  
ATOM   3573  N   ALA   215      54.090  30.230  41.010  1.00  0.00           N  
ATOM   3574  HN  ALA   215      54.430  30.240  40.070  1.00  0.00           H  
ATOM   3575  CA  ALA   215      54.240  29.040  41.770  1.00  0.00           C  
ATOM   3576  HA  ALA   215      53.490  29.160  42.540  1.00  0.00           H  
ATOM   3577  CB  ALA   215      53.760  27.900  40.870  1.00  0.00           C  
ATOM   3578  HB1 ALA   215      53.700  26.890  41.350  1.00  0.00           H  
ATOM   3579  HB2 ALA   215      54.490  27.750  40.050  1.00  0.00           H  
ATOM   3580  HB3 ALA   215      52.770  28.100  40.400  1.00  0.00           H  
ATOM   3581  C   ALA   215      55.640  28.800  42.320  1.00  0.00           C  
ATOM   3582  O   ALA   215      55.740  28.320  43.440  1.00  0.00           O  
ATOM   3583  N   VAL   216      56.710  29.240  41.610  1.00  0.00           N  
ATOM   3584  HN  VAL   216      56.670  29.500  40.650  1.00  0.00           H  
ATOM   3585  CA  VAL   216      58.060  29.210  42.110  1.00  0.00           C  
ATOM   3586  HA  VAL   216      58.210  28.180  42.400  1.00  0.00           H  
ATOM   3587  CB  VAL   216      59.010  29.650  41.070  1.00  0.00           C  
ATOM   3588  HB  VAL   216      58.550  30.520  40.530  1.00  0.00           H  
ATOM   3589  CG1 VAL   216      60.390  30.010  41.630  1.00  0.00           C  
ATOM   3590 HG11 VAL   216      60.560  29.350  42.500  1.00  0.00           H  
ATOM   3591 HG12 VAL   216      60.340  31.030  42.060  1.00  0.00           H  
ATOM   3592 HG13 VAL   216      61.210  30.010  40.880  1.00  0.00           H  
ATOM   3593  CG2 VAL   216      59.240  28.600  39.900  1.00  0.00           C  
ATOM   3594 HG21 VAL   216      59.570  27.580  40.180  1.00  0.00           H  
ATOM   3595 HG22 VAL   216      60.040  29.030  39.250  1.00  0.00           H  
ATOM   3596 HG23 VAL   216      58.320  28.500  39.290  1.00  0.00           H  
ATOM   3597  C   VAL   216      58.200  30.040  43.330  1.00  0.00           C  
ATOM   3598  O   VAL   216      58.830  29.620  44.320  1.00  0.00           O  
ATOM   3599  N   ILE   217      57.580  31.230  43.380  1.00  0.00           N  
ATOM   3600  HN  ILE   217      57.150  31.590  42.550  1.00  0.00           H  
ATOM   3601  CA  ILE   217      57.730  32.080  44.490  1.00  0.00           C  
ATOM   3602  HA  ILE   217      58.750  31.980  44.830  1.00  0.00           H  
ATOM   3603  CB  ILE   217      57.320  33.570  44.230  1.00  0.00           C  
ATOM   3604  HB  ILE   217      57.760  33.830  43.240  1.00  0.00           H  
ATOM   3605  CG2 ILE   217      55.800  33.680  44.080  1.00  0.00           C  
ATOM   3606 HG21 ILE   217      55.560  34.650  43.600  1.00  0.00           H  
ATOM   3607 HG22 ILE   217      55.260  33.600  45.050  1.00  0.00           H  
ATOM   3608 HG23 ILE   217      55.340  33.150  43.220  1.00  0.00           H  
ATOM   3609  CG1 ILE   217      57.900  34.590  45.230  1.00  0.00           C  
ATOM   3610 HG11 ILE   217      58.150  34.060  46.180  1.00  0.00           H  
ATOM   3611 HG12 ILE   217      57.160  35.350  45.590  1.00  0.00           H  
ATOM   3612  CD  ILE   217      59.260  35.210  44.750  1.00  0.00           C  
ATOM   3613  HD1 ILE   217      59.190  35.750  43.780  1.00  0.00           H  
ATOM   3614  HD2 ILE   217      59.970  34.360  44.640  1.00  0.00           H  
ATOM   3615  HD3 ILE   217      59.620  35.960  45.480  1.00  0.00           H  
ATOM   3616  C   ILE   217      56.960  31.520  45.720  1.00  0.00           C  
ATOM   3617  O   ILE   217      57.450  31.500  46.900  1.00  0.00           O  
ATOM   3618  N   SER   218      55.810  30.920  45.450  1.00  0.00           N  
ATOM   3619  HN  SER   218      55.510  30.890  44.500  1.00  0.00           H  
ATOM   3620  CA  SER   218      54.990  30.190  46.440  1.00  0.00           C  
ATOM   3621  HA  SER   218      54.790  30.840  47.270  1.00  0.00           H  
ATOM   3622  CB  SER   218      53.630  29.710  45.910  1.00  0.00           C  
ATOM   3623  HB1 SER   218      53.100  29.280  46.780  1.00  0.00           H  
ATOM   3624  HB2 SER   218      53.590  28.980  45.080  1.00  0.00           H  
ATOM   3625  OG  SER   218      52.740  30.710  45.430  1.00  0.00           O  
ATOM   3626  HG1 SER   218      53.110  31.000  44.600  1.00  0.00           H  
ATOM   3627  C   SER   218      55.630  28.990  47.010  1.00  0.00           C  
ATOM   3628  O   SER   218      55.540  28.810  48.170  1.00  0.00           O  
ATOM   3629  N   VAL   219      56.340  28.190  46.250  1.00  0.00           N  
ATOM   3630  HN  VAL   219      56.380  28.290  45.260  1.00  0.00           H  
ATOM   3631  CA  VAL   219      57.270  27.170  46.700  1.00  0.00           C  
ATOM   3632  HA  VAL   219      56.690  26.610  47.410  1.00  0.00           H  
ATOM   3633  CB  VAL   219      57.710  26.200  45.600  1.00  0.00           C  
ATOM   3634  HB  VAL   219      58.210  26.770  44.790  1.00  0.00           H  
ATOM   3635  CG1 VAL   219      58.780  25.240  46.050  1.00  0.00           C  
ATOM   3636 HG11 VAL   219      59.700  25.840  46.160  1.00  0.00           H  
ATOM   3637 HG12 VAL   219      58.840  24.380  45.340  1.00  0.00           H  
ATOM   3638 HG13 VAL   219      58.540  24.830  47.050  1.00  0.00           H  
ATOM   3639  CG2 VAL   219      56.490  25.300  45.230  1.00  0.00           C  
ATOM   3640 HG21 VAL   219      55.720  25.940  44.740  1.00  0.00           H  
ATOM   3641 HG22 VAL   219      56.050  24.950  46.190  1.00  0.00           H  
ATOM   3642 HG23 VAL   219      56.750  24.490  44.520  1.00  0.00           H  
ATOM   3643  C   VAL   219      58.430  27.690  47.560  1.00  0.00           C  
ATOM   3644  O   VAL   219      58.730  27.010  48.600  1.00  0.00           O  
ATOM   3645  N   TYR   220      59.020  28.840  47.230  1.00  0.00           N  
ATOM   3646  HN  TYR   220      58.700  29.290  46.400  1.00  0.00           H  
ATOM   3647  CA  TYR   220      60.090  29.510  47.930  1.00  0.00           C  
ATOM   3648  HA  TYR   220      60.870  28.800  48.150  1.00  0.00           H  
ATOM   3649  CB  TYR   220      60.800  30.550  46.960  1.00  0.00           C  
ATOM   3650  HB1 TYR   220      59.980  31.140  46.500  1.00  0.00           H  
ATOM   3651  HB2 TYR   220      61.290  30.000  46.130  1.00  0.00           H  
ATOM   3652  CG  TYR   220      61.790  31.480  47.640  1.00  0.00           C  
ATOM   3653  CD1 TYR   220      61.680  32.900  47.630  1.00  0.00           C  
ATOM   3654  HD1 TYR   220      60.870  33.420  47.140  1.00  0.00           H  
ATOM   3655  CE1 TYR   220      62.620  33.620  48.420  1.00  0.00           C  
ATOM   3656  HE1 TYR   220      62.460  34.690  48.470  1.00  0.00           H  
ATOM   3657  CZ  TYR   220      63.630  33.040  49.180  1.00  0.00           C  
ATOM   3658  OH  TYR   220      64.450  33.910  49.930  1.00  0.00           O  
ATOM   3659  HH  TYR   220      63.890  34.680  50.020  1.00  0.00           H  
ATOM   3660  CD2 TYR   220      62.870  30.930  48.360  1.00  0.00           C  
ATOM   3661  HD2 TYR   220      62.950  29.850  48.260  1.00  0.00           H  
ATOM   3662  CE2 TYR   220      63.780  31.680  49.160  1.00  0.00           C  
ATOM   3663  HE2 TYR   220      64.590  31.140  49.620  1.00  0.00           H  
ATOM   3664  C   TYR   220      59.720  30.110  49.290  1.00  0.00           C  
ATOM   3665  O   TYR   220      60.380  29.940  50.330  1.00  0.00           O  
ATOM   3666  N   ASP   221      58.620  30.850  49.290  1.00  0.00           N  
ATOM   3667  HN  ASP   221      58.200  31.020  48.400  1.00  0.00           H  
ATOM   3668  CA  ASP   221      58.040  31.520  50.490  1.00  0.00           C  
ATOM   3669  HA  ASP   221      58.650  32.350  50.820  1.00  0.00           H  
ATOM   3670  CB  ASP   221      56.630  32.120  50.130  1.00  0.00           C  
ATOM   3671  HB1 ASP   221      55.850  31.300  49.970  1.00  0.00           H  
ATOM   3672  HB2 ASP   221      56.780  32.660  49.240  1.00  0.00           H  
ATOM   3673  CG  ASP   221      56.170  33.080  51.170  1.00  0.00           C  
ATOM   3674  OD1 ASP   221      57.000  34.010  51.640  1.00  0.00           O  
ATOM   3675  OD2 ASP   221      54.970  33.120  51.470  1.00  0.00           O  
ATOM   3676  C   ASP   221      57.790  30.490  51.580  1.00  0.00           C  
ATOM   3677  O   ASP   221      58.040  30.690  52.810  1.00  0.00           O  
ATOM   3678  N   LEU   222      57.250  29.300  51.140  1.00  0.00           N  
ATOM   3679  HN  LEU   222      57.030  29.350  50.050  1.00  0.00           H  
ATOM   3680  CA  LEU   222      56.900  28.110  51.930  1.00  0.00           C  
ATOM   3681  HA  LEU   222      56.350  28.490  52.820  1.00  0.00           H  
ATOM   3682  CB  LEU   222      55.990  27.120  51.160  1.00  0.00           C  
ATOM   3683  HB1 LEU   222      56.440  26.830  50.320  1.00  0.00           H  
ATOM   3684  HB2 LEU   222      55.070  27.610  50.880  1.00  0.00           H  
ATOM   3685  CG  LEU   222      55.640  25.780  51.860  1.00  0.00           C  
ATOM   3686  HG  LEU   222      56.590  25.220  51.930  1.00  0.00           H  
ATOM   3687  CD1 LEU   222      55.080  26.020  53.230  1.00  0.00           C  
ATOM   3688 HD11 LEU   222      54.760  25.010  53.560  1.00  0.00           H  
ATOM   3689 HD12 LEU   222      54.230  26.730  53.300  1.00  0.00           H  
ATOM   3690 HD13 LEU   222      55.830  26.380  53.970  1.00  0.00           H  
ATOM   3691  CD2 LEU   222      54.710  24.920  51.080  1.00  0.00           C  
ATOM   3692 HD21 LEU   222      54.660  23.920  51.560  1.00  0.00           H  
ATOM   3693 HD22 LEU   222      55.060  24.820  50.040  1.00  0.00           H  
ATOM   3694 HD23 LEU   222      53.680  25.350  50.990  1.00  0.00           H  
ATOM   3695  C   LEU   222      58.180  27.480  52.490  1.00  0.00           C  
ATOM   3696  O   LEU   222      58.300  27.220  53.700  1.00  0.00           O  
ATOM   3697  N   VAL   223      59.200  27.310  51.680  1.00  0.00           N  
ATOM   3698  HN  VAL   223      59.050  27.740  50.670  1.00  0.00           H  
ATOM   3699  CA  VAL   223      60.460  26.550  51.930  1.00  0.00           C  
ATOM   3700  HA  VAL   223      60.170  25.560  52.320  1.00  0.00           H  
ATOM   3701  CB  VAL   223      61.240  26.240  50.610  1.00  0.00           C  
ATOM   3702  HB  VAL   223      61.320  27.000  49.960  1.00  0.00           H  
ATOM   3703  CG1 VAL   223      62.810  26.010  50.910  1.00  0.00           C  
ATOM   3704 HG11 VAL   223      63.290  26.920  51.240  1.00  0.00           H  
ATOM   3705 HG12 VAL   223      63.400  25.800  49.990  1.00  0.00           H  
ATOM   3706 HG13 VAL   223      63.010  25.200  51.640  1.00  0.00           H  
ATOM   3707  CG2 VAL   223      60.660  24.960  49.920  1.00  0.00           C  
ATOM   3708 HG21 VAL   223      61.290  24.720  49.040  1.00  0.00           H  
ATOM   3709 HG22 VAL   223      59.590  25.150  49.720  1.00  0.00           H  
ATOM   3710 HG23 VAL   223      60.730  24.110  50.640  1.00  0.00           H  
ATOM   3711  C   VAL   223      61.290  27.360  52.930  1.00  0.00           C  
ATOM   3712  O   VAL   223      61.660  26.890  53.970  1.00  0.00           O  
ATOM   3713  N   ALA   224      61.560  28.630  52.630  1.00  0.00           N  
ATOM   3714  HN  ALA   224      61.090  29.110  51.740  1.00  0.00           H  
ATOM   3715  CA  ALA   224      62.330  29.600  53.360  1.00  0.00           C  
ATOM   3716  HA  ALA   224      63.290  29.150  53.680  1.00  0.00           H  
ATOM   3717  CB  ALA   224      62.490  30.840  52.370  1.00  0.00           C  
ATOM   3718  HB1 ALA   224      63.170  31.460  52.750  1.00  0.00           H  
ATOM   3719  HB2 ALA   224      61.560  31.350  52.170  1.00  0.00           H  
ATOM   3720  HB3 ALA   224      62.910  30.370  51.450  1.00  0.00           H  
ATOM   3721  C   ALA   224      61.730  29.920  54.710  1.00  0.00           C  
ATOM   3722  O   ALA   224      62.430  30.160  55.710  1.00  0.00           O  
ATOM   3723  N   VAL   225      60.390  29.940  54.780  1.00  0.00           N  
ATOM   3724  HN  VAL   225      59.680  29.880  53.930  1.00  0.00           H  
ATOM   3725  CA  VAL   225      59.750  30.050  56.130  1.00  0.00           C  
ATOM   3726  HA  VAL   225      60.330  30.850  56.650  1.00  0.00           H  
ATOM   3727  CB  VAL   225      58.320  30.680  56.170  1.00  0.00           C  
ATOM   3728  HB  VAL   225      57.710  30.190  55.570  1.00  0.00           H  
ATOM   3729  CG1 VAL   225      57.830  30.730  57.650  1.00  0.00           C  
ATOM   3730 HG11 VAL   225      57.710  29.750  58.090  1.00  0.00           H  
ATOM   3731 HG12 VAL   225      56.870  31.280  57.810  1.00  0.00           H  
ATOM   3732 HG13 VAL   225      58.550  31.240  58.320  1.00  0.00           H  
ATOM   3733  CG2 VAL   225      58.490  32.160  55.610  1.00  0.00           C  
ATOM   3734 HG21 VAL   225      58.900  32.110  54.580  1.00  0.00           H  
ATOM   3735 HG22 VAL   225      59.110  32.830  56.240  1.00  0.00           H  
ATOM   3736 HG23 VAL   225      57.570  32.680  55.260  1.00  0.00           H  
ATOM   3737  C   VAL   225      59.890  28.840  56.990  1.00  0.00           C  
ATOM   3738  O   VAL   225      60.210  28.860  58.170  1.00  0.00           O  
ATOM   3739  N   LEU   226      59.580  27.720  56.300  1.00  0.00           N  
ATOM   3740  HN  LEU   226      59.180  27.730  55.270  1.00  0.00           H  
ATOM   3741  CA  LEU   226      59.530  26.390  56.850  1.00  0.00           C  
ATOM   3742  HA  LEU   226      58.820  26.390  57.710  1.00  0.00           H  
ATOM   3743  CB  LEU   226      59.090  25.290  55.880  1.00  0.00           C  
ATOM   3744  HB1 LEU   226      59.650  25.260  55.050  1.00  0.00           H  
ATOM   3745  HB2 LEU   226      58.080  25.490  55.550  1.00  0.00           H  
ATOM   3746  CG  LEU   226      58.990  23.860  56.430  1.00  0.00           C  
ATOM   3747  HG  LEU   226      59.940  23.450  56.820  1.00  0.00           H  
ATOM   3748  CD1 LEU   226      57.990  23.650  57.590  1.00  0.00           C  
ATOM   3749 HD11 LEU   226      57.580  22.620  57.700  1.00  0.00           H  
ATOM   3750 HD12 LEU   226      57.160  24.250  57.170  1.00  0.00           H  
ATOM   3751 HD13 LEU   226      58.300  24.100  58.560  1.00  0.00           H  
ATOM   3752  CD2 LEU   226      58.500  23.020  55.250  1.00  0.00           C  
ATOM   3753 HD21 LEU   226      59.120  23.050  54.330  1.00  0.00           H  
ATOM   3754 HD22 LEU   226      57.510  23.360  54.870  1.00  0.00           H  
ATOM   3755 HD23 LEU   226      58.260  21.970  55.520  1.00  0.00           H  
ATOM   3756  C   LEU   226      60.900  25.930  57.370  1.00  0.00           C  
ATOM   3757  O   LEU   226      61.070  25.500  58.500  1.00  0.00           O  
ATOM   3758  N   CYS   227      61.940  26.020  56.570  1.00  0.00           N  
ATOM   3759  HN  CYS   227      61.860  26.530  55.590  1.00  0.00           H  
ATOM   3760  CA  CYS   227      63.190  25.430  56.990  1.00  0.00           C  
ATOM   3761  HA  CYS   227      63.040  24.330  57.120  1.00  0.00           H  
ATOM   3762  CB  CYS   227      64.280  25.500  55.910  1.00  0.00           C  
ATOM   3763  HB1 CYS   227      65.200  25.300  56.240  1.00  0.00           H  
ATOM   3764  HB2 CYS   227      64.230  26.520  55.570  1.00  0.00           H  
ATOM   3765  SG  CYS   227      63.840  24.570  54.380  1.00  0.00           S  
ATOM   3766  HG1 CYS   227      62.960  25.190  54.140  1.00  0.00           H  
ATOM   3767  C   CYS   227      63.810  26.120  58.290  1.00  0.00           C  
ATOM   3768  O   CYS   227      63.860  27.360  58.180  1.00  0.00           O  
ATOM   3769  N   PRO   228      64.240  25.490  59.430  1.00  0.00           N  
ATOM   3770  CD  PRO   228      64.120  24.050  59.630  1.00  0.00           C  
ATOM   3771  HD1 PRO   228      64.900  23.500  59.070  1.00  0.00           H  
ATOM   3772  HD2 PRO   228      63.130  23.570  59.470  1.00  0.00           H  
ATOM   3773  CA  PRO   228      65.080  26.090  60.440  1.00  0.00           C  
ATOM   3774  HA  PRO   228      64.360  26.610  61.110  1.00  0.00           H  
ATOM   3775  CB  PRO   228      65.640  24.960  61.250  1.00  0.00           C  
ATOM   3776  HB1 PRO   228      65.910  25.250  62.290  1.00  0.00           H  
ATOM   3777  HB2 PRO   228      66.580  24.600  60.770  1.00  0.00           H  
ATOM   3778  CG  PRO   228      64.490  23.950  61.160  1.00  0.00           C  
ATOM   3779  HG1 PRO   228      64.920  22.720  61.410  1.00  0.00           H  
ATOM   3780  HG2 PRO   228      63.750  24.200  61.910  1.00  0.00           H  
ATOM   3781  C   PRO   228      66.120  27.050  60.030  1.00  0.00           C  
ATOM   3782  O   PRO   228      66.200  28.130  60.660  1.00  0.00           O  
ATOM   3783  N   LYS   229      66.970  26.830  59.030  1.00  0.00           N  
ATOM   3784  HN  LYS   229      67.010  25.800  58.610  1.00  0.00           H  
ATOM   3785  CA  LYS   229      68.010  27.720  58.660  1.00  0.00           C  
ATOM   3786  HA  LYS   229      68.170  28.440  59.490  1.00  0.00           H  
ATOM   3787  CB  LYS   229      69.330  26.980  58.380  1.00  0.00           C  
ATOM   3788  HB1 LYS   229      70.040  27.670  58.230  1.00  0.00           H  
ATOM   3789  HB2 LYS   229      69.050  26.440  57.490  1.00  0.00           H  
ATOM   3790  CG  LYS   229      69.730  25.990  59.490  1.00  0.00           C  
ATOM   3791  HG1 LYS   229      70.620  25.450  59.110  1.00  0.00           H  
ATOM   3792  HG2 LYS   229      68.850  25.310  59.530  1.00  0.00           H  
ATOM   3793  CD  LYS   229      69.930  26.690  60.950  1.00  0.00           C  
ATOM   3794  HD1 LYS   229      68.920  27.020  61.270  1.00  0.00           H  
ATOM   3795  HD2 LYS   229      70.460  27.670  60.890  1.00  0.00           H  
ATOM   3796  CE  LYS   229      70.650  25.830  61.960  1.00  0.00           C  
ATOM   3797  HE1 LYS   229      71.670  25.530  61.630  1.00  0.00           H  
ATOM   3798  HE2 LYS   229      70.050  24.900  61.940  1.00  0.00           H  
ATOM   3799  NZ  LYS   229      70.600  26.420  63.280  1.00  0.00           N  
ATOM   3800  HZ1 LYS   229      70.920  27.480  63.230  1.00  0.00           H  
ATOM   3801  HZ2 LYS   229      71.130  25.740  63.970  1.00  0.00           H  
ATOM   3802  HZ3 LYS   229      69.610  26.330  63.600  1.00  0.00           H  
ATOM   3803  C   LYS   229      67.600  28.550  57.470  1.00  0.00           C  
ATOM   3804  O   LYS   229      68.530  28.980  56.770  1.00  0.00           O  
ATOM   3805  N   GLY   230      66.320  28.820  57.150  1.00  0.00           N  
ATOM   3806  HN  GLY   230      65.550  28.390  57.700  1.00  0.00           H  
ATOM   3807  CA  GLY   230      65.890  29.510  55.910  1.00  0.00           C  
ATOM   3808  HA1 GLY   230      64.920  29.170  55.720  1.00  0.00           H  
ATOM   3809  HA2 GLY   230      66.430  29.090  55.180  1.00  0.00           H  
ATOM   3810  C   GLY   230      65.990  30.990  55.840  1.00  0.00           C  
ATOM   3811  O   GLY   230      65.940  31.620  56.880  1.00  0.00           O  
ATOM   3812  N   PRO   231      66.060  31.640  54.720  1.00  0.00           N  
ATOM   3813  CD  PRO   231      66.440  31.040  53.430  1.00  0.00           C  
ATOM   3814  HD1 PRO   231      65.470  30.770  52.950  1.00  0.00           H  
ATOM   3815  HD2 PRO   231      67.040  30.100  53.520  1.00  0.00           H  
ATOM   3816  CA  PRO   231      66.250  33.080  54.700  1.00  0.00           C  
ATOM   3817  HA  PRO   231      67.200  33.240  55.190  1.00  0.00           H  
ATOM   3818  CB  PRO   231      66.540  33.470  53.260  1.00  0.00           C  
ATOM   3819  HB1 PRO   231      67.200  34.350  53.110  1.00  0.00           H  
ATOM   3820  HB2 PRO   231      65.560  33.660  52.770  1.00  0.00           H  
ATOM   3821  CG  PRO   231      67.120  32.170  52.640  1.00  0.00           C  
ATOM   3822  HG1 PRO   231      66.950  32.190  51.570  1.00  0.00           H  
ATOM   3823  HG2 PRO   231      68.160  32.230  52.910  1.00  0.00           H  
ATOM   3824  C   PRO   231      65.180  33.990  55.330  1.00  0.00           C  
ATOM   3825  O   PRO   231      65.520  34.840  56.170  1.00  0.00           O  
ATOM   3826  N   LEU   232      63.930  33.670  55.000  1.00  0.00           N  
ATOM   3827  HN  LEU   232      63.820  32.950  54.160  1.00  0.00           H  
ATOM   3828  CA  LEU   232      62.800  34.190  55.640  1.00  0.00           C  
ATOM   3829  HA  LEU   232      62.950  35.290  55.610  1.00  0.00           H  
ATOM   3830  CB  LEU   232      61.600  33.880  54.840  1.00  0.00           C  
ATOM   3831  HB1 LEU   232      60.750  34.100  55.320  1.00  0.00           H  
ATOM   3832  HB2 LEU   232      61.340  32.840  54.710  1.00  0.00           H  
ATOM   3833  CG  LEU   232      61.510  34.520  53.410  1.00  0.00           C  
ATOM   3834  HG  LEU   232      62.300  34.130  52.740  1.00  0.00           H  
ATOM   3835  CD1 LEU   232      60.120  34.160  52.860  1.00  0.00           C  
ATOM   3836 HD11 LEU   232      60.010  34.390  51.780  1.00  0.00           H  
ATOM   3837 HD12 LEU   232      59.290  34.620  53.450  1.00  0.00           H  
ATOM   3838 HD13 LEU   232      59.940  33.070  52.940  1.00  0.00           H  
ATOM   3839  CD2 LEU   232      61.520  36.090  53.580  1.00  0.00           C  
ATOM   3840 HD21 LEU   232      62.550  36.310  53.950  1.00  0.00           H  
ATOM   3841 HD22 LEU   232      60.700  36.530  54.190  1.00  0.00           H  
ATOM   3842 HD23 LEU   232      61.460  36.500  52.550  1.00  0.00           H  
ATOM   3843  C   LEU   232      62.700  33.800  57.120  1.00  0.00           C  
ATOM   3844  O   LEU   232      62.390  34.600  57.980  1.00  0.00           O  
ATOM   3845  N   ARG   233      62.990  32.560  57.570  1.00  0.00           N  
ATOM   3846  HN  ARG   233      63.330  31.740  56.900  1.00  0.00           H  
ATOM   3847  CA  ARG   233      63.080  32.110  58.980  1.00  0.00           C  
ATOM   3848  HA  ARG   233      62.120  32.380  59.460  1.00  0.00           H  
ATOM   3849  CB  ARG   233      63.280  30.650  59.190  1.00  0.00           C  
ATOM   3850  HB1 ARG   233      64.070  30.330  58.670  1.00  0.00           H  
ATOM   3851  HB2 ARG   233      62.420  30.060  58.900  1.00  0.00           H  
ATOM   3852  CG  ARG   233      63.570  30.090  60.610  1.00  0.00           C  
ATOM   3853  HG1 ARG   233      64.440  30.650  61.010  1.00  0.00           H  
ATOM   3854  HG2 ARG   233      64.000  29.080  60.450  1.00  0.00           H  
ATOM   3855  CD  ARG   233      62.460  29.950  61.650  1.00  0.00           C  
ATOM   3856  HD1 ARG   233      62.220  30.930  62.130  1.00  0.00           H  
ATOM   3857  HD2 ARG   233      62.770  29.250  62.440  1.00  0.00           H  
ATOM   3858  NE  ARG   233      61.180  29.450  60.960  1.00  0.00           N  
ATOM   3859  HE  ARG   233      61.220  28.770  60.080  1.00  0.00           H  
ATOM   3860  CZ  ARG   233      59.960  29.480  61.450  1.00  0.00           C  
ATOM   3861  NH1 ARG   233      59.620  29.900  62.590  1.00  0.00           N  
ATOM   3862 HH11 ARG   233      60.440  30.250  63.250  1.00  0.00           H  
ATOM   3863 HH12 ARG   233      58.660  29.770  62.850  1.00  0.00           H  
ATOM   3864  NH2 ARG   233      59.030  28.970  60.680  1.00  0.00           N  
ATOM   3865 HH21 ARG   233      59.320  28.950  59.720  1.00  0.00           H  
ATOM   3866 HH22 ARG   233      58.110  29.150  61.020  1.00  0.00           H  
ATOM   3867  C   ARG   233      64.150  32.850  59.700  1.00  0.00           C  
ATOM   3868  O   ARG   233      63.880  33.340  60.790  1.00  0.00           O  
ATOM   3869  N   MET   234      65.340  33.110  59.120  1.00  0.00           N  
ATOM   3870  HN  MET   234      65.440  32.750  58.190  1.00  0.00           H  
ATOM   3871  CA  MET   234      66.310  34.060  59.600  1.00  0.00           C  
ATOM   3872  HA  MET   234      66.420  33.780  60.560  1.00  0.00           H  
ATOM   3873  CB  MET   234      67.730  34.000  58.840  1.00  0.00           C  
ATOM   3874  HB1 MET   234      68.280  34.730  59.240  1.00  0.00           H  
ATOM   3875  HB2 MET   234      67.550  34.210  57.800  1.00  0.00           H  
ATOM   3876  CG  MET   234      68.490  32.600  58.950  1.00  0.00           C  
ATOM   3877  HG1 MET   234      69.440  32.650  58.370  1.00  0.00           H  
ATOM   3878  HG2 MET   234      67.850  31.810  58.520  1.00  0.00           H  
ATOM   3879  SD  MET   234      69.070  32.160  60.670  1.00  0.00           S  
ATOM   3880  CE  MET   234      70.340  30.980  60.030  1.00  0.00           C  
ATOM   3881  HE1 MET   234      70.010  30.270  59.240  1.00  0.00           H  
ATOM   3882  HE2 MET   234      70.830  30.410  60.850  1.00  0.00           H  
ATOM   3883  HE3 MET   234      71.200  31.470  59.520  1.00  0.00           H  
ATOM   3884  C   MET   234      65.830  35.500  59.730  1.00  0.00           C  
ATOM   3885  O   MET   234      66.100  36.200  60.790  1.00  0.00           O  
ATOM   3886  N   LEU   235      65.090  35.950  58.780  1.00  0.00           N  
ATOM   3887  HN  LEU   235      64.780  35.390  57.870  1.00  0.00           H  
ATOM   3888  CA  LEU   235      64.470  37.330  58.800  1.00  0.00           C  
ATOM   3889  HA  LEU   235      65.290  38.030  59.040  1.00  0.00           H  
ATOM   3890  CB  LEU   235      63.740  37.710  57.450  1.00  0.00           C  
ATOM   3891  HB1 LEU   235      62.880  37.210  57.450  1.00  0.00           H  
ATOM   3892  HB2 LEU   235      64.390  37.420  56.630  1.00  0.00           H  
ATOM   3893  CG  LEU   235      63.310  39.200  57.320  1.00  0.00           C  
ATOM   3894  HG  LEU   235      62.890  39.470  58.310  1.00  0.00           H  
ATOM   3895  CD1 LEU   235      64.520  40.150  57.130  1.00  0.00           C  
ATOM   3896 HD11 LEU   235      65.250  40.150  57.970  1.00  0.00           H  
ATOM   3897 HD12 LEU   235      64.230  41.210  57.020  1.00  0.00           H  
ATOM   3898 HD13 LEU   235      65.090  40.050  56.180  1.00  0.00           H  
ATOM   3899  CD2 LEU   235      62.170  39.320  56.340  1.00  0.00           C  
ATOM   3900 HD21 LEU   235      61.270  38.730  56.600  1.00  0.00           H  
ATOM   3901 HD22 LEU   235      62.490  38.890  55.370  1.00  0.00           H  
ATOM   3902 HD23 LEU   235      61.850  40.380  56.210  1.00  0.00           H  
ATOM   3903  C   LEU   235      63.520  37.450  60.020  1.00  0.00           C  
ATOM   3904  O   LEU   235      63.600  38.360  60.790  1.00  0.00           O  
ATOM   3905  N   VAL   236      62.580  36.440  60.250  1.00  0.00           N  
ATOM   3906  HN  VAL   236      62.350  35.710  59.440  1.00  0.00           H  
ATOM   3907  CA  VAL   236      61.820  36.230  61.460  1.00  0.00           C  
ATOM   3908  HA  VAL   236      61.230  37.170  61.500  1.00  0.00           H  
ATOM   3909  CB  VAL   236      60.810  35.080  61.440  1.00  0.00           C  
ATOM   3910  HB  VAL   236      61.320  34.280  61.160  1.00  0.00           H  
ATOM   3911  CG1 VAL   236      60.050  34.830  62.780  1.00  0.00           C  
ATOM   3912 HG11 VAL   236      59.490  35.630  63.240  1.00  0.00           H  
ATOM   3913 HG12 VAL   236      60.720  34.520  63.620  1.00  0.00           H  
ATOM   3914 HG13 VAL   236      59.230  34.080  62.720  1.00  0.00           H  
ATOM   3915  CG2 VAL   236      59.830  35.540  60.360  1.00  0.00           C  
ATOM   3916 HG21 VAL   236      59.150  34.680  60.170  1.00  0.00           H  
ATOM   3917 HG22 VAL   236      60.250  35.840  59.380  1.00  0.00           H  
ATOM   3918 HG23 VAL   236      59.340  36.470  60.710  1.00  0.00           H  
ATOM   3919  C   VAL   236      62.650  36.250  62.690  1.00  0.00           C  
ATOM   3920  O   VAL   236      62.330  37.020  63.600  1.00  0.00           O  
ATOM   3921  N   GLU   237      63.680  35.420  62.820  1.00  0.00           N  
ATOM   3922  HN  GLU   237      63.760  34.740  61.940  1.00  0.00           H  
ATOM   3923  CA  GLU   237      64.450  35.160  64.020  1.00  0.00           C  
ATOM   3924  HA  GLU   237      63.820  34.890  64.900  1.00  0.00           H  
ATOM   3925  CB  GLU   237      65.370  33.910  63.890  1.00  0.00           C  
ATOM   3926  HB1 GLU   237      66.020  33.930  64.640  1.00  0.00           H  
ATOM   3927  HB2 GLU   237      66.040  34.000  63.040  1.00  0.00           H  
ATOM   3928  CG  GLU   237      64.730  32.510  63.970  1.00  0.00           C  
ATOM   3929  HG1 GLU   237      64.050  32.280  63.120  1.00  0.00           H  
ATOM   3930  HG2 GLU   237      64.050  32.560  64.850  1.00  0.00           H  
ATOM   3931  CD  GLU   237      65.740  31.380  64.300  1.00  0.00           C  
ATOM   3932  OE1 GLU   237      65.280  30.320  64.760  1.00  0.00           O  
ATOM   3933  OE2 GLU   237      66.960  31.520  64.080  1.00  0.00           O  
ATOM   3934  C   GLU   237      65.190  36.370  64.400  1.00  0.00           C  
ATOM   3935  O   GLU   237      65.230  36.800  65.550  1.00  0.00           O  
ATOM   3936  N   THR   238      65.750  37.120  63.440  1.00  0.00           N  
ATOM   3937  HN  THR   238      65.620  36.610  62.460  1.00  0.00           H  
ATOM   3938  CA  THR   238      66.270  38.470  63.480  1.00  0.00           C  
ATOM   3939  HA  THR   238      67.090  38.340  64.220  1.00  0.00           H  
ATOM   3940  CB  THR   238      66.910  38.740  62.040  1.00  0.00           C  
ATOM   3941  HB  THR   238      66.170  38.760  61.370  1.00  0.00           H  
ATOM   3942  OG1 THR   238      68.040  37.910  61.820  1.00  0.00           O  
ATOM   3943  HG1 THR   238      67.610  37.000  61.450  1.00  0.00           H  
ATOM   3944  CG2 THR   238      67.440  40.180  61.940  1.00  0.00           C  
ATOM   3945 HG21 THR   238      67.990  40.310  60.990  1.00  0.00           H  
ATOM   3946 HG22 THR   238      68.060  40.280  62.670  1.00  0.00           H  
ATOM   3947 HG23 THR   238      66.620  40.920  62.050  1.00  0.00           H  
ATOM   3948  C   THR   238      65.310  39.510  63.830  1.00  0.00           C  
ATOM   3949  O   THR   238      65.670  40.290  64.710  1.00  0.00           O  
ATOM   3950  N   ALA   239      64.110  39.570  63.280  1.00  0.00           N  
ATOM   3951  HN  ALA   239      63.840  38.860  62.460  1.00  0.00           H  
ATOM   3952  CA  ALA   239      63.030  40.500  63.590  1.00  0.00           C  
ATOM   3953  HA  ALA   239      63.450  41.500  63.380  1.00  0.00           H  
ATOM   3954  CB  ALA   239      61.850  40.120  62.660  1.00  0.00           C  
ATOM   3955  HB1 ALA   239      62.260  40.030  61.760  1.00  0.00           H  
ATOM   3956  HB2 ALA   239      61.160  40.950  62.590  1.00  0.00           H  
ATOM   3957  HB3 ALA   239      61.400  39.140  62.920  1.00  0.00           H  
ATOM   3958  C   ALA   239      62.590  40.430  65.040  1.00  0.00           C  
ATOM   3959  O   ALA   239      62.250  41.400  65.730  1.00  0.00           O  
ATOM   3960  N   GLN   240      62.490  39.150  65.560  1.00  0.00           N  
ATOM   3961  HN  GLN   240      62.670  38.320  64.850  1.00  0.00           H  
ATOM   3962  CA  GLN   240      62.260  38.910  66.950  1.00  0.00           C  
ATOM   3963  HA  GLN   240      61.410  39.540  67.300  1.00  0.00           H  
ATOM   3964  CB  GLN   240      61.840  37.410  67.220  1.00  0.00           C  
ATOM   3965  HB1 GLN   240      61.920  37.250  68.200  1.00  0.00           H  
ATOM   3966  HB2 GLN   240      62.600  36.830  66.730  1.00  0.00           H  
ATOM   3967  CG  GLN   240      60.480  36.890  66.700  1.00  0.00           C  
ATOM   3968  HG1 GLN   240      60.270  35.830  66.970  1.00  0.00           H  
ATOM   3969  HG2 GLN   240      60.490  36.750  65.600  1.00  0.00           H  
ATOM   3970  CD  GLN   240      59.350  37.820  67.120  1.00  0.00           C  
ATOM   3971  OE1 GLN   240      58.660  38.510  66.390  1.00  0.00           O  
ATOM   3972  NE2 GLN   240      59.190  38.010  68.440  1.00  0.00           N  
ATOM   3973 HE21 GLN   240      58.180  38.360  68.740  1.00  0.00           H  
ATOM   3974 HE22 GLN   240      59.770  37.340  69.120  1.00  0.00           H  
ATOM   3975  C   GLN   240      63.340  39.340  67.880  1.00  0.00           C  
ATOM   3976  O   GLN   240      63.070  40.020  68.860  1.00  0.00           O  
ATOM   3977  N   GLU   241      64.630  39.020  67.620  1.00  0.00           N  
ATOM   3978  HN  GLU   241      64.780  38.410  66.830  1.00  0.00           H  
ATOM   3979  CA  GLU   241      65.850  39.480  68.350  1.00  0.00           C  
ATOM   3980  HA  GLU   241      65.690  39.240  69.310  1.00  0.00           H  
ATOM   3981  CB  GLU   241      67.180  38.840  67.810  1.00  0.00           C  
ATOM   3982  HB1 GLU   241      67.410  39.220  66.920  1.00  0.00           H  
ATOM   3983  HB2 GLU   241      67.040  37.780  67.680  1.00  0.00           H  
ATOM   3984  CG  GLU   241      68.390  39.190  68.800  1.00  0.00           C  
ATOM   3985  HG1 GLU   241      68.070  39.070  69.860  1.00  0.00           H  
ATOM   3986  HG2 GLU   241      68.860  40.190  68.680  1.00  0.00           H  
ATOM   3987  CD  GLU   241      69.550  38.250  68.420  1.00  0.00           C  
ATOM   3988  OE1 GLU   241      69.740  37.220  69.140  1.00  0.00           O  
ATOM   3989  OE2 GLU   241      70.340  38.610  67.450  1.00  0.00           O  
ATOM   3990  C   GLU   241      66.110  40.920  68.510  1.00  0.00           C  
ATOM   3991  O   GLU   241      66.300  41.480  69.510  1.00  0.00           O  
ATOM   3992  N   ARG   242      66.000  41.660  67.390  1.00  0.00           N  
ATOM   3993  HN  ARG   242      65.780  41.030  66.490  1.00  0.00           H  
ATOM   3994  CA  ARG   242      66.030  43.150  67.340  1.00  0.00           C  
ATOM   3995  HA  ARG   242      66.940  43.560  67.820  1.00  0.00           H  
ATOM   3996  CB  ARG   242      66.090  43.710  65.880  1.00  0.00           C  
ATOM   3997  HB1 ARG   242      66.100  44.710  65.980  1.00  0.00           H  
ATOM   3998  HB2 ARG   242      65.210  43.320  65.390  1.00  0.00           H  
ATOM   3999  CG  ARG   242      67.330  43.280  65.010  1.00  0.00           C  
ATOM   4000  HG1 ARG   242      66.910  43.290  63.980  1.00  0.00           H  
ATOM   4001  HG2 ARG   242      67.610  42.220  65.210  1.00  0.00           H  
ATOM   4002  CD  ARG   242      68.550  44.120  65.110  1.00  0.00           C  
ATOM   4003  HD1 ARG   242      68.250  45.120  64.740  1.00  0.00           H  
ATOM   4004  HD2 ARG   242      69.360  43.860  64.410  1.00  0.00           H  
ATOM   4005  NE  ARG   242      69.010  44.150  66.510  1.00  0.00           N  
ATOM   4006  HE  ARG   242      68.580  44.830  67.270  1.00  0.00           H  
ATOM   4007  CZ  ARG   242      70.030  43.530  66.980  1.00  0.00           C  
ATOM   4008  NH1 ARG   242      70.790  42.710  66.260  1.00  0.00           N  
ATOM   4009 HH11 ARG   242      71.600  42.070  66.660  1.00  0.00           H  
ATOM   4010 HH12 ARG   242      70.660  42.560  65.280  1.00  0.00           H  
ATOM   4011  NH2 ARG   242      70.480  43.790  68.160  1.00  0.00           N  
ATOM   4012 HH21 ARG   242      71.380  43.410  68.360  1.00  0.00           H  
ATOM   4013 HH22 ARG   242      70.250  44.700  68.520  1.00  0.00           H  
ATOM   4014  C   ARG   242      64.840  43.690  68.090  1.00  0.00           C  
ATOM   4015  O   ARG   242      63.700  43.280  67.980  1.00  0.00           O  
ATOM   4016  N   ASN   243      65.120  44.840  68.760  1.00  0.00           N  
ATOM   4017  HN  ASN   243      66.030  45.250  68.710  1.00  0.00           H  
ATOM   4018  CA  ASN   243      64.200  45.670  69.520  1.00  0.00           C  
ATOM   4019  HA  ASN   243      63.310  45.200  69.510  1.00  0.00           H  
ATOM   4020  CB  ASN   243      64.740  46.150  70.840  1.00  0.00           C  
ATOM   4021  HB1 ASN   243      64.180  46.920  71.140  1.00  0.00           H  
ATOM   4022  HB2 ASN   243      65.770  46.460  70.710  1.00  0.00           H  
ATOM   4023  CG  ASN   243      64.670  45.020  71.840  1.00  0.00           C  
ATOM   4024  OD1 ASN   243      64.410  43.850  71.570  1.00  0.00           O  
ATOM   4025  ND2 ASN   243      64.640  45.440  73.140  1.00  0.00           N  
ATOM   4026 HD21 ASN   243      64.890  46.500  73.370  1.00  0.00           H  
ATOM   4027 HD22 ASN   243      64.510  44.700  73.960  1.00  0.00           H  
ATOM   4028  C   ASN   243      63.890  46.870  68.630  1.00  0.00           C  
ATOM   4029  O   ASN   243      63.460  47.940  68.990  1.00  0.00           O  
ATOM   4030  N   GLU   244      63.880  46.670  67.280  1.00  0.00           N  
ATOM   4031  HN  GLU   244      63.960  45.750  66.900  1.00  0.00           H  
ATOM   4032  CA  GLU   244      63.780  47.700  66.300  1.00  0.00           C  
ATOM   4033  HA  GLU   244      63.150  48.400  66.640  1.00  0.00           H  
ATOM   4034  CB  GLU   244      65.200  48.210  65.910  1.00  0.00           C  
ATOM   4035  HB1 GLU   244      65.050  48.700  65.060  1.00  0.00           H  
ATOM   4036  HB2 GLU   244      65.770  47.320  65.710  1.00  0.00           H  
ATOM   4037  CG  GLU   244      65.940  49.090  66.950  1.00  0.00           C  
ATOM   4038  HG1 GLU   244      66.010  48.470  67.870  1.00  0.00           H  
ATOM   4039  HG2 GLU   244      65.390  50.030  67.180  1.00  0.00           H  
ATOM   4040  CD  GLU   244      67.360  49.410  66.510  1.00  0.00           C  
ATOM   4041  OE1 GLU   244      67.700  50.660  66.360  1.00  0.00           O  
ATOM   4042  OE2 GLU   244      68.160  48.500  66.340  1.00  0.00           O  
ATOM   4043  C   GLU   244      63.170  46.960  65.040  1.00  0.00           C  
ATOM   4044  O   GLU   244      63.300  45.730  64.840  1.00  0.00           O  
ATOM   4045  N   THR   245      62.480  47.710  64.130  1.00  0.00           N  
ATOM   4046  HN  THR   245      62.440  48.820  64.220  1.00  0.00           H  
ATOM   4047  CA  THR   245      61.540  47.040  63.220  1.00  0.00           C  
ATOM   4048  HA  THR   245      62.020  46.060  63.000  1.00  0.00           H  
ATOM   4049  CB  THR   245      60.100  46.940  63.840  1.00  0.00           C  
ATOM   4050  HB  THR   245      60.130  46.910  64.840  1.00  0.00           H  
ATOM   4051  OG1 THR   245      59.300  45.840  63.460  1.00  0.00           O  
ATOM   4052  HG1 THR   245      58.610  45.650  64.270  1.00  0.00           H  
ATOM   4053  CG2 THR   245      59.120  48.130  63.470  1.00  0.00           C  
ATOM   4054 HG21 THR   245      59.630  49.120  63.500  1.00  0.00           H  
ATOM   4055 HG22 THR   245      58.390  48.090  64.090  1.00  0.00           H  
ATOM   4056 HG23 THR   245      58.680  48.040  62.450  1.00  0.00           H  
ATOM   4057  C   THR   245      61.590  47.810  61.920  1.00  0.00           C  
ATOM   4058  O   THR   245      62.060  48.950  61.930  1.00  0.00           O  
ATOM   4059  N   LEU   246      61.310  47.100  60.800  1.00  0.00           N  
ATOM   4060  HN  LEU   246      60.940  46.060  60.700  1.00  0.00           H  
ATOM   4061  CA  LEU   246      61.680  47.550  59.500  1.00  0.00           C  
ATOM   4062  HA  LEU   246      62.710  47.960  59.530  1.00  0.00           H  
ATOM   4063  CB  LEU   246      61.740  46.370  58.480  1.00  0.00           C  
ATOM   4064  HB1 LEU   246      61.810  46.710  57.540  1.00  0.00           H  
ATOM   4065  HB2 LEU   246      60.800  45.860  58.590  1.00  0.00           H  
ATOM   4066  CG  LEU   246      62.830  45.300  58.660  1.00  0.00           C  
ATOM   4067  HG  LEU   246      62.680  44.690  59.570  1.00  0.00           H  
ATOM   4068  CD1 LEU   246      62.990  44.180  57.560  1.00  0.00           C  
ATOM   4069 HD11 LEU   246      63.790  43.420  57.720  1.00  0.00           H  
ATOM   4070 HD12 LEU   246      63.190  44.700  56.600  1.00  0.00           H  
ATOM   4071 HD13 LEU   246      62.050  43.600  57.450  1.00  0.00           H  
ATOM   4072  CD2 LEU   246      64.210  46.000  58.720  1.00  0.00           C  
ATOM   4073 HD21 LEU   246      65.040  45.270  58.570  1.00  0.00           H  
ATOM   4074 HD22 LEU   246      64.470  46.450  59.700  1.00  0.00           H  
ATOM   4075 HD23 LEU   246      64.280  46.890  58.060  1.00  0.00           H  
ATOM   4076  C   LEU   246      60.790  48.790  59.060  1.00  0.00           C  
ATOM   4077  O   LEU   246      59.650  48.960  59.480  1.00  0.00           O  
ATOM   4078  N   PHE   247      61.320  49.570  58.190  1.00  0.00           N  
ATOM   4079  HN  PHE   247      62.420  49.510  58.040  1.00  0.00           H  
ATOM   4080  CA  PHE   247      60.670  50.750  57.570  1.00  0.00           C  
ATOM   4081  HA  PHE   247      60.660  51.510  58.380  1.00  0.00           H  
ATOM   4082  CB  PHE   247      61.670  51.300  56.520  1.00  0.00           C  
ATOM   4083  HB1 PHE   247      61.340  52.090  56.010  1.00  0.00           H  
ATOM   4084  HB2 PHE   247      61.960  50.520  55.830  1.00  0.00           H  
ATOM   4085  CG  PHE   247      62.870  51.780  57.260  1.00  0.00           C  
ATOM   4086  CD1 PHE   247      64.090  51.180  56.900  1.00  0.00           C  
ATOM   4087  HD1 PHE   247      64.180  50.350  56.170  1.00  0.00           H  
ATOM   4088  CE1 PHE   247      65.300  51.680  57.410  1.00  0.00           C  
ATOM   4089  HE1 PHE   247      66.180  51.220  56.980  1.00  0.00           H  
ATOM   4090  CZ  PHE   247      65.300  52.840  58.300  1.00  0.00           C  
ATOM   4091  HZ  PHE   247      66.190  53.330  58.660  1.00  0.00           H  
ATOM   4092  CD2 PHE   247      62.870  52.950  58.110  1.00  0.00           C  
ATOM   4093  HD2 PHE   247      61.980  53.600  58.190  1.00  0.00           H  
ATOM   4094  CE2 PHE   247      64.090  53.430  58.620  1.00  0.00           C  
ATOM   4095  HE2 PHE   247      64.030  54.310  59.240  1.00  0.00           H  
ATOM   4096  C   PHE   247      59.350  50.570  56.920  1.00  0.00           C  
ATOM   4097  O   PHE   247      59.110  49.540  56.340  1.00  0.00           O  
ATOM   4098  N   PRO   248      58.480  51.500  56.910  1.00  0.00           N  
ATOM   4099  CD  PRO   248      58.340  52.530  57.950  1.00  0.00           C  
ATOM   4100  HD1 PRO   248      59.170  53.270  58.030  1.00  0.00           H  
ATOM   4101  HD2 PRO   248      58.160  52.200  59.000  1.00  0.00           H  
ATOM   4102  CA  PRO   248      57.560  51.750  55.730  1.00  0.00           C  
ATOM   4103  HA  PRO   248      56.660  51.170  55.900  1.00  0.00           H  
ATOM   4104  CB  PRO   248      57.220  53.230  55.960  1.00  0.00           C  
ATOM   4105  HB1 PRO   248      56.250  53.550  55.520  1.00  0.00           H  
ATOM   4106  HB2 PRO   248      57.960  53.900  55.480  1.00  0.00           H  
ATOM   4107  CG  PRO   248      57.160  53.350  57.500  1.00  0.00           C  
ATOM   4108  HG1 PRO   248      57.200  54.360  57.880  1.00  0.00           H  
ATOM   4109  HG2 PRO   248      56.250  52.880  57.830  1.00  0.00           H  
ATOM   4110  C   PRO   248      58.150  51.510  54.360  1.00  0.00           C  
ATOM   4111  O   PRO   248      59.270  51.960  54.160  1.00  0.00           O  
ATOM   4112  N   ALA   249      57.410  50.750  53.420  1.00  0.00           N  
ATOM   4113  HN  ALA   249      56.400  50.320  53.580  1.00  0.00           H  
ATOM   4114  CA  ALA   249      57.890  50.390  52.070  1.00  0.00           C  
ATOM   4115  HA  ALA   249      56.950  50.110  51.540  1.00  0.00           H  
ATOM   4116  CB  ALA   249      58.470  51.640  51.250  1.00  0.00           C  
ATOM   4117  HB1 ALA   249      58.860  51.400  50.370  1.00  0.00           H  
ATOM   4118  HB2 ALA   249      59.230  52.260  51.710  1.00  0.00           H  
ATOM   4119  HB3 ALA   249      57.670  52.370  51.020  1.00  0.00           H  
ATOM   4120  C   ALA   249      58.740  49.080  52.080  1.00  0.00           C  
ATOM   4121  O   ALA   249      58.590  48.260  51.200  1.00  0.00           O  
ATOM   4122  N   LEU   250      59.470  48.760  53.150  1.00  0.00           N  
ATOM   4123  HN  LEU   250      59.440  49.590  53.880  1.00  0.00           H  
ATOM   4124  CA  LEU   250      60.240  47.530  53.270  1.00  0.00           C  
ATOM   4125  HA  LEU   250      60.450  47.200  52.220  1.00  0.00           H  
ATOM   4126  CB  LEU   250      61.520  47.720  54.010  1.00  0.00           C  
ATOM   4127  HB1 LEU   250      61.340  48.180  54.880  1.00  0.00           H  
ATOM   4128  HB2 LEU   250      62.060  48.370  53.340  1.00  0.00           H  
ATOM   4129  CG  LEU   250      62.480  46.530  54.180  1.00  0.00           C  
ATOM   4130  HG  LEU   250      62.070  45.800  54.920  1.00  0.00           H  
ATOM   4131  CD1 LEU   250      62.800  45.840  52.830  1.00  0.00           C  
ATOM   4132 HD11 LEU   250      63.510  45.040  53.130  1.00  0.00           H  
ATOM   4133 HD12 LEU   250      63.310  46.580  52.170  1.00  0.00           H  
ATOM   4134 HD13 LEU   250      62.010  45.330  52.260  1.00  0.00           H  
ATOM   4135  CD2 LEU   250      63.760  47.060  54.780  1.00  0.00           C  
ATOM   4136 HD21 LEU   250      64.460  46.210  54.900  1.00  0.00           H  
ATOM   4137 HD22 LEU   250      63.480  47.590  55.720  1.00  0.00           H  
ATOM   4138 HD23 LEU   250      64.290  47.770  54.110  1.00  0.00           H  
ATOM   4139  C   LEU   250      59.350  46.400  53.930  1.00  0.00           C  
ATOM   4140  O   LEU   250      59.360  45.220  53.620  1.00  0.00           O  
ATOM   4141  N   ILE   251      58.390  46.780  54.760  1.00  0.00           N  
ATOM   4142  HN  ILE   251      58.350  47.850  55.030  1.00  0.00           H  
ATOM   4143  CA  ILE   251      57.410  45.910  55.310  1.00  0.00           C  
ATOM   4144  HA  ILE   251      57.170  45.030  54.670  1.00  0.00           H  
ATOM   4145  CB  ILE   251      57.880  45.340  56.690  1.00  0.00           C  
ATOM   4146  HB  ILE   251      58.830  45.060  56.610  1.00  0.00           H  
ATOM   4147  CG2 ILE   251      57.790  46.470  57.790  1.00  0.00           C  
ATOM   4148 HG21 ILE   251      57.800  46.170  58.860  1.00  0.00           H  
ATOM   4149 HG22 ILE   251      56.850  47.060  57.720  1.00  0.00           H  
ATOM   4150 HG23 ILE   251      58.610  47.210  57.670  1.00  0.00           H  
ATOM   4151  CG1 ILE   251      57.070  44.120  57.110  1.00  0.00           C  
ATOM   4152 HG11 ILE   251      56.000  44.300  57.090  1.00  0.00           H  
ATOM   4153 HG12 ILE   251      57.200  44.090  58.210  1.00  0.00           H  
ATOM   4154  CD  ILE   251      57.520  42.910  56.330  1.00  0.00           C  
ATOM   4155  HD1 ILE   251      58.630  42.800  56.400  1.00  0.00           H  
ATOM   4156  HD2 ILE   251      57.210  43.000  55.270  1.00  0.00           H  
ATOM   4157  HD3 ILE   251      57.030  41.990  56.720  1.00  0.00           H  
ATOM   4158  C   ILE   251      56.090  46.570  55.480  1.00  0.00           C  
ATOM   4159  O   ILE   251      55.980  47.810  55.660  1.00  0.00           O  
ATOM   4160  N   TYR   252      54.940  45.800  55.300  1.00  0.00           N  
ATOM   4161  HN  TYR   252      54.810  44.720  55.100  1.00  0.00           H  
ATOM   4162  CA  TYR   252      53.590  46.340  55.550  1.00  0.00           C  
ATOM   4163  HA  TYR   252      53.540  47.450  55.550  1.00  0.00           H  
ATOM   4164  CB  TYR   252      52.670  46.060  54.390  1.00  0.00           C  
ATOM   4165  HB1 TYR   252      52.650  45.130  54.040  1.00  0.00           H  
ATOM   4166  HB2 TYR   252      53.030  46.570  53.510  1.00  0.00           H  
ATOM   4167  CG  TYR   252      51.290  46.550  54.730  1.00  0.00           C  
ATOM   4168  CD1 TYR   252      51.010  47.980  54.810  1.00  0.00           C  
ATOM   4169  HD1 TYR   252      51.910  48.610  54.640  1.00  0.00           H  
ATOM   4170  CE1 TYR   252      49.780  48.460  55.040  1.00  0.00           C  
ATOM   4171  HE1 TYR   252      49.480  49.490  54.900  1.00  0.00           H  
ATOM   4172  CZ  TYR   252      48.700  47.540  55.230  1.00  0.00           C  
ATOM   4173  OH  TYR   252      47.400  48.040  55.410  1.00  0.00           O  
ATOM   4174  HH  TYR   252      46.660  47.280  55.220  1.00  0.00           H  
ATOM   4175  CD2 TYR   252      50.150  45.700  54.910  1.00  0.00           C  
ATOM   4176  HD2 TYR   252      50.310  44.610  54.870  1.00  0.00           H  
ATOM   4177  CE2 TYR   252      48.890  46.170  55.210  1.00  0.00           C  
ATOM   4178  HE2 TYR   252      48.100  45.420  55.220  1.00  0.00           H  
ATOM   4179  C   TYR   252      53.060  45.830  56.930  1.00  0.00           C  
ATOM   4180  O   TYR   252      52.690  44.710  57.170  1.00  0.00           O  
ATOM   4181  N   SER   253      53.000  46.770  57.870  1.00  0.00           N  
ATOM   4182  HN  SER   253      53.480  47.720  57.710  1.00  0.00           H  
ATOM   4183  CA  SER   253      52.590  46.620  59.250  1.00  0.00           C  
ATOM   4184  HA  SER   253      52.370  45.700  59.440  1.00  0.00           H  
ATOM   4185  CB  SER   253      53.750  47.040  60.250  1.00  0.00           C  
ATOM   4186  HB1 SER   253      54.000  47.990  60.090  1.00  0.00           H  
ATOM   4187  HB2 SER   253      54.640  46.450  60.160  1.00  0.00           H  
ATOM   4188  OG  SER   253      53.310  47.020  61.660  1.00  0.00           O  
ATOM   4189  HG1 SER   253      52.530  47.820  61.690  1.00  0.00           H  
ATOM   4190  C   SER   253      51.300  47.420  59.460  1.00  0.00           C  
ATOM   4191  O   SER   253      51.200  48.620  59.150  1.00  0.00           O  
ATOM   4192  N   SER   254      50.230  46.800  60.090  1.00  0.00           N  
ATOM   4193  HN  SER   254      50.330  45.770  60.490  1.00  0.00           H  
ATOM   4194  CA  SER   254      49.030  47.510  60.410  1.00  0.00           C  
ATOM   4195  HA  SER   254      49.330  48.380  60.700  1.00  0.00           H  
ATOM   4196  CB  SER   254      48.050  47.480  59.200  1.00  0.00           C  
ATOM   4197  HB1 SER   254      48.300  48.040  58.420  1.00  0.00           H  
ATOM   4198  HB2 SER   254      47.110  47.930  59.480  1.00  0.00           H  
ATOM   4199  OG  SER   254      47.650  46.160  58.800  1.00  0.00           O  
ATOM   4200  HG1 SER   254      48.540  45.580  58.470  1.00  0.00           H  
ATOM   4201  C   SER   254      48.370  46.830  61.580  1.00  0.00           C  
ATOM   4202  O   SER   254      48.830  45.740  61.980  1.00  0.00           O  
ATOM   4203  N   THR   255      47.330  47.430  62.140  1.00  0.00           N  
ATOM   4204  HN  THR   255      47.060  48.360  61.600  1.00  0.00           H  
ATOM   4205  CA  THR   255      46.590  46.990  63.300  1.00  0.00           C  
ATOM   4206  HA  THR   255      46.700  46.040  63.360  1.00  0.00           H  
ATOM   4207  CB  THR   255      46.910  47.460  64.680  1.00  0.00           C  
ATOM   4208  HB  THR   255      46.810  48.450  64.730  1.00  0.00           H  
ATOM   4209  OG1 THR   255      48.250  47.230  65.040  1.00  0.00           O  
ATOM   4210  HG1 THR   255      48.850  47.940  64.490  1.00  0.00           H  
ATOM   4211  CG2 THR   255      46.080  46.780  65.790  1.00  0.00           C  
ATOM   4212 HG21 THR   255      45.990  45.690  65.610  1.00  0.00           H  
ATOM   4213 HG22 THR   255      45.200  47.160  65.780  1.00  0.00           H  
ATOM   4214 HG23 THR   255      46.400  46.910  66.850  1.00  0.00           H  
ATOM   4215  C   THR   255      45.170  47.240  63.030  1.00  0.00           C  
ATOM   4216  O   THR   255      44.740  48.340  62.610  1.00  0.00           O  
ATOM   4217  NT  THR   255      44.330  46.230  63.220  1.00  0.00           N  
ATOM   4218  HNT THR   255      44.680  45.370  63.830  1.00  0.00           H  
ATOM   4219  CAT THR   255      42.930  46.460  62.970  1.00  0.00           C  
ATOM   4220  HT1 THR   255      42.460  47.190  63.660  1.00  0.00           H  
ATOM   4221  HT2 THR   255      42.440  45.620  63.190  1.00  0.00           H  
ATOM   4222  HT3 THR   255      42.840  46.730  61.900  1.00  0.00           H  
TER    4223      THR   255 
ATOM   4223  CAY GLU   256      45.940  38.910  63.330  1.00  0.00           C  
ATOM   4224  HY1 GLU   256      45.690  39.630  62.520  1.00  0.00           H  
ATOM   4225  HY2 GLU   256      46.010  37.960  62.750  1.00  0.00           H  
ATOM   4226  HY3 GLU   256      46.990  39.080  63.650  1.00  0.00           H  
ATOM   4227  CY  GLU   256      44.920  39.030  64.350  1.00  0.00           C  
ATOM   4228  OY  GLU   256      43.770  39.020  64.080  1.00  0.00           O  
ATOM   4229  N   GLU   256      45.480  39.210  65.530  1.00  0.00           N  
ATOM   4230  HN  GLU   256      46.590  39.280  65.550  1.00  0.00           H  
ATOM   4231  CA  GLU   256      44.770  39.410  66.830  1.00  0.00           C  
ATOM   4232  HA  GLU   256      43.670  39.290  66.770  1.00  0.00           H  
ATOM   4233  CB  GLU   256      45.400  38.640  67.960  1.00  0.00           C  
ATOM   4234  HB1 GLU   256      44.900  38.800  68.810  1.00  0.00           H  
ATOM   4235  HB2 GLU   256      46.440  38.850  68.100  1.00  0.00           H  
ATOM   4236  CG  GLU   256      45.430  37.120  67.540  1.00  0.00           C  
ATOM   4237  HG1 GLU   256      46.080  36.990  66.650  1.00  0.00           H  
ATOM   4238  HG2 GLU   256      44.400  36.830  67.270  1.00  0.00           H  
ATOM   4239  CD  GLU   256      45.930  36.270  68.720  1.00  0.00           C  
ATOM   4240  OE1 GLU   256      46.960  35.650  68.520  1.00  0.00           O  
ATOM   4241  OE2 GLU   256      45.390  36.340  69.790  1.00  0.00           O  
ATOM   4242  C   GLU   256      44.750  40.920  67.280  1.00  0.00           C  
ATOM   4243  O   GLU   256      43.680  41.580  67.480  1.00  0.00           O  
ATOM   4244  N   ARG   257      45.960  41.510  67.390  1.00  0.00           N  
ATOM   4245  HN  ARG   257      46.940  41.030  67.150  1.00  0.00           H  
ATOM   4246  CA  ARG   257      46.200  42.900  67.840  1.00  0.00           C  
ATOM   4247  HA  ARG   257      45.470  43.440  67.200  1.00  0.00           H  
ATOM   4248  CB  ARG   257      45.870  43.040  69.390  1.00  0.00           C  
ATOM   4249  HB1 ARG   257      44.920  42.830  69.600  1.00  0.00           H  
ATOM   4250  HB2 ARG   257      46.030  44.070  69.690  1.00  0.00           H  
ATOM   4251  CG  ARG   257      46.720  42.080  70.280  1.00  0.00           C  
ATOM   4252  HG1 ARG   257      47.770  42.440  70.270  1.00  0.00           H  
ATOM   4253  HG2 ARG   257      46.570  41.080  69.800  1.00  0.00           H  
ATOM   4254  CD  ARG   257      46.260  42.150  71.750  1.00  0.00           C  
ATOM   4255  HD1 ARG   257      45.160  41.950  71.760  1.00  0.00           H  
ATOM   4256  HD2 ARG   257      46.500  43.140  72.180  1.00  0.00           H  
ATOM   4257  NE  ARG   257      46.970  41.030  72.520  1.00  0.00           N  
ATOM   4258  HE  ARG   257      47.780  40.550  71.930  1.00  0.00           H  
ATOM   4259  CZ  ARG   257      46.990  40.820  73.870  1.00  0.00           C  
ATOM   4260  NH1 ARG   257      47.780  39.950  74.520  1.00  0.00           N  
ATOM   4261 HH11 ARG   257      48.630  39.570  73.920  1.00  0.00           H  
ATOM   4262 HH12 ARG   257      47.660  39.890  75.510  1.00  0.00           H  
ATOM   4263  NH2 ARG   257      46.030  41.450  74.550  1.00  0.00           N  
ATOM   4264 HH21 ARG   257      45.670  42.220  74.020  1.00  0.00           H  
ATOM   4265 HH22 ARG   257      46.030  41.430  75.550  1.00  0.00           H  
ATOM   4266  C   ARG   257      47.580  43.550  67.490  1.00  0.00           C  
ATOM   4267  O   ARG   257      48.320  44.200  68.200  1.00  0.00           O  
ATOM   4268  N   GLY   258      47.910  43.490  66.230  1.00  0.00           N  
ATOM   4269  HN  GLY   258      47.200  43.250  65.560  1.00  0.00           H  
ATOM   4270  CA  GLY   258      49.200  43.870  65.630  1.00  0.00           C  
ATOM   4271  HA1 GLY   258      49.900  44.010  66.330  1.00  0.00           H  
ATOM   4272  HA2 GLY   258      48.900  44.680  65.130  1.00  0.00           H  
ATOM   4273  C   GLY   258      49.700  42.890  64.640  1.00  0.00           C  
ATOM   4274  O   GLY   258      50.090  41.790  65.050  1.00  0.00           O  
ATOM   4275  N   VAL   259      49.790  43.220  63.330  1.00  0.00           N  
ATOM   4276  HN  VAL   259      49.330  44.090  62.900  1.00  0.00           H  
ATOM   4277  CA  VAL   259      50.160  42.250  62.340  1.00  0.00           C  
ATOM   4278  HA  VAL   259      50.790  41.480  62.760  1.00  0.00           H  
ATOM   4279  CB  VAL   259      48.970  41.610  61.470  1.00  0.00           C  
ATOM   4280  HB  VAL   259      48.330  41.280  62.160  1.00  0.00           H  
ATOM   4281  CG1 VAL   259      48.440  42.470  60.250  1.00  0.00           C  
ATOM   4282 HG11 VAL   259      47.490  42.000  60.020  1.00  0.00           H  
ATOM   4283 HG12 VAL   259      49.040  42.310  59.330  1.00  0.00           H  
ATOM   4284 HG13 VAL   259      48.400  43.540  60.530  1.00  0.00           H  
ATOM   4285  CG2 VAL   259      49.550  40.310  60.890  1.00  0.00           C  
ATOM   4286 HG21 VAL   259      50.090  39.710  61.650  1.00  0.00           H  
ATOM   4287 HG22 VAL   259      50.240  40.460  60.030  1.00  0.00           H  
ATOM   4288 HG23 VAL   259      48.730  39.760  60.370  1.00  0.00           H  
ATOM   4289  C   VAL   259      51.160  42.910  61.320  1.00  0.00           C  
ATOM   4290  O   VAL   259      51.040  44.050  60.970  1.00  0.00           O  
ATOM   4291  N   LYS   260      52.080  42.160  60.760  1.00  0.00           N  
ATOM   4292  HN  LYS   260      52.380  41.100  60.940  1.00  0.00           H  
ATOM   4293  CA  LYS   260      52.960  42.690  59.720  1.00  0.00           C  
ATOM   4294  HA  LYS   260      52.390  43.490  59.200  1.00  0.00           H  
ATOM   4295  CB  LYS   260      54.170  43.390  60.470  1.00  0.00           C  
ATOM   4296  HB1 LYS   260      53.880  44.240  60.890  1.00  0.00           H  
ATOM   4297  HB2 LYS   260      54.830  43.570  59.630  1.00  0.00           H  
ATOM   4298  CG  LYS   260      54.900  42.490  61.540  1.00  0.00           C  
ATOM   4299  HG1 LYS   260      55.160  41.540  61.040  1.00  0.00           H  
ATOM   4300  HG2 LYS   260      54.140  42.330  62.340  1.00  0.00           H  
ATOM   4301  CD  LYS   260      56.190  43.100  62.150  1.00  0.00           C  
ATOM   4302  HD1 LYS   260      55.820  43.820  62.910  1.00  0.00           H  
ATOM   4303  HD2 LYS   260      56.710  43.570  61.290  1.00  0.00           H  
ATOM   4304  CE  LYS   260      57.090  42.040  62.820  1.00  0.00           C  
ATOM   4305  HE1 LYS   260      57.460  41.240  62.140  1.00  0.00           H  
ATOM   4306  HE2 LYS   260      56.460  41.500  63.570  1.00  0.00           H  
ATOM   4307  NZ  LYS   260      58.240  42.500  63.510  1.00  0.00           N  
ATOM   4308  HZ1 LYS   260      58.810  41.720  64.050  1.00  0.00           H  
ATOM   4309  HZ2 LYS   260      57.880  43.190  64.290  1.00  0.00           H  
ATOM   4310  HZ3 LYS   260      58.840  43.000  62.820  1.00  0.00           H  
ATOM   4311  C   LYS   260      53.380  41.700  58.730  1.00  0.00           C  
ATOM   4312  O   LYS   260      53.430  40.490  59.000  1.00  0.00           O  
ATOM   4313  N   LEU   261      53.580  42.090  57.510  1.00  0.00           N  
ATOM   4314  HN  LEU   261      53.460  43.060  57.160  1.00  0.00           H  
ATOM   4315  CA  LEU   261      54.070  41.200  56.450  1.00  0.00           C  
ATOM   4316  HA  LEU   261      54.900  40.670  56.790  1.00  0.00           H  
ATOM   4317  CB  LEU   261      52.950  40.240  55.890  1.00  0.00           C  
ATOM   4318  HB1 LEU   261      52.530  39.730  56.640  1.00  0.00           H  
ATOM   4319  HB2 LEU   261      53.510  39.540  55.280  1.00  0.00           H  
ATOM   4320  CG  LEU   261      51.750  40.770  55.080  1.00  0.00           C  
ATOM   4321  HG  LEU   261      52.070  41.540  54.350  1.00  0.00           H  
ATOM   4322  CD1 LEU   261      51.160  39.750  54.140  1.00  0.00           C  
ATOM   4323 HD11 LEU   261      50.600  40.290  53.340  1.00  0.00           H  
ATOM   4324 HD12 LEU   261      50.410  39.080  54.610  1.00  0.00           H  
ATOM   4325 HD13 LEU   261      51.980  39.160  53.680  1.00  0.00           H  
ATOM   4326  CD2 LEU   261      50.510  41.270  55.880  1.00  0.00           C  
ATOM   4327 HD21 LEU   261      49.650  41.480  55.220  1.00  0.00           H  
ATOM   4328 HD22 LEU   261      50.840  42.050  56.600  1.00  0.00           H  
ATOM   4329 HD23 LEU   261      50.130  40.400  56.450  1.00  0.00           H  
ATOM   4330  C   LEU   261      54.610  41.950  55.320  1.00  0.00           C  
ATOM   4331  O   LEU   261      54.380  43.170  55.200  1.00  0.00           O  
ATOM   4332  N   GLY   262      55.370  41.280  54.400  1.00  0.00           N  
ATOM   4333  HN  GLY   262      55.420  40.180  54.600  1.00  0.00           H  
ATOM   4334  CA  GLY   262      55.900  41.880  53.110  1.00  0.00           C  
ATOM   4335  HA1 GLY   262      56.410  41.080  52.520  1.00  0.00           H  
ATOM   4336  HA2 GLY   262      56.580  42.570  53.350  1.00  0.00           H  
ATOM   4337  C   GLY   262      54.790  42.430  52.190  1.00  0.00           C  
ATOM   4338  O   GLY   262      53.570  42.130  52.280  1.00  0.00           O  
ATOM   4339  N   LEU   263      55.120  43.310  51.240  1.00  0.00           N  
ATOM   4340  HN  LEU   263      56.080  43.790  51.330  1.00  0.00           H  
ATOM   4341  CA  LEU   263      54.300  43.710  50.160  1.00  0.00           C  
ATOM   4342  HA  LEU   263      53.240  43.710  50.370  1.00  0.00           H  
ATOM   4343  CB  LEU   263      54.720  45.100  49.640  1.00  0.00           C  
ATOM   4344  HB1 LEU   263      54.280  45.320  48.770  1.00  0.00           H  
ATOM   4345  HB2 LEU   263      55.800  45.030  49.600  1.00  0.00           H  
ATOM   4346  CG  LEU   263      54.460  46.170  50.690  1.00  0.00           C  
ATOM   4347  HG  LEU   263      54.720  45.890  51.740  1.00  0.00           H  
ATOM   4348  CD1 LEU   263      55.240  47.410  50.270  1.00  0.00           C  
ATOM   4349 HD11 LEU   263      56.340  47.250  50.310  1.00  0.00           H  
ATOM   4350 HD12 LEU   263      54.980  48.220  50.990  1.00  0.00           H  
ATOM   4351 HD13 LEU   263      54.990  47.650  49.210  1.00  0.00           H  
ATOM   4352  CD2 LEU   263      52.970  46.380  50.680  1.00  0.00           C  
ATOM   4353 HD21 LEU   263      52.660  47.310  51.210  1.00  0.00           H  
ATOM   4354 HD22 LEU   263      52.370  45.550  51.100  1.00  0.00           H  
ATOM   4355 HD23 LEU   263      52.630  46.470  49.630  1.00  0.00           H  
ATOM   4356  C   LEU   263      54.470  42.780  48.980  1.00  0.00           C  
ATOM   4357  O   LEU   263      53.580  42.710  48.130  1.00  0.00           O  
ATOM   4358  N   GLY   264      55.520  41.960  48.910  1.00  0.00           N  
ATOM   4359  HN  GLY   264      56.280  42.060  49.710  1.00  0.00           H  
ATOM   4360  CA  GLY   264      55.720  40.970  47.860  1.00  0.00           C  
ATOM   4361  HA1 GLY   264      56.620  40.420  48.190  1.00  0.00           H  
ATOM   4362  HA2 GLY   264      55.740  41.580  47.070  1.00  0.00           H  
ATOM   4363  C   GLY   264      54.570  40.020  47.630  1.00  0.00           C  
ATOM   4364  O   GLY   264      54.250  39.830  46.500  1.00  0.00           O  
ATOM   4365  N   ASP   265      53.900  39.630  48.730  1.00  0.00           N  
ATOM   4366  HN  ASP   265      54.280  39.900  49.700  1.00  0.00           H  
ATOM   4367  CA  ASP   265      52.720  38.840  48.730  1.00  0.00           C  
ATOM   4368  HA  ASP   265      52.960  37.880  48.300  1.00  0.00           H  
ATOM   4369  CB  ASP   265      52.330  38.520  50.200  1.00  0.00           C  
ATOM   4370  HB1 ASP   265      51.320  37.990  50.170  1.00  0.00           H  
ATOM   4371  HB2 ASP   265      52.010  39.480  50.720  1.00  0.00           H  
ATOM   4372  CG  ASP   265      53.530  37.850  51.050  1.00  0.00           C  
ATOM   4373  OD1 ASP   265      53.400  36.600  51.340  1.00  0.00           O  
ATOM   4374  OD2 ASP   265      54.500  38.620  51.300  1.00  0.00           O  
ATOM   4375  HD2 ASP   265      54.970  38.480  52.780  1.00  0.00           H  
ATOM   4376  C   ASP   265      51.540  39.440  48.010  1.00  0.00           C  
ATOM   4377  O   ASP   265      50.920  38.830  47.170  1.00  0.00           O  
ATOM   4378  N   PHE   266      51.260  40.740  48.320  1.00  0.00           N  
ATOM   4379  HN  PHE   266      51.920  41.190  48.920  1.00  0.00           H  
ATOM   4380  CA  PHE   266      50.370  41.660  47.600  1.00  0.00           C  
ATOM   4381  HA  PHE   266      49.400  41.210  47.490  1.00  0.00           H  
ATOM   4382  CB  PHE   266      50.140  43.060  48.240  1.00  0.00           C  
ATOM   4383  HB1 PHE   266      49.490  43.590  47.520  1.00  0.00           H  
ATOM   4384  HB2 PHE   266      51.060  43.680  48.310  1.00  0.00           H  
ATOM   4385  CG  PHE   266      49.600  42.960  49.660  1.00  0.00           C  
ATOM   4386  CD1 PHE   266      48.810  41.910  50.150  1.00  0.00           C  
ATOM   4387  HD1 PHE   266      48.670  41.090  49.590  1.00  0.00           H  
ATOM   4388  CE1 PHE   266      48.280  41.930  51.450  1.00  0.00           C  
ATOM   4389  HE1 PHE   266      47.820  41.000  51.860  1.00  0.00           H  
ATOM   4390  CZ  PHE   266      48.510  42.980  52.280  1.00  0.00           C  
ATOM   4391  HZ  PHE   266      48.200  42.940  53.310  1.00  0.00           H  
ATOM   4392  CD2 PHE   266      49.700  44.160  50.520  1.00  0.00           C  
ATOM   4393  HD2 PHE   266      50.060  45.060  50.030  1.00  0.00           H  
ATOM   4394  CE2 PHE   266      49.050  44.130  51.770  1.00  0.00           C  
ATOM   4395  HE2 PHE   266      48.880  45.040  52.390  1.00  0.00           H  
ATOM   4396  C   PHE   266      50.750  41.840  46.180  1.00  0.00           C  
ATOM   4397  O   PHE   266      49.840  41.660  45.330  1.00  0.00           O  
ATOM   4398  N   ILE   267      52.060  42.100  45.870  1.00  0.00           N  
ATOM   4399  HN  ILE   267      52.770  42.150  46.680  1.00  0.00           H  
ATOM   4400  CA  ILE   267      52.560  42.210  44.500  1.00  0.00           C  
ATOM   4401  HA  ILE   267      51.910  42.950  44.060  1.00  0.00           H  
ATOM   4402  CB  ILE   267      53.980  42.830  44.520  1.00  0.00           C  
ATOM   4403  HB  ILE   267      54.540  42.170  45.180  1.00  0.00           H  
ATOM   4404  CG2 ILE   267      54.590  42.690  43.110  1.00  0.00           C  
ATOM   4405 HG21 ILE   267      55.640  42.920  43.190  1.00  0.00           H  
ATOM   4406 HG22 ILE   267      54.010  43.420  42.510  1.00  0.00           H  
ATOM   4407 HG23 ILE   267      54.460  41.670  42.710  1.00  0.00           H  
ATOM   4408  CG1 ILE   267      54.090  44.270  45.080  1.00  0.00           C  
ATOM   4409 HG11 ILE   267      53.460  44.370  45.950  1.00  0.00           H  
ATOM   4410 HG12 ILE   267      53.840  44.910  44.350  1.00  0.00           H  
ATOM   4411  CD  ILE   267      55.400  44.650  45.700  1.00  0.00           C  
ATOM   4412  HD1 ILE   267      55.640  43.920  46.510  1.00  0.00           H  
ATOM   4413  HD2 ILE   267      55.500  45.700  46.050  1.00  0.00           H  
ATOM   4414  HD3 ILE   267      56.170  44.500  44.910  1.00  0.00           H  
ATOM   4415  C   ILE   267      52.320  40.880  43.610  1.00  0.00           C  
ATOM   4416  O   ILE   267      51.910  40.920  42.470  1.00  0.00           O  
ATOM   4417  N   PHE   268      52.430  39.700  44.240  1.00  0.00           N  
ATOM   4418  HN  PHE   268      53.050  39.670  45.160  1.00  0.00           H  
ATOM   4419  CA  PHE   268      52.230  38.430  43.450  1.00  0.00           C  
ATOM   4420  HA  PHE   268      52.490  38.640  42.390  1.00  0.00           H  
ATOM   4421  CB  PHE   268      53.170  37.370  44.110  1.00  0.00           C  
ATOM   4422  HB1 PHE   268      52.950  36.420  43.580  1.00  0.00           H  
ATOM   4423  HB2 PHE   268      52.860  37.340  45.180  1.00  0.00           H  
ATOM   4424  CG  PHE   268      54.560  37.790  43.880  1.00  0.00           C  
ATOM   4425  CD1 PHE   268      55.570  37.770  44.840  1.00  0.00           C  
ATOM   4426  HD1 PHE   268      55.420  37.660  45.820  1.00  0.00           H  
ATOM   4427  CE1 PHE   268      56.930  37.960  44.550  1.00  0.00           C  
ATOM   4428  HE1 PHE   268      57.670  38.130  45.370  1.00  0.00           H  
ATOM   4429  CZ  PHE   268      57.310  38.170  43.220  1.00  0.00           C  
ATOM   4430  HZ  PHE   268      58.330  38.270  42.870  1.00  0.00           H  
ATOM   4431  CD2 PHE   268      54.980  38.000  42.560  1.00  0.00           C  
ATOM   4432  HD2 PHE   268      54.190  38.160  41.840  1.00  0.00           H  
ATOM   4433  CE2 PHE   268      56.320  38.260  42.240  1.00  0.00           C  
ATOM   4434  HE2 PHE   268      56.550  38.420  41.160  1.00  0.00           H  
ATOM   4435  C   PHE   268      50.790  37.980  43.460  1.00  0.00           C  
ATOM   4436  O   PHE   268      50.460  37.260  42.520  1.00  0.00           O  
ATOM   4437  N   TYR   269      49.940  38.390  44.370  1.00  0.00           N  
ATOM   4438  HN  TYR   269      50.200  38.810  45.330  1.00  0.00           H  
ATOM   4439  CA  TYR   269      48.530  38.320  44.160  1.00  0.00           C  
ATOM   4440  HA  TYR   269      48.340  37.320  43.800  1.00  0.00           H  
ATOM   4441  CB  TYR   269      47.620  38.690  45.380  1.00  0.00           C  
ATOM   4442  HB1 TYR   269      46.590  38.480  45.120  1.00  0.00           H  
ATOM   4443  HB2 TYR   269      47.670  39.740  45.640  1.00  0.00           H  
ATOM   4444  CG  TYR   269      47.760  37.930  46.640  1.00  0.00           C  
ATOM   4445  CD1 TYR   269      48.630  36.810  46.780  1.00  0.00           C  
ATOM   4446  HD1 TYR   269      49.030  36.340  46.000  1.00  0.00           H  
ATOM   4447  CE1 TYR   269      48.880  36.290  48.100  1.00  0.00           C  
ATOM   4448  HE1 TYR   269      49.400  35.330  48.260  1.00  0.00           H  
ATOM   4449  CZ  TYR   269      48.130  36.850  49.140  1.00  0.00           C  
ATOM   4450  OH  TYR   269      48.230  36.340  50.480  1.00  0.00           O  
ATOM   4451  HH  TYR   269      49.120  35.750  50.650  1.00  0.00           H  
ATOM   4452  CD2 TYR   269      46.990  38.310  47.700  1.00  0.00           C  
ATOM   4453  HD2 TYR   269      46.280  39.120  47.630  1.00  0.00           H  
ATOM   4454  CE2 TYR   269      47.150  37.810  48.960  1.00  0.00           C  
ATOM   4455  HE2 TYR   269      46.540  38.160  49.820  1.00  0.00           H  
ATOM   4456  C   TYR   269      48.090  39.310  43.060  1.00  0.00           C  
ATOM   4457  O   TYR   269      47.230  38.920  42.330  1.00  0.00           O  
ATOM   4458  N   SER   270      48.700  40.460  43.020  1.00  0.00           N  
ATOM   4459  HN  SER   270      49.480  40.630  43.740  1.00  0.00           H  
ATOM   4460  CA  SER   270      48.480  41.470  41.920  1.00  0.00           C  
ATOM   4461  HA  SER   270      47.400  41.520  41.840  1.00  0.00           H  
ATOM   4462  CB  SER   270      49.030  42.840  42.200  1.00  0.00           C  
ATOM   4463  HB1 SER   270      48.830  43.520  41.390  1.00  0.00           H  
ATOM   4464  HB2 SER   270      49.970  42.690  42.320  1.00  0.00           H  
ATOM   4465  OG  SER   270      48.350  43.300  43.380  1.00  0.00           O  
ATOM   4466  HG1 SER   270      48.750  42.690  44.060  1.00  0.00           H  
ATOM   4467  C   SER   270      48.920  41.100  40.460  1.00  0.00           C  
ATOM   4468  O   SER   270      48.210  41.240  39.510  1.00  0.00           O  
ATOM   4469  N   VAL   271      50.150  40.470  40.310  1.00  0.00           N  
ATOM   4470  HN  VAL   271      50.910  40.480  41.080  1.00  0.00           H  
ATOM   4471  CA  VAL   271      50.570  39.790  39.080  1.00  0.00           C  
ATOM   4472  HA  VAL   271      50.430  40.580  38.300  1.00  0.00           H  
ATOM   4473  CB  VAL   271      52.210  39.440  38.960  1.00  0.00           C  
ATOM   4474  HB  VAL   271      52.370  38.650  39.720  1.00  0.00           H  
ATOM   4475  CG1 VAL   271      52.580  38.820  37.620  1.00  0.00           C  
ATOM   4476 HG11 VAL   271      52.170  37.970  37.450  1.00  0.00           H  
ATOM   4477 HG12 VAL   271      53.580  38.710  37.600  1.00  0.00           H  
ATOM   4478 HG13 VAL   271      52.440  39.490  36.780  1.00  0.00           H  
ATOM   4479  CG2 VAL   271      53.030  40.750  39.250  1.00  0.00           C  
ATOM   4480 HG21 VAL   271      52.790  41.520  38.500  1.00  0.00           H  
ATOM   4481 HG22 VAL   271      54.050  40.320  39.160  1.00  0.00           H  
ATOM   4482 HG23 VAL   271      52.930  41.230  40.250  1.00  0.00           H  
ATOM   4483  C   VAL   271      49.770  38.600  38.640  1.00  0.00           C  
ATOM   4484  O   VAL   271      49.570  38.440  37.440  1.00  0.00           O  
ATOM   4485  N   LEU   272      49.370  37.790  39.630  1.00  0.00           N  
ATOM   4486  HN  LEU   272      49.700  37.920  40.690  1.00  0.00           H  
ATOM   4487  CA  LEU   272      48.440  36.640  39.310  1.00  0.00           C  
ATOM   4488  HA  LEU   272      48.910  35.940  38.580  1.00  0.00           H  
ATOM   4489  CB  LEU   272      48.280  35.690  40.550  1.00  0.00           C  
ATOM   4490  HB1 LEU   272      47.960  36.320  41.410  1.00  0.00           H  
ATOM   4491  HB2 LEU   272      49.330  35.360  40.720  1.00  0.00           H  
ATOM   4492  CG  LEU   272      47.290  34.440  40.410  1.00  0.00           C  
ATOM   4493  HG  LEU   272      46.410  34.820  40.130  1.00  0.00           H  
ATOM   4494  CD1 LEU   272      47.800  33.580  39.250  1.00  0.00           C  
ATOM   4495 HD11 LEU   272      47.080  32.840  38.920  1.00  0.00           H  
ATOM   4496 HD12 LEU   272      48.740  33.010  39.400  1.00  0.00           H  
ATOM   4497 HD13 LEU   272      47.840  34.140  38.300  1.00  0.00           H  
ATOM   4498  CD2 LEU   272      47.140  33.590  41.740  1.00  0.00           C  
ATOM   4499 HD21 LEU   272      46.950  34.320  42.550  1.00  0.00           H  
ATOM   4500 HD22 LEU   272      48.140  33.190  42.000  1.00  0.00           H  
ATOM   4501 HD23 LEU   272      46.340  32.830  41.680  1.00  0.00           H  
ATOM   4502  C   LEU   272      47.090  36.970  38.620  1.00  0.00           C  
ATOM   4503  O   LEU   272      46.670  36.530  37.520  1.00  0.00           O  
ATOM   4504  N   VAL   273      46.330  37.950  39.250  1.00  0.00           N  
ATOM   4505  HN  VAL   273      46.760  38.420  40.160  1.00  0.00           H  
ATOM   4506  CA  VAL   273      45.060  38.550  38.850  1.00  0.00           C  
ATOM   4507  HA  VAL   273      44.450  37.660  38.580  1.00  0.00           H  
ATOM   4508  CB  VAL   273      44.340  39.340  39.990  1.00  0.00           C  
ATOM   4509  HB  VAL   273      45.100  40.110  40.220  1.00  0.00           H  
ATOM   4510  CG1 VAL   273      43.070  40.160  39.560  1.00  0.00           C  
ATOM   4511 HG11 VAL   273      42.220  39.460  39.470  1.00  0.00           H  
ATOM   4512 HG12 VAL   273      43.240  40.690  38.730  1.00  0.00           H  
ATOM   4513 HG13 VAL   273      42.840  40.900  40.310  1.00  0.00           H  
ATOM   4514  CG2 VAL   273      44.070  38.510  41.240  1.00  0.00           C  
ATOM   4515 HG21 VAL   273      43.770  39.260  42.000  1.00  0.00           H  
ATOM   4516 HG22 VAL   273      44.900  37.930  41.710  1.00  0.00           H  
ATOM   4517 HG23 VAL   273      43.290  37.740  41.040  1.00  0.00           H  
ATOM   4518  C   VAL   273      45.340  39.310  37.520  1.00  0.00           C  
ATOM   4519  O   VAL   273      44.630  39.170  36.510  1.00  0.00           O  
ATOM   4520  N   GLY   274      46.470  40.080  37.430  1.00  0.00           N  
ATOM   4521  HN  GLY   274      46.990  40.330  38.380  1.00  0.00           H  
ATOM   4522  CA  GLY   274      46.810  40.800  36.190  1.00  0.00           C  
ATOM   4523  HA1 GLY   274      47.770  41.350  36.300  1.00  0.00           H  
ATOM   4524  HA2 GLY   274      45.990  41.510  35.960  1.00  0.00           H  
ATOM   4525  C   GLY   274      46.940  39.860  34.970  1.00  0.00           C  
ATOM   4526  O   GLY   274      46.300  40.080  33.960  1.00  0.00           O  
ATOM   4527  N   LYS   275      47.780  38.810  35.140  1.00  0.00           N  
ATOM   4528  HN  LYS   275      48.230  38.600  36.130  1.00  0.00           H  
ATOM   4529  CA  LYS   275      47.910  37.750  34.100  1.00  0.00           C  
ATOM   4530  HA  LYS   275      48.150  38.210  33.250  1.00  0.00           H  
ATOM   4531  CB  LYS   275      48.990  36.650  34.510  1.00  0.00           C  
ATOM   4532  HB1 LYS   275      48.890  35.890  33.760  1.00  0.00           H  
ATOM   4533  HB2 LYS   275      48.750  36.460  35.550  1.00  0.00           H  
ATOM   4534  CG  LYS   275      50.420  37.170  34.370  1.00  0.00           C  
ATOM   4535  HG1 LYS   275      50.980  36.350  34.430  1.00  0.00           H  
ATOM   4536  HG2 LYS   275      50.670  37.730  35.260  1.00  0.00           H  
ATOM   4537  CD  LYS   275      50.750  37.910  33.040  1.00  0.00           C  
ATOM   4538  HD1 LYS   275      51.820  38.220  33.020  1.00  0.00           H  
ATOM   4539  HD2 LYS   275      50.070  38.770  32.870  1.00  0.00           H  
ATOM   4540  CE  LYS   275      50.710  37.030  31.810  1.00  0.00           C  
ATOM   4541  HE1 LYS   275      49.670  36.680  31.660  1.00  0.00           H  
ATOM   4542  HE2 LYS   275      51.360  36.150  31.980  1.00  0.00           H  
ATOM   4543  NZ  LYS   275      51.130  37.750  30.600  1.00  0.00           N  
ATOM   4544  HZ1 LYS   275      50.970  37.140  29.690  1.00  0.00           H  
ATOM   4545  HZ2 LYS   275      52.190  38.060  30.630  1.00  0.00           H  
ATOM   4546  HZ3 LYS   275      50.470  38.650  30.500  1.00  0.00           H  
ATOM   4547  C   LYS   275      46.580  37.040  33.750  1.00  0.00           C  
ATOM   4548  O   LYS   275      46.290  36.860  32.540  1.00  0.00           O  
ATOM   4549  N   ALA   276      45.750  36.710  34.720  1.00  0.00           N  
ATOM   4550  HN  ALA   276      46.030  36.950  35.770  1.00  0.00           H  
ATOM   4551  CA  ALA   276      44.430  36.050  34.520  1.00  0.00           C  
ATOM   4552  HA  ALA   276      44.590  35.170  33.990  1.00  0.00           H  
ATOM   4553  CB  ALA   276      43.820  35.910  35.920  1.00  0.00           C  
ATOM   4554  HB1 ALA   276      43.700  36.830  36.380  1.00  0.00           H  
ATOM   4555  HB2 ALA   276      44.420  35.270  36.480  1.00  0.00           H  
ATOM   4556  HB3 ALA   276      42.900  35.550  36.070  1.00  0.00           H  
ATOM   4557  C   ALA   276      43.490  36.940  33.700  1.00  0.00           C  
ATOM   4558  O   ALA   276      42.880  36.500  32.740  1.00  0.00           O  
ATOM   4559  N   SER   277      43.440  38.270  34.040  1.00  0.00           N  
ATOM   4560  HN  SER   277      43.820  38.500  35.020  1.00  0.00           H  
ATOM   4561  CA  SER   277      42.620  39.260  33.410  1.00  0.00           C  
ATOM   4562  HA  SER   277      41.610  38.820  33.310  1.00  0.00           H  
ATOM   4563  CB  SER   277      42.590  40.570  34.130  1.00  0.00           C  
ATOM   4564  HB1 SER   277      43.590  41.020  34.350  1.00  0.00           H  
ATOM   4565  HB2 SER   277      42.070  40.300  35.070  1.00  0.00           H  
ATOM   4566  OG  SER   277      41.880  41.600  33.550  1.00  0.00           O  
ATOM   4567  HG1 SER   277      40.970  41.220  33.390  1.00  0.00           H  
ATOM   4568  C   SER   277      42.960  39.530  32.000  1.00  0.00           C  
ATOM   4569  O   SER   277      42.080  39.730  31.150  1.00  0.00           O  
ATOM   4570  N   ALA   278      44.230  39.480  31.660  1.00  0.00           N  
ATOM   4571  HN  ALA   278      45.030  39.350  32.370  1.00  0.00           H  
ATOM   4572  CA  ALA   278      44.680  39.460  30.270  1.00  0.00           C  
ATOM   4573  HA  ALA   278      44.120  40.260  29.730  1.00  0.00           H  
ATOM   4574  CB  ALA   278      46.230  39.740  30.230  1.00  0.00           C  
ATOM   4575  HB1 ALA   278      46.830  39.050  30.870  1.00  0.00           H  
ATOM   4576  HB2 ALA   278      46.300  40.600  30.670  1.00  0.00           H  
ATOM   4577  HB3 ALA   278      46.590  39.930  29.320  1.00  0.00           H  
ATOM   4578  C   ALA   278      44.400  38.220  29.500  1.00  0.00           C  
ATOM   4579  O   ALA   278      44.080  38.340  28.320  1.00  0.00           O  
ATOM   4580  N   THR   279      44.550  36.970  30.050  1.00  0.00           N  
ATOM   4581  HN  THR   279      44.870  36.880  31.080  1.00  0.00           H  
ATOM   4582  CA  THR   279      44.620  35.740  29.350  1.00  0.00           C  
ATOM   4583  HA  THR   279      44.680  35.940  28.260  1.00  0.00           H  
ATOM   4584  CB  THR   279      45.760  34.930  29.920  1.00  0.00           C  
ATOM   4585  HB  THR   279      45.430  34.400  30.840  1.00  0.00           H  
ATOM   4586  OG1 THR   279      46.920  35.740  30.190  1.00  0.00           O  
ATOM   4587  HG1 THR   279      46.650  36.170  31.180  1.00  0.00           H  
ATOM   4588  CG2 THR   279      46.190  33.770  28.960  1.00  0.00           C  
ATOM   4589 HG21 THR   279      47.020  33.310  29.270  1.00  0.00           H  
ATOM   4590 HG22 THR   279      46.250  34.190  27.960  1.00  0.00           H  
ATOM   4591 HG23 THR   279      45.360  33.030  28.970  1.00  0.00           H  
ATOM   4592  C   THR   279      43.370  34.900  29.360  1.00  0.00           C  
ATOM   4593  O   THR   279      43.090  34.260  28.360  1.00  0.00           O  
ATOM   4594  N   ALA   280      42.580  34.910  30.440  1.00  0.00           N  
ATOM   4595  HN  ALA   280      42.480  35.630  31.080  1.00  0.00           H  
ATOM   4596  CA  ALA   280      41.400  33.990  30.620  1.00  0.00           C  
ATOM   4597  HA  ALA   280      41.890  32.990  30.710  1.00  0.00           H  
ATOM   4598  CB  ALA   280      40.570  34.480  31.810  1.00  0.00           C  
ATOM   4599  HB1 ALA   280      39.640  33.890  31.910  1.00  0.00           H  
ATOM   4600  HB2 ALA   280      40.310  35.560  31.750  1.00  0.00           H  
ATOM   4601  HB3 ALA   280      41.110  34.500  32.650  1.00  0.00           H  
ATOM   4602  C   ALA   280      40.490  33.880  29.430  1.00  0.00           C  
ATOM   4603  O   ALA   280      40.010  34.880  28.870  1.00  0.00           O  
ATOM   4604  N   SER   281      39.940  32.660  29.100  1.00  0.00           N  
ATOM   4605  HN  SER   281      40.140  31.850  29.790  1.00  0.00           H  
ATOM   4606  CA  SER   281      38.820  32.420  28.220  1.00  0.00           C  
ATOM   4607  HA  SER   281      39.030  32.980  27.280  1.00  0.00           H  
ATOM   4608  CB  SER   281      38.560  30.870  27.940  1.00  0.00           C  
ATOM   4609  HB1 SER   281      37.700  30.690  27.260  1.00  0.00           H  
ATOM   4610  HB2 SER   281      38.380  30.390  28.920  1.00  0.00           H  
ATOM   4611  OG  SER   281      39.660  30.300  27.290  1.00  0.00           O  
ATOM   4612  HG1 SER   281      40.520  30.420  27.780  1.00  0.00           H  
ATOM   4613  C   SER   281      37.540  32.940  28.810  1.00  0.00           C  
ATOM   4614  O   SER   281      36.680  33.380  28.070  1.00  0.00           O  
ATOM   4615  N   GLY   282      37.340  32.900  30.100  1.00  0.00           N  
ATOM   4616  HN  GLY   282      38.050  32.400  30.740  1.00  0.00           H  
ATOM   4617  CA  GLY   282      36.170  33.480  30.760  1.00  0.00           C  
ATOM   4618  HA1 GLY   282      36.000  32.790  31.620  1.00  0.00           H  
ATOM   4619  HA2 GLY   282      35.210  33.440  30.210  1.00  0.00           H  
ATOM   4620  C   GLY   282      36.460  34.910  31.330  1.00  0.00           C  
ATOM   4621  O   GLY   282      35.750  35.340  32.290  1.00  0.00           O  
ATOM   4622  N   ASP   283      37.390  35.690  30.750  1.00  0.00           N  
ATOM   4623  HN  ASP   283      37.910  35.170  30.130  1.00  0.00           H  
ATOM   4624  CA  ASP   283      37.630  37.090  30.960  1.00  0.00           C  
ATOM   4625  HA  ASP   283      38.620  37.180  31.000  1.00  0.00           H  
ATOM   4626  CB  ASP   283      37.340  37.800  29.630  1.00  0.00           C  
ATOM   4627  HB1 ASP   283      36.260  37.720  29.560  1.00  0.00           H  
ATOM   4628  HB2 ASP   283      37.840  37.270  28.840  1.00  0.00           H  
ATOM   4629  CG  ASP   283      37.710  39.310  29.560  1.00  0.00           C  
ATOM   4630  OD1 ASP   283      37.330  40.010  28.550  1.00  0.00           O  
ATOM   4631  OD2 ASP   283      38.580  39.740  30.320  1.00  0.00           O  
ATOM   4632  C   ASP   283      37.280  37.720  32.320  1.00  0.00           C  
ATOM   4633  O   ASP   283      37.990  37.540  33.370  1.00  0.00           O  
ATOM   4634  N   TRP   284      36.220  38.570  32.390  1.00  0.00           N  
ATOM   4635  HN  TRP   284      35.700  38.720  31.550  1.00  0.00           H  
ATOM   4636  CA  TRP   284      35.760  39.120  33.550  1.00  0.00           C  
ATOM   4637  HA  TRP   284      36.640  39.570  34.010  1.00  0.00           H  
ATOM   4638  CB  TRP   284      34.680  40.180  33.270  1.00  0.00           C  
ATOM   4639  HB1 TRP   284      34.290  40.530  34.250  1.00  0.00           H  
ATOM   4640  HB2 TRP   284      33.800  39.810  32.710  1.00  0.00           H  
ATOM   4641  CG  TRP   284      35.160  41.430  32.640  1.00  0.00           C  
ATOM   4642  CD1 TRP   284      35.010  41.740  31.280  1.00  0.00           C  
ATOM   4643  HD1 TRP   284      34.570  41.110  30.640  1.00  0.00           H  
ATOM   4644  NE1 TRP   284      35.580  42.950  30.990  1.00  0.00           N  
ATOM   4645  HE1 TRP   284      35.790  43.380  30.030  1.00  0.00           H  
ATOM   4646  CE2 TRP   284      36.120  43.430  32.190  1.00  0.00           C  
ATOM   4647  CD2 TRP   284      35.870  42.530  33.180  1.00  0.00           C  
ATOM   4648  CE3 TRP   284      36.290  42.800  34.480  1.00  0.00           C  
ATOM   4649  HE3 TRP   284      35.960  42.090  35.280  1.00  0.00           H  
ATOM   4650  CZ3 TRP   284      37.040  43.890  34.760  1.00  0.00           C  
ATOM   4651  HZ3 TRP   284      37.530  44.090  35.700  1.00  0.00           H  
ATOM   4652  CZ2 TRP   284      36.940  44.490  32.420  1.00  0.00           C  
ATOM   4653  HZ2 TRP   284      37.260  45.110  31.560  1.00  0.00           H  
ATOM   4654  CH2 TRP   284      37.380  44.840  33.700  1.00  0.00           C  
ATOM   4655  HH2 TRP   284      38.050  45.540  33.810  1.00  0.00           H  
ATOM   4656  C   TRP   284      35.150  38.050  34.510  1.00  0.00           C  
ATOM   4657  O   TRP   284      35.390  38.190  35.710  1.00  0.00           O  
ATOM   4658  N   ASN   285      34.410  37.100  34.090  1.00  0.00           N  
ATOM   4659  HN  ASN   285      34.340  37.080  33.010  1.00  0.00           H  
ATOM   4660  CA  ASN   285      33.930  35.990  35.000  1.00  0.00           C  
ATOM   4661  HA  ASN   285      33.390  36.570  35.740  1.00  0.00           H  
ATOM   4662  CB  ASN   285      33.030  34.930  34.330  1.00  0.00           C  
ATOM   4663  HB1 ASN   285      32.590  34.260  35.050  1.00  0.00           H  
ATOM   4664  HB2 ASN   285      33.630  34.290  33.690  1.00  0.00           H  
ATOM   4665  CG  ASN   285      32.070  35.660  33.430  1.00  0.00           C  
ATOM   4666  OD1 ASN   285      32.210  35.640  32.160  1.00  0.00           O  
ATOM   4667  ND2 ASN   285      30.970  36.350  33.910  1.00  0.00           N  
ATOM   4668 HD21 ASN   285      30.360  36.720  33.210  1.00  0.00           H  
ATOM   4669 HD22 ASN   285      30.900  36.510  34.970  1.00  0.00           H  
ATOM   4670  C   ASN   285      35.110  35.250  35.780  1.00  0.00           C  
ATOM   4671  O   ASN   285      35.010  34.890  36.980  1.00  0.00           O  
ATOM   4672  N   THR   286      36.210  34.940  35.030  1.00  0.00           N  
ATOM   4673  HN  THR   286      36.080  34.960  33.930  1.00  0.00           H  
ATOM   4674  CA  THR   286      37.430  34.420  35.560  1.00  0.00           C  
ATOM   4675  HA  THR   286      37.220  33.540  36.210  1.00  0.00           H  
ATOM   4676  CB  THR   286      38.290  34.010  34.380  1.00  0.00           C  
ATOM   4677  HB  THR   286      38.470  34.810  33.800  1.00  0.00           H  
ATOM   4678  OG1 THR   286      37.620  33.090  33.560  1.00  0.00           O  
ATOM   4679  HG1 THR   286      38.300  32.570  33.050  1.00  0.00           H  
ATOM   4680  CG2 THR   286      39.470  33.280  35.030  1.00  0.00           C  
ATOM   4681 HG21 THR   286      39.810  32.620  34.370  1.00  0.00           H  
ATOM   4682 HG22 THR   286      39.140  32.610  35.820  1.00  0.00           H  
ATOM   4683 HG23 THR   286      40.280  33.980  35.340  1.00  0.00           H  
ATOM   4684  C   THR   286      38.170  35.310  36.470  1.00  0.00           C  
ATOM   4685  O   THR   286      38.660  34.850  37.460  1.00  0.00           O  
ATOM   4686  N   THR   287      38.140  36.630  36.120  1.00  0.00           N  
ATOM   4687  HN  THR   287      37.720  36.900  35.290  1.00  0.00           H  
ATOM   4688  CA  THR   287      38.820  37.700  36.870  1.00  0.00           C  
ATOM   4689  HA  THR   287      39.890  37.460  37.030  1.00  0.00           H  
ATOM   4690  CB  THR   287      38.860  39.080  36.210  1.00  0.00           C  
ATOM   4691  HB  THR   287      37.820  39.460  36.100  1.00  0.00           H  
ATOM   4692  OG1 THR   287      39.380  38.990  34.930  1.00  0.00           O  
ATOM   4693  HG1 THR   287      38.780  38.310  34.300  1.00  0.00           H  
ATOM   4694  CG2 THR   287      39.710  40.110  37.010  1.00  0.00           C  
ATOM   4695 HG21 THR   287      40.660  39.830  37.120  1.00  0.00           H  
ATOM   4696 HG22 THR   287      39.370  40.410  37.990  1.00  0.00           H  
ATOM   4697 HG23 THR   287      39.700  41.140  36.590  1.00  0.00           H  
ATOM   4698  C   THR   287      38.140  37.890  38.270  1.00  0.00           C  
ATOM   4699  O   THR   287      38.850  37.880  39.280  1.00  0.00           O  
ATOM   4700  N   ILE   288      36.880  38.080  38.300  1.00  0.00           N  
ATOM   4701  HN  ILE   288      36.320  37.900  37.540  1.00  0.00           H  
ATOM   4702  CA  ILE   288      36.040  38.340  39.430  1.00  0.00           C  
ATOM   4703  HA  ILE   288      36.640  39.130  39.950  1.00  0.00           H  
ATOM   4704  CB  ILE   288      34.640  38.840  39.020  1.00  0.00           C  
ATOM   4705  HB  ILE   288      34.150  38.030  38.440  1.00  0.00           H  
ATOM   4706  CG2 ILE   288      33.720  39.110  40.210  1.00  0.00           C  
ATOM   4707 HG21 ILE   288      32.660  39.140  39.980  1.00  0.00           H  
ATOM   4708 HG22 ILE   288      33.950  40.000  40.820  1.00  0.00           H  
ATOM   4709 HG23 ILE   288      33.700  38.320  40.990  1.00  0.00           H  
ATOM   4710  CG1 ILE   288      34.800  40.080  38.040  1.00  0.00           C  
ATOM   4711 HG11 ILE   288      35.660  39.980  37.340  1.00  0.00           H  
ATOM   4712 HG12 ILE   288      35.060  40.910  38.520  1.00  0.00           H  
ATOM   4713  CD  ILE   288      33.620  40.260  37.130  1.00  0.00           C  
ATOM   4714  HD1 ILE   288      33.350  39.370  36.520  1.00  0.00           H  
ATOM   4715  HD2 ILE   288      33.870  41.130  36.490  1.00  0.00           H  
ATOM   4716  HD3 ILE   288      32.760  40.590  37.750  1.00  0.00           H  
ATOM   4717  C   ILE   288      35.990  37.160  40.390  1.00  0.00           C  
ATOM   4718  O   ILE   288      36.210  37.220  41.590  1.00  0.00           O  
ATOM   4719  N   ALA   289      35.830  35.950  39.810  1.00  0.00           N  
ATOM   4720  HN  ALA   289      35.710  35.760  38.720  1.00  0.00           H  
ATOM   4721  CA  ALA   289      36.080  34.690  40.560  1.00  0.00           C  
ATOM   4722  HA  ALA   289      35.440  34.750  41.470  1.00  0.00           H  
ATOM   4723  CB  ALA   289      35.750  33.500  39.750  1.00  0.00           C  
ATOM   4724  HB1 ALA   289      35.990  32.590  40.340  1.00  0.00           H  
ATOM   4725  HB2 ALA   289      36.360  33.530  38.810  1.00  0.00           H  
ATOM   4726  HB3 ALA   289      34.810  33.530  39.420  1.00  0.00           H  
ATOM   4727  C   ALA   289      37.460  34.560  41.180  1.00  0.00           C  
ATOM   4728  O   ALA   289      37.680  34.120  42.300  1.00  0.00           O  
ATOM   4729  N   CYS   290      38.530  34.850  40.410  1.00  0.00           N  
ATOM   4730  HN  CYS   290      38.440  35.060  39.350  1.00  0.00           H  
ATOM   4731  CA  CYS   290      39.910  34.680  40.870  1.00  0.00           C  
ATOM   4732  HA  CYS   290      40.050  33.610  41.130  1.00  0.00           H  
ATOM   4733  CB  CYS   290      40.890  34.980  39.700  1.00  0.00           C  
ATOM   4734  HB1 CYS   290      40.620  35.950  39.220  1.00  0.00           H  
ATOM   4735  HB2 CYS   290      40.650  34.200  38.950  1.00  0.00           H  
ATOM   4736  SG  CYS   290      42.690  34.970  40.090  1.00  0.00           S  
ATOM   4737  HG1 CYS   290      42.680  34.200  40.710  1.00  0.00           H  
ATOM   4738  C   CYS   290      40.200  35.660  42.000  1.00  0.00           C  
ATOM   4739  O   CYS   290      40.720  35.180  43.040  1.00  0.00           O  
ATOM   4740  N   PHE   291      39.870  36.940  41.900  1.00  0.00           N  
ATOM   4741  HN  PHE   291      39.260  37.320  41.090  1.00  0.00           H  
ATOM   4742  CA  PHE   291      39.950  37.920  42.990  1.00  0.00           C  
ATOM   4743  HA  PHE   291      41.040  38.010  43.200  1.00  0.00           H  
ATOM   4744  CB  PHE   291      39.440  39.230  42.350  1.00  0.00           C  
ATOM   4745  HB1 PHE   291      38.630  38.950  41.650  1.00  0.00           H  
ATOM   4746  HB2 PHE   291      40.490  39.670  41.670  1.00  0.00           H  
ATOM   4747  CG  PHE   291      38.960  40.280  43.270  1.00  0.00           C  
ATOM   4748  CD1 PHE   291      39.820  40.920  44.150  1.00  0.00           C  
ATOM   4749  HD1 PHE   291      40.750  40.560  44.210  1.00  0.00           H  
ATOM   4750  CE1 PHE   291      39.350  42.080  44.860  1.00  0.00           C  
ATOM   4751  HE1 PHE   291      40.080  42.580  45.520  1.00  0.00           H  
ATOM   4752  CZ  PHE   291      38.090  42.590  44.590  1.00  0.00           C  
ATOM   4753  HZ  PHE   291      37.750  43.430  45.190  1.00  0.00           H  
ATOM   4754  CD2 PHE   291      37.660  40.830  43.060  1.00  0.00           C  
ATOM   4755  HD2 PHE   291      37.120  40.350  42.260  1.00  0.00           H  
ATOM   4756  CE2 PHE   291      37.220  41.910  43.790  1.00  0.00           C  
ATOM   4757  HE2 PHE   291      36.280  42.470  43.630  1.00  0.00           H  
ATOM   4758  C   PHE   291      39.250  37.430  44.280  1.00  0.00           C  
ATOM   4759  O   PHE   291      39.870  37.570  45.380  1.00  0.00           O  
ATOM   4760  N   VAL   292      37.960  36.950  44.270  1.00  0.00           N  
ATOM   4761  HN  VAL   292      37.390  36.910  43.350  1.00  0.00           H  
ATOM   4762  CA  VAL   292      37.280  36.420  45.430  1.00  0.00           C  
ATOM   4763  HA  VAL   292      37.270  37.240  46.130  1.00  0.00           H  
ATOM   4764  CB  VAL   292      35.840  35.950  45.020  1.00  0.00           C  
ATOM   4765  HB  VAL   292      36.010  35.230  44.230  1.00  0.00           H  
ATOM   4766  CG1 VAL   292      35.040  35.190  46.120  1.00  0.00           C  
ATOM   4767 HG11 VAL   292      34.130  34.900  45.610  1.00  0.00           H  
ATOM   4768 HG12 VAL   292      34.650  35.660  46.900  1.00  0.00           H  
ATOM   4769 HG13 VAL   292      35.710  34.400  46.440  1.00  0.00           H  
ATOM   4770  CG2 VAL   292      35.000  37.200  44.450  1.00  0.00           C  
ATOM   4771 HG21 VAL   292      35.610  37.820  43.770  1.00  0.00           H  
ATOM   4772 HG22 VAL   292      34.720  37.780  45.350  1.00  0.00           H  
ATOM   4773 HG23 VAL   292      34.140  36.880  43.830  1.00  0.00           H  
ATOM   4774  C   VAL   292      38.020  35.320  46.110  1.00  0.00           C  
ATOM   4775  O   VAL   292      38.300  35.370  47.310  1.00  0.00           O  
ATOM   4776  N   ALA   293      38.530  34.430  45.350  1.00  0.00           N  
ATOM   4777  HN  ALA   293      38.560  34.560  44.240  1.00  0.00           H  
ATOM   4778  CA  ALA   293      39.250  33.270  45.750  1.00  0.00           C  
ATOM   4779  HA  ALA   293      38.580  32.760  46.480  1.00  0.00           H  
ATOM   4780  CB  ALA   293      39.690  32.460  44.490  1.00  0.00           C  
ATOM   4781  HB1 ALA   293      40.270  31.590  44.850  1.00  0.00           H  
ATOM   4782  HB2 ALA   293      40.170  33.110  43.740  1.00  0.00           H  
ATOM   4783  HB3 ALA   293      38.870  32.110  44.030  1.00  0.00           H  
ATOM   4784  C   ALA   293      40.530  33.640  46.470  1.00  0.00           C  
ATOM   4785  O   ALA   293      40.870  33.170  47.510  1.00  0.00           O  
ATOM   4786  N   ILE   294      41.250  34.720  46.010  1.00  0.00           N  
ATOM   4787  HN  ILE   294      41.090  35.190  45.060  1.00  0.00           H  
ATOM   4788  CA  ILE   294      42.340  35.330  46.780  1.00  0.00           C  
ATOM   4789  HA  ILE   294      42.990  34.490  47.090  1.00  0.00           H  
ATOM   4790  CB  ILE   294      43.150  36.230  45.870  1.00  0.00           C  
ATOM   4791  HB  ILE   294      42.540  36.830  45.170  1.00  0.00           H  
ATOM   4792  CG2 ILE   294      43.960  37.250  46.750  1.00  0.00           C  
ATOM   4793 HG21 ILE   294      44.660  37.770  46.110  1.00  0.00           H  
ATOM   4794 HG22 ILE   294      44.540  36.680  47.500  1.00  0.00           H  
ATOM   4795 HG23 ILE   294      43.440  37.990  47.390  1.00  0.00           H  
ATOM   4796  CG1 ILE   294      43.970  35.350  44.920  1.00  0.00           C  
ATOM   4797 HG11 ILE   294      43.440  34.450  44.550  1.00  0.00           H  
ATOM   4798 HG12 ILE   294      44.770  34.990  45.410  1.00  0.00           H  
ATOM   4799  CD  ILE   294      44.550  36.280  43.800  1.00  0.00           C  
ATOM   4800  HD1 ILE   294      43.760  36.860  43.280  1.00  0.00           H  
ATOM   4801  HD2 ILE   294      45.110  35.650  43.070  1.00  0.00           H  
ATOM   4802  HD3 ILE   294      45.330  36.980  44.170  1.00  0.00           H  
ATOM   4803  C   ILE   294      41.930  35.980  48.080  1.00  0.00           C  
ATOM   4804  O   ILE   294      42.580  35.870  49.150  1.00  0.00           O  
ATOM   4805  N   LEU   295      40.830  36.750  48.120  1.00  0.00           N  
ATOM   4806  HN  LEU   295      40.230  36.840  47.180  1.00  0.00           H  
ATOM   4807  CA  LEU   295      40.320  37.520  49.250  1.00  0.00           C  
ATOM   4808  HA  LEU   295      41.120  38.150  49.690  1.00  0.00           H  
ATOM   4809  CB  LEU   295      39.040  38.430  48.950  1.00  0.00           C  
ATOM   4810  HB1 LEU   295      38.520  38.810  49.860  1.00  0.00           H  
ATOM   4811  HB2 LEU   295      38.240  37.880  48.420  1.00  0.00           H  
ATOM   4812  CG  LEU   295      39.400  39.680  48.040  1.00  0.00           C  
ATOM   4813  HG  LEU   295      39.750  39.400  47.140  1.00  0.00           H  
ATOM   4814  CD1 LEU   295      38.150  40.520  47.650  1.00  0.00           C  
ATOM   4815 HD11 LEU   295      37.580  39.990  46.900  1.00  0.00           H  
ATOM   4816 HD12 LEU   295      38.480  41.470  47.160  1.00  0.00           H  
ATOM   4817 HD13 LEU   295      37.540  40.830  48.520  1.00  0.00           H  
ATOM   4818  CD2 LEU   295      40.550  40.550  48.660  1.00  0.00           C  
ATOM   4819 HD21 LEU   295      40.930  41.380  48.030  1.00  0.00           H  
ATOM   4820 HD22 LEU   295      41.390  39.910  49.010  1.00  0.00           H  
ATOM   4821 HD23 LEU   295      40.250  40.930  49.660  1.00  0.00           H  
ATOM   4822  C   LEU   295      39.940  36.570  50.330  1.00  0.00           C  
ATOM   4823  O   LEU   295      40.340  36.820  51.430  1.00  0.00           O  
ATOM   4824  N   ILE   296      39.250  35.510  50.010  1.00  0.00           N  
ATOM   4825  HN  ILE   296      38.810  35.300  49.010  1.00  0.00           H  
ATOM   4826  CA  ILE   296      38.970  34.480  51.000  1.00  0.00           C  
ATOM   4827  HA  ILE   296      38.530  34.970  51.900  1.00  0.00           H  
ATOM   4828  CB  ILE   296      37.790  33.550  50.690  1.00  0.00           C  
ATOM   4829  HB  ILE   296      36.890  34.180  50.490  1.00  0.00           H  
ATOM   4830  CG2 ILE   296      38.050  32.720  49.420  1.00  0.00           C  
ATOM   4831 HG21 ILE   296      37.280  32.000  49.190  1.00  0.00           H  
ATOM   4832 HG22 ILE   296      39.050  32.230  49.450  1.00  0.00           H  
ATOM   4833 HG23 ILE   296      37.940  33.480  48.620  1.00  0.00           H  
ATOM   4834  CG1 ILE   296      37.430  32.650  51.900  1.00  0.00           C  
ATOM   4835 HG11 ILE   296      37.540  33.220  52.850  1.00  0.00           H  
ATOM   4836 HG12 ILE   296      38.140  31.950  51.960  1.00  0.00           H  
ATOM   4837  CD  ILE   296      36.040  32.080  51.790  1.00  0.00           C  
ATOM   4838  HD1 ILE   296      35.970  31.090  52.280  1.00  0.00           H  
ATOM   4839  HD2 ILE   296      35.720  31.760  50.770  1.00  0.00           H  
ATOM   4840  HD3 ILE   296      35.220  32.730  52.140  1.00  0.00           H  
ATOM   4841  C   ILE   296      40.200  33.720  51.440  1.00  0.00           C  
ATOM   4842  O   ILE   296      40.320  33.290  52.610  1.00  0.00           O  
ATOM   4843  N   GLY   297      41.280  33.450  50.540  1.00  0.00           N  
ATOM   4844  HN  GLY   297      41.190  33.630  49.450  1.00  0.00           H  
ATOM   4845  CA  GLY   297      42.440  32.780  51.010  1.00  0.00           C  
ATOM   4846  HA1 GLY   297      43.100  32.480  50.160  1.00  0.00           H  
ATOM   4847  HA2 GLY   297      42.150  31.850  51.550  1.00  0.00           H  
ATOM   4848  C   GLY   297      43.250  33.660  51.840  1.00  0.00           C  
ATOM   4849  O   GLY   297      43.760  33.130  52.850  1.00  0.00           O  
ATOM   4850  N   LEU   298      43.360  34.980  51.570  1.00  0.00           N  
ATOM   4851  HN  LEU   298      42.980  35.400  50.610  1.00  0.00           H  
ATOM   4852  CA  LEU   298      44.080  35.950  52.370  1.00  0.00           C  
ATOM   4853  HA  LEU   298      45.020  35.630  52.410  1.00  0.00           H  
ATOM   4854  CB  LEU   298      43.850  37.280  51.530  1.00  0.00           C  
ATOM   4855  HB1 LEU   298      42.800  37.290  51.300  1.00  0.00           H  
ATOM   4856  HB2 LEU   298      44.470  37.360  50.650  1.00  0.00           H  
ATOM   4857  CG  LEU   298      44.440  38.560  52.210  1.00  0.00           C  
ATOM   4858  HG  LEU   298      43.850  38.790  52.990  1.00  0.00           H  
ATOM   4859  CD1 LEU   298      45.930  38.480  52.750  1.00  0.00           C  
ATOM   4860 HD11 LEU   298      46.000  37.800  53.590  1.00  0.00           H  
ATOM   4861 HD12 LEU   298      46.200  39.510  53.060  1.00  0.00           H  
ATOM   4862 HD13 LEU   298      46.650  38.180  51.960  1.00  0.00           H  
ATOM   4863  CD2 LEU   298      44.380  39.830  51.350  1.00  0.00           C  
ATOM   4864 HD21 LEU   298      45.100  39.660  50.520  1.00  0.00           H  
ATOM   4865 HD22 LEU   298      44.770  40.720  51.880  1.00  0.00           H  
ATOM   4866 HD23 LEU   298      43.420  40.020  50.840  1.00  0.00           H  
ATOM   4867  C   LEU   298      43.440  36.000  53.710  1.00  0.00           C  
ATOM   4868  O   LEU   298      44.150  36.000  54.750  1.00  0.00           O  
ATOM   4869  N   CYS   299      42.050  35.920  53.760  1.00  0.00           N  
ATOM   4870  HN  CYS   299      41.590  36.000  52.760  1.00  0.00           H  
ATOM   4871  CA  CYS   299      41.220  35.890  54.940  1.00  0.00           C  
ATOM   4872  HA  CYS   299      41.560  36.730  55.580  1.00  0.00           H  
ATOM   4873  CB  CYS   299      39.750  36.300  54.700  1.00  0.00           C  
ATOM   4874  HB1 CYS   299      39.290  35.580  54.000  1.00  0.00           H  
ATOM   4875  HB2 CYS   299      39.850  37.310  54.240  1.00  0.00           H  
ATOM   4876  SG  CYS   299      38.860  36.310  56.250  1.00  0.00           S  
ATOM   4877  HG1 CYS   299      39.370  35.510  56.560  1.00  0.00           H  
ATOM   4878  C   CYS   299      41.530  34.660  55.770  1.00  0.00           C  
ATOM   4879  O   CYS   299      41.630  34.680  57.020  1.00  0.00           O  
ATOM   4880  N   LEU   300      41.690  33.470  55.140  1.00  0.00           N  
ATOM   4881  HN  LEU   300      41.450  33.310  54.100  1.00  0.00           H  
ATOM   4882  CA  LEU   300      42.090  32.190  55.770  1.00  0.00           C  
ATOM   4883  HA  LEU   300      41.440  32.130  56.660  1.00  0.00           H  
ATOM   4884  CB  LEU   300      41.970  30.980  54.730  1.00  0.00           C  
ATOM   4885  HB1 LEU   300      42.590  31.260  53.850  1.00  0.00           H  
ATOM   4886  HB2 LEU   300      40.770  31.130  54.180  1.00  0.00           H  
ATOM   4887  CG  LEU   300      41.970  29.530  55.250  1.00  0.00           C  
ATOM   4888  HG  LEU   300      42.810  29.330  55.730  1.00  0.00           H  
ATOM   4889  CD1 LEU   300      40.850  29.190  56.230  1.00  0.00           C  
ATOM   4890 HD11 LEU   300      40.900  29.850  57.090  1.00  0.00           H  
ATOM   4891 HD12 LEU   300      40.880  28.170  56.660  1.00  0.00           H  
ATOM   4892 HD13 LEU   300      39.840  29.420  55.820  1.00  0.00           H  
ATOM   4893  CD2 LEU   300      41.860  28.610  54.070  1.00  0.00           C  
ATOM   4894 HD21 LEU   300      40.830  28.510  53.670  1.00  0.00           H  
ATOM   4895 HD22 LEU   300      42.130  27.630  54.540  1.00  0.00           H  
ATOM   4896 HD23 LEU   300      42.530  28.770  53.200  1.00  0.00           H  
ATOM   4897  C   LEU   300      43.470  32.220  56.330  1.00  0.00           C  
ATOM   4898  O   LEU   300      43.670  31.710  57.410  1.00  0.00           O  
ATOM   4899  N   THR   301      44.350  32.850  55.550  1.00  0.00           N  
ATOM   4900  HN  THR   301      44.040  33.320  54.590  1.00  0.00           H  
ATOM   4901  CA  THR   301      45.720  33.060  55.870  1.00  0.00           C  
ATOM   4902  HA  THR   301      46.250  32.100  56.020  1.00  0.00           H  
ATOM   4903  CB  THR   301      46.450  33.670  54.710  1.00  0.00           C  
ATOM   4904  HB  THR   301      46.080  34.680  54.410  1.00  0.00           H  
ATOM   4905  OG1 THR   301      46.380  32.890  53.500  1.00  0.00           O  
ATOM   4906  HG1 THR   301      45.330  33.000  53.160  1.00  0.00           H  
ATOM   4907  CG2 THR   301      47.960  33.910  55.040  1.00  0.00           C  
ATOM   4908 HG21 THR   301      48.370  34.490  54.340  1.00  0.00           H  
ATOM   4909 HG22 THR   301      48.600  33.050  55.120  1.00  0.00           H  
ATOM   4910 HG23 THR   301      48.160  34.430  56.000  1.00  0.00           H  
ATOM   4911  C   THR   301      45.920  33.900  57.130  1.00  0.00           C  
ATOM   4912  O   THR   301      46.750  33.650  58.070  1.00  0.00           O  
ATOM   4913  N   LEU   302      45.160  35.040  57.260  1.00  0.00           N  
ATOM   4914  HN  LEU   302      44.660  35.340  56.490  1.00  0.00           H  
ATOM   4915  CA  LEU   302      45.210  35.840  58.500  1.00  0.00           C  
ATOM   4916  HA  LEU   302      46.270  35.970  58.790  1.00  0.00           H  
ATOM   4917  CB  LEU   302      44.580  37.250  58.360  1.00  0.00           C  
ATOM   4918  HB1 LEU   302      43.510  37.050  58.150  1.00  0.00           H  
ATOM   4919  HB2 LEU   302      45.010  37.790  57.480  1.00  0.00           H  
ATOM   4920  CG  LEU   302      44.900  38.120  59.580  1.00  0.00           C  
ATOM   4921  HG  LEU   302      44.700  37.690  60.450  1.00  0.00           H  
ATOM   4922  CD1 LEU   302      46.420  38.430  59.660  1.00  0.00           C  
ATOM   4923 HD11 LEU   302      46.650  39.220  60.360  1.00  0.00           H  
ATOM   4924 HD12 LEU   302      46.750  38.730  58.640  1.00  0.00           H  
ATOM   4925 HD13 LEU   302      47.050  37.580  60.000  1.00  0.00           H  
ATOM   4926  CD2 LEU   302      44.140  39.470  59.510  1.00  0.00           C  
ATOM   4927 HD21 LEU   302      44.670  40.200  60.150  1.00  0.00           H  
ATOM   4928 HD22 LEU   302      43.050  39.380  59.740  1.00  0.00           H  
ATOM   4929 HD23 LEU   302      44.260  39.930  58.500  1.00  0.00           H  
ATOM   4930  C   LEU   302      44.570  35.080  59.670  1.00  0.00           C  
ATOM   4931  O   LEU   302      45.140  35.070  60.760  1.00  0.00           O  
ATOM   4932  N   LEU   303      43.460  34.290  59.420  1.00  0.00           N  
ATOM   4933  HN  LEU   303      43.070  34.220  58.380  1.00  0.00           H  
ATOM   4934  CA  LEU   303      42.820  33.530  60.480  1.00  0.00           C  
ATOM   4935  HA  LEU   303      42.470  34.250  61.250  1.00  0.00           H  
ATOM   4936  CB  LEU   303      41.460  32.750  59.990  1.00  0.00           C
[truncated: 6,605,227 more chars]
